# Supplementary material for: A scoping review of advancements in machine learning for glaucoma: current trends and future direction
Source: Front Med (Lausanne). 2025 Apr 24;12:1573329. doi: 10.3389/fmed.2025.1573329 (PMC12059588; doi:10.3389/fmed.2025.1573329)
Supplement: Supplementary file 1 [file Data_Sheet_1.zip]

Archive with 9 entries (8 files):
- data/
- data/1-500.txt
- data/1001-1500.txt
- data/1501-2000.txt
- data/2001-2500.txt
- data/2501-3000.txt
- data/3001-3500.txt
- data/3501-3581.txt
- data/501-1000.txt
