# Supplementary material for: A scoping review of advancements in machine learning for glaucoma: current trends and future direction
Source: Front Med (Lausanne). 2025 Apr 24;12:1573329. doi: 10.3389/fmed.2025.1573329 (PMC12059588; doi:10.3389/fmed.2025.1573329)
Supplement: Supplementary file 1 [file Data_Sheet_1.zip › data/1-500.txt]

FN Clarivate Analytics Web of Science
VR 1.0
PT J
AU Ting, DSW
   Cheung, CYL
   Lim, G
   Tan, GSW
   Quang, ND
   Gan, A
   Hamzah, H
   Garcia-Franco, R
   Yeo, IYS
   Lee, SY
   Wong, EYM
   Sabanayagam, C
   Baskaran, M
   Ibrahim, F
   Tan, NC
   Finkelstein, EA
   Lamoureux, EL
   Wong, IY
   Bressler, NM
   Sivaprasad, S
   Varma, R
   Jonas, JB
   He, MG
   Cheng, CY
   Cheung, GCM
   Aung, T
   Hsu, W
   Lee, ML
   Wong, TY
AF Ting, Daniel Shu Wei
   Cheung, Carol Yim-Lui
   Lim, Gilbert
   Tan, Gavin Siew Wei
   Quang, Nguyen D.
   Gan, Alfred
   Hamzah, Haslina
   Garcia-Franco, Renata
   Yeo, Ian Yew San
   Lee, Shu Yen
   Wong, Edmund Yick Mun
   Sabanayagam, Charumathi
   Baskaran, Mani
   Ibrahim, Farah
   Tan, Ngiap Chuan
   Finkelstein, Eric A.
   Lamoureux, Ecosse L.
   Wong, Ian Y.
   Bressler, Neil M.
   Sivaprasad, Sobha
   Varma, Rohit
   Jonas, Jost B.
   He, Ming Guang
   Cheng, Ching-Yu
   Cheung, Gemmy Chui Ming
   Aung, Tin
   Hsu, Wynne
   Lee, Mong Li
   Wong, Tien Yin
TI Development and Validation of a Deep Learning System for Diabetic
   Retinopathy and Related Eye Diseases Using Retinal Images From
   Multiethnic Populations With Diabetes
SO JAMA-JOURNAL OF THE AMERICAN MEDICAL ASSOCIATION
LA English
DT Article
ID MAJOR RISK-FACTORS; MACULAR DEGENERATION; SINGAPORE EPIDEMIOLOGY;
   AUTOMATED DETECTION; GLOBAL PREVALENCE; TELEMEDICINE; CHALLENGES;
   MANAGEMENT; BARRIERS; COHORT
AB IMPORTANCE A deep learning system (DLS) is a machine learning technology with potential for screening diabetic retinopathy and related eye diseases.
   OBJECTIVE To evaluate the performance of a DLS in detecting referable diabetic retinopathy, vision-threatening diabetic retinopathy, possible glaucoma, and age-related macular degeneration (AMD) in community and clinic-based multiethnic populations with diabetes.
   DESIGN, SETTING, AND PARTICIPANTS Diagnostic performance of a DLS for diabetic retinopathy and related eye diseases was evaluated using 494 661 retinal images. A DLS was trained for detecting diabetic retinopathy (using 76 370 images), possible glaucoma (125 189 images), and AMD(72 610 images), and performance of DLS was evaluated for detecting diabetic retinopathy (using 112 648 images), possible glaucoma (71 896 images), and AMD(35 948 images). Training of the DLS was completed in May 2016, and validation of the DLS was completed in May 2017 for detection of referable diabetic retinopathy (moderate nonproliferative diabetic retinopathy or worse) and vision-threatening diabetic retinopathy (severe nonproliferative diabetic retinopathy orworse) using a primary validation data set in the Singapore National Diabetic Retinopathy Screening Program and 10 multiethnic cohorts with diabetes.
   EXPOSURES Use of a deep learning system.
   MAIN OUTCOMES AND MEASURES Area under the receiver operating characteristic curve (AUC) and sensitivity and specificity of the DLS with professional graders (retinal specialists, general ophthalmologists, trained graders, or optometrists) as the reference standard.
   RESULTS In the primary validation dataset (n = 14 880 patients; 71 896 images; mean [SD] age, 60.2 [2.2] years; 54.6% men), the prevalence of referable diabetic retinopathy was 3.0%; vision-threatening diabetic retinopathy, 0.6%; possible glaucoma, 0.1%; and AMD, 2.5%. The AUC of the DLS for referable diabetic retinopathy was 0.936 (95% CI, 0.925-0.943), sensitivity was 90.5%(95% CI, 87.3%-93.0%), and specificity was 91.6% (95% CI, 91.0%-92.2%). For vision-threatening diabetic retinopathy, AUC was 0.958 (95% CI, 0.956-0.961), sensitivity was 100% (95% CI, 94.1%-100.0%), and specificity was 91.1% (95% CI, 90.7%-91.4%). For possible glaucoma, AUC was 0.942 (95% CI, 0.929-0.954), sensitivity was 96.4%(95% CI, 81.7%-99.9%), and specificity was 87.2%(95% CI, 86.8%-87.5%). For AMD, AUC was 0.931 (95% CI, 0.928-0.935), sensitivity was 93.2%(95% CI, 91.1%-99.8%), and specificity was 88.7%(95% CI, 88.3%-89.0%). For referable diabetic retinopathy in the 10 additional datasets, AUC range was 0.889 to 0.983 (n = 40 752 images).
   CONCLUSIONS AND RELEVANCE In this evaluation of retinal images from multiethnic cohorts of patients with diabetes, the DLS had high sensitivity and specificity for identifying diabetic retinopathy and related eye diseases. Further research is necessary to evaluate the applicability of the DLS in health care settings and the utility of the DLS to improve vision outcomes.
C1 [Ting, Daniel Shu Wei; Cheung, Carol Yim-Lui; Tan, Gavin Siew Wei; Quang, Nguyen D.; Gan, Alfred; Hamzah, Haslina; Yeo, Ian Yew San; Lee, Shu Yen; Wong, Edmund Yick Mun; Sabanayagam, Charumathi; Baskaran, Mani; Lamoureux, Ecosse L.; Cheng, Ching-Yu; Cheung, Gemmy Chui Ming; Aung, Tin; Wong, Tien Yin] Singapore Natl Eye Ctr, Singapore Eye Res Inst, Singapore, Singapore.
   [Ting, Daniel Shu Wei; Tan, Gavin Siew Wei; Yeo, Ian Yew San; Lee, Shu Yen; Wong, Edmund Yick Mun; Sabanayagam, Charumathi; Baskaran, Mani; Ibrahim, Farah; Tan, Ngiap Chuan; Lamoureux, Ecosse L.; Cheng, Ching-Yu; Cheung, Gemmy Chui Ming; Aung, Tin; Wong, Tien Yin] Natl Univ Singapore, Duke NUS Med Sch, Singapore, Singapore.
   [Cheung, Carol Yim-Lui] Chinese Univ Hong Kong, Dept Ophthalmol & Visual Sci, Hong Kong, Hong Kong, Peoples R China.
   [Lim, Gilbert; Hsu, Wynne; Lee, Mong Li] Natl Univ Singapore, Sch Comp, Singapore, Singapore.
   [Garcia-Franco, Renata] IAP, Inst Mexicano Oftalmol, Queretaro, Mexico.
   [Tan, Ngiap Chuan] Singapore Hlth Serv, SingHlth Polyclin, Singapore, Singapore.
   [Finkelstein, Eric A.] Duke NUS Grad Med Sch, Lien Ctr Palliat Care, Hlth Serv & Syst Res Program, Singapore, Singapore.
   [Wong, Ian Y.] Univ Hong Kong, Dept Ophthalmol, Hong Kong, Hong Kong, Peoples R China.
   [Bressler, Neil M.] Johns Hopkins Wilmer Eye Inst, Baltimore, MD USA.
   [Sivaprasad, Sobha] Natl Hlth Serv Fdn Trust, Moorfields Eye Hosp, London, England.
   [Varma, Rohit] Univ Southern Calif, Gayle & Edward Roski Eye Inst, Los Angeles, CA USA.
   [Jonas, Jost B.] Heidelberg Univ, Dept Ophthalmol, Heidelberg, Germany.
   [He, Ming Guang] Sun Yatsen Univ, State Key Lab Ophthalmol, Zhongshan Ophthalm Ctr, Guangzhou, Guangdong, Peoples R China.
C3 Singapore National Eye Center; National University of Singapore;
   National University of Singapore; Chinese University of Hong Kong;
   National University of Singapore; National University of Singapore;
   University of Hong Kong; Johns Hopkins University; Johns Hopkins
   Medicine; University of London; University College London; Moorfields
   Eye Hospital NHS Foundation Trust; University of Southern California;
   Ruprecht Karls University Heidelberg; Sun Yat Sen University
RP Wong, TY (corresponding author), Singapore Natl Eye Ctr, 11 Third Hosp Ave, Singapore 168751, Singapore.
EM wong.tien.yin@snec.com.sg
RI Tan, Gavin/HNS-5461-2023; Jonas, Jost/AEP-3841-2022; Nguyen, Duc
   Quang/AHC-6430-2022; Cheung, Carol/AAF-1101-2020; Tin, Aung/B-6521-2009;
   Mani, Baskaran/GWZ-8299-2022; Lamoureux, Ecosse/Z-5482-2019;
   Sabanayagam, Charumathi/C-1294-2011; Sivaprasad, S./D-6876-2015; Cheng,
   Ching-Yu/Y-2229-2019; He, Mingguang/AAY-5239-2020; Wong, Tien
   Y/AAC-9724-2020; Lim, Gilbert/N-7322-2017
OI Bidwai, Pooja Vishal/0000-0002-3077-4395; Hsu,
   Wynne/0000-0002-4142-8893; Finkelstein, Eric/0000-0001-6443-9686; Wong,
   Tien Y/0000-0002-8448-1264; Sivaprasad, Sobha/0000-0001-8952-0659;
   Cheng, Ching-Yu/0000-0003-0655-885X; Lim, Gilbert/0000-0002-5381-9250;
   Nguyen, Quang Duc/0000-0001-6919-5211; Tan,
   Ngiap-Chuan/0000-0002-5946-1149; Sabanayagam,
   Charumathi/0000-0002-4042-4719; Lee, Mong Li/0000-0002-9636-388X;
   Cheung, Chui Ming Gemmy/0000-0003-3358-3516
FU Singapore National Health Innovation Center (NHIC) [NHIC-I2D-1409022];
   SingHealth Foundation Research Grant [SHF/FG648S/2015]; Tanoto
   Foundation; NMRC, MOH [0796/2003, IRG07nov013, IRG09nov014,
   STaR/0003/2008, STaR/2013, CG/SERI/2010]; Biomedical Research Council
   [08/1/35/19/550, 09/1/35/19/616]; MOH, Singapore
   [AIC/RPDD/SIDRP/SERI/FY2013/0018, AIC/HPD/FY2016/0912]; National Medical
   Research Council (NMRC), Ministry of Health (MOH)
FX This project received funding from National Medical Research Council
   (NMRC), Ministry of Health (MOH), Singapore National Health Innovation
   Center (NHIC), Innovation to Develop Grant (NHIC-I2D-1409022);
   SingHealth Foundation Research Grant (SHF/FG648S/2015), and the Tanoto
   Foundation; unrestricted donations to the Retina Division, Johns Hopkins
   University School of Medicine. For the Singapore Epidemiology of Eye
   Diseases (SEED) study, we received funding from NMRC, MOH (grants
   0796/2003, IRG07nov013, IRG09nov014, STaR/0003/2008 and STaR/2013;
   CG/SERI/2010) and Biomedical Research Council (grants 08/1/35/19/550 and
   09/1/35/19/616). The Singapore Diabetic Retinopathy Program received
   funding from the MOH, Singapore (grants AIC/RPDD/SIDRP/SERI/FY2013/0018
   and AIC/HPD/FY2016/0912).
CR Abràmoff MD, 2010, OPHTHALMOLOGY, V117, P1147, DOI 10.1016/j.ophtha.2010.03.046
   Abramoff MD, 2010, EXPERT REV MED DEVIC, V7, P287, DOI [10.1586/erd.09.76, 10.1586/ERD.09.76]
   Abramoff MD, 2008, DIABETES CARE, V31, P193, DOI 10.2337/dc07-1312
   Abràmoff MD, 2016, INVEST OPHTH VIS SCI, V57, P5200, DOI 10.1167/iovs.16-19964
   [Anonymous], DIAB EYE SCREEN COMM
   [Anonymous], 2017, AFRICAN AM EYE DIS S
   Bhargava M, 2012, SINGAP MED J, V53, P715
   Burgess PI, 2013, BMC MED, V11, DOI 10.1186/1741-7015-11-157
   Chakrabarti R, 2012, EXPERT REV OPHTHALMO, V7, P417, DOI 10.1586/EOP.12.52
   Cheung CMG, 2012, CLIN EXP OPHTHALMOL, V40, P727, DOI 10.1111/j.1442-9071.2012.02765.x
   Cheung CMG, 2014, OPHTHALMOLOGY, V121, P1598, DOI 10.1016/j.ophtha.2014.02.004
   Cheung N, 2010, LANCET, V376, P124, DOI 10.1016/S0140-6736(09)62124-3
   Chew EY, 2015, OPHTHALMOLOGY, V122, P2155, DOI 10.1016/j.ophtha.2015.08.007
   Chong YH, 2017, OPHTHALMOLOGY, V124, P336, DOI 10.1016/j.ophtha.2016.11.016
   Chua J, 2015, JAMA OPHTHALMOL, V133, P938, DOI 10.1001/jamaophthalmol.2015.1478
   Frcophth AT, 2017, OPHTHALMOLOGY, V124, P343, DOI 10.1016/j.ophtha.2016.11.014
   Gargeya R, 2017, OPHTHALMOLOGY, V124, P962, DOI 10.1016/j.ophtha.2017.02.008
   Gulshan V, 2016, JAMA-J AM MED ASSOC, V316, P2402, DOI 10.1001/jama.2016.17216
   Hazin R, 2011, AM J OPHTHALMOL, V152, P723, DOI 10.1016/j.ajo.2011.06.022
   Huang OS, 2015, BRIT J OPHTHALMOL, V99, P1614, DOI 10.1136/bjophthalmol-2014-306492
   Jonas JB, 2009, ACTA OPHTHALMOL, V87, P247, DOI 10.1111/j.1755-3768.2008.01385.x
   Klein R., 1991, Ophthalmology, V98, P11281134
   Lamoureux EL, 2012, CLIN EXP OPHTHALMOL, V40, P73, DOI 10.1111/j.1442-9071.2011.02697.x
   Lim G., 2014, Modern Artificial Intelligence for Health Analytics (MAIHA), AAAI Workshop on (, P34
   Nguyen HV, 2016, OPHTHALMOLOGY, V123, P2571, DOI 10.1016/j.ophtha.2016.08.021
   Ren SQ, 2010, J APPL STAT, V37, P1487, DOI 10.1080/02664760903046102
   Rusk N, 2016, NAT METHODS, V13, P35, DOI 10.1038/nmeth.3707
   Shi Y, 2017, PLOS ONE, V12, DOI 10.1371/journal.pone.0175966
   Sivaprasad S, 2012, SURV OPHTHALMOL, V57, P347, DOI 10.1016/j.survophthal.2012.01.004
   Tang FY, 2017, SCI REP-UK, V7, DOI 10.1038/s41598-017-02767-0
   Ting DSW, 2011, CLIN EXP OPHTHALMOL, V39, P230, DOI 10.1111/j.1442-9071.2010.02446.x
   Ting DSW, 2017, SCI REP-UK, V7, DOI 10.1038/s41598-017-08276-4
   Ting DSW, 2017, JAMA OPHTHALMOL, V135, P722, DOI 10.1001/jamaophthalmol.2017.1257
   Ting DSW, 2016, CLIN EXP OPHTHALMOL, V44, P260, DOI 10.1111/ceo.12696
   Ting DSW, 2016, AM J OPHTHALMOL, V164, P128, DOI 10.1016/j.ajo.2015.12.024
   Wang LZZ, 2017, BRIT J OPHTHALMOL, V101, P1352, DOI 10.1136/bjophthalmol-2016-310002
   Wilkinson CP, 2003, OPHTHALMOLOGY, V110, P1677, DOI 10.1016/S0161-6420(03)00475-5
   Wong TY, 2008, OPHTHALMOLOGY, V115, P1869, DOI 10.1016/j.ophtha.2008.05.014
   Wong TY, 2016, JAMA-J AM MED ASSOC, V316, P2366, DOI 10.1001/jama.2016.17563
   Yau JWY, 2012, DIABETES CARE, V35, P556, DOI 10.2337/dc11-1909
NR 40
TC 1371
Z9 1469
U1 26
U2 357
PU AMER MEDICAL ASSOC
PI CHICAGO
PA 330 N WABASH AVE, STE 39300, CHICAGO, IL 60611-5885 USA
SN 0098-7484
EI 1538-3598
J9 JAMA-J AM MED ASSOC
JI JAMA-J. Am. Med. Assoc.
PD DEC 12
PY 2017
VL 318
IS 22
BP 2211
EP 2223
DI 10.1001/jama.2017.18152
PG 13
WC Medicine, General & Internal
WE Science Citation Index Expanded (SCI-EXPANDED)
SC General & Internal Medicine
GA FP7NR
UT WOS:000417822700019
PM 29234807
OA Green Published, Bronze
DA 2025-03-30
ER

PT J
AU Abràmoff, MD
   Lavin, PT
   Birch, M
   Shah, N
   Folk, JC
AF Abramoff, Michael D.
   Lavin, Philip T.
   Birch, Michele
   Shah, Nilay
   Folk, James C.
TI Pivotal trial of an autonomous AI-based diagnostic system for detection
   of diabetic retinopathy in primary care offices
SO NPJ DIGITAL MEDICINE
LA English
DT Article
ID COLOR FUNDUS PHOTOGRAPHS; AUTOMATED DETECTION; VISUAL RECOGNITION;
   FOLLOW-UP; SPECIFICITY; SENSITIVITY; POPULATION; GLAUCOMA; PROGRAM;
   LESIONS
AB Artificial Intelligence (AI) has long promised to increase healthcare affordability, quality and accessibility but FDA, until recently, had never authorized an autonomous AI diagnostic system. This pivotal trial of an AI system to detect diabetic retinopathy (DR) in people with diabetes enrolled 900 subjects, with no history of DR at primary care clinics, by comparing to Wisconsin Fundus Photograph Reading Center (FPRC) widefield stereoscopic photography and macular Optical Coherence Tomography (OCT), by FPRC certified photographers, and FPRC grading of Early Treatment Diabetic Retinopathy Study Severity Scale (ETDRS) and Diabetic Macular Edema (DME). More than mild DR (mtmDR) was defined as ETDRS level 35 or higher, and/or DME, in at least one eye. AI system operators underwent a standardized training protocol before study start. Median age was 59 years (range, 22-84 years); among participants, 47.5% of participants were male; 16.1% were Hispanic, 83.3% not Hispanic; 28.6% African American and 63.4% were not; 198 (23.8%) had mtmDR. The AI system exceeded all pre-specified superiority endpoints at sensitivity of 87.2% (95% CI, 81.8-91.2%) (> 85%), specificity of 90.7% (95% CI, 88.3-92.7%) (> 82.5%), and imageability rate of 96.1% (95% CI, 94.6-97.3%), demonstrating AI's ability to bring specialty-level diagnostics to primary care settings. Based on these results, FDA authorized the system for use by health care providers to detect more than mild DR and diabetic macular edema, making it, the first FDA authorized autonomous AI diagnostic system in any field of medicine, with the potential to help prevent vision loss in thousands of people with diabetes annually.
C1 [Abramoff, Michael D.; Folk, James C.] Univ Iowa, Dept Ophthalmol & Visual Sci, Iowa City, IA 52242 USA.
   [Abramoff, Michael D.; Folk, James C.] Vet Adm Med Ctr, Iowa City, IA 52242 USA.
   [Abramoff, Michael D.; Folk, James C.] IDx LLC, Coralville, IA 52241 USA.
   [Abramoff, Michael D.] Univ Iowa, Inst Vis Res, Iowa City, IA 52242 USA.
   [Lavin, Philip T.] Boston Biostat Res Fdn Inc, 3 Cahill Pk Dr, Framingham, MA 01702 USA.
   [Birch, Michele] Univ N Carolina, Sch Med, Acad Serv, Dept Family Med, Charlotte, NC 28204 USA.
   [Shah, Nilay] Emmes Corp, 401 North Washington St,Suite 700, Rockville, MD 20850 USA.
C3 University of Iowa; US Department of Veterans Affairs; Veterans Health
   Administration (VHA); University of Iowa; University of North Carolina;
   University of North Carolina Charlotte; Emmes Corporation
RP Abràmoff, MD (corresponding author), Univ Iowa, Dept Ophthalmol & Visual Sci, Iowa City, IA 52242 USA.; Abràmoff, MD (corresponding author), Vet Adm Med Ctr, Iowa City, IA 52242 USA.; Abràmoff, MD (corresponding author), IDx LLC, Coralville, IA 52241 USA.; Abràmoff, MD (corresponding author), Univ Iowa, Inst Vis Res, Iowa City, IA 52242 USA.
EM michael-abramoff@uiowa.edu
RI Abramoff, Michael/IZP-9416-2023; Abramoff, Michael/A-5836-2009
OI Abramoff, Michael/0000-0002-3490-0037; Folk, James/0000-0002-6271-2906
CR Abraham P, 2006, OPHTHALMOLOGY, V113, P2221, DOI 10.1016/j.ophtha.2006.07.032
   Abramoff M., 2000, Comp. Assi. Fun. Image Anal, V15
   Abramoff MD, 2005, TELEMED J E-HEALTH, V11, P668, DOI 10.1089/tmj.2005.11.668
   Abràmoff MD, 2007, INVEST OPHTH VIS SCI, V48, P1665, DOI 10.1167/iovs.06-1081
   Abràmoff MD, 2013, JAMA OPHTHALMOL, V131, P351, DOI 10.1001/jamaophthalmol.2013.1743
   Abràmoff MD, 2010, OPHTHALMOLOGY, V117, P1147, DOI 10.1016/j.ophtha.2010.03.046
   Abramoff MD, 2008, DIABETES CARE, V31, P193, DOI 10.2337/dc07-1312
   Abràmoff MD, 2016, INVEST OPHTH VIS SCI, V57, P5200, DOI 10.1167/iovs.16-19964
   Ahmed J, 2006, DIABETES CARE, V29, P2205, DOI 10.2337/dc06-0295
   Amer Diabet Assoc, 2016, DIABETES CARE, V39, pS99, DOI 10.2337/dc16-S016
   Amer Diabet Assoc, 2011, DIABETES CARE, V34, pS11, DOI [10.2337/dc13-S011, 10.2337/dc10-S011, 10.2337/dc12-s064, 10.2337/dc11-S062, 10.2337/dc11-S011, 10.2337/dc13-S067, 10.2337/dc14-S081, 10.2337/dc12-s011, 10.2337/dc10-S062]
   American Academy of Ophthalmology Retina/Vitreous Panel & Hoskins Center for Quality Eye Care, 2017, DIAB RET PPP UPD 201
   [Anonymous], 1995, DIABETES, V44, P968
   [Anonymous], 1991, Ophthalmology, V98, P823
   [Anonymous], 2008, NAT DIAB FACT SHEET
   [Anonymous], DIAB REP CARD 2012
   [Anonymous], 2018, FDA permits marketing of artificial intelligence algorithm for aiding providers in detecting wrist fractures
   Beck RW, 2009, ARCH OPHTHALMOL-CHIC, V127, P245, DOI 10.1001/archophthalmol.2008.610
   Bragge P, 2011, ARCH OPHTHALMOL-CHIC, V129, P435, DOI 10.1001/archophthalmol.2010.319
   Chew EY, 2010, OPHTHALMOLOGY, V117, P2112, DOI 10.1016/j.ophtha.2010.02.033
   Chou R, 2016, JAMA-J AM MED ASSOC, V315, P915, DOI 10.1001/jama.2016.0783
   Farah MJ, 1999, TRENDS COGN SCI, V3, P179, DOI 10.1016/S1364-6613(99)01309-1
   Figueiredo IN, 2015, COMPUT BIOL MED, V66, P47, DOI 10.1016/j.compbiomed.2015.08.008
   FIRTH D, 1993, BIOMETRIKA, V80, P27, DOI 10.2307/2336755
   Fong DS, 2003, DIABETES CARE, V26, P226, DOI 10.2337/diacare.26.1.226
   FRIEDENWALD J, 1950, B JOHNS HOPKINS HOSP, V86, P253
   Gangaputra S, 2013, RETINA-J RET VIT DIS, V33, P1393, DOI 10.1097/IAE.0b013e318286c952
   Gauthier I, 1997, CURR BIOL, V7, P645, DOI 10.1016/S0960-9822(06)00291-0
   Gulshan V, 2016, JAMA-J AM MED ASSOC, V316, P2402, DOI 10.1001/jama.2016.17216
   Hansen MB, 2015, PLOS ONE, V10, DOI 10.1371/journal.pone.0139148
   Harley EM, 2009, CEREB CORTEX, V19, P2746, DOI 10.1093/cercor/bhp051
   Hazin R, 2011, AM J OPHTHALMOL, V152, P723, DOI 10.1016/j.ajo.2011.06.022
   Hendricks LE, 1998, DIABETES EDUCATOR, V24, P168, DOI 10.1177/014572179802400206
   Hollands H, 2013, JAMA-J AM MED ASSOC, V309, P2035, DOI 10.1001/jama.2013.5099
   Kassoff A, 2001, ARCH OPHTHALMOL-CHIC, V119, P1417, DOI 10.1001/archopht.119.10.1417
   Klonoff DC, 2000, DIABETES CARE, V23, P390, DOI 10.2337/diacare.23.3.390
   Krizhevsky A, 2017, COMMUN ACM, V60, P84, DOI 10.1145/3065386
   Lawrence Mary Gilbert, 2004, Trans Am Ophthalmol Soc, V102, P321
   Li HK, 2011, INVEST OPHTH VIS SCI, V52, P4717, DOI 10.1167/iovs.10-6303
   Li HK, 2010, INVEST OPHTH VIS SCI, V51, P3184, DOI 10.1167/iovs.09-4886
   Liew G, 2014, BMJ OPEN, V4, DOI 10.1136/bmjopen-2013-004015
   Lin DY, 2002, AM J OPHTHALMOL, V134, P204, DOI 10.1016/S0002-9394(02)01522-2
   Lynch SK, 2017, VISION RES, V139, P101, DOI 10.1016/j.visres.2017.03.003
   Moyer VA, 2013, ANN INTERN MED, V159, P484, DOI 10.7326/0003-4819-159-6-201309170-00686
   Nathan DM, 2015, LANCET DIABETES ENDO, V3, P866, DOI 10.1016/S2213-8587(15)00291-0
   National Health Service Diabetic, 2008, ANN REPORT
   Niemeijer M, 2005, IEEE T MED IMAGING, V24, P584, DOI 10.1109/TMI.2005.843738
   Niemeijer M, 2007, INVEST OPHTH VIS SCI, V48, P2260, DOI 10.1167/iovs.06-0996
   Niemeijer M, 2006, MED IMAGE ANAL, V10, P888, DOI 10.1016/j.media.2006.09.006
   Niemeijer M, 2009, IEEE T MED IMAGING, V28, P775, DOI 10.1109/TMI.2008.2012029
   Oliveira CM, 2011, OPHTHALMOLOGICA, V226, P191, DOI 10.1159/000330285
   Polk TA, 1998, P NATL ACAD SCI USA, V95, P847, DOI 10.1073/pnas.95.3.847
   PUGH JA, 1993, DIABETES CARE, V16, P889, DOI 10.2337/diacare.16.6.889
   Quellec G, 2014, IEEE ENG MED BIO, P154, DOI 10.1109/EMBC.2014.6943552
   Quellec G, 2011, IEEE T MED IMAGING, V30, P523, DOI 10.1109/TMI.2010.2089383
   Scanlon PH, 2008, J MED SCREEN, V15, P1, DOI 10.1258/jms.2008.008015
   Shah A, 2018, I S BIOMED IMAGING, P1454, DOI 10.1109/ISBI.2018.8363846
   Wang YT, 2016, JAMA OPHTHALMOL, V134, P222, DOI 10.1001/jamaophthalmol.2015.5332
   Wells JA, 2015, NEW ENGL J MED, V372, P1193, DOI 10.1056/NEJMoa1414264
   Wilkinson CP, 2003, OPHTHALMOLOGY, V110, P1677, DOI 10.1016/S0161-6420(03)00475-5
NR 60
TC 796
Z9 838
U1 27
U2 152
PU NATURE PORTFOLIO
PI BERLIN
PA HEIDELBERGER PLATZ 3, BERLIN, 14197, GERMANY
SN 2398-6352
J9 NPJ DIGIT MED
JI npj Digit. Med.
PD AUG 28
PY 2018
VL 1
AR 39
DI 10.1038/s41746-018-0040-6
PG 8
WC Health Care Sciences & Services; Medical Informatics
WE Science Citation Index Expanded (SCI-EXPANDED)
SC Health Care Sciences & Services; Medical Informatics
GA GT1CL
UT WOS:000444195100001
PM 31304320
OA Green Published, gold
DA 2025-03-30
ER

PT J
AU Fu, HZ
   Cheng, J
   Xu, YW
   Wong, DWK
   Liu, J
   Cao, XC
AF Fu, Huazhu
   Cheng, Jun
   Xu, Yanwu
   Wong, Damon Wing Kee
   Liu, Jiang
   Cao, Xiaochun
TI Joint Optic Disc and Cup Segmentation Based on Multi-Label Deep Network
   and Polar Transformation
SO IEEE TRANSACTIONS ON MEDICAL IMAGING
LA English
DT Article
DE Deep learning; optic disc segmentation; optic cup segmentation; glaucoma
   screening; cup to disc ratio
ID DIGITAL FUNDUS IMAGES; AUTOMATED SEGMENTATION; FEATURE-EXTRACTION; OCT
   IMAGES; NERVE HEAD; GLAUCOMA; QUANTIFICATION; VALIDATION; BOUNDARY
AB Glaucoma is a chronic eye disease that leads to irreversible vision loss. The cup to disc ratio (CDR) plays an important role in the screening and diagnosis of glaucoma. Thus, the accurate and automatic segmentation of optic disc (OD) and optic cup (OC) from fundus images is a fundamental task. Most existing methods segment them separately, and rely on hand-crafted visual feature from fundus images. In this paper, we propose a deep learning architecture, named M-Net, which solves the OD and OC segmentation jointly in a one-stage multi-label system. The proposed M-Net mainly consists of multi-scale input layer, U-shape convolutional network, side-output layer, and multi-label loss function. The multi-scale input layer constructs an image pyramid to achieve multiple level receptive field sizes. The U-shape convolutional network is employed as the main body network structure to learn the rich hierarchical representation, while the side-output layer acts as an early classifier that produces a companion local prediction map for different scale layers. Finally, a multi-label loss function is proposed to generate the final segmentation map. For improving the segmentation performance further, we also introduce the polar transformation, which provides the representation of the original image in the polar coordinate system. The experiments show that our M-Net system achieves state-of-the-art OD and OC segmentation result on ORIGA data set. Simultaneously, the proposed method also obtains the satisfactory glaucoma screening performances with calculated CDR value on both ORIGA and SCES datasets.
C1 [Fu, Huazhu; Cheng, Jun; Wong, Damon Wing Kee] Agcy Sci Technol & Res, Inst Infocomm Res, Singapore 138632, Singapore.
   [Cheng, Jun; Liu, Jiang] Chinese Acad Sci, Cixi Inst Biomed Engn, Beijing 315201, Zhejiang, Peoples R China.
   [Xu, Yanwu] Guangzhou Shiyuan Elect Co Ltd CVTE, Guangzhou 510670, Guangdong, Peoples R China.
   [Cao, Xiaochun] Chinese Acad Sci, Inst Informat Engn, State Key Lab Informat Secur, Beijing 100093, Peoples R China.
C3 Agency for Science Technology & Research (A*STAR); A*STAR - Institute
   for Infocomm Research (I2R); Chinese Academy of Sciences; Chinese
   Academy of Sciences; Institute of Information Engineering, CAS
RP Fu, HZ (corresponding author), Agcy Sci Technol & Res, Inst Infocomm Res, Singapore 138632, Singapore.; Xu, YW (corresponding author), Guangzhou Shiyuan Elect Co Ltd CVTE, Guangzhou 510670, Guangdong, Peoples R China.
EM huazhufu@gmail.com; sam.j.cheng@gmail.com; xuyanwu@cvte.com;
   wkwong@i2r.a-star.edu.sg; jimmyliu@nimte.ac.cn; caoxiaochun@iie.ac.cn
RI LIU, JIANG/AHB-8921-2022; Wong, Damon/JCE-8444-2023; Cheng,
   Jun/T-2266-2019; Xu, Yanwu/AAK-8156-2020; Cheng, Jun/E-7778-2016; Fu,
   Huazhu/A-1411-2014
OI liu, jiang/0000-0001-6281-6505; Xu, Yanwu/0000-0002-1779-931X; Cheng,
   Jun/0000-0003-1786-6188; Fu, Huazhu/0000-0002-9702-5524; Wong,
   Damon/0000-0003-4601-9121
FU National Key Research and Development Plan [2016YFC0801004]; BEP
   [1521480034]; Ningbo 3315 Innovation Team [Y61102DL03]; National Natural
   Science Foundation of China [U1636214, 61602345]; Beijing Natural
   Science Foundation [4172068]
FX This work was supported in part by the National Key Research and
   Development Plan under Grant 2016YFC0801004, in part by BEP under Grant
   1521480034, in part by the Ningbo 3315 Innovation Team under Grant
   Y61102DL03, in part by the National Natural Science Foundation of China
   under Grant U1636214 and Grant 61602345, and in part by the Beijing
   Natural Science Foundation under Grant 4172068.
CR Abràmoff MD, 2007, INVEST OPHTH VIS SCI, V48, P1665, DOI 10.1167/iovs.06-1081
   Almazroa A, 2015, J OPHTHALMOL, V2015, DOI 10.1155/2015/180972
   [Anonymous], P SPIE
   Aquino A, 2010, IEEE T MED IMAGING, V29, P1860, DOI 10.1109/TMI.2010.2053042
   Chen XY, 2015, LECT NOTES COMPUT SC, V9351, P669, DOI 10.1007/978-3-319-24574-4_80
   Cheng J, 2017, BIOMED OPT EXPRESS, V8, P3763, DOI 10.1364/BOE.8.003763
   Cheng J, 2017, BIOMED OPT EXPRESS, V8, P2687, DOI 10.1364/BOE.8.002687
   Cheng J, 2013, IEEE T MED IMAGING, V32, P1019, DOI 10.1109/TMI.2013.2247770
   Crum WR, 2006, IEEE T MED IMAGING, V25, P1451, DOI 10.1109/TMI.2006.880587
   Dufour PA, 2013, IEEE T MED IMAGING, V32, P531, DOI 10.1109/TMI.2012.2225152
   Fu HZ, 2016, I S BIOMED IMAGING, P698, DOI 10.1109/ISBI.2016.7493362
   Fu HZ, 2017, IEEE T MED IMAGING, V36, P1930, DOI 10.1109/TMI.2017.2703147
   Fu HZ, 2015, IEEE T BIO-MED ENG, V62, P1151, DOI 10.1109/TBME.2014.2375184
   Garway-Heath DF, 1998, BRIT J OPHTHALMOL, V82, P352, DOI 10.1136/bjo.82.4.352
   Gulshan V, 2016, JAMA-J AM MED ASSOC, V316, P2402, DOI 10.1001/jama.2016.17216
   Hancox OD, 1999, CLIN EYE VISION CARE, V11, P59
   Huazhu Fu, 2016, Medical Image Computing and Computer-Assisted Intervention - MICCAI 2016. 19th International Conference. Proceedings: LNCS 9901, P132, DOI 10.1007/978-3-319-46723-8_16
   Jonas JB, 1998, BRIT J OPHTHALMOL, V82, P362, DOI 10.1136/bjo.82.4.362
   Jonas JB, 2002, BRIT J OPHTHALMOL, V86, P1232, DOI 10.1136/bjo.86.11.1232
   Jonas JB, 2000, INVEST OPHTH VIS SCI, V41, P1764
   Joshi GD, 2011, IEEE T MED IMAGING, V30, P1192, DOI 10.1109/TMI.2011.2106509
   Krizhevsky A, 2017, COMMUN ACM, V60, P84, DOI 10.1145/3065386
   Lang A, 2013, BIOMED OPT EXPRESS, V4, P1133, DOI 10.1364/BOE.4.001133
   Lee CY, 2015, JMLR WORKSH CONF PRO, V38, P562
   Lee K, 2010, IEEE T MED IMAGING, V29, P159, DOI 10.1109/TMI.2009.2031324
   Li GB, 2016, IEEE T IMAGE PROCESS, V25, P5012, DOI 10.1109/TIP.2016.2602079
   Lowell J, 2004, IEEE T MED IMAGING, V23, P256, DOI 10.1109/TMI.2003.823261
   Lu SJ, 2011, IEEE T MED IMAGING, V30, P2126, DOI 10.1109/TMI.2011.2164261
   Maninis Kevis-Kokitsi, 2016, Medical Image Computing and Computer-Assisted Intervention - MICCAI 2016. 19th International Conference. Proceedings: LNCS 9901, P140, DOI 10.1007/978-3-319-46723-8_17
   Ronneberger O, 2015, LECT NOTES COMPUT SC, V9351, P234, DOI 10.1007/978-3-319-24574-4_28
   Sevastopolsky A., 2017, Pattern Recognition and Image Analysis, V27, P618, DOI 10.1134/S1054661817030269
   Shelhamer E, 2017, IEEE T PATTERN ANAL, V39, P640, DOI 10.1109/TPAMI.2016.2572683
   Tham YC, 2014, OPHTHALMOLOGY, V121, P2081, DOI 10.1016/j.ophtha.2014.05.013
   Wang MM, 2017, PROC CVPR IEEE, P4800, DOI 10.1109/CVPR.2017.510
   Wong DWK, 2008, IEEE ENG MED BIO, P2266, DOI 10.1109/IEMBS.2008.4649648
   Wong D. W. K., 2009, P SPIE MEDICAL IMAGI, V7260, P7260
   Wu ML, 2015, OPT EXPRESS, V23, P31216, DOI 10.1364/OE.23.031216
   Xu J, 2007, PATTERN RECOGN, V40, P2063, DOI 10.1016/j.patcog.2006.10.015
   Xu YW, 2012, LECT NOTES COMPUT SC, V7510, P58, DOI 10.1007/978-3-642-33415-3_8
   Xu YW, 2014, LECT NOTES COMPUT SC, V8673, P788, DOI 10.1007/978-3-319-10404-1_98
   Xu YW, 2011, LECT NOTES COMPUT SC, V6893, P1, DOI 10.1007/978-3-642-23626-6_1
   Yin FS, 2011, IEEE ENG MED BIO, P2626, DOI 10.1109/IEMBS.2011.6090724
   Zhang Z, 2010, IEEE ENG MED BIO, P3065, DOI 10.1109/IEMBS.2010.5626137
   Zheng YJ, 2013, LECT NOTES COMPUT SC, V8150, P75, DOI 10.1007/978-3-642-40763-5_10
   Zilly J, 2017, COMPUT MED IMAG GRAP, V55, P28, DOI 10.1016/j.compmedimag.2016.07.012
NR 45
TC 621
Z9 683
U1 8
U2 161
PU IEEE-INST ELECTRICAL ELECTRONICS ENGINEERS INC
PI PISCATAWAY
PA 445 HOES LANE, PISCATAWAY, NJ 08855-4141 USA
SN 0278-0062
EI 1558-254X
J9 IEEE T MED IMAGING
JI IEEE Trans. Med. Imaging
PD JUL
PY 2018
VL 37
IS 7
BP 1597
EP 1605
DI 10.1109/TMI.2018.2791488
PG 9
WC Computer Science, Interdisciplinary Applications; Engineering,
   Biomedical; Engineering, Electrical & Electronic; Imaging Science &
   Photographic Technology; Radiology, Nuclear Medicine & Medical Imaging
WE Science Citation Index Expanded (SCI-EXPANDED)
SC Computer Science; Engineering; Imaging Science & Photographic
   Technology; Radiology, Nuclear Medicine & Medical Imaging
GA GL6GE
UT WOS:000437280500006
PM 29969410
OA Green Submitted
DA 2025-03-30
ER

PT J
AU Jia, YL
   Wei, E
   Wang, XG
   Zhang, XB
   Morrison, JC
   Parikh, M
   Lombardi, LH
   Gattey, DM
   Armour, RL
   Edmunds, B
   Kraus, MF
   Fujimoto, JG
   Huang, D
AF Jia, Yali
   Wei, Eric
   Wang, Xiaogang
   Zhang, Xinbo
   Morrison, John C.
   Parikh, Mansi
   Lombardi, Lori H.
   Gattey, Devin M.
   Armour, Rebecca L.
   Edmunds, Beth
   Kraus, Martin F.
   Fujimoto, James G.
   Huang, David
TI Optical Coherence Tomography Angiography of Optic Disc Perfusion in
   Glaucoma
SO OPHTHALMOLOGY
LA English
DT Article
ID OPEN-ANGLE GLAUCOMA; LASER SPECKLE FLOWGRAPHY; NORMAL-PRESSURE GLAUCOMA;
   BLOOD-FLOW MEASUREMENTS; VISUAL-FIELD LOSS; NERVE HEAD; RISK-FACTORS;
   FLUORESCEIN ANGIOGRAPHY; PERIPAPILLARY ATROPHY; TISSUE CIRCULATION
AB Purpose: To compare optic disc perfusion between normal subjects and subjects with glaucoma using optical coherence tomography (OCT) angiography and to detect optic disc perfusion changes in glaucoma.
   Design: Observational, cross-sectional study.
   Participants: Twenty-four normal subjects and 11 patients with glaucoma were included.
   Methods: One eye of each subject was scanned by a high-speed 1050-nm-wavelength swept-source OCT instrument. The split-spectrum amplitude-decorrelation angiography (SSADA) algorithm was used to compute 3-dimensional optic disc angiography. A disc flow index was computed from 4 registered scans. Confocal scanning laser ophthalmoscopy (cSLO) was used to measure disc rim area, and stereo photography was used to evaluate cup/disc (C/D) ratios. Wide-field OCT scans over the discs were used to measure retinal nerve fiber layer (NFL) thickness.
   Main Outcome Measures: Variability was assessed by coefficient of variation (CV). Diagnostic accuracy was assessed by sensitivity and specificity. Comparisons between glaucoma and normal groups were analyzed by Wilcoxon rank-sum test. Correlations among disc flow index, structural assessments, and visual field (VF) parameters were assessed by linear regression.
   Results: In normal discs, a dense microvascular network was visible on OCT angiography. This network was visibly attenuated in subjects with glaucoma. The intra-visit repeatability, inter-visit reproducibility, and normal population variability of the optic disc flow index were 1.2%, 4.2%, and 5.0% CV, respectively. The disc flow index was reduced by 25% in the glaucoma group (P = 0.003). Sensitivity and specificity were both 100% using an optimized cutoff. The flow index was highly correlated with VF pattern standard deviation (R-2 = 0.752, P = 0.001). These correlations were significant even after accounting for age, C/D area ratio, NFL, and rim area.
   Conclusions: Optical coherence tomography angiography, generated by the new SSADA, repeatably measures optic disc perfusion and may be useful in the evaluation of glaucoma and glaucoma progression. (C) 2014 by the American Academy of Ophthalmology.
C1 [Jia, Yali; Wei, Eric; Wang, Xiaogang; Zhang, Xinbo; Morrison, John C.; Parikh, Mansi; Lombardi, Lori H.; Gattey, Devin M.; Armour, Rebecca L.; Edmunds, Beth; Huang, David] Oregon Hlth & Sci Univ, Casey Eye Inst, Portland, OR 97239 USA.
   [Kraus, Martin F.] Univ Erlangen Nurnberg, Pattern Recognit Lab, D-91054 Erlangen, Germany.
   [Kraus, Martin F.] Univ Erlangen Nurnberg, Sch Adv Opt Technol, D-91054 Erlangen, Germany.
   [Kraus, Martin F.; Fujimoto, James G.] MIT, Dept Elect Engn & Comp Sci, Cambridge, MA 02139 USA.
   [Kraus, Martin F.; Fujimoto, James G.] MIT, Elect Res Lab, Cambridge, MA 02139 USA.
C3 Oregon Health & Science University; University of Erlangen Nuremberg;
   University of Erlangen Nuremberg; Massachusetts Institute of Technology
   (MIT); Massachusetts Institute of Technology (MIT)
RP Huang, D (corresponding author), Oregon Hlth & Sci Univ, Casey Eye Inst, 3375 SW Terwilliger Blvd, Portland, OR 97239 USA.
EM davidhuang@alum.mit.edu
RI Wang, Xiaogang/M-9450-2013; Huang, David/JTS-8033-2023
OI Jia, Yali/0000-0002-2784-1905; wang, xiaogang/0000-0001-7325-3314
FU National Institutes of Health [1R01 EY023285-01]; Rosenbaum's
   [P30EY010572]; Clinical and Translational Science Award [UL1TR000128];
   Research to Prevent Blindness [R01-EY11289-26]; Air Force Office of
   Scientific Research (AFOSR) [FA9550-10-1-0551]; German Research
   Foundation [DFG-HO-1791/11-1, DFG-GSC80-SAOT]; DFG Training Group [1773]
FX Supported by National Institutes of Health Grant 1R01 EY023285-01,
   Rosenbaum's P30EY010572, Clinical and Translational Science Award Grant
   UL1TR000128, an unrestricted grant from Research to Prevent Blindness,
   R01-EY11289-26 and Air Force Office of Scientific Research (AFOSR)
   FA9550-10-1-0551, German Research Foundation DFG-HO-1791/11-1,
   DFG-GSC80-SAOT, and DFG Training Group 1773.
CR Aizawa N, 2011, CLIN OPHTHALMOL, V5, P1171, DOI 10.2147/OPTH.S22093
   [Anonymous], 2007, Z1361 ANSI NAT EL MA
   Arend O, 2004, BRAIN RES BULL, V62, P517, DOI 10.1016/j.brainresbull.2003.07.008
   Bengtsson B, 2008, OPHTHALMOLOGY, V115, P2044, DOI 10.1016/j.ophtha.2008.05.031
   Bengtsson B, 2008, AM J OPHTHALMOL, V145, P343, DOI 10.1016/j.ajo.2007.09.038
   Bonomi L, 2000, OPHTHALMOLOGY, V107, P1287, DOI 10.1016/S0161-6420(00)00138-X
   Brusini P, 2006, J GLAUCOMA, V15, P40, DOI 10.1097/01.ijg.0000195932.48288.97
   Choi DH, 2012, BIOMED OPT EXPRESS, V3, P3067
   Costa VP, 2003, PROG RETIN EYE RES, V22, P769, DOI 10.1016/S1350-9462(03)00064-8
   De Moraes CGV, 2011, ARCH OPHTHALMOL-CHIC, V129, P562, DOI 10.1001/archophthalmol.2011.72
   Drance S, 2001, AM J OPHTHALMOL, V131, P699, DOI 10.1016/S0002-9394(01)00964-3
   Flammer J, 1994, Surv Ophthalmol, V38 Suppl, pS3, DOI 10.1016/0039-6257(94)90041-8
   Gordon MO, 2002, ARCH OPHTHALMOL-CHIC, V120, P714
   Hafez AS, 2003, AM J OPHTHALMOL, V136, P1022, DOI 10.1016/S0002-9394(03)00632-9
   HAMARD P, 1994, BRIT J OPHTHALMOL, V78, P449, DOI 10.1136/bjo.78.6.449
   HAYREH SS, 1977, ARCH OPHTHALMOL-CHIC, V95, P1245, DOI 10.1001/archopht.1977.04450070143014
   HITCHINGS RA, 1977, BRIT J OPHTHALMOL, V61, P126, DOI 10.1136/bjo.61.2.126
   Huber K, 2004, ACTA OPHTHALMOL SCAN, V82, P426, DOI 10.1111/j.1395-3907.2004.00269.x
   Iester M, 2002, J GLAUCOMA, V11, P488, DOI 10.1097/00061198-200212000-00006
   Jia Y, 2012, BIOMED OPT EXPRESS, V3, P3127
   Jia YL, 2012, OPT EXPRESS, V20, P4710, DOI 10.1364/OE.20.004710
   Jonas JB, 1997, AM J OPHTHALMOL, V124, P488, DOI 10.1016/S0002-9394(14)70864-5
   Jonescu-Cuypers CP, 2004, BRIT J OPHTHALMOL, V88, P348, DOI 10.1136/bjo.2003.024885
   Kagemann L, 1998, BRIT J OPHTHALMOL, V82, P131, DOI 10.1136/bjo.82.2.131
   Klein T, 2012, P SPIE INT SOC OPTIC, V8213
   Kraus MF, 2012, BIOMED OPT EXPRESS, V3, P1182, DOI 10.1364/BOE.3.001182
   Leske MC, 2007, OPHTHAL EPIDEMIOL, V14, P166, DOI 10.1080/09286580701501931
   Leske MC, 2007, OPHTHALMOLOGY, V114, P1965, DOI 10.1016/j.ophtha.2007.03.016
   Leske MC, 2003, ARCH OPHTHALMOL-CHIC, V121, P48
   Liu GJ, 2012, BIOMED OPT EXPRESS, V3, P2669, DOI 10.1364/BOE.3.002669
   Luksch A, 2009, ACTA OPHTHALMOL, V87, P875, DOI 10.1111/j.1755-3768.2008.01388.x
   Makimoto Y, 2002, JPN J OPHTHALMOL, V46, P31, DOI 10.1016/S0021-5155(01)00454-3
   Mayama C, 2013, JPN J OPHTHALMOL, V57, P133, DOI 10.1007/s10384-012-0220-x
   Michelson G, 1996, J GLAUCOMA, V5, P91
   Nicolela MT, 1997, J GLAUCOMA, V6, P157
   Ohguro I, 2012, J OCUL PHARMACOL TH, V28, P392, DOI 10.1089/jop.2011.0243
   Piltz-Seymour IR, 2001, AM J OPHTHALMOL, V132, P63, DOI 10.1016/S0002-9394(01)00871-6
   Potsaid B, 2012, P SPIE INT SOC OPTIC, V8213
   Potsaid B, 2010, OPT EXPRESS, V18, P20029, DOI 10.1364/OE.18.020029
   Quigley HA, 2006, BRIT J OPHTHALMOL, V90, P262, DOI 10.1136/bjo.2005.081224
   SCHWARTZ B, 1977, ARCH OPHTHALMOL-CHIC, V95, P1961
   See JLS, 2009, OPHTHALMOLOGY, V116, P840, DOI 10.1016/j.ophtha.2008.12.005
   SOMMER A, 1991, ARCH OPHTHALMOL-CHIC, V109, P1090, DOI 10.1001/archopht.1991.01080080050026
   STEIN MR, 1971, AM J OPHTHALMOL, V72, P861, DOI 10.1016/0002-9394(71)91681-3
   Sugiyama T, 2011, MYSTERY GLAUCOMA
   Suh MH, 2012, J GLAUCOMA, V21, P358, DOI 10.1097/IJG.0b013e3182120700
   TALUSAN E, 1977, ARCH OPHTHALMOL-CHIC, V95, P2166
   Tamaki Y, 1997, JPN J OPHTHALMOL, V41, P49, DOI 10.1016/S0021-5155(96)00008-1
   Tamaki Y, 1999, JPN J OPHTHALMOL, V43, P386, DOI 10.1016/S0021-5155(99)00093-3
   Tamaki Y, 2001, J OCUL PHARMACOL TH, V17, P403, DOI 10.1089/108076801753266785
   Tamaki Y, 1999, J OCUL PHARMACOL TH, V15, P313, DOI 10.1089/jop.1999.15.313
   Tokayer J, 2013, BIOMED OPT EXPRESS, V4, P1909, DOI 10.1364/BOE.4.001909
   Uchida H, 1998, OPHTHALMOLOGY, V105, P1541, DOI 10.1016/S0161-6420(98)98044-7
   Wang Y, 2009, BRIT J OPHTHALMOL, V93, P634, DOI 10.1136/bjo.2008.150276
   Wang YM, 2011, INVEST OPHTH VIS SCI, V52, P840, DOI 10.1167/iovs.10-5985
   Wang YM, 2008, J BIOMED OPT, V13, DOI 10.1117/1.2998480
   Yaoeda K, 2000, AM J OPHTHALMOL, V130, P606, DOI 10.1016/S0002-9394(00)00723-6
   Yaoeda K, 2000, AM J OPHTHALMOL, V129, P734, DOI 10.1016/S0002-9394(00)00382-2
   Yaoeda K, 2003, ACTA OPHTHALMOL SCAN, V81, P253, DOI 10.1034/j.1600-0420.2003.00073.x
   Yokoyama Y, 2011, CLIN OPHTHALMOL, V5, P1721, DOI 10.2147/OPTH.S23204
NR 60
TC 582
Z9 623
U1 7
U2 113
PU ELSEVIER SCIENCE INC
PI NEW YORK
PA 360 PARK AVE SOUTH, NEW YORK, NY 10010-1710 USA
SN 0161-6420
EI 1549-4713
J9 OPHTHALMOLOGY
JI Ophthalmology
PD JUL
PY 2014
VL 121
IS 7
BP 1322
EP 1332
DI 10.1016/j.ophtha.2014.01.021
PG 11
WC Ophthalmology
WE Science Citation Index Expanded (SCI-EXPANDED)
SC Ophthalmology
GA AO2II
UT WOS:000341142800011
PM 24629312
OA Green Accepted, Green Submitted, Green Published
DA 2025-03-30
ER

PT J
AU Nouri-Mahdavi, K
   Hoffman, D
   Coleman, AL
   Liu, G
   Li, G
   Gaasterland, D
   Caprioli, J
AF Nouri-Mahdavi, K
   Hoffman, D
   Coleman, AL
   Liu, G
   Li, G
   Gaasterland, D
   Caprioli, J
TI Predictive factors for glaucomatous visual field progression in the
   advanced glaucoma intervention study
SO OPHTHALMOLOGY
LA English
DT Article; Proceedings Paper
CT 107th Annual Meeting of the American-Academy-of-Ophthalmology/Annual
   Meeting of the ISRS
CY NOV 14-18, 2003
CL ANAHEIM, CA
SP Amer Acad Ophthalmol, ISRS
ID INTRAOCULAR-PRESSURE; RISK-FACTORS; OCULAR HYPERTENSION;
   CLINICAL-TRIALS; DAMAGE; EYES
AB Purpose: To investigate the risk factors associated with visual field (VF) progression in the Advanced Glaucoma Intervention Study (AGIS) with pointwise linear regression (PLR) analysis of serial VFs.
   Design: Prospective, multicenter, randomized clinical trial.
   Participants: Five hundred nine eyes of 401 patients from the AGIS with a baseline VF score of less than or equal to 16, greater than or equal to7 VF examinations, and greater than or equal to3 years of follow-up were selected.
   Main Outcome Measure: Visual field progression.
   Methods: This is a cohort study of patients enrolled in a prospective randomized clinical trial (AGIS). Worsening of a test location on PLR analysis was defined as a change of threshold sensitivity of greater than or equal to1.00 decibels a year, with Pless than or equal to0.01. Visual field progression was defined as worsening of at least 2 test locations within a Glaucoma Hemifield Test cluster with PLR analysis. Multivariate logistic regression was used to determine risk factors associated with VF worsening. Intraocular pressure (IOP) fluctuation was defined as standard deviation of the IOP at all visits after the initial surgery.
   Results: The mean (+/-standard deviation) follow-up time and baseline AGIS score were 7.4 (+/-1.7) years and 7.7 (+/-4.4), respectively. Visual field progression was detected with PLR analysis in 151 eyes (30%). Older age at the initial intervention (P = 0.0012; odds ratio [OR], 1.30; 95% confidence interval [CI], 1.11-1.50), larger IOP fluctuation (P = 0.0013; OR, 1.31; 95% CI, 1.12-1.54), increasing number of glaucoma interventions (P = 0.01; OR, 1.74; 95% CI, 1.14-2.64), and longer follow-up (P = 0.02; OR, 1.19; 95% CI, 1.03-1.38) were associated with increased odds of VF progression. When regression analyses were repeated in eyes with and without a history of cataract extraction, IOP fluctuation was the only variable to be consistently associated with VF progression.
   Conclusion: Both increasing age and greater IOP fluctuation increase the odds of VF progression by 30% (for each 5-year increment in age and 1-mmHg increase in IOP fluctuation). The higher risk conferred by IOP fluctuation was consistently observed in eyes with and without a history of cataract extraction. (C) 2004 by the American Academy of Ophthalmology.
C1 Univ Calif Los Angeles, Jules Stein Eye Inst, Glaucoma Div, Los Angeles, CA 90095 USA.
   Univ Calif Los Angeles, Sch Publ Hlth, Dept Biostat, Los Angeles, CA 90095 USA.
   Univ Ophthalmol Consultants Washington, Washington, DC USA.
C3 University of California System; University of California Los Angeles;
   University of California System; University of California Los Angeles
RP Univ Calif Los Angeles, Jules Stein Eye Inst, Glaucoma Div, 100 Stein Plaza, Los Angeles, CA 90095 USA.
EM caprioli@jsei.ucla.edu
RI Nouri-Mahdavi, Kouros/H-8922-2013
OI Caprioli, Joseph/0000-0002-2383-7263
FU NEI NIH HHS [R01 EY12738] Funding Source: Medline
CR *ADV GLAUC INT STU, 1993, MAN OP
   ARMALY MF, 1980, ARCH OPHTHALMOL-CHIC, V98, P2163, DOI 10.1001/archopht.1980.01020041015002
   Asrani S, 2000, J GLAUCOMA, V9, P134
   Bergeå B, 1999, OPHTHALMOLOGY, V106, P997, DOI 10.1016/S0161-6420(99)00523-0
   Blackwell B, 2002, AM J OPHTHALMOL, V134, P499
   BROWN RH, 1994, CONTROL CLIN TRIALS, V15, P299
   Chen PP, 2002, OPHTHALMOLOGY, V109, P2093, DOI 10.1016/S0161-6420(02)01241-1
   Drance S, 2001, AM J OPHTHALMOL, V131, P699, DOI 10.1016/S0002-9394(01)00964-3
   GAASTERLAND DE, 1994, OPHTHALMOLOGY, V101, P1445
   Gardiner SK, 2002, BRIT J OPHTHALMOL, V86, P560, DOI 10.1136/bjo.86.5.560
   Gardiner SK, 2002, INVEST OPHTH VIS SCI, V43, P1400
   Gordon MO, 2002, ARCH OPHTHALMOL-CHIC, V120, P714
   GRANT WM, 1982, OPHTHALMOLOGY, V89, P991
   HOLMIN C, 1984, CURR EYE RES, V3, P1101, DOI 10.3109/02713688409000808
   Katz J, 1997, OPHTHALMOLOGY, V104, P1017, DOI 10.1016/S0161-6420(97)30192-4
   Katz J, 1999, OPHTHALMOLOGY, V106, P391, DOI 10.1016/S0161-6420(99)90052-0
   Katz J, 1999, ARCH OPHTHALMOL-CHIC, V117, P1137
   Landers J, 2002, CLIN EXP OPHTHALMOL, V30, P242, DOI 10.1046/j.1442-9071.2002.00528.x
   Leske MC, 2003, ARCH OPHTHALMOL-CHIC, V121, P48
   Lichter PR, 2001, OPHTHALMOLOGY, V108, P1943, DOI 10.1016/S0161-6420(01)00873-9
   MAO LK, 1991, AM J OPHTHALMOL, V111, P51, DOI 10.1016/S0002-9394(14)76896-5
   Martínez-Belló C, 2000, AM J OPHTHALMOL, V129, P302, DOI 10.1016/S0002-9394(99)00387-6
   Membrey WL, 2000, BRIT J OPHTHALMOL, V84, P1154, DOI 10.1136/bjo.84.10.1154
   Membrey WL, 2001, BRIT J OPHTHALMOL, V85, P696, DOI 10.1136/bjo.85.6.696
   NIESEL P, 1980, INT OPHTHALMOL, V3, P31, DOI 10.1007/BF00136211
   NOUREDDIN BN, 1991, BRIT J OPHTHALMOL, V75, P493, DOI 10.1136/bjo.75.8.493
   NOURIMAHDAVI K, IN PRESS ARCH OPHTHA
   OBRIEN C, 1991, AM J OPHTHALMOL, V111, P491, DOI 10.1016/S0002-9394(14)72386-4
   Oliver JE, 2002, AM J OPHTHALMOL, V133, P764, DOI 10.1016/S0002-9394(02)01403-4
   Palmberg P, 2001, ARCH OPHTHALMOL-CHIC, V119, P897
   *SAS I, 2001, SAS COMP PROGR VERS
   SCHULZER M, 1991, OPHTHALMOLOGY, V98, P301
   Schulzer M, 1998, AM J OPHTHALMOL, V126, P487
   Spry PGD, 2000, INVEST OPHTH VIS SCI, V41, P2192
   *SPSS INC, 2003, SPSS COMP PROGR VERS
   STEWART WC, 1993, AM J OPHTHALMOL, V116, P176, DOI 10.1016/S0002-9394(14)71282-6
   Stewart WC, 2000, AM J OPHTHALMOL, V130, P274, DOI 10.1016/S0002-9394(00)00487-6
   Suzuki Y, 1999, GRAEF ARCH CLIN EXP, V237, P463, DOI 10.1007/s004170050262
   Tezel G, 2001, ARCH OPHTHALMOL-CHIC, V119, P813
   Van Veldhuisen PC, 2000, AM J OPHTHALMOL, V130, P429
   Vesti E, 2003, INVEST OPHTH VIS SCI, V44, P3873, DOI 10.1167/iovs.02-1171
   VOGEL R, 1990, BRIT J OPHTHALMOL, V74, P3, DOI 10.1136/bjo.74.1.3
   WERNER EB, 1977, ARCH OPHTHALMOL-CHIC, V95, P1374
   Wilson MR, 2002, AM J OPHTHALMOL, V134, P399, DOI 10.1016/S0002-9394(02)01585-4
   WILSON R, 1982, ARCH OPHTHALMOL-CHIC, V100, P737, DOI 10.1001/archopht.1982.01030030741002
NR 45
TC 561
Z9 601
U1 1
U2 24
PU ELSEVIER SCIENCE INC
PI NEW YORK
PA STE 800, 230 PARK AVE, NEW YORK, NY 10169 USA
SN 0161-6420
EI 1549-4713
J9 OPHTHALMOLOGY
JI Ophthalmology
PD SEP
PY 2004
VL 111
IS 9
BP 1627
EP 1635
DI 10.1016/j.ophtha.2004.02.017
PG 9
WC Ophthalmology
WE Science Citation Index Expanded (SCI-EXPANDED); Conference Proceedings Citation Index - Science (CPCI-S)
SC Ophthalmology
GA 850JD
UT WOS:000223606300002
PM 15350314
DA 2025-03-30
ER

PT J
AU Budenz, DL
   Anderson, DR
   Varma, R
   Schuman, J
   Cantor, L
   Savell, J
   Greenfeld, DS
   Patella, VM
   Quigley, HA
   Tielsch, J
AF Budenz, Donald L.
   Anderson, Douglas R.
   Varma, Rohit
   Schuman, Joel
   Cantor, Louis
   Savell, Jonathan
   Greenfeld, David S.
   Patella, Vincent Michael
   Quigley, Harry A.
   Tielsch, James
TI Determinants of normal retinal nerve fiber layer thickness measured by
   stratus OCT
SO OPHTHALMOLOGY
LA English
DT Article
ID OPTICAL COHERENCE TOMOGRAPHY; SCANNING LASER POLARIMETRY; OCULAR
   HYPERTENSION; HUMAN EYES; AGE; GLAUCOMA; DIAMETER; NUMBER; SIZE
AB Purpose: To determine the effects of age, optic disc area, ethnicity, eye, gender, and axial length on the retinal nerve fiber layer (RNFL) in the normal human eye as measured by Stratus OCT (optical coherence tomography).
   Design: Cross-sectional observational study.
   Participants: Three hundred twenty-eight normal subjects 18 to 85 years old.
   Methods: Peripapillary Fast RNFL scans performed by Stratus OCT with a nominal diameter of 3.46 mm centered on the optic disc were performed on one randomly selected eye of each subject.
   Main Outcome Measures: Linear regression analysis of the effects of age, ethnicity, gender, eye, axial length, and optic disc area on peripapillary RNFL thickness.
   Results: The mean RNFL thickness for the entire population was 100.1 mu m (standard deviation, 11.6). Thinner RNFL measurements were associated with older age (P<0.001); being Caucasian, versus being either Hispanic or Asian (P = 0.006); greater axial length (P<0.001); or smaller optic disc area (P = 0.010). For every decade of increased age, mean RNFL thickness measured thinner by approximately 2.0 mu m (95% confidence interval [CI], 1.2-2.8). For every 1-mm-greater axial length, mean RNFL thickness measured thinner by approximately 2.2 mu m (95% CI, 1.1-3.4). For every increase in square millimeter of optic disc area, mean RNFL thickness increased by approximately 3.3 Lm (95% CI, 0.6-5.6). Comparisons between ethnic groups revealed that Caucasians had mean RNFL values (98.1 +/- 10.9 mu m) slightly thinner than those of Hispanics (103.7 +/- 11.6 mu m; P = 0.022) or Asians (105.8 +/- 9.2 mu m; P = 0.043). There was no relationship between RNFL thickness and eye or gender.
   Conclusions: Retinal nerve fiber layer thickness, as measured by Stratus OCT, varies significantly with age, ethnicity, axial length, and optic disc area. These variables may need to be taken into account when evaluating patients for diagnosis and follow-up of glaucoma, particularly at the lower boundary of the normal range. Due to the relatively small numbers of subjects of Asian and African descent in the normative database, conclusions regarding the effect of ethnicity should be interpreted with caution.
C1 Univ Miami, Sch Med, Dept Ophthalmol, Bascom Palmer Eye Inst, Miami, FL 33136 USA.
   Univ So Calif, Doheny Eye Inst, Dept Ophthalmol, Los Angeles, CA 90089 USA.
   New England Eye Ctr, Boston, MA USA.
   Indiana Univ, Sch Med, Dept Ophthalmol, Indianapolis, IN 46202 USA.
   Valley EyeCare Ctr, Pleasanton, CA USA.
   Carl Zeiss Meditec, Dublin, Ireland.
   Johns Hopkins Sch Med, Wilmer Inst, Dept Ophthalmol, Baltimore, MD USA.
   Johns Hopkins Bloomberg Sch Publ Hlth, Dept Int Hlth, Baltimore, MD USA.
C3 Bascom Palmer Eye Institute; University of Miami; University of Southern
   California; Doheny Eye Institute; Indiana University System; Indiana
   University Indianapolis; Carl Zeiss AG; Johns Hopkins University; Johns
   Hopkins Medicine; Johns Hopkins University; Johns Hopkins Bloomberg
   School of Public Health
RP Budenz, DL (corresponding author), Univ Miami, Sch Med, Dept Ophthalmol, Bascom Palmer Eye Inst, 900 NW 17th St, Miami, FL 33136 USA.
EM dbudenz@med.miami.edu
RI Schuman, Joel/M-2389-2019; Schuman, Joel/K-7304-2012
OI Schuman, Joel/0000-0002-8885-3766; Tielsch, James/0000-0002-1151-060X;
   Budenz, Donald/0000-0002-8965-4267
FU NEI NIH HHS [R01 EY013178-07, R01 EY013178] Funding Source: Medline
CR *AM AC OPHTH GLAUC, 2003, PREF PRACT PATT PRIM
   BALAZSI AG, 1984, AM J OPHTHALMOL, V97, P760, DOI 10.1016/0002-9394(84)90509-9
   CAPRIOLI J, 1987, ARCH OPHTHALMOL-CHIC, V105, P1683
   Carpineto P, 2005, EUR J OPHTHALMOL, V15, P360, DOI 10.1177/112067210501500308
   Chi Q M, 1995, J Glaucoma, V4, P406
   Da Pozzo S, 2006, ACTA OPHTHALMOL SCAN, V84, P375, DOI 10.1111/j.1600-0420.2006.00655.x
   Garcia-Valenzuela E, 2000, OPHTHALMOLOGY, V107, P1321, DOI 10.1016/S0161-6420(00)00166-4
   Hoh ST, 2006, OPHTHALMOLOGY, V113, P773, DOI 10.1016/j.ophtha.2006.01.058
   HUANG D, 1991, SCIENCE, V254, P1178, DOI 10.1126/science.1957169
   JOHNSON BM, 1987, AGE, V10, P5, DOI 10.1007/BF02431765
   Kass MA, 2002, ARCH OPHTHALMOL-CHIC, V120, P701
   Kerrigan-Baumrind LA, 2000, INVEST OPHTH VIS SCI, V41, P741
   MIKELBERG FS, 1995, OPHTHALMOLOGY, V102, P342
   Poinoosawmy D, 1997, BRIT J OPHTHALMOL, V81, P350, DOI 10.1136/bjo.81.5.350
   QUIGLEY HA, 1991, ARCH OPHTHALMOL-CHIC, V109, P1441, DOI 10.1001/archopht.1991.01080100121056
   QUIGLEY HA, 1994, ARCH OPHTHALMOL-CHIC, V112, P644, DOI 10.1001/archopht.1994.01090170088028
   QUIGLEY HA, 1989, AM J OPHTHALMOL, V107, P453, DOI 10.1016/0002-9394(89)90488-1
   REPKA MX, 1989, OPHTHALMOLOGY, V96, P26
   Savini G, 2005, BRIT J OPHTHALMOL, V89, P489, DOI 10.1136/bjo.2004.052498
   SCHUMAN JS, 1995, ARCH OPHTHALMOL-CHIC, V113, P586, DOI 10.1001/archopht.1995.01100050054031
   TjonFoSang MJ, 1996, AM J OPHTHALMOL, V122, P220, DOI 10.1016/S0002-9394(14)72013-6
   Varma R, 2003, INVEST OPHTH VIS SCI, V44, P3369, DOI 10.1167/iovs.02-0975
   Varma R, 1996, OPHTHALMOLOGY, V103, P2114, DOI 10.1016/S0161-6420(96)30381-3
NR 23
TC 515
Z9 562
U1 1
U2 38
PU ELSEVIER SCIENCE INC
PI NEW YORK
PA 360 PARK AVE SOUTH, NEW YORK, NY 10010-1710 USA
SN 0161-6420
J9 OPHTHALMOLOGY
JI Ophthalmology
PD JUN
PY 2007
VL 114
IS 6
BP 1046
EP 1052
DI 10.1016/j.ophtha.2006.08.046
PG 7
WC Ophthalmology
WE Science Citation Index Expanded (SCI-EXPANDED)
SC Ophthalmology
GA 174AC
UT WOS:000246912600003
PM 17210181
OA Green Accepted
DA 2025-03-30
ER

PT J
AU Liu, L
   Jia, YL
   Takusagawa, HL
   Pechauer, AD
   Edmunds, B
   Lombardi, L
   Davis, E
   Morrison, JC
   Huang, D
AF Liu, Liang
   Jia, Yali
   Takusagawa, Hana L.
   Pechauer, Alex D.
   Edmunds, Beth
   Lombardi, Lorinna
   Davis, Ellen
   Morrison, John C.
   Huang, David
TI Optical Coherence Tomography Angiography of the Peripapillary Retina in
   Glaucoma
SO JAMA OPHTHALMOLOGY
LA English
DT Article
ID OPEN-ANGLE GLAUCOMA; LASER SPECKLE FLOWGRAPHY; BLOOD-FLOW MEASUREMENTS;
   FIBER LAYER THICKNESS; NERVE HEAD; VISUAL-FIELD; DOPPLER FLOWMETRY;
   FIXED COMBINATION; DOMAIN OCT; REPRODUCIBILITY
AB IMPORTANCE Vascular factors may have important roles in the pathophysiology of glaucoma. A practical method for the clinical evaluation of ocular perfusion is needed to improve glaucoma management.
   OBJECTIVE To detect peripapillary retinal perfusion in glaucomatous eyes compared with normal eyes using optical coherence tomography (OCT) angiography.
   DESIGN, SETTING, AND PARTICIPANTS Prospective observational study performed from July 24, 2013, to April 17, 2014. Participants were recruited and tested at Casey Eye Institute, Oregon Health & Science University. In total, 12 glaucomatous eyes and 12 age-matched normal eyes were analyzed. The optic disc region was imaged twice using a 3 x 3-mm scan by a 70-kHz, 840-nm-wavelength spectral OCT system. The split-spectrum amplitude-decorrelation angiography algorithm was used. Peripapillary flow index was calculated as the mean decorrelation value in the peripapillary region, defined as a 700-mu m-wide elliptical annulus around the disc. Peripapillary vessel density was the percentage area occupied by vessels. The data statistical analysis was performed from October 30, 2013, to May 30, 2014.
   MAIN OUTCOMES AND MEASURES Variability was assessed by the coefficient of variation. The Mann-Whitney test was used to compare the 2 groups of eyes. Correlations between vascular and visual field variables were assessed by linear regression analysis.
   RESULTS In 12 normal eyes, a dense microvascular network around the disc was visible on OCT angiography. In 12 glaucomatous eyes, this network was visibly attenuated globally and focally. In normal eyes, between-visit reproducibilities of peripapillary flow index and peripapillary vessel density were 4.3% and 2.7% of the coefficient of variation, respectively, while the population variabilities of peripapillary flow index and peripapillary vessel density were 8.2% and 3.0% of the coefficient of variation, respectively. Peripapillary flow index and peripapillary vessel density in glaucomatous eyes were lower than those in normal eyes (P < .001 for both). Peripapillary flow index (Pearson r = -0.808) and peripapillary vessel density (Pearson r = -0.835) were highly correlated with visual field pattern standard deviation in glaucomatous eyes (P = .001 for both). The areas under the receiver operating characteristic curve for normal vs glaucomatous eyes were 0.892 for peripapillary flow index and 0.938 for peripapillary vessel density.
   CONCLUSIONS AND RELEVANCE Using OCT angiography, reduced peripapillary retinal perfusion in glaucomatous eyes can be visualized as focal defects and quantified as peripapillary flow index and peripapillary vessel density, with high repeatability and reproducibility. Quantitative OCT angiography may have value in future studies to determine its potential usefulness in glaucoma evaluation.
C1 [Liu, Liang; Jia, Yali; Takusagawa, Hana L.; Pechauer, Alex D.; Edmunds, Beth; Lombardi, Lorinna; Davis, Ellen; Morrison, John C.; Huang, David] Oregon Hlth & Sci Univ, Casey Eye Inst, Portland, OR 97239 USA.
   [Liu, Liang] Beijing Union Med Coll Hosp, Dept Ophthalmol, Beijing, Peoples R China.
C3 Oregon Health & Science University; Chinese Academy of Medical Sciences
   - Peking Union Medical College; Peking Union Medical College Hospital
RP Huang, D (corresponding author), Oregon Hlth & Sci Univ, Casey Eye Inst, 3375 SW Terwilliger Blvd, Portland, OR 97239 USA.
EM davidhuang@alum.mit.edu
RI Liu, Liang/L-4403-2017; Huang, David/JTS-8033-2023
OI Jia, Yali/0000-0002-2784-1905
FU National Institutes of Health [R01EY023285]; Research to Prevent
   Blindness
FX This study was supported by grant R01EY023285 from the National
   Institutes of Health and by an unrestricted grant from Research to
   Prevent Blindness.
CR Abadia B, 2014, BIOMED RES INT, V2014, DOI 10.1155/2014/514948
   Aizawa N, 2011, CLIN OPHTHALMOL, V5, P1171, DOI 10.2147/OPTH.S22093
   Bonomi L, 2000, OPHTHALMOLOGY, V107, P1287, DOI 10.1016/S0161-6420(00)00138-X
   Brusini P, 2006, J GLAUCOMA, V15, P40, DOI 10.1097/01.ijg.0000195932.48288.97
   Chang RT, 2009, OPHTHALMOLOGY, V116, P2294, DOI 10.1016/j.ophtha.2009.06.012
   Congdon NG, 2003, JAMA-J AM MED ASSOC, V290, P2057, DOI 10.1001/jama.290.15.2057
   El Beltagi TA, 2003, OPHTHALMOLOGY, V110, P2185, DOI 10.1016/S0161-6420(03)00860-1
   Faingold D, 2004, CAN J OPHTHALMOL, V39, P506, DOI 10.1016/S0008-4182(04)80139-X
   Flammer J, 1994, Surv Ophthalmol, V38 Suppl, pS3, DOI 10.1016/0039-6257(94)90041-8
   Flammer J, 2002, PROG RETIN EYE RES, V21, P359, DOI 10.1016/S1350-9462(02)00008-3
   Garas A, 2012, EUR J OPHTHALMOL, V22, P45, DOI 10.5301/ejo.5000011
   Gillespie BW, 2003, INVEST OPHTH VIS SCI, V44, P2613, DOI 10.1167/iovs.02-0543
   HAMARD P, 1994, BRIT J OPHTHALMOL, V78, P449, DOI 10.1136/bjo.78.6.449
   Harris A, 2005, OPHTHALMOL CLIN N AM, V18, pv
   Harris Alon, 2005, Ophthalmol Clin North Am, V18, P345, DOI 10.1016/j.ohc.2005.04.001
   Hendargo HC, 2011, BIOMED OPT EXPRESS, V2, P2175, DOI 10.1364/BOE.2.002175
   Hwang JC, 2012, INVEST OPHTH VIS SCI, V53, P3020, DOI 10.1167/iovs.11-8552
   Iester M, 2002, J GLAUCOMA, V11, P488, DOI 10.1097/00061198-200212000-00006
   Januleviciene I, 2013, MEDICINA-LITHUANIA, V49, P310, DOI 10.3390/medicina49070048
   Jia YL, 2014, OPHTHALMOLOGY, V121, P1322, DOI 10.1016/j.ophtha.2014.01.021
   Jia YL, 2012, OPT EXPRESS, V20, P4710, DOI 10.1364/OE.20.004710
   Jonescu-Cuypers CP, 2004, BRIT J OPHTHALMOL, V88, P1266, DOI 10.1136/bjo.2003.039099
   Jonescu-Cuypers CP, 2004, BRIT J OPHTHALMOL, V88, P348, DOI 10.1136/bjo.2003.024885
   Kagemann L, 1998, BRIT J OPHTHALMOL, V82, P131, DOI 10.1136/bjo.82.2.131
   Kraus MF, 2012, BIOMED OPT EXPRESS, V3, P1182, DOI 10.1364/BOE.3.001182
   Leske MC, 2007, OPHTHAL EPIDEMIOL, V14, P166, DOI 10.1080/09286580701501931
   Luksch A, 2009, ACTA OPHTHALMOL, V87, P875, DOI 10.1111/j.1755-3768.2008.01388.x
   Michelson G, 1996, J GLAUCOMA, V5, P91
   Mok KH, 2003, J GLAUCOMA, V12, P45, DOI 10.1097/00061198-200302000-00009
   Nicolela MT, 1997, J GLAUCOMA, V6, P157
   Nilforushan N, 2012, INVEST OPHTH VIS SCI, V53, P2740, DOI 10.1167/iovs.11-8320
   Nizankowska Maria Hanna, 2002, Klin Oczna, V104, P201
   Ohguro I, 2012, J OCUL PHARMACOL TH, V28, P392, DOI 10.1089/jop.2011.0243
   Piltz-Seymour IR, 2001, AM J OPHTHALMOL, V132, P63, DOI 10.1016/S0002-9394(01)00871-6
   Quigley HA, 2006, BRIT J OPHTHALMOL, V90, P262, DOI 10.1136/bjo.2005.081224
   Seong GJ, 1999, OPHTHALMOLOGICA, V213, P355, DOI 10.1159/000027454
   Shiga Y, 2014, INVEST OPHTH VIS SCI, V55, P3899, DOI 10.1167/iovs.14-14116
   Sugiyama TS, 2011, MYSTERY GLAUCOMA, P209
   Sung KR, 2009, INVEST OPHTH VIS SCI, V50, P5266, DOI 10.1167/iovs.09-3716
   Tanna AP, 2011, OPHTHALMOLOGY, V118, P60, DOI 10.1016/j.ophtha.2010.04.038
   Tobe LA, 2015, BRIT J OPHTHALMOL, V99, P609, DOI 10.1136/bjophthalmol-2014-305780
   Williams ZY, 2002, AM J OPHTHALMOL, V134, P538, DOI 10.1016/S0002-9394(02)01683-5
   Wong T, 2007, LANCET, V369, P425, DOI 10.1016/S0140-6736(07)60198-6
   Wu HJ, 2012, AM J OPHTHALMOL, V153, P815, DOI 10.1016/j.ajo.2011.09.032
   Yaoeda K, 2000, AM J OPHTHALMOL, V130, P606, DOI 10.1016/S0002-9394(00)00723-6
   Yaoeda K, 2000, AM J OPHTHALMOL, V129, P734, DOI 10.1016/S0002-9394(00)00382-2
   Yaoeda K, 2003, ACTA OPHTHALMOL SCAN, V81, P253, DOI 10.1034/j.1600-0420.2003.00073.x
   Yokoyama Y, 2011, CLIN OPHTHALMOL, V5, P1721, DOI 10.2147/OPTH.S23204
NR 48
TC 514
Z9 537
U1 2
U2 91
PU AMER MEDICAL ASSOC
PI CHICAGO
PA 330 N WABASH AVE, STE 39300, CHICAGO, IL 60611-5885 USA
SN 2168-6165
EI 2168-6173
J9 JAMA OPHTHALMOL
JI JAMA Ophthalmol.
PD SEP
PY 2015
VL 133
IS 9
BP 1045
EP 1052
DI 10.1001/jamaophthalmol.2015.2225
PG 8
WC Ophthalmology
WE Science Citation Index Expanded (SCI-EXPANDED)
SC Ophthalmology
GA CR5JJ
UT WOS:000361377100013
PM 26203793
OA Green Accepted
DA 2025-03-30
ER

PT J
AU Li, ZX
   He, YF
   Keel, S
   Meng, W
   Chang, RT
   He, MG
AF Li, Zhixi
   He, Yifan
   Keel, Stuart
   Meng, Wei
   Chang, Robert T.
   He, Mingguang
TI Efficacy of a Deep Learning System for Detecting Glaucomatous Optic
   Neuropathy Based on Color Fundus Photographs
SO OPHTHALMOLOGY
LA English
DT Article
ID OPEN-ANGLE GLAUCOMA; GLOBAL PREVALENCE; POPULATION; IMPAIRMENT;
   STRATEGIES; BLINDNESS; FEATURES; CHINESE; BURDEN; COSTS
AB Purpose: To assess the performance of a deep learning algorithm for detecting referable glaucomatous optic neuropathy (GON) based on color fundus photographs.
   Design: A deep learning system for the classification of GON was developed for automated classification of GON on color fundus photographs.
   Participants: We retrospectively included 48 116 fundus photographs for the development and validation of a deep learning algorithm.
   Methods: This study recruited 21 trained ophthalmologists to classify the photographs. Referable GON was defined as vertical cup-to-disc ratio of 0.7 or more and other typical changes of GON. The reference standard was made until 3 graders achieved agreement. A separate validation dataset of 8000 fully gradable fundus photographs was used to assess the performance of this algorithm.
   Main Outcome Measures: The area under receiver operator characteristic curve (AUC) with sensitivity and specificity was applied to evaluate the efficacy of the deep learning algorithm detecting referable GON.
   Results: In the validation dataset, this deep learning system achieved an AUC of 0.986 with sensitivity of 95.6% and specificity of 92.0%. The most common reasons for false-negative grading (n = 87) were GON with coexisting eye conditions (n = 44 [50.6%]), including pathologic or high myopia (n = 37 [42.6%]), diabetic retinopathy (n = 4 [4.6%]), and age-related macular degeneration (n = 3 [3.4%]). The leading reason for false-positive results (n = 480) was having other eye conditions (n = 458 [95.4%]), mainly including physiologic cupping (n = 267 [55.6%]). Misclassification as false-positive results amidst a normal-appearing fundus occurred in only 22 eyes (4.6%).
   Conclusions: A deep learning system can detect referable GON with high sensitivity and specificity. Coexistence of high or pathologicmyopia is the most commoncause resulting in false-negative results. Physiologic cupping and pathologic myopia were the most common reasons for false-positive results. (C) 2018 by the American Academy of Ophthalmology
C1 [Li, Zhixi; He, Mingguang] Sun Yat Sen Univ, Zhongshan Ophthalm Ctr, State Key Lab Ophthalmol, Guangzhou 510060, Guangdong, Peoples R China.
   [He, Yifan; Meng, Wei] Guangzhou Healgoo Interact Med Technol Co Ltd, Guangzhou, Guangdong, Peoples R China.
   [Keel, Stuart; He, Mingguang] Univ Melbourne, Ctr Eye Res Australia, Melbourne, Vic, Australia.
   [Keel, Stuart; He, Mingguang] Univ Melbourne, Dept Ophthalmol, Melbourne, Vic, Australia.
   [Keel, Stuart; He, Mingguang] Univ Melbourne, Dept Surg, Melbourne, Vic, Australia.
   [Chang, Robert T.] Stanford Univ, Dept Ophthalmol, Byers Eye Inst, Palo Alto, CA 94304 USA.
C3 Sun Yat Sen University; Centre for Eye Research Australia; University of
   Melbourne; University of Melbourne; University of Melbourne; Stanford
   University
RP He, MG (corresponding author), Sun Yat Sen Univ, Zhongshan Ophthalm Ctr, State Key Lab Ophthalmol, Guangzhou 510060, Guangdong, Peoples R China.
EM mingguang.he@unimelb.edu.au
RI Meng, Wei/ABG-9001-2022; He, Mingguang/AAY-5239-2020
OI Liu, Yizhi/0000-0003-4108-9593; He, Mingguang/0000-0002-6912-2810
FU Fundamental Research Funds of the State Key Laboratory in Ophthalmology,
   National Natural Science Foundation of China [81420108008]; Science and
   Technology Planning Project of Guangdong Province [2013B20400003];
   University of Melbourne at Research Accelerator Program of Australia;
   CERA Foundation of Australia; Victorian State Government of Australia
   (Operational Infrastructure Support to the Centre for Eye Research
   Australia); Research to Prevent Blindness, Inc., New York
FX Supported in part by the Fundamental Research Funds of the State Key
   Laboratory in Ophthalmology, National Natural Science Foundation of
   China (grant no.: 81420108008); the Science and Technology Planning
   Project of Guangdong Province (grant no.: 2013B20400003); the University
   of Melbourne at Research Accelerator Program of Australia (M.H.); the
   CERA Foundation of Australia (M.H.); Victorian State Government of
   Australia (Operational Infrastructure Support to the Centre for Eye
   Research Australia); and Research to Prevent Blindness, Inc., New York
   (to Stanford University Eye Department). The sponsors or funding
   organizations had no role in the design or conduct of this research.
CR Baskaran M, 2015, JAMA OPHTHALMOL, V133, P874, DOI 10.1001/jamaophthalmol.2015.1110
   Bourne RRA, 2013, LANCET GLOB HEALTH, V1, pE339, DOI 10.1016/S2214-109X(13)70113-X
   Chakrabarty L, 2016, J GLAUCOMA, V25, P590, DOI 10.1097/IJG.0000000000000354
   Chan HHL, 2014, AM J OPHTHALMOL, V157, P936, DOI 10.1016/j.ajo.2014.01.024
   Chen XY, 2015, IEEE ENG MED BIO, P715, DOI 10.1109/EMBC.2015.7318462
   Ding XH, 2016, BRIT J OPHTHALMOL, V100, P1697, DOI 10.1136/bjophthalmol-2015-307942
   Ebner M, 2009, MACH VISION APPL, V20, P283, DOI 10.1007/s00138-008-0126-2
   Fleming C, 2005, ANN FAM MED, V3, P167, DOI 10.1370/afm.293
   Foster PJ, 2002, BRIT J OPHTHALMOL, V86, P238, DOI 10.1136/bjo.86.2.238
   Gargeya R, 2017, OPHTHALMOLOGY, V124, P962, DOI 10.1016/j.ophtha.2017.02.008
   Gulshan V, 2016, JAMA-J AM MED ASSOC, V316, P2402, DOI 10.1001/jama.2016.17216
   Gupta P., 2016, Invest Ophthalmol Vis Sci, V57, P2577
   He MG, 2006, INVEST OPHTH VIS SCI, V47, P2782, DOI 10.1167/iovs.06-0051
   Hood DC, 2013, PROG RETIN EYE RES, V32, P1, DOI 10.1016/j.preteyeres.2012.08.003
   Issac A, 2015, COMPUT METH PROG BIO, V122, P229, DOI 10.1016/j.cmpb.2015.08.002
   Iwase A, 2004, OPHTHALMOLOGY, V111, P1641, DOI 10.1016/j.ophtha.2004.03.029
   Kirwan JF, 2000, BRIT J OPHTHALMOL, V84, P894, DOI 10.1136/bjo.84.8.894
   Krizhevsky A, 2017, COMMUN ACM, V60, P84, DOI 10.1145/3065386
   Lee PP, 2006, ARCH OPHTHALMOL-CHIC, V124, P12, DOI 10.1001/archopht.124.1.12
   Li AN, 2016, IEEE ENG MED BIO, P1328, DOI 10.1109/EMBC.2016.7590952
   Miller SE, 2017, AM J OPHTHALMOL, V182, P99, DOI 10.1016/j.ajo.2017.07.010
   Moyer VA, 2013, ANN INTERN MED, V159, P484, DOI 10.7326/0003-4819-159-6-201309170-00686
   Muñoz B, 2000, ARCH OPHTHALMOL-CHIC, V118, P819, DOI 10.1001/archopht.118.6.819
   Pizzi LT, 2018, BRIT J OPHTHALMOL, V102, P225, DOI 10.1136/bjophthalmol-2016-310078
   Quigley HA, 2001, ARCH OPHTHALMOL-CHIC, V119, P1819, DOI 10.1001/archopht.119.12.1819
   Radford A., 2016, INT C LEARN REPR, DOI DOI 10.48550/ARXIV.1511.06434
   Shaikh Y, 2014, AM J OPHTHALMOL, V158, P1121, DOI 10.1016/j.ajo.2014.08.023
   Singh A, 2016, COMPUT METH PROG BIO, V124, P108, DOI 10.1016/j.cmpb.2015.10.010
   Srivastava N, 2014, J MACH LEARN RES, V15, P1929
   Stevens GA, 2013, OPHTHALMOLOGY, V120, P2377, DOI 10.1016/j.ophtha.2013.05.025
   Szegedy C, 2016, PROC CVPR IEEE, P2818, DOI 10.1109/CVPR.2016.308
   Tatham AJ, 2015, PROG BRAIN RES, V221, P103, DOI 10.1016/bs.pbr.2015.03.001
   Tatham AJ, 2014, CLIN OPHTHALMOL, V8, P611, DOI 10.2147/OPTH.S44586
   Tham Yih-Chung, 2014, Ophthalmology, V121, P2081, DOI 10.1016/j.ophtha.2014.05.013
   Topouzis F, 2007, AM J OPHTHALMOL, V144, P511, DOI 10.1016/j.ajo.2007.06.029
   Varma R, 2004, OPHTHALMOLOGY, V111, P1439, DOI 10.1016/j.ophtha.2004.01.025
   Weinreb RN, 2014, JAMA-J AM MED ASSOC, V311, P1901, DOI 10.1001/jama.2014.3192
   Wong TY, 2016, JAMA-J AM MED ASSOC, V316, P2366, DOI 10.1001/jama.2016.17563
   Yang M, 2013, IEEE T NEUR NET LEAR, V24, P900, DOI 10.1109/TNNLS.2013.2245340
   Zhao D, 2017, AM J OPHTHALMOL, V180, P18, DOI 10.1016/j.ajo.2017.05.017
NR 40
TC 495
Z9 526
U1 9
U2 101
PU ELSEVIER SCIENCE INC
PI NEW YORK
PA STE 800, 230 PARK AVE, NEW YORK, NY 10169 USA
SN 0161-6420
EI 1549-4713
J9 OPHTHALMOLOGY
JI Ophthalmology
PD AUG
PY 2018
VL 125
IS 8
BP 1199
EP 1206
DI 10.1016/j.ophtha.2018.01.023
PG 8
WC Ophthalmology
WE Science Citation Index Expanded (SCI-EXPANDED)
SC Ophthalmology
GA GN8YJ
UT WOS:000439463900018
PM 29506863
DA 2025-03-30
ER

PT J
AU Leung, EW
   Medeiros, FA
   Weinreb, RN
AF Leung, Eamon W.
   Medeiros, Felipe A.
   Weinreb, Robert N.
TI Prevalence of ocular surface disease in glaucoma patients
SO JOURNAL OF GLAUCOMA
LA English
DT Article
DE glaucoma; ocular surface disease; dry eyes; banzalkonium chloride;
   ocular hypertension
ID DRY EYE SYNDROME; BENZALKONIUM CHLORIDE; EPIDEMIOLOGY; SYMPTOMS;
   THERAPY; SIGNS; MOUTH
AB Purpose: To examine the prevalence of ocular surface disease (OSD) in glaucoma patients.
   Methods: This was a cross-sectional study. One hundred and one patients, 18 years of age or older, with open-angle glaucoma or ocular hypertension were consecutively recruited for the study. Patients with a history of use of cyclosporine, steroids, topical ocular nonsteroidal anti-inflammatory drugs, or punctal plugs within the last 3 months were excluded. Each patient completed an Ocular Surface Disease Index questionnaire and underwent evaluation by Schirmer test, corneal and conjunctival lissamine green staining, and tear break-up time.
   Results: Using Ocular Surface Disease Index for measuring symptoms of dry eye, 60 (59%) patients reported symptoms in at least 1 eye. Severe symptoms were reported by 27 (27%) patients. Schirmer testing showed 62 (61%) patients with decrease in fear production in at least 1 eye. Severe tear deficiency was presented in 35 (35%) patients. Corneal and conjunctival lissamine green staining showed positive results in 22 (22%) patients. None had severe staining. Tear break-Up time showed abnormal tear quality in 79 (78%,) patients and severe decrease in tear quality was found in at least 1 eye in 66 (65%) patients. Multivariate logistic regression models were used to investigate the association between the number of benzalkonium chloride (BAK)-containing eyedrops and results on the clinical tests of OSD. After adjustment for age and sex, each additional BAK-containing eyedrop was associated with an approximately 2 times higher odds of showing abnormal results on the lissamine green staining test (odds ratio = 2.03: 95% confidence interval: 1.06 to 3.89; P = 0.034).
   Conclusion: A large proportion of patients with open-angle glaucoma or ocular hypertension had signs and/or symptoms of OSD in at least 1 eye. The coexistence of OSD and the use of BAK-containing medications may impact vision-related quality of life in this patient Population.
C1 [Leung, Eamon W.; Medeiros, Felipe A.; Weinreb, Robert N.] Univ Calif San Diego, Hamilton Glaucoma Ctr, Dept Ophthalmol, La Jolla, CA 92093 USA.
C3 University of California System; University of California San Diego
RP Medeiros, FA (corresponding author), Univ Calif San Diego, Hamilton Glaucoma Ctr, Dept Ophthalmol, 9500 Gilman Dr, La Jolla, CA 92093 USA.
EM fmedeiros@eyecenter.ucsd.edu
RI medeiros, felipe/MCK-1612-2025
CR Baudouin C, 1998, BRIT J OPHTHALMOL, V82, P39, DOI 10.1136/bjo.82.1.39
   Brewitt H, 2001, SURV OPHTHALMOL, V45, pS199, DOI 10.1016/S0039-6257(00)00202-2
   Hay EM, 1998, ANN RHEUM DIS, V57, P20, DOI 10.1136/ard.57.1.20
   HERRERAS JM, 1992, OPHTHALMOLOGY, V99, P1082
   Lemp Michael A., 1995, CLAO Journal, V21, P221
   McCarty CA, 1998, OPHTHALMOLOGY, V105, P1114, DOI 10.1016/S0161-6420(98)96016-X
   Miljanovic B, 2007, AM J OPHTHALMOL, V143, P409, DOI 10.1016/j.ajo.2006.11.060
   Moss SE, 2000, ARCH OPHTHALMOL-CHIC, V118, P1264
   Pisella PJ, 2002, BRIT J OPHTHALMOL, V86, P418, DOI 10.1136/bjo.86.4.418
   Schaumberg DA, 2002, ADV EXP MED BIOL, V506, P989
   Schaumberg DA, 2003, AM J OPHTHALMOL, V136, P318, DOI 10.1016/S0002-9394(03)00218-6
   Schaumberg DA, 2001, JAMA-J AM MED ASSOC, V286, P2114, DOI 10.1001/jama.286.17.2114
   Schein OD, 1997, OPHTHALMOLOGY, V104, P1395, DOI 10.1016/S0161-6420(97)30125-0
   Schein OD, 1997, AM J OPHTHALMOL, V124, P723, DOI 10.1016/S0002-9394(14)71688-5
   Schein OD, 1999, ARCH INTERN MED, V159, P1359, DOI 10.1001/archinte.159.12.1359
   Schiffman RM, 2000, ARCH OPHTHALMOL-CHIC, V118, P615, DOI 10.1001/archopht.118.5.615
   Smith JA, 2007, OCUL SURF, V5, P93
   TAKAHASHI N, 1982, JPN J OPHTHALMOL, V26, P234
   Wilson F M 2nd, 1983, Trans Am Ophthalmol Soc, V81, P854
   WILSON WS, 1975, BRIT J OPHTHALMOL, V59, P667, DOI 10.1136/bjo.59.11.667
   Yee RW, 2007, CURR OPIN OPHTHALMOL, V18, P134, DOI 10.1097/ICU.0b013e328089f1c8
NR 21
TC 480
Z9 506
U1 1
U2 17
PU LIPPINCOTT WILLIAMS & WILKINS
PI PHILADELPHIA
PA 530 WALNUT ST, PHILADELPHIA, PA 19106-3621 USA
SN 1057-0829
J9 J GLAUCOMA
JI J. Glaucoma
PD AUG
PY 2008
VL 17
IS 5
BP 350
EP 355
DI 10.1097/IJG.0b013e31815c5f4f
PG 6
WC Ophthalmology
WE Science Citation Index Expanded (SCI-EXPANDED)
SC Ophthalmology
GA 341EU
UT WOS:000258697800003
PM 18703943
DA 2025-03-30
ER

PT J
AU Yeaw, J
   Benner, JS
   Walt, JG
   Sian, S
   Smith, DB
AF Yeaw, Jason
   Benner, Joshua S.
   Walt, John G.
   Sian, Sergey
   Smith, Daniel B.
TI Comparing Adherence and Persistence Across 6 Chronic Medication Classes
SO JOURNAL OF MANAGED CARE PHARMACY
LA English
DT Article
ID OVERACTIVE BLADDER; URINARY-INCONTINENCE; GLAUCOMA MEDICATIONS; ELDERLY
   PATIENTS; STATIN THERAPY; POPULATION; COSTS; RISK; PRESCRIPTIONS;
   INTERVENTIONS
AB BACKGROUND: The National Quality Forum recently endorsed the proportion of days covered (PDC)-a measure of medication adherence-as an indicator of quality in drug therapy management.
   OBJECTIVE: To inform initial efforts to improve the quality of drug therapy management, we compared PDC and persistence among new users of 6 commonly used chronic medication categories.
   METHODS: A retrospective analysis of pharmacy claims in a database of more than 64 million members enrolled in 100 health plans assessed persistence and adherence to drug therapy in 6 chronic conditions. Patients were included in the analysis if they initiated a prescription drug of interest in any of 6 drug classes-prostaglandin analogs, statins, bisphosphonates, oral antidiabetics, angiotensin 11 receptor blockers (ARBs), and overactive bladder (DAB) medications-between January 1 and December 31, 2005. The first claim for a drug of interest during this period was considered a patient's index date. Patients were required to have a minimum of 12 months of continuous enrollment both preceding and following their index date. New users of a treatment were identified by excluding patients who filled a prescription for any drug in the same class during the previous 12 months and were followed fora minimum of 12 months. Nonpersistence was defined as discontinuation of the therapy class following an allowed gap between refills-30-, 60-, and 90-day refill gaps were used. Adherence was defined as a continuous measure of the proportion of days covered (PDC) during the 12-month post-index period. Logistic regression analyses predicted (a) nonpersistence during the 12-month post-index period and (b) adherence (PDC) of at least 80%, with drug class as the predictor variable of interest, controlling for demographic variables, insurance and plan type, history of hospitalization, Charlson comorbidity score, copayment for index medication, and number of medications at index.
   RESULTS: A total of 167,907 patients were identified across 6 cohorts. Using the 60-day gap, 6-month persistence rates were prostaglandin analogs 47%, statins 56%, bisphosphonates 56%, oral antidiabetics 66%, ARBs 63%, and DAB medications 28%. After the first 90 days of therapy, relative persistence was stable across cohorts, and rates declined consistently from 6 months post-index to study end. Logistic regression models showed that oral antidiabetic users had a 59%, 36%, 37%, and 79% decreased risk of nonpersistence in a 12-month follow-up period compared with patients taking prostaglandin analogs, statins, bisphosphonates, or DAB medications, respectively. Risk of nonpersistence decreased with increasing age. Mean (SD) 12-month adherence rates were: prostaglandin analogs 37% (26%), statins 61% (33%), bisphosphonates 60% (34%), oral antidiabetics 72% (32%), ARBs 66% (32%), and DAB medications 35% (32%). Logistic regression indicated that oral antidiabetic use was a significant predictor of adherence (PDC) of at least 80% compared with other therapy classes. Adjusted odds ratios for oral antidiabetics were 17.60 (95% confidence interval [CI] = 15.38-20.14) versus prostaglandin analogs, 2.06 (95% Cl = 1.99-2.12) versus statins, 1.92 (95% Cl = 1.83-2.02) versus bisphosphonates, 1.29 (95% Cl = 1.24-1.34) versus ARBs, and 5.77 (95% Cl = 5.38-6.19) versus DAB medications.
   CONCLUSION: This analysis of adherence (PDC) and persistence across a sample of 6 chronic therapies found variable but uniformly suboptimal medication use. Adherence to prostaglandin eye drops and DAB medications was lower than to cardiovascular, oral antidiabetic, and oral osteoporosis therapies. These findings provide useful baseline information for the development of initiatives to improve the quality of drug therapy management.
C1 [Yeaw, Jason; Sian, Sergey; Smith, Daniel B.] IMS Hlth, Watertown, MA 02472 USA.
   [Benner, Joshua S.] Brookings Inst, Engelberg Ctr Hlth Care Reform, Washington, DC 20036 USA.
   [Walt, John G.] Allergan Pharmaceut Inc, Global Hlth Outcomes Strategy & Res, Irvine, CA 92715 USA.
C3 Brookings Institution; AbbVie; Allergan
RP Yeaw, J (corresponding author), IMS Hlth, 311 Arsenal St, Watertown, MA 02472 USA.
EM jyeaw@us.imshealth.com
FU Allergan, Inc
FX This study was sponsored by Allergan, Inc. Walt is an employee of
   Allergan, and the 3 IMS-employed authors reported receipt of consulting
   fees from Allergan. Allergan was involved in the concept,
   interpretation, revision, and approval of the manuscript but had no role
   in the collection or analysis of the data.
CR [Anonymous], 2005, ADHERENCE LONG TERM
   [Anonymous], 2004, 7 REP JOINT NAT COMM
   [Anonymous], IMPR US PRESCR MED N
   [Anonymous], NAT VOL CONS STAND R
   [Anonymous], 2007, ENH PRESCR MED ADH N
   [Anonymous], 2009, Thinking Outside the Pillbox: A System-Wide Approach to Improving Patient Medication Adherence for Chronic Disease, research brief
   [Anonymous], 2004, NAT DIAB FACT SHEET
   Avorn J, 1998, JAMA-J AM MED ASSOC, V279, P1458, DOI 10.1001/jama.279.18.1458
   Balkrishnan R, 2006, J UROLOGY, V175, P1067, DOI 10.1016/S0022-5347(05)00352-6
   Benner JS, 2002, JAMA-J AM MED ASSOC, V288, P455, DOI 10.1001/jama.288.4.455
   Briesacher BA, 2008, PHARMACOTHERAPY, V28, P437, DOI 10.1592/phco.28.4.437
   Brown JS, 2000, J AM GERIATR SOC, V48, P721, DOI 10.1111/j.1532-5415.2000.tb04744.x
   Campbell UB, 2008, VALUE HEALTH, V11, P726, DOI 10.1111/j.1524-4733.2007.00295.x
   CHARLSON ME, 1987, J CHRON DIS, V40, P373, DOI 10.1016/0021-9681(87)90171-8
   COL N, 1990, ARCH INTERN MED, V150, P841, DOI 10.1001/archinte.150.4.841
   COTTE FE, 2009, OSTEOPOROS INT  0521
   Cramer JA, 2004, DIABETES CARE, V27, P1218, DOI 10.2337/diacare.27.5.1218
   CRAMER JA, 1989, JAMA-J AM MED ASSOC, V261, P3273, DOI 10.1001/jama.261.22.3273
   Cranney A, 2007, CAN MED ASSOC J, V177, P575, DOI 10.1503/cmaj.070234
   Darkow T, 2005, PHARMACOTHERAPY, V25, P511, DOI 10.1592/phco.25.4.511.61033
   Friedman DS, 2008, OPHTHALMOLOGY, V115, P1320, DOI 10.1016/j.ophtha.2007.11.023
   Grant RW, 2004, ARCH INTERN MED, V164, P2343, DOI 10.1001/archinte.164.21.2343
   Grundy SM, 1998, CIRCULATION, V97, P1876, DOI 10.1161/01.CIR.97.18.1876
   Haynes RB, 2008, COCHRANE DB SYST REV, DOI [10.1002/14651858.CD000011.pub4, 10.1002/14651858.CD000011.pub3]
   Haynes RB, 1996, LANCET, V348, P383
   Hu TW, 2004, UROLOGY, V63, P461, DOI 10.1016/j.urology.2003.10.037
   *IMS, IMS LIF PAT CTR DIS
   Jackevicius CA, 2002, JAMA-J AM MED ASSOC, V288, P462, DOI 10.1001/jama.288.4.462
   Lacey J, 2009, EYE, V23, P924, DOI 10.1038/eye.2008.103
   McDonald HP, 2002, JAMA-J AM MED ASSOC, V288, P2868, DOI 10.1001/jama.288.22.2868
   *NAT QUAL FOR, 2009, NAT QUAL FOR END MEA
   OKEKE CO, 2009, OPHTHALMOLOGY   1006
   *PHARM QUAL ALL, NOV 20 2006 M END ME
   Reardon G, 2003, CLIN THER, V25, P1172, DOI 10.1016/S0149-2918(03)80074-7
   Shaya FT, 2005, AM J MANAG CARE, V11, pS121
   Sleath B, 2006, OPHTHALMOLOGY, V113, P431, DOI 10.1016/j.ophtha.2005.10.034
   Tsai JC, 2006, CURR OPIN OPHTHALMOL, V17, P190
   Tsai Tony, 2007, Trans Am Ophthalmol Soc, V105, P29
   Vinker S, 2008, AM J MANAG CARE, V14, P388
   Vrijens B, 2008, BMJ-BRIT MED J, V336, P1114, DOI 10.1136/bmj.39553.670231.25
   Walker EA, 2006, DIABETES CARE, V29, P1997, DOI 10.2337/dc06-0454
   Weycker D, 2006, OSTEOPOROSIS INT, V17, P1645, DOI 10.1007/s00198-006-0179-x
   Wogen Jennifer, 2003, J Manag Care Pharm, V9, P424
   Yu YF, 2005, VALUE HEALTH, V8, P495, DOI 10.1111/j.1524-4733.2005.00041.x
   Yusuf S, 2004, LANCET, V364, P937, DOI 10.1016/S0140-6736(04)17018-9
NR 45
TC 477
Z9 502
U1 1
U2 40
PU ACAD MANAGED CARE PHARMACY
PI ALEXANDRIA
PA 100 N PITT ST, 400, ALEXANDRIA, VA 22314-3134 USA
SN 1083-4087
J9 J MANAGE CARE PHARM
JI J. Manag. Care Pharm.
PD NOV-DEC
PY 2009
VL 15
IS 9
BP 728
EP 740
DI 10.18553/jmcp.2009.15.9.728
PG 13
WC Health Care Sciences & Services; Pharmacology & Pharmacy
WE Science Citation Index Expanded (SCI-EXPANDED)
SC Health Care Sciences & Services; Pharmacology & Pharmacy
GA 534EG
UT WOS:000272878200001
PM 19954264
OA Green Published
DA 2025-03-30
ER

PT J
AU Xu, LA
   Wang, YX
   Wang, SA
   Wang, Y
   Jonas, JB
AF Xu, Liang
   Wang, Yaxing
   Wang, Shuang
   Wang, Yun
   Jonas, Jost B.
TI High myopia and glaucoma susceptibility - The Beijing Eye Study
SO OPHTHALMOLOGY
LA English
DT Article
ID OPEN-ANGLE GLAUCOMA; OCULAR HYPERTENSION TREATMENT; FREQUENCY-DOUBLING
   PERIMETRY; VISUAL-FIELD ABNORMALITIES; CEREBROSPINAL-FLUID SPACE; RURAL
   ADULT CHINESE; OPTIC-NERVE DAMAGE; REFRACTIVE ERROR; LAMINA-CRIBROSA;
   NORTHERN CHINA
AB Objective: To evaluate whether marked myopia, compared with moderate myopia and low myopia, is associated with a higher prevalence of glaucomatous optic nerve damage.
   Design: Population-based cross-sectional study.
   Participants: Four thousand four hundred thirty-nine of 5324 subjects 40 years or older were invited to participate (response rate, 83.4%). The group was stratified according to refractive error into high myopia (myopia > -8 diopters [D]), marked myopia(< -6 to -8 D), moderate myopia (< -3 to -6 D), low myopia(< -0.5 to -3 D), emmetropia (-0.5 to + < 2 D), and hyperopia (> + 2 D) subgroups.
   Methods: Morphologic assessment of optic disc monoscopic photographs.
   Main Outcome Measures: Morphologic optic disc parameters and intraocular pressure (IOP).
   Results: For 4319 (97.3%) subjects (8484 eyes), optic disc photographs were evaluated. Prevalence of glaucomatous optic nerve atrophy as defined by the glaucomatous optic nerve head appearance did not vary significantly (P = 0.77; odds ratio [OR], 1.2; 95% confidence interval [CI], 0.38-3.81) between the highly myopic group and the group with marked myopia. In both refractive groups combined, glaucoma frequency seemed to be higher (P = 0.075; OR, 2.28; 95% CI, 0.99-5.25) higher than in the group with moderate myopia; it was significantly (P = 0.001; OR, 3.5; 95% CI, 1.71-7.25) higher than in the group with low myopia; significantly (P < 0.001; OR, 7.56; 95% CI, 3.98-14.35) higher than in the group with emmetropia; and significantly (P = 0.005; OR, 4.23; 95% CI, 1.57-11.45) higher than in the group with hyperopia. Glaucoma frequency did not vary significantly between the hyperopic group and the emmetropic group (P = 0.17), the group with low myopia (P = 0.83), and the group with moderate myopia (P = 0.32). Intraocular pressure did not vary significantly (P > 0.10) between any of the subgroups. Similar results were obtained for the frequency of glaucoma defined as glaucomatous optic disc appearance and visual field defects. In binary logistic regression analysis, presence of glaucoma was significantly associated with the myopic refractive error (P < 0.001), age (P < 0.001), and IOP (P < 0.001).
   Conclusions: Marked to high myopia with a myopic refractive error exceeding -6 D may be a risk factor associated with glaucomatous optic neuropathy.
C1 Univ Heidelberg, Augenklin, Fac Clin Med Mannheim, Dept Ophthalmol, D-68167 Mannheim, Germany.
   Capital Univ Med Sci, Beijin Tongren Hosp, Beijing Inst Ophthalmol, Beijing, Peoples R China.
C3 Ruprecht Karls University Heidelberg; Capital Medical University
RP Jonas, JB (corresponding author), Univ Heidelberg, Augenklin, Fac Clin Med Mannheim, Dept Ophthalmol, Theodor Kutzer Ufer 1-3, D-68167 Mannheim, Germany.
EM Jost.Jones@augen..ma.uni-heidelberg.de
RI Jonas, Jost/AEP-3841-2022; Wang, Shuo/AAX-7481-2021; wang,
   YA/K-9671-2016
CR Aung T, 2005, ARCH OPHTHALMOL-CHIC, V123, P527, DOI 10.1001/archopht.123.4.527
   Bellezza AJ, 2000, INVEST OPHTH VIS SCI, V41, P2991
   Blackwell B, 2002, AM J OPHTHALMOL, V134, P499
   Chihara E, 1997, OPHTHALMOLOGICA, V211, P66, DOI 10.1159/000310760
   DAUBS JG, 1981, T OPHTHAL SOC UK, V101, P121
   DAVID R, 1987, BRIT J OPHTHALMOL, V71, P766, DOI 10.1136/bjo.71.10.766
   Dichtl A, 1998, BRIT J OPHTHALMOL, V82, P286, DOI 10.1136/bjo.82.3.286
   DIELEMANS I, 1994, OPHTHALMOLOGY, V101, P1851
   Drance S, 2001, AM J OPHTHALMOL, V131, P699, DOI 10.1016/S0002-9394(01)00964-3
   Gordon MO, 2002, ARCH OPHTHALMOL-CHIC, V120, P714
   GREVE EL, 1980, GRAEFES ARCH CLIN EX, V213, P33
   Grodum K, 2001, ACTA OPHTHALMOL SCAN, V79, P560, DOI 10.1034/j.1600-0420.2001.790603.x
   He M, 2006, EYE, V20, P3, DOI 10.1038/sj.eye.6701797
   JONAS JB, 1989, INVEST OPHTH VIS SCI, V30, P908
   Jonas JB, 2005, EUR J OPHTHALMOL, V15, P41, DOI 10.1177/112067210501500107
   Jonas JB, 1997, GRAEF ARCH CLIN EXP, V235, P627, DOI 10.1007/BF00946938
   Jonas JB, 2004, INVEST OPHTH VIS SCI, V45, P2660, DOI 10.1167/iovs.03-1363
   JONAS JB, 1988, INVEST OPHTH VIS SCI, V29, P1151
   Jonas JB, 2003, INVEST OPHTH VIS SCI, V44, P5189, DOI 10.1167/iovs.03-0174
   Jonas JB, 1999, SURV OPHTHALMOL, V43, P293, DOI 10.1016/S0039-6257(98)00049-6
   Jonas JB, 2002, AM J OPHTHALMOL, V134, P547, DOI 10.1016/S0002-9394(02)01644-6
   JONAS JB, 1988, GRAEF ARCH CLIN EXP, V226, P587, DOI 10.1007/BF02169209
   Kassoff A, 2001, AM J OPHTHALMOL, V131, P167
   Keltner JL, 2003, ARCH OPHTHALMOL-CHIC, V121, P643, DOI 10.1001/archopht.121.5.643
   LESKE MC, 1995, ARCH OPHTHALMOL-CHIC, V113, P918, DOI 10.1001/archopht.1995.01100070092031
   Leske MC, 2003, ARCH OPHTHALMOL-CHIC, V121, P48
   LESKE MC, 1994, ARCH OPHTHALMOL-CHIC, V112, P821, DOI 10.1001/archopht.1994.01090180121046
   Mitchell P, 1999, OPHTHALMOLOGY, V106, P2010, DOI 10.1016/S0161-6420(99)90416-5
   MORGAN WH, 1995, INVEST OPHTH VIS SCI, V36, P1163
   PERKINS ES, 1982, ARCH OPHTHALMOL-CHIC, V100, P1464
   PHELPS CD, 1982, AM J OPHTHALMOL, V93, P622, DOI 10.1016/S0002-9394(14)77378-7
   PODOS SM, 1966, AM J OPHTHALMOL, V62, P1039, DOI 10.1016/0002-9394(66)92551-7
   Quigley HA, 2001, ARCH OPHTHALMOL-CHIC, V119, P1819, DOI 10.1001/archopht.119.12.1819
   QUIGLEY HA, 1993, NEW ENGL J MED, V328, P1097, DOI 10.1056/NEJM199304153281507
   Thomas D, 2001, AM J OPHTHALMOL, V131, P734, DOI 10.1016/S0002-9394(01)00837-6
   Varma R, 2004, OPHTHALMOLOGY, V111, P1439, DOI 10.1016/j.ophtha.2004.01.025
   Wang Y, 2006, BRIT J OPHTHALMOL, V90, P353, DOI 10.1136/bjo.2005.081521
   Wang YX, 2006, AM J OPHTHALMOL, V141, P1078, DOI 10.1016/j.ajo.2006.01.023
   Xu L, 2005, AM J OPHTHALMOL, V140, P913, DOI 10.1016/j.ajo.2005.04.050
   Xu L, 2005, OPHTHALMOLOGY, V112, P1676, DOI 10.1016/j.ophtha.2005.05.015
   Xu L, 2005, BRIT J OPHTHALMOL, V89, P1089, DOI 10.1136/bjo.2005.068429
NR 41
TC 463
Z9 510
U1 0
U2 69
PU ELSEVIER SCIENCE INC
PI NEW YORK
PA 360 PARK AVE SOUTH, NEW YORK, NY 10010-1710 USA
SN 0161-6420
J9 OPHTHALMOLOGY
JI Ophthalmology
PD FEB
PY 2007
VL 114
IS 2
BP 216
EP 220
DI 10.1016/j.ophtha.2006.06.050
PG 5
WC Ophthalmology
WE Science Citation Index Expanded (SCI-EXPANDED)
SC Ophthalmology
GA 131CC
UT WOS:000243844600004
PM 17123613
DA 2025-03-30
ER

PT J
AU Orlando, JI
   Fu, HZ
   Breda, JB
   van Keer, K
   Bathula, DR
   Diaz-Pinto, A
   Fang, R
   Heng, PA
   Kim, J
   Lee, J
   Lee, J
   Li, XX
   Liu, P
   Lu, S
   Murugesan, B
   Naranjo, V
   Phaye, SSR
   Shankaranarayana, SM
   Sikka, A
   Son, J
   van den Hengel, A
   Wang, SJ
   Wu, JY
   Wu, ZF
   Xu, GH
   Xu, YL
   Yin, PS
   Li, F
   Zhang, XL
   Xu, YW
   Bogunovic, H
AF Orlando, Jose Ignacio
   Fu, Huazhu
   Breda, Joao Barbossa
   van Keer, Karel
   Bathula, Deepti R.
   Diaz-Pinto, Andres.
   Fang, Ruogu
   Heng, Pheng-Ann
   Kim, Jeyoung
   Lee, JoonHo
   Lee, Joonseok
   Li, Xiaoxiao
   Liu, Peng
   Lu, Shuai
   Murugesan, Balamurali
   Naranjo, Valery
   Phaye, Sai Samarth R.
   Shankaranarayana, Sharath M.
   Sikka, Apoorva
   Son, Jaemin
   van den Hengel, Anton
   Wang, Shujun
   Wu, Junyan
   Wu, Zifeng
   Xu, Guanghui
   Xu, Yongli
   Yin, Pengshuai
   Li, Fei
   Zhang, Xiulan
   Xu, Yanwu
   Bogunovic, Hrvoje
TI REFUGE Challenge: A unified framework for evaluating automated methods
   for glaucoma assessment from fundus photographs
SO MEDICAL IMAGE ANALYSIS
LA English
DT Article
DE Glaucoma; Fundus photography; Deep learning; Image segmentation; Image
   classification
ID COLOR RETINAL IMAGES; OPTIC-NERVE HEAD; MACULAR DEGENERATION; VESSEL
   SEGMENTATION; CUP SEGMENTATION; DISC; DIAGNOSIS; ALGORITHM; NETWORK;
   MODEL
AB Glaucoma is one of the leading causes of irreversible but preventable blindness in working age populations. Color fundus photography (CFP) is the most cost-effective imaging modality to screen for retinal disorders. However, its application to glaucoma has been limited to the computation of a few related biomarkers such as the vertical cup-to-disc ratio. Deep learning approaches, although widely applied for medical image analysis, have not been extensively used for glaucoma assessment due to the limited size of the available data sets. Furthermore, the lack of a standardize benchmark strategy makes difficult to compare existing methods in a uniform way. In order to overcome these issues we set up the Retinal Fundus Glaucoma Challenge, REFUGE (https://refuge.grand-challenge.org), held in conjunction with MIC-CAI 2018. The challenge consisted of two primary tasks, namely optic disc/cup segmentation and glaucoma classification. As part of REFUGE, we have publicly released a data set of 1200 fundus images with ground truth segmentations and clinical glaucoma labels, currently the largest existing one. We have also built an evaluation framework to ease and ensure fairness in the comparison of different models, encouraging the development of novel techniques in the field. 12 teams qualified and participated in the online challenge. This paper summarizes their methods and analyzes their corresponding results. In particular, we observed that two of the top-ranked teams outperformed two human experts in the glaucoma classification task. Furthermore, the segmentation results were in general consistent with the ground truth annotations, with complementary outcomes that can be further exploited by ensembling the results. (C) 2019 Elsevier B.V. All rights reserved.
C1 [Orlando, Jose Ignacio; Bogunovic, Hrvoje] Med Univ Vienna, Dept Ophthalmol & Optometry, VRC, Christian Doppler Lab Ophthalm Image Anal OPTIMA, Spitalgasse 23, A-1090 Vienna, Austria.
   [Fu, Huazhu] Incept Inst Artificial Intelligence, Abu Dhabi, U Arab Emirates.
   [Breda, Joao Barbossa] Univ Porto, Fac Medicine, Ophthalmol Unit, Surg & Physiol Dept, Porto, Portugal.
   [Breda, Joao Barbossa; van Keer, Karel] Katholieke Univ Leuven, Res Grp Ophthalmol, Leuven, Belgium.
   [Bathula, Deepti R.; Phaye, Sai Samarth R.; Sikka, Apoorva] Indian Inst Technol IIT Ropar, Dept Comp Sci & Engn, Rupnagar 140001, Punjab, India.
   [Diaz-Pinto, Andres.; Naranjo, Valery] Univ Politecn Valencia, I3B, E-46022 Valencia, Spain.
   [Fang, Ruogu; Liu, Peng] Univ Florida, J Crayton Pruitt Family Dept Biomed Engn, Gainesville, FL 32611 USA.
   [Heng, Pheng-Ann; Wang, Shujun] Chinese Univ Hong Kong, Dept Comp Sci & Engn, Hong Kong 999077, Peoples R China.
   [Kim, Jeyoung] Gachon Univ, Seongnam Si 461701, Gyeonggi Do, South Korea.
   [Lee, JoonHo; Lee, Joonseok] Samsung SDS AI Res Ctr, Seoul 06765, South Korea.
   [Li, Xiaoxiao] Yale Univ, New Haven, CT 06510 USA.
   [Lu, Shuai; Xu, Yongli] Beijing Univ Chem Technol, Fac Sci, Beijing 100029, Peoples R China.
   [Murugesan, Balamurali] IIT Madras, Healthcare Technol Innovat Ctr, Chennai, Tamil Nadu, India.
   [Shankaranarayana, Sharath M.] IIT Madras, Dept Elect Engn, Chennai, Tamil Nadu, India.
   [Son, Jaemin] VUNO Inc, Seoul 137810, South Korea.
   [van den Hengel, Anton; Wu, Zifeng] Australian Inst Machine Learning, Adelaide, SA, Australia.
   [Wu, Junyan] Cleerly Inc, New York, NY 10022 USA.
   [Xu, Guanghui; Yin, Pengshuai] South China Univ Technol, Guangzhou 510006, Guangdong, Peoples R China.
   [Li, Fei; Zhang, Xiulan] Sun Yat Sen Univ, Zhongshan Ophthalm Ctr, Guangzhou, Guangdong, Peoples R China.
   [Xu, Yanwu] Baidu Inc, Artificial Intelligence Innovat Business, Beijing, Peoples R China.
   [Xu, Yanwu] Chinese Acad Sci, Cixi Inst BioMed Engn, Beijing, Peoples R China.
C3 Medical University of Vienna; Universidade do Porto; KU Leuven; Indian
   Institute of Technology System (IIT System); Indian Institute of
   Technology (IIT) - Ropar; Universitat Politecnica de Valencia; State
   University System of Florida; University of Florida; Chinese University
   of Hong Kong; Gachon University; Yale University; Beijing University of
   Chemical Technology; Indian Institute of Technology System (IIT System);
   Indian Institute of Technology (IIT) - Madras; Indian Institute of
   Technology System (IIT System); Indian Institute of Technology (IIT) -
   Madras; University of Adelaide; South China University of Technology;
   Sun Yat Sen University; Baidu; Chinese Academy of Sciences
RP Xu, YW (corresponding author), Baidu Inc, Artificial Intelligence Innovat Business, Beijing, Peoples R China.; Xu, YW (corresponding author), Chinese Acad Sci, Cixi Inst BioMed Engn, Beijing, Peoples R China.
EM zhangxl2@mail.sysu.edu.cn; ywxu@ieee.org
RI Orlando, José/AAB-3411-2020; Wang, Shujun/AAD-7001-2020; Xu,
   guanghui/W-8486-2019; Breda, João/I-1585-2019; Xu, Yanwu/AAK-8156-2020;
   Li, Xiaoxiao/AAQ-8414-2020; Diaz-Pinto, Andres/W-3759-2019; Fang,
   Ruogu/AAY-8923-2020; Heng, Pheng/KJL-6056-2024; Son,
   Jaemin/GQQ-8857-2022; Liu, Peng/ACH-0577-2022; Li, Fei/ABB-7789-2021;
   Yu, Lequan/U-5377-2019; Fu, Huazhu/A-1411-2014; Bogunovic,
   Hrvoje/J-3445-2014
OI Yu, Lequan/0000-0002-9315-6527; Yin, Pengshuai/0000-0003-4224-9915;
   Diaz-Pinto, Andres/0000-0002-4865-8296; WANG,
   Shujun/0000-0003-1495-3278; Fu, Huazhu/0000-0002-9702-5524; Bogunovic,
   Hrvoje/0000-0002-9168-0894; LI, Xiaoxiao/0000-0002-8833-0244; Fang,
   Ruogu/0000-0003-3980-3532; Naranjo, Valery/0000-0002-0181-3412; Orlando,
   Jose Ignacio/0000-0001-9734-5571; van den Hengel,
   Anton/0000-0003-3027-8364; Murugesan, Balamurali/0000-0002-3002-5845;
   Lu, Shuai/0000-0002-3532-7498; Xu, Yanwu/0000-0002-1779-931X;
   Barbosa-Breda, Joao/0000-0001-7816-816X; Zhang,
   Xiulan/0000-0002-9288-0767; Lee, JoonHo/0000-0002-6577-298X
CR Abràmoff MD, 2018, NPJ DIGIT MED, V1, DOI 10.1038/s41746-018-0040-6
   Abramoff Michael D, 2010, IEEE Rev Biomed Eng, V3, P169, DOI 10.1109/RBME.2010.2084567
   Al-Bander B, 2018, SYMMETRY-BASEL, V10, DOI 10.3390/sym10040087
   Almazroa A, 2018, PROC SPIE, V10579, DOI 10.1117/12.2293584
   Almazroa A, 2015, J OPHTHALMOL, V2015, DOI 10.1155/2015/180972
   [Anonymous], IEEE T MED IMAG
   [Anonymous], P 12 INT S MED INF P
   [Anonymous], ARXIV181208911
   [Anonymous], 2017, ARXIV171101468
   [Anonymous], ARXIV190201040
   [Anonymous], 2017, RETINAL VESSEL SEGME
   Berman D, 2016, PROC CVPR IEEE, P1674, DOI 10.1109/CVPR.2016.185
   Burlina PM, 2017, JAMA OPHTHALMOL, V135, P1170, DOI 10.1001/jamaophthalmol.2017.3782
   Carmona EJ, 2008, ARTIF INTELL MED, V43, P243, DOI 10.1016/j.artmed.2008.04.005
   Cerentini A, 2017, STUD HEALTH TECHNOL, V245, P318, DOI 10.3233/978-1-61499-830-3-318
   Chawla NV, 2002, J ARTIF INTELL RES, V16, P321, DOI 10.1613/jair.953
   Chen L, 2018, PROCEEDINGS OF THE 2ND INTERNATIONAL CONFERENCE ON COMPUTER SCIENCE AND APPLICATION ENGINEERING (CSAE2018), DOI 10.1145/3207677.3278067
   Chen LB, 2017, IEEE INT SYMP NANO, P1, DOI 10.1109/NANOARCH.2017.8053709
   Chen XY, 2015, IEEE ENG MED BIO, P715, DOI 10.1109/EMBC.2015.7318462
   Chen XY, 2015, LECT NOTES COMPUT SC, V9351, P669, DOI 10.1007/978-3-319-24574-4_80
   Chollet F, 2017, PROC CVPR IEEE, P1800, DOI 10.1109/CVPR.2017.195
   Christopher M, 2018, SCI REP-UK, V8, DOI 10.1038/s41598-018-35044-9
   Davis J., 2006, P 23 INT C MACHINE, DOI [DOI 10.1145/1143844.1143874, 10.1145/1143844.1143874]
   De Fauw J, 2018, NAT MED, V24, P1342, DOI 10.1038/s41591-018-0107-6
   Decencière E, 2014, IMAGE ANAL STEREOL, V33, P231, DOI 10.5566/ias.1155
   DELONG ER, 1988, BIOMETRICS, V44, P837, DOI 10.2307/2531595
   Edupuganti VG, 2018, IEEE IMAGE PROC, P2227, DOI 10.1109/ICIP.2018.8451753
   European Glaucoma Society, 2017, BRIT J OPHTHALMOL, V101, P1
   Farbman Z, 2008, ACM T GRAPHIC, V27, DOI 10.1145/1360612.1360666
   Fu HZ, 2018, IEEE T MED IMAGING, V37, P1597, DOI 10.1109/TMI.2018.2791488
   Fumero F, 2011, COMP MED SY
   Girshick R, 2015, IEEE I CONF COMP VIS, P1440, DOI 10.1109/ICCV.2015.169
   Gómez-Valverde JJ, 2019, BIOMED OPT EXPRESS, V10, P892, DOI 10.1364/BOE.10.000892
   Gulshan V, 2016, JAMA-J AM MED ASSOC, V316, P2402, DOI 10.1001/jama.2016.17216
   Hagiwara Y, 2018, COMPUT METH PROG BIO, V165, P1, DOI 10.1016/j.cmpb.2018.07.012
   Haleem MS, 2013, COMPUT MED IMAG GRAP, V37, P581, DOI 10.1016/j.compmedimag.2013.09.005
   He KM, 2017, IEEE I CONF COMP VIS, P2980, DOI [10.1109/TPAMI.2018.2844175, 10.1109/ICCV.2017.322]
   He KM, 2016, PROC CVPR IEEE, P770, DOI 10.1109/CVPR.2016.90
   Holm S, 2017, J MED IMAGING, V4, DOI 10.1117/1.JMI.4.1.014503
   Hu J, 2018, PROC CVPR IEEE, P7132, DOI [10.1109/CVPR.2018.00745, 10.1109/TPAMI.2019.2913372]
   Huang G, 2017, PROC CVPR IEEE, P2261, DOI 10.1109/CVPR.2017.243
   Orlando JI, 2018, LECT NOTES COMPUT SC, V11071, P65, DOI 10.1007/978-3-030-00934-2_8
   Orlando JI, 2017, IEEE T BIO-MED ENG, V64, P16, DOI 10.1109/TBME.2016.2535311
   Johnson SS, 2018, LECT NOTES COMPUT SC, V11039, P277, DOI 10.1007/978-3-030-00949-6_33
   Joshi GD, 2011, IEEE T MED IMAGING, V30, P1192, DOI 10.1109/TMI.2011.2106509
   Kaggle, 2015, Diabetic retinopathy detection
   Kumar JRH, 2019, SCI REP-UK, V9, DOI 10.1038/s41598-019-43385-2
   Lavinsky F, 2017, OPHTHALMOLOGY, V124, pS76, DOI 10.1016/j.ophtha.2017.10.011
   Lecun Y, 1998, P IEEE, V86, P2278, DOI 10.1109/5.726791
   Li A., 2018, 2018 IEEE INT C AC, P985
   Li ZX, 2018, OPHTHALMOLOGY, V125, P1199, DOI 10.1016/j.ophtha.2018.01.023
   Lim G, 2015, PROC INT C TOOLS ART, P162, DOI 10.1109/ICTAI.2015.36
   Lin TY, 2014, LECT NOTES COMPUT SC, V8693, P740, DOI 10.1007/978-3-319-10602-1_48
   Litjens G, 2017, MED IMAGE ANAL, V42, P60, DOI 10.1016/j.media.2017.07.005
   Liu SD, 2018, OPHTHALMOL GLAUCOMA, V1, P15, DOI 10.1016/j.ogla.2018.04.002
   Lowell J, 2004, IEEE T MED IMAGING, V23, P256, DOI 10.1109/TMI.2003.823261
   Maier-Hein L, 2018, NAT COMMUN, V9, DOI 10.1038/s41467-018-07619-7
   Miri MS, 2015, IEEE T MED IMAGING, V34, P1854, DOI 10.1109/TMI.2015.2412881
   Niemeijer M, 2010, IEEE T MED IMAGING, V29, P185, DOI 10.1109/TMI.2009.2033909
   Odstrcilik J, 2013, IET IMAGE PROCESS, V7, P373, DOI 10.1049/iet-ipr.2012.0455
   Pal A, 2018, IEEE IMAGE PROC, P2775, DOI 10.1109/ICIP.2018.8451029
   Park SJ, 2018, J KOREAN MED SCI, V33, DOI 10.3346/jkms.2018.33.e239
   Porwal P, 2018, DATA, V3, DOI 10.3390/data3030025
   Prevedello LM, 2019, RADIOL-ARTIF INTELL, V1, DOI 10.1148/ryai.2019180031
   Prokofyeva E, 2012, OPHTHALMIC RES, V47, P171, DOI 10.1159/000329603
   QUIGLEY HA, 1994, ARCH OPHTHALMOL-CHIC, V112, P644, DOI 10.1001/archopht.1994.01090170088028
   Raghavendra U, 2018, INFORM SCIENCES, V441, P41, DOI 10.1016/j.ins.2018.01.051
   Reinke A, 2018, LECT NOTES COMPUT SC, V11073, P388, DOI 10.1007/978-3-030-00937-3_45
   Reis ASC, 2012, OPHTHALMOLOGY, V119, P738, DOI 10.1016/j.ophtha.2011.09.054
   Ronneberger O, 2015, LECT NOTES COMPUT SC, V9351, P234, DOI 10.1007/978-3-319-24574-4_28
   Russakovsky O, 2015, INT J COMPUT VISION, V115, P211, DOI 10.1007/s11263-015-0816-y
   Sandler M, 2018, PROC CVPR IEEE, P4510, DOI 10.1109/CVPR.2018.00474
   Schacknow PN, 2010, GLAUCOMA BOOK: A PRACTICAL, EVIDENCE-BASED APPROACH TO PATIENT CARE, P1, DOI 10.1007/978-0-387-76700-0
   Schmidt-Erfurth U, 2018, PROG RETIN EYE RES, V67, P1, DOI 10.1016/j.preteyeres.2018.07.004
   Sevastopolsky A., 2017, Pattern Recognition and Image Analysis, V27, P618, DOI 10.1134/S1054661817030269
   Sevastopolsky A., 2018, ARXIV180411294
   Shankaranarayana SM, 2017, LECT NOTES COMPUT SC, V10554, P168, DOI 10.1007/978-3-319-67561-9_19
   Simonyan K, 2015, Arxiv, DOI arXiv:1409.1556
   Sivaswamy J., 2015, JSM BIOMED IMAGING D, V2, P1004
   Sivaswamy J, 2014, I S BIOMED IMAGING, P53, DOI 10.1109/ISBI.2014.6867807
   Son J, 2018, LECT NOTES COMPUT SC, V11039, P176, DOI 10.1007/978-3-030-00949-6_21
   Sun X, 2018, LECT NOTES COMPUT SC, V11039, P236, DOI 10.1007/978-3-030-00949-6_28
   Szegedy C, 2016, PROC CVPR IEEE, P2818, DOI 10.1109/CVPR.2016.308
   Taha AA, 2015, BMC MED IMAGING, V15, DOI 10.1186/s12880-015-0068-x
   Thakur N, 2018, BIOMED SIGNAL PROCES, V42, P162, DOI 10.1016/j.bspc.2018.01.014
   Tham YC, 2014, OPHTHALMOLOGY, V121, P2081, DOI 10.1016/j.ophtha.2014.05.013
   Trucco E, 2013, INVEST OPHTH VIS SCI, V54, P3546, DOI 10.1167/iovs.12-10347
   Vergara IA, 2008, BMC BIOINFORMATICS, V9, DOI 10.1186/1471-2105-9-265
   Wang S., 2017, ARXIV171108904
   Wu ZF, 2019, PATTERN RECOGN, V90, P119, DOI 10.1016/j.patcog.2019.01.006
   Xu YW, 2014, LECT NOTES COMPUT SC, V8673, P788, DOI 10.1007/978-3-319-10404-1_98
   Zhang Z, 2010, IEEE ENG MED BIO, P3065, DOI 10.1109/IEMBS.2010.5626137
   Zheng YL, 2012, INVEST OPHTH VIS SCI, V53, P8310, DOI 10.1167/iovs.12-9576
   Zilly Julian G., 2015, Machine Learning in Medical Imaging. 6th International Workshop, MLMI 2015, held in conjunction with MICCAI 2015. Proceedings: LNCS 9352, P136, DOI 10.1007/978-3-319-24888-2_17
NR 94
TC 425
Z9 446
U1 7
U2 100
PU ELSEVIER
PI AMSTERDAM
PA RADARWEG 29, 1043 NX AMSTERDAM, NETHERLANDS
SN 1361-8415
EI 1361-8423
J9 MED IMAGE ANAL
JI Med. Image Anal.
PD JAN
PY 2020
VL 59
AR 101570
DI 10.1016/j.media.2019.101570
PG 21
WC Computer Science, Artificial Intelligence; Computer Science,
   Interdisciplinary Applications; Engineering, Biomedical; Radiology,
   Nuclear Medicine & Medical Imaging
WE Science Citation Index Expanded (SCI-EXPANDED)
SC Computer Science; Engineering; Radiology, Nuclear Medicine & Medical
   Imaging
GA JU0YT
UT WOS:000501405800009
PM 31630011
OA Green Submitted, Green Published
DA 2025-03-30
ER

PT J
AU Caprioli, J
   Coleman, AL
AF Caprioli, Joseph
   Coleman, Anne L.
TI Intraocular pressure fluctuation - A risk factor for visual field
   progression at low intraocular pressures in the advanced glaucoma
   intervention study
SO OPHTHALMOLOGY
LA English
DT Article
AB Purpose: To investigate the relationship of intraocular pressure (IOP) fluctuation and mean IOP to visual field (VF) progression in patients enrolled in the Advanced Glaucoma Intervention Study (AGIS).
   Design: Retrospective analysis of a prospective randomized clinical trial.
   Participants: Three hundred one eyes of 301 patients enrolled in the AGIS were included. Eyes with more than one surgical intervention were excluded. Methods: Worsening of the VF was detected with pointwise linear regression. Long-term IOP fluctuation was defined as the standard deviation of IOP (millimeters of mercury) at all visits after initial intervention until the time of VF worsening or end of follow-up, whichever came first. A multivariate linear regression model was performed to identify predictors of VF progression. Terciles of mean IOP were identified, and the average IOP fluctuation in each stratum was calculated. Terciles of long-term IOP fluctuation were similarly evaluated. The proportion of eyes showing VF progression in each stratum was determined and compared.
   Main Outcome Measure: Visual field progression.
   Results: Visual field progression was detected in 78 eyes (26%). There were statistically significant differences, between progressing and nonprogressing eyes, for mean IOP (P = 0.006), IOP fluctuation (P<0.001), mean length of follow-up (P = 0.013), mean number of VFs (P = 0.005), and mean number of medications (P = 0.006). Three variables were associated with a higher probability of VF progression: greater IOP fluctuation (P = 0.009), argon laser trabeculoplasty (P = 0.004), and older age (P = 0.05). In this model, mean IOP was of borderline statistical significance (P = 0.09). Within the lower and upper terciles of mean IOP, IOP fluctuation was associated with VF progression in the low mean IOP group (P = 0.002) but not in the high mean IOP group (P = 0.2). When subjects were stratified according to IOP fluctuation, there was a statistically significant difference between lower and upper terciles of IOP fluctuation with respect to progression (P = 0.05). There was a weak correlation between mean IOP and IOP fluctuation (r(2) = 0.025, P = 0.01).
   Conclusions: In the AGIS, long-term IOP fluctuation is associated with VF progression in patients with low mean IOP but not in patients with high mean IOP.
C1 [Caprioli, Joseph; Coleman, Anne L.] Univ Calif Los Angeles, David Geffen Sch Med, Glaucoma Div, Jules Stein Eye Inst, Los Angeles, CA 90095 USA.
C3 University of California System; University of California Los Angeles;
   University of California Los Angeles Medical Center; David Geffen School
   of Medicine at UCLA
RP Caprioli, J (corresponding author), Univ Calif Los Angeles, David Geffen Sch Med, Glaucoma Div, Jules Stein Eye Inst, 100 Stein Plaza, Los Angeles, CA 90095 USA.
EM caprioli@jsei.ucla.edu
OI Caprioli, Joseph/0000-0002-2383-7263
CR *AGIS, 1993, NTIS PUBL
   Alward WL, 1998, AM J OPHTHALMOL, V126, P498
   [Anonymous], 1995, Am J Ophthalmol, V120, P718
   Asrani S, 2000, J GLAUCOMA, V9, P134
   Bengtsson B, 2007, OPHTHALMOLOGY, V114, P205, DOI 10.1016/j.ophtha.2006.07.060
   Bergeå B, 1999, OPHTHALMOLOGY, V106, P997, DOI 10.1016/S0161-6420(99)00523-0
   Blackwell B, 2002, AM J OPHTHALMOL, V134, P499
   BROWN RH, 1994, CONTROL CLIN TRIALS, V15, P299
   Caprioli J, 1998, AM J OPHTHALMOL, V126, P578
   Caprioli J, 2007, ARCH OPHTHALMOL-CHIC, V125, P1124, DOI 10.1001/archopht.125.8.1124
   Collaer N, 2005, J GLAUCOMA, V14, P196, DOI 10.1097/01.ijg.0000159125.34241.79
   GAASTERLAND DE, 1994, OPHTHALMOLOGY, V101, P1445
   Gordon MO, 2007, OPHTHALMOLOGY, V114, P10, DOI 10.1016/j.ophtha.2006.08.031
   Heijl A, 2002, ARCH OPHTHALMOL-CHIC, V120, P1268, DOI 10.1001/archopht.120.10.1268
   Hong S, 2007, ARCH OPHTHALMOL-CHIC, V125, P1010, DOI 10.1001/archopht.125.8.1010
   Kass MA, 2002, ARCH OPHTHALMOL-CHIC, V120, P701
   Kotecha A, 2006, INVEST OPHTH VIS SCI, V47, P5337, DOI 10.1167/iovs.06-0557
   Koucheki B, 2004, AM J OPHTHALMOL, V138, P1022, DOI 10.1016/j.ajo.2004.08.006
   LEE PP, AM J OPHTHA IN PRESS
   Lichter PR, 2001, OPHTHALMOLOGY, V108, P1943, DOI 10.1016/S0161-6420(01)00873-9
   Liu JHK, 1999, INVEST OPHTH VIS SCI, V40, P2912
   Nouri-Mahdavi K, 2005, ARCH OPHTHALMOL-CHIC, V123, P193, DOI 10.1001/archopht.123.2.193
   Nouri-Mahdavi K, 2004, OPHTHALMOLOGY, V111, P1627, DOI 10.1016/j.ophtha.2004.02.017
   OBRIEN C, 1991, AM J OPHTHALMOL, V111, P491, DOI 10.1016/S0002-9394(14)72386-4
   Palmberg P, 2007, OPHTHALMOLOGY, V114, P203, DOI 10.1016/j.ophtha.2006.12.002
   Stewart WC, 2000, AM J OPHTHALMOL, V130, P274, DOI 10.1016/S0002-9394(00)00487-6
   Van Veldhuisen PC, 2000, AM J OPHTHALMOL, V130, P429
NR 27
TC 399
Z9 428
U1 0
U2 15
PU ELSEVIER SCIENCE INC
PI NEW YORK
PA STE 800, 230 PARK AVE, NEW YORK, NY 10169 USA
SN 0161-6420
EI 1549-4713
J9 OPHTHALMOLOGY
JI Ophthalmology
PD JUL
PY 2008
VL 115
IS 7
BP 1123
EP 1129
DI 10.1016/j.ophtha.2007.10.031
PG 7
WC Ophthalmology
WE Science Citation Index Expanded (SCI-EXPANDED)
SC Ophthalmology
GA 320CK
UT WOS:000257211100004
PM 18082889
DA 2025-03-30
ER

PT J
AU Kotecha, A
   Elsheikh, A
   Roberts, CR
   Zhu, HG
   Garway-Heath, DF
AF Kotecha, Aachal
   Elsheikh, Ahmed
   Roberts, Cynthia R.
   Zhu, Haogang
   Garway-Heath, David F.
TI Corneal thickness- and age-related biomechanical properties of the
   cornea measured with the ocular response analyzer
SO INVESTIGATIVE OPHTHALMOLOGY & VISUAL SCIENCE
LA English
DT Article
ID GOLDMANN APPLANATION TONOMETRY; INTRAOCULAR-PRESSURE; STROMA;
   PROGRESSION; AGREEMENT; GLAUCOMA
AB PURPOSE. The Ocular Response Analyzer ( ORA) is a new instrument that measures the corneal biomechanical response ( corneal hysteresis, CH) to rapid indentation by an air jet. CH is the difference in applanation pressures (P1, P2) between the rising and falling phases of the air jet. The investigation had two parts: a characterization study and a validation study. In the characterization study, the purposes were to investigate the intraocular pressure (IOP)-dependence of CH and to characterize the performance of the ORA. In the validation study, the purposes were to investigate the association between CH and both age and central corneal thickness (CCT) and the agreement between ORA and Goldmann applanation tonometer ( GAT) IOP measurements.
   METHODS. For the characterization study, data were collected from 105 untreated subjects ( 45 ocular hypertensive patients and 60 normal subjects; mean age, 60 years, range, 26 - 82). GAT and ORA measurements were performed before and after IOP lowering of one randomly selected eye with apraclonidine drops. The change in P1 and P2 ( arbitrary units) in relation to change in GAT IOP was analyzed to calibrate the instrument. The relation between P1, P2, and CCT was explored and ORA IOP was derived from the analyses. For the validation study, ORA and GAT IOP and CCT were measured in 144 eyes of 144 untreated subjects ( mean age, 58 years; range, 19 - 83). The characterization calculations were applied to the dataset and values of CH and ORA IOP were calculated. The relationship between CH and both subject age and CCT was determined. The associations between CH and CCT and between ORA and GAT IOPs, were investigated by linear regression analysis. The agreement between measuring devices was calculated.
   RESULTS. In the characterization study, P1 changed by 6.41 arbitrary units for every 1-mm Hg change in GAT IOP. CH ( P1-P2) changed by -1.60 arbitrary units for every 1-mm Hg change in GAT IOP. For each unit change in P2, P1 changed by 1.27 units. From this association a new IOP-independent corneal factor was derived [ P1 - ( P2/ 1.27)] and is termed the corneal constant factor (CCF; mm Hg). ORA IOP normalized for CCF was defined as P2 - CCF ( mm Hg). The CCF ( mm Hg) was associated with CCT ( micrometers) and with age: CCF = [(0.036 center dot CCT) - (0.028 center dot age)] + 1.06 ( adjusted r(2) = 0.34; P < 0.0001 for CCT, P = 0.007 for age). Normalized ORA IOP measurements were not associated with CCT. GAT IOP was associated with CCT and CCF - more strongly with the latter: GAT IOP = ( 0.03 center dot CCT) + 1.52 ( r(2)=0.06, P=0.002); GAT IOP = (0.65 center dot CCF) + 4.5 (r(2)=0.13, P < 0.0001). The mean difference (95% limits of agreement) between GAT and normalized ORA IOP was 0.1 (-6.6 to +6.8) mm Hg.
   CONCLUSIONS. The CCF describes an IOP-independent biomechanical property of the cornea that increases with thicker CCT and decreases with greater age. It is moderately strongly associated with CCT and yet explains more of the interindividual variation in GAT IOP than does CCT. Normalized ORA IOP measurements are not associated with CCT.
C1 Moorfields Eye Hosp, Glaucoma Res Unit, London EC1V 2PD, England.
   City Univ London, Dept Optometry & Visual Sci, London EC1V 0HB, England.
   Univ Dundee, Div Civil Engn, Dundee, Scotland.
   Ohio State Univ, Dept Ophthalmol, Columbus, OH 43210 USA.
   Ohio State Univ, Dept Biomed Engn, Columbus, OH 43210 USA.
C3 University of London; University College London; Moorfields Eye Hospital
   NHS Foundation Trust; City St Georges, University of London; City,
   University of London; University of Dundee; University System of Ohio;
   Ohio State University; University System of Ohio; Ohio State University
RP Garway-Heath, DF (corresponding author), Moorfields Eye Hosp, Glaucoma Res Unit, 162 City Rd, London EC1V 2PD, England.
EM david.garway-heath@moorfields.nhs.uk
RI Pepose, Jay/M-5140-2019; Elsheikh, Ahmed/AAT-1476-2020
OI Elsheikh, Ahmed/0000-0001-7456-1749; Garway-Heath,
   David/0000-0003-2907-6992
CR BLAND JM, 1986, LANCET, V1, P307, DOI 10.1016/s0140-6736(86)90837-8
   Brubaker RF, 1999, ARCH OPHTHALMOL-CHIC, V117, P104
   Daxer A, 1998, INVEST OPHTH VIS SCI, V39, P644
   EHLERS N, 1975, ACTA OPHTHALMOL, V53, P652
   *EUR GLAUC SOC, 2003, EUR GLAUC SOC TERM G
   Feltgen N, 2001, BRIT J OPHTHALMOL, V85, P85, DOI 10.1136/bjo.85.1.85
   Foster PJ, 2000, OPHTHALMOLOGY, V107, P1816, DOI 10.1016/S0161-6420(00)00343-2
   GOLDMANN H, 1957, Ophthalmologica, V134, P221
   Heijl A, 2002, ARCH OPHTHALMOL-CHIC, V120, P1268, DOI 10.1001/archopht.120.10.1268
   Kass MA, 2000, AM J OPHTHALMOL, V130, P490, DOI 10.1016/S0002-9394(00)00658-9
   Kotecha A, 2005, BRIT J OPHTHALMOL, V89, P1572, DOI 10.1136/bjo.2005.075580
   Luce DA, 2005, J CATARACT REFR SURG, V31, P156, DOI 10.1016/j.jcrs.2004.10.044
   MALIK NS, 1992, BIOCHIM BIOPHYS ACTA, V1138, P222, DOI 10.1016/0925-4439(92)90041-K
   SHERRARD ES, 1987, EYE-T OPHTH SOC UK, V1, P197, DOI 10.1038/eye.1987.37
   SHIELDS MB, 1980, SURV OPHTHALMOL, V24, P211, DOI 10.1016/0039-6257(80)90042-9
   Tonnu PA, 2005, BRIT J OPHTHALMOL, V89, P851, DOI 10.1136/bjo.2004.056622
   Tonnu PA, 2005, BRIT J OPHTHALMOL, V89, P847, DOI 10.1136/bjo.2004.056614
   VON BAHR G, 1948, Acta Ophthalmol (Copenh), V26, P247
   VONBAHR G, 1956, AM J OPHTHALMOL, V42, P251, DOI 10.1016/0002-9394(56)90928-X
   WHITACRE MM, 1993, AM J OPHTHALMOL, V115, P592, DOI 10.1016/S0002-9394(14)71455-2
   Wolfs RC, 1997, AM J OPHTHALMOL, V123, P767, DOI 10.1016/S0002-9394(14)71125-0
NR 21
TC 349
Z9 372
U1 2
U2 36
PU ASSOC RESEARCH VISION OPHTHALMOLOGY INC
PI ROCKVILLE
PA 12300 TWINBROOK PARKWAY, ROCKVILLE, MD 20852-1606 USA
SN 0146-0404
J9 INVEST OPHTH VIS SCI
JI Invest. Ophthalmol. Vis. Sci.
PD DEC
PY 2006
VL 47
IS 12
BP 5337
EP 5347
DI 10.1167/iovs.06-0557
PG 11
WC Ophthalmology
WE Science Citation Index Expanded (SCI-EXPANDED)
SC Ophthalmology
GA 110TW
UT WOS:000242404900031
PM 17122122
DA 2025-03-30
ER

PT J
AU Li, XM
   Yu, LQ
   Chen, H
   Fu, CW
   Xing, L
   Heng, PA
AF Li, Xiaomeng
   Yu, Lequan
   Chen, Hao
   Fu, Chi-Wing
   Xing, Lei
   Heng, Pheng-Ann
TI Transformation-Consistent Self-Ensembling Model for Semisupervised
   Medical Image Segmentation
SO IEEE TRANSACTIONS ON NEURAL NETWORKS AND LEARNING SYSTEMS
LA English
DT Article
DE Image segmentation; Biomedical imaging; Skin; Liver; Task analysis;
   Lesions; Computed tomography; Liver segmentation; optic disk (OD)
   segmentation; self-ensembling; semisupervised learning; skin lesion
   segmentation
ID NETWORKS
AB A common shortfall of supervised deep learning for medical imaging is the lack of labeled data, which is often expensive and time consuming to collect. This article presents a new semisupervised method for medical image segmentation, where the network is optimized by a weighted combination of a common supervised loss only for the labeled inputs and a regularization loss for both the labeled and unlabeled data. To utilize the unlabeled data, our method encourages consistent predictions of the network-in-training for the same input under different perturbations. With the semisupervised segmentation tasks, we introduce a transformation-consistent strategy in the self-ensembling model to enhance the regularization effect for pixel-level predictions. To further improve the regularization effects, we extend the transformation in a more generalized form including scaling and optimize the consistency loss with a teacher model, which is an averaging of the student model weights. We extensively validated the proposed semisupervised method on three typical yet challenging medical image segmentation tasks: 1) skin lesion segmentation from dermoscopy images in the International Skin Imaging Collaboration (ISIC) 2017 data set; 2) optic disk (OD) segmentation from fundus images in the Retinal Fundus Glaucoma Challenge (REFUGE) data set; and 3) liver segmentation from volumetric CT scans in the Liver Tumor Segmentation Challenge (LiTS) data set. Compared with state-of-the-art, our method shows superior performance on the challenging 2-D/3-D medical images, demonstrating the effectiveness of our semisupervised method for medical image segmentation.
C1 [Li, Xiaomeng; Yu, Lequan; Chen, Hao; Fu, Chi-Wing; Heng, Pheng-Ann] Chinese Univ Hong Kong, Dept Comp Sci & Engn, Hong Kong, Peoples R China.
   [Li, Xiaomeng; Yu, Lequan; Xing, Lei] Stanford Univ, Dept Radiat Oncol, Stanford, CA 94305 USA.
   [Heng, Pheng-Ann] Chinese Acad Sci, Shenzhen Inst Adv Technol, Guangdong Hong Kong Macao Joint Lab Human Machine, Shenzhen 518055, Peoples R China.
C3 Chinese University of Hong Kong; Stanford University; Chinese Academy of
   Sciences; Shenzhen Institute of Advanced Technology, CAS
RP Li, XM (corresponding author), Chinese Univ Hong Kong, Dept Comp Sci & Engn, Hong Kong, Peoples R China.
EM xmli@cse.cuhk.edu.hk; lqyu@cse.cuhk.edu.hk; hchen@cse.cuhk.edu.hk;
   cwfu@cse.cuhk.edu.hk; lei@stanford.edu; pheng@cse.cuhk.edu.hk
RI Fu, Chi-Wing/X-4703-2019; Chen, Hao/JHU-3470-2023; Li,
   Xiaomeng/AAV-6938-2020; Heng, Pheng/KJL-6056-2024; Yu,
   Lequan/U-5377-2019; Chen, Hao/V-4299-2019
OI Heng, Pheng Ann/0000-0003-3055-5034; Li, Xiaomeng/0000-0003-1105-8083;
   Xing, Lei/0000-0003-2536-5359; Yu, Lequan/0000-0002-9315-6527; Chen,
   Hao/0000-0002-8400-3780; Fu, Chi Wing/0000-0002-5238-593X
FU Hong Kong Innovation and Technology Fund [ITS/311/18FP, ITS/426/17FP];
   National Natural Science Foundation of China [U1813204]
FX This work was supported in part by the Hong Kong Innovation and
   Technology Fund under Project ITS/311/18FP and Project ITS/426/17FP and
   in part by the National Natural Science Foundation of China under Grant
   Project U1813204.
CR Abràmoff MD, 2007, INVEST OPHTH VIS SCI, V48, P1665, DOI 10.1167/iovs.06-1081
   [Anonymous], 2016, P MACHINE LEARNING R
   [Anonymous], 2019, The Liver Tumor Segmentation Benchmark (LiTS)
   [Anonymous], 2017, arXiv
   Berseth M., 2017, Isic 2017-skin lesion analysis towards melanoma detection
   Buslaev A, 2020, INFORMATION, V11, DOI 10.3390/info11020125
   Celebi ME, 2013, SKIN RES TECHNOL, V19, pE252, DOI 10.1111/j.1600-0846.2012.00636.x
   Chartsias A, 2018, LECT NOTES COMPUT SC, V11071, P490, DOI 10.1007/978-3-030-00934-2_55
   Cheng J, 2013, IEEE T MED IMAGING, V32, P1019, DOI 10.1109/TMI.2013.2247770
   Cheplygina V, 2019, MED IMAGE ANAL, V54, P280, DOI 10.1016/j.media.2019.03.009
   Chlebus G, 2018, SCI REP-UK, V8, DOI 10.1038/s41598-018-33860-7
   Cicek O, 2016, INT C MED IM COMP CO, P424, DOI [DOI 10.1007/978-3-319-46723-8-49, 10.48550/arXiv.1606.06650]
   Codella NCF, 2018, I S BIOMED IMAGING, P168, DOI 10.1109/ISBI.2018.8363547
   Cohen TS, 2016, PR MACH LEARN RES, V48
   Cubuk ED, 2019, PROC CVPR IEEE, P113, DOI 10.1109/CVPR.2019.00020
   Dong NQ, 2018, LECT NOTES COMPUT SC, V11071, P544, DOI 10.1007/978-3-030-00934-2_61
   Dong Yang, 2017, Medical Image Computing and Computer Assisted Intervention  MICCAI 2017. 20th International Conference. Proceedings: LNCS 10435, P507, DOI 10.1007/978-3-319-66179-7_58
   Feng Xinyang, 2017, Med Image Comput Comput Assist Interv, V10435, P568, DOI 10.1007/978-3-319-66179-7_65
   Fu Huazhu, 2018, IEEE Trans Med Imaging, V37, P2493, DOI 10.1109/TMI.2018.2837012
   Ganaye PA, 2018, LECT NOTES COMPUT SC, V11072, P595, DOI 10.1007/978-3-030-00931-1_68
   Gondal WM, 2017, IEEE IMAGE PROC, P2069, DOI 10.1109/ICIP.2017.8296646
   He KM, 2016, PROC CVPR IEEE, P770, DOI 10.1109/CVPR.2016.90
   He KM, 2014, LECT NOTES COMPUT SC, V8691, P346, DOI [arXiv:1406.4729, 10.1007/978-3-319-10578-9_23]
   Heimann T, 2009, MED IMAGE ANAL, V13, P543, DOI 10.1016/j.media.2009.05.004
   Hu YP, 2018, MED IMAGE ANAL, V49, P1, DOI 10.1016/j.media.2018.07.002
   Huang G, 2017, PROC CVPR IEEE, P2261, DOI 10.1109/CVPR.2017.243
   Hung WC, 2018, ARXIV PREPRINT ARXIV
   Jaisakthi S., 2017, ARXIV170304301
   Jégou H, 2011, IEEE T PATTERN ANAL, V33, P117, DOI 10.1109/TPAMI.2010.57
   Kamnitsas K, 2017, LECT NOTES COMPUT SC, V10265, P597, DOI 10.1007/978-3-319-59050-9_47
   Kingma DP, 2014, ADV NEUR IN, V27
   Kohli MD, 2017, J DIGIT IMAGING, V30, P392, DOI 10.1007/s10278-017-9976-3
   Laine S., 2017, P ICLR, P1, DOI DOI 10.48550/ARXIV.1610.02242
   Li X., 2018, BMVC
   Li XM, 2018, LECT NOTES COMPUT SC, V11041, P235, DOI 10.1007/978-3-030-01201-4_25
   Li XM, 2018, IEEE T MED IMAGING, V37, P2663, DOI 10.1109/TMI.2018.2845918
   Lim Sungbin, 2019, Adv. Neural Inf. Process. Syst., P6662
   Lin Gu, 2017, Medical Image Computing and Computer Assisted Intervention  MICCAI 2017. 20th International Conference. Proceedings: LNCS 10433, P702, DOI 10.1007/978-3-319-66182-7_80
   Lu F, 2017, INT J COMPUT ASS RAD, V12, P171, DOI 10.1007/s11548-016-1467-3
   Mahmood F, 2018, IEEE T MED IMAGING, V37, P2572, DOI 10.1109/TMI.2018.2842767
   Mahmud M, 2018, IEEE T NEUR NET LEAR, V29, P2063, DOI 10.1109/TNNLS.2018.2790388
   Masood A, 2015, I IEEE EMBS C NEUR E, P1012, DOI 10.1109/NER.2015.7146798
   Milletari F, 2016, INT CONF 3D VISION, P565, DOI 10.1109/3DV.2016.79
   Nie D, 2019, IEEE T NEUR NET LEAR, V30, P1552, DOI 10.1109/TNNLS.2018.2870182
   Nie D, 2018, LECT NOTES COMPUT SC, V11073, P370, DOI 10.1007/978-3-030-00937-3_43
   Oliver A, 2018, ADV NEUR IN, V31
   Orlando JI, 2020, MED IMAGE ANAL, V59, DOI 10.1016/j.media.2019.101570
   Paszke A, 2017, ADV NEURAL INFORM PR
   Perone CS, 2018, LECT NOTES COMPUT SC, V11045, P12, DOI 10.1007/978-3-030-00889-5_2
   Portela NM, 2014, EXPERT SYST APPL, V41, P1492, DOI 10.1016/j.eswa.2013.08.046
   Ronneberger O, 2015, LECT NOTES COMPUT SC, V9351, P234, DOI 10.1007/978-3-319-24574-4_28
   Sajjadi M, 2016, ADV NEUR IN, V29
   Sedai Suman, 2017, Medical Image Computing and Computer-Assisted Intervention, MICCAI 2017. 20th International Conference. Proceedings: LNCS 10434, P75, DOI 10.1007/978-3-319-66185-8_9
   Seo H, 2020, IEEE T MED IMAGING, V39, P1316, DOI 10.1109/TMI.2019.2948320
   Tan JH, 2017, J COMPUT SCI-NETH, V20, P70, DOI 10.1016/j.jocs.2017.02.006
   Tarvainen A, 2017, ADV NEUR IN, V30
   Venkatesh GM, 2018, LECT NOTES COMPUT SC, V11041, P277, DOI 10.1007/978-3-030-01201-4_30
   Wenjia Bai, 2017, Medical Image Computing and Computer-Assisted Intervention, MICCAI 2017. 20th International Conference. Proceedings: LNCS 10434, P253, DOI 10.1007/978-3-319-66185-8_29
   Worrall DE, 2017, PROC CVPR IEEE, P7168, DOI 10.1109/CVPR.2017.758
   Xia Y., 2018, ARXIV181112506
   Yizhe Zhang, 2017, Medical Image Computing and Computer Assisted Intervention  MICCAI 2017. 20th International Conference. Proceedings: LNCS 10435, P408, DOI 10.1007/978-3-319-66179-7_47
   You XG, 2011, PATTERN RECOGN, V44, P2314, DOI 10.1016/j.patcog.2011.01.007
   Yu LQ, 2017, IEEE T MED IMAGING, V36, P994, DOI 10.1109/TMI.2016.2642839
   Yuan YD, 2019, IEEE J BIOMED HEALTH, V23, P519, DOI 10.1109/JBHI.2017.2787487
   Yuan YD, 2017, IEEE T MED IMAGING, V36, P1876, DOI 10.1109/TMI.2017.2695227
   Zhou YY, 2019, IEEE WINT CONF APPL, P121, DOI 10.1109/WACV.2019.00020
NR 66
TC 323
Z9 334
U1 17
U2 219
PU IEEE-INST ELECTRICAL ELECTRONICS ENGINEERS INC
PI PISCATAWAY
PA 445 HOES LANE, PISCATAWAY, NJ 08855-4141 USA
SN 2162-237X
EI 2162-2388
J9 IEEE T NEUR NET LEAR
JI IEEE Trans. Neural Netw. Learn. Syst.
PD FEB
PY 2021
VL 32
IS 2
BP 523
EP 534
DI 10.1109/TNNLS.2020.2995319
PG 12
WC Computer Science, Artificial Intelligence; Computer Science, Hardware &
   Architecture; Computer Science, Theory & Methods; Engineering,
   Electrical & Electronic
WE Science Citation Index Expanded (SCI-EXPANDED)
SC Computer Science; Engineering
GA QE6IX
UT WOS:000616310400006
PM 32479407
OA Green Submitted
DA 2025-03-30
ER

PT J
AU Newman-Casey, PA
   Robin, AL
   Blachley, T
   Farris, K
   Heisler, M
   Resnicow, K
   Lee, PP
AF Newman-Casey, Paula Anne
   Robin, Alan L.
   Blachley, Taylor
   Farris, Karen
   Heisler, Michele
   Resnicow, Ken
   Lee, Paul P.
TI The Most Common Barriers to Glaucoma Medication Adherence A
   Cross-Sectional Survey
SO OPHTHALMOLOGY
LA English
DT Article
ID SELF-REPORTED MEASURE; PREDICTIVE-VALIDITY; OCULAR HYPERTENSION; VISUAL
   IMPAIRMENT; HEALTH; THERAPY; NONCOMPLIANCE; NONADHERENCE; PREVALENCE;
   BLINDNESS
AB Purpose: To evaluate the frequency of 11 commonly cited barriers to optimal glaucoma medication adherence among glaucoma patients and to identify barriers contributing to poor adherence.
   Design: Prospective, cross-sectional survey.
   Participants: One hundred ninety adults with glaucoma taking 1 or more glaucoma medication who received care in glaucoma clinics in Ann Arbor, Michigan, and Baltimore, Maryland.
   Methods: Participants completed a survey on demographic and disease characteristics, barriers to optimal glaucoma medication adherence, interest in an eye drop aid, and self-reported adherence (measured by the Morisky Adherence Scale). Descriptive statistics and logistic regression analyses were performed.
   Main Outcome Measures: Frequency and number of barriers to adherence among both adherent and nonadherent patients. Odds ratios (ORs) with 95% confidence intervals (CIs) identifying barriers associated with poor adherence.
   Results: Twenty-seven percent of the sample reported poor adherence. Sixty-one percent of all participants cited multiple barriers and 10% cited a single barrier as impediments to optimal adherence. Twenty-nine percent of subjects cited no barriers, although only 13% of patients who cited no barriers were nonadherent. Among nonadherent patients, 31% or more cited each of the 11 barriers as important. Logistic regression analysis, adjusted for age, revealed that the following barriers were associated with higher odds of nonadherence: decreased self-efficacy (OR, 4.7; 95% CI, 2.2-9.7; P <= 0.0001), difficulty instilling drops (OR, 2.3; 95% CI, 1.1-4.9; P = 0.03), forgetfulness (OR, 5.6; 95% CI, 2.6-12.1; P <= 0.0001), and difficulties with the medication schedule (OR, 2.9; 95% CI, 1.4-6.0; P = 0.006). For each additional barrier cited as important, there was a 10% increased odds of being nonadherent (OR, 1.1; 95% CI, 1.0-1.2; P = 0.01).
   Conclusions: Each of the 11 barriers was important to at least 30% of surveyed patients with poor adherence, with most identifying multiple barriers to adherence. Low self-efficacy, forgetfulness, and difficulty with drop administration and the medication schedule were barriers associated with poor adherence. Interventions to improve medication adherence must address each patient's unique set of barriers. (C) 2015 by the American Academy of Ophthalmology.
C1 [Newman-Casey, Paula Anne; Robin, Alan L.; Blachley, Taylor; Lee, Paul P.] Univ Michigan, Sch Med, Dept Ophthalmol & Visual Sci, Ann Arbor, MI 48105 USA.
   [Robin, Alan L.] Johns Hopkins Univ, Dept Ophthalmol & Int Hlth, Baltimore, MD USA.
   [Farris, Karen] Univ Michigan, Sch Pharm, Ann Arbor, MI 48105 USA.
   [Heisler, Michele; Resnicow, Ken] Univ Michigan, Sch Publ Hlth, Ann Arbor, MI 48105 USA.
   [Heisler, Michele] Univ Michigan, Sch Med, Dept Internal Med, Ann Arbor, MI 48105 USA.
C3 University of Michigan System; University of Michigan; Johns Hopkins
   University; University of Michigan System; University of Michigan;
   University of Michigan System; University of Michigan; University of
   Michigan System; University of Michigan
RP Newman-Casey, PA (corresponding author), Univ Michigan, Dept Ophthalmol & Visual Sci, WK Kellogg Eye Ctr, 1000 Wall St, Ann Arbor, MI 48105 USA.
EM panewman@med.umich.edu
RI ; Heisler, Michele/B-5774-2015
OI Newman-Casey, Paula Anne/0000-0002-0847-1929; Farris,
   Karen/0000-0002-5636-3009; Heisler, Michele/0000-0002-6889-2063
FU Heed Foundation Fellowship (San Francisco, CA); National Eye Institute
   (Bethesda, MD); Michigan Vision Clinician-Scientist Development Program
   [K12EY022299]; National Eye Institute [K12EY022299] Funding Source: NIH
   RePORTER
FX Supported by a Heed Foundation Fellowship (San Francisco, CA), and the
   National Eye Institute (Bethesda, MD), Michigan Vision
   Clinician-Scientist Development Program (grant no.: K12EY022299). The
   sponsor or funding organization had no role in the design or conduct of
   this research.
CR ANDERSON LA, 1990, PSYCHOL REP, V67, P1091, DOI 10.2466/pr0.1990.67.3f.1091
   [Anonymous], 1997, Self-efficacy: The exercise of control
   Bandura A., 1986, Social Foundations of Thought and Action: A Social Cognitive Theory, P544
   Blackstock OJ, 2012, J HEALTH CARE POOR U, V23, P88, DOI 10.1353/hpu.2012.0006
   Boland MV, 2014, JAMA OPHTHALMOL, V132, P845, DOI 10.1001/jamaophthalmol.2014.857
   Charles T, 2007, J ALLERGY CLIN IMMUN, V119, P811, DOI 10.1016/j.jaci.2006.11.700
   COHEN S, 1983, J HEALTH SOC BEHAV, V24, P385, DOI 10.2307/2136404
   Congdon N, 2004, ARCH OPHTHALMOL-CHIC, V122, P477
   Cook PF, 2010, CLIN OPHTHALMOL, V4, P1091, DOI 10.2147/OPTH.S12765
   DeSalvo KB, 2006, J GEN INTERN MED, V21, P267, DOI 10.1111/j.1525-1497.2005.00291.x
   Frick PA, 2001, INT J STD AIDS, V12, P329, DOI 10.1258/0956462011923048
   Friedman DS, 2008, OPHTHALMOLOGY, V115, p[1320, 7e1]
   Glanz K., 2005, THEORY GLANCE GUIDE
   Guilera M, 2006, OSTEOPOROSIS INT, V17, P664, DOI 10.1007/s00198-005-0031-8
   Hall E, 2014, J TRANSCULT NURS
   Hawkins RP, 2008, HEALTH EDUC RES, V23, P454, DOI 10.1093/her/cyn004
   Hennessy AL, 2011, AM J OPHTHALMOL, V152, P982, DOI 10.1016/j.ajo.2011.05.015
   Hennessy AL, 2010, OPHTHALMOLOGY, V117, P2345, DOI 10.1016/j.ophtha.2010.03.040
   KASS MA, 1986, AM J OPHTHALMOL, V101, P515, DOI 10.1016/0002-9394(86)90939-6
   Kass MA, 2002, ARCH OPHTHALMOL-CHIC, V120, P701
   Kretchy IA, 2014, INT J MENT HEALTH SY, V8, DOI 10.1186/1752-4458-8-25
   Kreuter M., 2000, Tailoring health messages; Customizing communication with computer technology, P1
   Lacey J, 2009, EYE, V23, P924, DOI 10.1038/eye.2008.103
   Larizza Maria A., 2006, Journal of Pharmacy Practice and Research, V36, P115
   Laster S F, 1996, J Am Optom Assoc, V67, P654
   Lee WY, 2013, J INT MED RES, V41, P1098, DOI 10.1177/0300060513484433
   Leske MC, 2003, ARCH OPHTHALMOL-CHIC, V121, P48
   Lunnela J, 2010, SCAND J CARING SCI, V24, P490, DOI 10.1111/j.1471-6712.2009.00739.x
   MORISKY DE, 1986, MED CARE, V24, P67, DOI 10.1097/00005650-198601000-00007
   Morisky DE, 2008, J CLIN HYPERTENS, V10, P348, DOI 10.1111/j.1751-7176.2008.07572.x
   Muñoz B, 2000, ARCH OPHTHALMOL-CHIC, V118, P819, DOI 10.1001/archopht.118.6.819
   Nadkarni A, 2011, PATIENT EDUC COUNS, V85, P148, DOI 10.1016/j.pec.2010.09.027
   Ng JYY, 2012, PERSPECT PSYCHOL SCI, V7, P325, DOI 10.1177/1745691612447309
   Nundy S, 2014, HEALTH AFFAIR, V33, P265, DOI 10.1377/hlthaff.2013.0589
   Olthoff CMG, 2005, OPHTHALMOLOGY, V112, P953, DOI 10.1016/j.ophtha.2004.12.035
   Park DC, 1997, PSYCHOL AGING, V12, P314, DOI 10.1037/0882-7974.12.2.314
   Paula JS, 2012, ARQ BRAS OFTALMOL, V75, P243, DOI 10.1590/S0004-27492012000400004
   Quigley HA, 2006, BRIT J OPHTHALMOL, V90, P262, DOI 10.1136/bjo.2005.081224
   Rees G, 2010, OPHTHALMOLOGY, V117, P903, DOI 10.1016/j.ophtha.2009.10.038
   Rossi GCM, 2011, EUR J OPHTHALMOL, V21, P410, DOI 10.5301/EJO.2010.6112
   Ryan R., 2008, European Health Psychologist, V10, P2, DOI 10.1.1.460.1417/rep=rep1type=pdf
   Safran DG, 2005, HLTH AFF MILLWOOD S
   Schwartz GR, 2008, SURV OPHTHALMOL, V53, pS57, DOI 10.1016/j.survophthal.2008.08.002
   Sleath B, 2010, EYE, V24, P624, DOI 10.1038/eye.2009.174
   Sleath B, 2012, BRIT J OPHTHALMOL, V96, P258, DOI 10.1136/bjo.2010.199851
   Sleath B, 2011, OPHTHALMOLOGY, V118, P2398, DOI 10.1016/j.ophtha.2011.05.013
   Spencer MS, 2011, AM J PUBLIC HEALTH, V101, P2253, DOI 10.2105/AJPH.2010.300106
   STEWART WC, 1993, AM J OPHTHALMOL, V116, P176, DOI 10.1016/S0002-9394(14)71282-6
   Strecher VJ, 2008, AM J PREV MED, V34, P373, DOI 10.1016/j.amepre.2007.12.024
   Stryker JE, 2010, J GLAUCOMA, V19, P66, DOI 10.1097/IJG.0b013e31819c4679
   Taylor SA, 2002, J OCUL PHARMACOL TH, V18, P401, DOI 10.1089/10807680260362687
   Tsai JC, 2003, J GLAUCOMA, V12, P393, DOI 10.1097/00061198-200310000-00001
   Unni EJ, 2011, PATIENT EDUC COUNS, V83, P265, DOI 10.1016/j.pec.2010.05.006
   Waterman H, 2013, PATIENT PREFER ADHER, V7, P55, DOI 10.2147/PPA.S37535
   Weng FL, 2013, BMC NEPHROL, V14, DOI 10.1186/1471-2369-14-261
   Williams GC, 1998, HEALTH PSYCHOL, V17, P269, DOI 10.1037/0278-6133.17.3.269
NR 56
TC 321
Z9 330
U1 4
U2 34
PU ELSEVIER SCIENCE INC
PI NEW YORK
PA STE 800, 230 PARK AVE, NEW YORK, NY 10169 USA
SN 0161-6420
EI 1549-4713
J9 OPHTHALMOLOGY
JI Ophthalmology
PD JUL
PY 2015
VL 122
IS 7
BP 1308
EP 1316
DI 10.1016/j.ophtha.2015.03.026
PG 9
WC Ophthalmology
WE Science Citation Index Expanded (SCI-EXPANDED); Social Science Citation Index (SSCI)
SC Ophthalmology
GA CL0HI
UT WOS:000356621700013
PM 25912144
OA Green Accepted
DA 2025-03-30
ER

PT J
AU Berdahl, JP
   Allingham, RR
   Johnson, DH
AF Berdahl, John P.
   Allingham, R. Rand
   Johnson, Douglas H.
TI Cerebrospinal fluid pressure is decreased in primary open-angle glaucoma
SO OPHTHALMOLOGY
LA English
DT Article
ID OPTIC-NERVE DAMAGE; INTRAOCULAR-PRESSURE; AXOPLASMIC-TRANSPORT;
   LAMINA-CRIBROSA; INTRACRANIAL-PRESSURE; AXONAL-TRANSPORT; PREVALENCE;
   ELEVATION; BLOCKADE; JAPANESE
AB Purpose: To compare cerebrospinal fluid (CSF) pressure in patients with primary open-angle glaucoma (POAG) with that in nonglaucomatous patients.
   Design: Case-control study.
   Participants: Thirty-one thousand, seven hundred and eighty-six subjects underwent lumbar puncture (LP) between 1996 and 2007 at the Mayo Clinic, Rochester, Minnesota. Of these, 28 patients who had POAG and 49 patients who did not have POAG were analyzed.
   Methods: Retrospective review of medical records. Comparison of the 2 groups and factors associated with CSF pressure were analyzed by univariate and multivariate analyses.
   Main Outcome Measures: Demographics (age and gender), medical history, medication use, indication for LP, intraocular pressure (IOP), optic disc cup-to-disc ratio, visual field assessment, and CSF pressure.
   Results: The mean CSF pressure +/- standard deviation was 13.0 +/- 4.2 mmHg in nonglaucoma patients and 9.2 +/- 2.9 mmHg in POAG patients (P<0.00005). The CSF pressure was lower in POAG patients regardless of indication for LP or age. Linear regression analysis showed that cup-to-disc ratio correlated independently with IOP (P<0.0001), CSIF pressure (P<0.0001), and the translaminar pressure difference (P<0.0001). Multivariate analysis demonstrated that larger cup-to-disc ratio (P<0.0001) was associated with lower CSF pressure.
   Conclusions: Cerebrospinal fluid pressure is significantly lower in POAG patients compared with that in nonglaucomatous controls. These data support the notion that CSF pressure may play an important contributory role in the pathogenesis of POAG.
C1 [Berdahl, John P.; Allingham, R. Rand] Duke Univ, Ctr Eye, Durham, NC USA.
   [Johnson, Douglas H.] Mayo Clin, Dept Ophthalmol, Rochester, MN USA.
C3 Duke University; Mayo Clinic
RP Berdahl, JP (corresponding author), Duke Univ, Med Ctr, Box 3802, Durham, NC 27710 USA.
EM johnberdahl@gmail.com
CR ANDERSON DR, 1974, INVEST OPHTH VISUAL, V13, P771
   Azuara-Blanco A, 1998, BRIT J OPHTHALMOL, V82, P880, DOI 10.1136/bjo.82.8.880
   Bowd C, 2000, AM J OPHTHALMOL, V130, P280, DOI 10.1016/S0002-9394(00)00488-8
   Czosnyka M, 2001, J NEUROSURG, V94, P482, DOI 10.3171/jns.2001.94.3.0482
   HAHNENBERGER RW, 1980, ACTA PHYSIOL SCAND, V109, P117, DOI 10.1111/j.1748-1716.1980.tb06575.x
   HAYREH SS, 1977, ARCH OPHTHALMOL-CHIC, V95, P1553, DOI 10.1001/archopht.1977.04450090075006
   Iwase A, 2004, OPHTHALMOLOGY, V111, P1641, DOI 10.1016/j.ophtha.2004.03.029
   JONAS JB, 1991, INVEST OPHTH VIS SCI, V32, P401
   Jonas JB, 2004, INVEST OPHTH VIS SCI, V45, P2660, DOI 10.1167/iovs.03-1363
   Jonas JB, 2003, INVEST OPHTH VIS SCI, V44, P5189, DOI 10.1167/iovs.03-0174
   Lenfeldt N, 2007, NEUROLOGY, V68, P155, DOI 10.1212/01.wnl.0000250270.54587.71
   LEVY N S, 1974, Investigative Ophthalmology, V13, P691
   MAUMENEE AE, 1983, OPHTHALMOLOGY, V90, P741
   MINCKLER DS, 1976, AM J OPHTHALMOL, V82, P741, DOI 10.1016/0002-9394(76)90012-X
   Morgan WH, 1998, INVEST OPHTH VIS SCI, V39, P1419
   Morgan WH, 2002, INVEST OPHTH VIS SCI, V43, P3236
   NATHAN BR, 2003, TXB CLIN NEUROLOGY, P511
   Nemesure B, 2007, OPHTHALMOLOGY, V114, P1810, DOI 10.1016/j.ophtha.2007.04.003
   OCHS S, 1971, P NATL ACAD SCI USA, V68, P1279, DOI 10.1073/pnas.68.6.1279
   Quigley HA, 1996, AM J OPHTHALMOL, V122, P355, DOI 10.1016/S0002-9394(14)72062-8
   QUIGLEY HA, 1976, INVEST OPHTH VISUAL, V15, P606
   QUIGLEY HA, 1981, ARCH OPHTHALMOL-CHIC, V99, P137
   Quigley HA, 1996, BRIT J OPHTHALMOL, V80, P389, DOI 10.1136/bjo.80.5.389
   QUIGLEY HA, 1979, ARCH OPHTHALMOL-CHIC, V97, P525, DOI 10.1001/archopht.1979.01020010269018
   Sasaki N, 1996, J BIOMECH, V29, P655, DOI 10.1016/0021-9290(95)00110-7
   SOMMER A, 1919, ARCH OPHTHALMOL-CHIC, V114, P235
   Suzuki Y, 2006, OPHTHALMOLOGY, V113, P1613, DOI 10.1016/j.ophtha.2006.03.059
   Van Veldhuisen PC, 2000, AM J OPHTHALMOL, V130, P429
   Wu SY, 1997, ARCH OPHTHALMOL-CHIC, V115, P1572, DOI 10.1001/archopht.1997.01100160742012
NR 29
TC 315
Z9 348
U1 0
U2 9
PU ELSEVIER SCIENCE INC
PI NEW YORK
PA 360 PARK AVE SOUTH, NEW YORK, NY 10010-1710 USA
SN 0161-6420
J9 OPHTHALMOLOGY
JI Ophthalmology
PD MAY
PY 2008
VL 115
IS 5
BP 763
EP 768
DI 10.1016/j.ophtha.2008.01.013
PG 6
WC Ophthalmology
WE Science Citation Index Expanded (SCI-EXPANDED)
SC Ophthalmology
GA 297KA
UT WOS:000255614400002
PM 18452762
DA 2025-03-30
ER

PT J
AU Heijl, A
   Bengtsson, B
   Hyman, L
   Leske, MC
AF Heijl, Anders
   Bengtsson, Boel
   Hyman, Leslie
   Leske, M. Cristina
CA Early Manifest Glaucoma Trial Grp
TI Natural History of Open-Angle Glaucoma
SO OPHTHALMOLOGY
LA English
DT Article
ID VISUAL-FIELD PROGRESSION; OCULAR HYPERTENSION TREATMENT;
   INTRAOCULAR-PRESSURE; PREVALENCE; TRIAL; PROBABILITY; POPULATION;
   EXPERIENCE; PREDICTORS; PERIMETRY
AB Objective: This article, based on the Early Manifest Glaucoma Trial (EMGT), provides prospective natural history data on progression of glaucomatous field defects in 3 of the most common glaucoma types.
   Design: Cohort of EMGT patients randomized to the untreated control group and followed up to the time of progression, when treatment could be initiated.
   Participants: We evaluated 118 control patients: 46 with high-tension glaucoma (HTG), 57 with normal-tension glaucoma (NTG), and 15 with pseudoexfoliation glaucoma (PEXG).
   Methods: Visual fields were tested every 3 months with the Humphrey 30-2 Full Threshold test program.
   Main Outcome Measures: Linear regression analyses of the perimetric mean deviation (MD) values were performed, and the rate of progression was defined as the regression coefficient in decibels per year. Percentages of progressed eyes and time to progression were determined using EMGT event-based predetermined progression criteria derived from Glaucoma Change Probability Maps.
   Results: The median and interquartile rates of visual function loss were -0.40 (1.05) dB/year overall and -0.46 (1.61) in HTG, -0.22 (0.65) in NTG, and -1.13 (6.13) in PEXG. Thus, interpatient variability was large. Mean rates were considerably higher than medians: -1.08 dB/year overall, -1.31 in HTG, -0.36 in NTG, and -3.13 in PEXG. Differences in median visual function progression rates among groups were statistically significant (NTG vs. HTG, P = 0.003; PEXG vs. non-PEXG, P<0.001). Progression was considerably and significantly faster in older than in younger patients (P = 0.002). By 6 years, 68% of patients had progressed overall, 74% of those with HTG, 56% of those with NTG, and 93% of those with PEXG (P = 0.012). Median time to progression also differed considerably among groups: 19.5 months in PEXG, 44.8 months in HTG, and particularly 61.1 months in NTG (P<0.0001).
   Conclusions: In this 6-year follow-up study, the median untreated rate of progression corresponded to advancing from normal visual function to blindness in approximately 70 years, whereas on the basis of the mean rate, visual function would show the same deterioration in approximately 25 years. Large differences existed among patients and different glaucoma types, with PEXG progressing considerably faster than HTG, and NTG progressing at the lowest rate.
C1 [Heijl, Anders; Bengtsson, Boel] Lund Univ, Malmo Univ Hosp, Dept Ophthalmol, SE-20502 Malmo, Sweden.
   [Hyman, Leslie; Leske, M. Cristina] SUNY Stony Brook, Dept Prevent Med, Stony Brook, NY 11794 USA.
C3 Lund University; Skane University Hospital; State University of New York
   (SUNY) System; Stony Brook University
RP Heijl, A (corresponding author), Lund Univ, Malmo Univ Hosp, Dept Ophthalmol, SE-20502 Malmo, Sweden.
EM anders.heijl@med.lu.se
RI Heijl, Anders/AAV-3077-2021
FU Swedish Research Council [K2005-74X-10426-13A]; National Eye Institute,
   Bethesda, Maryland [U10EY10260, U10EY10261]; Jarnhardt Foundation; Alcon
   Research Ltd.; Fort Worth, Texas, Allergan Inc., Irvine, California;
   Santen Oy, Tampere, Finland
FX Supported by the Swedish Research Council K2005-74X-10426-13A, National
   Eye Institute, Bethesda, Maryland, grants no U10EY10260 and U10EY10261.
   the Jarnhardt Foundation, and unrestricted grants from Alcon Research
   Ltd., Fort Worth, Texas, Allergan Inc., Irvine, California, and Santen
   Oy, Tampere, Finland. Zhongming Yang. PhD, provided statistical
   assistance.
CR Alward WL, 1998, AM J OPHTHALMOL, V126, P498
   Alward WLM, 2001, OPHTHALMOLOGY, V108, P247
   [Anonymous], 2005, PREF PRACT PATT PRIM, P3
   Bengtsson B, 1997, ACTA OPHTHALMOL SCAN, V75, P184
   Blackwell B, 2002, AM J OPHTHALMOL, V134, P499
   Bonomi L, 1998, OPHTHALMOLOGY, V105, P209, DOI 10.1016/S0161-6420(98)92665-3
   Broman AT, 2008, INVEST OPHTH VIS SCI, V49, P66, DOI 10.1167/iovs.07-0866
   BROWN RH, 1994, CONTROL CLIN TRIALS, V15, P299
   Centofanti M, 2005, OPHTHALMOLOGY, V112, P366, DOI 10.1016/j.ophtha.2004.11.030
   COFFEY M, 1993, BRIT J OPHTHALMOL, V77, P17, DOI 10.1136/bjo.77.1.17
   DIELEMANS I, 1994, OPHTHALMOLOGY, V101, P1851
   Gordon MO, 2002, ARCH OPHTHALMOL-CHIC, V120, P714
   Hattenhauer MG, 1998, OPHTHALMOLOGY, V105, P2099, DOI 10.1016/S0161-6420(98)91133-2
   Heijl A, 1996, ARCH OPHTHALMOL-CHIC, V114, P19, DOI 10.1001/archopht.1996.01100130017003
   Heijl A, 2003, ACTA OPHTHALMOL SCAN, V81, P286, DOI 10.1034/j.1600-0420.2003.00070.x
   Heijl A, 2002, ARCH OPHTHALMOL-CHIC, V120, P1268, DOI 10.1001/archopht.120.10.1268
   HEIJL A, 2002, ESSENTIAL PERIMETRY, P55
   Heijl A, 1987, 7 INT VIS FIELD S, P153, DOI [DOI 10.1007/978-94-009-3325-5_23, 10.1007/978-94-009-3325-5_23]
   Heijl A, 2008, OPHTHALMOLOGY, V115, P1557, DOI 10.1016/j.ophtha.2008.02.005
   Hodapp E., 1993, Clinical Decisions in Glaucoma
   HOLLOWS FC, 1966, BRIT J OPHTHALMOL, V50, P570, DOI 10.1136/bjo.50.10.570
   Iwase A, 2004, OPHTHALMOLOGY, V111, P1641, DOI 10.1016/j.ophtha.2004.03.029
   Kass MA, 2002, ARCH OPHTHALMOL-CHIC, V120, P701
   Kwon YH, 2001, AM J OPHTHALMOL, V132, P47, DOI 10.1016/S0002-9394(01)00912-6
   Leske MC, 2007, OPHTHAL EPIDEMIOL, V14, P166, DOI 10.1080/09286580701501931
   Leske MC, 2007, OPHTHALMOLOGY, V114, P1965, DOI 10.1016/j.ophtha.2007.03.016
   Leske MC, 1999, OPHTHALMOLOGY, V106, P2144, DOI 10.1016/S0161-6420(99)90497-9
   Leske MC, 2003, ARCH OPHTHALMOL-CHIC, V121, P48
   Miglior S, 2007, OPHTHALMOLOGY, V114, P3, DOI 10.1016/j.ophtha.2006.05.075
   Mills RP, 2006, AM J OPHTHALMOL, V141, P24, DOI 10.1016/j.ajo.2005.07.044
   Mitchell P, 1996, OPHTHALMOLOGY, V103, P1661, DOI 10.1016/S0161-6420(96)30449-1
   Nouri-Mahdavi K, 2004, OPHTHALMOLOGY, V111, P1627, DOI 10.1016/j.ophtha.2004.02.017
   Ritch R, 2001, CURR OPIN OPHTHALMOL, V12, P124, DOI 10.1097/00055735-200104000-00008
   SOMMER A, 1991, ARCH OPHTHALMOL-CHIC, V109, P1090, DOI 10.1001/archopht.1991.01080080050026
   Weih LM, 2001, OPHTHALMOLOGY, V108, P1966, DOI 10.1016/S0161-6420(01)00799-0
   WERNER EB, 1988, OPHTHALMOLOGY, V95, P764
   Wilson MR, 2002, AM J OPHTHALMOL, V134, P399, DOI 10.1016/S0002-9394(02)01585-4
   WOOD JM, 1987, ACTA OPHTHALMOL, V65, P326
NR 38
TC 304
Z9 324
U1 0
U2 15
PU ELSEVIER SCIENCE INC
PI NEW YORK
PA STE 800, 230 PARK AVE, NEW YORK, NY 10169 USA
SN 0161-6420
EI 1549-4713
J9 OPHTHALMOLOGY
JI Ophthalmology
PD DEC
PY 2009
VL 116
IS 12
BP 2271
EP 2276
DI 10.1016/j.ophtha.2009.06.042
PG 6
WC Ophthalmology
WE Science Citation Index Expanded (SCI-EXPANDED)
SC Ophthalmology
GA 530HE
UT WOS:000272579200002
PM 19854514
OA Green Submitted
DA 2025-03-30
ER

PT J
AU Kang, SH
   Hong, SW
   Im, SK
   Lee, SH
   Ahn, MD
AF Kang, Shin Hee
   Hong, Seung Woo
   Im, Seong Kyu
   Lee, Sang Hyup
   Ahn, Myung Douk
TI Effect of Myopia on the Thickness of the Retinal Nerve Fiber Layer
   Measured by Cirrus HD Optical Coherence Tomography
SO INVESTIGATIVE OPHTHALMOLOGY & VISUAL SCIENCE
LA English
DT Article
ID GLAUCOMA; FUNDUS; DISK; SIZE; PROFILE; OBJECT; EYES
AB PURPOSE. To evaluate the effect of myopia on the peripapillary retinal nerve fiber layer (RNFL) thickness measured by Cirrus HD optical coherence tomography (OCT).
   METHODS. Comprehensive ophthalmic examinations were performed, including measurement of visual acuity, refraction, and axial length on 269 subjects (age, 19-26 years) with no ophthalmic abnormality. Further, 200 x 200-cube optic disc scans of the subjects' eyes were obtained with Cirrus HD OCT. The RNFL thickness at 256 points of the RNFL thickness profile and the average RNFL thickness were recorded. The correlations between these values and the axial length and spherical equivalent (SE) of refractive errors were then analyzed by simple linear regression, before and after adjustment of the ocular magnification.
   RESULTS. Before ocular magnification adjustment, the uncorrected average RNFL thickness decreased as the axial length increased and as the SE decreased. However, after the adjustment, the corrected average RNFL thickness exhibited no correlation with the spherical equivalent and a weak positive correlation with the axial length. Myopia also affected the RNFL thickness distribution. As the axial length increased and the spherical equivalent decreased, the thickness of the temporal peripapillary RNFL increased and that of the superior, superior nasal, inferior, and inferior nasal peripapillary RNFL decreased.
   CONCLUSIONS. The axial length affected the average RNFL thickness, and myopia affected the RNFL thickness distribution. High myopes are likely to exhibit different RNFL distribution patterns. Since ocular magnification significantly affects the RNFL measurement in such patients, it should be considered in diagnosing glaucoma. (Invest Ophthalmol Vis Sci. 2010;51:4075-4083) DOI:10.1167/iovs.09-4737
C1 [Kang, Shin Hee; Hong, Seung Woo; Im, Seong Kyu; Lee, Sang Hyup] Armed Forces Capital Hosp Korea, Dept Ophthalmol, Songnam, South Korea.
   [Kang, Shin Hee] Hallym Univ, Dept Ophthalmol, Coll Med, Gangwon Do, South Korea.
   [Hong, Seung Woo; Ahn, Myung Douk] Catholic Univ Korea, Dept Ophthalmol & Visual Sci, Coll Med, Seoul, South Korea.
   [Im, Seong Kyu] Chonnam Natl Univ, Med Sch & Hosp, Dept Ophthalmol, Kwangju, South Korea.
   [Lee, Sang Hyup] Yonsei Univ, Coll Med, Dept Ophthalmol, Seoul, South Korea.
C3 Hallym University; Catholic University of Korea; Chonnam National
   University; Yonsei University; Yonsei University Health System
RP Hong, SW (corresponding author), Seoul St Marys Hosp, Dept Ophthalmol, Banpo Dong 505, Seoul 137701, South Korea.
EM anne-h@hanmail.net
OI Hong, Seung Woo/0000-0002-4800-636X
FU Committee of Armed Forces Capital Hospital [09002]
FX Supported by Grant 09002 from the Committee of Armed Forces Capital
   Hospital. Ophthalmology Alumni, Seoul. The sponsor or funding
   organization had no role in the design or conduct of this research.
CR American Academy of Ophthalmology, 2003, PREF PRACT PATT PRIM
   Bayraktar S, 2001, J GLAUCOMA, V10, P163
   BENGTSSON B, 1992, GRAEF ARCH CLIN EXP, V230, P24, DOI 10.1007/BF00166758
   BENNETT AG, 1994, GRAEF ARCH CLIN EXP, V232, P361, DOI 10.1007/BF00175988
   Budenz DL, 2007, OPHTHALMOLOGY, V114, P1046, DOI 10.1016/j.ophtha.2006.08.046
   Choi Sung-Won, 2006, Korean J Ophthalmol, V20, P215
   CURCIO CA, 1990, J COMP NEUROL, V300, P5, DOI 10.1002/cne.903000103
   FONG DS, 1990, INT OPHTHALMOL CLIN, V30, P215, DOI 10.1097/00004397-199030030-00009
   Gabriele ML, 2008, INVEST OPHTH VIS SCI, V49, P2315, DOI 10.1167/iovs.07-0873
   Gabriele ML, 2007, INVEST OPHTH VIS SCI, V48, P3154, DOI 10.1167/iovs.06-1416
   Garway-Heath DF, 1998, BRIT J OPHTHALMOL, V82, P643, DOI 10.1136/bjo.82.6.643
   Grodum K, 2001, ACTA OPHTHALMOL SCAN, V79, P560, DOI 10.1034/j.1600-0420.2001.790603.x
   Hoffmann EM, 2006, AM J OPHTHALMOL, V141, P463, DOI 10.1016/j.ajo.2005.10.017
   Hoh ST, 2006, OPHTHALMOLOGY, V113, P773, DOI 10.1016/j.ophtha.2006.01.058
   Hougaard JL, 2006, GRAEF ARCH CLIN EXP, V244, P1607, DOI 10.1007/s00417-006-0372-9
   JONAS JB, 1988, GRAEF ARCH CLIN EXP, V226, P587, DOI 10.1007/BF02169209
   Kogure S, 2000, BRIT J OPHTHALMOL, V84, P1013, DOI 10.1136/bjo.84.9.1013
   Lee J, J GLAUCOMA
   Leung CKS, 2007, INVEST OPHTH VIS SCI, V48, P3178, DOI 10.1167/iovs.06-1315
   Leung CKS, 2006, INVEST OPHTH VIS SCI, V47, P5171, DOI 10.1167/iovs.06-0545
   Leung CKS, 2009, OPHTHALMOLOGY, V116, P1257, DOI 10.1016/j.ophtha.2009.04.013
   Leung CKS, 2005, OPHTHALMOLOGY, V112, P391, DOI 10.1016/j.ophtha.2004.10.020
   LITTMANN H, 1982, KLIN MONATSBL AUGENH, V180, P286, DOI 10.1055/s-2008-1055068
   LITTMANN H, 1988, KLIN MONATSBL AUGENH, V192, P66, DOI 10.1055/s-2008-1050076
   Medeiros FA, 2004, ARCH OPHTHALMOL-CHIC, V122, P827, DOI 10.1001/archopht.122.6.827
   Mitchell P, 1999, OPHTHALMOLOGY, V106, P2010, DOI 10.1016/S0161-6420(99)90416-5
   PERKINS ES, 1982, ARCH OPHTHALMOL-CHIC, V100, P1464
   QUIGLEY HA, 1988, OPHTHALMOLOGY, V95, P357
   QUIGLEY HA, 1992, OPHTHALMOLOGY, V99, P19
   QUIGLEY HA, 1989, AM J OPHTHALMOL, V107, P453, DOI 10.1016/0002-9394(89)90488-1
   Schweitzer K, 2009, CAN J OPHTHALMOL, V44, P317, DOI 10.3129/i09-023
   SEDDON JM, 1983, ARCH OPHTHALMOL-CHIC, V101, P891
   Skaf M, 2006, EYE, V20, P431, DOI 10.1038/sj.eye.6701896
   SOMMER A, 1991, ARCH OPHTHALMOL-CHIC, V109, P77, DOI 10.1001/archopht.1991.01080010079037
   Tay E, 2005, AM J OPHTHALMOL, V139, P247, DOI 10.1016/j.ajo.2004.08.076
   Vemon SA, 2008, BRIT J OPHTHALMOL, V92, P1076, DOI 10.1136/bjo.2007.127571
NR 36
TC 297
Z9 327
U1 0
U2 15
PU ASSOC RESEARCH VISION OPHTHALMOLOGY INC
PI ROCKVILLE
PA 12300 TWINBROOK PARKWAY, ROCKVILLE, MD 20852-1606 USA
SN 0146-0404
EI 1552-5783
J9 INVEST OPHTH VIS SCI
JI Invest. Ophthalmol. Vis. Sci.
PD AUG
PY 2010
VL 51
IS 8
BP 4075
EP 4083
DI 10.1167/iovs.09-4737
PG 9
WC Ophthalmology
WE Science Citation Index Expanded (SCI-EXPANDED)
SC Ophthalmology
GA 629JT
UT WOS:000280194100036
PM 20237247
DA 2025-03-30
ER

PT J
AU Suzuki, Y
   Iwase, A
   Araie, M
   Yamamoto, T
   Abe, H
   Shirato, S
   Kuwayama, Y
   Mishima, HK
   Shimizu, H
   Tomita, G
   Inoue, Y
   Kitazawa, Y
AF Suzuki, Yasuyuki
   Iwase, Aiko
   Araie, Makoto
   Yamamoto, Tetsuya
   Abe, Haruki
   Shirato, Shiroaki
   Kuwayama, Yasuaki
   Mishima, Hiromu K.
   Shimizu, Hiroyuki
   Tomita, Goji
   Inoue, Yoichi
   Kitazawa, Yoshiaki
CA Tajimi Study Grp
TI Risk factors for open-angle glaucoma in a Japanese population - The
   Tajimi Study
SO OPHTHALMOLOGY
LA English
DT Article
ID NORMAL-TENSION GLAUCOMA; CENTRAL CORNEAL THICKNESS; BALTIMORE EYE
   SURVEY; OCULAR HYPERTENSION TREATMENT; VISUAL IMPAIRMENT PROJECT; BLUE
   MOUNTAINS EYE; INTRAOCULAR-PRESSURE; BARBADOS EYE; REFRACTIVE ERRORS;
   PREVALENCE
AB Purpose: To identify the risk factors associated with primary open-angle glaucoma (POAG) in the Tajimi Study.
   Design: Population-based cross-sectional epidemiologic study.
   Participants: One hundred nineteen POAG patients and 2755 controls.
   Methods: Univariate and multivariate comparison of ocular factors and systemic factors between POAG patients and controls.
   Main Outcome Measures: Difference in factors between POAG patients and controls, factors associated with POAG patients, and their odds ratio (OR).
   Results: Intraocular pressure (IOP), age, myopia, and history of hypertension differed between POAG patients and controls in univariate analyses. Multivariate analysis with logistic regression with stepwise selection of variables demonstrated that higher IOP (OR, 1.12 [95% confidence interval (CI), 1.04-1.21]), myopia (ORs, 1.85 [95% CI, 1.03-3.31] for low myopia and 2.60 [95% CI, 1.56-4.35] for moderate to high myopia), and older age (OR, 1.06 [95% CI, 1.04-1.08]) were associated with an increased risk of having POAG.
   Conclusions: Although the majority (92%) of POAG patients diagnosed in the Tajimi Study had IOP within the normal range, IOP was still identified as a significant risk factor for POAG. Together with IOP, myopia and age were significant risk factors for having POAG.
C1 Teikyo Univ, Sch Med, Dept Ophthalmol, Tokyo 173, Japan.
   Tajimi Municipal Hosp, Dept Ophthalmol, Tajimi, Japan.
   Univ Tokyo, Grad Sch Med, Dept Ophthalmol, Tokyo, Japan.
   Gifu Univ, Grad Sch Med, Dept Ophthalmol, Gifu, Japan.
   Niigata Univ, Grad Sch Med, Dept Ophthalmol, Niigata, Japan.
   Univ Tokyo, Dept Ophthalmol, Tokyo 113, Japan.
   Osaka Kosei Nenkin Hosp, Dept Ophthalmol, Osaka, Japan.
   Hiroshima Univ, Grad Sch Biomed Sci, Dept Ophthalmol, Hiroshima, Japan.
   Gifu Univ, Grad Sch Med, Dept Epidemiol & Prevent Med, Gifu, Japan.
   Olympia Eye Hosp, Tokyo, Japan.
   Akasaka Kitazawa Eye Clin, Tokyo, Japan.
C3 Teikyo University; University of Tokyo; Gifu University; Niigata
   University; University of Tokyo; Hiroshima University; Gifu University
RP Suzuki, Y (corresponding author), Japan Glaucoma Soc, Bunkyo Ku, 501 Asai Bldg,7-2-4 Hongo, Tokyo 1130033, Japan.
OI Iwase, Aiko/0000-0001-5950-4260
CR Alward WL, 1998, AM J OPHTHALMOL, V126, P498
   Bonomi L, 1998, OPHTHALMOLOGY, V105, P209, DOI 10.1016/S0161-6420(98)92665-3
   Brandt JD, 2001, OPHTHALMOLOGY, V108, P1779, DOI 10.1016/S0161-6420(01)00760-6
   Buhrmann RR, 2000, INVEST OPHTH VIS SCI, V41, P40
   CAREL RS, 1984, OPHTHALMOLOGY, V91, P311
   Cedrone C, 1997, Ophthalmic Epidemiol, V4, P59
   Copt RP, 1999, ARCH OPHTHALMOL-CHIC, V117, P14
   Dandona L, 2000, OPHTHALMOLOGY, V107, P1702, DOI 10.1016/S0161-6420(00)00275-X
   DIELEMANS I, 1994, OPHTHALMOLOGY, V101, P1851
   EHLERS N, 1974, ACTA OPHTHALMOL, V52, P740
   Foster PJ, 2000, ARCH OPHTHALMOL-CHIC, V118, P1105, DOI 10.1001/archopht.118.8.1105
   Gordon MO, 2002, ARCH OPHTHALMOL-CHIC, V120, P714
   Grodum K, 2001, ACTA OPHTHALMOL SCAN, V79, P560, DOI 10.1034/j.1600-0420.2001.790603.x
   Iwase A, 2004, OPHTHALMOLOGY, V111, P1641, DOI 10.1016/j.ophtha.2004.03.029
   Kaimbo DKW, 2001, J CLIN EPIDEMIOL, V54, P166, DOI 10.1016/S0895-4356(00)00291-2
   KLEIN BEK, 1992, OPHTHALMOLOGY, V99, P1499
   Le A, 2003, INVEST OPHTH VIS SCI, V44, P3783, DOI 10.1167/iovs.03-0077
   Leibowitz H M, 1980, Surv Ophthalmol, V24, P335
   LESKE MC, 1995, ARCH OPHTHALMOL-CHIC, V113, P918, DOI 10.1001/archopht.1995.01100070092031
   LESKE MC, 1994, ARCH OPHTHALMOL-CHIC, V112, P821, DOI 10.1001/archopht.1994.01090180121046
   MASON RP, 1989, OPHTHALMOLOGY, V96, P1363
   Mitchell P, 1996, OPHTHALMOLOGY, V103, P1661, DOI 10.1016/S0161-6420(96)30449-1
   Mitchell P, 1999, OPHTHALMOLOGY, V106, P2010, DOI 10.1016/S0161-6420(99)90416-5
   Morad Y, 1998, AM J OPHTHALMOL, V125, P164, DOI 10.1016/S0002-9394(99)80086-5
   Quigley HA, 2001, ARCH OPHTHALMOL-CHIC, V119, P1819, DOI 10.1001/archopht.119.12.1819
   Rotchford AP, 2002, ARCH OPHTHALMOL-CHIC, V120, P471, DOI 10.1001/archopht.120.4.471
   Schulzer M, 1998, AM J OPHTHALMOL, V126, P487
   SHIOSE Y, 1991, JPN J OPHTHALMOL, V35, P133
   SOMMER A, 1991, ARCH OPHTHALMOL-CHIC, V109, P1090, DOI 10.1001/archopht.1991.01080080050026
   Tatemichi M, 2004, J EPIDEMIOL COMMUN H, V58, P1021, DOI 10.1136/jech.2003.018127
   TIELSCH JM, 1991, JAMA-J AM MED ASSOC, V266, P369, DOI 10.1001/jama.266.3.369
   TIELSCH JM, 1994, ARCH OPHTHALMOL-CHIC, V112, P69, DOI 10.1001/archopht.1994.01090130079022
   Weih LM, 2001, OPHTHALMOLOGY, V108, P1966, DOI 10.1016/S0161-6420(01)00799-0
   Wensor MD, 1998, OPHTHALMOLOGY, V105, P733, DOI 10.1016/S0161-6420(98)94031-3
   Wolfs RCW, 1998, ARCH OPHTHALMOL-CHIC, V116, P1640, DOI 10.1001/archopht.116.12.1640
   Wong TY, 2003, OPHTHALMOLOGY, V110, P211, DOI 10.1016/S0161-6420(02)01260-5
   Wu LL, 2000, JPN J OPHTHALMOL, V44, P643, DOI 10.1016/S0021-5155(00)00275-6
   Wu SY, 1999, INVEST OPHTH VIS SCI, V40, P2179
NR 38
TC 297
Z9 319
U1 0
U2 16
PU ELSEVIER SCIENCE INC
PI NEW YORK
PA 360 PARK AVE SOUTH, NEW YORK, NY 10010-1710 USA
SN 0161-6420
J9 OPHTHALMOLOGY
JI Ophthalmology
PD SEP
PY 2006
VL 113
IS 9
BP 1613
EP 1617
DI 10.1016/j.ophtha.2006.03.059
PG 5
WC Ophthalmology
WE Science Citation Index Expanded (SCI-EXPANDED)
SC Ophthalmology
GA 080TI
UT WOS:000240270900018
PM 16828504
DA 2025-03-30
ER

PT J
AU Raghavendra, U
   Fujita, H
   Bhandary, SV
   Gudigar, A
   Tan, JH
   Acharya, UR
AF Raghavendra, U.
   Fujita, Hamido
   Bhandary, Sulatha V.
   Gudigar, Anjan
   Tan, Jen Hong
   Acharya, U. Rajendra
TI Deep convolution neural network for accurate diagnosis of glaucoma using
   digital fundus images
SO INFORMATION SCIENCES
LA English
DT Article
DE CAD; CNN; Deep learning technique; Glaucoma
ID OPEN-ANGLE GLAUCOMA; OPTIC-NERVE HEAD; AUTOMATED DIAGNOSIS; OBJECT
   RECOGNITION; MODE DECOMPOSITION; SEGMENTATION; SYSTEM
AB Glaucoma progressively affects the optic nerve and may cause partial or complete vision loss. Raised intravascular pressure is the only factor which can be modified to prevent blindness from this condition. Accurate early detection and continuous screening may prevent the vision loss. Computer aided diagnosis (CAD) is a non-invasive technique which can detect the glaucoma in its early stage using digital fundus images. Developing such a system require diverse huge database in order to reach optimum performance. This paper proposes a novel CAD tool for the accurate detection of glaucoma using deep learning technique. An eighteen layer convolutional neural networks (CNN) is effectively trained in order to extract robust features from the digital fundus images. Finally these features are classified into normal and glaucoma classes during testing. We have achieved the highest accuracy of 98.13% using 1426 (589: normal and 837: glaucoma) fundus images. Our experimental results demonstrates the robustness of the system, which can be used as a supplementary tool for the clinicians to validate their decisions. (C) 2018 Elsevier Inc. All rights reserved.
C1 [Raghavendra, U.; Gudigar, Anjan] Manipal Acad Higher Educ, Manipal Inst Technol, Dept Instrumentat & Control Engn, Manipal 576104, India.
   [Fujita, Hamido] IPU, Fac Software & Informat Sci, Takizawa, Iwate 0200693, Japan.
   [Bhandary, Sulatha V.] Manipal Acad Higher Educ, Kasturba Med Coll, Dept Ophthalmol, Manipal 576104, India.
   [Tan, Jen Hong; Acharya, U. Rajendra] Ngee Ann Polytech, Dept Elect & Comp Engn, Singapore 599489, Singapore.
   [Acharya, U. Rajendra] SUSS Univ, Sch Sci & Technol, Dept Biomed Engn, Singapore 599491, Singapore.
   [Acharya, U. Rajendra] Univ Malaya, Fac Engn, Dept Biomed Engn, Kuala Lumpur, Malaysia.
C3 Manipal Academy of Higher Education (MAHE); Manipal Academy of Higher
   Education (MAHE); Kasturba Medical College, Manipal; Singapore
   University of Social Sciences (SUSS); Universiti Malaya
RP Fujita, H (corresponding author), IPU, Fac Software & Informat Sci, Takizawa, Iwate 0200693, Japan.
EM HFujita-799@acm.org
RI Acharya, Rajendra/E-3791-2010; Tan, Jen Hong/AAD-3664-2020; Raghavendra,
   U/G-8634-2015; Fujita, Hamido/D-6249-2012
OI Bhandary, Sulatha/0000-0002-3150-707X; Acharya, U
   Rajendra/0000-0003-2689-8552; Tan, Jen Hong/0000-0002-7785-2987; Fujita,
   Hamido/0000-0001-5256-210X
CR Acharya R, 2008, ARTECH HSE BIOINF BI, P1
   Acharya UR, 2017, KNOWL-BASED SYST, V132, P62, DOI 10.1016/j.knosys.2017.06.003
   Acharya UR, 2017, COMPUT BIOL MED, V88, P72, DOI 10.1016/j.compbiomed.2017.06.022
   Acharya UR, 2017, INFORM SCIENCES, V405, P81, DOI 10.1016/j.ins.2017.04.012
   Acharya UR, 2016, COMPUT BIOL MED, V75, P54, DOI 10.1016/j.compbiomed.2016.04.015
   Acharya UR, 2015, BIOMED SIGNAL PROCES, V15, P18, DOI 10.1016/j.bspc.2014.09.004
   Acharya UR, 2011, IEEE T INF TECHNOL B, V15, P449, DOI 10.1109/TITB.2011.2119322
   Annu N., 2013, Int. J. Eng. Technol., P1716
   [Anonymous], J MECH MED BIOL
   [Anonymous], 2017, FUT GEN COMPUT SYST
   [Anonymous], 2012, 2012 25 IEEE INT S C
   [Anonymous], P INT C ART NEUR NET
   [Anonymous], 2013, Management of Glaucoma
   [Anonymous], 2014, INT C INF COMM EMB S
   [Anonymous], 2017, BIOCYBERN BIOMED ENG
   [Anonymous], ARXIV170306857V2
   Bourne Rupert Ra, 2006, Community Eye Health, V19, P44
   Burgoyne CF, 2010, PEARLS OF GLAUCOMA MANAGEMENT, P1, DOI 10.1007/978-3-540-68240-0_1
   Chen XY, 2015, IEEE ENG MED BIO, P715, DOI 10.1109/EMBC.2015.7318462
   Chrástek R, 2005, MED IMAGE ANAL, V9, P297, DOI 10.1016/j.media.2004.12.004
   Ciresan D, 2011, 2011 INTERNATIONAL JOINT CONFERENCE ON NEURAL NETWORKS (IJCNN), P1918, DOI 10.1109/IJCNN.2011.6033458
   Dua S, 2012, IEEE T INF TECHNOL B, V16, P80, DOI 10.1109/TITB.2011.2176540
   Fink F, 2008, IEEE ENG MED BIO, P4664, DOI 10.1109/IEMBS.2008.4650253
   Friedman DS, 2004, ARCH OPHTHALMOL-CHIC, V122, P532
   Fujita H, 2008, COMPUT METH PROG BIO, V92, P238, DOI 10.1016/j.cmpb.2008.04.003
   Gajbhiye CO., 2015, P 2015 ANN IEEE INDI, P1
   Gayathri R, 2014, 2014 INTERNATIONAL CONFERENCE ON ADVANCES IN COMPUTING, COMMUNICATIONS AND INFORMATICS (ICACCI), P2808, DOI 10.1109/ICACCI.2014.6968654
   GOLDMANN H, 1957, Ophthalmologica, V134, P221
   Grau V, 2006, IEEE T MED IMAGING, V25, P245, DOI 10.1109/TMI.2005.862743
   Lawrence S, 1997, IEEE T NEURAL NETWOR, V8, P98, DOI 10.1109/72.554195
   Lim TC, 2012, MED ENG PHYS, V34, P129, DOI 10.1016/j.medengphy.2011.07.030
   Maheshwari S, 2017, COMPUT BIOL MED, V88, P142, DOI 10.1016/j.compbiomed.2017.06.017
   Maheshwari S, 2017, IEEE J BIOMED HEALTH, V21, P803, DOI 10.1109/JBHI.2016.2544961
   Matsopoulos GK, 2008, COMPUT MED IMAG GRAP, V32, P183, DOI 10.1016/j.compmedimag.2007.11.003
   Mookiah MRK, 2012, KNOWL-BASED SYST, V33, P73, DOI 10.1016/j.knosys.2012.02.010
   Nayak J, 2009, J MED SYST, V33, P337, DOI 10.1007/s10916-008-9195-z
   Noronha KP, 2014, BIOMED SIGNAL PROCES, V10, P174, DOI 10.1016/j.bspc.2013.11.006
   Quigley HA, 2006, BRIT J OPHTHALMOL, V90, P262, DOI 10.1136/bjo.2005.081224
   Riesenhuber M, 1999, NAT NEUROSCI, V2, P1019, DOI 10.1038/14819
   Serre T, 2005, PROC CVPR IEEE, P994
   SOMMER A, 1991, ARCH OPHTHALMOL-CHIC, V109, P1090, DOI 10.1001/archopht.1991.01080080050026
   Tan JH, 2017, J COMPUT SCI-NETH, V20, P70, DOI 10.1016/j.jocs.2017.02.006
   Xu YW, 2011, LECT NOTES COMPUT SC, V6893, P1, DOI 10.1007/978-3-642-23626-6_1
NR 43
TC 295
Z9 304
U1 6
U2 126
PU ELSEVIER SCIENCE INC
PI NEW YORK
PA STE 800, 230 PARK AVE, NEW YORK, NY 10169 USA
SN 0020-0255
EI 1872-6291
J9 INFORM SCIENCES
JI Inf. Sci.
PD MAY
PY 2018
VL 441
BP 41
EP 49
DI 10.1016/j.ins.2018.01.051
PG 9
WC Computer Science, Information Systems
WE Science Citation Index Expanded (SCI-EXPANDED)
SC Computer Science
GA GA7BL
UT WOS:000428489500003
DA 2025-03-30
ER

PT J
AU Spaeth, GL
AF Spaeth, George L.
TI European Glaucoma Society Terminology and Guidelines for Glaucoma, 5th
   Edition
SO BRITISH JOURNAL OF OPHTHALMOLOGY
LA English
DT Article
ID COLLABORATIVE INITIAL GLAUCOMA; OPEN-ANGLE GLAUCOMA; VISUAL-FIELD
   PROGRESSION; QUALITY-OF-LIFE; OCULAR-HYPERTENSION-TREATMENT; RANDOMIZED
   CONTROLLED-TRIAL; BASE-LINE CHARACTERISTICS; INTRAOCULAR-PRESSURE;
   RISK-FACTORS; HYPOTENSIVE MEDICATION
AB Foreword The only time is now. Every "now" is unique. Responsible persons ask themselves, "How can I act well now?" The answers will differ for every person, because just as every situation is unique, so is every person different from every other person. But surely there must be some algorithm that will assist us in coming to the right answer. Unfortunately, no, for there is no right answer. There is only an answer that is as appropriate as we can conclude at that moment in that situation. No written guidelines can apply appropriately to every unique situation. Unfortunately we physicians have been suckled on a fallacy: "What's good for the goose is good for the gander." Phrased in medical terms, "normal findings are good, and abnormal findings are bad." This is too simple, and often wrong. Good clinicians know that care must be personalized for it to be optimal. So-called normal findings give rough guidance, sometimes applicable to groups, but frequently wrong for individuals. Consider intraocular pressure (IOP). A normal IOP of 15 mmHg good for some and bad for others, and an abnormal IOP of 30 mmHg is good for some and bad for others. We are so bombarded by the myth of the sanctity of the standard distribution curve that it is hard to think independently and specifically. Also, unfortunately, doctors are prone to decide for patients, often on the basis of normative data that is not relevant or important for the particular patient. That we do this is not surprising, as we want to help, and so we default to what seems to be the easy, safe (non-thinking) way, in which we do not have to hold ourselves accountable for the outcome. Somebody HAS to decide, or else we would be living in an anarchical world. Also true. And because none of us knows as much as we need to know to act appropriately, we seek advice from so-called "experts." For us to care for people well it is essential that we consider what others recommend. So we look to experts, as we should. However, experts are sometimes right and sometimes wrong. Remember that von Graefe in 1860 recommended surgical iridectomy for all glaucoma, Elliot recommended mustard plaster between the shoulders for glaucoma, Becker based treatment on tonographic findings, Weve reported 100% success with penetrating cyclodiathermy in glaucoma, Lichter advised against laser trabeculoplasty, many thought Cypass was great, and the investigators in the Advanced Glaucoma Intervention Study indicated that an IOP usually around 12 mmHg was better than one usually around 20 mmHg. All wrong. What the authors of these guidelines have done excellently, is to provide a general framework on which ophthalmologists can hang pieces of evidence, so as to be able to evaluate the validity and the importance of that evidence. In doing this meticulously they have provided a valuable service to all ophthalmologists, none of whom individually have either the time or the skill to be fully informed. In their own practices the authors consider whether valid information is relevant for the particular person being considered. That process of considering relevance is essential, always. And relevance is based on the particular unique patient, unique doctor and unique situation. The only guideline the authors can provide in this regard is to remind us all to consider relevance with all patients in all situations, and from the patient's perspective. Even more important than the service to ophthalmologists is the benefit to patients that will result from thoughtful use of these guidelines.
   We need, also, to remember that diagnoses are generic, and that within every diagnosis there are differences. For example what does a diagnosis of primary open angle mean? Some of those affected will rapidly go blind despite the most thoughtful treatment and others will keep their sight even without treatment. What does a diagnosis of Chandler's Syndrome mean? In some, surgery works well, and, in others, poorly. So one never directs diagnosis and treatment at a condition, but rather at the person, the objective being the wellness of that person. The previous European Glaucoma Society Guidelines are used internationally. It is good that the EGS is again providing updated, useful information.The Guidelines are a practical, inspirational contribution. George L. Spaeth, BA, MD. Esposito Research Professor, Wills Eye Hospital/Sidney Kimmel Medical College/Thomas Jefferson University www.eugs.org The Guidelines writers, authors and contributors Augusto Azuara-Blanco (Editor) Luca Bagnasco Alessandro Bagnis Joao Barbosa Breda Chiara Bonzano Andrei Brezhnev Alain Bron Carlo A. Cutolo Barbara Cvenkel Stefano Gandolfi Ted Garway Heath Ilmira Gazizova Gus Gazzard Franz Grehn Anders Heijl Cornelia Hirn Gabor Hollo Anton Hommer Michele Iester Ingrida Januleviciene Gauti Johannesson Miriam Kolko Tianjing Li Jose Martinez de la Casa Frances Meier-Gibbons Maria Musolino Marta Pazos Norbert Pfeiffer Sergey Petrov Luis Abegao Pinto Riccardo Scotto Ingeborg Stalmans Gordana Sunaric Megevand Ernst Tamm John Thygesen Fotis Topouzis Marc Toteberg-Harms Carlo E. Traverso (Editor) Anja Tuulonen Zoya Veselovskaya Ananth Viswanathan Ilgaz Yalvac Thierry Zeyen Guidelines Committee Augusto Azuara-Blanco (Chair) Carlo E. Traverso (Co-chair) Manuele Michelessi (NGP Co-chair) Luis Abegao Pinto Michele Iester Joao Breda Carlo A. Cutolo Panayiota Founti Gerhard Garhoefer Andreas Katsanos Miriam Kolko Francesco Oddone Marta Pazos Verena Prokosch-Willing Cedric Schweitzer Andrew Tatham Marc Toteberg-Harms Acknowledgements Anja Tuulonen Ted Garway Heath Richard Wormald Tianjing Li Manuele Michelessi Jenny Burr Azuara-Blanco for their methodological oversight. Tianjing Li and Riaz Qureshi (US Cochrane Eye and Vision Group) and Manuele Michelessi (EGS) for leading the evidence review. Manuele Michelessi Gianni Virgili Joao Barbosa Breda Carlo A. Cutolo Marta Pazos Andreas Katsanos Gerhard Garhofer Miriam Kolko Verena Prokosch Panayota Founti Francesco Oddone Ali Ahmed Al Rajhi Tianjing Li Riaz Qureshi and Azuara-Blanco for their contribution to the evidence review. Karen Osborn and Joanna Bradley from Glaucoma UK charity for their contribution to the section: 'What matters to patients' (https://glaucoma.uk) Additional contributions were made by the following people on specific topics Eleftherios Anastasopoulos Panayiota Founti Gus Gazzard Franz Grehn Anders Heijl Gabor Hollo Fotis Topouzis Anja Tuulonen Ananth Viswanatham The team of Clinica Oculistica of the University of Genoa for medical editing and illustrations Luca Bagnasco Alessandro Bagnis Chiara Bonzano Carlo A. Cutolo Michele Lester Maria Musolino Roberta Parodi Riccardo Scotto We would like to thank the following colleagues for their help in reviewing/editing section I.7.
   Landmark randomised controlled trials for glaucoma Joe Caprioli Ted Garway Heath Gus Gazzard Divakar Gupta Anders Heijl Michael Kass Stefano Miglior David Musch Norbert Pfeiffer Thierry Zeyen External reviews We would like to thank the following societies and experts: World Glaucoma Association: Parul Ichhpujani Monisha Nongpiur Tanuj Dada Sola Olawoye Jayme Vianna Min Hee Suh Farouk Garba Simon Skalicky Alex Huang Farouk Garba Pradeep Ramulu Verena Prokosch Carolina Gracitelli; American Glaucoma Society: Josh Stein; and Latin-American Glaucoma Society: Daniel Grigera We would like to thank the external reviewers whose comments are listed on https://www.eugs.org/eng/guidelines.asp The EGS executive committee Ted Garway Heath (President) Fotis Topouzis (Vice President) Ingeborg Stalmans (Treasurer) Anja Tuulonen (Past President) Luis Abegao Pinto Andrei Brezhnev Alain Bron Gauti Johannesson Norbert Pfeiffer The board of the European Glaucoma Society Foundation Carlo E.
   Traverso (Chair) Fotis Topouzis (Vice Chair) Franz Grehn Anders Heijl John Thygesen Thierry Zeyen Glossary 5-FU 5-fluorouracil AAC Acute angle closure ACG Angle closure glaucoma AGIS Advanced glaucoma intervention study AH Aqueous humour AI Artificial intelligence ALT Argon laser trabeculoplasty BAC Benzalkalonium chloride CCT Central corneal thickness CDR Cup to disc ratio CIGTS Initial glaucoma treatment study CNTGS Collaborative normal tension glaucoma study DCT Dynamic contour tonometry EAGLE Effectiveness of early lens extraction for the treatment of primary angle closure glaucoma EGPS European glaucoma prevention study EGS European glaucoma society EMA The european medicines agency EMGT Early manifest glaucoma trial FC Flow chart FDT Frequency doubling technology FC Fixed combination FL Fixation losses FN False negatives FP False positive GAT Goldmann applanation tonometry GHT The glaucoma hemifield test GRADE Grading of recommendations, assessment, development and evaluations HRT Heidelberg retina tomography ICE Irido-corneal endothelial syndrome IOL Intraocular lens IOP Intraocular pressure ITC Iridotrabecular contact IV Intravenous LIGHT Laser in glaucoma and ocular hypertension trial LPI Laser peripheral iridotomy LV Loss variance MD Mean defect or mean deviation MMC Mitomycin C NCT Non-contact tonometry Nd:YAG Neodymium-doped yttrium aluminum garnet NTG Normal tension glaucoma OAG Open angle glaucoma OCT Optical coherence tomography OHT Ocular hypertension OHTS The ocular hypertension treatment study ONH Optic nerve head ORA Ocular response analyser OSD Ocular surface disease PAC Primary angle closure PACG Primary angle closure glaucoma PACS Primary angle closure suspect PAS Peripheral anterior synechiae PCG Primary congenital glaucoma PDS Pigment dispersion syndrome PGA Prostaglandin analogue POAG Primary open angle glaucoma PG Pigmentary glaucoma PSD Pattern standard deviation PXF Pseudoexfoliation syndrome PXFG Pseudoexfoliation glaucoma RCT Randomised controlled trial RNFL Retinal nerve fiber layer RoP Rate of progression SAP Standard automated perimetry SITA Swedish interactive threshold algorithm SLT Selective laser trabeculoplasty SWAP Short-wavelength automated perimetry TLPI Thermal laser peripheral iridoplasty TM Trabecular meshwork UBM Ultrasound biomicroscopy UGH Uveitis-glaucoma-hyphema syndrome UKGTS United Kingdom glaucoma treatment study VEGF Vascular endothelial growth factor VF Visual filed VFI Visual field index ZAP Zhongshan angle closure prevention trial
C1 [Spaeth, George L.] Thomas Jefferson Univ, Wills Eye Hosp, Sidney Kimmel Med Coll, Philadelphia, PA 19107 USA.
C3 Thomas Jefferson University
RP Spaeth, GL (corresponding author), Thomas Jefferson Univ, Wills Eye Hosp, Sidney Kimmel Med Coll, Philadelphia, PA 19107 USA.
OI Barbosa-Breda, Joao/0000-0001-7816-816X
CR Alward WL, 1998, AM J OPHTHALMOL, V126, P498
   Alward WLM, 2001, OPHTHALMOLOGY, V108, P247
   Anderson DR, 2003, AM J OPHTHALMOL, V136, P820, DOI 10.1016/S0002-9394(03)00478-1
   Ang GS, 2020, BRIT J OPHTHALMOL, V104, P813, DOI 10.1136/bjophthalmol-2018-313396
   [Anonymous], 2000, Arch Ophthalmol, V118, P1639
   Åström S, 2007, ACTA OPHTHALMOL SCAN, V85, P832, DOI 10.1111/j.1600-0420.2007.00980.x
   Azuara-Blanco A, 2016, LANCET, V388, P1389, DOI 10.1016/S0140-6736(16)30956-4
   BENGTSSON B, 1989, BRIT J OPHTHALMOL, V73, P483, DOI 10.1136/bjo.73.7.483
   Bengtsson B, 2008, OPHTHALMOLOGY, V115, P2044, DOI 10.1016/j.ophtha.2008.05.031
   Bengtsson B, 2007, OPHTHALMOLOGY, V114, P205, DOI 10.1016/j.ophtha.2006.07.060
   Bengtsson B, 2016, INVEST OPHTH VIS SCI, V57, P5611, DOI 10.1167/iovs.16-19389
   Blackwell B, 2001, ARCH OPHTHALMOL-CHIC, V119, P1771
   BROWN RH, 1994, CONTROL CLIN TRIALS, V15, P299
   Budenz DL, 2006, OPHTHALMOLOGY, V113, P2137, DOI 10.1016/j.ophtha.2006.06.022
   Burr J, 2007, HEALTH TECHNOL ASSES, V11, P1, DOI 10.3310/hta11410
   Caprioli J, 2008, OPHTHALMOLOGY, V115, P1123, DOI 10.1016/j.ophtha.2007.10.031
   Centofanti M, 2005, OPHTHALMOLOGY, V112, P366, DOI 10.1016/j.ophtha.2004.11.030
   Chan MPY, 2017, BMJ-BRIT MED J, V358, DOI 10.1136/bmj.j3889
   Congdon N, 2012, OPHTHALMOLOGY, V119, DOI 10.1016/j.ophtha.2012.01.015
   Czudowska MA, 2010, OPHTHALMOLOGY, V117, P1705, DOI 10.1016/j.ophtha.2010.01.034
   Dally LG, 2002, AM J OPHTHALMOL, V134, P481
   Day AC, 2018, BRIT J OPHTHALMOL, V102, P1658, DOI 10.1136/bjophthalmol-2017-311447
   Day AC, 2012, BRIT J OPHTHALMOL, V96, P1162, DOI 10.1136/bjophthalmol-2011-301189
   de Voogd S, 2005, OPHTHALMOLOGY, V112, P1487, DOI 10.1016/j.ophtha.2005.04.018
   DIELEMANS I, 1994, OPHTHALMOLOGY, V101, P1851
   Drance S, 2001, AM J OPHTHALMOL, V131, P699, DOI 10.1016/S0002-9394(01)00964-3
   Ederer F, 2001, AM J OPHTHALMOL, V132, P311
   Ederer F, 2004, OPHTHALMOLOGY, V111, P651, DOI 10.1016/j.ophtha.2003.09.025
   Founti P, 2020, OPHTHALMOLOGY
   Founti P, 2018, ACTA OPHTHALMOL, V96, pE859, DOI 10.1111/aos.13758
   Garway-Heath DF, 2018, HEALTH TECHNOL ASSES, V22, P1, DOI 10.3310/hta22040
   Garway-Heath DF, 2015, LANCET, V385, P1295, DOI 10.1016/S0140-6736(14)62111-5
   Gazzard G, 2019, HEALTH TECHNOL ASSES, V23, P1, DOI 10.3310/hta23310
   Gazzard G, 2019, LANCET, V393, P1505, DOI 10.1016/S0140-6736(18)32213-X
   Gordon MO, 1999, ARCH OPHTHALMOL-CHIC, V117, P573
   He MG, 2019, LANCET, V393, P1609, DOI 10.1016/S0140-6736(18)32607-2
   Heijl A, 2003, ACTA OPHTHALMOL SCAN, V81, P286, DOI 10.1034/j.1600-0420.2003.00070.x
   Heijl A, 2002, ARCH OPHTHALMOL-CHIC, V120, P1268, DOI 10.1001/archopht.120.10.1268
   Heijl A, 2008, OPHTHALMOLOGY, V115, P1557, DOI 10.1016/j.ophtha.2008.02.005
   Heijl A, 2011, ACTA OPHTHALMOL, V89, P749, DOI 10.1111/j.1755-3768.2009.01852.x
   Heijl A, 2011, AM J OPHTHALMOL, V152, P842, DOI 10.1016/j.ajo.2011.04.036
   Heijl A, 2009, OPHTHALMOLOGY, V116, P2271, DOI 10.1016/j.ophtha.2009.06.042
   Herman DC, 2006, AM J OPHTHALMOL, V142, P800, DOI 10.1016/j.ajo.2006.06.052
   Höhn R, 2015, PLOS ONE, V10, DOI 10.1371/journal.pone.0120476
   Hoffmann EM, 2013, ACTA OPHTHALMOL, V91, pE612, DOI 10.1111/aos.12180
   Hyman L, 2010, ARCH OPHTHALMOL-CHIC, V128, P601, DOI 10.1001/archophthalmol.2010.78
   Hyman LG, 2005, OPHTHALMOLOGY, V112, P1505, DOI 10.1016/j.ophtha.2005.03.028
   Janz NK, 2001, OPHTHALMOLOGY, V108, P1954, DOI 10.1016/S0161-6420(01)00874-0
   Javanbakht M, 2017, BMJ OPEN, V7, DOI 10.1136/bmjopen-2016-013254
   Jiang YZ, 2014, OPHTHALMOLOGY, V121, P1699, DOI 10.1016/j.ophtha.2014.03.039
   Jiang YZ, 2010, OPHTHAL EPIDEMIOL, V17, P321, DOI 10.3109/09286586.2010.508353
   Jones L, 2019, OPHTHALMOLOGY, V126, P682, DOI 10.1016/j.ophtha.2018.09.034
   Karvonen E, 2019, ACTA OPHTHALMOL, V97, P200, DOI 10.1111/aos.13912
   Kass MA, 2002, ARCH OPHTHALMOL-CHIC, V120, P701
   Kass MA, 2010, ARCH OPHTHALMOL-CHIC, V128, P276, DOI 10.1001/archophthalmol.2010.20
   Keltner JL, 2006, OPHTHALMOLOGY, V113, P1603, DOI 10.1016/j.ophtha.2006.05.061
   Konstantakopoulou E, 2018, BRIT J OPHTHALMOL, V102, P599, DOI 10.1136/bjophthalmol-2017-310870
   Lascaratos G, 2013, OPHTHALMOLOGY, V120, P2540, DOI 10.1016/j.ophtha.2013.07.054
   Leske MC, 2007, OPHTHALMOLOGY, V114, P1965, DOI 10.1016/j.ophtha.2007.03.016
   Leske MC, 1999, OPHTHALMOLOGY, V106, P2144, DOI 10.1016/S0161-6420(99)90497-9
   Leske MC, 2003, ARCH OPHTHALMOL-CHIC, V121, P48
   Lichter PR, 2001, OPHTHALMOLOGY, V108, P1943, DOI 10.1016/S0161-6420(01)00873-9
   McCann P, 2021, BRIT J OPHTHALMOL, V105, P948, DOI 10.1136/bjophthalmol-2020-316499
   Miglior S, 2002, OPHTHALMOLOGY, V109, P1612
   Miglior S, 2007, AM J OPHTHALMOL, V144, P266, DOI 10.1016/j.ajo.2007.04.040
   Miglior S, 2007, OPHTHALMOLOGY, V114, P3, DOI 10.1016/j.ophtha.2006.05.075
   Miglior S, 2015, AM J OPHTHALMOL, V159, P265, DOI 10.1016/j.ajo.2014.10.028
   Musch DC, 2008, OPHTHALMOLOGY, V115, P927, DOI 10.1016/j.ophtha.2007.08.010
   Musch DC, 2006, ARCH OPHTHALMOL-CHIC, V124, P1694, DOI 10.1001/archopht.124.12.1694
   Musch DC, 2011, OPHTHALMOLOGY, V118, P1766, DOI 10.1016/j.ophtha.2011.01.047
   Musch DC, 2009, OPHTHALMOLOGY, V116, P200, DOI 10.1016/j.ophtha.2008.08.051
   Musch DC, 1999, OPHTHALMOLOGY, V106, P653, DOI 10.1016/S0161-6420(99)90147-1
   Newman-Casey PA, 2020, OPHTHALMOLOGY, V127, P477, DOI 10.1016/j.ophtha.2019.10.022
   Nouri-Mahdavi K, 2004, OPHTHALMOLOGY, V111, P1627, DOI 10.1016/j.ophtha.2004.02.017
   Öhnell H, 2019, J GLAUCOMA, V28, P859, DOI 10.1097/IJG.0000000000001342
   Öhnell H, 2017, ACTA OPHTHALMOL, V95, P281, DOI 10.1111/aos.13290
   Öhnell H, 2016, OPHTHALMOLOGY, V123, P1173, DOI 10.1016/j.ophtha.2016.01.039
   Parrish RK, 2009, AM J OPHTHALMOL, V147, P717, DOI 10.1016/j.ajo.2008.10.007
   Peters D, 2015, ACTA OPHTHALMOL, V93, P745, DOI 10.1111/aos.12839
   Resnikoff S, 2004, B WORLD HEALTH ORGAN, V82, P844
   Saarela V, 2013, BMC OPHTHALMOL, V13, DOI 10.1186/1471-2415-13-51
   Schulzer M, 1998, AM J OPHTHALMOL, V126, P487
   Springelkamp H, 2017, EUR J EPIDEMIOL, V32, P691, DOI 10.1007/s10654-017-0270-y
   Tham YC, 2014, OPHTHALMOLOGY, V121, P2081, DOI 10.1016/j.ophtha.2014.05.013
   Topouzis F, 2008, AM J OPHTHALMOL, V145, P327, DOI 10.1016/j.ajo.2007.09.013
   Topouzis F, 2007, AM J OPHTHALMOL, V144, P511, DOI 10.1016/j.ajo.2007.06.029
   Topouzis F, 2009, AM J OPHTHALMOL, V148, P606, DOI 10.1016/j.ajo.2009.03.024
   Traverso CE, 2016, LANCET, V388, P1352, DOI 10.1016/S0140-6736(16)31746-9
   Van Veldhuisen PC, 2000, AM J OPHTHALMOL, V130, P429
   Zahid S, 2013, AM J OPHTHALMOL, V155, P674, DOI 10.1016/j.ajo.2012.10.017
NR 90
TC 282
Z9 286
U1 14
U2 56
PU BMJ PUBLISHING GROUP
PI LONDON
PA BRITISH MED ASSOC HOUSE, TAVISTOCK SQUARE, LONDON WC1H 9JR, ENGLAND
SN 0007-1161
EI 1468-2079
J9 BRIT J OPHTHALMOL
JI Br. J. Ophthalmol.
PD JUN
PY 2021
VL 105
IS SUPPL_1
SU 1
BP 1
EP 169
DI 10.1136/bjophthalmol-2021-egsguidelines
PG 169
WC Ophthalmology
WE Science Citation Index Expanded (SCI-EXPANDED)
SC Ophthalmology
GA YW4XF
UT WOS:000753416700001
PM 34675001
OA hybrid
DA 2025-03-30
ER

PT J
AU McKean-Cowdin, R
   Wang, Y
   Wu, J
   Azen, SP
   Varma, R
AF McKean-Cowdin, Roberta
   Wang, Ying
   Wu, Joanne
   Azen, Stanley P.
   Varma, Rohit
CA Los Angeles Latino Eye Study Grp
TI Impact of visual field loss on health-related quality of life in
   glaucoma - The Los Angeles Latino Eye Study
SO OPHTHALMOLOGY
LA English
DT Article
ID IMPAIRMENT; PREVALENCE; HISPANICS; SUMMATION; ACUITY; HHANES; SELF
AB Purpose: To examine the association between health-related quality of life (HRQOL) and visual field (VF) loss in participants with open-angle glaucoma (OAG) in the Los Angeles Latino Eye Study (LALES).
   Design: Population-based cross-sectional study.
   Participants: Two hundred thirteen participants with OAG and 2821 participants without glaucoma or VF loss.
   Methods: Participants in the LALES-a population-based prevalence study of eye disease in Latinos 40 years and older, residing in Los Angeles, California-underwent a detailed eye examination including an assessment of their VF using the Humphrey Automated Field Analyzer (Swedish interactive thresholding algorithm Standard 24-2). Open-angle glaucoma was determined by clinical examination. Mean deviation scores were used to assess severity of VF loss. Health-related QOL was assessed by the Medical Outcomes Study 12-item Short-Form Health Survey (SF-12) and 25-item National Eye Institute Visual Function Questionnaire (NEI-VFQ-25). Linear regression and analysis of covariance were used to assess the relationship between HRQOL scores and VF loss after adjusting for sociodemographic variables and visual acuity.
   Main Outcome Measures: The 25-item NEI-VFQ and SF-12 scores.
   Results: A trend of worse NEI-VFQ-25 scores for most subscales was observed with worse VF loss (using both monocular and calculated binocular data). Open-angle glaucoma participants with VF loss had lower scores than participants with no VF loss. This association was also present in participants who were previously undiagnosed and untreated for OAG (N = 160). Participants with any central VF loss had lower NEI-VFQ-25 scores than those with unilateral or bilateral peripheral VF loss. There was no significant impact of severity or location of VF loss on SF-12 scores.
   Conclusion: Greater severity of VF loss in persons with OAG impacts vision-related QOL. This impact was present in persons who were previously unaware that they had glaucoma. Prevention of VF loss in persons with glaucoma is likely to reduce loss of vision-related QOL.
C1 [Wang, Ying; Azen, Stanley P.; Varma, Rohit] Univ So Calif, Doheny Eye Inst, Dept Ophthalmol, Keck Sch Med, Los Angeles, CA 90033 USA.
   [McKean-Cowdin, Roberta; Azen, Stanley P.; Varma, Rohit] Univ So Calif, Dept Prevent Med, Keck Sch Med, Los Angeles, CA 90089 USA.
   [Wu, Joanne] Univ So Calif, Sch Pharm, Dept Clin Pharm & Pharmaceut Econ & Policy, Los Angeles, CA USA.
C3 University of Southern California; Doheny Eye Institute; University of
   Southern California; University of Southern California
RP Varma, R (corresponding author), Univ So Calif, Doheny Eye Inst, Dept Ophthalmol, Keck Sch Med, 1450 San Pablo St,Room 4900, Los Angeles, CA 90033 USA.
EM rvarma@usc.edu
OI Wu, Joanne/0000-0003-0932-4979
FU NEI NIH HHS [P30 EY003040, U10 EY-11753, U10 EY011753, EY-03040] Funding
   Source: Medline
CR [Anonymous], 1991, Stat Comput, DOI DOI 10.1007/BF01890836
   Azen SP, 2002, INVEST OPHTH VIS SCI, V43, P1742
   Brody BL, 2001, OPHTHALMOLOGY, V108, P1893, DOI 10.1016/S0161-6420(01)00754-0
   Brody BL, 2001, OPHTHALMOLOGY, V108, P1901
   Cohen J., 1988, STAT POWER ANAL BEHA, V334, P499, DOI 10.1016/B978-0-12-179060-8.50012-8
   DENGLERHARLES M, 1990, GRAEF ARCH CLIN EXP, V228, P326, DOI 10.1007/BF00920056
   Freeman EE, 2006, INVEST OPHTH VIS SCI, V47, P514, DOI 10.1167/iovs.05-0934
   Globe Denise R., 2002, Ethnicity and Disease, V12, P259
   Globe DR, 2005, ARCH OPHTHALMOL-CHIC, V123, P815, DOI 10.1001/archopht.123.6.815
   Globe DR, 2004, OPHTHALMOLOGY, V111, P1141, DOI 10.1016/j.ophtha.2004.02.003
   Gutierrez P, 1997, ARCH OPHTHALMOL-CHIC, V115, P777, DOI 10.1001/archopht.1997.01100150779014
   Hsu JC, 1998, J COMPUT GRAPH STAT, V7, P23, DOI 10.2307/1390767
   HSU JC, 1996, MULTIPLE COMP THEORY, P119
   Jampel H D, 2001, Trans Am Ophthalmol Soc, V99, P301
   Janz NK, 2001, OPHTHALMOLOGY, V108, P887, DOI 10.1016/S0161-6420(00)00624-2
   LINN BS, 1968, J AM GERIATR SOC, V16, P622, DOI 10.1111/j.1532-5415.1968.tb02103.x
   Mangione CM, 2001, ARCH OPHTHALMOL-CHIC, V119, P1050, DOI 10.1001/archopht.119.7.1050
   Mangione CM, 1998, ARCH OPHTHALMOL-CHIC, V116, P1496, DOI 10.1001/archopht.116.11.1496
   MARKS G, 1990, AM J PUBLIC HEALTH, V80, P20, DOI 10.2105/AJPH.80.Suppl.20
   McKean-Cowdin R, 2007, AM J OPHTHALMOL, V143, P1013, DOI 10.1016/j.ajo.2007.02.022
   Mills R P, 1998, Trans Am Ophthalmol Soc, V96, P753
   Nelson P, 2003, J GLAUCOMA, V12, P139, DOI 10.1097/00061198-200304000-00009
   Nelson P, 1999, BRIT J OPHTHALMOL, V83, P546, DOI 10.1136/bjo.83.5.546
   Nelson-Quigg JM, 2000, INVEST OPHTH VIS SCI, V41, P2212
   Noe G, 2003, CLIN EXP OPHTHALMOL, V31, P482, DOI 10.1046/j.1442-9071.2003.00712.x
   Pan F, 2006, J VISION, V6, P1159, DOI 10.1167/6.11.2
   Parrish RK, 1997, ARCH OPHTHALMOL-CHIC, V115, P1447, DOI 10.1001/archopht.1997.01100160617016
   Quigley HA, 2006, BRIT J OPHTHALMOL, V90, P262, DOI 10.1136/bjo.2005.081224
   Rosenthal R., 1994, HDB RES SYNTHESIS, P231
   Scilley K, 2004, OPHTHAL EPIDEMIOL, V11, P131, DOI 10.1076/opep.11.2.131.28159
   Sherwood MB, 1998, OPHTHALMOLOGY, V105, P561, DOI 10.1016/S0161-6420(98)93043-3
   SOLIS JM, 1990, AM J PUBLIC HEALTH, V80, P11, DOI 10.2105/AJPH.80.Suppl.11
   Varma R, 2004, OPHTHALMOLOGY, V111, P1298, DOI 10.1016/j.ophtha.2004.03.002
   Varma R, 2004, OPHTHALMOLOGY, V111, P1121, DOI 10.1016/j.ophtha.2004.02.001
   Varma R, 2004, OPHTHALMOLOGY, V111, P1288, DOI 10.1016/j.ophtha.2004.01.023
   Ware J.E., 1995, SF-12: How to Score the SF-12 Physical and Mental Health Summary Scales, V2nd ed., P21
   Ware JE, 1996, MED CARE, V34, P220, DOI 10.1097/00005650-199603000-00003
   Wilson MR, 1998, OPHTHALMOLOGY, V105, P2112, DOI 10.1016/S0161-6420(98)91135-6
NR 38
TC 279
Z9 297
U1 1
U2 14
PU ELSEVIER SCIENCE INC
PI NEW YORK
PA STE 800, 230 PARK AVE, NEW YORK, NY 10169 USA
SN 0161-6420
EI 1549-4713
J9 OPHTHALMOLOGY
JI Ophthalmology
PD JUN
PY 2008
VL 115
IS 6
BP 941
EP 948
DI 10.1016/j.ophtha.2007.08.037
PG 8
WC Ophthalmology
WE Science Citation Index Expanded (SCI-EXPANDED)
SC Ophthalmology
GA 306XX
UT WOS:000256282800004
PM 17997485
OA Green Accepted
DA 2025-03-30
ER

PT J
AU Leung, CKS
   Mohamed, S
   Leung, KS
   Cheung, CYL
   Chan, SLW
   Cheng, DKY
   Lee, AKC
   Leung, GYO
   Rao, SK
   Lam, DSC
AF Leung, Christopher Kai-Shun
   Mohamed, Shaheeda
   Leung, King Sai
   Cheung, Carol Yim-Lui
   Chan, Sylvia Lai-wa
   Cheng, Daphne Ka-yee
   Lee, August Ki-cheung
   Leung, Gloria Yuk-oi
   Rao, Srinivas Kamalakara
   Lam, Dennis Shun Chiu
TI Retinal nerve fiber layer measurements in myopia: An optical coherence
   tomography study
SO INVESTIGATIVE OPHTHALMOLOGY & VISUAL SCIENCE
LA English
DT Article
ID SCANNING LASER POLARIMETRY; THICKNESS MEASUREMENTS; REFRACTIVE ERROR;
   GLAUCOMATOUS EYES; RISK-FACTORS; STRATUS OCT; SIZE; DISC;
   REPRODUCIBILITY; POPULATION
AB PURPOSE. To evaluate the relationship between retinal nerve fiber layer (RNFL) thickness measured by optical coherence tomography (OCT) and the axial length/refractive error of the eye.
   METHODS. A total of 115 eyes of 115 healthy subjects, comprising 75 eyes with high myopia (spherical equivalent [SE] < - 6.0 D) and 40 eyes with low to moderate myopia (SE between - 6.0 D and - 0.5D), were analyzed in this cross-sectional study. Total average and mean clock hour RNFL thicknesses were measured by OCT and compared between the two myopia groups. Associations between RNFL measurements and axial length and spherical equivalent were evaluated by linear regression analysis.
   RESULTS. The RNFL measurements were significantly lower in the high myopia group compared with those of the low-tomoderate myopia group at 12, 1, and 7 o'clock (right eye orientation). Apart from the temporal clock hours, significant correlations were evident between RNFL measurements and the axial length and spherical equivalent. The average RNFL thickness decreased with increasing axial length (r = -0.314, P = 0.001) and negative refractive power (r = 0.291, P = 0.002). A significant proportion of myopic eyes were classified as outside normal limits, with reference to the normative database. The most frequently abnormal sector was at 2 o'clock, where 16.5% of myopic eyes were outside normal limits.
   CONCLUSIONS. RNFL measurements vary with the axial length/refractive error of the eye. Analysis of RNFL thickness in the evaluation of glaucoma should always be interpreted with reference to the refractive status. Although the normative database provided by OCT has been helpful in identifying ocular diseases involving the RNFL, it may not be reliable in the analysis of myopic eyes.
C1 Chinese Univ Hong Kong, Dept Ophthalmol & Visual Sci, Hong Kong, Hong Kong, Peoples R China.
   Caritas Med Ctr, Dept Ophthalmol, Hong Kong, Hong Kong, Peoples R China.
C3 Chinese University of Hong Kong
RP Leung, CKS (corresponding author), Chinese Univ Hong Kong, Hong Kong Eye Hosp, Dept Ophthalmol & Visual Sci, 147K Argyle St, Kowloon, Hong Kong, Peoples R China.
EM tlims00@hotmail.com
RI Cheung, Carol/AAF-1101-2020; Leung, Chris/N-8015-2019; Lam,
   Dennis/AAL-1211-2020
OI Cheung, Carol/0000-0003-0869-859X; Leung,
   Christopher/0000-0003-4862-777X
CR APPLE DJ, 1978, CLINICOPATHOLOGIC CO, P39
   BENNETT AG, 1994, GRAEF ARCH CLIN EXP, V232, P361, DOI 10.1007/BF00175988
   Bourne RRA, 2005, INVEST OPHTH VIS SCI, V46, P1280, DOI 10.1167/iovs.04-1000
   Bowd C, 2002, J OPT SOC AM A, V19, P197, DOI 10.1364/JOSAA.19.000197
   Bozkurt B, 2002, CLIN EXP OPHTHALMOL, V30, P411, DOI 10.1046/j.1442-9071.2002.00570.x
   Budenz DL, 2005, INVEST OPHTH VIS SCI, V46, P2440, DOI 10.1167/iovs.04-1174
   CAHANE M, 1992, OPHTHALMIC RES, V24, P280, DOI 10.1159/000267179
   CURTIN BJ, 1979, ARCH OPHTHALMOL-CHIC, V97, P912, DOI 10.1001/archopht.1979.01020010470017
   Funaki S, 1998, BRIT J OPHTHALMOL, V82, P1242, DOI 10.1136/bjo.82.11.1242
   Grodum K, 2001, ACTA OPHTHALMOL SCAN, V79, P560, DOI 10.1034/j.1600-0420.2001.790603.x
   Hoffmann EM, 2006, AM J OPHTHALMOL, V141, P463, DOI 10.1016/j.ajo.2005.10.017
   Hoh ST, 2006, OPHTHALMOLOGY, V113, P773, DOI 10.1016/j.ophtha.2006.01.058
   Jeoung JW, 2005, OPHTHALMOLOGY, V112, P2157, DOI 10.1016/j.ophtha.2005.07.012
   Jonas JB, 2005, AM J OPHTHALMOL, V139, P346, DOI 10.1016/j.ajo.2004.07.047
   Kanamori A, 2003, OPHTHALMOLOGICA, V217, P273, DOI 10.1159/000070634
   Katz J, 1997, INVEST OPHTH VIS SCI, V38, P334
   Kremmer S, 2004, GRAEF ARCH CLIN EXP, V242, P489, DOI 10.1007/s00417-004-0859-1
   Leung CKS, 2005, OPHTHALMOLOGY, V112, P391, DOI 10.1016/j.ophtha.2004.10.020
   LITTMANN H, 1982, KLIN MONATSBL AUGENH, V180, P286, DOI 10.1055/s-2008-1055068
   Medeiros FA, 2004, ARCH OPHTHALMOL-CHIC, V122, P827, DOI 10.1001/archopht.122.6.827
   Mitchell P, 1999, OPHTHALMOLOGY, V106, P2010, DOI 10.1016/S0161-6420(99)90416-5
   Özdek SC, 2000, BRIT J OPHTHALMOL, V84, P264, DOI 10.1136/bjo.84.3.264
   PATELL AVM, 2003, STRATUSOCT ESTABLISH
   Paunescu LA, 2004, INVEST OPHTH VIS SCI, V45, P1716, DOI 10.1167/iovs.03-0514
   Ramakrishnan R., 2006, Indian Journal of Ophthalmology, V54, P11
   Rudnicka AR, 1996, OPHTHAL PHYSL OPT, V16, P416, DOI 10.1016/0275-5408(96)00001-4
   Salchow DJ, 2006, OPHTHALMOLOGY, V113, P786, DOI 10.1016/j.ophtha.2006.01.036
   SCHUMAN JS, 1995, ARCH OPHTHALMOL-CHIC, V113, P586, DOI 10.1001/archopht.1995.01100050054031
   Seet B, 2001, BRIT J OPHTHALMOL, V85, P521, DOI 10.1136/bjo.85.5.521
   Toprak AB, 2000, BRIT J OPHTHALMOL, V84, P473, DOI 10.1136/bjo.84.5.473
   WANG Q, 1994, INVEST OPHTH VIS SCI, V35, P4344
   Wang Y, 2006, BRIT J OPHTHALMOL, V90, P353, DOI 10.1136/bjo.2005.081521
   Wong TY, 2000, INVEST OPHTH VIS SCI, V41, P2486
   YANOFF M, 1982, OCULAR PATHOLOGY TEX, P513
NR 34
TC 278
Z9 300
U1 1
U2 23
PU ASSOC RESEARCH VISION OPHTHALMOLOGY INC
PI ROCKVILLE
PA 12300 TWINBROOK PARKWAY, ROCKVILLE, MD 20852-1606 USA
SN 0146-0404
EI 1552-5783
J9 INVEST OPHTH VIS SCI
JI Invest. Ophthalmol. Vis. Sci.
PD DEC
PY 2006
VL 47
IS 12
BP 5171
EP 5176
DI 10.1167/iovs.06-0545
PG 6
WC Ophthalmology
WE Science Citation Index Expanded (SCI-EXPANDED)
SC Ophthalmology
GA 110TW
UT WOS:000242404900007
PM 17122099
DA 2025-03-30
ER

PT J
AU Bengtsson, B
   Heijl, A
AF Bengtsson, Boel
   Heijl, Anders
TI A visual field index for calculation of glaucoma rate of progression
SO AMERICAN JOURNAL OF OPHTHALMOLOGY
LA English
DT Article
ID CATARACT-EXTRACTION; AUTOMATED PERIMETRY; REGRESSION-ANALYSIS;
   PREDICTIVE FACTORS; DESIGN
AB PURPOSE: To present a new perimetric index for calculating the rate of glaucomatous progression and to compare its performance with the traditional mean deviation index (MDI).
   DESIGN: Experimental study describing a device and retrospective cohort study.
   METHODS: We developed a new visual field index, the glaucoma progression index (GPI), intended to be less affected by cataract than the MDI by calculating age, corrected defect depth at test points identified as significantly depressed in pattern deviation probability maps. The valid operating range for pattern deviation analysis was estimated. When exceeding this range, the total deviation probability maps were used for identification of significantly depressed points. The GPI is expressed in percentage, where 100% represents a normal visual field and 0% represents a perimetrically blind field, and is plotted vs patient age. Rate of progression, presented as yearly change in the GPI, is calculated by linear regression analysis. We conducted a pilot evaluation in three groups of patients: 1) eyes with developing cataract, 2) eyes without cataract, and 3) eyes in which cataract surgery was performed in the middle of the series.
   RESULTS: The cut,off for pattern deviation was, at mean deviation, worse than -20 decibels (dB) in fields in which the eighty,fifth percentile of the total deviation value was significantly depressed. In the first group (n = 45), the measured rate of progression was greater with the MDI than with the GPI (P < .0001). The mean loss per year was 3.6%/year for the MDI and 2.1%/year for the GPI. In the second group (n = 42), the rate of progression did not differ between the MDI and the GPI (P = .52); the means were 2.7%/year and 2.6%/year, respectively. In the third group (n = 44), the confidence limits for the rate of progression were significantly smaller with the GPI than with the MDI (P =.04).
   CONCLUSIONS: Glaucoma progression rates calculated using the GPI seem to be considerably less affected by cataract and cataract surgery than rates based on the traditional MDI.
C1 [Bengtsson, Boel; Heijl, Anders] Lund Univ, Dept Clin Sci, Malmo Univ Hosp, SE-20502 Malmo, Sweden.
C3 Lund University; Skane University Hospital
RP Bengtsson, B (corresponding author), Lund Univ, Dept Clin Sci, Malmo Univ Hosp, SE-20502 Malmo, Sweden.
EM boel.bengtsson@med.lu.se
RI Heijl, Anders/AAV-3077-2021
CR Alward WLM, 2001, OPHTHALMOLOGY, V108, P247
   Artes PH, 2005, INVEST OPHTH VIS SCI, V46, P4600, DOI 10.1167/iovs.05-0827
   Åsman P, 2004, INVEST OPHTH VIS SCI, V45, P3099, DOI 10.1167/iovs.03-0617
   ASMAN P, 1994, ACTA OPHTHALMOL, V72, P303
   Bengtsson B, 2000, INVEST OPHTH VIS SCI, V41, P2201
   Chauhan BC, 1997, OPHTHALMOLOGY, V104, P532, DOI 10.1016/S0161-6420(97)30279-6
   Chen PP, 1998, AM J OPHTHALMOL, V125, P325, DOI 10.1016/S0002-9394(99)80142-1
   Fitzke FW, 1996, BRIT J OPHTHALMOL, V80, P40, DOI 10.1136/bjo.80.1.40
   GAASTERLAND DE, 1994, OPHTHALMOLOGY, V101, P1445
   HEIJL A, 1989, ARCH OPHTHALMOL-CHIC, V107, P204, DOI 10.1001/archopht.1989.01070010210024
   Heijl A, 2003, ACTA OPHTHALMOL SCAN, V81, P286, DOI 10.1034/j.1600-0420.2003.00070.x
   HEIJL A, 1991, PERIMETRY UPDATE 1990/1991, P303
   Heijl A, 1987, 7 INT VIS FIELD S, P153, DOI [DOI 10.1007/978-94-009-3325-5_23, 10.1007/978-94-009-3325-5_23]
   HOLMIN C, 1982, ACTA OPHTHALMOL, V60, P267
   Johnston CC, 1998, PRIMER FREQUENCY DOU, V10
   Jonas JB, 2004, INVEST OPHTH VIS SCI, V45, P2613, DOI 10.1167/iovs.03-1274
   Kim YY, 2001, AM J OPHTHALMOL, V132, P217, DOI 10.1016/S0002-9394(01)00969-2
   Klein B E, 1996, Ophthalmic Epidemiol, V3, P47, DOI 10.3109/09286589609071600
   Koucheki B, 2004, AM J OPHTHALMOL, V138, P1022, DOI 10.1016/j.ajo.2004.08.006
   Kwon YH, 2001, AM J OPHTHALMOL, V132, P47, DOI 10.1016/S0002-9394(01)00912-6
   Leske MC, 2007, OPHTHALMOLOGY, V114, P1965, DOI 10.1016/j.ophtha.2007.03.016
   Leske MC, 1999, OPHTHALMOLOGY, V106, P2144, DOI 10.1016/S0161-6420(99)90497-9
   Leske MC, 2003, ARCH OPHTHALMOL-CHIC, V121, P48
   LEVI DM, 1985, VISION RES, V25, P963, DOI 10.1016/0042-6989(85)90207-X
   Manassakorn A, 2006, INVEST OPHTH VIS SCI, V47, P2896, DOI 10.1167/iovs.05-1079
   MCNAUGHT AI, 1995, GRAEF ARCH CLIN EXP, V233, P750, DOI 10.1007/BF00184085
   MIKELBERG FS, 1986, AM J OPHTHALMOL, V101, P1
   Musch DC, 1999, OPHTHALMOLOGY, V106, P653, DOI 10.1016/S0161-6420(99)90147-1
   Nouri-Mahdavi K, 2004, INVEST OPHTH VIS SCI, V45, P4346, DOI 10.1167/iovs.04-0204
   Nouri-Mahdavi K, 2004, OPHTHALMOLOGY, V111, P1627, DOI 10.1016/j.ophtha.2004.02.017
   Smith SD, 1997, ARCH OPHTHALMOL-CHIC, V115, P1515, DOI 10.1001/archopht.1997.01100160685004
   Soliman MAE, 2002, OPHTHALMOLOGY, V109, P444, DOI 10.1016/S0161-6420(01)00988-5
   Stewart WC, 2000, AM J OPHTHALMOL, V130, P274, DOI 10.1016/S0002-9394(00)00487-6
   Vingrys AJ, 2005, INVEST OPHTH VIS SCI, V46, P4353, DOI 10.1167/iovs.04-1009
   WEBER JT, 1992, TOPOGRAPHIE FUNKTION, P81
   Weijland A, 2004, AUTOMATED PERIMETRY, P100
   WEIJLAND A, 2004, AUTOMATED PERIMETRY, P120
NR 37
TC 276
Z9 304
U1 1
U2 8
PU ELSEVIER SCIENCE INC
PI NEW YORK
PA STE 800, 230 PARK AVE, NEW YORK, NY 10169 USA
SN 0002-9394
EI 1879-1891
J9 AM J OPHTHALMOL
JI Am. J. Ophthalmol.
PD FEB
PY 2008
VL 145
IS 2
BP 343
EP 353
DI 10.1016/j.ajo.2007.09.038
PG 11
WC Ophthalmology
WE Science Citation Index Expanded (SCI-EXPANDED)
SC Ophthalmology
GA 263GG
UT WOS:000253205000024
PM 18078852
DA 2025-03-30
ER

PT J
AU Wollstein, G
   Schuman, JS
   Price, LL
   Aydin, A
   Stark, PC
   Hertzmark, E
   Lai, E
   Ishikawa, H
   Mattox, C
   Fujimoto, JG
   Paunescu, LA
AF Wollstein, G
   Schuman, JS
   Price, LL
   Aydin, A
   Stark, PC
   Hertzmark, E
   Lai, E
   Ishikawa, H
   Mattox, C
   Fujimoto, JG
   Paunescu, LA
TI Optical coherence tomography longitudinal evaluation of retinal nerve
   fiber layer thickness in glaucoma
SO ARCHIVES OF OPHTHALMOLOGY
LA English
DT Article
ID VISUAL-FIELD LOSS; SCANNING LASER POLARIMETRY; OPEN-ANGLE GLAUCOMA;
   OCULAR HYPERTENSION; EYES; PROGRESSION; DAMAGE; DISK; REPRODUCIBILITY;
   DEFECTS
AB Objectives: To longitudinally evaluate optical coherence tomography (OCT) peripapillary retinal nerve fiber layer thickness measurements and to compare these measurements across time with clinical status and automated perimetry.
   Methods: Retrospective evaluation of 64 eyes (37 patients) of glaucoma suspects or patients with glaucoma participating in a prospective longitudinal study. All participants underwent comprehensive clinical assessment, visual field (VF) testing, and OCT every 6 months. Field progression was defined as a reproducible decline of at least 2 dB in VF mean deviation from baseline. Progression of OCT was defined as reproducible mean retinal nerve fiber layer thinning of at least 20 pm.
   Results: Each patient had a median of 5 usable OCT scans at median follow-up of 4.7 years. The difference in the linear regression slopes of retinal nerve fiber layer thickness between glaucoma suspects and patients with glaucoma was nonsignificant for all variables; however, Kaplan-Meier survival curve analysis demonstrated a higher progression rate by OCT vs VF. Sixty-six percent of eyes were stable throughout follow-up, whereas 22% progressed by OCT alone, 9% by VF mean deviation alone, and 3% by VF and OCT.
   Conclusions: A greater likelihood of glaucomatous progression was identified by OCT vs automated perimetry. This might reflect OCT hypersensitivity or true damage identified by OCT before detection by conventional methods.
C1 Univ Pittsburgh, Sch Med, Ctr Eye, Eye & Ear Inst,Dept Ophthalmol, Pittsburgh, PA 15213 USA.
   Tufts Univ, Sch Med, New England Eye Ctr, Boston, MA 02111 USA.
   Tufts Univ, Sch Med, Biostat Res Ctr, Div Clin Care Res, Boston, MA 02111 USA.
   Tufts Univ, Sch Med, Tufts New England Med Ctr, Boston, MA 02111 USA.
   Harvard Univ, Sch Publ Hlth, Dept Epidemiol, Boston, MA 02115 USA.
   MIT, Dept Elect Engn & Res, Elect Lab, Cambridge, MA 02139 USA.
C3 Pennsylvania Commonwealth System of Higher Education (PCSHE); University
   of Pittsburgh; Tufts University; Tufts University; Tufts Medical Center;
   Tufts University; Harvard University; Harvard T.H. Chan School of Public
   Health; Massachusetts Institute of Technology (MIT)
RP Schuman, JS (corresponding author), Univ Pittsburgh, Sch Med, Ctr Eye, Eye & Ear Inst,Dept Ophthalmol, 203 Lothrop St,Suite 816, Pittsburgh, PA 15213 USA.
EM schumanjs@upmc.edu
RI Schuman, Joel/M-2389-2019; Ishikawa, Hiroshi/ABC-6293-2020; Schuman,
   Joel/K-7304-2012; Ishikawa, Hiroshi/D-6370-2014
OI Aydin, Ali/0000-0002-0972-3833; Schuman, Joel/0000-0002-8885-3766;
   Price, Lori Lyn/0000-0003-0664-8978; Ishikawa,
   Hiroshi/0000-0001-6310-5748
FU NEI NIH HHS [R01-EY11289-16, R01 EY013178-04, P30 EY013078-04, R01
   EY011289, P30-EY13078, R01 EY013178, P30 EY013078, R01 EY011289-16,
   R01-EY13178-4] Funding Source: Medline
CR AIRAKSINEN PJ, 1985, AM J OPHTHALMOL, V99, P107, DOI 10.1016/0002-9394(85)90216-8
   Bartz-Schmidt KU, 1999, SURV OPHTHALMOL, V44, pS41, DOI 10.1016/S0039-6257(99)00076-4
   Bengtsson B, 1999, ACTA OPHTHALMOL SCAN, V77, P143, DOI 10.1034/j.1600-0420.1999.770205.x
   Blumenthal EZ, 2000, OPHTHALMOLOGY, V107, P2278, DOI 10.1016/S0161-6420(00)00341-9
   Bowd C, 2000, ARCH OPHTHALMOL-CHIC, V118, P22
   Bowd C, 2001, INVEST OPHTH VIS SCI, V42, P1993
   CHAUHAN BC, 1990, INVEST OPHTH VIS SCI, V31, P512
   Chauhan BC, 2001, ARCH OPHTHALMOL-CHIC, V119, P1492
   Choplin NT, 2001, OPHTHALMOLOGY, V108, P899, DOI 10.1016/S0161-6420(00)00652-7
   GAASTERLAND DE, 1994, OPHTHALMOLOGY, V101, P1445
   Garway-Heath DF, 2002, INVEST OPHTH VIS SCI, V43, P2213
   Greaney MJ, 2002, INVEST OPHTH VIS SCI, V43, P140
   Guedes V, 2003, OPHTHALMOLOGY, V110, P177, DOI 10.1016/S0161-6420(02)01564-6
   Harwerth RS, 1999, INVEST OPHTH VIS SCI, V40, P2242
   HEE MR, 1995, ARCH OPHTHALMOL-CHIC, V113, P325, DOI 10.1001/archopht.1995.01100030081025
   Hoh ST, 2000, AM J OPHTHALMOL, V129, P129, DOI 10.1016/S0002-9394(99)00294-9
   HUANG D, 1991, SCIENCE, V254, P1178, DOI 10.1126/science.1957169
   Jonas JB, 1997, AM J OPHTHALMOL, V124, P488, DOI 10.1016/S0002-9394(14)70864-5
   Kanamori A, 2003, AM J OPHTHALMOL, V135, P513, DOI 10.1016/S0002-9394(02)02003-2
   Kass MA, 2002, ARCH OPHTHALMOL-CHIC, V120, P701
   Katz J, 1997, OPHTHALMOLOGY, V104, P1017, DOI 10.1016/S0161-6420(97)30192-4
   Kesen MR, 2002, AM J OPHTHALMOL, V133, P613, DOI 10.1016/S0002-9394(02)01395-8
   KRUG J, 1995, AM J OPHTHALMOL, V120, P10
   Miglior S, 2001, OPHTHALMOLOGY, V108, P1621, DOI 10.1016/S0161-6420(01)00676-5
   Mikelberg F S, 1995, J Glaucoma, V4, P242
   MIKELBERG FS, 1986, AM J OPHTHALMOL, V101, P1
   Mistlberger A, 1999, OPHTHALMOLOGY, V106, P2027, DOI 10.1016/S0161-6420(99)90419-0
   MORGAN RK, 1991, ARCH OPHTHALMOL-CHIC, V109, P1690, DOI 10.1001/archopht.1991.01080120074029
   Nicolela MT, 2001, AM J OPHTHALMOL, V132, P845, DOI 10.1016/S0002-9394(01)01215-6
   Paunescu LA, 2004, INVEST OPHTH VIS SCI, V45, P1716, DOI 10.1167/iovs.03-0514
   PEDERSON JE, 1980, ARCH OPHTHALMOL-CHIC, V98, P490
   PEDUTKLOIZMAN T, 1998, OPHTHALMOL CLIN N AM, V11, P1178
   Pieroth L, 1999, OPHTHALMOLOGY, V106, P570, DOI 10.1016/S0161-6420(99)90118-5
   QUIGLEY HA, 1994, ARCH OPHTHALMOL-CHIC, V112, P644, DOI 10.1001/archopht.1994.01090170088028
   QUIGLEY HA, 1992, OPHTHALMOLOGY, V99, P19
   Rasker MTE, 2000, ARCH OPHTHALMOL-CHIC, V118, P481
   Sanchez-Galeana C, 2001, OPHTHALMOLOGY, V108, P1812, DOI 10.1016/S0161-6420(01)00768-0
   SCHUMAN JS, 1995, ARCH OPHTHALMOL-CHIC, V113, P586, DOI 10.1001/archopht.1995.01100050054031
   Schuman JS, 1996, OPHTHALMOLOGY, V103, P1889, DOI 10.1016/S0161-6420(96)30410-7
   Smith SD, 1996, INVEST OPHTH VIS SCI, V37, P1419
   SOMMER A, 1979, ARCH OPHTHALMOL-CHIC, V97, P1444, DOI 10.1001/archopht.1979.01020020106002
   SOMMER A, 1977, ARCH OPHTHALMOL-CHIC, V95, P2149
   SOMMER A, 1991, ARCH OPHTHALMOL-CHIC, V109, P77, DOI 10.1001/archopht.1991.01080010079037
   SOMMER A, 1984, ARCH OPHTHALMOL-CHIC, V102, P1766
   Spry PGD, 2002, SURV OPHTHALMOL, V47, P158, DOI 10.1016/S0039-6257(01)00299-5
   Vesti E, 2003, INVEST OPHTH VIS SCI, V44, P3873, DOI 10.1167/iovs.02-1171
   Weinreb RN, 1998, ARCH OPHTHALMOL-CHIC, V116, P1583, DOI 10.1001/archopht.116.12.1583
   Wild JM, 1999, INVEST OPHTH VIS SCI, V40, P1998
   Wollstein G, 2000, OPHTHALMOLOGY, V107, P2272, DOI 10.1016/S0161-6420(00)00363-8
   Wollstein G, 1998, OPHTHALMOLOGY, V105, P1557, DOI 10.1016/S0161-6420(98)98047-2
   WOOLSON RF, 1992, STAT MED, V11, P193, DOI 10.1002/sim.4780110206
   Yamada N, 2000, J GLAUCOMA, V9, P254
   Zangwill LM, 2001, ARCH OPHTHALMOL-CHIC, V119, P985, DOI 10.1001/archopht.119.7.985
   Zangwill LM, 2000, OPHTHALMOLOGY, V107, P1309, DOI 10.1016/S0161-6420(00)00168-8
   Zeimer R, 1998, OPHTHALMOLOGY, V105, P224, DOI 10.1016/S0161-6420(98)92743-9
   ZEYEN TG, 1993, ARCH OPHTHALMOL-CHIC, V111, P62, DOI 10.1001/archopht.1993.01090010066028
NR 56
TC 276
Z9 311
U1 0
U2 15
PU AMER MEDICAL ASSOC
PI CHICAGO
PA 515 N STATE ST, CHICAGO, IL 60654-0946 USA
SN 0003-9950
J9 ARCH OPHTHALMOL-CHIC
JI Arch. Ophthalmol.
PD APR
PY 2005
VL 123
IS 4
BP 464
EP 470
DI 10.1001/archopht.123.4.464
PG 7
WC Ophthalmology
WE Science Citation Index Expanded (SCI-EXPANDED)
SC Ophthalmology
GA 913FQ
UT WOS:000228137400004
PM 15824218
OA Green Accepted
DA 2025-03-30
ER

PT J
AU Sleath, B
   Blalock, S
   Covert, D
   Stone, JL
   Skinner, AC
   Muir, K
   Robin, AL
AF Sleath, Betsy
   Blalock, Susan
   Covert, David
   Stone, Jennifer L.
   Skinner, Asheley Cockrell
   Muir, Kelly
   Robin, Alan L.
TI The Relationship between Glaucoma Medication Adherence, Eye Drop
   Technique, and Visual Field Defect Severity
SO OPHTHALMOLOGY
LA English
DT Article
ID EYEDROPS; NONCOMPLIANCE
AB Objective: The purpose of the study was to examine (1) how patient adherence and eye drop technique were associated with visual field defect severity and (2) how general glaucoma adherence self-efficacy and eye drop technique self-efficacy were related to visual field defect severity.
   Design: Cross-sectional study conducted at a single private practice site.
   Participants: Patients using eye drops for their glaucoma.
   Methods: Subject adherence to glaucoma medications through Medication Events Monitoring System (MEMS) devices were measured, and eye drop instillation technique was assessed by video recording. General glaucoma medication adherence self-efficacy was measured using a 10-item scale, and eye drop technique self-efficacy was measured using a 6-item scale. Multivariate logistic regression was used to analyze the data.
   Main Outcome Measures: Visual field defect severity.
   Results: Patients who were less than 80% adherent according to the MEMS devices were significantly more likely to have worse defect severity. Patients with lower scores on the general glaucoma medication adherence self-efficacy scale also were significantly more likely to have worse defect severity. Eye drop technique and eye drop technique self-efficacy were not related significantly to visual field defect severity.
   Conclusions: Eye care providers need to assess patient adherence and to work with those patients with poor adherence to find ways to improve their ability and self-efficacy in using their glaucoma medications.
   Financial Disclosure(s): Proprietary or commercial disclosure may be found after the references. Ophthalmology 2011; 118: 2398-2402 (C) 2011 by the American Academy of Ophthalmology.
C1 [Sleath, Betsy] Univ N Carolina, Sheps Ctr Hlth Serv Res, Eshelman Sch Pharm, Div Pharmaceut Outcomes & Policy, Chapel Hill, NC 27599 USA.
   [Covert, David] Alcon Res Ltd, Dept Hlth Econ, Ft Worth, TX USA.
   [Stone, Jennifer L.] Midatlantic Glaucoma Specialists, Baltimore, MD USA.
   [Skinner, Asheley Cockrell] Univ N Carolina, Sch Med, Dept Pediat, Chapel Hill, NC 27599 USA.
   [Muir, Kelly] Duke Univ, Sch Med, Dept Ophthalmol, Durham, NC USA.
   [Robin, Alan L.] Univ Maryland, Sch Med, Dept Ophthalmol, Baltimore, MD 21201 USA.
   [Robin, Alan L.] Johns Hopkins Univ, Bloomberg Sch Publ Hlth, Dept Int Hlth, Baltimore, MD USA.
C3 University of North Carolina; University of North Carolina Chapel Hill;
   Novartis; Alcon; University of North Carolina; University of North
   Carolina Chapel Hill; University of North Carolina School of Medicine;
   Duke University; University System of Maryland; University of Maryland
   Baltimore; Johns Hopkins University; Johns Hopkins Bloomberg School of
   Public Health
RP Sleath, B (corresponding author), Univ N Carolina, Sheps Ctr Hlth Serv Res, Eshelman Sch Pharm, Div Pharmaceut Outcomes & Policy, CB 7590, Chapel Hill, NC 27599 USA.
EM betsy_sleath@unc.edu
RI Stone, Jennifer/AAS-3805-2020; Skinner, Asheley/Q-5793-2016
OI Robin, Alan/0000-0003-1959-8770
FU Alcon Research, Ltd., Forth Worth, Texas; National Eye Institute,
   National Institutes of Health, Bethesda, Maryland [EY018400]; National
   Center of Research Resources, National Institutes of Health [UL 1RR02574
   7]
FX Supported by Alcon Research, Ltd., Forth Worth, Texas. The sponsor
   participated in the design of the study and review of the manuscript.
   Supported by the National Eye Institute, National Institutes of Health,
   Bethesda, Maryland (grant no.: EY018400 [B.S.]); and the National Center
   of Research Resources, National Institutes of Health (grant no.: UL
   1RR02574 7 [B.S.]). The National Institutes of Health had no role in the
   design or conduct of this research.
CR Chen TC, 2003, BRIT J OPHTHALMOL, V87, P648, DOI 10.1136/bjo.87.5.648
   DiMatteo MR, 2004, MED CARE, V42, P200, DOI 10.1097/01.mlr.0000114908.90348.f9
   Friedman DS, 2009, OPHTHALMOLOGY, V116, P1097, DOI 10.1016/j.ophtha.2009.01.021
   Hodapp E, 1993, CLIN DECISIONS GLAUC, P53
   KASS MA, 1982, ANN OPHTHALMOL, V14, P775
   KASS MA, 1987, AM J OPHTHALMOL, V103, P188, DOI 10.1016/S0002-9394(14)74225-4
   Konstas AGP, 2000, EYE, V14, P752, DOI 10.1038/eye.2000.197
   Lu VH, 2010, AM J OPHTHALMOL, V150, P569, DOI 10.1016/j.ajo.2010.05.005
   Martin BC, 2009, ANN PHARMACOTHER, V43, P36, DOI 10.1345/aph.1K671
   Meichenbaum D., 1987, FACILITATING TREATME, P1
   Muir KW, 2006, AM J OPHTHALMOL, V142, P223, DOI 10.1016/j.ajo.2006.03.018
   NORELL SE, 1980, BRIT J OPHTHALMOL, V64, P137, DOI 10.1136/bjo.64.2.137
   Okeke CO, 2009, OPHTHALMOLOGY, V116, P191, DOI 10.1016/j.ophtha.2008.09.004
   Olthoff CMG, 2005, OPHTHALMOLOGY, V112, P953, DOI 10.1016/j.ophtha.2004.12.035
   PATEL SC, 1995, OPHTHALMIC SURG LAS, V26, P233
   Robin AL, 2005, OPHTHALMOLOGY, V112, P863, DOI 10.1016/j.ophtha.2004.12.026
   Robin AL, 2007, AM J OPHTHALMOL, V144, P533, DOI 10.1016/j.ajo.2007.06.012
   Rossi GC, 2010, EUR J OPHTHALMO 1203
   Roter DL, 1998, MED CARE, V36, P1138, DOI 10.1097/00005650-199808000-00004
   Sleath B, 2006, OPHTHALMOLOGY, V113, P431, DOI 10.1016/j.ophtha.2005.10.034
   Sleath B, 2010, EYE, V24, P624, DOI 10.1038/eye.2009.174
   Sleath B, 2011, BR J OPHTHALMOL 0524
   Sleath B, 2009, AM J GERIATR PHARMAC, V7, P67, DOI 10.1016/j.amjopharm.2009.04.001
   SPAETH GL, 1970, INVEST OPHTH VISUAL, V9, P73
   Stone JL, 2009, ARCH OPHTHALMOL-CHIC, V127, P732, DOI 10.1001/archophthalmol.2009.96
   Stryker JE, 2010, J GLAUCOMA, V19, P66, DOI 10.1097/IJG.0b013e31819c4679
   Taylor SA, 2002, J OCUL PHARMACOL TH, V18, P401, DOI 10.1089/10807680260362687
   Tsai JC, 2003, J GLAUCOMA, V12, P393, DOI 10.1097/00061198-200310000-00001
NR 28
TC 275
Z9 287
U1 0
U2 21
PU ELSEVIER SCIENCE INC
PI NEW YORK
PA STE 800, 230 PARK AVE, NEW YORK, NY 10169 USA
SN 0161-6420
EI 1549-4713
J9 OPHTHALMOLOGY
JI Ophthalmology
PD DEC
PY 2011
VL 118
IS 12
BP 2398
EP 2402
DI 10.1016/j.ophtha.2011.05.013
PG 5
WC Ophthalmology
WE Science Citation Index Expanded (SCI-EXPANDED)
SC Ophthalmology
GA 863BO
UT WOS:000298138000014
PM 21856009
OA Green Accepted, Green Published
DA 2025-03-30
ER

PT J
AU De Moraes, CGV
   Juthani, VJ
   Liebmann, JM
   Teng, CC
   Tello, C
   Susanna, R
   Ritch, R
AF De Moraes, Carlos Gustavo V.
   Juthani, Viral J.
   Liebmann, Jeffrey M.
   Teng, Christopher C.
   Tello, Celso
   Susanna, Remo, Jr.
   Ritch, Robert
TI Risk Factors for Visual Field Progression in Treated Glaucoma
SO ARCHIVES OF OPHTHALMOLOGY
LA English
DT Article
ID PARAPAPILLARY CHORIORETINAL ATROPHY; INTRAOCULAR-PRESSURE FLUCTUATIONS;
   OCULAR HYPERTENSION TREATMENT; PRACTICAL CLINICAL-TRIALS; OPTIC DISC
   HEMORRHAGES; WATER-DRINKING TEST; PREDICTIVE FACTORS; NORMAL-TENSION;
   CORNEAL HYSTERESIS; NERVE HEAD
AB Objective: To determine intraocular pressure (IOP)-dependent and IOP-independent variables associated with visual field (VF) progression in treated glaucoma.
   Design: Retrospective cohort of the Glaucoma Progression Study.
   Methods: Consecutive, treated glaucoma patients with repeatable VF loss who had 8 or more VF examinations of either eye, using the Swedish Interactive Threshold Algorithm (24-2 SITA-Standard, Humphrey Field Analyzer II; Carl Zeiss Meditec, Inc, Dublin, California), during the period between January 1999 and September 2009 were included. Visual field progression was evaluated using automated pointwise linear regression. Evaluated data included age, sex, race, central corneal thickness, baseline VF mean deviation, mean follow-up IOP, peak IOP, IOP fluctuation, a detected disc hemorrhage, and presence of beta-zone parapapillary atrophy.
   Results: We selected 587 eyes of 587 patients (mean [SD] age, 64.9 [13.0] years). The mean (SD) number of VFs was 11.1 (3.0), spanning a mean (SD) of 6.4 (1.7) years. In the univariable model, older age (odds ratio [OR], 1.19 per decade; P = .01), baseline diagnosis of exfoliation syndrome (OR, 1.79; P = .01), decreased central corneal thickness (OR, 1.38 per 40 mu m thinner; P < .01), a detected disc hemorrhage (OR, 2.31; P < .01), presence of beta-zone parapapillary atrophy (OR, 2.17; P < .01), and all IOP parameters (mean follow-up, peak, and fluctuation; P < .01) were associated with increased risk of VF progression. In the multivariable model, peak IOP (OR, 1.13; P < .01), thinner central corneal thickness (OR, 1.45 per 40 mu m thinner; P < .01), a detected disc hemorrhage (OR, 2.59; P < .01), and presence of beta-zone parapapillary atrophy (OR, 2.38; P < .01) were associated with VF progression.
   Conclusions: IOP-dependent and IOP-independent risk factors affect disease progression in treated glaucoma. Peak IOP is a better predictor of progression than is IOP mean or fluctuation.
C1 [De Moraes, Carlos Gustavo V.; Liebmann, Jeffrey M.; Teng, Christopher C.; Tello, Celso; Ritch, Robert] New York Eye & Ear Infirm, Einhorn Clin Res Ctr, New York, NY 10003 USA.
   [De Moraes, Carlos Gustavo V.; Juthani, Viral J.; Liebmann, Jeffrey M.; Teng, Christopher C.] NYU, Sch Med, New York, NY USA.
   [Teng, Christopher C.; Tello, Celso; Ritch, Robert] New York Med Coll, Valhalla, NY 10595 USA.
   [Susanna, Remo, Jr.] Univ Sao Paulo, Sch Med, Sao Paulo, Brazil.
C3 New York Eye & Ear Infirmary of Mount Sinai; New York University; New
   York Medical College; Universidade de Sao Paulo
RP Liebmann, JM (corresponding author), New York Eye & Ear Infirm, Einhorn Clin Res Ctr, 310 E 14th St, New York, NY 10003 USA.
EM jml18@earthlink.net
OI Teng, Christopher/0000-0002-9484-3572
FU New York Glaucoma Research Institute, New York; Lenox Hill Hospital, New
   York
FX This study was supported by the Joseph and Geraldine LaMotta Research
   Fund of the New York Glaucoma Research Institute and by the Glaucoma
   Research and Education Fund of Lenox Hill Hospital (Dr De Moraes), both
   of which are located in New York.
CR Ahrlich KG, 2010, INVEST OPHTH VIS SCI, V51, P1458, DOI 10.1167/iovs.09-3806
   AIRAKSINEN PJ, 1981, ARCH OPHTHALMOL-CHIC, V99, P1795, DOI 10.1001/archopht.1981.03930020669009
   Asrani S, 2000, J GLAUCOMA, V9, P134
   BEGG IS, 1971, BRIT J OPHTHALMOL, V55, P73, DOI 10.1136/bjo.55.2.73
   Bengtsson B, 2008, OPHTHALMOLOGY, V115, P2044, DOI 10.1016/j.ophtha.2008.05.031
   Bengtsson B, 2007, OPHTHALMOLOGY, V114, P205, DOI 10.1016/j.ophtha.2006.07.060
   Bochmann F, 2008, GRAEF ARCH CLIN EXP, V246, P735, DOI 10.1007/s00417-007-0756-5
   Budde WM, 2004, AM J OPHTHALMOL, V137, P646, DOI 10.1016/j.ajo.2003.11.021
   Budenz DL, 2006, OPHTHALMOLOGY, V113, P2137, DOI 10.1016/j.ophtha.2006.06.022
   Burgoyne CF, 2008, J GLAUCOMA, V17, P318, DOI 10.1097/IJG.0b013e31815a343b
   Chauhan BC, 2008, BRIT J OPHTHALMOL, V92, P569, DOI 10.1136/bjo.2007.135012
   Chauhan BC, 2009, OPHTHALMOLOGY, V116, P2110, DOI 10.1016/j.ophtha.2009.04.031
   Cioffi GA, 2002, J GLAUCOMA, V11, P375, DOI 10.1097/00061198-200210000-00001
   Congdon N, 2004, ARCH OPHTHALMOL-CHIC, V122, P477
   Curcio CA, 2000, OPHTHALMOLOGY, V107, P334, DOI 10.1016/S0161-6420(99)00037-8
   De Moraes CG, 2011, J GLAUCOMA, V20, P1, DOI 10.1097/IJG.0b013e3181d1d234
   De Moraes CGV, 2009, INVEST OPHTH VIS SCI, V50, P4727, DOI 10.1167/iovs.09-3446
   Drance S, 2001, AM J OPHTHALMOL, V131, P699, DOI 10.1016/S0002-9394(01)00964-3
   Fitzke FW, 1996, BRIT J OPHTHALMOL, V80, P40, DOI 10.1136/bjo.80.1.40
   Folgar FA, 2010, AM J OPHTHALMOL, V149, P258, DOI 10.1016/j.ajo.2009.09.010
   Gardiner SK, 2002, INVEST OPHTH VIS SCI, V43, P1400
   Girard MJA, 2009, INVEST OPHTH VIS SCI, V50, P5226, DOI 10.1167/iovs.08-3363
   Glasgow RE, 2005, MED CARE, V43, P551, DOI 10.1097/01.mlr.0000163645.41407.09
   Gordon MO, 2002, ARCH OPHTHALMOL-CHIC, V120, P714
   Jampel HD, 2004, ARCH OPHTHALMOL-CHIC, V122, P378, DOI 10.1001/archopht.122.3.378
   JONAS JB, 1995, OPHTHALMOLOGY, V102, P365
   JONAS JB, 1989, INVEST OPHTH VIS SCI, V30, P908
   JONAS JB, 1989, INVEST OPHTH VIS SCI, V30, P919
   Jonas JB, 2004, INVEST OPHTH VIS SCI, V45, P2613, DOI 10.1167/iovs.03-1274
   Jonas JB, 2002, INVEST OPHTH VIS SCI, V43, P2956
   Kass MA, 2005, ARCH OPHTHALMOL-CHIC, V123, P1021, DOI 10.1001/archopht.123.7.1021-b
   Kent DM, 2009, TRIALS, V10, DOI 10.1186/1745-6215-10-48
   Konstas AGP, 1997, OPHTHALMIC SURG LAS, V28, P111
   Law SK, 2001, AM J OPHTHALMOL, V132, P411, DOI 10.1016/S0002-9394(01)01009-1
   Leske MC, 2007, OPHTHALMOLOGY, V114, P1965, DOI 10.1016/j.ophtha.2007.03.016
   Medeiros FA, 2003, AM J OPHTHALMOL, V136, P805, DOI 10.1016/S0002-9394(03)00484-7
   Medeiros FA, 2002, J OCUL PHARMACOL TH, V18, P489, DOI 10.1089/108076802321021036
   Medeiros FA, 2008, OPHTHALMOLOGY, V115, P934, DOI 10.1016/j.ophtha.2007.08.012
   Medeiros FA, 2009, ARCH OPHTHALMOL-CHIC, V127, P1250, DOI 10.1001/archophthalmol.2009.276
   Miglior S, 2007, AM J OPHTHALMOL, V144, P266, DOI 10.1016/j.ajo.2007.04.040
   Möller HJ, 2008, EUR ARCH PSY CLIN N, V258, P257, DOI 10.1007/s00406-008-0812-0
   Musch DC, 2009, OPHTHALMOLOGY, V116, P200, DOI 10.1016/j.ophtha.2008.08.051
   Nouri-Mahdavi K, 2004, OPHTHALMOLOGY, V111, P1627, DOI 10.1016/j.ophtha.2004.02.017
   Park SC, 2009, ARCH OPHTHALMOL-CHIC, V127, P1275, DOI 10.1001/archophthalmol.2009.247
   Puska PM, 2002, J GLAUCOMA, V11, P517, DOI 10.1097/00061198-200212000-00012
   QUIGLEY HA, 1994, ARCH OPHTHALMOL-CHIC, V112, P644, DOI 10.1001/archopht.1994.01090170088028
   Radcliffe NM, 2008, AM J OPHTHALMOL, V146, P735, DOI 10.1016/j.ajo.2008.06.018
   Ritch R, 2008, PROG BRAIN RES, V173, P211, DOI 10.1016/S0079-6123(08)01115-1
   Singh K, 2004, J GLAUCOMA, V13, P87, DOI 10.1097/00061198-200404000-00001
   SOMMER A, 1991, NEW ENGL J MED, V325, P1412, DOI 10.1056/NEJM199111143252004
   SONNSJO B, 1993, ACTA OPHTHALMOL, V71, P433
   Spry PGD, 2000, INVEST OPHTH VIS SCI, V41, P2192
   Susanna R, 2006, INVEST OPHTH VIS SCI, V47, P641, DOI 10.1167/iovs.04-0268
   Susanna R, 2005, BRIT J OPHTHALMOL, V89, P1298, DOI 10.1136/bjo.2005.070649
   Teng CC, 2010, OPHTHALMOLOGY, V117, P909, DOI 10.1016/j.ophtha.2009.10.016
   Tunis SR, 2003, JAMA-J AM MED ASSOC, V290, P1624, DOI 10.1001/jama.290.12.1624
   Uchida H, 1998, OPHTHALMOLOGY, V105, P1541, DOI 10.1016/S0161-6420(98)98044-7
   Van Veldhuisen PC, 2000, AM J OPHTHALMOL, V130, P429
   Wells AP, 2008, INVEST OPHTH VIS SCI, V49, P3262, DOI 10.1167/iovs.07-1556
   WILSON R, 1985, ANN OPHTHALMOL, V17, P653
   Wishart PK, 2009, BRIT J OPHTHALMOL, V93, P561, DOI 10.1136/bjo.2008.145532
   ZEIMER RC, 1991, OPHTHALMOLOGY, V98, P64
NR 62
TC 268
Z9 279
U1 0
U2 8
PU AMER MEDICAL ASSOC
PI CHICAGO
PA 330 N WABASH AVE, STE 39300, CHICAGO, IL 60611-5885 USA
SN 0003-9950
EI 1538-3601
J9 ARCH OPHTHALMOL-CHIC
JI Arch. Ophthalmol.
PD MAY
PY 2011
VL 129
IS 5
BP 562
EP 568
PG 7
WC Ophthalmology
WE Science Citation Index Expanded (SCI-EXPANDED)
SC Ophthalmology
GA 761XU
UT WOS:000290437100003
PM 21555607
DA 2025-03-30
ER

PT J
AU Krupin, T
   Liebmann, JM
   Greenfield, DS
   Ritch, R
   Gardiner, S
AF Krupin, Theodore
   Liebmann, Jeffrey M.
   Greenfield, David S.
   Ritch, Robert
   Gardiner, Stuart
CA Low-Pressure Glaucoma Study Grp
TI A Randomized Trial of Brimonidine Versus Timolol in Preserving Visual
   Function: Results From the Low-pressure Glaucoma Treatment Study
SO AMERICAN JOURNAL OF OPHTHALMOLOGY
LA English
DT Article
ID OPEN-ANGLE GLAUCOMA; FIELD PROGRESSION; GANGLION-CELLS; OPTIC-NERVE;
   INTRAOCULAR-PRESSURE; TARTRATE 0.2-PERCENT; OCULAR HYPERTENSION;
   PERFUSION-PRESSURE; RISK-FACTORS; RAT MODEL
AB PURPOSE: To compare the alpha2-adrenergic agonist brimonidine tartrate 0.2% to the beta-adrenergic antagonist timolol maleate 0.5% in preserving visual function in low-pressure glaucoma.
   DESIGN: Randomized, double-masked, multicenter clinical trial.
   METHODS: Exclusion criteria included untreated intraocular pressure (TOP) >21 mm Hg, visual field mean deviation worse than -16 decibels, or contraindications to study medications. Both eyes received twice-daily monotherapy randomized in blocks of 7 (4 brimonidine to 3 timolol). Standard automated perimetry and tonometry were performed at 4-month intervals. Main outcome measure was field progression in either eye, defined as the same 3 or more points with a negative slope >=-1 dB/year at P < 5%, on 3 consecutive tests, assessed by pointwise linear regression. Secondary outcome measures were progression based on glaucoma change probability maps (GCPM) of pattern deviation and the 3-omitting method for pointwise linear regression.
   RESULTS: Ninety-nine patients were randomized to brimonidine and 79 to timolol. Mean (+/- SE) months of follow-up for all patients was 30.0 +/- 2. Statistically fewer brimonidine-treated patients (9, 9.1%) had visual field progression by pointwise linear regression than timolol-treated patients (31, 39.2%, log-rank 12.4, P = .001). Mean treated IOP was similar for brimonidine- and timolol-treated patients at all time points. More brimonidine-treated (28, 28.3%) than timolol-treated (9, 11.4%) patients discontinued study participation because of drug-related adverse events (P = .008). Similar differences in progression were observed when analyzed by GCPM and the 3-omitting method.
   CONCLUSION: Low-pressure glaucoma patients treated with brimonidine 0.2% who do not develop ocular allergy are less likely to have field progression than patients treated with timolol 0.5%. (Am J Ophthalmol 2011;151:671-681. (C) 2011 by Elsevier Inc. All rights reserved.)
C1 [Krupin, Theodore] Northwestern Univ, Dept Ophthalmol, Feinberg Sch Med, Chicago, IL 60611 USA.
   [Krupin, Theodore] Chicago Ctr Vis Res, Chicago, IL USA.
   [Liebmann, Jeffrey M.] Manhattan Eye Ear & Throat Hosp, New York, NY 10021 USA.
   [Liebmann, Jeffrey M.] NYU, Sch Med, New York, NY 10021 USA.
   [Liebmann, Jeffrey M.; Ritch, Robert] New York Eye & Ear Infirm, Einhorn Clin Res Ctr, New York, NY 10003 USA.
   [Greenfield, David S.] Univ Miami, Miller Sch Med, Bascom Palmer Eye Inst, Palm Beach Gardens, FL USA.
   [Ritch, Robert] New York Med Coll, Dept Ophthalmol, Valhalla, NY 10595 USA.
   [Gardiner, Stuart] Legacy Hlth Syst, Devers Eye Inst, Portland, OR USA.
C3 Northwestern University; Feinberg School of Medicine; Manhattan Eye Ear
   & Throat Hospital; New York University; New York Eye & Ear Infirmary of
   Mount Sinai; Bascom Palmer Eye Institute; New York Medical College;
   Legacy Health; Devers Eye Institute
RP Krupin, T (corresponding author), Northwestern Univ, Dept Ophthalmol, Feinberg Sch Med, Chicago, IL 60611 USA.
EM krupin@northwestern.edu
RI Gardiner, Stuart/I-7279-2013
OI Gardiner, Stuart/0000-0002-9139-4943
FU Allergan, Inc.; Irvine, California; Chicago Center for Vision Research,
   Chicago, Illinois; Research to Prevent Blindness, Inc, New York, New
   York (Northwestern University)
FX PUBLICATION OF THIS ARTICLE WAS SUPPORTED BY AN UNRESTRICTED GRANT TO
   THE LOW-PRESSURE GLAUCOMA STUDY Group from Allergan, Inc., Irvine,
   California; the Chicago Center for Vision Research, Chicago, Illinois;
   and an unrestricted grant from Research to Prevent Blindness, Inc, New
   York, New York (Northwestern University). Study medications were
   provided by Allergan, Inc. Funding organizations had no role in the
   design and conduct of the study; in the collection, management,
   analysis, or interpretation of the data; or in the preparation, review,
   or approval of the manuscript. Involved in design of the study (T.K.,
   J.M.L., D.S.G., R.R.); conduct of the study (T.K., J.M.L., D.S.O.,
   R.R.); data collection and management (T.K.); data analysis (T.K.,
   S.G.); interpretation of the data (T.K., J.M.L., D.S.G., R.R., S.G.);
   preparation of the manuscript (T.K., J.M.L., D.S.G., R.R.); and review
   and approval of the manuscript (T.K., J.M.L., D.S.G., R.R., SO.). The
   research protocol was approved by the Western Institutional Review
   Board, Olympia, Washington, and the individual Institutional Review
   Board/Ethics Committees at the Low-pressure Glaucoma Study Group sites.
   The study was US Department of Health & Human Services (HI-IS) Health
   Insurance Portability and Accountability Act (HIPAA) compliant. All
   subjects provided written informed consent. The Low-pressure Glaucoma
   Treatment Study is registered on ClinicalTrials.gov (ID NCT00317577).
   Study statisticians were Neal Oden and Paul VanVeldhuisen (The EMMES
   Corporation, Rockville, Maryland). Mitra Sehi (Bascom Palmer Eye
   Institute, University of Miami Miller School of Medicine, Palm Beach
   Gardens, Florida) and Mae O. Gordon (Department of Ophthalmology,
   Washington University School of Medicine, St. Louis, Missouri) provided
   statistical consultation.
CR Alward WL, 1998, AM J OPHTHALMOL, V126, P498
   Bengtsson B, 1997, ACTA OPHTHALMOL SCAN, V75, P184
   BENSIMON G, 1994, NEW ENGL J MED, V330, P585, DOI 10.1056/NEJM199403033300901
   Bonomi L, 2000, OPHTHALMOLOGY, V107, P1287, DOI 10.1016/S0161-6420(00)00138-X
   Burke J, 1996, SURV OPHTHALMOL, V41, pS9, DOI 10.1016/S0039-6257(96)82027-3
   Danesh-Meyer HV, 2009, AM J OPHTHALMOL, V148, P186, DOI 10.1016/j.ajo.2009.03.029
   Dong CJ, 2008, INVEST OPHTH VIS SCI, V49, P4515, DOI 10.1167/iovs.08-2078
   Gao H, 2002, ARCH OPHTHALMOL-CHIC, V120, P797
   Gardiner SK, 2004, VISION RES, V44, P839, DOI 10.1016/S0042-6989(03)00474-7
   Gardiner SK, 2002, INVEST OPHTH VIS SCI, V43, P1400
   Hayreh SS, 1999, AM J OPHTHALMOL, V128, P301, DOI 10.1016/S0002-9394(99)00160-9
   Heijl A, 2002, ARCH OPHTHALMOL-CHIC, V120, P1268, DOI 10.1001/archopht.120.10.1268
   Heijl A, 2009, OPHTHALMOLOGY, V116, P2271, DOI 10.1016/j.ophtha.2009.06.042
   Hernández M, 2008, EXP EYE RES, V86, P798, DOI 10.1016/j.exer.2008.02.008
   Kass MA, 2002, ARCH OPHTHALMOL-CHIC, V120, P701
   Katz J, 1999, ARCH OPHTHALMOL-CHIC, V117, P1137
   Katz LJ, 1999, AM J OPHTHALMOL, V127, P20, DOI 10.1016/S0002-9394(98)00286-4
   Kerrigan LA, 1997, ARCH OPHTHALMOL-CHIC, V115, P1031, DOI 10.1001/archopht.1997.01100160201010
   Kerrigan-Baumrind LA, 2000, INVEST OPHTH VIS SCI, V41, P741
   KLEIN BEK, 1992, OPHTHALMOLOGY, V99, P1499
   Krupin T, 2005, OPHTHALMOLOGY, V112, P376, DOI 10.1016/j.ophtha.2004.10.034
   Lai RK, 2002, VISUAL NEUROSCI, V19, P175, DOI 10.1017/S0952523802191152
   LANDIS JR, 1977, BIOMETRICS, V33, P159, DOI 10.2307/2529310
   LeBlanc RP, 1998, OPHTHALMOLOGY, V105, P1960, DOI 10.1016/S0161-6420(98)91048-X
   Leske MC, 2007, OPHTHALMOLOGY, V114, P1965, DOI 10.1016/j.ophtha.2007.03.016
   Leske MC, 1999, OPHTHALMOLOGY, V106, P2144, DOI 10.1016/S0161-6420(99)90497-9
   LESKE MC, 1995, ARCH OPHTHALMOL-CHIC, V113, P918, DOI 10.1001/archopht.1995.01100070092031
   Leske MC, 2003, ARCH OPHTHALMOL-CHIC, V121, P48
   Lichter PR, 2001, OPHTHALMOLOGY, V108, P1943, DOI 10.1016/S0161-6420(01)00873-9
   MAIER C, 1993, ANESTHESIOLOGY, V79, P306, DOI 10.1097/00000542-199308000-00016
   MATSUO T, 1992, OPHTHALMIC RES, V24, P213, DOI 10.1159/000267170
   Melamed S, 2000, CLIN THER, V22, P103, DOI 10.1016/S0149-2918(00)87981-3
   Muir KW, 2005, J NEUROL, V252, P1011, DOI 10.1007/s00415-005-0933-6
   NORDLUND JR, 1995, ARCH OPHTHALMOL-CHIC, V113, P77, DOI 10.1001/archopht.1995.01100010079024
   NOUREDDIN BN, 1991, BRIT J OPHTHALMOL, V75, P493, DOI 10.1136/bjo.75.8.493
   Quaranta L, 2006, INVEST OPHTH VIS SCI, V47, P2917, DOI 10.1167/iovs.05-1253
   Quigley HA, 2001, ARCH OPHTHALMOL-CHIC, V119, P1819, DOI 10.1001/archopht.119.12.1819
   Reisberg B, 2003, NEW ENGL J MED, V348, P1333, DOI 10.1056/NEJMoa013128
   Saylor M, 2009, ARCH OPHTHALMOL-CHIC, V127, P402, DOI 10.1001/archophthalmol.2009.9
   Schulzer M, 1998, AM J OPHTHALMOL, V126, P487
   Schuman JS, 1997, ARCH OPHTHALMOL-CHIC, V115, P847, DOI 10.1001/archopht.1997.01100160017002
   SOMMER A, 1991, ARCH OPHTHALMOL-CHIC, V109, P1090, DOI 10.1001/archopht.1991.01080080050026
   Strouthidis NG, 2006, INVEST OPHTH VIS SCI, V47, P2904, DOI 10.1167/iovs.05-1584
   TIELSCH JM, 1995, ARCH OPHTHALMOL-CHIC, V113, P216, DOI 10.1001/archopht.1995.01100020100038
   TOPPER JE, 1985, INVEST OPHTH VIS SCI, V26, P1315
   TORIS CB, 1995, ARCH OPHTHALMOL-CHIC, V113, P1514, DOI 10.1001/archopht.1995.01100120044006
   Van Veldhuisen PC, 2000, AM J OPHTHALMOL, V130, P429
   Viswanathan AC, 2003, BRIT J OPHTHALMOL, V87, P726, DOI 10.1136/bjo.87.6.726
   Wein Francine B, 2002, Curr Opin Ophthalmol, V13, P61, DOI 10.1097/00055735-200204000-00002
   Weinreb RN, 2004, LANCET, V363, P1711, DOI 10.1016/S0140-6736(04)16257-0
   Weinreb RN, 1999, ARCH OPHTHALMOL-CHIC, V117, P1540
   WERNER EB, 1996, GLAUCOMAS, V2, P769
   WHEELER L, 2001, OPHTHALMOLOGY, V108, P784
   Wheeler LA, 1999, EUR J OPHTHALMOL, V9, pS17, DOI 10.1177/112067219900901S09
   WoldeMussie E, 2001, INVEST OPHTH VIS SCI, V42, P2849
   Woldemussie E, 2007, VISUAL NEUROSCI, V24, P745, DOI 10.1017/S0952523807070605
   Yoles E, 1999, INVEST OPHTH VIS SCI, V40, P65
NR 57
TC 265
Z9 291
U1 0
U2 17
PU ELSEVIER SCIENCE INC
PI NEW YORK
PA STE 800, 230 PARK AVE, NEW YORK, NY 10169 USA
SN 0002-9394
EI 1879-1891
J9 AM J OPHTHALMOL
JI Am. J. Ophthalmol.
PD APR
PY 2011
VL 151
IS 4
BP 671
EP 681
DI 10.1016/j.ajo.2010.09.026
PG 11
WC Ophthalmology
WE Science Citation Index Expanded (SCI-EXPANDED)
SC Ophthalmology
GA 742VZ
UT WOS:000288974700017
PM 21257146
DA 2025-03-30
ER

PT J
AU Jampel, HD
   Musch, DC
   Gillespie, BW
   Lichter, PR
   Wright, MM
   Guire, KE
AF Jampel, HD
   Musch, DC
   Gillespie, BW
   Lichter, PR
   Wright, MM
   Guire, KE
CA Collaborative Initial Glaucoma Tre
TI Perioperative complications of trabeculectomy in the Collaborative
   Initial Glaucoma Treatment Study (CIGTS)
SO AMERICAN JOURNAL OF OPHTHALMOLOGY
LA English
DT Article
ID OPEN-ANGLE GLAUCOMA; CONVENTIONAL MANAGEMENT; MITOMYCIN; SURGERY;
   CATARACT; LASER
AB PURPOSE: To describe the incidence of, and risk factors for, surgical complications reported during and within the first post-operative month after trabeculectomy in the Collaborative Initial Glaucoma Treatment Study (CIGTS).
   DESIGN: Review of prospectively collected data from a multicenter, randomized clinical trial.
   METHODS: Complications were tabulated for the 300 CIGTS patients randomized to surgery. Logistic regression analyses were used to identify risk factors for complications.
   RESULTS: Among the 300 patients randomized to initial surgery, 465 trabeculectomies were performed. Intraoperative complications were reported in 55 eyes (12%). The most frequent reported complications were anterior chamber bleeding during surgery (37 eyes, 8%) and conjunctival buttonhole (five eyes, 1%). Early postoperative complications were reported in 232 eyes (50%). Complications with a frequency over 10% included shallow or flat anterior chamber (62 eyes, 13%), encapsulated bleb (56 eyes, 12%), ptosis (55 eyes, 12%), serous choroidal detachment (52 eyes, 11 %), and anterior chamber bleeding or hyphema (48 eyes, 10%). There were three localized suprachoroidal hemorrhages (0.7%) and no cases of endophthalmitis. Older patients were more likely to experience serous choroidal detachment, new anterior or posterior synechiae, and wound leak. Blacks were less likely to experience anterior chamber bleeding, but more likely to experience postoperative ptosis. The number of subjects experiencing bilateral complications was higher than that which would have been predicted by chance alone.
   CONCLUSIONS: The incidence of transient and self, limiting complications was high in the perioperative period, but we observed few complications with the potential to cause severe sustained vision loss in this group of previously untreated eyes.
C1 Johns Hopkins Univ, Sch Med, Dept Ophthalmol, Baltimore, MD 21205 USA.
   Univ Michigan, Dept Ophthalmol & Visual Sci, Ann Arbor, MI 48109 USA.
   Univ Michigan, Dept Epidemiol, Ann Arbor, MI 48109 USA.
   Univ Michigan, Dept Biostat, Ann Arbor, MI 48109 USA.
   Univ Minnesota, Dept Ophthalmol, Minneapolis, MN 55455 USA.
C3 Johns Hopkins University; University of Michigan System; University of
   Michigan; University of Michigan System; University of Michigan;
   University of Michigan System; University of Michigan; University of
   Minnesota System; University of Minnesota Twin Cities
RP Jampel, HD (corresponding author), Johns Hopkins Univ Hosp, Wilmer Ophthalmol Inst, Maumenee B-110,600 N Wolfe St, Baltimore, MD 21287 USA.
EM hjampel@jhmi.edu
RI Lichter, Paul/IZD-5869-2023
OI Lichter, Paul/0000-0001-8394-4813; Musch, David/0000-0002-4164-3841
FU NEI NIH HHS [EY09142, EY09148, EY09141, EY09150, EY09145, EY09140,
   EY09143, EY09639, EY09100, EY09144, EY09149] Funding Source: Medline
CR Dally LG, 2002, AM J OPHTHALMOL, V134, P481
   DeBry PW, 2002, ARCH OPHTHALMOL-CHIC, V120, P297
   Hylton C, 2003, AM J OPHTHALMOL, V135, P231, DOI 10.1016/S0002-9394(02)01919-0
   Janz NK, 2001, OPHTHALMOLOGY, V108, P887, DOI 10.1016/S0161-6420(00)00624-2
   JAY JL, 1983, T OPHTHAL SOC UK, V103, P35
   JAY JL, 1989, EYE, V3, P528, DOI 10.1038/eye.1989.84
   JAY JL, 1988, BRIT J OPHTHALMOL, V72, P881, DOI 10.1136/bjo.72.12.881
   KAPLAN LJ, 1985, OPHTHALMOLOGY, V92, P237
   Lichter PR, 2001, OPHTHALMOLOGY, V108, P1943, DOI 10.1016/S0161-6420(01)00873-9
   MIGDAL C, 1994, OPHTHALMOLOGY, V101, P1651
   Musch DC, 1999, OPHTHALMOLOGY, V106, P653, DOI 10.1016/S0161-6420(99)90147-1
   Scott IU, 1998, ARCH OPHTHALMOL-CHIC, V116, P286, DOI 10.1001/archopht.116.3.286
   Song M S, 1996, Korean J Ophthalmol, V10, P97
   WATSON PG, 1990, EYE, V4, P425, DOI 10.1038/eye.1990.54
   ZACHARIA PT, 1993, AM J OPHTHALMOL, V116, P314, DOI 10.1016/S0002-9394(14)71349-2
NR 15
TC 261
Z9 277
U1 0
U2 4
PU ELSEVIER SCIENCE INC
PI NEW YORK
PA 360 PARK AVE SOUTH, NEW YORK, NY 10010-1710 USA
SN 0002-9394
J9 AM J OPHTHALMOL
JI Am. J. Ophthalmol.
PD JUL
PY 2005
VL 140
IS 1
BP 16
EP 22
DI 10.1016/j.ajo.2005.02.013
PG 7
WC Ophthalmology
WE Science Citation Index Expanded (SCI-EXPANDED)
SC Ophthalmology
GA 949IN
UT WOS:000230778700003
PM 15939389
DA 2025-03-30
ER

PT J
AU Tonnu, PA
   Ho, T
   Newson, T
   El Sheikh, A
   Sharma, K
   White, E
   Bunce, C
   Garway-Heath, D
AF Tonnu, PA
   Ho, T
   Newson, T
   El Sheikh, A
   Sharma, K
   White, E
   Bunce, C
   Garway-Heath, D
TI The influence of central corneal thickness and age on intraocular
   pressure measured by pneumotonometry, noncontact tonometry, the Tono-Pen
   XL, and Goldmann applanation tonometry
SO BRITISH JOURNAL OF OPHTHALMOLOGY
LA English
DT Article
ID LASER PHOTOREFRACTIVE KERATECTOMY; DYNAMIC CONTOUR TONOMETRY; CURVATURE;
   ASSOCIATION; STROMA
AB Aims: To evaluate the influence of central corneal thickness (CCT) on intraocular pressure (IOP) measurements made with the Goldmann applanation tonometer (GAT), Tono-Pen XL, ocular blood flow tonograph (OBF), and Canon TX-10 non-contact tonometer (NCT).
   Methods: CCT was recorded for either eye ( randomly selected) of each of 105 untreated patients with ocular hypertension and glaucoma attending the glaucoma research unit at Moorfields Eye Hospital. For each of the selected eyes, IOP was measured with the GAT ( two observers), Tono-Pen, OBF, and NCT in a randomised order. The relation of measured IOP and of inter-tonometer differences with CCT and subject age was explored by linear regression analysis.
   Results: A significant association between measured IOP and CCT was found with each instrument. The change in measured IOP for a 10 mm increase in CCT was 0.28, 0.31, 0.38, and 0.46 for the GAT, Tono-Pen, OBF, and NCT, respectively ( all p <= 0.05). There was a significant association between the NCT/GAT differences and CCT, with a tendency of NCT to overestimate GAT in eyes with thicker corneas. There was a significant association between GAT/Tono-Pen and OBF/Tono-Pen differences and age, with a tendency of GAT and OBF to overestimate the Tono-Pen in eyes of older subjects.
   Conclusion: IOP measurement by all four methods is affected by CCT. The NCT is affected by CCT significantly more than the GAT. Subject age has a differential effect on the IOP measurements made by the GAT and OBF compared to the Tono-Pen.
C1 Moorfields Eye Hosp, Glaucoma Res Unit, London EC1V 2PD, England.
   Univ Dundee, Fac Engn, Div Civil Engn, Dundee DD1 4HN, Scotland.
   Moorfields Eye Hosp, Dept Res & Dev, London EC1V 2PD, England.
C3 University of London; University College London; Moorfields Eye Hospital
   NHS Foundation Trust; University of Dundee; University of London;
   University College London; Moorfields Eye Hospital NHS Foundation Trust
RP Moorfields Eye Hosp, Glaucoma Res Unit, City Rd, London EC1V 2PD, England.
EM david.garway-heath@moorfields.nhs.uk
RI Elsheikh, Ahmed/AAT-1476-2020
OI Bunce, Catey/0000-0002-0935-3713; Elsheikh, Ahmed/0000-0001-7456-1749;
   Garway-Heath, David/0000-0003-2907-6992
CR Bhan A, 2002, INVEST OPHTH VIS SCI, V43, P1389
   Budu, 2000, JPN J OPHTHALMOL, V44, P610
   Chatterjee A, 1997, OPHTHALMOLOGY, V104, P355, DOI 10.1016/S0161-6420(97)30308-X
   Daxer A, 1998, INVEST OPHTH VIS SCI, V39, P644
   Dohadwala AA, 1998, OPHTHALMOLOGY, V105, P1849, DOI 10.1016/S0161-6420(98)91029-6
   Doughty MJ, 2000, SURV OPHTHALMOL, V44, P367, DOI 10.1016/S0039-6257(00)00110-7
   EHLERS N, 1975, ACTA OPHTHALMOL, V53, P34
   Eisenberg DL, 1998, OPHTHALMOLOGY, V105, P1173, DOI 10.1016/S0161-6420(98)97016-6
   Eysteinsson T, 2002, ACTA OPHTHALMOL SCAN, V80, P11, DOI 10.1034/j.1600-0420.2002.800103.x
   Farrell R. A., 1994, SURV OPHTHALMOL S, V38, pS72, DOI DOI 10.1016/0039-6257(94)90049-3
   Feltgen N, 2001, BRIT J OPHTHALMOL, V85, P85, DOI 10.1136/bjo.85.1.85
   Foster PJ, 2003, INVEST OPHTH VIS SCI, V44, P3885, DOI 10.1167/iovs.03-0012
   Foster PJ, 1998, OPHTHALMOLOGY, V105, P969, DOI 10.1016/S0161-6420(98)96021-3
   Foster PJ, 2000, OPHTHALMOLOGY, V107, P1816, DOI 10.1016/S0161-6420(00)00343-2
   Friedenwald JS., 1937, AM J OPHTHALMOL, V20, P985, DOI [10.1016/S0002-9394(37)90425-2, DOI 10.1016/S0002-9394(37)90425-2]
   Garzozi HJ, 2001, CORNEA, V20, P33, DOI 10.1097/00003226-200101000-00006
   GLOSTER J, 1963, EXP EYE RES, V2, P274, DOI 10.1016/S0014-4835(63)80048-2
   Gordon MO, 2002, ARCH OPHTHALMOL-CHIC, V120, P714
   GRAF M, 1991, KLIN MONATSBL AUGENH, V199, P183, DOI 10.1055/s-2008-1046068
   Gunvant P, 2004, BRIT J OPHTHALMOL, V88, P518, DOI 10.1136/bjo.2003.019331
   HJORTDAL JO, 1995, ACTA OPHTHALMOL SCAN, V73, P5
   Kaufmann C, 2004, INVEST OPHTH VIS SCI, V45, P3118, DOI 10.1167/iovs.04-0018
   Kaufmann C, 2003, INVEST OPHTH VIS SCI, V44, P3790, DOI 10.1167/iovs.02-0946
   Ko YC, 2004, EYE, V16, P16
   KOTECHA A, 2004, INVEST OPHTHALMOL VI, V45
   MACKAY RS, 1960, SCIENCE, V131, P1668, DOI 10.1126/science.131.3414.1668
   MALIK NS, 1992, BIOCHIM BIOPHYS ACTA, V1138, P222, DOI 10.1016/0925-4439(92)90041-K
   Mardelli PG, 1997, OPHTHALMOLOGY, V104, P945, DOI 10.1016/S0161-6420(97)30202-4
   Mok KH, 1999, EYE, V13, P35, DOI 10.1038/eye.1999.7
   Morgan AJ, 2002, CURR EYE RES, V25, P107, DOI 10.1076/ceyr.25.2.107.10162
   Nemesure B, 2003, ARCH OPHTHALMOL-CHIC, V121, P240
   Orssengo GJ, 1999, B MATH BIOL, V61, P551, DOI 10.1006/bulm.1999.0102
   Recep ÖF, 2001, J CATARACT REFR SURG, V27, P1787, DOI 10.1016/S0886-3350(01)00900-2
   Shimmyo M, 2003, AM J OPHTHALMOL, V136, P603, DOI 10.1016/S0002-9394(03)00424-0
   Siganos DS, 2004, J CATARACT REFR SURG, V30, P746, DOI 10.1016/j.jcrs.2003.12.033
   Singh RP, 2001, J GLAUCOMA, V10, P206, DOI 10.1097/00061198-200106000-00011
   WALKER RE, 1972, EXP EYE RES, V13, P14, DOI 10.1016/0014-4835(72)90120-0
   WHITACRE MM, 1993, AM J OPHTHALMOL, V115, P592, DOI 10.1016/S0002-9394(14)71455-2
   Wolfs RC, 1997, AM J OPHTHALMOL, V123, P767, DOI 10.1016/S0002-9394(14)71125-0
NR 39
TC 257
Z9 288
U1 3
U2 19
PU BMJ PUBLISHING GROUP
PI LONDON
PA BRITISH MED ASSOC HOUSE, TAVISTOCK SQUARE, LONDON WC1H 9JR, ENGLAND
SN 0007-1161
EI 1468-2079
J9 BRIT J OPHTHALMOL
JI Br. J. Ophthalmol.
PD JUL
PY 2005
VL 89
IS 7
BP 851
EP 854
DI 10.1136/bjo.2004.056622
PG 4
WC Ophthalmology
WE Science Citation Index Expanded (SCI-EXPANDED)
SC Ophthalmology
GA 936UM
UT WOS:000229880900018
PM 15965165
OA Green Published
DA 2025-03-30
ER

PT J
AU Zilly, J
   Buhmann, JM
   Mahapatra, D
AF Zilly, Julian
   Buhmann, Joachim M.
   Mahapatra, Dwarikanath
TI Glaucoma detection using entropy sampling and ensemble learning for
   automatic optic cup and disc segmentation
SO COMPUTERIZED MEDICAL IMAGING AND GRAPHICS
LA English
DT Article
DE Optic cup; Optic disc; Segmentation; Glaucoma; Ensemble learning; CNN;
   Boosting
ID RETINAL IMAGES; FUNDUS IMAGES
AB We present a novel method to segment retinal images using ensemble learning based convolutional neural network (CNN) architectures. An entropy sampling technique is used to select informative points thus reducing computational complexity while performing superior to uniform sampling. The sampled points are used to design a novel learning framework for convolutional filters based on boosting. Filters are learned in several layers with the output of previous layers serving as the input to the next layer. A softmax logistic classifier is subsequently trained on the output of all learned filters and applied on test images. The output of the classifier is subject to an unsupervised graph cut algorithm followed by a convex hull transformation to obtain the final segmentation. Our proposed algorithm for optic cup and disc segmentation outperforms existing methods on the public DRISHTI-GS data set on several metrics. (C) 2016 Elsevier Ltd. All rights reserved.
C1 [Zilly, Julian] Swiss Fed Inst Technol, Dept Mech Engn, Zurich, Switzerland.
   [Buhmann, Joachim M.; Mahapatra, Dwarikanath] Swiss Fed Inst Technol, Dept Comp Sci, Zurich, Switzerland.
C3 Swiss Federal Institutes of Technology Domain; ETH Zurich; Swiss Federal
   Institutes of Technology Domain; ETH Zurich
RP Mahapatra, D (corresponding author), Swiss Fed Inst Technol, Dept Comp Sci, Zurich, Switzerland.
EM dwarikanath.mahapatra@inf.ethz.ch
RI Buhmann, Joachim/AAU-4760-2020
CR [Anonymous], 2015, Deep learning
   Aquino A, 2010, IEEE T MED IMAGING, V29, P1860, DOI 10.1109/TMI.2010.2053042
   Ben Salah M, 2011, IEEE T IMAGE PROCESS, V20, P545, DOI 10.1109/TIP.2010.2066982
   Bock R, 2010, MED IMAGE ANAL, V14, P471, DOI 10.1016/j.media.2009.12.006
   Boykov Y, 2001, IEEE T PATTERN ANAL, V23, P1222, DOI 10.1109/34.969114
   Breiman L, 1996, MACH LEARN, V24, P123, DOI 10.1007/bf00058655
   Brown A., 2000, 2000008 GCNU TR U CO
   Chakravarty A, 2014, LECT NOTES COMPUT SC, V8673, P747, DOI 10.1007/978-3-319-10404-1_93
   Cheng J, 2013, IEEE T MED IMAGING, V32, P1019, DOI 10.1109/TMI.2013.2247770
   Ciresan D., 2012, P 26 INT C NEUR INF, V2, P2843
   Ciresan D. C., 2011, P 22 INT JOINT C ART
   Dogan H, 2010, EXPERT SYST APPL, V37, P8814, DOI 10.1016/j.eswa.2010.06.019
   Freund Y., 1999, Journal of Japanese Society for Artificial Intelligence, V14, P771
   Giachetti A, 2014, J MED IMAGING, V1, DOI 10.1117/1.JMI.1.2.024001
   Grant M., 2016, CVX users guide
   Grant MC, 2008, LECT NOTES CONTR INF, V371, P95, DOI 10.1007/978-1-84800-155-8_7
   Hubel D.H., 1963, J PHYSL
   Joshi GD, 2012, IEEE T BIO-MED ENG, V59, P1523, DOI 10.1109/TBME.2012.2187293
   Joshi GD, 2011, IEEE T MED IMAGING, V30, P1192, DOI 10.1109/TMI.2011.2106509
   Kiros R, 2014, LECT NOTES COMPUT SC, V8679, P25, DOI 10.1007/978-3-319-10581-9_4
   Liao S, 2013, LECT NOTES COMPUT SC, V8150, P254, DOI 10.1007/978-3-642-40763-5_32
   Long J, 2015, PROC CVPR IEEE, P3431, DOI 10.1109/CVPR.2015.7298965
   Mahalingam D, 2015, IEEE SENSOR, P185
   Mahapatra D, 2016, COMPUT VIS IN PRESS
   Mahapatra D, 2015, I S BIOMED IMAGING, P218, DOI 10.1109/ISBI.2015.7163853
   Mayraz G, 2002, IEEE T PATTERN ANAL, V24, P189, DOI 10.1109/34.982899
   Michelson G, 2008, DTSCH AERZTEBLATT IN, V105, P34
   Pena-Betancor C, 2015, INVEST OPHTH VIS SCI, V56, P1562, DOI 10.1167/iovs.14-15592
   Scherer D, 2010, LECT NOTES COMPUT SC, V6354, P92, DOI 10.1007/978-3-642-15825-4_10
   SINGER DE, 1992, ANN INTERN MED, V116, P660, DOI 10.7326/0003-4819-116-8-660
   Sivaswamy J., 2015, JSM BIOMED IMAGING D, V2, P1004
   Sivaswamy J, 2014, I S BIOMED IMAGING, P53, DOI 10.1109/ISBI.2014.6867807
   Turaga SC, 2010, NEURAL COMPUT, V22, P511, DOI 10.1162/neco.2009.10-08-881
   Wang X., 2014, 9 INT C COMP VIS THE
   Wong DWK, 2008, IEEE ENG MED BIO, P2266, DOI 10.1109/IEMBS.2008.4649648
   World Health Organization, 2006, RIGHT SIGHT GLOB IN
   Xu YW, 2014, LECT NOTES COMPUT SC, V8673, P788, DOI 10.1007/978-3-319-10404-1_98
   Yu H, 2012, IEEE T INF TECHNOL B, V16, P644, DOI 10.1109/TITB.2012.2198668
NR 38
TC 254
Z9 277
U1 0
U2 41
PU PERGAMON-ELSEVIER SCIENCE LTD
PI OXFORD
PA THE BOULEVARD, LANGFORD LANE, KIDLINGTON, OXFORD OX5 1GB, ENGLAND
SN 0895-6111
EI 1879-0771
J9 COMPUT MED IMAG GRAP
JI Comput. Med. Imaging Graph.
PD JAN
PY 2017
VL 55
SI SI
BP 28
EP 41
DI 10.1016/j.compmedimag.2016.07.012
PG 14
WC Engineering, Biomedical; Radiology, Nuclear Medicine & Medical Imaging
WE Science Citation Index Expanded (SCI-EXPANDED)
SC Engineering; Radiology, Nuclear Medicine & Medical Imaging
GA EI7NW
UT WOS:000392685900004
PM 27590198
DA 2025-03-30
ER

PT J
AU Leung, CKS
   Chan, WM
   Yung, WH
   Ng, ACK
   Woo, J
   Tsang, MK
   Tse, RKK
AF Leung, CKS
   Chan, WM
   Yung, WH
   Ng, ACK
   Woo, J
   Tsang, MK
   Tse, RKK
TI Comparison of macular and peripapillary measurements for the detection
   of glaucoma - An optical coherence tomography study
SO OPHTHALMOLOGY
LA English
DT Article; Proceedings Paper
CT 108th Annual Meeting of the American-Academy-of-Ophthalmology
CY OCT 23-26, 2004
CL New Orleans, LA
SP Amer Acad Ophthalmol
ID NERVE-FIBER LAYER; RETINAL THICKNESS; POSTERIOR POLE; PRIMATE RETINA;
   MONKEY EYES; DAMAGE; PHOTOGRAPHY
AB Objective: To evaluate macular nerve fiber layer (NFL) thickness in glaucomatous damage by optical coherence tomography (OCT) and to compare its discriminating power for glaucoma and glaucoma suspects with that of total macular thickness and peripapillary NFL thickness.
   Design: Cross-sectional, case-control, comparative study.
   Participants: A total of 133 eyes from 133 subjects including 46 normal eyes, 48 glaucoma-suspect eyes, and 39 glaucoma eyes were enrolled.
   Methods: Macular NFL thickness, total macular thickness, and peripapillary NFL thickness were measured by Stratus OCT in each diagnostic group.
   Main Outcome Measures: The patterns and measurements of macular NFL, total macular, and peripapillary NFL thickness in total mean, 4 quadrants, and 12 clock hours. The discriminating power of each parameter for detection of glaucoma suspects and glaucoma was evaluated by areas under the receiver operating characteristic curve (AROC). Correspondence with visual field function was studied by linear regression analysis.
   Results: The macular NFL profile exhibited a double-hump pattern with peaks over superonasal and inferonasal sectors. A significant difference in macular NFL thickness between normal and glaucoma-suspect groups was found at the 6-o'clock position, whereas a difference was found in all except the temporal clock hours between normal and glaucoma subjects. No significant difference in AROCs for detection of glaucoma suspects or glaucoma was found when macular NFL thickness and total macular thickness measurements were compared. However, mean macular NFL thickness demonstrated a stronger correlation with visual function than mean macular thickness (r = 0.39/R-2 = 0.15 vs. r = 0.23/R-2 = 0.05, P = 0.042). Among all the findings, inferior peripapillary NFL thickness had the best performance in discriminating glaucoma (AROC, 0.91) and glaucoma suspects (AROC, 0.67). It also had the strongest correlation with visual function (r = 0.60/R-2 = 0.36, P<0.001).
   Conclusions: Macular NFL thickness was significantly reduced in glaucoma. It had a similar discriminating power for glaucoma detection but a stronger correlation with visual function than total macular thickness. Peripapillary NFL thickness, however, outperformed both total macular and macular NFL thickness in terms of glaucoma detection and visual function correlation. Peripapillary NFL thickness, as a total measurement of both macular and peripheral NFL, is still the best surrogate marker in glaucoma assessment. (C) 2005 by the American Academy of Ophthalmology.
C1 Caritas Med Ctr, Dept Ophthalmol, Hong Kong, Hong Kong, Peoples R China.
   Chinese Univ Hong Kong, Dept Ophthalmol & Visual Sci, Hong Kong 100083, Hong Kong, Peoples R China.
   Chinese Univ Hong Kong, Dept Physiol, Hong Kong 100083, Hong Kong, Peoples R China.
C3 Chinese University of Hong Kong; Chinese University of Hong Kong
RP Caritas Med Ctr, Dept Ophthalmol, 111 Wing Hong St,Sham Shui Po, Hong Kong, Hong Kong, Peoples R China.
EM tlims00@hotmail.com
RI Leung, Chris/N-8015-2019; Chan, Wai-Man/HLX-1997-2023; Yung, Wing
   Ho/R-6161-2018
OI Yung, Wing Ho/0000-0002-5542-8173; Leung,
   Christopher/0000-0003-4862-777X
CR Carpineto P, 2003, OPHTHALMOLOGY, V110, P190, DOI 10.1016/S0161-6420(02)01296-4
   Desatnik H, 1996, J GLAUCOMA, V5, P46
   Drexler W, 2003, ARCH OPHTHALMOL-CHIC, V121, P695, DOI 10.1001/archopht.121.5.695
   El Beltagi TA, 2003, OPHTHALMOLOGY, V110, P2185, DOI 10.1016/S0161-6420(03)00860-1
   FitzGibbon T, 1996, J COMP NEUROL, V375, P238
   Gloesmann M, 2003, INVEST OPHTH VIS SCI, V44, P1696, DOI 10.1167/iovs.02-0654
   Greenfield DS, 2003, ARCH OPHTHALMOL-CHIC, V121, P41
   Guedes V, 2003, OPHTHALMOLOGY, V110, P177, DOI 10.1016/S0161-6420(02)01564-6
   HUANG D, 1991, SCIENCE, V254, P1178, DOI 10.1126/science.1957169
   Jaffe GJ, 2004, AM J OPHTHALMOL, V137, P156, DOI 10.1016/S0002-9394(03)00792-X
   Kanamori A, 2003, AM J OPHTHALMOL, V135, P513, DOI 10.1016/S0002-9394(02)02003-2
   Keltner JL, 2003, ARCH OPHTHALMOL-CHIC, V121, P643, DOI 10.1001/archopht.121.5.643
   Lederer DE, 2003, AM J OPHTHALMOL, V135, P838, DOI 10.1016/S0002-9394(02)02277-8
   Mistlberger A, 1999, OPHTHALMOLOGY, V106, P2027, DOI 10.1016/S0161-6420(99)90419-0
   Parisi V, 2001, OPHTHALMOLOGY, V108, P905, DOI 10.1016/S0161-6420(00)00644-8
   QUIGLEY HA, 1980, ARCH OPHTHALMOL-CHIC, V98, P1564
   QUIGLEY HA, 1982, ARCH OPHTHALMOL-CHIC, V100, P807
   Quigley HA, 1996, J GLAUCOMA, V5, P106
   QUIGLEY HA, 1981, ARCH OPHTHALMOL-CHIC, V99, P635, DOI 10.1001/archopht.1981.03930010635009
   SCHUMAN JS, 1995, ARCH OPHTHALMOL-CHIC, V113, P586, DOI 10.1001/archopht.1995.01100050054031
   Soliman MAE, 2002, AM J OPHTHALMOL, V133, P187, DOI 10.1016/S0002-9394(01)01340-X
   Tanito M, 2004, OPHTHALMOLOGY, V111, P265, DOI 10.1016/j.ophtha.2003.05.023
   Van Buren J.M., 1963, RETINAL GANGLION CEL
   WASSLE H, 1989, NATURE, V341, P643, DOI 10.1038/341643a0
   Weber AJ, 1998, INVEST OPHTH VIS SCI, V39, P2304
   Zangwill LM, 2000, OPHTHALMOLOGY, V107, P1309, DOI 10.1016/S0161-6420(00)00168-8
   Zeimer R, 1998, OPHTHALMOLOGY, V105, P224, DOI 10.1016/S0161-6420(98)92743-9
NR 27
TC 253
Z9 275
U1 0
U2 26
PU ELSEVIER SCIENCE INC
PI NEW YORK
PA 360 PARK AVE SOUTH, NEW YORK, NY 10010-1710 USA
SN 0161-6420
EI 1549-4713
J9 OPHTHALMOLOGY
JI Ophthalmology
PD MAR
PY 2005
VL 112
IS 3
BP 391
EP 400
DI 10.1016/j.ophtha.2004.10.020
PG 10
WC Ophthalmology
WE Science Citation Index Expanded (SCI-EXPANDED); Conference Proceedings Citation Index - Science (CPCI-S)
SC Ophthalmology
GA 900IY
UT WOS:000227209800005
PM 15745764
DA 2025-03-30
ER

PT J
AU Inatani, M
   Tanihara, H
   Katsuta, H
   Honjo, M
   Kido, N
   Honda, Y
AF Inatani, M
   Tanihara, H
   Katsuta, H
   Honjo, M
   Kido, N
   Honda, Y
TI Transforming growth factor-β2 levels in aqueous humor of
   glaucomatous eyes
SO GRAEFES ARCHIVE FOR CLINICAL AND EXPERIMENTAL OPHTHALMOLOGY
LA English
DT Article
ID TRABECULAR CELLS EXPRESS; FACTOR-BETA; ACID-MUCOPOLYSACCHARIDES;
   TGF-BETA-2 LEVELS; EPITHELIAL-CELLS; MESHWORK; LOCALIZATION; RECEPTORS;
   CONTAINS; COMPLEX
AB Purpose: To determine whether clinical characteristics are correlated with increased levels of transforming growth factor-beta (2) (TGF-beta (2)) in aqueous humor in glaucomatous eyes. Methods: Aqueous humor samples were collected from 91 glaucomatous eyes. Included were samples from primary open-angle glaucoma (POAG) in 40 eyes, (pseudo)exfoliation syndrome (EXS) in 18 eyes, primary angle-closure glaucoma (PACG) in 26 eyes and uveitis-related secondary glaucoma (SG) in 7 eyes. TGF-beta (2) in aqueous humor was assessed with a specific-capture ELISA. Results: The mean concentration (+/- standard error) of mature (biologically active) TGF-beta (2) in the aqueous humor of eyes with POAG was 293.6 +/- 33.6 pg/ml, significantly higher than that in eyes with PACG, EXS and SG: 147.5 +/- 28.1, 135.8 +/- 30.2 and 41.0 +/- 10.7 pg/ml, respectively (P=0.0006, P=0.0010 and P=0.0003; analysis of variance). The mean concentration (rt standard error) Of total TGF-beta (2) in the aqueous humor of eyes with POAG was 1647.6 +/- 124.5 pg/ml, not significantly different from that in eyes with PACG, EXS and SG: 1482.9 +/- 148.2, 1442.7 +/- 187.8 and 1929.0 +/- 367.6 pg/ml, respectively. A multivariate analysis using logistic regression showed significant correlations between mature TGF-beta (2) concentration and history of cataract surgery (P=0.0225) and the use of carbonic anhydrase inhibitors (P=0.0133). Conclusions: Our results indicate that increased levels of TGF-beta (2) may play an important role in the pathogenesis of POAG.
C1 Tenri Hosp, Dept Ophthalmol, Tenri, Nara 6328552, Japan.
   Kyoto Univ, Grad Sch Med, Dept Ophthalmol & Visual Sci, Kyoto, Japan.
C3 Tenri Hospital; Kyoto University
RP Tanihara, H (corresponding author), Tenri Hosp, Dept Ophthalmol, Mishima Cho 200, Tenri, Nara 6328552, Japan.
CR ACOTT TS, 1985, INVEST OPHTH VIS SCI, V26, P1320
   ARMALY MF, 1975, INVEST OPHTH VISUAL, V14, P507
   BARANY ERNST H., 1956, ACTA OPHTHALMOL, V34, P397
   CONNOR TB, 1989, J CLIN INVEST, V83, P1661, DOI 10.1172/JCI114065
   COUSINS SW, 1991, INVEST OPHTH VIS SCI, V32, P2201
   DEBOER JH, 1994, INVEST OPHTH VIS SCI, V35, P3702
   GRANSTEIN RD, 1990, J IMMUNOL, V144, P3021
   GRIERSON I, 1975, EXP EYE RES, V21, P417, DOI 10.1016/0014-4835(75)90124-4
   HELBIG H, 1991, GRAEF ARCH CLIN EXP, V229, P84, DOI 10.1007/BF00172268
   HUANG SS, 1988, J BIOL CHEM, V263, P1535
   JAMPEL HD, 1990, CURR EYE RES, V9, P963, DOI 10.3109/02713689009069932
   KNISELY TL, 1991, CURR EYE RES, V10, P761, DOI 10.3109/02713689109013870
   Kokawa N, 1996, CURR EYE RES, V15, P341, DOI 10.3109/02713689609007630
   NISHIDA K, 1994, INVEST OPHTH VIS SCI, V35, P3289
   OCONNORMCCOURT MD, 1987, J BIOL CHEM, V262, P14090
   PERESS NS, 1994, INVEST OPHTH VIS SCI, V35, P453
   SAWAGUCHI S, 1992, ARCH OPHTHALMOL-CHIC, V110, P110, DOI 10.1001/archopht.1992.01080130112037
   Tanihara H, 1997, PROG RETIN EYE RES, V16, P271, DOI 10.1016/S1350-9462(96)00028-6
   TANIHARA H, 1993, INVEST OPHTH VIS SCI, V34, P413
   TANIHARA H, 1995, CURR EYE RES, V14, P727, DOI 10.3109/02713689508998501
   TAWARA A, 1989, INVEST OPHTH VIS SCI, V30, P2215
   TRIPATHI RC, 1994, EXP EYE RES, V59, P723, DOI 10.1006/exer.1994.1158
   TRIPATHI RC, 1994, EXP EYE RES, V58, P523, DOI 10.1006/exer.1994.1046
   TRIPATHI RC, 1993, INVEST OPHTH VIS SCI, V34, P260
   Wirtz MK, 1997, CURR EYE RES, V16, P412, DOI 10.1076/ceyr.16.5.412.7040
   YUE BYJT, 1984, EXP EYE RES, V38, P35, DOI 10.1016/0014-4835(84)90136-2
NR 26
TC 237
Z9 261
U1 1
U2 11
PU SPRINGER-VERLAG
PI NEW YORK
PA 175 FIFTH AVE, NEW YORK, NY 10010 USA
SN 0721-832X
J9 GRAEF ARCH CLIN EXP
JI Graefes Arch. Clin. Exp. Ophthalmol.
PD FEB
PY 2001
VL 239
IS 2
BP 109
EP 113
DI 10.1007/s004170000241
PG 5
WC Ophthalmology
WE Science Citation Index Expanded (SCI-EXPANDED)
SC Ophthalmology
GA 421KL
UT WOS:000168063500006
PM 11372538
DA 2025-03-30
ER

PT J
AU Acharya, UR
   Dua, S
   Du, X
   Sree, SV
   Chua, CK
AF Acharya, U. Rajendra
   Dua, Sumeet
   Du, Xian
   Sree, Vinitha S.
   Chua, Chua Kuang
TI Automated Diagnosis of Glaucoma Using Texture and Higher Order Spectra
   Features
SO IEEE TRANSACTIONS ON INFORMATION TECHNOLOGY IN BIOMEDICINE
LA English
DT Article
DE Classifier; glaucoma; higher order spectra (HOS); texture
ID ARTIFICIAL NEURAL-NETWORK
AB Glaucoma is the second leading cause of blindness worldwide. It is a disease in which fluid pressure in the eye increases continuously, damaging the optic nerve and causing vision loss. Computational decision support systems for the early detection of glaucoma can help prevent this complication. The retinal optic nerve fiber layer can be assessed using optical coherence tomography, scanning laser polarimetry, and Heidelberg retina tomography scanning methods. In this paper, we present a novel method for glaucoma detection using a combination of texture and higher order spectra (HOS) features from digital fundus images. Support vector machine, sequential minimal optimization, naive Bayesian, and random-forest classifiers are used to perform supervised classification. Our results demonstrate that the texture and HOS features after z-score normalization and feature selection, and when combined with a random-forest classifier, performs better than the other classifiers and correctly identifies the glaucoma images with an accuracy of more than 91%. The impact of feature ranking and normalization is also studied to improve results. Our proposed novel features are clinically significant and can be used to detect glaucoma accurately.
C1 [Acharya, U. Rajendra; Chua, Chua Kuang] Ngee Ann Polytech, Dept Elect & Commun Engn, Singapore 599489, Singapore.
   [Dua, Sumeet; Du, Xian] Louisiana Tech Univ, Comp Sci Program, Ruston, LA 71272 USA.
   [Sree, Vinitha S.] Nanyang Technol Univ, Sch Mech & Aerosp Engn, Singapore 639798, Singapore.
C3 University of Louisiana System; Louisiana Technical University; Nanyang
   Technological University
RP Acharya, UR (corresponding author), Ngee Ann Polytech, Dept Elect & Commun Engn, Singapore 599489, Singapore.
EM aru@np.edu.sg; sdua@coes.latech.edu; xiandu@latech.edu;
   vinithasree@ntu.edu.sg; ckc@np.edu.sg
RI Acharya, Rajendra/E-3791-2010
OI Subbhuraam, Vinithasree/0000-0002-3588-3283; Acharya, U
   Rajendra/0000-0003-2689-8552
CR [Anonymous], 1993, ser. PrenticeHall Signal Processing Series
   Balasubramanian M, 2009, IEEE T INF TECHNOL B, V13, P781, DOI 10.1109/TITB.2009.2020158
   Bizios D, 2007, J GLAUCOMA, V16, P20, DOI 10.1097/IJG.0b013e31802b34e4
   Bowd C, 2002, INVEST OPHTH VIS SCI, V43, P3444
   CHANDRAN V, 1993, IEEE T SIGNAL PROCES, V41, P205, DOI 10.1109/TSP.1993.193139
   Chang CC, 2011, ACM T INTEL SYST TEC, V2, DOI 10.1145/1961189.1961199
   CHEN C, 2004, TR666 U CAL DEP STAT
   Chowriappa P, 2009, IEEE ACM T COMPUT BI, V6, P639, DOI 10.1109/TCBB.2008.77
   Chua K. C., 2008, Journal of Medical Engineering & Technology, V32, P145, DOI 10.1080/03091900601050862
   Chua K. C., 2009, Journal of Medical Engineering & Technology, V33, P42, DOI 10.1080/03091900701559408
   Galilea EH, 2007, ADV SOFT COMP, V44, P418
   Galloway MM., 1975, COMPUTER GRAPHICS IM, V4, P172, DOI [DOI 10.1016/S0146-664X(75)80008-6, 10.1016/S0146-664X(75)80008-6]
   Gonzalez R. C., 2017, Digital Image Processing, V4th
   Greaney MJ, 2002, INVEST OPHTH VIS SCI, V43, P140
   Huang ML, 2007, EXPERT SYST APPL, V32, P458, DOI 10.1016/j.eswa.2005.12.010
   Huang ML, 2010, GRAEF ARCH CLIN EXP, V248, P435, DOI 10.1007/s00417-009-1259-3
   NAGARAJAN R, 2002, INVEST OPHTHALMOL VI, V42
   Nayak J, 2009, J MED SYST, V33, P337, DOI 10.1007/s10916-008-9195-z
   Platt JC, 1999, ADVANCES IN KERNEL METHODS, P185
   Qi YJ, 2005, PACIFIC SYMPOSIUM ON BIOCOMPUTING 2005, P531
   Tan JH, 2010, INFRARED PHYS TECHN, V53, P120, DOI 10.1016/j.infrared.2009.10.006
   Tomita F., 1990, COMPUTER ANAL VISUAL
   U RA, 2008, J MED SYST, V32, P481, DOI 10.1007/s10916-008-9154-8
   WESZKA JS, 1976, PATTERN RECOGN, V8, P195, DOI 10.1016/0031-3203(76)90039-X
   2010, GLAUCOMA GUIDE
NR 25
TC 232
Z9 238
U1 0
U2 39
PU IEEE-INST ELECTRICAL ELECTRONICS ENGINEERS INC
PI PISCATAWAY
PA 445 HOES LANE, PISCATAWAY, NJ 08855-4141 USA
SN 1089-7771
EI 1558-0032
J9 IEEE T INF TECHNOL B
JI IEEE T. Inf. Technol. Biomed.
PD MAY
PY 2011
VL 15
IS 3
BP 449
EP 455
DI 10.1109/TITB.2011.2119322
PG 7
WC Computer Science, Information Systems; Computer Science,
   Interdisciplinary Applications; Mathematical & Computational Biology;
   Medical Informatics
WE Science Citation Index Expanded (SCI-EXPANDED)
SC Computer Science; Mathematical & Computational Biology; Medical
   Informatics
GA 758NA
UT WOS:000290170300012
PM 21349793
DA 2025-03-30
ER

PT J
AU Diaz-Pinto, A
   Morales, S
   Naranjo, V
   Köhler, T
   Mossi, JM
   Navea, A
AF Diaz-Pinto, Andres
   Morales, Sandra
   Naranjo, Valery
   Koehler, Thomas
   Mossi, Jose M.
   Navea, Amparo
TI CNNs for automatic glaucoma assessment using fundus images: an extensive
   validation
SO BIOMEDICAL ENGINEERING ONLINE
LA English
DT Article
DE Glaucoma; ACRIMA database; Fundus images; CNN; Fine-tuning
ID NEURAL-NETWORKS
AB BackgroundMost current algorithms for automatic glaucoma assessment using fundus images rely on handcrafted features based on segmentation, which are affected by the performance of the chosen segmentation method and the extracted features. Among other characteristics, convolutional neural networks (CNNs) are known because of their ability to learn highly discriminative features from raw pixel intensities.MethodsIn this paper, we employed five different ImageNet-trained models (VGG16, VGG19, InceptionV3, ResNet50 and Xception) for automatic glaucoma assessment using fundus images. Results from an extensive validation using cross-validation and cross-testing strategies were compared with previous works in the literature.ResultsUsing five public databases (1707 images), an average AUC of 0.9605 with a 95% confidence interval of 95.92-97.07%, an average specificity of 0.8580 and an average sensitivity of 0.9346 were obtained after using the Xception architecture, significantly improving the performance of other state-of-the-art works. Moreover, a new clinical database, ACRIMA, has been made publicly available, containing 705 labelled images. It is composed of 396 glaucomatous images and 309 normal images, which means, the largest public database for glaucoma diagnosis. The high specificity and sensitivity obtained from the proposed approach are supported by an extensive validation using not only the cross-validation strategy but also the cross-testing validation on, to the best of the authors' knowledge, all publicly available glaucoma-labelled databases.ConclusionsThese results suggest that using ImageNet-trained models is a robust alternative for automatic glaucoma screening system. All images, CNN weights and software used to fine-tune and test the five CNNs are publicly available, which could be used as a testbed for further comparisons.
C1 [Diaz-Pinto, Andres; Morales, Sandra; Naranjo, Valery] Univ Politecn Valencia, Inst Invest & Innovac Bioingn, I3B, Camino Vera S-N, E-46022 Valencia, Spain.
   [Koehler, Thomas] Univ Erlangen Nurnberg, Pattern Recognit Lab, Erlangen, Germany.
   [Mossi, Jose M.] Univ Politecn Valencia, iTEAM, Camino Vera S-N, E-46022 Valencia, Spain.
   [Navea, Amparo] Univ CEU Cardenal Herrera, Inst Ciencias Biomed, Ave Seminario S-N, Valencia 46313, Spain.
C3 Universitat Politecnica de Valencia; University of Erlangen Nuremberg;
   Universitat Politecnica de Valencia; Universidad CEU Cardenal Herrera
RP Diaz-Pinto, A (corresponding author), Univ Politecn Valencia, Inst Invest & Innovac Bioingn, I3B, Camino Vera S-N, E-46022 Valencia, Spain.
EM andiapin@upv.es; vnaranjo@dcom.upv.es
RI Diaz-Pinto, Andres/W-3759-2019; Morales, Sandra/AAV-3633-2021; NAVEA,
   AMPARO/D-4577-2009; Mossi, Jose M./F-9777-2016
OI Naranjo, Valery/0000-0002-0181-3412; NAVEA, AMPARO/0000-0002-9856-5370;
   Mossi, Jose M./0000-0001-9083-3476; Diaz-Pinto,
   Andres/0000-0002-4865-8296; Morales, Sandra/0000-0003-0763-1545
FU Ministerio de Economia y Competitividad of Spain, Project ACRIMA
   [TIN2013-46751-R]; Project GALAHAD [H2020-ICT-2016-2017] [732613];
   Generalitat Valenciana under the scholarship Santiago Grisolia
   [GRISOLIA/2015/027]
FX This work was supported by the Ministerio de Economia y Competitividad
   of Spain, Project ACRIMA [TIN2013-46751-R] and the Project GALAHAD
   [H2020-ICT-2016-2017, 732613]. In particular, the work of Andres
   Diaz-Pinto has been supported by the Generalitat Valenciana under the
   scholarship Santiago Grisolia [GRISOLIA/2015/027]. (Corresponding
   author: Andres Diaz-Pinto).
CR Abbas Q, 2017, INT J ADV COMPUT SC, V8, P41
   [Anonymous], 2016, OPHTH MED IM AN INT, DOI DOI 10.17077/OMIA.1042
   [Anonymous], 2015, 3 INT C LEARN REPR I
   [Anonymous], B WHO
   [Anonymous], 2012, 2012 25 IEEE INT S C
   [Anonymous], SJCHOI86 SJCHOI86 HR
   [Anonymous], OPTIC DISC DETECTION
   [Anonymous], ARXIVABS161002357
   [Anonymous], IEEE C COMP VIS PATT
   [Anonymous], 2014, CORR
   Bar Y, 2015, PROC SPIE, V9414, DOI 10.1117/12.2083124
   Bock R, 2010, MED IMAGE ANAL, V14, P471, DOI 10.1016/j.media.2009.12.006
   Bourne RRA, 2006, BRIT J OPHTHALMOL, V90, P253, DOI 10.1136/bjo.2005.083527
   Budai A, 2013, INT J BIOMED IMAGING, V2013, DOI 10.1155/2013/154860
   Carneiro G, 2015, LECT NOTES COMPUT SC, V9351, P652, DOI 10.1007/978-3-319-24574-4_78
   Chakravarty A, 2016, I S BIOMED IMAGING, P689, DOI 10.1109/ISBI.2016.7493360
   Chen H, 2015, IEEE J BIOMED HEALTH, V19, P1627, DOI 10.1109/JBHI.2015.2425041
   Chen XY, 2015, IEEE ENG MED BIO, P715, DOI 10.1109/EMBC.2015.7318462
   Cheng J, 2013, IEEE T MED IMAGING, V32, P1019, DOI 10.1109/TMI.2013.2247770
   Chollet F., 2015, KERAS APPL VGG16
   Diaz A, 2016, EUR SIGNAL PR CONF, P2055, DOI 10.1109/EUSIPCO.2016.7760610
   Fumero F, 2011, COMP MED SY
   Hastie T., 2009, The elements of statistical learning: data mining, inference, and prediction
   Orlando JI, 2017, PROC SPIE, V10160, DOI 10.1117/12.2255740
   Joshi GD, 2011, IEEE T MED IMAGING, V30, P1192, DOI 10.1109/TMI.2011.2106509
   LeCun Y., 1989, GEN NETWORK DESIGN S
   Liu J, 2013, J AM MED INFORM ASSN, V20, P1021, DOI 10.1136/amiajnl-2012-001336
   MANN HB, 1947, ANN MATH STAT, V18, P50, DOI 10.1214/aoms/1177730491
   Mason SJ, 2002, Q J ROY METEOR SOC, V128, P2145, DOI 10.1256/003590002320603584
   Morales S, 2013, IEEE T MED IMAGING, V32, P786, DOI 10.1109/TMI.2013.2238244
   Russakovsky O, 2015, INT J COMPUT VISION, V115, P211, DOI 10.1007/s11263-015-0816-y
   Sivaswamy J, 2014, I S BIOMED IMAGING, P53, DOI 10.1109/ISBI.2014.6867807
   Srivastava N, 2014, J MACH LEARN RES, V15, P1929
   Szegedy C., 2015, CVPR, P1, DOI DOI 10.1109/CVPR.2015.7298594
   Szegedy C, 2016, PROC CVPR IEEE, P2818, DOI 10.1109/CVPR.2016.308
   Tajbakhsh N, 2016, IEEE T MED IMAGING, V35, P1299, DOI 10.1109/TMI.2016.2535302
   Wong DWK, 2008, IEEE ENG MED BIO, P2266, DOI 10.1109/IEMBS.2008.4649648
NR 37
TC 219
Z9 227
U1 2
U2 9
PU BMC
PI LONDON
PA CAMPUS, 4 CRINAN ST, LONDON N1 9XW, ENGLAND
EI 1475-925X
J9 BIOMED ENG ONLINE
JI Biomed. Eng. Online
PD MAR 20
PY 2019
VL 18
AR 29
DI 10.1186/s12938-019-0649-y
PG 19
WC Engineering, Biomedical
WE Science Citation Index Expanded (SCI-EXPANDED)
SC Engineering
GA HQ3LG
UT WOS:000462311900002
PM 30894178
OA Green Published, gold
DA 2025-03-30
ER

PT J
AU Maul, EA
   Friedman, DS
   Chang, DS
   Boland, MV
   Ramulu, PY
   Jampel, HD
   Quigley, HA
AF Maul, Eugenio A.
   Friedman, David S.
   Chang, Dolly S.
   Boland, Michael V.
   Ramulu, Pradeep Y.
   Jampel, Henry D.
   Quigley, Harry A.
TI Choroidal Thickness Measured by Spectral Domain Optical Coherence
   Tomography Factors Affecting Thickness in Glaucoma Patients
SO OPHTHALMOLOGY
LA English
DT Article
ID ANGLE-CLOSURE GLAUCOMA; HISTOLOGIC CORRELATION; OCULAR HYPERTENSION;
   UVEAL EFFUSION; EYES; NERVE; EMMETROPIZATION; CLASSIFICATION;
   VISUALIZATION; ATROPHY
AB Purpose: To measure choroidal thickness and to determine parameters associated with it.
   Design: Cross-sectional study.
   Participants: Seventy-four glaucoma patients and glaucoma suspects.
   Methods: Spectral domain optical coherence tomography (SD-OCT) scans were obtained to estimate average choroidal thickness in a group of glaucoma suspects and glaucoma patients. The average thickness was calculated from enhanced depth SD-OCT images and manually analyzed with Image J software. Open-angle glaucoma, open-angle glaucoma suspect, primary angle-closure glaucoma, primary angle closure, and primary angle-closure suspect were defined by published criteria. Glaucoma suspects had normal visual fields bilaterally. Glaucoma was defined by specific criteria for optic disc damage and visual field loss in >= 1 eye. The most affected eye was analyzed for comparisons across individuals, and right/ left and upper half/lower half comparisons were made to compare thickness against degree of visual field damage.
   Main Outcome Measures: Average macular and peripapillary choroidal thickness measured using SD-OCT.
   Results: The choroidal-scleral interface was visualized in 86% and 96% of the macular and peripapillary scans, respectively. In multivariable linear regression analysis, the macular choroid was significantly thinner in association with 4 features: Longer eyes (22 mu m per mm longer [95% confidence interval (CI), -33, -11]), older individuals (31 mu m thinner per decade older [95% CI, -44, -17]), lower diastolic ocular perfusion pressure (26 mu m thinner per 10 mmHg lower [95% CI, 8, 44]), and thicker central corneas (6 mu m per 10 mu m thicker cornea [95% CI, -10, 0]). The choroid was not significantly thinner in glaucoma patients than in suspects (14 mu m [95% CI, -54, 26]; P = 0.5). Peripapillary choroidal thickness was not significantly different between glaucoma and suspect patients. Thickness was not associated with damage severity as estimated by visual field mean deviation or nerve fiber layer thickness, including comparisons of right with left eye or upper with lower values.
   Conclusions: Age, axial length, CCT, and diastolic ocular perfusion pressure are significantly associated with choroidal thickness in glaucoma suspects and glaucoma patients. Degree of glaucoma damage was not consistently associated with choroidal thickness.
   Financial Disclosure(s): Proprietary or commercial disclosure may be found after the references. Ophthalmology 2011; 118: 1571-1579 (C) 2011 by the American Academy of Ophthalmology.
C1 Johns Hopkins Univ, Wilmer Eye Inst, Glaucoma Serv, Baltimore, MD 21218 USA.
   Johns Hopkins Univ, Wilmer Eye Inst, Dana Ctr Prevent Ophthalmol, Baltimore, MD 21218 USA.
C3 Johns Hopkins University; Johns Hopkins Medicine; Johns Hopkins
   University; Johns Hopkins Medicine
RP Maul, EA (corresponding author), Johns Hopkins Univ Hosp, Wilmer 125,600 N Wolfe St, Baltimore, MD 21287 USA.
EM emaul@jhsph.edu
RI Boland, Michael/HJI-9286-2023
OI Friedman, David/0000-0002-2055-5797; Boland, Michael/0000-0003-2506-7095
FU Alcon; Heidelberg Engineering; NIH-NEI; NIH, Wilmer Institute [EY01765];
   Leonard Wagner Trust, New York, NY; Tom Forrester; Carl Zeiss Meditec
FX Harry A. Quigley - financial (research) support - Alcon, Heidelberg
   Engineering, and the NIH-NEI. Supported in part by NIH research grant
   EY01765 (Core Facility Grant, Wilmer Institute), and by unrestricted
   gifts from the Leonard Wagner Trust, New York, NY, and Tom Forrester.
   David S. Friedman - financial (research) support - Carl Zeiss Meditec.
CR AKAIKE H, 1974, IEEE T AUTOMAT CONTR, VAC19, P716, DOI 10.1109/TAC.1974.1100705
   Alm A., 1992, ADLERS PHYSL EYE, P198
   Boland MV, 2007, J GLAUCOMA, V16, P406, DOI 10.1097/IJG.0b013e31806540a1
   BUUS DR, 1989, OPHTHALMOLOGY, V96, P16
   Chen Teresa C, 2008, Int Ophthalmol Clin, V48, P29, DOI 10.1097/IIO.0b013e318187e801
   Esmaeelpour M, 2010, INVEST OPHTH VIS SCI, V51, P5260, DOI 10.1167/iovs.10-5196
   FANTES FE, 1989, OPHTHALMOLOGY, V96, P20
   Fine SL, 2000, NEW ENGL J MED, V342, P483, DOI 10.1056/NEJM200002173420707
   Foster PJ, 2002, BRIT J OPHTHALMOL, V86, P238, DOI 10.1136/bjo.86.2.238
   FRANCOIS J, 1964, ARCH OPHTHALMOL-CHIC, V71, P219
   Fujiwara T, 2009, AM J OPHTHALMOL, V148, P445, DOI 10.1016/j.ajo.2009.04.029
   Gloesmann M, 2003, INVEST OPHTH VIS SCI, V44, P1696, DOI 10.1167/iovs.02-0654
   Gordon MO, 2002, ARCH OPHTHALMOL-CHIC, V120, P714
   Hamilton L., 1991, Stata Technical Bulletin, V2, P21
   HAYREH SS, 1969, BRIT J OPHTHALMOL, V53, P721, DOI 10.1136/bjo.53.11.721
   HAYREH SS, 1970, BRIT J OPHTHALMOL, V54, P461, DOI 10.1136/bjo.54.7.461
   Ikuno Y, 2010, INVEST OPHTH VIS SCI, V51, P2173, DOI 10.1167/iovs.09-4383
   Ikuno Y, 2009, INVEST OPHTH VIS SCI, V50, P3876, DOI 10.1167/iovs.08-3325
   JONAS JB, 1989, INVEST OPHTH VIS SCI, V30, P908
   KUBOTA T, 1993, BRIT J OPHTHALMOL, V77, P430, DOI 10.1136/bjo.77.7.430
   Kumar RS, 2008, ARCH OPHTHALMOL-CHIC, V126, P1647, DOI 10.1001/archophthalmol.2008.514
   Margolis R, 2009, AM J OPHTHALMOL, V147, P811, DOI 10.1016/j.ajo.2008.12.008
   Nassif N, 2004, OPT LETT, V29, P480, DOI 10.1364/OL.29.000480
   Povazay B, 2003, OPT EXPRESS, V11, P1980, DOI 10.1364/OE.11.001980
   Quigley HA, 2003, J GLAUCOMA, V12, P167, DOI 10.1097/00061198-200304000-00013
   Read SA, 2010, INVEST OPHTH VIS SCI, V51, P6262, DOI 10.1167/iovs.10-5457
   Sakai H, 2005, OPHTHALMOLOGY, V112, P413, DOI 10.1016/j.ophtha.2004.08.026
   Smith EL, 1998, OPTOMETRY VISION SCI, V75, P388, DOI 10.1097/00006324-199806000-00023
   Spaide RF, 2008, AM J OPHTHALMOL, V146, P496, DOI 10.1016/j.ajo.2008.05.032
   Spraul CW, 2002, VISION RES, V42, P923, DOI 10.1016/S0042-6989(02)00022-6
   Wallman J, 2004, NEURON, V43, P447, DOI 10.1016/j.neuron.2004.08.008
   Wildsoet CF, 1997, OPHTHAL PHYSL OPT, V17, P279, DOI 10.1111/j.1475-1313.1997.tb00059.x
   Wojtkowski M, 2002, J BIOMED OPT, V7, P457, DOI 10.1117/1.1482379
   Yin ZQ, 1997, J GLAUCOMA, V6, P23
NR 34
TC 218
Z9 235
U1 0
U2 18
PU ELSEVIER SCIENCE INC
PI NEW YORK
PA 360 PARK AVE SOUTH, NEW YORK, NY 10010-1710 USA
SN 0161-6420
EI 1549-4713
J9 OPHTHALMOLOGY
JI Ophthalmology
PD AUG
PY 2011
VL 118
IS 8
BP 1571
EP 1579
DI 10.1016/j.ophtha.2011.01.016
PG 9
WC Ophthalmology
WE Science Citation Index Expanded (SCI-EXPANDED)
SC Ophthalmology
GA 800TT
UT WOS:000293390900014
PM 21492939
OA Green Accepted
DA 2025-03-30
ER

PT J
AU Tay, E
   Seah, SK
   Chan, SP
   Lim, ATH
   Chew, SJ
   Foster, PJ
   Aung, T
AF Tay, E
   Seah, SK
   Chan, SP
   Lim, ATH
   Chew, SJ
   Foster, PJ
   Aung, T
TI Optic disk ovality as an index of tilt and its relationship to myopia
   and perimetry
SO AMERICAN JOURNAL OF OPHTHALMOLOGY
LA English
DT Article; Proceedings Paper
CT Annual Meeting of the
   Association-for-Research-in-Vision-and-Ophthalmology
CY APR 24-29, 2004
CL Ft Lauderdale, FL
SP Assoc Res Vis & Ophthalmol
ID OPEN-ANGLE GLAUCOMA; AUTOMATED STATIC PERIMETRY; PERIPAPILLARY
   CRESCENTS; OCULAR HYPERTENSION; REFRACTIVE ERROR; TENSION; ANOMALIES;
   RISK; EYES
AB PURPOSE: To examine the association of optic disk ovality with myopic refractive error, axial length, and the visual field.
   DESIGN: Prospective observational case series.
   METHODS: The study included 150 randomly recruited male subjects with myopia. In all cases, one eye was randomly selected, and subjective refraction, slit-lamp examination, applanation tonometry, gonioscopy, A-scan ultrasonography, funduscopy, and color optic disk stereo photography were performed. Disk ovality was assessed using the ratio of minimum to maximum disk diameter (index of tilt). A ratio of less than or equal to 0.8 was considered as significant disk tilt. Visual fields were tested using static automated threshold perimetry with two methods of optical correction: trial lenses and contact lenses.
   RESULTS: Of the total sample, 137 subjects completed the study. Mean age was 21.2 +/- 1.1 year, and mean spherical equivalent was -6.36 +/- 3.56 diopters. Mean ovality ratio was 0.83 +/- 0.09; 55 subjects (40.2%) had significant tilted optic disks. Greater optic disk ovality (tilt) correlated with greater myopia (P =.009) and longer axial length (P =.009); 95.6% of subjects had normal visual fields with both methods of optical correction. Using multiple linear regression analysis, greater tilt was independently related to a higher mean defect on testing with trial lenses (P <.01).
   CONCLUSIONS: Increased optic disk tilt was associated with higher myopia and reduced sensitivity on field testing. These factors are important in the assessment of glaucoma in patients with myopia.
C1 Singapore Natl Eye Ctr, Singapore 168751, Singapore.
   Moorfields Eye Hosp, London, England.
   Inst Ophthalmol, Dept Epidemiol, London, England.
   Singapore Eye Res Inst, Singapore, Singapore.
   Def Med & Environm Res Inst, Singapore, Singapore.
   Tan Tock Seng Hosp, Singapore, Singapore.
   Natl Univ Singapore, Singapore 117548, Singapore.
C3 Singapore National Eye Center; University of London; University College
   London; Moorfields Eye Hospital NHS Foundation Trust; University of
   London; University College London; Singapore National Eye Center;
   National University of Singapore; Tan Tock Seng Hospital; National
   University of Singapore
RP Singapore Natl Eye Ctr, 11 3rd Hosp Ave, Singapore 168751, Singapore.
EM tin11@pacific.net.sg
RI Foster, Paul/V-7288-2019
OI Foster, Paul/0000-0002-4755-177X
CR ABDALLA MI, 1970, BRIT J OPHTHALMOL, V54, P122, DOI 10.1136/bjo.54.2.122
   Altman D G., 1999, Practical Statistics for Medical Research, P403
   APPLE DJ, 1982, SURV OPHTHALMOL, V27, P3, DOI 10.1016/0039-6257(82)90111-4
   Aung T, 2001, OPHTHALMOLOGY, V108, P290, DOI 10.1016/S0161-6420(00)00497-8
   BLAND JM, 1986, LANCET, V1, P307, DOI 10.1016/s0140-6736(86)90837-8
   BRAZITIKOS PD, 1990, ARCH OPHTHALMOL-CHIC, V108, P1698, DOI 10.1001/archopht.1990.01070140052027
   COOK RD, 1983, BIOMETRIKA, V70, P1, DOI 10.1093/biomet/70.1.1
   DAUBS JG, 1981, T OPHTHAL SOC UK, V101, P121
   DAVID R, 1985, ARCH OPHTHALMOL-CHIC, V103, P1812
   Dichtl A, 1998, BRIT J OPHTHALMOL, V82, P286, DOI 10.1136/bjo.82.3.286
   DORRELL D, 1978, BRIT J OPHTHALMOL, V62, P16, DOI 10.1136/bjo.62.1.16
   Eong K. G. Au, 1993, Singapore Medical Journal, V34, P489
   Eong K. G. Au, 1993, Singapore Medical Journal, V34, P29
   GRAHAM MV, 1973, BRIT J OPHTHALMOL, V57, P307, DOI 10.1136/bjo.57.5.307
   Jonas JB, 1997, GRAEF ARCH CLIN EXP, V235, P627, DOI 10.1007/BF00946938
   JONAS JB, 1988, INVEST OPHTH VIS SCI, V29, P1151
   Jonas JB, 1997, OPHTHALMOLOGY, V104, P1934, DOI 10.1016/S0161-6420(97)30004-9
   JONAS JB, 1988, GRAEF ARCH CLIN EXP, V226, P587, DOI 10.1007/BF02169209
   Lin LLK, 1999, OPTOMETRY VISION SCI, V76, P275, DOI 10.1097/00006324-199905000-00013
   LING S L, 1987, SMJ Singapore Medical Journal, V28, P288
   Mitchell P, 1999, OPHTHALMOLOGY, V106, P2010, DOI 10.1016/S0161-6420(99)90416-5
   PERKINS ES, 1982, ARCH OPHTHALMOL-CHIC, V100, P1464
   PHELPS CD, 1982, AM J OPHTHALMOL, V93, P622, DOI 10.1016/S0002-9394(14)77378-7
   PODOS SM, 1966, AM J OPHTHALMOL, V62, P1039, DOI 10.1016/0002-9394(66)92551-7
   RUCKER CW, 1946, ARCH OPHTHALMOL-CHIC, V35, P546
   Rudnicka AR, 1996, OPHTHAL PHYSL OPT, V16, P416, DOI 10.1016/0275-5408(96)00001-4
   RUDNICKA AR, 1995, OPHTHAL PHYSL OPT, V15, P409, DOI 10.1016/0275-5408(95)00072-L
   Tay M T, 1992, Ann Acad Med Singap, V21, P785
   TOMLINSON A, 1970, BRIT J OPHTHALMOL, V54, P548, DOI 10.1136/bjo.54.8.548
   Vongphanit J, 2002, AM J OPHTHALMOL, V133, P679, DOI 10.1016/S0002-9394(02)01339-9
   WILSON MR, 1987, ARCH OPHTHALMOL-CHIC, V105, P1066
   YOUNG SE, 1976, AM J OPHTHALMOL, V82, P16, DOI 10.1016/0002-9394(76)90658-9
NR 32
TC 215
Z9 226
U1 0
U2 15
PU ELSEVIER SCIENCE INC
PI NEW YORK
PA 360 PARK AVE SOUTH, NEW YORK, NY 10010-1710 USA
SN 0002-9394
EI 1879-1891
J9 AM J OPHTHALMOL
JI Am. J. Ophthalmol.
PD FEB
PY 2005
VL 139
IS 2
BP 247
EP 252
DI 10.1016/j.ajo.2004.08.076
PG 6
WC Ophthalmology
WE Science Citation Index Expanded (SCI-EXPANDED); Conference Proceedings Citation Index - Science (CPCI-S)
SC Ophthalmology
GA 903VR
UT WOS:000227454200005
PM 15733984
DA 2025-03-30
ER

PT J
AU Sleath, B
   Robin, AL
   Covert, D
   Byrd, JE
   Tudor, G
   Svarstad, B
AF Sleath, B
   Robin, AL
   Covert, D
   Byrd, JE
   Tudor, G
   Svarstad, B
TI Patient-reported behavior and problems in using glaucoma medications
SO OPHTHALMOLOGY
LA English
DT Article
ID PATIENTS PRESCRIBED EYEDROPS; ADHERENCE; NONCOMPLIANCE; BARRIERS
AB Objective: The objectives of the current study were to describe the different types of problems patients receiving adjunctive therapy reported having when taking their glaucoma medications and to examine the relationship between patient-reported problems in taking their glaucoma medications and patient adherence.
   Design: Cross-sectional survey.
   Participants: A survey was distributed to glaucoma patients in 4 geographically distinct ophthalmology practices. We excluded patients using only 1 glaucoma medication. The survey was completed by 324 patients.
   Methods: For each patient, average percent adherence to his or her glaucoma medication regimen was calculated. Logistic regression was used to examine how patient characteristics and problems in using glaucoma medications were related to reported adherence.
   Main Outcome Measure: Whether patients were less than 100% adherent in the previous week.
   Results: We found that 60% of patients reported 1 or more problems with taking their glaucoma medications. Fourteen percent of patients reported being less than 100% adherent to their glaucoma regimen medications during the previous week. Patients who had difficulty remembering to take their glaucoma medications and those who reported that they had other problems or concerns with their glaucoma medications were significantly less likely to be 100% adherent.
   Conclusions: Patient adherence to a glaucoma medication regimen could be improved among patients receiving adjunctive therapy. Ophthalmologists and their clinical colleagues should make sure to discuss the problems and concerns that patients may have in taking their glaucoma medications in an effort to improve adherence.
C1 Univ N Carolina, Sch Pharm, Cecil G Sheps Ctr Hlth Serv Res, Chapel Hill, NC 27599 USA.
   Johns Hopkins Univ, Bloomberg Sch Publ Hlth, Dept Int Hlth, Baltimore, MD USA.
   Johns Hopkins Univ, Sch Med, Dept Ophthalmol, Baltimore, MD 21205 USA.
   Alcon Res Inc, Hlth Econ, Ft Worth, TX USA.
   Univ N Carolina, Sch Pharm, Chapel Hill, NC USA.
   Husson Coll, Bangor, ME USA.
   Univ Wisconsin, Sch Pharm, Social & Adm Pharm Div, Madison, WI 53706 USA.
C3 University of North Carolina; University of North Carolina Chapel Hill;
   Johns Hopkins University; Johns Hopkins Bloomberg School of Public
   Health; Johns Hopkins University; Novartis; Alcon; University of North
   Carolina; University of North Carolina Chapel Hill; Husson University;
   University of Wisconsin System; University of Wisconsin Madison
RP Sleath, B (corresponding author), Univ N Carolina, Sch Pharm, Cecil G Sheps Ctr Hlth Serv Res, CB 7590, Chapel Hill, NC 27599 USA.
EM Betsy_Sleath@unc.edu
OI Robin, Alan/0000-0003-1959-8770
CR CHRAI SS, 1974, J PHARM SCI, V63, P333, DOI 10.1002/jps.2600630304
   Cramer JA, 1998, DRUG AGING, V12, P7, DOI 10.2165/00002512-199812010-00002
   DiMatteo MR, 2004, MED CARE, V42, P200, DOI 10.1097/01.mlr.0000114908.90348.f9
   Glaucoma Research Foundation, 2005, GLAUC FACTS STATS
   GURWITZ JH, 1993, AM J PUBLIC HEALTH, V83, P711, DOI 10.2105/AJPH.83.5.711
   Haynes RB, 2002, JAMA-J AM MED ASSOC, V288, P2880, DOI 10.1001/jama.288.22.2880
   KASS MA, 1986, AM J OPHTHALMOL, V101, P515, DOI 10.1016/0002-9394(86)90939-6
   KASS MA, 1987, AM J OPHTHALMOL, V103, P188, DOI 10.1016/S0002-9394(14)74225-4
   Meichenbaum D., 1987, FACILITATING TREATME
   PATEL SC, 1995, OPHTHALMIC SURG LAS, V26, P233
   Robin AL, 2005, OPHTHALMOLOGY, V112, P863, DOI 10.1016/j.ophtha.2004.12.026
   Roter DL, 1998, MED CARE, V36, P1138, DOI 10.1097/00005650-199808000-00004
   Svarstad BL, 1999, PATIENT EDUC COUNS, V37, P113, DOI 10.1016/S0738-3991(98)00107-4
   Taylor SA, 2002, J OCUL PHARMACOL TH, V18, P401, DOI 10.1089/10807680260362687
   Tsai JC, 2003, J GLAUCOMA, V12, P393, DOI 10.1097/00061198-200310000-00001
   WINFIELD AJ, 1990, BRIT J OPHTHALMOL, V74, P477, DOI 10.1136/bjo.74.8.477
NR 16
TC 208
Z9 223
U1 0
U2 6
PU ELSEVIER SCIENCE INC
PI NEW YORK
PA 360 PARK AVE SOUTH, NEW YORK, NY 10010-1710 USA
SN 0161-6420
J9 OPHTHALMOLOGY
JI Ophthalmology
PD MAR
PY 2006
VL 113
IS 3
BP 431
EP 436
DI 10.1016/j.ophtha.2005.10.034
PG 6
WC Ophthalmology
WE Science Citation Index Expanded (SCI-EXPANDED)
SC Ophthalmology
GA 017LD
UT WOS:000235694200011
PM 16458967
DA 2025-03-30
ER

PT J
AU Kim, TW
   Kim, M
   Weinreb, RN
   Woo, SJ
   Park, KH
   Hwang, JM
AF Kim, Tae-Woo
   Kim, Martha
   Weinreb, Robert N.
   Woo, Se Joon
   Park, Kyu Hyung
   Hwang, Jeong-Min
TI Optic Disc Change with Incipient Myopia of Childhood
SO OPHTHALMOLOGY
LA English
DT Article
ID OPEN-ANGLE GLAUCOMA; PERIPAPILLARY ATROPHY; RISK-FACTORS; CHORIORETINAL
   ATROPHY; TENSION GLAUCOMA; PROGRESSION; SHAPE; EYES
AB Purpose: To describe progressive tilting of the optic nerve head (ONH) and development/enlargement of parapapillary atrophy (PPA) observed in children with incipient myopia and to investigate factors associated with such changes.
   Design: Retrospective, observational study.
   Participants: This study included 118 eyes of 118 Korean children who were assessed by serial disc photography at intervals of 1 year or more.
   Methods: All disc photographs were reviewed by 2 experienced ophthalmologists, and eyes were classified into 2 groups with respect to the change in the ONH appearance and development/enlargement of beta-zone PPA: (1) ONH/PPA changed group and (2) ONH/PPA unchanged group. To quantify the ONH/PPA changes, the ratio of the horizontal to vertical disc diameter (HVDR) and the ratio of the maximum PPA width to vertical disc diameter (PVDR) were measured. Factors associated with ONH/PPA changes were evaluated using logistic regression analysis. Refractive errors were measured with cycloplegic refraction.
   Main Outcome Measures: Morphologic changes of the ONH/PPA as observed in serial disc photographs and its association with myopic shift.
   Results: Mean subject age and refractive error at the time of initial fundus examination were 7.3 +/- 3.7 years (range, 1-17 years) and -0.9 +/- 1.9 diopters (range, -5.9 to +3.0 diopters), respectively. Mean follow-up period was 38.1 +/- 19.6 months (range, 12-88 months). Fifty-one eyes (43%) were classified as the ONH/PPA change group. In the ONH/PPA change group, HVDR decreased from the initial value of 0.92 +/- 0.08 to the final value of 0.86 +/- 0.11, and the PVDR increased from the initial value of 0.08 +/- 0.07 to the final value of 0.20 +/- 0.11. The ONH/PPA changes were most remarkable in subjects between 7 and 9 years of age (odds ratio [OR] = 6.698; 95% confidence interval [CI], 2.296-19.546) and were associated with greater myopic shift during the follow-up period (OR = 0.483; 95% CI, 0.345-0.676).
   Conclusions: We demonstrate progressive tilting of the ONH, which was observed with development/enlargement of PPA in children who exhibited myopic shift. These findings suggest that tilted disc, as well as PPA, may be an acquired feature in myopic eyes, arising from scleral stretching.
   Financial Disclosure(s): The author(s) have no proprietary or commercial interest in any materials discussed in this article. Ophthalmology 2012; 119: 21-26 (C) 2012 by the American Academy of Ophthalmology.
C1 [Kim, Tae-Woo; Kim, Martha; Woo, Se Joon; Park, Kyu Hyung; Hwang, Jeong-Min] Seoul Natl Univ, Dept Ophthalmol, Coll Med, Bundang Hosp, Songnam 463707, Gyeonggi Do, South Korea.
   [Weinreb, Robert N.] Univ Calif San Diego, Hamilton Glaucoma Ctr, La Jolla, CA 92093 USA.
   [Weinreb, Robert N.] Univ Calif San Diego, Dept Ophthalmol, La Jolla, CA 92093 USA.
C3 Seoul National University (SNU); University of California System;
   University of California San Diego; University of California System;
   University of California San Diego
RP Kim, TW (corresponding author), Seoul Natl Univ, Dept Ophthalmol, Coll Med, Bundang Hosp, 300 Gumi Dong, Songnam 463707, Gyeonggi Do, South Korea.
EM twkim7@snu.ac.kr
RI Hwang, Jeong/J-5732-2012; Kim, Tae/J-5447-2012; Park, Kyu/J-5481-2012;
   Woo, Se Joon/I-7357-2013
OI Woo, Se Joon/0000-0003-3692-7169; Kim, Tae-Woo/0000-0002-5180-0978
FU Seoul National University Bundang Hospital [02-2006-026]
FX This study was supported by Seoul National University Bundang Hospital
   Research Fund grant no. 02-2006-026.
CR Ahmad R, 2010, BRIT J OPHTHALMOL, V94, P307, DOI 10.1136/bjo.2009.161794
   APPLE DJ, 1982, SURV OPHTHALMOL, V27, P3, DOI 10.1016/0039-6257(82)90111-4
   Curcio CA, 2000, OPHTHALMOLOGY, V107, P334, DOI 10.1016/S0161-6420(99)00037-8
   Curtin BJ, 1985, MYOPIAS BASIC SCI CL, P262
   Drance S, 2001, AM J OPHTHALMOL, V131, P699, DOI 10.1016/S0002-9394(01)00964-3
   Fleiss JL., 2003, STAT METHODS RATES P, P604
   Hyman L, 2005, ARCH OPHTHALMOL-CHIC, V123, P977, DOI 10.1001/archopht.123.7.977
   JONAS JB, 1989, INVEST OPHTH VIS SCI, V30, P908
   Lee KYC, 2010, INVEST OPHTH VIS SCI, V51, P666, DOI 10.1167/iovs.09-3663
   LESKE MC, 1995, ARCH OPHTHALMOL-CHIC, V113, P918, DOI 10.1001/archopht.1995.01100070092031
   Manjunath V, 2011, OPHTHALMOLOGY, V118, P531, DOI 10.1016/j.ophtha.2010.07.013
   Nakazawa M, 2008, ACTA OPHTHALMOL, V86, P626, DOI 10.1111/j.1600-0420.2007.01139.x
   Nakazawa T, 2010, JPN J OPHTHALMOL, V54, P291, DOI 10.1007/s10384-010-0816-y
   PERKINS ES, 1982, ARCH OPHTHALMOL-CHIC, V100, P1464
   See JLS, 2009, OPHTHALMOLOGY, V116, P840, DOI 10.1016/j.ophtha.2008.12.005
   Suzuki Y, 2006, OPHTHALMOLOGY, V113, P1613, DOI 10.1016/j.ophtha.2006.03.059
   Teng CC, 2010, OPHTHALMOLOGY, V117, P909, DOI 10.1016/j.ophtha.2009.10.016
   Uchida H, 1998, OPHTHALMOLOGY, V105, P1541, DOI 10.1016/S0161-6420(98)98044-7
   Yamazaki Y, 1999, JPN J OPHTHALMOL, V43, P392, DOI 10.1016/S0021-5155(99)00096-9
NR 19
TC 205
Z9 215
U1 1
U2 18
PU ELSEVIER SCIENCE INC
PI NEW YORK
PA 360 PARK AVE SOUTH, NEW YORK, NY 10010-1710 USA
SN 0161-6420
J9 OPHTHALMOLOGY
JI Ophthalmology
PD JAN
PY 2012
VL 119
IS 1
BP 21
EP U335
DI 10.1016/j.ophtha.2011.07.051
PG 9
WC Ophthalmology
WE Science Citation Index Expanded (SCI-EXPANDED)
SC Ophthalmology
GA 869ZS
UT WOS:000298639500005
PM 21978594
DA 2025-03-30
ER

PT J
AU Christopher, M
   Beighith, A
   Bowd, C
   Proudfoot, JA
   Goldbaum, MH
   Weinreb, RN
   Girkin, CA
   Liebmann, JM
   Zangwill, LM
AF Christopher, Mark
   Beighith, Akram
   Bowd, Christopher
   Proudfoot, James A.
   Goldbaum, Michael H.
   Weinreb, Robert N.
   Girkin, Christopher A.
   Liebmann, Jeffrey M.
   Zangwill, Linda M.
TI Performance of Deep Learning Architectures and Transfer Learning for
   Detecting Glaucomatous Optic Neuropathy in Fundus Photographs
SO SCIENTIFIC REPORTS
LA English
DT Article
ID OPEN-ANGLE GLAUCOMA; AFRICAN DESCENT; NERVE HEAD; PREVALENCE; EYE;
   FEATURES; IMAGES; CUP
AB The ability of deep learning architectures to identify glaucomatous optic neuropathy (GON) in fundus photographs was evaluated. A large database of fundus photographs (n = 14,822) from a racially and ethnically diverse group of individuals (over 33% of African descent) was evaluated by expert reviewers and classified as GON or healthy. Several deep learning architectures and the impact of transfer learning were evaluated. The best performing model achieved an overall area under receiver operating characteristic (AUC) of 0.91 in distinguishing GON eyes from healthy eyes. It also achieved an AUC of 0.97 for identifying GON eyes with moderate-to-severe functional loss and 0.89 for GON eyes with mild functional loss. A sensitivity of 88% at a set 95% specificity was achieved in detecting moderate-to-severe GON. In all cases, transfer improved performance and reduced training time. Model visualizations indicate that these deep learning models relied on, in part, anatomical features in the inferior and superior regions of the optic disc, areas commonly used by clinicians to diagnose GON. The results suggest that deep learning-based assessment of fundus images could be useful in clinical decision support systems and in the automation of large-scale glaucoma detection and screening programs.
C1 [Christopher, Mark; Beighith, Akram; Bowd, Christopher; Proudfoot, James A.; Goldbaum, Michael H.; Weinreb, Robert N.; Zangwill, Linda M.] Univ Calif San Diego, Shiley Eye Inst, Dept Ophthalmol, Hamilton Glaucoma Ctr, La Jolla, CA 92093 USA.
   [Girkin, Christopher A.] Univ Alabama Birmingham, Sch Med, Birmingham, AL USA.
   [Liebmann, Jeffrey M.] Columbia Univ, Dept Ophthalmol, Edward S Harkness Eye Inst, Bernard & Shirlee Brown Glaucoma Res Lab,Med Ctr, New York, NY USA.
C3 University of California System; University of California San Diego;
   University of Alabama System; University of Alabama Birmingham; Columbia
   University
RP Zangwill, LM (corresponding author), Univ Calif San Diego, Shiley Eye Inst, Dept Ophthalmol, Hamilton Glaucoma Ctr, La Jolla, CA 92093 USA.
EM lzangwill@ucsd.edu
RI Goldbaum, Michael/AAG-4258-2020
OI Bowd, Christopher/0000-0001-9330-9987; Girkin,
   Christopher/0000-0002-5781-7682
FU Heidelberg Engineering; Carl Zeiss Meditec; Centervue; Genentech; Konan
   Medical; National Eye Institute; Optos; Optovue Research to Prevent
   Blindness; EyeSight Foundation of Alabama; Research to Prevent
   Blindness; Research to Prevent Blindness (New York, NY); Topcon Medical
   System Inc.; NEI [EY11008, P30 EY022589, EY026590, EY022039, EY021818,
   EY023704, EY029058, T32 EY026590, R21 EY027945]
FX MC: None. AB: None. CB: None. JAP: None. MHG: None. RNW: Aerie
   Pharmaceuticals, Allergan (consultant); Heidelberg Engineering, Carl
   Zeiss Meditec, Centervue, Genentech, Konan Medical, National Eye
   Institute, Optos, Optovue Research to Prevent Blindness (research
   support). CAG: National Eye Institute, EyeSight Foundation of Alabama,
   Research to Prevent Blindness, Heidelberg Engineering (research
   support). JML: Alcon, Allergan, Bausch & Lomb, Carl Zeiss Meditec,
   Heidelberg Engineering, Reichert, Valeant Pharmaceuticals (consultant);
   Bausch & Lomb, Carl Zeiss Meditec, Heidelberg Engineering, National Eye
   Institute, Optovue, Reichert Technologies, Research to Prevent
   Blindness. LMZ: Carl Zeiss Meditec, Heidelberg Engineering, National Eye
   Institute, Optovue, Topcon Medical System Inc. (research support). NEI:
   EY11008, P30 EY022589, EY026590, EY022039, EY021818, EY023704, EY029058,
   T32 EY026590, R21 EY027945, Genentech Inc. Unrestricted grant from
   Research to Prevent Blindness (New York, NY)
CR Abramoff Michael D, 2010, IEEE Rev Biomed Eng, V3, P169, DOI 10.1109/RBME.2010.2084567
   Abràmoff MD, 2016, INVEST OPHTH VIS SCI, V57, P5200, DOI 10.1167/iovs.16-19964
   [Anonymous], 2015, 3 INT C LEARN REPR I
   [Anonymous], PROC CVPR IEEE
   [Anonymous], OPHTHALMOLOGY
   [Anonymous], P NAT C ART INT
   [Anonymous], 2012, COMP EFF REV
   [Anonymous], 2016, J BIG DATA
   [Anonymous], 2001, T AM OPHTHALMOL SOC
   Asaoka R, 2016, OPHTHALMOLOGY, V123, P1974, DOI 10.1016/j.ophtha.2016.05.029
   Baker B., 2017, P 5 INT C LEARN REPR
   Burr J, 2007, HEALTH TECHNOL ASSES, V11, P1, DOI 10.3310/hta11410
   Chakrabarty L, 2016, J GLAUCOMA, V25, P590, DOI 10.1097/IJG.0000000000000354
   CHAUDHURI S, 1989, IEEE T MED IMAGING, V8, P263, DOI 10.1109/42.34715
   Chen XY, 2015, IEEE ENG MED BIO, P715, DOI 10.1109/EMBC.2015.7318462
   Chua J, 2015, JAMA OPHTHALMOL, V133, P938, DOI 10.1001/jamaophthalmol.2015.1478
   Devalla SK, 2018, INVEST OPHTH VIS SCI, V59, P63, DOI 10.1167/iovs.17-22617
   Donahue J, 2017, IEEE T PATTERN ANAL, V39, P677, DOI 10.1109/TPAMI.2016.2599174
   Gaasterland D E, 2001, Trans Am Ophthalmol Soc, V99, P177
   Glorot X., 2010, JMLR WORKSHOP C P, P249
   Goldbaum M, 1996, INTERNATIONAL CONFERENCE ON IMAGE PROCESSING, PROCEEDINGS - VOL III, P695, DOI 10.1109/ICIP.1996.560760
   Grau J, 2015, BIOINFORMATICS, V31, P2595, DOI 10.1093/bioinformatics/btv153
   Gulshan V, 2016, JAMA-J AM MED ASSOC, V316, P2402, DOI 10.1001/jama.2016.17216
   Jampel HD, 2009, AM J OPHTHALMOL, V147, P39, DOI 10.1016/j.ajo.2008.07.023
   Jia YQ, 2014, PROCEEDINGS OF THE 2014 ACM CONFERENCE ON MULTIMEDIA (MM'14), P675, DOI 10.1145/2647868.2654889
   Jonas JB, 1999, SURV OPHTHALMOL, V43, P293, DOI 10.1016/S0039-6257(98)00049-6
   Kermany DS, 2018, CELL, V172, P1122, DOI 10.1016/j.cell.2018.02.010
   Lee CS, 2017, OPHTHALMOL RETINA, V1, P322, DOI 10.1016/j.oret.2016.12.009
   LESKE MC, 1994, ARCH OPHTHALMOL-CHIC, V112, P821, DOI 10.1001/archopht.1994.01090180121046
   Li AN, 2016, IEEE ENG MED BIO, P1328, DOI 10.1109/EMBC.2016.7590952
   Li ZX, 2018, OPHTHALMOLOGY, V125, P1199, DOI 10.1016/j.ophtha.2018.01.023
   Lichter P R, 1976, Trans Am Ophthalmol Soc, V74, P532
   Litjens G, 2017, MED IMAGE ANAL, V42, P60, DOI 10.1016/j.media.2017.07.005
   Miller SE, 2017, AM J OPHTHALMOL, V182, P99, DOI 10.1016/j.ajo.2017.07.010
   Moyer VA, 2013, ANN INTERN MED, V159, P484, DOI 10.7326/0003-4819-159-6-201309170-00686
   Muhammad H, 2017, J GLAUCOMA, V26, P1086, DOI 10.1097/IJG.0000000000000765
   Obuchowski NA, 1997, BIOMETRICS, V53, P567, DOI 10.2307/2533958
   Quigley HA, 2006, BRIT J OPHTHALMOL, V90, P262, DOI 10.1136/bjo.2005.081224
   R Development Core Team, 2011, R. R: A Language and Environment for Statistical Computing, DOI DOI 10.1007/978-3-540-74686-7
   Racette L, 2010, ARCH OPHTHALMOL-CHIC, V128, P551, DOI 10.1001/archophthalmol.2010.58
   Robin X, 2011, BMC BIOINFORMATICS, V12, DOI 10.1186/1471-2105-12-77
   Rusk N, 2016, NAT METHODS, V13, P35, DOI 10.1038/nmeth.3707
   Russakovsky O, 2015, INT J COMPUT VISION, V115, P211, DOI 10.1007/s11263-015-0816-y
   Sample PA, 2009, ARCH OPHTHALMOL-CHIC, V127, P1136, DOI 10.1001/archophthalmol.2009.187
   SCHWARTZ JT, 1975, ARCH OPHTHALMOL-CHIC, V93, P776, DOI 10.1001/archopht.1975.01010020670002
   Shen DG, 2017, ANNU REV BIOMED ENG, V19, P221, DOI [10.1146/annurev-bioeng-071516-044442, 10.1146/annurev-bioeng-071516044442]
   Stark Angela., 2018, FDA permits marketing of artificial intelligence-based device to detect certain diabetes-related eye problems
   Szegedy C., 2015, CVPR, P1, DOI DOI 10.1109/CVPR.2015.7298594
   Tham YC, 2014, OPHTHALMOLOGY, V121, P2081, DOI 10.1016/j.ophtha.2014.05.013
   TIELSCH JM, 1991, AM J EPIDEMIOL, V134, P1102, DOI 10.1093/oxfordjournals.aje.a116013
   VARMA R, 1992, OPHTHALMOLOGY, V99, P215
   Wang J., 2017, CONVOLUTIONAL NEURAL
   Yousefi S, 2014, IEEE T BIO-MED ENG, V61, P2112, DOI 10.1109/TBME.2014.2314714
   Zangwill LM, 2004, ARCH OPHTHALMOL-CHIC, V122, P22, DOI 10.1001/archopht.122.1.22
   Zbontar J, 2015, PROC CVPR IEEE, P1592, DOI 10.1109/CVPR.2015.7298767
   Zeiler MD, 2014, LECT NOTES COMPUT SC, V8689, P818, DOI 10.1007/978-3-319-10590-1_53
NR 56
TC 204
Z9 220
U1 1
U2 22
PU NATURE PORTFOLIO
PI BERLIN
PA HEIDELBERGER PLATZ 3, BERLIN, 14197, GERMANY
SN 2045-2322
J9 SCI REP-UK
JI Sci Rep
PD NOV 12
PY 2018
VL 8
AR 16685
DI 10.1038/s41598-018-35044-9
PG 13
WC Multidisciplinary Sciences
WE Science Citation Index Expanded (SCI-EXPANDED)
SC Science & Technology - Other Topics
GA GZ8TT
UT WOS:000449767900021
PM 30420630
OA Green Published, gold
DA 2025-03-30
ER

PT J
AU Mookiah, MRK
   Acharya, UR
   Lim, CM
   Petznick, A
   Suri, JS
AF Mookiah, Muthu Rama Krishnan
   Acharya, U. Rajendra
   Lim, Choo Min
   Petznick, Andrea
   Suri, Jasjit S.
TI Data mining technique for automated diagnosis of glaucoma using higher
   order spectra and wavelet energy features
SO KNOWLEDGE-BASED SYSTEMS
LA English
DT Article
DE Glaucoma; Retina imaging; Computer aided diagnosis; Higher order
   spectra; Wavelet; Support vector machine
ID OPTIC-NERVE HEAD; ARTIFICIAL NEURAL-NETWORK; CLASSIFICATION;
   SEGMENTATION; IMAGES; TEXTURE; RETINA; SYSTEM; MODEL
AB Eye images provide an insight into important parts of the visual system, and also indicate the health of the entire human body. Glaucoma is one of the most common causes of blindness. It is a disease in which fluid pressure in the eye increases gradually, damaging the optic nerve and causing vision loss. Robust mass screening may help to extend the symptom-free life for the affected patients. The retinal optic nerve fiber layer can be assessed using optical coherence tomography, scanning laser polarimetry (SLP), and Heidelberg Retina Tomography (HRT) scanning methods. These methods are expensive and hence a novel low cost automated glaucoma diagnosis system using digital fundus images is proposed. The paper discusses the system for the automated identification of normal and glaucoma classes using Higher Order Spectra (HOS) and Discrete Wavelet Transform (DWT) features. The extracted features are fed to the Support Vector Machine (SVM) classifier with linear, polynomial order 1, 2, 3 and Radial Basis Function (RBF) to select the best kernel function for automated decision making. In this work, SVM classifier with kernel function of polynomial order 2 was able to identify the glaucoma and normal images automatically with an accuracy of 95%, sensitivity and specificity of 93.33% and 96.67% respectively. Finally, we have proposed a novel integrated index called Glaucoma Risk Index (GRI) which is made up of HOS and DWT features, to diagnose the unknown class using a single feature. We hope that this GRI will aid clinicians to make a faster glaucoma diagnosis during the mass screening of normal/glaucoma images. (C) 2012 Elsevier B.V. All rights reserved.
C1 [Mookiah, Muthu Rama Krishnan; Acharya, U. Rajendra; Lim, Choo Min] Ngee Ann Polytech, Dept Elect & Comp Engn, Singapore 599489, Singapore.
   [Petznick, Andrea] Singapore Eye Res Inst, Ocular Surface Res Grp, Singapore, Singapore.
   [Suri, Jasjit S.] Global Biomed Technol Inc, CTO, AIMBE, Roseville, CA USA.
   [Suri, Jasjit S.] Idaho State Univ Aff, Biomed Engn Dept, Moscow, ID USA.
C3 Singapore National Eye Center; National University of Singapore; Idaho
   State University
RP Mookiah, MRK (corresponding author), Ngee Ann Polytech, Dept Elect & Comp Engn, Singapore 599489, Singapore.
EM mkm2@np.edu.sg
RI Mookiah, Muthu/G-4033-2011; Acharya, Rajendra/E-3791-2010
OI Mookiah, Muthu Rama Krishnan/0000-0001-6437-1482; Acharya, U
   Rajendra/0000-0003-2689-8552
CR Acharya UR, 2011, TECHNOL CANCER RES T, V10, P371, DOI 10.7785/tcrt.2012.500214
   Acharya UR, 2011, IEEE T INF TECHNOL B, V15, P449, DOI 10.1109/TITB.2011.2119322
   Acharya R, 2010, INT J NEURAL SYST, V20, P509, DOI 10.1142/S0129065710002589
   Adler W, 2004, METHOD INFORM MED, V43, P150, DOI 10.1055/s-0038-1633853
   [Anonymous], MED DAT AN 3 INT S I
   [Anonymous], 2003, STAT PATTERN RECOGNI
   [Anonymous], INVESTIGATIVE OPTHAL
   [Anonymous], 1993, ser. PrenticeHall Signal Processing Series
   [Anonymous], P SPIE
   [Anonymous], SUPPORT VECTOR MACHI
   [Anonymous], LEARNING SOFT COMPUT
   [Anonymous], NEURAL NETWORKS CLAS
   [Anonymous], 33 ANN INT C IEEE EM
   [Anonymous], P MIUA
   Casteleiro MA, 2008, KNOWL-BASED SYST, V21, P247, DOI 10.1016/j.knosys.2007.11.008
   Balasubramanian M, 2009, IEEE T INF TECHNOL B, V13, P781, DOI 10.1109/TITB.2009.2020158
   Basile TMA, 2010, IEEE T INSTRUM MEAS, V59, P2591, DOI 10.1109/TIM.2010.2057552
   Bizios D, 2007, J GLAUCOMA, V16, P20, DOI 10.1097/IJG.0b013e31802b34e4
   Bock R, 2007, LECT NOTES COMPUT SC, V4713, P355
   Bock R, 2010, MED IMAGE ANAL, V14, P471, DOI 10.1016/j.media.2009.12.006
   Burbidge R., 2001, An introduction to support vector machine for data mining
   Chandran V, 1997, IEEE T IMAGE PROCESS, V6, P703, DOI 10.1109/83.568927
   Chrástek R, 2005, MED IMAGE ANAL, V9, P297, DOI 10.1016/j.media.2004.12.004
   Chua K. C., 2008, Journal of Medical Engineering & Technology, V32, P145, DOI 10.1080/03091900601050862
   Chua K. C., 2009, Journal of Medical Engineering & Technology, V33, P42, DOI 10.1080/03091900701559408
   Chua KC, 2010, MED ENG PHYS, V32, P679, DOI 10.1016/j.medengphy.2010.04.009
   Courant R., 2004, Methods of Mathematical Physics
   Dua S, 2012, IEEE T INF TECHNOL B, V16, P80, DOI 10.1109/TITB.2011.2176540
   El-Naqa I, 2002, IEEE T MED IMAGING, V21, P1552, DOI 10.1109/TMI.2002.806569
   Gonzalez R. C., 2017, Digital Image Processing, V4th
   Greaney MJ, 2002, INVEST OPHTH VIS SCI, V43, P140
   Hijazi MHA, 2012, KNOWL-BASED SYST, V29, P83, DOI 10.1016/j.knosys.2011.07.002
   Hoover A, 2003, IEEE T MED IMAGING, V22, P951, DOI 10.1109/TMI.2003.815900
   Huang CL, 2008, EXPERT SYST APPL, V34, P578, DOI 10.1016/j.eswa.2006.09.041
   Huang ML, 2010, GRAEF ARCH CLIN EXP, V248, P435, DOI 10.1007/s00417-009-1259-3
   Iester M, 1997, J GLAUCOMA, V6, P371, DOI 10.1097/00061198-199712000-00005
   Joachims T., 2002, Learning to Classify Text Using Support Vector Machines: Methods, Theory and Algorithms
   Kolár R, 2008, RADIOENGINEERING, V17, P109
   Krishnan MMR, 2010, EXPERT SYST APPL, V37, P470, DOI 10.1016/j.eswa.2009.05.045
   Lai CC, 2010, IEEE T INSTRUM MEAS, V59, P3060, DOI 10.1109/TIM.2010.2066770
   Lin SC, 2007, OPHTHALMOLOGY, V114, P1937, DOI 10.1016/j.ophtha.2007.07.005
   Nayak J, 2008, J MED SYST, V32, P107, DOI 10.1007/s10916-007-9113-9
   Nayak J, 2009, J MED SYST, V33, P337, DOI 10.1007/s10916-008-9195-z
   Oliver A, 2012, KNOWL-BASED SYST, V28, P68, DOI 10.1016/j.knosys.2011.11.021
   Pai PF, 2011, KNOWL-BASED SYST, V24, P314, DOI 10.1016/j.knosys.2010.10.003
   Rapantzikos K, 2003, MED IMAGE ANAL, V7, P95, DOI 10.1016/S1361-8415(02)00093-2
   Ren JC, 2012, KNOWL-BASED SYST, V26, P144, DOI 10.1016/j.knosys.2011.07.016
   Staal J, 2004, IEEE T MED IMAGING, V23, P501, DOI 10.1109/TMI.2004.825627
   Stoitsis J, 2006, IEEE T INSTRUM MEAS, V55, P1944, DOI 10.1109/TIM.2006.884348
   Swift S, 2001, KNOWL-BASED SYST, V14, P147, DOI 10.1016/S0950-7051(01)00091-0
   Swindale NV, 2000, INVEST OPHTH VIS SCI, V41, P1730
   Szekely N, 2006, IEEE T INSTRUM MEAS, V55, P944, DOI 10.1109/TIM.2006.870104
   Tan JH, 2010, INFRARED PHYS TECHN, V53, P120, DOI 10.1016/j.infrared.2009.10.006
   Tan JH, 2009, INFRARED PHYS TECHN, V52, P97, DOI 10.1016/j.infrared.2009.05.002
   U RA, 2008, J MED SYST, V32, P481, DOI 10.1007/s10916-008-9154-8
   Uchida H, 1996, INVEST OPHTH VIS SCI, V37, P2393
   Vapnik V.N., 1998, STAT LEARNING THEORY
   VETTERLI M, 1992, IEEE T SIGNAL PROCES, V40, P2207, DOI 10.1109/78.157221
   Wang X, 2012, KNOWL-BASED SYST, V27, P451, DOI 10.1016/j.knosys.2011.10.008
   Yuan H, 2011, IEEE T INSTRUM MEAS, V60, P696, DOI 10.1109/TIM.2010.2045549
   Yun WL, 2008, INFORM SCIENCES, V178, P106, DOI 10.1016/j.ins.2007.07.020
   Zangwill LM, 2004, INVEST OPHTH VIS SCI, V45, P3144, DOI 10.1167/iovs.04-0202
NR 62
TC 201
Z9 209
U1 2
U2 57
PU ELSEVIER
PI AMSTERDAM
PA RADARWEG 29, 1043 NX AMSTERDAM, NETHERLANDS
SN 0950-7051
EI 1872-7409
J9 KNOWL-BASED SYST
JI Knowledge-Based Syst.
PD SEP
PY 2012
VL 33
BP 73
EP 82
DI 10.1016/j.knosys.2012.02.010
PG 10
WC Computer Science, Artificial Intelligence
WE Science Citation Index Expanded (SCI-EXPANDED)
SC Computer Science
GA 964TP
UT WOS:000305719900006
DA 2025-03-30
ER

PT J
AU Lam, DSC
   Leung, KS
   Mohamed, S
   Chan, WM
   Palanivelu, MS
   Cheung, CYL
   Li, EYM
   Lai, RYK
   Leung, CKS
AF Lam, Dennis Shun Chiu
   Leung, King Sai
   Mohamed, Shaheeda
   Chan, Wai-man
   Palanivelu, Mahesh Shanmugam
   Cheung, Carol Yim Lui
   Li, Emmy Yuen Mei
   Lai, Ricky Yiu Kwong
   Leung, Christopher Kai-shun
TI Regional variations in the relationship between macular thickness
   measurements and myopia
SO INVESTIGATIVE OPHTHALMOLOGY & VISUAL SCIENCE
LA English
DT Article
ID OPTICAL COHERENCE TOMOGRAPHY; RETINAL THICKNESS; HEALTHY-SUBJECTS; AXIAL
   LENGTH; RISK-FACTORS; REPRODUCIBILITY; ANALYZER; HOLES; AGE
AB PURPOSE. To investigate the relationship between myopia and macular thickness, as measured by optical coherence tomography.
   METHODS. A total of 143 normal subjects comprising 80 eyes with high myopia (spherical equivalent [SE] < -6.0 D), 37 eyes with low to moderate myopia (SE between -6.0 and -0.5 D), and 26 nonmyopic eyes (SE > -0.5 D) were analyzed in this cross-sectional study. Total average, foveal, and inner and outer average macular thicknesses measured by the StratusOCT (Carl Zeiss Meditec Inc., Dublin, CA) were compared among the three diagnostic groups. Associations between macular thickness and refractive error/axial length were evaluated by linear regression analysis.
   RESULTS. The minimum foveal and average foveal (1-mm ring on the OCT retinal thickness map) thicknesses were significantly greater, and the outer ring macular (3-6-mm) thicknesses significantly lower in the high myopic eyes than in the low to moderate myopic and nonmyopic eyes. No significant difference was found in the inner ring (1-3-mm) macular thickness measurements among the groups. There was a positive correlation between the axial length and the average foveal thickness (r = 0.374, P < 0.001). Negative correlations were found between axial length and the average outer ring macular thickness (r = -0.471, P < 0.001) and total average macular thickness (r = -0.311, P < 0.001).
   CONCLUSIONS. Retinal thickness is related to refractive error/ axial length in normal subjects with regional variations in correlation within the 6-mm macular region. Analysis of macular thickness in the evaluation of macular diseases and glaucoma should be interpreted only in the context of refractive errors and the location of measurement.
C1 Chinese Univ Hong Kong, Hosp Eye, Dept Ophthalmol & Visual Sci, Kowloon, Hong Kong, Peoples R China.
C3 Chinese University of Hong Kong
RP Leung, CKS (corresponding author), Chinese Univ Hong Kong, Hosp Eye, Dept Ophthalmol & Visual Sci, 147K Argyle St, Kowloon, Hong Kong, Peoples R China.
EM tlims00@hotmail.com
RI Leung, Chris/N-8015-2019; Chan, Wai-Man/HLX-1997-2023; Palanivelu,
   Mahesh/AAH-2707-2020; Lam, Dennis/AAL-1211-2020; Cheung,
   Carol/AAF-1101-2020
OI Cheung, Carol/0000-0003-0869-859X; palanivelu, mahesh
   shanmugam/0000-0002-1912-4412; Leung, Christopher/0000-0003-4862-777X
CR Alamouti B, 2003, BRIT J OPHTHALMOL, V87, P899, DOI 10.1136/bjo.87.7.899
   APPLE DJ, 1978, CLINICOPATHOLOGIC CO, P39
   Chan A, 2006, ARCH OPHTHALMOL-CHIC, V124, P193, DOI 10.1001/archopht.124.2.193
   Chan CM, 2006, RETINA-J RET VIT DIS, V26, P176, DOI 10.1097/00006982-200602000-00009
   Curtin B J, 1977, Trans Am Ophthalmol Soc, V75, P67
   Curtin B J, 1970, Trans Am Ophthalmol Soc, V68, P312
   Evans JR, 1998, EYE, V12, P256, DOI 10.1038/eye.1998.60
   Göbel W, 2001, OPHTHALMOLOGE, V98, P157, DOI 10.1007/s003470170177
   Gürses-Özden R, 2004, J GLAUCOMA, V13, P238
   Hee MR, 1998, OPHTHALMOLOGY, V105, P360, DOI 10.1016/S0161-6420(98)93601-6
   Huynh SC, 2006, INVEST OPHTH VIS SCI, V47, P2351, DOI 10.1167/iovs.05-1396
   Kanai Kaname, 2002, Nippon Ganka Gakkai Zasshi, V106, P162
   LIANG H, 1995, VISION RES, V35, P1217, DOI 10.1016/0042-6989(94)00241-D
   Lim MCC, 2005, INVEST OPHTH VIS SCI, V46, P974, DOI 10.1167/iovs.04-0828
   Massin P, 2002, EUR J OPHTHALMOL, V12, P102, DOI 10.1177/112067210201200205
   MORGAN CM, 1986, OPHTHALMOLOGY, V93, P153
   Paunescu LA, 2004, INVEST OPHTH VIS SCI, V45, P1716, DOI 10.1167/iovs.03-0514
   Spencer WH, 1985, OPHTHALMIC PATHOLOGY, P395
   Wakitani Y, 2003, RETINA-J RET VIT DIS, V23, P177, DOI 10.1097/00006982-200304000-00007
   Wong ACM, 2005, EYE, V19, P292, DOI 10.1038/sj.eye.6701466
   YANNUZZI LA, 1994, AM J OPHTHALMOL, V118, P754
   YANOFF M, 1982, OCULAR PATHOLOGY TEX, P513
   Zou HD, 2006, INVEST OPHTH VIS SCI, V47, P341, DOI 10.1167/iovs.05-0480
NR 23
TC 199
Z9 227
U1 0
U2 19
PU ASSOC RESEARCH VISION OPHTHALMOLOGY INC
PI ROCKVILLE
PA 12300 TWINBROOK PARKWAY, ROCKVILLE, MD 20852-1606 USA
SN 0146-0404
EI 1552-5783
J9 INVEST OPHTH VIS SCI
JI Invest. Ophthalmol. Vis. Sci.
PD JAN
PY 2007
VL 48
IS 1
BP 376
EP 382
DI 10.1167/iovs.06-0426
PG 7
WC Ophthalmology
WE Science Citation Index Expanded (SCI-EXPANDED)
SC Ophthalmology
GA 124GC
UT WOS:000243355100050
PM 17197557
DA 2025-03-30
ER

PT J
AU McKean-Cowdin, R
   Varma, R
   Wu, J
   Hays, RD
   Azen, SP
AF McKean-Cowdin, Roberta
   Varma, Rohit
   Wu, Joanne
   Hays, Ron D.
   Azen, Stanley P.
CA Los Angeles Latino Eye Study Grp
TI Severity of visual field loss and health-related quality of life
SO AMERICAN JOURNAL OF OPHTHALMOLOGY
LA English
DT Article
ID ANGELES LATINO EYE; BLUE MOUNTAINS EYE; FUNCTION QUESTIONNAIRE; MACULAR
   DEGENERATION; IMPAIRMENT; PREVALENCE; GLAUCOMA; VISION; IMPACT; ACUITY
AB Purpose: To examine the association between severity of visual field loss (VFL) and self-reported health-related quality of life (HRQOL) in a population based sample.
   Design: Population,based cross-sectional study.
   Methods: Participants in the Los Angeles Latino Eye Study (LALES) underwent a comprehensive ophthalmic examination including visual field testing by the Humphrey Automated Field Analyzer 11 (Swedish Interactive Thresholding Algorithm [SITA] Standard 24 2) [Carl Zeiss Meditec, Dublin, California, USA]. Mean deviation (MD) scores were used to determine severity of VFL both as a continuous variable and stratified by severity: no VFL (MD >= -2 decibels [dB]), mild VFL (-6 dB < MD, < -2 dB), and moderate to severe VFL (MD < -6 dB). HRQOL was assessed by the Medical Outcomes Study 12-item Short Form Health Survey (SF-12) and the National Eye Institute Visual Function Questionnaire (NEI-VFQ- 25). Linear regression analyses and analysis of covariance were used to assess the relationship between HRQOL scores and VFL.
   Results: Of the 5,213 participants included in this study, 18% had unilateral mild, 1.5% unilateral moder, ate to severe, 19% bilateral mild, and 6.5% bilateral moderate to severe VFL. Worse NEI-VFQ-25 and SF, 12 HRQOL scores were associated with VFL in a linear manner. Four, to 5-dB differences in VFL were associated with a five-point difference in the NEI-VFQ-25 composite and most subscale scores. Persons With VFL had the greatest difficulty with driving activities, dependdency, mental health, distance vision, and peripheral vision.
   Conclusions: HRQOL is diminished even in persons with relatively mild VFL on the basis of MD scores. Prevention and management of persons with VFL may be important in preventing or reducing poor HRQOL related to difficulties in driving, distance and peripheral vision activities, and a sense of dependency.
C1 Doheny Eye Inst, Los Angeles, CA 90033 USA.
   Univ So Calif, Keck Sch Med, Dept Prevent Med, Los Angeles, CA 90089 USA.
   Univ So Calif, Dept Ophthalmol, Los Angeles, CA 90089 USA.
   Univ So Calif, Sch Pharm, Dept Pharmaceut Econ & Policy, Los Angeles, CA 90089 USA.
   Univ Calif Los Angeles, Sch Publ Hlth, Dept Hlth Sci, Los Angeles, CA 90024 USA.
   Univ Calif Los Angeles, Dept Med, Div Gen Internal Med & Hlth Serv Res, Los Angeles, CA 90024 USA.
   RAND Corp, Santa Monica, CA USA.
C3 Doheny Eye Institute; University of Southern California; University of
   Southern California; University of Southern California; University of
   California System; University of California Los Angeles; University of
   California System; University of California Los Angeles; RAND
   Corporation
RP Varma, R (corresponding author), Doheny Eye Inst, Suite 4900,1450 San Pablo St, Los Angeles, CA 90033 USA.
EM rvarma@usc.edu
RI ; Hays, Ron/D-5629-2013
OI Wu, Joanne/0000-0003-0932-4979; Hays, Ron/0000-0001-6697-907X
FU NEI NIH HHS [U10 EY011753-03S3, U10 EY011753-03S5, U10 EY011753-03S1,
   EY-11753, U10 EY011753-06, U10 EY011753-03, U10 EY011753-02, U10
   EY011753-03S4, U10 EY011753-10, U10 EY011753-04S1, EY-03040, P30
   EY003040, U10 EY011753-07S1, U10 EY011753-09, U10 EY011753-08S1, U10
   EY011753, U10 EY011753-08, U10 EY011753-04, U10 EY011753-07, U10
   EY011753-05, U10 EY011753-03S2] Funding Source: Medline; NIA NIH HHS
   [AG-02-004] Funding Source: Medline; NIMHD NIH HHS [P20-MD00148-01, P20
   MD000148] Funding Source: Medline
CR [Anonymous], HDB RES SYNTHESIS
   [Anonymous], 1991, Stat Comput, DOI DOI 10.1007/BF01890836
   Azen SP, 2002, INVEST OPHTH VIS SCI, V43, P1742
   Brody BL, 2001, OPHTHALMOLOGY, V108, P1893, DOI 10.1016/S0161-6420(01)00754-0
   Cello KE, 2000, AM J OPHTHALMOL, V129, P314, DOI 10.1016/S0002-9394(99)00414-6
   Cohen J., 1988, STAT POWER ANAL BEHA, V334, P499, DOI 10.1016/B978-0-12-179060-8.50012-8
   FRIEDMAN DS, 2002, VISION PROBLEMS US P, P1
   Globe Denise R., 2002, Ethnicity and Disease, V12, P259
   Globe DR, 2005, ARCH OPHTHALMOL-CHIC, V123, P815, DOI 10.1001/archopht.123.6.815
   Globe DR, 2004, OPHTHALMOLOGY, V111, P1141, DOI 10.1016/j.ophtha.2004.02.003
   Gutierrez P, 1997, ARCH OPHTHALMOL-CHIC, V115, P777, DOI 10.1001/archopht.1997.01100150779014
   Hsu JC, 1998, J COMPUT GRAPH STAT, V7, P23, DOI 10.2307/1390767
   HSU JC, 1996, MULTIPLE COMP THEORY, P119
   Ivers RQ, 2002, OSTEOPOROSIS INT, V13, P513, DOI 10.1007/s001980200063
   Ivers RQ, 1998, J AM GERIATR SOC, V46, P58
   Klein BEK, 1998, OPHTHALMOLOGY, V105, P160, DOI 10.1016/S0161-6420(98)91911-X
   LENNIE P, 2002, VISUAL IMPAIRMENTS D, P111
   Lindblad AS, 2005, ARCH OPHTHALMOL-CHIC, V123, P1207
   LINN BS, 1968, J AM GERIATR SOC, V16, P622, DOI 10.1111/j.1532-5415.1968.tb02103.x
   Mangione CM, 2001, ARCH OPHTHALMOL-CHIC, V119, P1050, DOI 10.1001/archopht.119.7.1050
   Mangione CM, 1998, ARCH OPHTHALMOL-CHIC, V116, P1496, DOI 10.1001/archopht.116.11.1496
   MARKS G, 1990, AM J PUBLIC HEALTH, V80, P20, DOI 10.2105/AJPH.80.Suppl.20
   McCarty CA, 2001, BRIT J OPHTHALMOL, V85, P322, DOI 10.1136/bjo.85.3.322
   McGwin G, 2005, INVEST OPHTH VIS SCI, V46, P4437, DOI 10.1167/iovs.05-0750
   Mills R P, 1998, Trans Am Ophthalmol Soc, V96, P753
   Nelson P, 1999, BRIT J OPHTHALMOL, V83, P546, DOI 10.1136/bjo.83.5.546
   Noe G, 2003, CLIN EXP OPHTHALMOL, V31, P482, DOI 10.1046/j.1442-9071.2003.00712.x
   Parrish RK, 1997, ARCH OPHTHALMOL-CHIC, V115, P1447, DOI 10.1001/archopht.1997.01100160617016
   Ramrattan RS, 2001, ARCH OPHTHALMOL-CHIC, V119, P1788, DOI 10.1001/archopht.119.12.1788
   Sherwood MB, 1998, OPHTHALMOLOGY, V105, P561, DOI 10.1016/S0161-6420(98)93043-3
   SOLIS JM, 1990, AM J PUBLIC HEALTH, V80, pS11
   Taylor HR, 1997, AM J OPHTHALMOL, V123, P328, DOI 10.1016/S0002-9394(14)70128-X
   Varma R, 2004, OPHTHALMOLOGY, V111, P1298, DOI 10.1016/j.ophtha.2004.03.002
   Varma R, 2004, OPHTHALMOLOGY, V111, P1121, DOI 10.1016/j.ophtha.2004.02.001
   Varma R, 2004, OPHTHALMOLOGY, V111, P1288, DOI 10.1016/j.ophtha.2004.01.023
   Varma R, 2006, OPHTHALMOLOGY, V113, P1846, DOI 10.1016/j.ophtha.2006.04.028
   Ware J.E., 1995, SF-12: How to Score the SF-12 Physical and Mental Health Summary Scales, V2nd ed., P21
   Ware JE, 1996, MED CARE, V34, P220, DOI 10.1097/00005650-199603000-00003
NR 38
TC 196
Z9 208
U1 0
U2 14
PU ELSEVIER SCIENCE INC
PI NEW YORK
PA 360 PARK AVE SOUTH, NEW YORK, NY 10010-1710 USA
SN 0002-9394
J9 AM J OPHTHALMOL
JI Am. J. Ophthalmol.
PD JUN
PY 2007
VL 143
IS 6
BP 1013
EP 1023
DI 10.1016/j.ajo.2007.02.022
PG 11
WC Ophthalmology
WE Science Citation Index Expanded (SCI-EXPANDED)
SC Ophthalmology
GA 177QG
UT WOS:000247167000014
PM 17399676
OA Green Accepted
DA 2025-03-30
ER

PT J
AU Yarmohammadi, A
   Zangwill, LM
   Diniz-Filho, A
   Saunders, LJ
   Suh, MH
   Wu, ZC
   Manalastas, PIC
   Akagi, T
   Medeiros, FA
   Weinreb, RN
AF Yarmohammadi, Adeleh
   Zangwill, Linda M.
   Diniz-Filho, Alberto
   Saunders, Luke J.
   Suh, Min Hee
   Wu, Zhichao
   Manalastas, Patricia Isabel C.
   Akagi, Tadamichi
   Medeiros, Felipe A.
   Weinreb, Robert N.
TI Peripapillary and Macular Vessel Density in Patients with Glaucoma and
   Single-Hemifield Visual Field Defect
SO OPHTHALMOLOGY
LA English
DT Article
ID OPTICAL COHERENCE TOMOGRAPHY; OCULAR BLOOD-FLOW; AMPLITUDE-DECORRELATION
   ANGIOGRAPHY; OPEN-ANGLE GLAUCOMA; TENSION GLAUCOMA; EYES; DAMAGE;
   PERFUSION; ABNORMALITIES; SEVERITY
AB Purpose: To compare hemifield differences in the vessel density of the peripapillary and macula in open-angle glaucoma eyes with visual field (VF) defect confined to one hemifield using optical coherence tomography angiography (OCT-A).
   Design: Cross-sectional study.
   Participants: A total of 58 eyes of 58 patients with glaucoma with VF loss confined to a single hemifield and 28 healthy eyes.
   Methods: Retinal vasculature information was summarized as circumpapillary vessel density (cpVD) and perifoveal vessel density (pfVD). Circumpapillary retinal nerve fiber layer (cpRNFL) and macular ganglion cell complex (mGCC) thickness were calculated using spectral domain optical coherence tomography (SD OCT). Paired and unpaired t tests were used to evaluate differences between the perimetrically affected and intact hemiretinae and healthy hemiretinae. Linear regression analyses were performed to evaluate the associations between VF measures with vascular and structural measurements.
   Main Outcome Measures: Total and hemispheric cpVD, pfVD, cpRNFL, mGCC, and mean sensitivity (MS).
   Results: Mean cpVD and pfVD in the intact hemiretinae of glaucoma eyes (59.0% and 51.1%, respectively) were higher than in the affected hemiretinae (54.7% and 48.3%, respectively; P < 0.001) but lower than in healthy eyes (62.4% and 53.8%, respectively; P < 0.001). Similar results were noted with cpRNFL and mGCC thickness measurements (P < 0.05 for both). The strongest associations between MS in the affected hemifields were found for cpVD (r = 0.707), followed by pfVD (r = 0.615), cpRNFL (r = 0.496), and mGCC (r = 0.482) in the corresponding hemiretinae (P < 0.001 for all). Moreover, the correlations in the intact hemifields between MS with cpVD and pfVD were higher (r = 0.450 and 0.403) than the correlations between MS and cpRNFL and mGCC thickness measurements (r = 0.340 and 0.290; P values < 0.05 for all).
   Conclusions: Reduced peripapillary and macular vessel density was detectable in the perimetrically intact hemiretinae of glaucoma eyes with a single-hemifield defect. Vessel density attenuation in both affected and intact hemiretinae was associated with the extent of VF damage in the corresponding hemifields. Optical coherence tomography angiography potentially shows promise for identifying glaucomatous damage before focal VF defects are detectable. (C) 2017 by the American Academy of Ophthalmology
C1 [Yarmohammadi, Adeleh; Zangwill, Linda M.; Diniz-Filho, Alberto; Saunders, Luke J.; Suh, Min Hee; Wu, Zhichao; Manalastas, Patricia Isabel C.; Akagi, Tadamichi; Medeiros, Felipe A.; Weinreb, Robert N.] Univ Calif San Diego, Dept Ophthalmol, Hamilton Glaucoma Ctr, Shiley Eye Inst, La Jolla, CA 92093 USA.
   [Suh, Min Hee] Inje Univ, Haeundae Paik Hosp, Busan, South Korea.
   [Akagi, Tadamichi] Kyoto Univ, Grad Sch Med, Dept Ophthalmol & Visual Sci, Kyoto, Japan.
C3 University of California System; University of California San Diego;
   Inje University; Kyoto University
RP Weinreb, RN (corresponding author), Univ Calif San Diego, Dept Ophthalmol, Hamilton Glaucoma Ctr, 9500 Gilman Dr, La Jolla, CA 92093 USA.
EM rweinreb@ucsd.edu
RI 赤木, 忠道/HJA-2371-2022; medeiros, felipe/MCK-1612-2025; Diniz-Filho,
   Alberto/C-8564-2015
OI Diniz-Filho, Alberto/0000-0002-0371-2359; Akagi,
   Tadamichi/0000-0003-1461-8808
FU Carl Zeiss Meditec; Heidelberg Engineering; National Eye Institute;
   Topcon; Nidek; Alcon; Allergan; Bausch Lomb; Merck; Reichert; Sensimed;
   Genentech; Optovue
FX The author(s) have made the following disclosure(s): L.M.Z.: Research
   support - Carl Zeiss Meditec, Heidelberg Engineering, National Eye
   Institute, Topcon, Nidek.F.A.M.: Financial support - Alcon, Allergan,
   Bausch & Lomb, Carl Zeiss Meditec, Heidelberg Engineering, Merck,
   Reichert, Sensimed, Topcon; Research support - Alcon, Allergan, Carl
   Zeiss Meditec, National Eye Institute, Reichert; Consultant - Allergan,
   Carl Zeiss Meditec, Novartis.R.N.W.: Research support - Carl Zeiss
   Meditec, Genentech, Heidelberg Engineering, National Eye Institute,
   Optovue, Topcon; Consultant - Alcon, Allergan, Bausch & Lomb, Forsight
   V, Unity.
CR Akagi T, 2016, AM J OPHTHALMOL, V168, P237, DOI 10.1016/j.ajo.2016.06.009
   [Anonymous], 2009, Ocular Blood Flow in Glaucoma
   Arend C, 2000, BRIT J OPHTHALMOL, V84, P1008
   Bagga H, 2005, J GLAUCOMA, V14, P358, DOI 10.1097/01.ijg.0000176930.21853.04
   Bagga H, 2004, AM J OPHTHALMOL, V137, P797, DOI 10.1016/j.ajo.2003.11.060
   Caprioli J, 2010, AM J OPHTHALMOL, V149, P704, DOI 10.1016/j.ajo.2010.01.018
   Chauhan BC, 2012, PLOS ONE, V7, DOI 10.1371/journal.pone.0040352
   Chen ZP, 1997, OPT LETT, V22, P1119, DOI 10.1364/OL.22.001119
   Cherecheanu AP, 2013, CURR OPIN PHARMACOL, V13, P36, DOI 10.1016/j.coph.2012.09.003
   Choi J, 2006, OPHTHALMOLOGY, V113, P1954, DOI 10.1016/j.ophtha.2006.05.040
   Flammer J, 2002, PROG RETIN EYE RES, V21, P359, DOI 10.1016/S1350-9462(02)00008-3
   Grewal DS, 2009, ARCH OPHTHALMOL-CHIC, V127, P1442, DOI 10.1001/archophthalmol.2009.196
   Hall JK, 2001, AM J OPHTHALMOL, V132, P855, DOI 10.1016/S0002-9394(01)01200-4
   Harris A, 1998, SURV OPHTHALMOL, V42, P509, DOI 10.1016/S0039-6257(98)00011-3
   Harris A, 1999, PROG RETIN EYE RES, V18, P669
   Harris A, 2008, CAN J OPHTHALMOL, V43, P328, DOI 10.3129/i08-051
   Henson DB, 1999, INVEST OPHTH VIS SCI, V40, P3147
   Hwang JC, 2012, INVEST OPHTH VIS SCI, V53, P3020, DOI 10.1167/iovs.11-8552
   Jia YL, 2012, BIOMED OPT EXPRESS, V3, DOI 10.1364/BOE.3.003127
   Jia YL, 2015, P NATL ACAD SCI USA, V112, pE2395, DOI 10.1073/pnas.1500185112
   Jia YL, 2012, OPT EXPRESS, V20, P4710, DOI 10.1364/OE.20.004710
   Kook MS, 2001, BRIT J OPHTHALMOL, V85, P1167, DOI 10.1136/bjo.85.10.1167
   Leitgeb RA, 2003, OPT EXPRESS, V11, P3116, DOI 10.1364/OE.11.003116
   Liu L, 2015, JAMA OPHTHALMOL, V133, P1045, DOI 10.1001/jamaophthalmol.2015.2225
   Na JH, 2012, GRAEF ARCH CLIN EXP, V250, P595, DOI 10.1007/s00417-011-1864-9
   Sample PA, 2009, ARCH OPHTHALMOL-CHIC, V127, P1136, DOI 10.1001/archophthalmol.2009.187
   Schuman JS, 2015, JAMA OPHTHALMOL, V133, P1052, DOI 10.1001/jamaophthalmol.2015.2287
   Sehi M, 2014, OPHTHALMOLOGY, V121, P750, DOI 10.1016/j.ophtha.2013.10.022
   Spaide RF, 2015, JAMA OPHTHALMOL, V133, P45, DOI 10.1001/jamaophthalmol.2014.3616
   Suh MH, 2016, OPHTHALMOLOGY, V123, P2309, DOI 10.1016/j.ophtha.2016.07.023
   Takagi ST, 2012, J GLAUCOMA, V21, P318, DOI 10.1097/IJG.0b013e31820d7e9d
   Tokayer J, 2013, BIOMED OPT EXPRESS, V4, P1909, DOI 10.1364/BOE.4.001909
   Wang XL, 2015, GRAEF ARCH CLIN EXP, V253, P1557, DOI 10.1007/s00417-015-3095-y
   Wang YM, 2008, J BIOMED OPT, V13, DOI 10.1117/1.2998480
   Weinreb RN, 2004, LANCET, V363, P1711, DOI 10.1016/S0140-6736(04)16257-0
   Yarmohammadi A, 2016, OPHTHALMOLOGY, V123, P2498, DOI 10.1016/j.ophtha.2016.08.041
   Yarmohammadi A, 2016, INVEST OPHTH VIS SCI, V57, pOCT451, DOI 10.1167/iovs.15-18944
   Yu J, 2015, INVEST OPHTH VIS SCI, V56, P3212, DOI 10.1167/iovs.14-16270
   Yu PK, 2015, PLOS ONE, V10, DOI 10.1371/journal.pone.0135151
NR 39
TC 192
Z9 200
U1 1
U2 38
PU ELSEVIER SCIENCE INC
PI NEW YORK
PA 360 PARK AVE SOUTH, NEW YORK, NY 10010-1710 USA
SN 0161-6420
EI 1549-4713
J9 OPHTHALMOLOGY
JI Ophthalmology
PD MAY
PY 2017
VL 124
IS 5
BP 709
EP 719
DI 10.1016/j.ophtha.2017.01.004
PG 11
WC Ophthalmology
WE Science Citation Index Expanded (SCI-EXPANDED)
SC Ophthalmology
GA EW3MT
UT WOS:000402402400025
PM 28196732
OA Green Submitted, Green Accepted, hybrid
DA 2025-03-30
ER

PT J
AU Liu, HR
   Li, L
   Wormstone, IM
   Qiao, CY
   Zhang, C
   Liu, P
   Li, SN
   Wang, HZ
   Mou, DP
   Pang, RQ
   Yang, DY
   Zangwill, LM
   Moghimi, S
   Hou, HY
   Bowd, C
   Jiang, L
   Chen, YH
   Hu, M
   Xu, YL
   Kang, H
   Ji, X
   Chang, R
   Tham, C
   Cheung, C
   Ting, DSW
   Wong, TY
   Wang, ZL
   Weinreb, RN
   Xu, MI
   Wang, NL
AF Liu, Hanruo
   Li, Liu
   Wormstone, I. Michael
   Qiao, Chunyan
   Zhang, Chun
   Liu, Ping
   Li, Shuning
   Wang, Huaizhou
   Mou, Dapeng
   Pang, Ruiqi
   Yang, Diya
   Zangwill, Linda M.
   Moghimi, Sasan
   Hou, Huiyuan
   Bowd, Christopher
   Jiang, Lai
   Chen, Yihan
   Hu, Man
   Xu, Yongli
   Kang, Hong
   Ji, Xin
   Chang, Robert
   Tham, Clement
   Cheung, Carol
   Ting, Daniel Shu Wei
   Wong, Tien Yin
   Wang, Zulin
   Weinreb, Robert N.
   Xu, Mai
   Wang, Ningli
TI Development and Validation of a Deep Learning System to Detect
   Glaucomatous Optic Neuropathy Using Fundus Photographs
SO JAMA OPHTHALMOLOGY
LA English
DT Article
ID DIABETIC-RETINOPATHY; RETINAL IMAGES; FEATURES; EYE; PREVALENCE;
   DIAGNOSIS; ANGLE
AB Question How does a deep learning system compare with professional human graders in detecting glaucomatous optic neuropathy? Findings In this cross-sectional study, the deep learning system showed a sensitivity and specificity of greater than 90% for detecting glaucomatous optic neuropathy in a local validation data set, in 3 clinical-based data sets, and in a real-world distribution data set. The deep learning system showed lower sensitivity when tested in multiethnic and website-based data sets. Meaning This assessment of fundus images suggests that deep learning systems can provide a tool with high sensitivity and specificity that might expedite screening for glaucomatous optic neuropathy.
   Importance A deep learning system (DLS) that could automatically detect glaucomatous optic neuropathy (GON) with high sensitivity and specificity could expedite screening for GON. Objective To establish a DLS for detection of GON using retinal fundus images and glaucoma diagnosis with convoluted neural networks (GD-CNN) that has the ability to be generalized across populations. Design, Setting, and Participants In this cross-sectional study, a DLS for the classification of GON was developed for automated classification of GON using retinal fundus images obtained from the Chinese Glaucoma Study Alliance, the Handan Eye Study, and online databases. The researchers selected 241 032 images were selected as the training data set. The images were entered into the databases on June 9, 2009, obtained on July 11, 2018, and analyses were performed on December 15, 2018. The generalization of the DLS was tested in several validation data sets, which allowed assessment of the DLS in a clinical setting without exclusions, testing against variable image quality based on fundus photographs obtained from websites, evaluation in a population-based study that reflects a natural distribution of patients with glaucoma within the cohort and an additive data set that has a diverse ethnic distribution. An online learning system was established to transfer the trained and validated DLS to generalize the results with fundus images from new sources. To better understand the DLS decision-making process, a prediction visualization test was performed that identified regions of the fundus images utilized by the DLS for diagnosis. Exposures Use of a deep learning system. Main Outcomes and Measures Area under the receiver operating characteristics curve (AUC), sensitivity and specificity for DLS with reference to professional graders. Results From a total of 274 413 fundus images initially obtained from CGSA, 269 601 images passed initial image quality review and were graded for GON. A total of 241 032 images (definite GON 29 865 [12.4%], probable GON 11 046 [4.6%], unlikely GON 200 121 [83%]) from 68 013 patients were selected using random sampling to train the GD-CNN model. Validation and evaluation of the GD-CNN model was assessed using the remaining 28 569 images from CGSA. The AUC of the GD-CNN model in primary local validation data sets was 0.996 (95% CI, 0.995-0.998), with sensitivity of 96.2% and specificity of 97.7%. The most common reason for both false-negative and false-positive grading by GD-CNN (51 of 119 [46.3%] and 191 of 588 [32.3%]) and manual grading (50 of 113 [44.2%] and 183 of 538 [34.0%]) was pathologic or high myopia. Conclusions and Relevance Application of GD-CNN to fundus images from different settings and varying image quality demonstrated a high sensitivity, specificity, and generalizability for detecting GON. These findings suggest that automated DLS could enhance current screening programs in a cost-effective and time-efficient manner.
   This cross-sectional study compares the sensitivity and specificity of automated classification of glaucomatous optic neuropathy on retinal fundus images by a deep-learning system with classification by human experts, using Chinese, multiethnic, and website-based data sets.
C1 [Liu, Hanruo; Qiao, Chunyan; Li, Shuning; Wang, Huaizhou; Mou, Dapeng; Pang, Ruiqi; Yang, Diya; Chen, Yihan; Wang, Ningli] Capital Med Univ, Beijing Tongren Hosp, Beijing Inst Ophthalmol, 1 Dongjiaominxiang St, Beijing 100730, Peoples R China.
   [Liu, Hanruo; Qiao, Chunyan; Li, Shuning; Wang, Huaizhou; Mou, Dapeng; Pang, Ruiqi; Yang, Diya; Chen, Yihan; Wang, Ningli] Beijing Ophthalmol & Visual Sci Key Lab, Beijing, Peoples R China.
   [Li, Liu; Jiang, Lai; Wang, Zulin; Xu, Mai] Beihang Univ, Sch Elect & Informat Engn, Beijing 100191, Peoples R China.
   [Wormstone, I. Michael] Univ East Anglia, Sch Biol Sci, Norwich, Norfolk, England.
   [Zhang, Chun] Peking Univ, Hosp 3, Dept Ophthalmol, Beijing, Peoples R China.
   [Liu, Ping] Harbin Med Univ, Hosp 1, Ophthalmol Hosp, Harbin, Heilongjiang, Peoples R China.
   [Hu, Man] Capital Med Univ, Beijing Childrens Hosp, Dept Ophthalmol, Beijing, Peoples R China.
   [Xu, Yongli] Beijing Univ Chem Technol, Dept Math, Beijing, Peoples R China.
   [Kang, Hong] Nankai Univ, Coll Comp Sci, Tianjin, Peoples R China.
   [Ji, Xin] Beijing Shanggong Med Technol Co Ltd, Beijing, Peoples R China.
   [Chang, Robert] Stanford Univ, Dept Ophthalmol, Byers Eye Inst, Palo Alto, CA 94304 USA.
   [Tham, Clement; Cheung, Carol] Chinese Univ Hong Kong, Dept Ophthalmol & Visual Sci, Fac Med, Kowloon, Hong Kong, Peoples R China.
   [Ting, Daniel Shu Wei; Wong, Tien Yin] Singapore Natl Eye Ctr, Singapore Eye Res Inst, Singapore, Singapore.
   [Zangwill, Linda M.; Moghimi, Sasan; Hou, Huiyuan; Bowd, Christopher; Weinreb, Robert N.] Univ Calif San Diego, Shiley Eye Inst, La Jolla, CA 92093 USA.
C3 Capital Medical University; Beihang University; University of East
   Anglia; Peking University; Harbin Medical University; Capital Medical
   University; Beijing University of Chemical Technology; Nankai
   University; Stanford University; Chinese University of Hong Kong;
   Singapore National Eye Center; National University of Singapore;
   University of California System; University of California San Diego
RP Wang, NL (corresponding author), Capital Med Univ, Beijing Tongren Hosp, Beijing Inst Ophthalmol, 1 Dongjiaominxiang St, Beijing 100730, Peoples R China.; Xu, MI (corresponding author), Beihang Univ, Sch Elect & Informat Engn, Beijing 100191, Peoples R China.
EM wningli@vip.163.com; maixu@buaa.edu.cn; wningli@vip.163.com
RI Tham, Chee/AAD-6528-2020; Hu, man/HPG-9675-2023; Wormstone,
   Michael/D-1861-2009; Cheung, Carol/AAF-1101-2020; Hou,
   Huiyuan/AAI-3718-2020; Wong, Tien Y/AAC-9724-2020
OI wang, huaizhou/0000-0002-4126-100X; Wormstone,
   Michael/0000-0002-6423-7766; Wong, Tien Y/0000-0002-8448-1264; Tham,
   Chee Yung Clement/0000-0003-4407-6907; Bowd,
   Christopher/0000-0001-9330-9987; Bidwai, Pooja
   Vishal/0000-0002-3077-4395
FU National Natural Science Fund Projects of China [81271005]; Beijing
   Municipal Administration of Hospitals Qingmiao Projects [QMS20180210];
   Priming Scientific Research Foundation for the Junior Researcher in
   Beijing Tongren Hospital [2016-YJJ-ZZL-021]; Beijing Tongren Hospital
   Top Talent Training Program; Medical Synergy Science and Technology
   Innovation Research [Z181100001918035]
FX The research has received funding from the National Natural Science Fund
   Projects of China (81271005), Beijing Municipal Administration of
   Hospitals Qingmiao Projects (QMS20180210), the Priming Scientific
   Research Foundation for the Junior Researcher in Beijing Tongren
   Hospital (Dr H. Liu; 2016-YJJ-ZZL-021), Beijing Tongren Hospital Top
   Talent Training Program, and Medical Synergy Science and Technology
   Innovation Research (Z181100001918035).
CR Bejnordi BE, 2017, JAMA-J AM MED ASSOC, V318, P2199, DOI 10.1001/jama.2017.14585
   Bock R, 2007, LECT NOTES COMPUT SC, V4713, P355
   Bock R, 2010, MED IMAGE ANAL, V14, P471, DOI 10.1016/j.media.2009.12.006
   Castelvecchi D, 2016, NATURE, V537, P20, DOI [10.1038/nature.2016.20491, 10.1038/538020a]
   Chakrabarty L, 2016, J GLAUCOMA, V25, P590, DOI 10.1097/IJG.0000000000000354
   Chen XY, 2015, IEEE ENG MED BIO, P715, DOI 10.1109/EMBC.2015.7318462
   Cho HK, 2014, SURV OPHTHALMOL, V59, P434, DOI 10.1016/j.survophthal.2013.09.003
   Christopher M, 2018, SCI REP-UK, V8, DOI 10.1038/s41598-018-35044-9
   Esteva A, 2017, NATURE, V542, P115, DOI 10.1038/nature21056
   Fleming C, 2005, ANN FAM MED, V3, P167, DOI 10.1370/afm.293
   Gulshan V, 2016, JAMA-J AM MED ASSOC, V316, P2402, DOI 10.1001/jama.2016.17216
   Haleem MS, 2013, COMPUT MED IMAG GRAP, V37, P581, DOI 10.1016/j.compmedimag.2013.09.005
   He KM, 2016, PROC CVPR IEEE, P770, DOI 10.1109/CVPR.2016.90
   Hood DC, 2013, PROG RETIN EYE RES, V32, P1, DOI 10.1016/j.preteyeres.2012.08.003
   Issac A, 2015, COMPUT METH PROG BIO, V122, P229, DOI 10.1016/j.cmpb.2015.08.002
   Keerthi SS, 2001, NEURAL COMPUT, V13, P637, DOI 10.1162/089976601300014493
   Korfiatis P, 2016, MED PHYS, V43, P2835, DOI 10.1118/1.4948668
   Li AN, 2016, IEEE ENG MED BIO, P1328, DOI 10.1109/EMBC.2016.7590952
   Li ZX, 2018, OPHTHALMOLOGY, V125, P1199, DOI 10.1016/j.ophtha.2018.01.023
   Meier J, 2007, LECT NOTES COMPUT SC, V4673, P165
   Quigley HA, 2006, BRIT J OPHTHALMOL, V90, P262, DOI 10.1136/bjo.2005.081224
   Shibata N, 2018, SCI REP-UK, V8, DOI 10.1038/s41598-018-33013-w
   Singh A, 2016, COMPUT METH PROG BIO, V124, P108, DOI 10.1016/j.cmpb.2015.10.010
   Szegedy C., 2015, CVPR, P1, DOI DOI 10.1109/CVPR.2015.7298594
   Tatham AJ, 2014, CLIN OPHTHALMOL, V8, P611, DOI 10.2147/OPTH.S44586
   Tham Yih-Chung, 2014, Ophthalmology, V121, P2081, DOI 10.1016/j.ophtha.2014.05.013
   Ting DSW, 2017, JAMA-J AM MED ASSOC, V318, P2211, DOI 10.1001/jama.2017.18152
   Verghese A, 2018, JAMA-J AM MED ASSOC, V319, P19, DOI 10.1001/jama.2017.19198
   Wang NL, 2016, J GLAUCOMA, V25, P584, DOI 10.1097/IJG.0000000000000351
   Weinreb RN, 2014, JAMA-J AM MED ASSOC, V311, P1901, DOI 10.1001/jama.2014.3192
   Wong TY, 2016, JAMA-J AM MED ASSOC, V316, P2366, DOI 10.1001/jama.2016.17563
   Zeiler MD, 2014, LECT NOTES COMPUT SC, V8689, P818, DOI 10.1007/978-3-319-10590-1_53
   Zhang Y, 2014, OPHTHAL EPIDEMIOL, V21, P268, DOI 10.3109/09286586.2014.929707
   Zhao D, 2017, AM J OPHTHALMOL, V180, P18, DOI 10.1016/j.ajo.2017.05.017
NR 34
TC 191
Z9 203
U1 9
U2 97
PU AMER MEDICAL ASSOC
PI CHICAGO
PA 330 N WABASH AVE, STE 39300, CHICAGO, IL 60611-5885 USA
SN 2168-6165
EI 2168-6173
J9 JAMA OPHTHALMOL
JI JAMA Ophthalmol.
PD DEC
PY 2019
VL 137
IS 12
BP 1353
EP 1360
DI 10.1001/jamaophthalmol.2019.3501
PG 8
WC Ophthalmology
WE Science Citation Index Expanded (SCI-EXPANDED)
SC Ophthalmology
GA JZ6BQ
UT WOS:000505186800003
PM 31513266
OA Green Published, Green Accepted, Bronze
DA 2025-03-30
ER

PT J
AU Dua, S
   Acharya, UR
   Chowriappa, P
   Sree, SV
AF Dua, Sumeet
   Acharya, U. Rajendra
   Chowriappa, Pradeep
   Sree, S. Vinitha
TI Wavelet-Based Energy Features for Glaucomatous Image Classification
SO IEEE TRANSACTIONS ON INFORMATION TECHNOLOGY IN BIOMEDICINE
LA English
DT Article
DE Biomedical optical imaging; data mining; feature extraction; glaucoma;
   image texture; wavelet transforms
ID AUTOMATED DIAGNOSIS
AB Texture features within images are actively pursued for accurate and efficient glaucoma classification. Energy distribution over wavelet subbands is applied to find these important texture features. In this paper, we investigate the discriminatory potential of wavelet features obtained from the daubechies (db3), symlets (sym3), and biorthogonal (bio3.3, bio3.5, and bio3.7) wavelet filters. We propose a novel technique to extract energy signatures obtained using 2-D discrete wavelet transform, and subject these signatures to different feature ranking and feature selection strategies. We have gauged the effectiveness of the resultant ranked and selected subsets of features using a support vector machine, sequential minimal optimization, random forest, and naive Bayes classification strategies. We observed an accuracy of around 93% using tenfold cross validations to demonstrate the effectiveness of these methods.
C1 [Dua, Sumeet; Chowriappa, Pradeep] Louisiana Tech Univ, Comp Sci Program, Ruston, LA 71272 USA.
   [Acharya, U. Rajendra] Ngee Ann Polytech, Dept Elect & Commun Engn, Singapore 599489, Singapore.
   [Sree, S. Vinitha] Nanyang Technol Univ, Sch Mech & Aerosp Engn, Singapore 639798, Singapore.
C3 University of Louisiana System; Louisiana Technical University; Nanyang
   Technological University
RP Dua, S (corresponding author), Louisiana Tech Univ, Comp Sci Program, Ruston, LA 71272 USA.
EM sdua@coes.latech.edu; aru@np.edu.sg; pradeep@latech.edu;
   vinithasree@ntu.edu.sg
RI Chowriappa, Pradeep/AAI-9239-2020; Acharya, Rajendra/E-3791-2010
OI Acharya, U Rajendra/0000-0003-2689-8552; Subbhuraam,
   Vinithasree/0000-0002-3588-3283
CR Acharya UR, 2011, IEEE T INF TECHNOL B, V15, P449, DOI 10.1109/TITB.2011.2119322
   [Anonymous], 2002, Data Mining: Introductory and Advanced Topics
   Arivazhagan S, 2003, PATTERN RECOGN LETT, V24, P1513, DOI 10.1016/S0167-8655(02)00390-2
   Balasubramanian M, 2010, INVEST OPHTH VIS SCI, V51, P264, DOI 10.1167/iovs.08-2014
   Breiman L., 2001, Machine Learning, V45, P5, DOI 10.1023/A:1010933404324
   Brown B, 2008, CLIN EXP OPTOM, V91, P504, DOI 10.1111/j.1444-0938.2008.00322.x
   Chang CC, 2011, ACM T INTEL SYST TEC, V2, DOI 10.1145/1961189.1961199
   Daubechies I., 1992, Ten Lectures on Wavelets, DOI DOI 10.1137/1.9781611970104
   Dua S., 2011, Computational analysis of the human eye with applications
   Duncan RO, 2007, INVEST OPHTH VIS SCI, V48, P733, DOI 10.1167/iovs.06-0773
   Essock EA, 2005, INVEST OPHTH VIS SCI, V46, P2838, DOI 10.1167/iovs.04-1156
   Furcy D, 2005, 19TH INTERNATIONAL JOINT CONFERENCE ON ARTIFICIAL INTELLIGENCE (IJCAI-05), P125
   George R, 2010, J GLAUCOMA, V19, P391, DOI 10.1097/IJG.0b013e3181c4ac5b
   Goldberg D., 1989, GENETIC ALGORITHMS S
   Gonzalez R. C., 2017, Digital Image Processing, V4th
   Hall M., 2009, SIGKDD Explorations, V11, P10, DOI [10.1145/1656274.1656278, DOI 10.1145/1656274.1656278]
   Huan Liu, 1996, Machine Learning. Proceedings of the Thirteenth International Conference (ICML '96), P319
   Huang K, 2008, IEEE T IMAGE PROCESS, V17, P1709, DOI 10.1109/TIP.2008.2001050
   John G.E., 1995, Proceedings of the Eleventh Conference on Uncertainty in Artificial Intelligence, P338
   Keerthi SS, 2001, NEURAL COMPUT, V13, P637, DOI 10.1162/089976601300014493
   KIRA K, 1992, MACHINE LEARNING /, P249
   Liu H, 1995, PROC INT C TOOLS ART, P388, DOI 10.1109/TAI.1995.479783
   Miguel-Jiménez JM, 2010, MED ENG PHYS, V32, P617, DOI 10.1016/j.medengphy.2010.02.019
   Nayak J, 2009, J MED SYST, V33, P337, DOI 10.1007/s10916-008-9195-z
   Quinlan J. R., 1986, Machine Learning, V1, P81, DOI 10.1023/A:1022643204877
   Quinlan J.R., 1993, C4 5 PROGRAMS MACHIN
   Sung K. R., 2010, BR J OPHTHALMOL
   Varma Rohit, 2008, Am J Manag Care, V14, pS15
   WEISS S, 1978, COMPUT BIOL MED, V8, P25, DOI 10.1016/0010-4825(78)90011-2
   WEISS SM, 1978, ARTIF INTELL, V11, P145, DOI 10.1016/0004-3702(78)90015-2
   2010, GLAUCOMA GUIDE
NR 31
TC 191
Z9 196
U1 0
U2 22
PU IEEE-INST ELECTRICAL ELECTRONICS ENGINEERS INC
PI PISCATAWAY
PA 445 HOES LANE, PISCATAWAY, NJ 08855-4141 USA
SN 1089-7771
EI 1558-0032
J9 IEEE T INF TECHNOL B
JI IEEE T. Inf. Technol. Biomed.
PD JAN
PY 2012
VL 16
IS 1
BP 80
EP 87
DI 10.1109/TITB.2011.2176540
PG 8
WC Computer Science, Information Systems; Computer Science,
   Interdisciplinary Applications; Mathematical & Computational Biology;
   Medical Informatics
WE Science Citation Index Expanded (SCI-EXPANDED)
SC Computer Science; Mathematical & Computational Biology; Medical
   Informatics
GA 892AX
UT WOS:000300260000010
PM 22113813
DA 2025-03-30
ER

PT J
AU Wang, SJ
   Yu, LQ
   Yang, X
   Fu, CW
   Heng, PA
AF Wang, Shujun
   Yu, Lequan
   Yang, Xin
   Fu, Chi-Wing
   Heng, Pheng-Ann
TI Patch-Based Output Space Adversarial Learning for Joint Optic Disc and
   Cup Segmentation
SO IEEE TRANSACTIONS ON MEDICAL IMAGING
LA English
DT Article
DE Image segmentation; Retina; Optical imaging; Biomedical optical imaging;
   Task analysis; Testing; Training; Optic disc segmentation; optic cup
   segmentation; deep learning; domain adaptation; adversarial learning
ID FUNDUS IMAGES
AB Glaucoma is a leading cause of irreversible blindness. Accurate segmentation of the optic disc (OD) and optic cup (OC) from fundus images is beneficial to glaucoma screening and diagnosis. Recently, convolutional neural networks demonstrate promising progress in the joint OD and OC segmentation. However, affected by the domain shift among different datasets, deep networks are severely hindered in generalizing across different scanners and institutions. In this paper, we present a novel patch-based output space adversarial learning framework ( ${p}$ OSAL) to jointly and robustly segment the OD and OC from different fundus image datasets. We first devise a lightweight and efficient segmentation network as a backbone. Considering the specific morphology of OD and OC, a novel morphology-aware segmentation loss is proposed to guide the network to generate accurate and smooth segmentation. Our ${p}$ OSAL framework then exploits unsupervised domain adaptation to address the domain shift challenge by encouraging the segmentation in the target domain to be similar to the source ones. Since the whole-segmentation-based adversarial loss is insufficient to drive the network to capture segmentation details, we further design the ${p}$ OSAL in a patch-based fashion to enable fine-grained discrimination on local segmentation details. We extensively evaluate our ${p}$ OSAL framework and demonstrate its effectiveness in improving the segmentation performance on three public retinal fundus image datasets, i.e., Drishti-GS, RIM-ONE-r3, and REFUGE. Furthermore, our ${p}$ OSAL framework achieved the first place in the OD and OC segmentation tasks in the MICCAI 2018 Retinal Fundus Glaucoma Challenge.
C1 [Wang, Shujun; Yu, Lequan; Yang, Xin; Fu, Chi-Wing; Heng, Pheng-Ann] Chinese Univ Hong Kong, Dept Comp Sci & Engn, Hong Kong, Peoples R China.
   [Fu, Chi-Wing; Heng, Pheng-Ann] Chinese Acad Sci, Shenzhen Inst Adv Technol, Guangdong Prov Key Lab Comp Vis & Virtual Real Te, Shenzhen 518000, Peoples R China.
C3 Chinese University of Hong Kong; Chinese Academy of Sciences; Shenzhen
   Institute of Advanced Technology, CAS
RP Fu, CW; Heng, PA (corresponding author), Chinese Acad Sci, Shenzhen Inst Adv Technol, Guangdong Prov Key Lab Comp Vis & Virtual Real Te, Shenzhen 518000, Peoples R China.
EM sjwang@cse.cuhk.edu.hk; lqyu@cse.cuhk.edu.hk; xinyang@cse.cuhk.edu.hk;
   cwfu@cse.cuhk.edu.hk; pheng@cse.cuhk.edu.hk
RI Wang, Shujun/AAD-7001-2020; Fu, Chi-Wing/X-4703-2019; Heng,
   Pheng/KJL-6056-2024; Yu, Lequan/U-5377-2019
OI Heng, Pheng Ann/0000-0003-3055-5034; Yang, Xin/0000-0003-4653-6524; Fu,
   Chi Wing/0000-0002-5238-593X; WANG, Shujun/0000-0003-1495-3278; Yu,
   Lequan/0000-0002-9315-6527
FU National Basic Research Program of China, 973 Program [2015CB351706];
   Shenzhen Science and Technology Program [JCYJ20170413162617606,
   JCYJ20170413162256793]; Hong Kong Research Grants Council through the
   General Research Fund [14225616]
FX This work was supported in part by the National Basic Research Program
   of China, 973 Program, under Grant 2015CB351706, in part by the Shenzhen
   Science and Technology Program under Grant JCYJ20170413162617606 and
   Grant JCYJ20170413162256793, and in part by the Hong Kong Research
   Grants Council through the General Research Fund under Project 14225616.
CR Abràmoff MD, 2007, INVEST OPHTH VIS SCI, V48, P1665, DOI 10.1167/iovs.06-1081
   [Anonymous], INT JOINT C ART INT
   [Anonymous], 2012, 2012 25 IEEE INT S C
   [Anonymous], 2018, CIKM18 P 27 ACM INT, DOI DOI 10.1145/3269206.3271759
   [Anonymous], 2017, IEEE I CONF COMP VIS, DOI DOI 10.1109/ICCV.2017.244
   [Anonymous], SEMANTICAWARE GENERA
   [Anonymous], 2018, J DIGIT IMAGING
   [Anonymous], 2016, FCNS WILD PIXEL LEVE
   Chen LC, 2018, IEEE T PATTERN ANAL, V40, P834, DOI 10.1109/TPAMI.2017.2699184
   Cheng J, 2013, IEEE T MED IMAGING, V32, P1019, DOI 10.1109/TMI.2013.2247770
   Chollet F., 2015, KERAS APPL VGG16
   Edupuganti VG, 2018, IEEE IMAGE PROC, P2227, DOI 10.1109/ICIP.2018.8451753
   Fu Huazhu, 2018, IEEE Trans Med Imaging, V37, P2493, DOI 10.1109/TMI.2018.2837012
   Fu HZ, 2018, IEEE T MED IMAGING, V37, P1597, DOI 10.1109/TMI.2018.2791488
   Fumero F, 2011, COMP MED SY
   Ghafoorian Mohsen, 2017, Medical Image Computing and Computer Assisted Intervention  MICCAI 2017. 20th International Conference. Proceedings: LNCS 10435, P516, DOI 10.1007/978-3-319-66179-7_59
   Goodfellow IJ, 2014, ADV NEUR IN, V27, P2672
   Isola P, 2017, PROC CVPR IEEE, P5967, DOI 10.1109/CVPR.2017.632
   Javanmardi M, 2018, I S BIOMED IMAGING, P554, DOI 10.1109/ISBI.2018.8363637
   Joshi GD, 2011, IEEE T MED IMAGING, V30, P1192, DOI 10.1109/TMI.2011.2106509
   Kamnitsas K, 2017, LECT NOTES COMPUT SC, V10265, P597, DOI 10.1007/978-3-319-59050-9_47
   Kingma DP, 2014, ADV NEUR IN, V27
   Li C., 2016, EUROPEAN C COMPUTER, DOI [10.1007/978-3-319-46487-9_43, DOI 10.1007/978-3-319-46487-943, DOI 10.1007/978-3-319-46487-9_43, 10.1007/978-3-319-46487-943]
   Li D, 2017, IEEE I CONF COMP VIS, P5543, DOI 10.1109/ICCV.2017.591
   Li HL, 2018, PROC CVPR IEEE, P5400, DOI 10.1109/CVPR.2018.00566
   Lowell J, 2004, IEEE T MED IMAGING, V23, P256, DOI 10.1109/TMI.2003.823261
   Ma N, 2018, BOUND VALUE PROBL, DOI 10.1186/s13661-018-1040-9
   Maninis Kevis-Kokitsi, 2016, Medical Image Computing and Computer-Assisted Intervention - MICCAI 2016. 19th International Conference. Proceedings: LNCS 9901, P140, DOI 10.1007/978-3-319-46723-8_17
   Mary MCVS, 2016, IEEE ACCESS, V4, P4327, DOI 10.1109/ACCESS.2016.2596761
   Milletari F, 2016, INT CONF 3D VISION, P565, DOI 10.1109/3DV.2016.79
   Muandet K., 2013, P MACHINE LEARNING R, P10
   Naithani P, 2007, INVEST OPHTH VIS SCI, V48, P3138, DOI 10.1167/iovs.06-1407
   Patel VM, 2015, IEEE SIGNAL PROC MAG, V32, P53, DOI 10.1109/MSP.2014.2347059
   Ronneberger O, 2015, LECT NOTES COMPUT SC, V9351, P234, DOI 10.1007/978-3-319-24574-4_28
   Sandler M, 2018, PROC CVPR IEEE, P4510, DOI 10.1109/CVPR.2018.00474
   Sevastopolsky A., 2017, Pattern Recognition and Image Analysis, V27, P618, DOI 10.1134/S1054661817030269
   Shankaranarayana SM, 2017, LECT NOTES COMPUT SC, V10554, P168, DOI 10.1007/978-3-319-67561-9_19
   Sivaswamy J., 2015, JSM BIOMED IMAGING D, V2, P1004
   Tang HJ, 2018, PROCEEDINGS OF 2018 2ND INTERNATIONAL CONFERENCE ON SOFTWARE AND E-BUSINESS (ICSEB 2018), P49, DOI 10.1145/3301761.3301767
   Tsai YH, 2018, PROC CVPR IEEE, P7472, DOI 10.1109/CVPR.2018.00780
   Wong D. W. K., 2009, Proceedings of the SPIE - The International Society for Optical Engineering, V7260, DOI 10.1117/12.810784
   Wong DWK, 2008, IEEE ENG MED BIO, P2266, DOI 10.1109/IEMBS.2008.4649648
   Xu YW, 2012, LECT NOTES COMPUT SC, V7510, P58, DOI 10.1007/978-3-642-33415-3_8
   Xu YW, 2014, LECT NOTES COMPUT SC, V8673, P788, DOI 10.1007/978-3-319-10404-1_98
   Xu YW, 2011, LECT NOTES COMPUT SC, V6893, P1, DOI 10.1007/978-3-642-23626-6_1
   Yi ZL, 2017, IEEE I CONF COMP VIS, P2868, DOI 10.1109/ICCV.2017.310
   Zhang Y, 2018, LECT NOTES COMPUT SC, V11071, P599, DOI 10.1007/978-3-030-00934-2_67
   Zhang Z, 2010, IEEE ENG MED BIO, P3065, DOI 10.1109/IEMBS.2010.5626137
   Zhang ZZ, 2018, PROC CVPR IEEE, P9242, DOI 10.1109/CVPR.2018.00963
   Zheng YJ, 2013, LECT NOTES COMPUT SC, V8150, P75, DOI 10.1007/978-3-642-40763-5_10
   Zhong Z, 2017, RANDOM ERASING DATA
   Zilly J, 2017, COMPUT MED IMAG GRAP, V55, P28, DOI 10.1016/j.compmedimag.2016.07.012
NR 52
TC 190
Z9 207
U1 0
U2 57
PU IEEE-INST ELECTRICAL ELECTRONICS ENGINEERS INC
PI PISCATAWAY
PA 445 HOES LANE, PISCATAWAY, NJ 08855-4141 USA
SN 0278-0062
EI 1558-254X
J9 IEEE T MED IMAGING
JI IEEE Trans. Med. Imaging
PD NOV
PY 2019
VL 38
IS 11
BP 2485
EP 2495
DI 10.1109/TMI.2019.2899910
PG 11
WC Computer Science, Interdisciplinary Applications; Engineering,
   Biomedical; Engineering, Electrical & Electronic; Imaging Science &
   Photographic Technology; Radiology, Nuclear Medicine & Medical Imaging
WE Science Citation Index Expanded (SCI-EXPANDED)
SC Computer Science; Engineering; Imaging Science & Photographic
   Technology; Radiology, Nuclear Medicine & Medical Imaging
GA JJ8WT
UT WOS:000494433300001
PM 30794170
OA Green Submitted
DA 2025-03-30
ER

PT J
AU Suh, MH
   Zangwill, LM
   Manalastas, PIC
   Belghith, A
   Yarmohammadi, A
   Medeiros, FA
   Diniz-Filho, A
   Saunders, LJ
   Weinreb, RN
AF Suh, Min Hee
   Zangwill, Linda M.
   Manalastas, Patricia Isabel C.
   Belghith, Akram
   Yarmohammadi, Adeleh
   Medeiros, Felipe A.
   Diniz-Filho, Alberto
   Saunders, Luke J.
   Weinreb, Robert N.
TI Deep Retinal Layer Microvasculature Dropout Detected by the Optical
   Coherence Tomography Angiography in Glaucoma
SO OPHTHALMOLOGY
LA English
DT Article
ID OPEN-ANGLE GLAUCOMA; LAMINA-CRIBROSA DEFECTS; CHOROIDAL VASCULATURE;
   DISC HEMORRHAGE; BLOOD-PRESSURE; AXIAL LENGTH; NERVE; EYES; THICKNESS;
   PERFUSION
AB Purpose: To investigate factors associated with dropout of the parapapillary deep retinal layer microvasculature assessed by optical coherence tomography angiography (OCTA) in glaucomatous eyes.
   Design: Cross-sectional study.
   Participants: Seventy-one eyes from 71 primary open-angle glaucoma (POAG) patients with beta-zone parapapillary atrophy (beta PPA) enrolled in the Diagnostic Innovations in Glaucoma Study.
   Methods: Parapapillary deep-layer microvasculature dropout was defined as a complete loss of the microvasculature located within the deep retinal layer of the beta PPA from OCTA-derived optic nerve head vessel density maps by standardized qualitative assessment. Circumpapillary vessel density (cpVD) within the retinal nerve fiber layer (RNFL) also was calculated using OCTA. Choroidal thickness and presence of focal lamina cribrosa (LC) defects were determined using swept-source optical coherence tomography.
   Main Outcome M-EASURES: Presence of parapapillary deep-layer microvasculature dropout. Parameters including age, systolic and diastolic blood pressure, axial length, intraocular pressure, disc hemorrhage, cpVD, visual field (VF) mean deviation (MD), focal LC defects beta PPA area, and choroidal thickness were analyzed.
   Results: Parapapillary deep-layer microvasculature dropout was detected in 37 POAG eyes (52.1%). Eyes with microvasculature dropout had a higher prevalence of LC defects (70.3% vs. 32.4%), lower cpVD (52.7% vs. 58.8%), worse VF MD (-9.06 dB vs. -3.83 dB), thinner total choroidal thickness (126.5 mu m vs. 169.1 mu m), longer axial length (24.7 mm vs. 24.0 mm), larger beta PPA (1.2 mm(2) vs. 0.76 mm(2)), and lower diastolic blood pressure (74.7 mmHg vs. 81.7 mmHg) than those without dropout (P < 0.05, respectively). In the multivariate logistic regression analysis, higher prevalence of focal LC defects (odds ratio [OR], 6.27; P = 0.012), reduced cpVD (OR, 1.27; P = 0.002), worse VF MD (OR, 1.27; P = 0.001), thinner choroidal thickness (OR, 1.02; P = 0.014), and lower diastolic blood pressure (OR, 1.16; P = 0.003) were associated significantly with the dropout.
   Conclusions: Systemic and ocular factors including focal LC defects more advanced glaucoma, reduced RNFL vessel density, thinner choroidal thickness, and lower diastolic blood pressure were factors associated with the parapapillary deep-layer microvasculature dropout in glaucomatous eyes. Longitudinal studies are required to elucidate the temporal relationship between parapapillary deep-layer microvasculature dropout and systemic and ocular factors. (C) 2016 American Academy of Ophthalmology. Published by Elsevier Inc. All rights reserved.
C1 [Suh, Min Hee; Zangwill, Linda M.; Manalastas, Patricia Isabel C.; Belghith, Akram; Yarmohammadi, Adeleh; Medeiros, Felipe A.; Diniz-Filho, Alberto; Saunders, Luke J.; Weinreb, Robert N.] Univ Calif San Diego, Shiley Eye Inst, Hamilton Glaucoma Ctr, La Jolla, CA 92093 USA.
   [Suh, Min Hee; Zangwill, Linda M.; Manalastas, Patricia Isabel C.; Belghith, Akram; Yarmohammadi, Adeleh; Medeiros, Felipe A.; Diniz-Filho, Alberto; Saunders, Luke J.; Weinreb, Robert N.] Univ Calif San Diego, Dept Ophthalmol, 9500 Gilman Dr,MC 0946, La Jolla, CA 92093 USA.
   [Suh, Min Hee] Inje Univ, Haeundae Paik Hosp, Coll Med, Dept Ophthalmol, Busan, South Korea.
C3 University of California System; University of California San Diego;
   University of California System; University of California San Diego;
   Inje University
RP Weinreb, RN (corresponding author), Univ Calif San Diego, Dept Ophthalmol, 9500 Gilman Dr,MC 0946, La Jolla, CA 92093 USA.
EM rweinreb@ucsd.edu
RI medeiros, felipe/MCK-1612-2025; Diniz-Filho, Alberto/C-8564-2015
OI Diniz-Filho, Alberto/0000-0002-0371-2359
FU National Eye Institute, National Institutes of Health, Bethesda,
   Maryland [P30EY022589, EY11008, EY019869, EY021818]; Research to Prevent
   Blindness, Inc, New York, New York
FX Supported in part by the National Eye Institute, National Institutes of
   Health, Bethesda, Maryland (grant nos.: P30EY022589, EY11008, EY019869,
   EY021818); and an unrestricted grant from Research to Prevent Blindness,
   Inc, New York, New York. The funding organizations had no role in the
   design or conduct of this research.
CR Abou Samra W, 2013, ACTA OPHTHALMOL, V91, P371, DOI 10.1111/j.1755-3768.2012.02386.x
   ANDERSON DR, 1976, AM J OPHTHALMOL, V82, P165, DOI 10.1016/0002-9394(76)90414-1
   [Anonymous], 2009, Ocular Blood Flow in Glaucoma
   Aykut V, 2013, CURR EYE RES, V38, P1241, DOI 10.3109/02713683.2013.820328
   BENNETT AG, 1994, GRAEF ARCH CLIN EXP, V232, P361, DOI 10.1007/BF00175988
   CAHANE M, 1992, OPHTHALMIC RES, V24, P280, DOI 10.1159/000267179
   COHEN J, 1968, PSYCHOL BULL, V70, P213, DOI 10.1037/h0026256
   Faridi OS, 2014, OPHTHALMOLOGY, V121, P1524, DOI 10.1016/j.ophtha.2014.02.017
   Ferrara D, 2016, PROG RETIN EYE RES, V52, P130, DOI 10.1016/j.preteyeres.2015.10.002
   Flammer J, 1994, Surv Ophthalmol, V38 Suppl, pS3, DOI 10.1016/0039-6257(94)90041-8
   Guidoboni G, 2014, MATH BIOSCI ENG, V11, P523, DOI 10.3934/mbe.2014.11.523
   Jia YL, 2012, BIOMED OPT EXPRESS, V3, DOI 10.1364/BOE.3.003127
   Jia YL, 2014, OPHTHALMOLOGY, V121, P1322, DOI 10.1016/j.ophtha.2014.01.021
   Jia YL, 2012, OPT EXPRESS, V20, P4710, DOI 10.1364/OE.20.004710
   JONAS JB, 1989, INVEST OPHTH VIS SCI, V30, P908
   Jonas JB, 1999, SURV OPHTHALMOL, V43, P293, DOI 10.1016/S0039-6257(98)00049-6
   Jonas JB, 2002, OPHTHALMOLOGY, V109, P1561, DOI 10.1016/S0161-6420(02)01098-9
   Jonas Jost B, 2005, Curr Opin Ophthalmol, V16, P84, DOI 10.1097/01.icu.0000156135.20570.30
   Jonas JB, 2012, PLOS ONE, V7, DOI 10.1371/journal.pone.0047237
   Jung Y, 2016, OPHTHALMOLOGY, V123, P959, DOI 10.1016/j.ophtha.2015.12.043
   Kim YK, 2016, ACTA OPHTHALMOL, V94, pE468, DOI 10.1111/aos.12903
   Kiumehr S, 2012, ARCH OPHTHALMOL-CHIC, V130, P552, DOI 10.1001/archopthalmol.2011.1309
   LANDIS JR, 1977, BIOMETRICS, V33, P363, DOI 10.2307/2529786
   Lee EJ, 2014, INVEST OPHTH VIS SCI, V55, P2805, DOI 10.1167/iovs.13-12742
   Leung H, 2003, INVEST OPHTH VIS SCI, V44, P2900, DOI 10.1167/iovs.02-1114
   LIEBERMAN MF, 1976, AM J OPHTHALMOL, V82, P405, DOI 10.1016/0002-9394(76)90489-X
   Mansouri K, 2014, AM J OPHTHALMOL, V157, P1022, DOI 10.1016/j.ajo.2014.02.008
   Memarzadeh F, 2010, INVEST OPHTH VIS SCI, V51, P2872, DOI 10.1167/iovs.08-2956
   Mitchell P, 2005, OPHTHALMOLOGY, V112, P245, DOI 10.1016/j.ophtha.2004.08.015
   OBrart DPS, 1997, AM J OPHTHALMOL, V123, P657, DOI 10.1016/S0002-9394(14)71078-5
   ONDA E, 1995, AM J OPHTHALMOL, V120, P92, DOI 10.1016/S0002-9394(14)73763-8
   Park SC, 2013, INVEST OPHTH VIS SCI, V54, P8401, DOI 10.1167/iovs.13-13014
   QUIGLEY HA, 1987, EYE, V1, P318, DOI 10.1038/eye.1987.51
   Sample PA, 2009, ARCH OPHTHALMOL-CHIC, V127, P1136, DOI 10.1001/archophthalmol.2009.187
   Spaide RF, 2015, RETINA-J RET VIT DIS, V35, P2163, DOI 10.1097/IAE.0000000000000765
   Spraul CW, 2002, VISION RES, V42, P923, DOI 10.1016/S0042-6989(02)00022-6
   Suh M. H., 2016, OPHTHALMOLOGY
   Suh MH, 2014, SURV OPHTHALMOL, V59, P19, DOI 10.1016/j.survophthal.2013.03.005
   Tatham AJ, 2014, OPHTHALMOLOGY, V121, P110, DOI 10.1016/j.ophtha.2013.08.018
   Wang XL, 2015, GRAEF ARCH CLIN EXP, V253, P1557, DOI 10.1007/s00417-015-3095-y
   Xiong Y, 2014, PLOS ONE, V9, DOI 10.1371/journal.pone.0096103
   Yamazaki S, 1996, BRIT J OPHTHALMOL, V80, P812, DOI 10.1136/bjo.80.9.812
   Yarmohammadi A, 2016, INVEST OPHTH VIS SCI, V57, pOCT451, DOI 10.1167/iovs.15-18944
   Yasuno Y, 2007, OPT EXPRESS, V15, P6121, DOI 10.1364/OE.15.006121
   You JY, 2013, JAMA OPHTHALMOL, V131, P314, DOI 10.1001/jamaophthalmol.2013.1926
NR 45
TC 188
Z9 192
U1 0
U2 13
PU ELSEVIER SCIENCE INC
PI NEW YORK
PA 360 PARK AVE SOUTH, NEW YORK, NY 10010-1710 USA
SN 0161-6420
EI 1549-4713
J9 OPHTHALMOLOGY
JI Ophthalmology
PD DEC
PY 2016
VL 123
IS 12
BP 2509
EP 2518
DI 10.1016/j.ophtha.2016.09.002
PG 10
WC Ophthalmology
WE Science Citation Index Expanded (SCI-EXPANDED)
SC Ophthalmology
GA EE3YZ
UT WOS:000389539900018
PM 27769587
OA Green Accepted
DA 2025-03-30
ER

PT J
AU Park, HYL
   Lee, K
   Park, CK
AF Park, Hae-Young L.
   Lee, Kook
   Park, Chan Kee
TI Optic Disc Torsion Direction Predicts the Location of Glaucomatous
   Damage in Normal-Tension Glaucoma Patients with Myopia
SO OPHTHALMOLOGY
LA English
DT Article
ID OPEN-ANGLE GLAUCOMA; SCANNING LASER OPHTHALMOSCOPY; NERVE-FIBER LAYER;
   POPULATION PREVALENCE; COHERENCE TOMOGRAPHY; REFRACTIVE ERROR; BEIJING
   EYE; SINGAPORE; TILT; CHILDREN
AB Objective: To characterize optic disc tilt and torsion in normal-tension glaucoma (NTG) patients with myopia and to evaluate the relationship between optic disc tilt and torsion with the location of visual field (VF) defect.
   Design: Retrospective, case-control design.
   Participants: Two hundred twenty-five NTG patients.
   Methods: Patients were divided into a myopic NTG group (spherical equivalent more than -2.00 diopters [D] or axial length more than 24.0 mm; n = 166) and nonmyopic NTG group (spherical equivalent less than -0.50 D or axial length less than 24.0 mm; n = 59). Disc tilt, which was identified by the tilt ratio, disc torsion, and area of peripapillary atrophy (PPA), was measured from disc photographs. Patients were divided further into superior and inferior defect groups according to the location of the VF defect in the pattern deviation map. Logistic regression analysis was used to determine the relationship between ocular factors, including tilt ratio, torsion degree, and the VF defect location.
   Main Outcome Measures: Tilt ratio, torsion degree, PPA area, and location of VF defect.
   Results: Among 225 NTG eyes, 166 (73.8%) were myopic eyes. The myopic NTG group was significantly younger (42.85 years) than the nonmyopic NTG group (60.73 years). Disc tilt (45.8%) and torsion (75.9%) were significantly more prevalent in the myopic NTG group than in the nonmyopic NTG group. Although just short of statistical significance (P = 0.057), PPA area was larger in the myopic NTG group. The VF defect location was significantly different between the 2 groups, with superior defects more prevalent in the myopic NTG group (69.9%; P < 0.001). Torsion degree was significantly different in the superior defect group (18.45 degrees) compared with the inferior defect group (-3.81 degrees; P = 0.001). Torsion degree was the only factor related to VF defect location in both univariate (P = 0.001) and multivariate (P = 0.014) logistic regression analyses.
   Conclusions: Korean NTG patients had a high prevalence of myopia and young age. Optic disc tilt and torsion were highly prevalent in Korean NTG patients with myopia. The direction of the optic disc torsion may predict the location of damage.
   Financial Disclosure(s): The author(s) have no proprietary or commercial interest in any materials discussed in this article. Ophthalmology 2012; 119: 1844-1851 (C) 2012 by the American Academy of Ophthalmology.
C1 [Park, Hae-Young L.; Lee, Kook; Park, Chan Kee] Catholic Univ Korea, Dept Ophthalmol & Visual Sci, Seoul St Marys Hosp, Coll Med, Seoul 137701, South Korea.
C3 Seoul St. Mary's Hospital; Catholic University of Korea
RP Park, CK (corresponding author), Catholic Univ Korea, Dept Ophthalmol & Visual Sci, Seoul St Marys Hosp, Coll Med, 505 Banpo Dong, Seoul 137701, South Korea.
EM ckpark@catholic.ac.kr
CR ARAIE M, 1995, JPN J OPHTHALMOL, V39, P60
   Araie M, 1995, Curr Opin Ophthalmol, V6, P36
   AVETISOV ES, 1977, ANN OPHTHALMOL, V9, P1261
   CHIHARA E, 1990, ARCH OPHTHALMOL-CHIC, V108, P228, DOI 10.1001/archopht.1990.01070040080035
   Curtin B J, 1970, Trans Am Ophthalmol Soc, V68, P312
   Doshi A, 2007, OPHTHALMOLOGY, V114, P472, DOI 10.1016/j.ophtha.2006.07.036
   GIUFFRE G, 1991, INT OPHTHALMOL, V15, P1, DOI 10.1007/BF00150971
   How ACS, 2009, ARCH OPHTHALMOL-CHIC, V127, P894, DOI 10.1001/archophthalmol.2009.134
   Jonas JB, 2004, INVEST OPHTH VIS SCI, V45, P2660, DOI 10.1167/iovs.03-1363
   Jonas JB, 1997, OPHTHALMOLOGY, V104, P1934, DOI 10.1016/S0161-6420(97)30004-9
   Kang S.-H., 2004, J. Kor. Ophthalmol. Soc., P2082
   Karczewicz Danuta, 2004, Klin Oczna, V106, P214
   Kim JH, 1980, J KOREAN OPHTHALMOL, V21, P517
   Kim TJ, 1989, J KOREAN OPHTHALMOL, V28, P239
   Lee Sang Joon, 2011, J Prev Med Public Health, V44, P56, DOI 10.3961/jpmph.2011.44.1.56
   Leung CKS, 2007, INVEST OPHTH VIS SCI, V48, P3178, DOI 10.1167/iovs.06-1315
   Marcus MW, 2011, OPHTHALMOLOGY, V118, P1989, DOI 10.1016/j.ophtha.2011.03.012
   Mayama C, 2002, OPHTHALMOLOGY, V109, P2072, DOI 10.1016/S0161-6420(02)01175-2
   McBrien NA, 2003, PROG RETIN EYE RES, V22, P307, DOI 10.1016/S1350-9462(02)00063-0
   Mitchell P, 1999, OPHTHALMOLOGY, V106, P2010, DOI 10.1016/S0161-6420(99)90416-5
   Oliveira C, 2007, BRIT J OPHTHALMOL, V91, P37, DOI 10.1136/bjo.2006.102061
   Park CY, 2005, J GLAUCOMA, V14, P210, DOI 10.1097/01.ijg.0000159129.93085.96
   Rada JAS, 2006, EXP EYE RES, V82, P185, DOI 10.1016/j.exer.2005.08.009
   Rose KA, 2008, ARCH OPHTHALMOL-CHIC, V126, P527, DOI 10.1001/archopht.126.4.527
   Samarawickrama C, 2011, OPHTHALMOLOGY, V118, P2050, DOI 10.1016/j.ophtha.2011.02.040
   SCOTT R, 1993, OPHTHAL PHYSL OPT, V13, P41, DOI 10.1111/j.1475-1313.1993.tb00424.x
   Tay E, 2005, AM J OPHTHALMOL, V139, P247, DOI 10.1016/j.ajo.2004.08.076
   Tong L, 2007, INVEST OPHTH VIS SCI, V48, P4939, DOI 10.1167/iovs.07-0585
   Vongphanit J, 2002, AM J OPHTHALMOL, V133, P679, DOI 10.1016/S0002-9394(02)01339-9
   Wang Y, 2006, BRIT J OPHTHALMOL, V90, P353, DOI 10.1136/bjo.2005.081521
   Witmer MT, 2010, SURV OPHTHALMOL, V55, P403, DOI 10.1016/j.survophthal.2010.01.002
   Wong TY, 2003, OPHTHALMOLOGY, V110, P211, DOI 10.1016/S0161-6420(02)01260-5
   Xu LA, 2007, OPHTHALMOLOGY, V114, P216, DOI 10.1016/j.ophtha.2006.06.050
NR 33
TC 183
Z9 190
U1 0
U2 8
PU ELSEVIER SCIENCE INC
PI NEW YORK
PA 360 PARK AVE SOUTH, NEW YORK, NY 10010-1710 USA
SN 0161-6420
EI 1549-4713
J9 OPHTHALMOLOGY
JI Ophthalmology
PD SEP
PY 2012
VL 119
IS 9
BP 1844
EP 1851
DI 10.1016/j.ophtha.2012.03.006
PG 8
WC Ophthalmology
WE Science Citation Index Expanded (SCI-EXPANDED)
SC Ophthalmology
GA 030OY
UT WOS:000310581200019
PM 22595297
DA 2025-03-30
ER

PT J
AU Bengtsson, B
   Heijl, A
AF Bengtsson, B
   Heijl, A
TI False-negative responses in glaucoma perimetry: Indicators of patient
   performance or test reliability?
SO INVESTIGATIVE OPHTHALMOLOGY & VISUAL SCIENCE
LA English
DT Article
ID LONG-TERM FLUCTUATION; VISUAL-FIELD; THRESHOLD; INDEXES
AB PURPOSE. To study whether false-negative answers in computerized glaucoma perimetry indicate the patient's ability to perform perimetry or test result reliability.
   METHODS. A retrospective evaluation was performed of visual field test results obtained with a perimetry program (Humphrey 30-2 Sita Standard; Humphrey Instruments, San Leandro, CA) in 70 consecutive patients with unilateral glaucomatous field loss. Frequencies of false-negative answers were compared between the two eyes of each patient and related to amount of visual field damage in the glaucomatous eyes using linear regression analysis.
   RESULTS. Frequencies of false-negative answers were higher in eyes with field loss. The intrapatient intereye difference was 6.6% on average (P < 0.0001). In seven subjects with false-negative frequency of 5% or more in both eyes, the mean difference was 12.7% between eyes. The differences in false-negative answers depended significantly on the amount of field loss in the glaucomatous eyes (P = 0.0003). Larger differences were seen in patients with advanced field loss in the affected eye.
   CONCLUSIONS. The increased frequencies of false-negative answers in eyes with field loss were strongly associated with held status. The higher false-negative frequencies in eyes with glaucomatous field loss compared with unaffected eyes may be explained by the increased variability in threshold values typically found in such eyes. False-negative answers in patients with glaucoma therefore represent eye rather than patient status.
C1 Malmo Univ Hosp, Dept Ophthalmol, S-20502 Malmo, Sweden.
C3 Lund University; Skane University Hospital
RP Bengtsson, B (corresponding author), Malmo Univ Hosp, Dept Ophthalmol, S-20502 Malmo, Sweden.
RI Heijl, Anders/AAV-3077-2021
CR ANDERSON DR, 1999, AUTOMATED STATIC PER, V93, P339
   ANDERSON DR, 1999, AUTOMATED STATIC PER, V93, P105
   ASMAN P, 1992, ARCH OPHTHALMOL-CHIC, V110, P812, DOI 10.1001/archopht.1992.01080180084033
   Bengtsson B, 1998, ACTA OPHTHALMOL SCAN, V76, P431, DOI 10.1034/j.1600-0420.1998.760408.x
   BENGTSSON B, IN PRESS ACTA OPHTHA
   BENGTSSON B, 1997, ACTA OPHTHALMOL SCAN, V75, P181
   Birt CM, 1997, OPHTHALMOLOGY, V104, P1126, DOI 10.1016/S0161-6420(97)30173-0
   BOEGLIN RJ, 1992, AM J OPHTHALMOL, V113, P396, DOI 10.1016/S0002-9394(14)76161-6
   BUDENZ DL, 1997, ATLAS VISUAL FIELDS, P17
   CHOPLIN NT, 1995, VISUAL FIELD TESTING, P73
   FANKHAUSER F, 1977, SURV OPHTHALMOL, V22, P131, DOI 10.1016/0039-6257(77)90094-7
   FLAMMER J, 1984, ARCH OPHTHALMOL-CHIC, V102, P704, DOI 10.1001/archopht.1984.01040030560017
   HEIJL A, 1975, ACTA OPHTHALMOL, V53, P293
   HEIJL A, 1977, ACTA OPHTHALMOL, V55, P696
   HEIJL A, 1983, BRIT J OPHTHALMOL, V67, P512, DOI 10.1136/bjo.67.8.512
   HEIJL A, 1989, AM J OPHTHALMOL, V108, P130, DOI 10.1016/0002-9394(89)90006-8
   HEIJL A, 1987, DOC OPHTHALMOL P SER, V49, P593, DOI DOI 10.1007/978-94-009-3325-5_
   Heijl A, 1987, 7 INT VIS FIELD S, P153, DOI [DOI 10.1007/978-94-009-3325-5_23, 10.1007/978-94-009-3325-5_23]
   JOHNSON CA, 1988, APPL OPTICS, V27, P1030, DOI 10.1364/AO.27.001030
   KATZ J, 1991, OPHTHALMOLOGY, V98, P70
   KATZ J, 1988, ARCH OPHTHALMOL-CHIC, V106, P1252
   KATZ J, 1990, OPHTHALMOLOGY, V97, P1032
   LACHENMAYER BJ, 1992, PERIMETRIE, P37
   LANGERHORST CT, 1988, THESIS KUGLER GHEDIN, P53
   OLSSON J, 1977, ACTA OPHTHALMOL SCAN, V75, P368
   Olsson J, 1989, PERIMETRY UPDATE 198, P245
   WEITZMAN ML, 1996, VISUAL FIELDS EXAMIN, P133
   WERNER EB, 1977, CAN J OPHTHALMOL, V12, P140
   WERNER EB, 1989, INVEST OPHTH VIS SCI, V30, P1082
NR 29
TC 179
Z9 188
U1 0
U2 6
PU ASSOC RESEARCH VISION OPHTHALMOLOGY INC
PI BETHESDA
PA 9650 ROCKVILLE PIKE, BETHESDA, MD 20814-3998 USA
SN 0146-0404
J9 INVEST OPHTH VIS SCI
JI Invest. Ophthalmol. Vis. Sci.
PD JUL
PY 2000
VL 41
IS 8
BP 2201
EP 2204
PG 4
WC Ophthalmology
WE Science Citation Index Expanded (SCI-EXPANDED)
SC Ophthalmology
GA 329WB
UT WOS:000087930500029
PM 10892863
DA 2025-03-30
ER

PT J
AU Leske, MC
   Wu, SY
   Nemesure, B
   Hennis, A
AF Leske, MC
   Wu, SY
   Nemesure, B
   Hennis, A
CA Barbados Eye Studies Grp
TI Incident open-angle glaucoma and blood pressure
SO ARCHIVES OF OPHTHALMOLOGY
LA English
DT Article
ID RISK-FACTORS; INTRAOCULAR-PRESSURE; PERFUSION-PRESSURE; PREVALENCE;
   POPULATION; FLOW; EYE
AB Background: The risk of open-angle glaucoma (OAG) may be related to low blood pressure (BP) relative to intraocular pressure (IOP), ie, to low perfusion pressure (PP). Alternatively, systemic hypertension may increase OAG risk.
   Objective: To clarify these possible relationships by evaluating hypertension and PP (where PP = BP - IOP) as risk factors for incident OAG in a black population.
   Design: Population-based cohort study (85% participation) simple random sample of residents of Barbados, West Indies, aged 40 years and older.
   Participants: Two thousand nine hundred eighty-nine black participants at risk; 67 developed OAG after 4 years (2.2% incidence).
   Main Outcome Measure: Adjusted relative risk (RR) of OAG from logistic regression analyses.
   Results: The 4-year risk increased markedly with baseline IOP. With all IOP less than or equal to 17 turn Hg, incidence was 0.7%, increasing to 18.3% with IOP greater than 25 mm Hg. for a 25-fold increase in RR, However, OAG developed throughout the IOP range and two thirds of incident cases had baseline IOP less than 25 mm Hg. Baseline hypertension was associated with a halving of the RR of OAG (RR, 0.49; 95% confidence interval [CI], 0.29-0.85) the RR also tended to decrease as systolic BP increased (P=.07). Consistent with these findings, a lower baseline PP increased RR (systolic PP <101 mm Hg, 2.6 [95% CI, 1.3-4.9]; diastolic PP <55 mm Hg, 3.2 [95% CI, 1.6-6.6] mean PP <42 mm Hg, 3.1 [95% CI 1.6-6.0]).
   Conclusions: As baseline IOP increased, the risk of OAG substantially increased, in contrast, persons with systemic hypertension at baseline had half the RR, suggesting that hypertension does not increase (and may decrease) the 4-year risk of OAG. Lower PP at baseline increased RR approximately 3-fold. a result consistent with the Vascular hypothesis of OAG pathogenesis.
C1 SUNY Stony Brook, Sch Med, Dept Prevent Med, Stony Brook, NY 11794 USA.
   Minist Hlth, Bridgetown, Barbados.
   Univ W Indies, Sch Clin Med & Res, Bridgetown, Barbados.
   Johns Hopkins Univ, Sch Med, Baltimore, MD USA.
C3 State University of New York (SUNY) System; Stony Brook University;
   University West Indies Mona Jamaica; University of the West Indies Open
   Campus; Johns Hopkins University
RP SUNY Stony Brook, Sch Med, Dept Prevent Med, L3 HSC Room 086, Stony Brook, NY 11794 USA.
EM cleske@notes.cc.sunysb.edu
CR [Anonymous], EPIDEMIOLOGY EYE DIS
   [Anonymous], OPHTHAL EPIDEMIOL
   BENGTSSON B, 1981, BRIT J OPHTHALMOL, V65, P46, DOI 10.1136/bjo.65.1.46
   Black HR, 1997, ARCH INTERN MED, V157, P2413
   Bonomi L, 2000, OPHTHALMOLOGY, V107, P1287, DOI 10.1016/S0161-6420(00)00138-X
   BRUZZI P, 1985, AM J EPIDEMIOL, V122, P904, DOI 10.1093/oxfordjournals.aje.a114174
   Buhrmann RR, 2000, INVEST OPHTH VIS SCI, V41, P40
   COFFEY M, 1993, BRIT J OPHTHALMOL, V77, P17, DOI 10.1136/bjo.77.1.17
   DIELEMANS I, 1994, OPHTHALMOLOGY, V101, P1851
   DIELEMANS I, 1995, OPHTHALMOLOGY, V102, P54
   Drance SM, 1997, AM J OPHTHALMOL, V123, P817
   DRANCE SM, 1973, ARCH OPHTHALMOL-CHIC, V89, P457
   Findl O, 2000, AM J OPHTHALMOL, V130, P589, DOI 10.1016/S0002-9394(00)00636-X
   Gherghel D, 2000, AM J OPHTHALMOL, V130, P597, DOI 10.1016/S0002-9394(00)00766-2
   Goodman AH, 2000, AM J PUBLIC HEALTH, V90, P1699, DOI 10.2105/AJPH.90.11.1699
   HYPERTENSION DETECTION FOLLOW-UP, 1977, AM J EPIDEMIOL, V106, P351
   KATZ J, 1988, AM J PREV MED, V4, P110, DOI 10.1016/S0749-3797(18)31205-4
   Kerr J, 1998, AM J OPHTHALMOL, V126, P42, DOI 10.1016/S0002-9394(98)00074-9
   KLEIN BEK, 1992, OPHTHALMOLOGY, V99, P1499
   Leske M C, 1996, Ophthalmic Epidemiol, V3, P85, DOI 10.3109/09286589609080113
   LESKE MC, 1983, AM J EPIDEMIOL, V118, P280, DOI 10.1093/oxfordjournals.aje.a113634
   LESKE MC, 1995, ARCH OPHTHALMOL-CHIC, V113, P918, DOI 10.1001/archopht.1995.01100070092031
   LESKE MC, 1994, ARCH OPHTHALMOL-CHIC, V112, P821, DOI 10.1001/archopht.1994.01090180121046
   Leske MC, 2001, OPHTHALMOLOGY, V108, P1015, DOI 10.1016/S0161-6420(01)00566-8
   Leske MC, 2001, ARCH OPHTHALMOL-CHIC, V119, P89
   Mitchell P, 1996, OPHTHALMOLOGY, V103, P1661, DOI 10.1016/S0161-6420(96)30449-1
   Musch DC, 2001, ARCH OPHTHALMOL-CHIC, V119, P117
   SHIOSE Y, 1991, JPN J OPHTHALMOL, V35, P133
   TIELSCH JM, 1995, ARCH OPHTHALMOL-CHIC, V113, P216, DOI 10.1001/archopht.1995.01100020100038
   TIELSCH JM, 1991, JAMA-J AM MED ASSOC, V266, P369, DOI 10.1001/jama.266.3.369
   Wensor MD, 1998, OPHTHALMOLOGY, V105, P733, DOI 10.1016/S0161-6420(98)94031-3
   WILSON MR, 1987, ARCH OPHTHALMOL-CHIC, V105, P1066
   WILSON MR, 1990, INT OPHTHALMOL CLIN, V30, P153
   Wu SY, 1997, ARCH OPHTHALMOL-CHIC, V115, P1572, DOI 10.1001/archopht.1997.01100160742012
NR 34
TC 178
Z9 188
U1 0
U2 3
PU AMER MEDICAL ASSOC
PI CHICAGO
PA 330 N WABASH AVE, STE 39300, CHICAGO, IL 60611-5885 USA
SN 0003-9950
EI 1538-3601
J9 ARCH OPHTHALMOL-CHIC
JI Arch. Ophthalmol.
PD JUL
PY 2002
VL 120
IS 7
BP 954
EP 959
DI 10.1001/archopht.120.7.954
PG 6
WC Ophthalmology
WE Science Citation Index Expanded (SCI-EXPANDED)
SC Ophthalmology
GA 570ZG
UT WOS:000176689900009
PM 12096967
DA 2025-03-30
ER

PT J
AU Asaoka, R
   Murata, H
   Iwase, A
   Araie, M
AF Asaoka, Ryo
   Murata, Hiroshi
   Iwase, Aiko
   Araie, Makoto
TI Detecting Preperimetric Glaucoma with Standard Automated Perimetry Using
   a Deep Learning Classifier
SO OPHTHALMOLOGY
LA English
DT Article
ID FREQUENCY-DOUBLING TECHNOLOGY; OPTICAL COHERENCE TOMOGRAPHY; SCANNING
   LASER POLARIMETRY; VISUAL-FIELD DEFECTS; ALGORITHM; LAYER; OCT
AB Purpose: To differentiate the visual fields (VFs) of preperimetric open-angle glaucoma (OAG) patients from the VFs of healthy eyes using a deep learning (DL) method.
   Design: Cohort study.
   Participants: One hundred seventy-one preperimetric glaucoma VFs (PPGVFs) from 53 eyes in 51 OAG patients and 108 healthy eyes of 87 healthy participants.
   Methods: Preperimetric glaucoma VFs were defined as all VFs before a first diagnosis of manifest glaucoma (Anderson-Patella's criteria). In total, 171 PPGVFs from 53 eyes in 51 OAG patients and 108 VFs from 108 healthy eyes in 87 healthy participants were analyzed (all VFs were tested using the Humphrey Field Analyzer 30-2 program; Carl Zeiss Meditec, Dublin, CA). The 52 total deviation, mean deviation, and pattern standard deviation values were used as predictors in the DL classifier: a deep feed-forward neural network (FNN), along with other machine learning (ML) methods, including random forests (RF), gradient boosting, support vector machine, and neural network (NN). The area under the receiver operating characteristic curve (AUC) was used to evaluate the accuracy of discrimination for each method.
   Main Outcome Measures: The AUCs obtained with each classifier method.
   Results: A significantly larger AUC of 92.6% (95% confidence interval [CI], 89.8%-95.4%) was obtained using the deep FNN classifier compared with all other ML methods: 79.0% (95% CI, 73.5%-84.5%) with RF, 77.6% (95% CI, 71.7%-83.5%) with gradient boosting, 71.2% (95% CI, 65.0%-77.5%), and 66.7% (95% CI, 60.1%-73.3%) with NN. Conclusions: Preperimetric glaucomaVFs can be distinguished from healthy VFs with very high accuracy using a deep FNN classifier. (C) 2016 by the American Academy of Ophthalmology.
C1 [Asaoka, Ryo; Murata, Hiroshi; Araie, Makoto] Univ Tokyo, Dept Ophthalmol, Tokyo, Japan.
   [Iwase, Aiko] Tajimi Iwase Eye Clin, Tajimi, Japan.
   [Araie, Makoto] Kanto Cent Hosp, Mutual Aid Assoc Publ Sch Teachers, Tokyo, Japan.
C3 University of Tokyo
RP Asaoka, R (corresponding author), Univ Tokyo, Dept Ophthalmol, Grad Sch Med, Dept Ophthalmol,Bunkyo Ku, 7-3-1 Hongo, Tokyo 1138655, Japan.
EM rasaoka-tky@umin.ac.jp
OI Iwase, Aiko/0000-0001-5950-4260
FU JST-CREST; Ministry of Education, Culture, Sports, Science and
   Technology of Japan [26462679]; Grants-in-Aid for Scientific Research
   [26462679] Funding Source: KAKEN
FX Supported in part by JST-CREST (R.A., H.M.); and the Ministry of
   Education, Culture, Sports, Science and Technology of Japan (grant no.:
   26462679 [R.A.]).
CR Anderson D.R., 1999, Automated static perimetry, V2nd
   [Anonymous], 2011, P 28 INT C MACHINE L
   [Anonymous], 2009, P 26 ANN INT C MACH, DOI DOI 10.1145/1553374.1553453
   [Anonymous], 2005, Random Forests
   [Anonymous], 2001, Clinical Pathways in Glaucoma
   Aoyama Y, 2014, INVEST OPHTH VIS SCI, V55, P2584, DOI 10.1167/iovs.13-13616
   Asaoka R, 2014, INVEST OPHTH VIS SCI, V55, P7814, DOI 10.1167/iovs.14-15120
   Baraibar B, 2007, J GLAUCOMA, V16, P659, DOI 10.1097/IJG.0b013e318093e5bf
   Breiman L., 2001, Machine Learning, V45, P5, DOI 10.1023/A:1010933404324
   Chawla NV, 2002, J ARTIF INTELL RES, V16, P321, DOI 10.1613/jair.953
   Cho Y., 2009, Advances in neural information processing systems, V22, P342
   Choi JA, 2009, JPN J OPHTHALMOL, V53, P24, DOI 10.1007/s10384-008-0604-0
   Collobert Ronan., 2011, Proceedings of the Fourteenth International Conference on Artificial Intelligence and Statistics, V15, P224
   Cristianini N., 2000, INTRO SUPPORT VECTOR
   DRANCE SM, 1969, INVEST OPHTH VISUAL, V8, P84
   Eickholt J, 2013, BMC BIOINFORMATICS, V14, DOI 10.1186/1471-2105-14-88
   Erin LD, 2012, WORKING PAPER SERIES
   Ferreras A, 2007, J GLAUCOMA, V16, P372, DOI 10.1097/IJG.0b013e31803bbb17
   Glorot X., 2010, P 13 INT C ART INT S, P249
   Harwerth RS, 1999, INVEST OPHTH VIS SCI, V40, P2242
   Heijl A, 1996, ARCH OPHTHALMOL-CHIC, V114, P19, DOI 10.1001/archopht.1996.01100130017003
   Hinton GE, 2006, SCIENCE, V313, P504, DOI 10.1126/science.1127647
   Hinton GE, 2006, NEURAL COMPUT, V18, P1527, DOI 10.1162/neco.2006.18.7.1527
   Hirashima T, 2013, GRAEF ARCH CLIN EXP, V251, P129, DOI 10.1007/s00417-012-2076-7
   Japkowicz N., 2011, Evaluating learning algorithms: A classification perspective, DOI [DOI 10.1017/CBO9780511921803, 10.1017/CBO9780511921803]
   Jeoung JW, 2014, J GLAUCOMA, V23, P299, DOI 10.1097/IJG.0b013e3182741cc4
   Kavukcuoglu K., 2010, ADV NEURAL INFORM PR
   Kim HG, 2011, OPTOMETRY VISION SCI, V88, P124, DOI 10.1097/OPX.0b013e3181fdef9c
   Leeprechanon N, 2007, OPHTHALMOLOGY, V114, P931, DOI 10.1016/j.ophtha.2007.01.006
   Lisboa R, 2013, INVEST OPHTH VIS SCI, V54, P3417, DOI 10.1167/iovs.13-11676
   Lisboa R, 2012, OPHTHALMOLOGY, V119, P2261, DOI 10.1016/j.ophtha.2012.06.009
   Maddess T, 2011, INVEST OPHTH VIS SCI, V52, P1014, DOI 10.1167/iovs.10-6014
   Nevalainen J, 2009, GRAEF ARCH CLIN EXP, V247, P1659, DOI 10.1007/s00417-009-1134-2
   Ranzato M., 2007, Adv. Neural. Inf. Process. Syst., V20, P1185
   RUMELHART DE, 1986, NATURE, V323, P533, DOI 10.1038/323533a0
   Salakhutdinov R, 2012, NEURAL COMPUT, V24, P1967, DOI 10.1162/NECO_a_00311
   Schapire RE, 1998, ANN STAT, V26, P1651
   Shields MB., 1997, Textbook of Glaucoma, VThird
   Sung MS, 2014, J GLAUCOMA, V23, pE144, DOI 10.1097/IJG.0000000000000028
   Taylor GW, 2010, LECT NOTES COMPUT SC, V6316, P140, DOI 10.1007/978-3-642-15567-3_11
   Traynis I, 2014, JAMA OPHTHALMOL, V132, P291, DOI 10.1001/jamaophthalmol.2013.7656
   Vincent P, 2008, P 25 INT C MACH LEAR, P1096, DOI DOI 10.1145/1390156.1390294
   WEBER J, 1986, OPHTHALMOLOGICA, V192, P88, DOI 10.1159/000309619
   Werbos P., 1974, PhD thesis
   WILD JM, 1989, ACTA OPHTHALMOL, V67, P537
   Yamada H, 2014, AM J OPHTHALMOL, V158, P1318, DOI 10.1016/j.ajo.2014.08.040
   YOUDEN WJ, 1950, CANCER-AM CANCER SOC, V3, P32, DOI 10.1002/1097-0142(1950)3:1<32::AID-CNCR2820030106>3.0.CO;2-3
NR 47
TC 177
Z9 188
U1 0
U2 35
PU ELSEVIER SCIENCE INC
PI NEW YORK
PA STE 800, 230 PARK AVE, NEW YORK, NY 10169 USA
SN 0161-6420
EI 1549-4713
J9 OPHTHALMOLOGY
JI Ophthalmology
PD SEP
PY 2016
VL 123
IS 9
BP 1974
EP 1980
DI 10.1016/j.ophtha.2016.05.029
PG 7
WC Ophthalmology
WE Science Citation Index Expanded (SCI-EXPANDED)
SC Ophthalmology
GA EE3QE
UT WOS:000389508500028
PM 27395766
DA 2025-03-30
ER

PT J
AU Soltau, JB
   Rothman, RF
   Budenz, DL
   Greenfield, DS
   Feuer, W
   Liebmann, JM
   Ritch, R
AF Soltau, JB
   Rothman, RF
   Budenz, DL
   Greenfield, DS
   Feuer, W
   Liebmann, JM
   Ritch, R
TI Risk factors for glaucoma filtering bleb infections
SO ARCHIVES OF OPHTHALMOLOGY
LA English
DT Article
ID MITOMYCIN-C; ADJUNCTIVE 5-FLUOROURACIL; SURGERY; ENDOPHTHALMITIS;
   TRABECULECTOMY; REPAIR
AB Objective: To determine risk factors for bleb-related ocular infection after glaucoma filtering surgery. Methods: A case-control study comparing all consecutive cases of glaucoma filtering bleb-related infections (55 eyes of 55 patients) with matched control eyes between January 1, 1990, and June 30, 1998, was performed. Bleb-related infection was classified as blebitis when a mucopurulent infiltrate was identified within the bleb and associated Kith mild to moderate anterior segment inflammation. Eyes with endophthalmitis had hypopyon, cells in the anterior vitreous cavity, or a positive vitreous biopsy sampling result. A control was selected for each case based on matching of the surgeon, date and type of glaucoma surgery, and type of antifibrotic agent used. Multivariate, matched, case-control logistic regression analysis was performed using age, race, sex, diagnosis, number of previous incisional operations, filtering bleb location, and presence of bleb leak to determine which variables were associated with bleb-related infection. Results: The odds of an eye with a bleb-related infection being seen with a concomitant late-onset bleb leak are 25.8 times the odds of a noninfected eye having a late-onset bleb leak at any time in the postoperative period (P<.001; 95% confidence interval, 2.3-294.1). Other risk factors for bleb-related infection included younger age (P = .05), black race (P = .03), diagnosis of primary open-angle glaucoma (P = .03), and inferior location of the filtering bleb (P = .04). Conclusions: Late-onset bleb leakage is a significant risk factor for bleb-related infection. The risk of infection may warrant closure of late-onset bleb leaks in selected eyes.
C1 Univ Miami, Sch Med, Bascom Palmer Eye Inst, Miami, FL 33136 USA.
   Univ Miami, Sch Med, Dept Ophthalmol, Miami, FL 33136 USA.
   New York Eye & Ear Infirm, Dept Ophthalmol, New York, NY 10003 USA.
   New York Med Coll, Valhalla, NY 10595 USA.
C3 Bascom Palmer Eye Institute; University of Miami; University of Miami;
   New York Eye & Ear Infirmary of Mount Sinai; New York Medical College
RP Budenz, DL (corresponding author), Univ Miami, Sch Med, Bascom Palmer Eye Inst, 900 NW 17th St, Miami, FL 33136 USA.
OI Budenz, Donald/0000-0002-8965-4267
FU NEI NIH HHS [EY10900] Funding Source: Medline
CR ALLANSMITH M R, 1969, Transactions of the American Academy of Ophthalmology and Oto-Laryngology, V73, P683
   Alward WLM, 1996, AM J OPHTHALMOL, V121, P349
   ASHKENAZI I, 1991, OPHTHALMIC SURG LAS, V22, P570
   Azuara-Blanco A, 1998, SURV OPHTHALMOL, V43, P93, DOI 10.1016/S0039-6257(98)00025-3
   Caronia RM, 1996, ARCH OPHTHALMOL-CHIC, V114, P387, DOI 10.1001/archopht.1996.01100130383004
   Chen PP, 1997, ARCH OPHTHALMOL-CHIC, V115, P1124, DOI 10.1001/archopht.1997.01100160294005
   Chen PP, 1997, J GLAUCOMA, V6, P192
   DUNNINGTON JH, 1945, ARCH OPHTHALMOL-CHIC, V34, P215
   GALIN MA, 1977, AM J OPHTHALMOL, V83, P328, DOI 10.1016/0002-9394(77)90728-0
   GOLLAMUDI SR, 1993, ARCH OPHTHALMOL-CHIC, V111, P394, DOI 10.1001/archopht.1993.01090030114051
   Greenfield DS, 1996, ARCH OPHTHALMOL-CHIC, V114, P943, DOI 10.1001/archopht.1996.01100140151007
   Greenfield DS, 1998, ARCH OPHTHALMOL-CHIC, V116, P443, DOI 10.1001/archopht.116.4.443
   Greenfield DS, 1996, OPHTHALMIC SURG LAS, V27, P876
   Higginbotham EJ, 1996, OPHTHALMOLOGY, V103, P650, DOI 10.1016/S0161-6420(96)30639-8
   LAMPING KA, 1986, OPHTHALMOLOGY, V93, P91
   Mochizuki K, 1997, BRIT J OPHTHALMOL, V81, P877, DOI 10.1136/bjo.81.10.877
   OCONNOR DJ, 1992, OPHTHALMIC SURG LAS, V23, P336
   PHILLIPS WB, 1994, OPHTHALMIC SURG LAS, V25, P88
   Ritch R, 1993, J Glaucoma, V2, P114
   SCHIFFMAN J, 1989, AM J OPHTHALMOL, V108, P625
   SKUTA GL, 1992, OPHTHALMOLOGY, V99, P438
   SUGAR HS, 1967, AM J OPHTHALMOL, V63, P825
   Suner IJ, 1997, OPHTHALMOLOGY, V104, P207, DOI 10.1016/S0161-6420(97)30332-7
   TICHO U, 1993, AM J OPHTHALMOL, V115, P506, DOI 10.1016/S0002-9394(14)74454-X
   WALKER CB, 1986, J ROY SOC MED, V79, P520, DOI 10.1177/014107688607900907
   Wilensky J T, 1992, Trans Am Ophthalmol Soc, V90, P161
   WILSON MR, 1994, AM J OPHTHALMOL, V117, P569, DOI 10.1016/S0002-9394(14)70060-1
   WOLNER B, 1991, OPHTHALMOLOGY, V98, P1053
NR 28
TC 177
Z9 197
U1 0
U2 3
PU AMER MEDICAL ASSOC
PI CHICAGO
PA 515 N STATE ST, CHICAGO, IL 60610 USA
SN 0003-9950
J9 ARCH OPHTHALMOL-CHIC
JI Arch. Ophthalmol.
PD MAR
PY 2000
VL 118
IS 3
BP 338
EP 342
DI 10.1001/archopht.118.3.338
PG 5
WC Ophthalmology
WE Science Citation Index Expanded (SCI-EXPANDED)
SC Ophthalmology
GA 292RG
UT WOS:000085808400002
PM 10721955
DA 2025-03-30
ER

PT J
AU Wollstein, G
   Schuman, JS
   Price, LL
   Aydin, A
   Beaton, SA
   Stark, PC
   Fujimoto, JG
   Ishikawa, H
AF Wollstein, G
   Schuman, JS
   Price, LL
   Aydin, A
   Beaton, SA
   Stark, PC
   Fujimoto, JG
   Ishikawa, H
TI Optical coherence tomography (OCT) macular and peripapillary retinal
   nerve fiber layer measurements and automated visual fields
SO AMERICAN JOURNAL OF OPHTHALMOLOGY
LA English
DT Article
ID FREQUENCY-DOUBLING TECHNOLOGY; EXPERIMENTAL GLAUCOMA; HUMAN EYES;
   PERIMETRY; THICKNESS; DEFECTS; NEUROPATHY; DAMAGE
AB PURPOSE: To investigate the structure-function relationship between optical coherence tomography (OCT) macular retinal and peripapillary nerve fiber layer (NFL) thickness and automated visual field (VF) findings.
   DESIGN: Cross-sectional observational study.
   METHODS: Retrospective institutional study where 150 consecutive eyes (101 subjects) from a glaucoma service were included. All the participants had full ophthalmic evaluation, VF testing and prototype OCT scanning at the same visit. Orthogonal OCT macular analysis was obtained to maximize the sampling of the area of interest. Pearson age,adjusted correlation was determined between macular retinal thickness and peri, papillary NFL thickness. Area under the receiver operator characteristics (AROC) curves for the association between macular retinal thickness and peripapillary NFL thickness and VF findings were calculated in a subgroup of eyes without VF defect and eyes with VF defect confined to one hemifield.
   RESULTS: The correlation between macular retinal and peripapillary NFL measurements ranged between r = .27 to .54 for quadrants, .44 to .55 for hemiretina, and .52 for the overall mean. Areas under the receiver operator characteristics for macular thickness were higher in areas corresponding to the VF defect location than the non, corresponding locations. Areas under the receiver operator characteristics for peripapillary NFL thickness were higher than for the macular retinal thickness. Including both macular retinal thickness and peripapillary NFL thickness measurements in the logistic regression model yielded AROCs (range: .69 - .77) similar to those found for the peripapillary NFL alone.
   CONCLUSION: Macular retinal thickness, as measured by OCT, was capable of detecting glaucomatous damage and corresponded with peripapillary NFL thickness; however, peripapillary NFL thickness had higher sensitivity and specificity for the detection of VF abnormalities. (C) 2004 by Elsevier Inc. All rights reserved.
C1 Univ Pittsburgh, Sch Med, UPMC, Inst Eye & Ear,Eye Ctr, Pittsburgh, PA 15213 USA.
   Tufts Univ, Sch Med, Tufts New England Med Ctr, Biostat Res Ctr,Div Clin Care Res, Boston, MA 02111 USA.
   MIT, Dept Elect Engn & Comp Sci, Cambridge, MA 02139 USA.
C3 Pennsylvania Commonwealth System of Higher Education (PCSHE); University
   of Pittsburgh; Tufts Medical Center; Tufts University; Massachusetts
   Institute of Technology (MIT)
RP Univ Pittsburgh, Sch Med, UPMC, Inst Eye & Ear,Eye Ctr, 203 Lothrop St,Suite 816, Pittsburgh, PA 15213 USA.
EM schumanjs@upmc.edu
RI Schuman, Joel/M-2389-2019; Ishikawa, Hiroshi/ABC-6293-2020; Schuman,
   Joel/K-7304-2012; Ishikawa, Hiroshi/D-6370-2014
OI Price, Lori Lyn/0000-0003-0664-8978; Aydin, Ali/0000-0002-0972-3833;
   Schuman, Joel/0000-0002-8885-3766; Ishikawa, Hiroshi/0000-0001-6310-5748
FU NEI NIH HHS [R01 EY013178-04, P30-EY13078, R01 EY011289-16,
   R01-EY11289-16, R01 EY013178, P30 EY013078-03, R01-EY13178-4] Funding
   Source: Medline
CR Bayer AU, 2002, OPHTHALMOLOGY, V109, P1009, DOI 10.1016/S0161-6420(02)01015-1
[truncated: 3,085,665 more chars]
