# Supplementary material for: A scoping review of advancements in machine learning for glaucoma: current trends and future direction
Source: Front Med (Lausanne). 2025 Apr 24;12:1573329. doi: 10.3389/fmed.2025.1573329 (PMC12059588; doi:10.3389/fmed.2025.1573329)
Supplement: Supplementary file 1 [file Data_Sheet_1.zip › data/1001-1500.txt]

FN Clarivate Analytics Web of Science
VR 1.0
PT J
AU Wu, CW
   Shen, HL
   Lu, CJ
   Chen, SH
   Chen, HY
AF Wu, Chao-Wei
   Shen, Hsiang-Li
   Lu, Chi-Jie
   Chen, Ssu-Han
   Chen, Hsin-Yi
TI Comparison of Different Machine Learning Classifiers for Glaucoma
   Diagnosis Based on Spectralis OCT
SO DIAGNOSTICS
LA English
DT Article
DE optical coherence tomography (OCT); machine learning; glaucoma
ID OPTICAL COHERENCE TOMOGRAPHY; NERVE-FIBER LAYER; DOMAIN OCT;
   ARTIFICIAL-INTELLIGENCE; MACULAR LAYERS; NORMAL EYES; CLASSIFICATION;
   THICKNESS; PARAMETERS; ACCURACY
AB Early detection is important in glaucoma management. By using optical coherence tomography (OCT), the subtle structural changes caused by glaucoma can be detected. Though OCT provided abundant parameters for comprehensive information, clinicians may be confused once the results conflict. Machine learning classifiers (MLCs) are good tools for considering numerous parameters and generating reliable diagnoses in glaucoma practice. Here we aim to compare different MLCs based on Spectralis OCT parameters, including circumpapillary retinal nerve fiber layer (cRNFL) thickness, Bruch's membrane opening-minimum rim width (BMO-MRW), Early Treatment Diabetes Retinopathy Study (ETDRS) macular thickness, and posterior pole asymmetry analysis (PPAA), in discriminating normal from glaucomatous eyes. Five MLCs were proposed, namely conditional inference trees (CIT), logistic model tree (LMT), C5.0 decision tree, random forest (RF), and extreme gradient boosting (XGBoost). Logistic regression (LGR) was used as a benchmark for comparison. RF was shown to be the best model. Ganglion cell layer measurements were the most important predictors in early glaucoma detection and cRNFL measurements were more important as the glaucoma severity increased. The global, temporal, inferior, superotemporal, and inferotemporal sites were relatively influential locations among all parameters. Clinicians should cautiously integrate the Spectralis OCT results into the entire clinical picture when diagnosing glaucoma.
C1 [Wu, Chao-Wei] Kaohsiung Med Univ, Coll Med, Grad Inst Med, Kaohsiung 807378, Taiwan.
   [Wu, Chao-Wei] Kaohsiung Med Univ, Kaohsiung Med Univ Hosp, Dept Ophthalmol, Kaohsiung 807378, Taiwan.
   [Shen, Hsiang-Li; Lu, Chi-Jie] Fu Jen Catholic Univ, Grad Inst Business Adm, New Taipei 242062, Taiwan.
   [Lu, Chi-Jie] Fu Jen Catholic Univ, Artificial Intelligence Dev Ctr, New Taipei 242062, Taiwan.
   [Lu, Chi-Jie] Fu Jen Catholic Univ, Dept Informat Management, New Taipei 242062, Taiwan.
   [Chen, Ssu-Han] Ming Chi Univ Technol, Dept Ind Engn & Management, New Taipei 243303, Taiwan.
   [Chen, Ssu-Han] Ming Chi Univ Technol, Ctr Artificial Intelligence & Data Sci, New Taipei 243303, Taiwan.
   [Chen, Hsin-Yi] Fu Jen Catholic Univ Hosp, Dept Ophthalmol, New Taipei 24352, Taiwan.
   [Chen, Hsin-Yi] Fu Jen Catholic Univ, Coll Med, Sch Med, New Taipei 242062, Taiwan.
C3 Kaohsiung Medical University; Kaohsiung Medical University; Kaohsiung
   Medical University Hospital; Fu Jen Catholic University; Fu Jen Catholic
   University; Fu Jen Catholic University; Ming Chi University of
   Technology; Ming Chi University of Technology; Fu Jen Catholic
   University; Fu Jen Catholic University Hospital; Fu Jen Catholic
   University
RP Chen, SH (corresponding author), Ming Chi Univ Technol, Dept Ind Engn & Management, New Taipei 243303, Taiwan.; Chen, SH (corresponding author), Ming Chi Univ Technol, Ctr Artificial Intelligence & Data Sci, New Taipei 243303, Taiwan.; Chen, HY (corresponding author), Fu Jen Catholic Univ Hosp, Dept Ophthalmol, New Taipei 24352, Taiwan.; Chen, HY (corresponding author), Fu Jen Catholic Univ, Coll Med, Sch Med, New Taipei 242062, Taiwan.
EM chaowei196@gmail.com; shune@uch.edu.tw; 059099@mail.fju.edu.tw;
   ssuhanchen@mail.mcut.edu.tw; glaucoma0606@gmail.com
RI Yang, Ching-Chieh/JXN-6880-2024
OI Wu, Chao-Wei/0000-0002-1060-9149; Chen, Hsin-Yi/0000-0003-1972-0844; Lu,
   Chi-Jie/0000-0002-7911-2253; Chen, Ssu-Han/0000-0002-1186-3341
FU Fu Jen Catholic University Hospital [PL-202008002-V]; Ministry of
   Science and Technology, Taiwan [109-2221-E-030-010]
FX This work is supported by grants from the Fu Jen Catholic University
   Hospital (PL-202008002-V to H.-Y.C.) and partially supported by Ministry
   of Science and Technology, Taiwan (109-2221-E-030-010 to C.-J.L.). We
   are also thankful for the support from the teams ofWang YK in the
   Department of Electrical Engineering of Fu Jen Catholic University with
   the data acquisition.
CR Ahuja AS, 2019, J CURR OPHTHALMOL, V31, P115, DOI 10.1016/j.joco.2019.05.001
   [Anonymous], 1993, C4 5 PROGRAMS MACHIN
   [Anonymous], MACH LEARN
   [Anonymous], 2016, PROC 22 ACM SIGKDD I, DOI DOI 10.1145/2939672.2939785
   Barella KA, 2013, J OPHTHALMOL, V2013, DOI 10.1155/2013/789129
   Baskaran M, 2012, INVEST OPHTH VIS SCI, V53, P2314, DOI 10.1167/iovs.11-8035
   Bizios D, 2010, ACTA OPHTHALMOL, V88, P44, DOI 10.1111/j.1755-3768.2009.01784.x
   Blumberg DM, 2016, J GLAUCOMA, V25, pE196, DOI 10.1097/IJG.0000000000000289
   Burgansky-Eliash Z, 2005, INVEST OPHTH VIS SCI, V46, P4147, DOI 10.1167/iovs.05-0366
   Caprioli J, 1998, INVEST OPHTH VIS SCI, V39, P2321
   Chen T., 2021, REV FOOD SAFETY INSP, DOI DOI 10.1590/FST.35421
   Choi JA, 2017, J OPHTHALMOL, V2017, DOI 10.1155/2017/6078365
   Chua J, 2020, OPHTHALMOL GLAUCOMA, V3, P314, DOI 10.1016/j.ogla.2020.04.003
   Cifuentes-Canorea P, 2018, PLOS ONE, V13, DOI 10.1371/journal.pone.0196112
   Demirkaya N, 2013, INVEST OPHTH VIS SCI, V54, P4934, DOI 10.1167/iovs.13-11913
   Escamez CSF, 2021, INT J OPHTHALMOL-CHI, V14, P393, DOI 10.18240/ijo.2021.03.10
   Ghasia FF, 2015, J GLAUCOMA, V24, P55, DOI 10.1097/IJG.0b013e31829521db
   Hebbali Aravind, 2020, CRAN, DOI 10.32614/CRAN.package.blorr
   Hodapp E., 1993, Clinical Decisions in Glaucoma
   Hornik K., WEKA CLASSIFIER TREE
   Hothorn T SH., Partykit: A Toolkit for Recursive Partytioning
   Hothorn T, 2006, J COMPUT GRAPH STAT, V15, P651, DOI 10.1198/106186006X133933
   Huang ML, 2005, INVEST OPHTH VIS SCI, V46, P4121, DOI 10.1167/iovs.05-0069
   Huang YC, 2021, HEALTHCARE-BASEL, V9, DOI 10.3390/healthcare9050547
   Jonas JB, 1999, SURV OPHTHALMOL, V43, P293, DOI 10.1016/S0039-6257(98)00049-6
   Kamal DS, 1999, BRIT J OPHTHALMOL, V83, P290, DOI 10.1136/bjo.83.3.290
   Keltner JL, 2003, ARCH OPHTHALMOL-CHIC, V121, P643, DOI 10.1001/archopht.121.5.643
   Kim SJ, 2017, PLOS ONE, V12, DOI 10.1371/journal.pone.0177726
   Kononenko I, 2001, ARTIF INTELL MED, V23, P89, DOI 10.1016/S0933-3657(01)00077-X
   Kuhn M., 2021, **DATA OBJECT**
   Kuhn M.G., Compromising Emanations: Eavesdropping Risks of Computer Displays
   Landwehr N, 2005, MACH LEARN, V59, P161, DOI 10.1007/s10994-005-0466-3
   Langenegger SJ, 2011, INVEST OPHTH VIS SCI, V52, P3338, DOI 10.1167/iovs.10-6611
   Li RS, 2021, BMC OPHTHALMOL, V21, DOI 10.1186/s12886-021-01906-6
   Liaw Andy, 2024, CRAN
   Machado G, 2015, VET RES, V46, DOI 10.1186/s13567-015-0219-7
   McCann P, 2019, OPHTHALMOL GLAUCOMA, V2, P336, DOI 10.1016/j.ogla.2019.06.003
   Medeiros FA, 2005, AM J OPHTHALMOL, V139, P44, DOI 10.1016/j.ajo.2004.08.069
   Michelessi M, 2019, ACTA OPHTHALMOL, V97, pE207, DOI 10.1111/aos.13930
   Mittal D, 2018, INDIAN J OPHTHALMOL, V66, P675, DOI 10.4103/ijo.IJO_1156_17
   Mwanza JC, 2018, EYE VISION, V5, DOI 10.1186/s40662-018-0101-6
   Nogueira S, 2017, LECT NOTES COMPUT SC, V10255, P381, DOI 10.1007/978-3-319-58838-4_42
   Oh S, 2021, DIAGNOSTICS, V11, DOI 10.3390/diagnostics11030510
   Park K, 2018, TRANSL VIS SCI TECHN, V7, DOI 10.1167/tvst.7.4.14
   Pazos M, 2017, OPHTHALMOLOGY, V124, P1218, DOI 10.1016/j.ophtha.2017.03.044
   Peck T, 2021, JAMA OPHTHALMOL, V139, P1141, DOI 10.1001/jamaophthalmol.2021.0522
   QUIGLEY HA, 1982, ARCH OPHTHALMOL-CHIC, V100, P135, DOI 10.1001/archopht.1982.01030030137016
   Sekimitsu S, 2021, OPHTHALMOL GLAUCOMA, V4, P339, DOI 10.1016/j.ogla.2021.03.002
   Seo SB, 2020, SCI REP-UK, V10, DOI 10.1038/s41598-020-76154-7
   Shih CC, 2020, INT J ENV RES PUB HE, V17, DOI 10.3390/ijerph17144973
   Silva FR, 2013, ARQ BRAS OFTALMOL, V76, P170, DOI 10.1590/S0004-27492013000300008
   Sufriyana H, 2020, JMIR MED INF, V8, DOI 10.2196/16503
   Ting DSW, 2019, BRIT J OPHTHALMOL, V103, P167, DOI 10.1136/bjophthalmol-2018-313173
   Ting WC, 2020, APPL SCI-BASEL, V10, DOI 10.3390/app10041355
   Ustaoglu M, 2019, INT J OPHTHALMOL-CHI, V12, P464, DOI 10.18240/ijo.2019.03.18
   Weinreb RN, 2014, JAMA-J AM MED ASSOC, V311, P1901, DOI 10.1001/jama.2014.3192
   Wu HJ, 2012, AM J OPHTHALMOL, V153, P815, DOI 10.1016/j.ajo.2011.09.032
   Wu TE, 2021, J CLIN MED, V10, DOI 10.3390/jcm10010111
   Yoshida T, 2014, PLOS ONE, V9, DOI 10.1371/journal.pone.0106117
   Yousefi S, 2020, OPHTHALMOL GLAUCOMA, V3, P311, DOI 10.1016/j.ogla.2020.04.008
NR 60
TC 26
Z9 26
U1 1
U2 13
PU MDPI
PI BASEL
PA ST ALBAN-ANLAGE 66, CH-4052 BASEL, SWITZERLAND
EI 2075-4418
J9 DIAGNOSTICS
JI Diagnostics
PD SEP
PY 2021
VL 11
IS 9
AR 1718
DI 10.3390/diagnostics11091718
PG 14
WC Medicine, General & Internal
WE Science Citation Index Expanded (SCI-EXPANDED)
SC General & Internal Medicine
GA UU9NL
UT WOS:000699119200001
PM 34574059
OA gold, Green Published
DA 2025-03-30
ER

PT J
AU Olivier, MMG
   Smith, OU
   Croteau-Chonka, CC
   VanderBeek, BL
   Maguire, MG
   Lum, F
   Fujino, D
   Kelly, SP
   Rich, WL
   Miller-Ellis, EG
AF Olivier, Mildred M. G.
   Smith, Oluwatosin U.
   Croteau-Chonka, Clarisse C.
   VanderBeek, Brian L.
   Maguire, Maureen G.
   Lum, Flora
   Fujino, Danielle
   Kelly, Scott P.
   Rich, William L.
   Miller-Ellis, Eydie G.
TI Demographic and Clinical Characteristics Associated with Minimally
   Invasive Glaucoma Surgery Use An Intelligent Research in Sight
   (IRIS®) Registry Retrospective Cohort Analysis
SO OPHTHALMOLOGY
LA English
DT Article
DE glaucoma; minimally invasive surgery; ethnic disparity; geographic
   disparity; age disparity; gender disparity; racial disparity;
   microinvasive glaucoma surgery; open-angle glaucoma; demographic
   characteristics; retrospective cohort analysis; big data
ID OPEN-ANGLE GLAUCOMA; PREVALENCE
AB Purpose: Minimally invasive glaucoma surgery (MIGS) is increasingly performed at the time of cataract extraction. Understanding the demographic and clinical characteristics of patients undergoing MIGS procedures may provide insight into patient selection. This study evaluates racial-ethnic and other differences in the use of MIGS in persons with cataract and open-angle glaucoma (OAG).
   Design: Retrospective cohort study using Intelligent Research in Sight (IRIS) Registry data.
   Participants: Patients aged >= 40 years with a diagnosis of OAG and no history of MIGS or cataract surgery who were undergoing cataract extraction, with or without MIGS, during 2013 to 2017 in the United States.
   Methods: Multivariable logistic regression models were used to calculate odds ratios (ORs) and 95% confidence intervals (CIs).
   Main Outcome Measures: Variables assessed include age, sex, race-ethnicity, disease severity, insurance type, census region, comorbidity, and cup-to-disc ratio (CDR).
   Results: The odds of MIGS use was greater among patients who were aged >= 60 years (OR, 1.10 [95% CI, 1.05-1.16]); Black (OR, 1.11 [CI, 1.07-1.15]) compared with White; a Medicare recipient (OR, 1.12 [CI, 1.10-1.15]) versus privately insured; or in the Midwest (OR, 1.32 [CI, 1.28-1.36]) or Northeast (OR, 1.26 [CI, 1.22-1.30]) compared with the South. Having moderate rather than mild glaucoma (OR, 1.07 [CI, 1.04-1.11]) and a higher CDR (OR for 0.5 to 0.8 vs. <0.5, 1.24 [CI, 1.21-1.26]; OR for >0.8 to 1.0 vs. <0.5, 1.27 [CI, 1.23-1.32]) were also each associated with increased odds of MIGS use. Use of MIGS was less likely in women (OR, 0.96 [CI, 0.94-0.98]); patients taking 5 to 7 glaucoma medications (OR, 0.94 [CI, 0.90-0.99]) compared with 1 to 2 medications; and patients with severe, compared with mild, glaucoma (OR, 0.64 [CI, 0.61-0.67]).
   Conclusions: This analysis highlights the importance of capturing race-ethnicity data and other pertinent patient characteristics in electronic health records to provide insight into practice patterns. Such data can be used to assess the long-term performance of MIGS and other procedures in various patient populations. (C) 2021 by the American Academy of Ophthalmology
C1 [Olivier, Mildred M. G.] Rosalind Franklin Univ Med & Sci, Chicago Med Sch, N Chicago, IL USA.
   [Smith, Oluwatosin U.] Glaucoma Associates Texas, Dallas, TX USA.
   [Croteau-Chonka, Clarisse C.] And So It Begins LLC, Chicago, IL USA.
   [VanderBeek, Brian L.; Maguire, Maureen G.; Miller-Ellis, Eydie G.] Univ Penn, Dept Ophthalmol, Philadelphia, PA 19104 USA.
   [Lum, Flora; Fujino, Danielle; Kelly, Scott P.; Rich, William L.] Amer Acad Ophthalmol, San Francisco, CA USA.
C3 Chicago Medical School; Rosalind Franklin University of Medicine &
   Science; University of Pennsylvania
RP Olivier, MMG (corresponding author), Midwest Glaucoma Ctr, 1555 N Barrington Rd,Suite 110, Hoffman Estates, IL 60169 USA.
EM molivier@midwestglaucoma.com
OI Fujino, Danielle/0000-0002-4116-8657; Miller-Ellis,
   Eydie/0000-0001-9710-9990
FU American Glaucoma Society
FX Supported by an IRIS Registry grant from the American Glaucoma Society.
CR Agrawal P, 2018, OPHTHALMOL THER, V7, P49, DOI 10.1007/s40123-018-0131-0
   American Academy of Ophthalmology, 2020, IRIS REG
   Centers for Disease Control Prevention, 2020, INT CLASSIFICATION D
   Chiang MF, 2018, OPHTHALMOLOGY, V125, P1143, DOI 10.1016/j.ophtha.2017.12.001
   Gedde SJ, 2012, AM J OPHTHALMOL, V153, P804, DOI 10.1016/j.ajo.2011.10.024
   Lavia C, 2017, PLOS ONE, V12, DOI 10.1371/journal.pone.0183142
   National Bureau of Economic Research, 2016, CMS ICD 9 CM ICD 10
   National Library of Medicine, 2020, IRIS REG INT RES SIG
   NELDER JA, 1972, J R STAT SOC SER A-G, V135, P370, DOI 10.2307/2344614
   Quigley HA, 2006, BRIT J OPHTHALMOL, V90, P262, DOI 10.1136/bjo.2005.081224
   Rathi S, 2021, OPHTHALMOLOGY, V128, P30, DOI 10.1016/j.ophtha.2020.06.051
   Rudnicka AR, 2006, INVEST OPHTH VIS SCI, V47, P4254, DOI 10.1167/iovs.06-0299
   Sheybani A, 2020, OPHTHALMOL THER, V9, P1, DOI 10.1007/s40123-019-00222-z
   TIELSCH JM, 1991, JAMA-J AM MED ASSOC, V266, P369, DOI 10.1001/jama.266.3.369
   Usmani B, 2019, CAN J OPHTHALMOL, V54, P727, DOI 10.1016/j.jcjo.2019.03.006
   Varma R, 2004, OPHTHALMOLOGY, V111, P1439, DOI 10.1016/j.ophtha.2004.01.025
   von Elm E, 2007, PLOS MED, V4, P1623, DOI [10.1371/journal.pmed.0040296, 10.1016/S0140-6736(07)61602-X, 10.1371/journal.pmed.0040297]
   Wang SY, 2019, JAMA OPHTHALMOL, V137, P21, DOI 10.1001/jamaophthalmol.2018.4461
   ZEGER SL, 1988, BIOMETRICS, V44, P1049, DOI 10.2307/2531734
NR 19
TC 26
Z9 26
U1 0
U2 3
PU ELSEVIER SCIENCE INC
PI NEW YORK
PA STE 800, 230 PARK AVE, NEW YORK, NY 10169 USA
SN 0161-6420
EI 1549-4713
J9 OPHTHALMOLOGY
JI Ophthalmology
PD SEP
PY 2021
VL 128
IS 9
BP 1292
EP 1299
DI 10.1016/j.ophtha.2021.02.012
EA AUG 2021
PG 8
WC Ophthalmology
WE Science Citation Index Expanded (SCI-EXPANDED)
SC Ophthalmology
GA UE3LI
UT WOS:000687793000015
PM 33600867
DA 2025-03-30
ER

PT J
AU Eliseeva, N
   Ponomarenko, I
   Reshetnikov, E
   Dvornyk, V
   Churnosov, M
AF Eliseeva, Natalya
   Ponomarenko, Irina
   Reshetnikov, Evgeny
   Dvornyk, Volodymyr
   Churnosov, Mikhail
TI LOXL1 gene polymorphism candidates for exfoliation glaucoma are
   also associated with a risk for primary open-angle glaucoma in a
   Caucasian population from central Russia
SO MOLECULAR VISION
LA English
DT Article
ID PSEUDOEXFOLIATION SYNDROME; LAMINA-CRIBROSA; VARIANTS; SUSCEPTIBILITY;
   EXPRESSION; LNCRNA
AB Purpose: This study was aimed to replicate the previously reported associations of the three LOXL1 gene polymorphisms with exfoliation glaucoma (XFG) and to analyze these genetic variants for their possible contribution to primary open-angle glaucoma (POAG) in Caucasians from central Russia.
   Methods: In total, 932 participants were recruited for the study, including 328 patients with XFG, 208 patients with POAG, and 396 controls. The participants were of Russian ethnicity (self-reported) and born in Central Russia. They were genotyped at three single nucleotide polymorphisms (SNPs) of the LOXL1 gene (rs2165241, rs4886776, and rs893818). The association was analyzed using logistic regression.
   Results: Allele C of rs2165241 was associated with a decreased risk of XFG (odds ratio [OR] =0.27-0.45, p(perm) <= 5*10(-6)) and POAG (OR=0.35-0.47, p(perm)<= 0.001), and allele A of rs4886776 and rs893818 were associated with a lower risk of XFG (OR=0.53-0.57, p(perm) <= 0.001). Haplotype TGG of loci rs2165241-rs4886776-rs893818 was associated with an elevated risk of XFG (OR=2.23, p(perm) =0.001) and POAG (OR=2.01, p(perm )=0.001), haplotype CGG was also associated with a decreased risk of XFG (OR=0.45, p(perm) =0.001) and POAG (OR=0.35, p(perm )=0.001). Haplotype CAA was associated with a decreased risk of XFG only (OR=0.50, p(perm )=0.001).
   Conclusions: Polymorphisms rs2165241, rs4886776, and rs893818 of the LOXL1 gene showed association with XFG and POAG in a Caucasian sample from central Russia.
C1 [Eliseeva, Natalya; Ponomarenko, Irina; Reshetnikov, Evgeny; Churnosov, Mikhail] Belgorod State Univ, Dept Med Biol Disciplines, 85 Pobedy St, Belgorod 308015, Russia.
   [Dvornyk, Volodymyr] Alfaisal Univ, Coll Sci & Gen Studies, Dept Life Sci, Riyadh, Saudi Arabia.
C3 Belgorod State University; Alfaisal University
RP Reshetnikov, E (corresponding author), Belgorod State Univ, Dept Med Biol Disciplines, 85 Pobedy St, Belgorod 308015, Russia.
EM reshetnikov@bsu.edu.ru
RI Reshetnikov, Evgeny/O-9133-2017; Dvornyk, Volodymyr/C-6031-2008;
   Ponomarenko, Irina/R-3358-2017; churnosov, mikhail/W-1313-2017
OI churnosov, mikhail/0000-0003-1254-6134; Reshetnikov,
   Evgeny/0000-0002-5429-6666
FU Russian Federation [NS-2609.2020.7]
FX The study was supported by the grant of the President of the Russian
   Federation (NS-2609.2020.7).
CR Aboobakar IF, 2016, INVEST OPHTH VIS SCI, V57
   Aboobakar Inas F, 2014, Int Ophthalmol Clin, V54, P43, DOI 10.1097/IIO.0000000000000042
   Aung T, 2015, NAT GENET, V47, P387, DOI 10.1038/ng.3226
   Che RL, 2014, BIODATA MIN, V7, DOI 10.1186/1756-0381-7-9
   Chen L, 2009, MOL VIS, V15, P2349
   Cissé Y, 2018, BMJ OPEN OPHTHALMOL, V3, DOI 10.1136/bmjophth-2017-000131
   Danford ID, 2017, PROG RETIN EYE RES, V58, P89, DOI 10.1016/j.preteyeres.2017.02.001
   Grzybowski A, 2020, J CLIN MED, V9, DOI 10.3390/jcm9030761
   Hauser MA, 2015, HUM MOL GENET, V24, P6552, DOI 10.1093/hmg/ddv347
   Kobakhidze N, 2019, Georgian Med News, P32
   Lin PI, 2007, AM J HUM GENET, V80, P531, DOI 10.1086/512133
   Liu XQ, 2004, NAT GENET, V36, P178, DOI 10.1038/ng1297
   Liu YT, 2011, EXP EYE RES, V93, P331, DOI 10.1016/j.exer.2011.08.007
   Nakano M, 2014, SCI REP-UK, V4, DOI 10.1038/srep05340
   Pasutto F, 2017, NAT COMMUN, V8, DOI 10.1038/ncomms15466
   Ponomarenko I, 2020, REPROD BIOMED ONLINE, V41, P943, DOI 10.1016/j.rbmo.2020.04.016
   Ponomarenko I, 2020, GENE, V757, DOI 10.1016/j.gene.2020.144933
   QUIGLEY HA, 1981, ARCH OPHTHALMOL-CHIC, V99, P137
   Resnikoff S, 2004, B WORLD HEALTH ORGAN, V82, P844
   Ritch R, 2008, PROG BRAIN RES, V173, P211, DOI 10.1016/S0079-6123(08)01115-1
   Schlötzer-Schrehardt U, 2019, EXP EYE RES, V189, DOI 10.1016/j.exer.2019.107818
   Schlötzer-Schrehardt U, 2012, OPHTHALMOLOGY, V119, P1832, DOI 10.1016/j.ophtha.2012.03.015
   Schlötzer-Schrehardt U, 2008, AM J PATHOL, V173, P1724, DOI 10.2353/ajpath.2008.080535
   Shiga Y, 2018, HUM MOL GENET, V27, P1486, DOI 10.1093/hmg/ddy053
   Svinareva DI., 2020, RES RESULTS BIOMED, V6, P63, DOI [10.18413/2658-6533-2020-6-1-0-6, DOI 10.18413/2658-6533-2020-6-1-0-6]
   Tham YC, 2014, OPHTHALMOLOGY, V121, P2081, DOI 10.1016/j.ophtha.2014.05.013
   Thorleifsson G, 2007, SCIENCE, V317, P1397, DOI 10.1126/science.1146554
   Tikunova E, 2017, INT J OPHTHALMOL-CHI, V10, P1490, DOI 10.18240/ijo.2017.10.02
   Ward LD, 2012, NUCLEIC ACIDS RES, V40, pD930, DOI 10.1093/nar/gkr917
   Wu MY, 2015, MOL VIS, V21, P165
   Zagajewska K, 2018, EXP EYE RES, V168, P138, DOI 10.1016/j.exer.2017.12.006
   Zanon-Moreno V, 2015, CLIN EXP OPHTHALMOL, V43, P26, DOI 10.1111/ceo.12367
NR 32
TC 26
Z9 27
U1 0
U2 2
PU MOLECULAR VISION
PI ATLANTA
PA C/O JEFF BOATRIGHT, LAB B, 5500 EMORY EYE CENTER, 1327 CLIFTON RD, N E,
   ATLANTA, GA 30322 USA
SN 1090-0535
J9 MOL VIS
JI Mol. Vis.
PD MAY 8
PY 2021
VL 27
BP 262
EP 269
PG 8
WC Biochemistry & Molecular Biology; Ophthalmology
WE Science Citation Index Expanded (SCI-EXPANDED)
SC Biochemistry & Molecular Biology; Ophthalmology
GA TA5LB
UT WOS:000667289400001
PM 34012228
DA 2025-03-30
ER

PT J
AU Shin, JW
   Song, MK
   Kook, MS
AF Shin, Joong Won
   Song, Min Kyung
   Kook, Michael S.
TI Association Between Progressive Retinal Capillary Density Loss and
   Visual Field Progression in Open-Angle Glaucoma Patients According to
   Disease Stage
SO AMERICAN JOURNAL OF OPHTHALMOLOGY
LA English
DT Article
ID COHERENCE TOMOGRAPHY ANGIOGRAPHY; VESSEL DENSITY; VASCULAR DENSITY;
   THICKNESS
AB PURPOSE: To investigate the longitudinal changes in circumpapillary capillary density (cpCD) and retinal nerve fiber layer thickness (cpRNFLT) and their association with visual field (VF) progression in open-angle glaucoma (OAG) eyes at different stages of glaucoma.
   DESIGN: Retrospective, observational case series
   METHODS: This study enrolled 158 eyes of 158 OAG patients classified into early (89 eyes) and moderate-to-advanced (69 eyes) stage based on VF mean deviation (MD; -6 dB). Serial cpCD and cpRNFLT measurements were performed using optical coherence tomography (OCT) angiography and OCT during a mean follow-up of 2.66 years. The reference standard of glaucoma progression was determined by VF progression. The rates of longitudinal change in cpCD and cpRNFLT were evaluated using linear mixed effects models and compared between progressors and nonprogressors. The factors associated with VF progression, including the rates of longitudinal change in cpCD and cpRNFLT, were assessed using logistic regression analyses.
   RESULTS: The rate of longitudinal change in cpCD was significantly faster in progressors (-1.25% +/- 1.15% per year for early stage and -1.61% +/- 1.04% per year for moderate-to-advanced stage) than in nonprogressors (0.04% +/- 1.12% per year for early stage and -0.34% +/- 0.97% per year for moderate-to-advanced stage) regardless of glaucoma stage (all, P < .05). The rates of longitudinal change in cpRNFLT (-0.85 +/- 1.20 mu m/y vs -0.70 +/- 1.02 mu m/y, P = .396) did not differ between progressors and nonprogressors in eyes with moderate to-advanced glaucoma. In multivariable logistic regression analyses, a faster rate of cpCD loss (odds ratio [OR] 0.244, P = .009) had a significant association with VF progression in eyes with moderate-to-advanced glaucoma, whereas faster rates of both cpCD (OR 0.340, P = .012)and cpRNFLT (OR 0.155, P = .031) loss were significantly associated with VF progression in eyes with early stage glaucoma.
   CONCLUSIONS: In OAG eyes , the rate of longitudinal cpCD loss was significantly associated with VF progression regardless of glaucoma stage. (C) 2021 Elsevier Inc. All rights reserved.
C1 [Shin, Joong Won; Song, Min Kyung; Kook, Michael S.] Univ Ulsan, Asan Med Ctr, Coll Med, Dept Ophthalmol, 388-1 Pungnap 2 Dong, Seoul 138736, South Korea.
C3 University of Ulsan; Asan Medical Center
RP Kook, MS (corresponding author), Univ Ulsan, Asan Med Ctr, Coll Med, Dept Ophthalmol, 388-1 Pungnap 2 Dong, Seoul 138736, South Korea.
EM mskook@amc.seoul.kr
CR Anderson D.R., 1992, [Automated Static Perimetry]
   Bengtsson B, 2008, AM J OPHTHALMOL, V145, P343, DOI 10.1016/j.ajo.2007.09.038
   Bowd C, 2017, AM J OPHTHALMOL, V175, P37, DOI 10.1016/j.ajo.2016.11.010
   CHYLACK LT, 1993, ARCH OPHTHALMOL-CHIC, V111, P831, DOI 10.1001/archopht.1993.01090060119035
   Ghahari E, 2019, AM J OPHTHALMOL, V204, P51, DOI 10.1016/j.ajo.2019.03.004
   HEIJL A, 1989, AM J OPHTHALMOL, V108, P130, DOI 10.1016/0002-9394(89)90006-8
   Holló G, 2019, BMC OPHTHALMOL, V19, DOI 10.1186/s12886-018-1021-x
   Holló G, 2017, J GLAUCOMA, V26, P661, DOI 10.1097/IJG.0000000000000695
   Hou HY, 2020, OPHTHALMOLOGY, V127, P1043, DOI 10.1016/j.ophtha.2019.12.030
   Kwon JM, 2019, AM J OPHTHALMOL, V200, P65, DOI 10.1016/j.ajo.2018.12.007
   Leske MC, 1999, OPHTHALMOLOGY, V106, P2144, DOI 10.1016/S0161-6420(99)90497-9
   Park HYL, 2018, OPHTHALMOLOGY, V125, P1003, DOI 10.1016/j.ophtha.2018.01.016
   Manalastas PIC, 2017, J GLAUCOMA, V26, P851, DOI 10.1097/IJG.0000000000000768
   Moghimi S, 2019, OPHTHALMOLOGY, V126, P980, DOI 10.1016/j.ophtha.2019.03.003
   Moghimi S, 2018, OPHTHALMOLOGY, V125, P1720, DOI 10.1016/j.ophtha.2018.05.006
   Musch DC, 2009, OPHTHALMOLOGY, V116, P200, DOI 10.1016/j.ophtha.2008.08.051
   Mwanza JC, 2015, INVEST OPHTH VIS SCI, V56, P6344, DOI 10.1167/iovs.15-17248
   Park HYL, 2019, JAMA OPHTHALMOL, V137, P681, DOI 10.1001/jamaophthalmol.2019.0422
   Rabiolo A, 2019, TRANSL VIS SCI TECHN, V8, DOI 10.1167/tvst.8.5.2
   Rao HL, 2013, EYE, V27, P803, DOI 10.1038/eye.2013.77
   Seth NG, 2018, BRIT J OPHTHALMOL, V102, P802, DOI 10.1136/bjophthalmol-2017-310731
   Shin JW, 2019, BRIT J OPHTHALMOL, V103, P1827, DOI 10.1136/bjophthalmol-2018-313019
   Shin JW, 2017, BRIT J OPHTHALMOL, V101, P1666, DOI 10.1136/bjophthalmol-2017-310180
   Shin JW, 2017, OPHTHALMOLOGY, V124, P1466, DOI 10.1016/j.ophtha.2017.04.023
   Shin JW, 2017, J GLAUCOMA, V26, P555, DOI 10.1097/IJG.0000000000000680
   Shoji T, 2017, AM J OPHTHALMOL, V182, P107, DOI 10.1016/j.ajo.2017.07.011
   Triolo G, 2017, INVEST OPHTH VIS SCI, V58, P5705, DOI 10.1167/iovs.17-22865
   Venugopal JP, 2018, BRIT J OPHTHALMOL, V102, P352, DOI 10.1136/bjophthalmol-2017-310637
   Xu H, 2016, MEDICINE, V95, DOI 10.1097/MD.0000000000004341
NR 29
TC 26
Z9 26
U1 0
U2 2
PU ELSEVIER SCIENCE INC
PI NEW YORK
PA STE 800, 230 PARK AVE, NEW YORK, NY 10169 USA
SN 0002-9394
EI 1879-1891
J9 AM J OPHTHALMOL
JI Am. J. Ophthalmol.
PD JUN
PY 2021
VL 226
BP 137
EP 147
DI 10.1016/j.ajo.2021.01.015
EA APR 2021
PG 11
WC Ophthalmology
WE Science Citation Index Expanded (SCI-EXPANDED)
SC Ophthalmology
GA TL1CP
UT WOS:000674592100015
PM 33524366
DA 2025-03-30
ER

PT J
AU Xu, YL
   Hu, M
   Liu, HR
   Yang, H
   Wang, HZ
   Lu, S
   Liang, TW
   Li, XX
   Xu, M
   Li, L
   Li, HQ
   Ji, X
   Wang, ZJ
   Li, L
   Weinreb, RN
   Wang, NL
AF Xu, Yongli
   Hu, Man
   Liu, Hanruo
   Yang, Hao
   Wang, Huaizhou
   Lu, Shuai
   Liang, Tianwei
   Li, Xiaoxing
   Xu, Mai
   Li, Liu
   Li, Huiqi
   Ji, Xin
   Wang, Zhijun
   Li, Li
   Weinreb, Robert N.
   Wang, Ningli
TI A hierarchical deep learning approach with transparency and
   interpretability based on small samples for glaucoma diagnosis
SO NPJ DIGITAL MEDICINE
LA English
DT Article
ID DIABETIC-RETINOPATHY; ARTIFICIAL-INTELLIGENCE; VALIDATION; DISEASES;
   IMAGES
AB The application of deep learning algorithms for medical diagnosis in the real world faces challenges with transparency and interpretability. The labeling of large-scale samples leads to costly investment in developing deep learning algorithms. The application of human prior knowledge is an effective way to solve these problems. Previously, we developed a deep learning system for glaucoma diagnosis based on a large number of samples that had high sensitivity and specificity. However, it is a black box and the specific analytic methods cannot be elucidated. Here, we establish a hierarchical deep learning system based on a small number of samples that comprehensively simulates the diagnostic thinking of human experts. This system can extract the anatomical characteristics of the fundus images, including the optic disc, optic cup, and appearance of the retinal nerve fiber layer to realize automatic diagnosis of glaucoma. In addition, this system is transparent and interpretable, and the intermediate process of prediction can be visualized. Applying this system to three validation datasets of fundus images, we demonstrate performance comparable to that of human experts in diagnosing glaucoma. Moreover, it markedly improves the diagnostic accuracy of ophthalmologists. This system may expedite the screening and diagnosis of glaucoma, resulting in improved clinical outcomes.
C1 [Xu, Yongli; Yang, Hao; Lu, Shuai; Li, Xiaoxing] Beijing Univ Chem Technol, Dept Math, Beijing, Peoples R China.
   [Hu, Man; Liang, Tianwei; Li, Li] Capital Med Univ, Beijing Childrens Hosp, Dept Ophthalmol, Minist Educ,Natl Key Discipline Pediat, Beijing, Peoples R China.
   [Liu, Hanruo; Wang, Huaizhou; Wang, Ningli] Capital Med Univ, Beijing Tongren Hosp, Beijing Inst Ophthalmol, Beijing Ophthalmol & Visual Sci Key Lab, Beijing, Peoples R China.
   [Liu, Hanruo; Lu, Shuai; Li, Huiqi] Beijing Inst Technol, Sch Informat & Elect, Beijing, Peoples R China.
   [Xu, Mai; Li, Liu] Beihang Univ, Sch Elect & Informat Engn, Beijing, Peoples R China.
   [Ji, Xin; Wang, Zhijun] Beijing Shanggong Med Technol Co Ltd, Beijing, Peoples R China.
   [Weinreb, Robert N.] Univ Calif San Diego, Shiley Eye Inst, La Jolla, CA 92093 USA.
   [Wang, Ningli] Beihang Univ, Beijing Adv Innovat Ctr Big Data Based Precis Med, Beijing, Peoples R China.
   [Wang, Ningli] Capital Med Univ, Beijing Tongren Hosp, Beijing, Peoples R China.
C3 Beijing University of Chemical Technology; Capital Medical University;
   Capital Medical University; Beijing Institute of Technology; Beihang
   University; University of California System; University of California
   San Diego; Beihang University; Capital Medical University
RP Li, L (corresponding author), Capital Med Univ, Beijing Childrens Hosp, Dept Ophthalmol, Minist Educ,Natl Key Discipline Pediat, Beijing, Peoples R China.; Wang, NL (corresponding author), Capital Med Univ, Beijing Tongren Hosp, Beijing Inst Ophthalmol, Beijing Ophthalmol & Visual Sci Key Lab, Beijing, Peoples R China.; Wang, NL (corresponding author), Beihang Univ, Beijing Adv Innovat Ctr Big Data Based Precis Med, Beijing, Peoples R China.; Wang, NL (corresponding author), Capital Med Univ, Beijing Tongren Hosp, Beijing, Peoples R China.
EM liliyk2@163.com; wningli@vip.163.com
RI Hu, man/HPG-9675-2023
OI wang, huaizhou/0000-0002-4126-100X; Xu, Yongli/0000-0002-9625-3410
FU National Natural Science Foundation of China [U1830107, 81700813];
   Beijing Municipal Administration of Hospitals' Youth Programme
   [QML20180205]; Medical Synergy Science and Technology Innovation
   Research [Z181100001918035]
FX This study was funded by the National Natural Science Foundation of
   China (U1830107 and 81700813), Beijing Municipal Administration of
   Hospitals' Youth Programme (QML20180205), and Medical Synergy Science
   and Technology Innovation Research (Z181100001918035). We would like to
   thank Yue Zhang for her advice and assistance with reviewing the
   manuscript.
CR Angermueller C, 2016, MOL SYST BIOL, V12, DOI 10.15252/msb.20156651
   [Anonymous], 2016, 2016 IEEE C COMP VIS
   Bejnordi BE, 2017, JAMA-J AM MED ASSOC, V318, P2199, DOI 10.1001/jama.2017.14585
   Burlina PM, 2017, JAMA OPHTHALMOL, V135, P1170, DOI 10.1001/jamaophthalmol.2017.3782
   Chen JC, 2016, SCI REP-UK, V6, DOI [10.1038/srep25671, 10.1038/srep24454]
   Christopher M, 2018, SCI REP-UK, V8, DOI 10.1038/s41598-018-35044-9
   CORTES C, 1995, MACH LEARN, V20, P273, DOI 10.1007/BF00994018
   Esteva A, 2017, NATURE, V542, P115, DOI 10.1038/nature21056
   Fu HZ, 2018, IEEE T MED IMAGING, V37, P1597, DOI 10.1109/TMI.2018.2791488
   Grassmann F, 2018, OPHTHALMOLOGY, V125, P1410, DOI 10.1016/j.ophtha.2018.02.037
   Gulshan V, 2016, JAMA-J AM MED ASSOC, V316, P2402, DOI 10.1001/jama.2016.17216
   Harizman N, 2006, ARCH OPHTHALMOL-CHIC, V124, P1579, DOI 10.1001/archopht.124.11.1579
   Hashimoto DA, 2018, ANN SURG, V268, P70, DOI 10.1097/SLA.0000000000002693
   He JX, 2019, NAT MED, V25, P30, DOI 10.1038/s41591-018-0307-0
   Kermany DS, 2018, CELL, V172, P1122, DOI 10.1016/j.cell.2018.02.010
   Li ZX, 2018, OPHTHALMOLOGY, V125, P1199, DOI 10.1016/j.ophtha.2018.01.023
   Liu HR, 2019, JAMA OPHTHALMOL, V137, P1353, DOI 10.1001/jamaophthalmol.2019.3501
   Mori Y, 2018, ANN INTERN MED, V169, P357, DOI 10.7326/M18-0249
   Patrzyk PM, 2017, BEHAV BRAIN SCI, V40, DOI 10.1017/S0140525X17000255
   Poplin R, 2018, NAT BIOMED ENG, V2, P158, DOI 10.1038/s41551-018-0195-0
   Qi ZQ, 2016, KNOWL-BASED SYST, V107, P54, DOI 10.1016/j.knosys.2016.05.055
   Ronneberger O, 2015, LECT NOTES COMPUT SC, V9351, P234, DOI 10.1007/978-3-319-24574-4_28
   SAFAVIAN SR, 1991, IEEE T SYST MAN CYB, V21, P660, DOI 10.1109/21.97458
   Sammut Claude, 2010, TF-IDF, P986
   Sussillo D, 2013, NEURAL COMPUT, V25, P626, DOI 10.1162/NECO_a_00409
   Ting DSW, 2017, JAMA-J AM MED ASSOC, V318, P2211, DOI 10.1001/jama.2017.18152
   Titano JJ, 2018, NAT MED, V24, P1337, DOI 10.1038/s41591-018-0147-y
   Topol EJ, 2019, NAT MED, V25, P44, DOI 10.1038/s41591-018-0300-7
   Wong TY, 2016, JAMA-J AM MED ASSOC, V316, P2366, DOI 10.1001/jama.2016.17563
NR 29
TC 26
Z9 26
U1 0
U2 29
PU NATURE PORTFOLIO
PI BERLIN
PA HEIDELBERGER PLATZ 3, BERLIN, 14197, GERMANY
SN 2398-6352
J9 NPJ DIGIT MED
JI npj Digit. Med.
PD MAR 11
PY 2021
VL 4
IS 1
AR 48
DI 10.1038/s41746-021-00417-4
PG 11
WC Health Care Sciences & Services; Medical Informatics
WE Science Citation Index Expanded (SCI-EXPANDED)
SC Health Care Sciences & Services; Medical Informatics
GA QX6QJ
UT WOS:000629470400002
PM 33707616
OA gold, Green Published
DA 2025-03-30
ER

PT J
AU Chai, YD
   Bian, YY
   Liu, HY
   Li, JX
   Xu, J
AF Chai, Yidong
   Bian, Yiyang
   Liu, Hongyan
   Li, Jiaxing
   Xu, Jie
TI Glaucoma diagnosis in the Chinese context: An uncertainty
   information-centric Bayesian deep learning model
SO INFORMATION PROCESSING & MANAGEMENT
LA English
DT Article
DE Bayesian deep learning; Multisource learning; Glaucoma diagnosis;
   Medical image analysis; Disease diagnosis
ID AUTOMATED DIAGNOSIS; CARE
AB Glaucoma, a group of eye diseases, damages individual eye health by injuring the optic nerve, and this leads to inevitable vision loss. Although the symptoms of glaucoma can be observed by experts, the procedure for doing so is still complex and time-consuming. This problem has become more acute in China than in other locations due to its high population and limited medical resources. With the development of IT and health informatics, automatic diagnosis has been found to be effective for managing the diagnosis issues with regard to glaucoma. However, one crucial yet underexplored problem is how to improve the effectiveness of automatic diagnosis by considering uncertainty and gathering key information from multimodal data, including medical indicators, images, and texts. Therefore, this study proposes a Bayesian deep multisource learning (BDMSL) model to address these problems. Specifically, multisource learning is introduced to integrate data from multiple sources, while Bayesian deep learning is adopted to obtain model uncertainty information. Based on real medical data collected from one of the best eye hospitals in China, our research results show that the BDMSL model achieves better performance than other methods in terms of glaucoma detection. With the exploration of health informatics in terms of diagnosing glaucoma in China, the proposed model can be generalized to provide health services globally.
C1 [Chai, Yidong] Hefei Univ Technol, Sch Management, Hefei, Peoples R China.
   [Chai, Yidong] Minister Educ, Key Lab Proc Optimizat & Intelligence Decis Makin, Hefei, Peoples R China.
   [Bian, Yiyang; Li, Jiaxing] Nanjing Univ, Sch Informat Management, Nanjing, Peoples R China.
   [Liu, Hongyan] Tsinghua Univ, Dept Management Sci & Engn, Beijing, Peoples R China.
   [Xu, Jie] Tongren Hosp, Beijing, Peoples R China.
C3 Hefei University of Technology; Nanjing University; Tsinghua University
RP Bian, YY (corresponding author), Nanjing Univ, Sch Informat Management, Nanjing, Peoples R China.
EM chaiyd@hfut.edu.cn; bianyiyang@nju.edu.cn; liuhy@sem.tsinghua.edu.cn;
   jxlee@nju.edu.cn; fionahsu920@foxmail.com
RI xu, jie/GQR-1913-2022
OI xu, jie/0000-0002-2039-7055
FU National Natural Science Foundation of China (NSFC) [91846201, 71771131,
   71432004, 71490724, 81700882, 72072087, 71704078, 71932002]; Huangshan
   Young Scholars Foundation in Hefei University of Technology
   [13020-03712020017]; Priming Scientific Research Foundation for senior
   researchers in Beijing's Tongren Hospital [2017-YJJ-GGL-009]; Natural
   Science Foundation of Jiangsu Province [BK20200339]; Shenzhen Special
   Fund for the Development of Strategic Emerging Industries
   [JCYJ20170818100156260]; Science and Technology Department of Sichuan
   Province [2020YFSY0061]
FX This work was supported in part by the National Natural Science
   Foundation of China (NSFC) with grant numbers 91846201, 71771131,
   71432004, 71490724, 81700882, 72072087, 71704078, and 71932002. It was
   also supported by the Huangshan Young Scholars Foundation in Hefei
   University of Technology (13020-03712020017), Priming Scientific
   Research Foundation for senior researchers in Beijing's Tongren Hospital
   (2017-YJJ-GGL-009), Natural Science Foundation of Jiangsu Province
   (BK20200339), Shenzhen Special Fund for the Development of Strategic
   Emerging Industries (JCYJ20170818100156260), the research fund of the
   Science and Technology Department of Sichuan Province (2020YFSY0061).
CR Acharya UR, 2011, IEEE T INF TECHNOL B, V15, P449, DOI 10.1109/TITB.2011.2119322
   Agarwal R, 2010, INFORM SYST RES, V21, P796, DOI 10.1287/isre.1100.0327
   Aggarwal C.C., 2018, Neural Networks and Deep Learning: A Textbook, DOI 10.1007/978-3-319-94463-0
   Al-Bander B, 2017, INT MULTICONF SYST, P207, DOI 10.1109/SSD.2017.8166974
   Bajwa MN, 2019, BMC MED INFORM DECIS, V19, DOI 10.1186/s12911-019-0842-8
   Bardhan I., 2020, MIS Quarterly, V44, P185, DOI [10.25300/MISQ/2020/14644, DOI 10.25300/MISQ/2020/14644]
   Barros DMS, 2020, BIOMED ENG ONLINE, V19, DOI 10.1186/s12938-020-00767-2
   Bath PA, 2008, J INF SCI, V34, P501, DOI 10.1177/0165551508092267
   Beskow DM, 2020, INFORM PROCESS MANAG, V57, DOI 10.1016/j.ipm.2019.102170
   Bishop CM., 2009, Pattern Recognition and Machine Learning
   Chai Y., 2017, DEEP LEARNING 2 BRAN, P191, DOI [10.1007/978-3-319-67964-8, DOI 10.1007/978-3-319-67964-8]
   Chai YD, 2020, APPL SOFT COMPUT, V86, DOI 10.1016/j.asoc.2019.105890
   Christopher M, 2018, SCI REP-UK, V8, DOI 10.1038/s41598-018-35044-9
   de Jong Richard, 2019, MULTIMODAL TEMPORAL, DOI DOI 10.1109/IGARSS.2019.8898453
   Dua S, 2012, IEEE T INF TECHNOL B, V16, P80, DOI 10.1109/TITB.2011.2176540
   Fan B, 2020, INFORM PROCESS MANAG, V57, DOI 10.1016/j.ipm.2019.102131
   Fan Jerome, 2006, CJEM, V8, P19
   Fruehwirt W., 2018, MACH LEARN HLTH ML4H
   Gal Y, 2016, PR MACH LEARN RES, V48
   Ghiassi M, 2016, J MANAGE INFORM SYST, V33, P1034, DOI 10.1080/07421222.2016.1267526
   Goodfellow I, 2016, ADAPT COMPUT MACH LE, P163
   Haleem MS, 2013, COMPUT MED IMAG GRAP, V37, P581, DOI 10.1016/j.compmedimag.2013.09.005
   Hernandez-Lobato J., 2016, 33 INT C MACH LEARN, V4, P2256
   Hernández-Lobato JM, 2015, PR MACH LEARN RES, V37, P1861
   Ismail NH, 2019, ACM-BCB'19: PROCEEDINGS OF THE 10TH ACM INTERNATIONAL CONFERENCE ON BIOINFORMATICS, COMPUTATIONAL BIOLOGY AND HEALTH INFORMATICS, P383, DOI 10.1145/3307339.3342185
   Kendall A., 2017, Advances in neural information processing systems, V30, P5574
   Kingma Diederik P, 2014, Computing Research Repository abs/ 1412.6980
   Kingma DP, 2014, PREPRINT
   LANDIS JR, 1977, BIOMETRICS, V33, P159, DOI 10.2307/2529310
   Lei JB, 2016, INT J MED INFORM, V92, P8, DOI 10.1016/j.ijmedinf.2016.04.011
   Li L, 2019, PROC CVPR IEEE, P10563, DOI 10.1109/CVPR.2019.01082
   Li WH, 2020, INFORM PROCESS MANAG, V57, DOI 10.1016/j.ipm.2020.102275
   Li ZG, 2015, ELECTRON J BIOTECHN, V18, P51, DOI 10.1016/j.ejbt.2014.12.004
   Lin YK, 2017, MIS QUART, V41, P473, DOI 10.25300/MISQ/2017/41.2.07
   Liu HR, 2019, JAMA OPHTHALMOL, V137, P1353, DOI 10.1001/jamaophthalmol.2019.3501
   Makantasis K, 2015, INT GEOSCI REMOTE SE, P4959, DOI 10.1109/IGARSS.2015.7326945
   McAllister R, 2017, PROCEEDINGS OF THE TWENTY-SIXTH INTERNATIONAL JOINT CONFERENCE ON ARTIFICIAL INTELLIGENCE, P4745
   Mikhael JG, 2016, PLOS COMPUT BIOL, V12, DOI 10.1371/journal.pcbi.1005062
   Mookiah MRK, 2012, KNOWL-BASED SYST, V33, P73, DOI 10.1016/j.knosys.2012.02.010
   Nayak J, 2009, J MED SYST, V33, P337, DOI 10.1007/s10916-008-9195-z
   Noronha KP, 2014, BIOMED SIGNAL PROCES, V10, P174, DOI 10.1016/j.bspc.2013.11.006
   Ouyang WL, 2014, PROC CVPR IEEE, pCP32, DOI 10.1109/CVPR.2014.299
   Pan Ying-zi, 2009, Zhonghua Yan Ke Za Zhi, V45, P871
   Pang Y., 2014, RECENT ADV OPHTHALMO, V34, P468, DOI [10.13389/j.cnki.rao.2014.0128., DOI 10.13389/J.CNKI.RAO.2014.0128]
   Raghavendra U, 2018, INFORM SCIENCES, V441, P41, DOI 10.1016/j.ins.2018.01.051
   Rusk N, 2016, NAT METHODS, V13, P35, DOI 10.1038/nmeth.3707
   Schacknow PN, 2010, GLAUCOMA BOOK: A PRACTICAL, EVIDENCE-BASED APPROACH TO PATIENT CARE, P1, DOI 10.1007/978-0-387-76700-0
   Sedai S, 2018, LECT NOTES COMPUT SC, V11039, P219, DOI 10.1007/978-3-030-00949-6_26
   Song PG, 2017, J GLOB HEALTH, V7, DOI 10.7189/jogh.07.020705
   Tham YC, 2014, OPHTHALMOLOGY, V121, P2081, DOI 10.1016/j.ophtha.2014.05.013
   Vlachostergiou A, 2018, IEEE IMAGE PROC, P2047, DOI 10.1109/ICIP.2018.8451276
   Wang N., 2005, OPHTHALMOLOGY CHINA, P9, DOI [10.3969/j.issn.1004-4469.2005.02.003., DOI 10.3969/J.ISSN.1004-4469.2005.02.003]
   Xie J., 2019, 40 INT C INF SYST
   Xu L., 2009, ATLAS GLAUCOMA OPTIC
   Xue HF, 2019, PROCEEDINGS OF THE 2019 THE TWENTIETH ACM INTERNATIONAL SYMPOSIUM ON MOBILE AD HOC NETWORKING AND COMPUTING (MOBIHOC '19), P151, DOI 10.1145/3323679.3326513
   Yadav D, 2014, INT CONF CONTEMP, P109, DOI 10.1109/IC3.2014.6897157
   Yip WN, 2019, LANCET, V394, P1192, DOI 10.1016/S0140-6736(19)32136-1
   Yu S, 2018, IEEE INT CONF HEALT, P174, DOI 10.1109/ICHI.2018.00027
   Zhang Y, 2016, J ASSOC INF SCI TECH, V67, P2842, DOI 10.1002/asi.23560
   Zhou SJ, 2020, INFORM PROCESS MANAG, V57, DOI 10.1016/j.ipm.2020.102206
   Zhu LX, 2017, INT CONF DAT MIN WOR, P103, DOI 10.1109/ICDMW.2017.19
NR 61
TC 26
Z9 26
U1 10
U2 73
PU ELSEVIER SCI LTD
PI London
PA 125 London Wall, London, ENGLAND
SN 0306-4573
EI 1873-5371
J9 INFORM PROCESS MANAG
JI Inf. Process. Manage.
PD MAR
PY 2021
VL 58
IS 2
AR 102454
DI 10.1016/j.ipm.2020.102454
PG 14
WC Computer Science, Information Systems; Information Science & Library
   Science
WE Science Citation Index Expanded (SCI-EXPANDED); Social Science Citation Index (SSCI)
SC Computer Science; Information Science & Library Science
GA PY7NV
UT WOS:000612229800002
DA 2025-03-30
ER

PT J
AU Igarashi, N
   Honjo, M
   Asaoka, R
   Kurano, M
   Yatomi, Y
   Igarashi, K
   Miyata, K
   Kaburaki, T
   Aihara, M
AF Igarashi, Nozomi
   Honjo, Megumi
   Asaoka, Ryo
   Kurano, Makoto
   Yatomi, Yutaka
   Igarashi, Koji
   Miyata, Kazunori
   Kaburaki, Toshikatsu
   Aihara, Makoto
TI Aqueous autotaxin and TGF-βs are promising diagnostic biomarkers for
   distinguishing open-angle glaucoma subtypes
SO SCIENTIFIC REPORTS
LA English
DT Article
AB The purpose of this study is to examine if aqueous autotaxin (ATX) and TGF-beta levels could be used for differentiating glaucoma subtypes. This prospective observational study was performed using aqueous humor samples obtained from 281 consecutive patients. Open angle glaucoma patients were classified into three groups: primary open-angle glaucoma (POAG), secondary open-angle glaucoma (SOAG), and exfoliation glaucoma (XFG). Aqueous levels of ATX and TGF-beta s were quantified. The AUC as well as sensitivity and specificity for the classification into normal and glaucoma subtypes using four indicators-ATX, TGF-beta 1, TGF-beta 2, and TGF-beta 3, upon the application of three machine learning methods. ATX, TGF-beta 1, and TGF-beta 3 were positively correlated with IOP, and ATX was significantly and negatively correlated with the mean deviation. From least absolute shrinkage and selection operator regression analysis, the AUC values to distinguish each subgroup [normal, POAG, SOAG, and XFG] ranged between 0.675 (POAG vs. normal) and 0.966 (XFG vs. normal), when four variables were used. High AUC values were obtained with ATX for discriminating XFG from normal eyes and with TGF-beta 3 for discriminating XFG from normal eyes, POAG, or SOAG. Aqueous TGF-beta and ATX exhibited high diagnostic performance in detecting glaucoma subtypes, and could be promising biomarkers for glaucoma.
C1 [Igarashi, Nozomi; Honjo, Megumi; Asaoka, Ryo; Kaburaki, Toshikatsu; Aihara, Makoto] Univ Tokyo, Grad Sch Med, Dept Ophthalmol, Sch Med,Bunkyo Ku, 7-3-1 Hongo, Tokyo 1138655, Japan.
   [Asaoka, Ryo] Seirei Hamamatsu Gen Hosp, Dept Ophthalmol, Shizuoka, Japan.
   [Asaoka, Ryo] Seirei Christopher Univ, Shizuoka, Japan.
   [Kurano, Makoto; Yatomi, Yutaka] Univ Tokyo, Grad Sch Med, Dept Clin Lab Med, Tokyo, Japan.
   [Kurano, Makoto; Yatomi, Yutaka] Univ Tokyo Hosp, Dept Clin Lab, Tokyo, Japan.
   [Igarashi, Koji] Tosoh Corp, Reagent & Dev Management, Biosci Div, Ayase, Kanagawa, Japan.
   [Miyata, Kazunori] Miyata Eye Hosp, Miyazaki, Japan.
   [Kaburaki, Toshikatsu] Jichi Med Univ, Dept Ophthalmol, Saitama Med Ctr, Saitama, Japan.
C3 University of Tokyo; University of Tokyo; University of Tokyo; Tosoh
   Corporation; Jichi Medical University
RP Honjo, M (corresponding author), Univ Tokyo, Grad Sch Med, Dept Ophthalmol, Sch Med,Bunkyo Ku, 7-3-1 Hongo, Tokyo 1138655, Japan.
EM honjomegumi@gmail.com
RI Igarashi, Koji/AAC-5332-2020; Kaburaki, Toshikatsu/AAH-7091-2020;
   Aihara, Makoto/HLW-0815-2023
OI Igarashi, Nozomi/0000-0002-2275-6285; Yatomi, Yutaka/0000-0003-1719-4297
FU Ichiro Kanehara Foundation [20KI004]; JSPS KAKENHI [20H03839, 15K10854,
   20H03573]; Leading Advanced Projects for Medical Innovation (LEAP) from
   Japan Agency for Medical Research and Development [15H05906];
   Grants-in-Aid for Scientific Research [20H03573, 20H03839, 15K10854]
   Funding Source: KAKEN
FX This work was supported by The Ichiro Kanehara Foundation Grant Number
   20KI004 (NI), JSPS KAKENHI Grant Number 15K10854 (MH), Leading Advanced
   Projects for Medical Innovation (LEAP) from Japan Agency for Medical
   Research and Development (YY), a Grant-in-Aid for Scientific Research on
   Innovative Areas 15H05906 (YY), JSPS KAKENHI Grant Number 20H03573 (MK),
   and JSPS KAKENHI Grant Number 20H03839 (MA). The sponsor or funding
   organization had no role in the design or conduct of this research.
CR Acott TS, 2008, EXP EYE RES, V86, P543, DOI 10.1016/j.exer.2008.01.013
   Agarwal P, 2015, MOL VIS, V21, P612
   Aickin M, 1996, AM J PUBLIC HEALTH, V86, P726, DOI 10.2105/AJPH.86.5.726
   Browne JG, 2011, INVEST OPHTH VIS SCI, V52, P3660, DOI 10.1167/iovs.10-5209
   Clark AF, 2009, EXP EYE RES, V88, P752, DOI 10.1016/j.exer.2008.10.004
   Cordeiro MF, 2000, EYE, V14, P536, DOI 10.1038/eye.2000.141
   Cristianini N., 2007, Intelligent Data Analysis, P169, DOI [10.1007/978-3-540-48625-15, DOI 10.1007/978-3-540-48625-15]
   DELONG ER, 1988, BIOMETRICS, V44, P837, DOI 10.2307/2531595
   Gabelt BT, 2005, PROG RETIN EYE RES, V24, P612, DOI 10.1016/j.preteyeres.2004.10.003
   Garweg JG, 2017, GRAEF ARCH CLIN EXP, V255, P1763, DOI 10.1007/s00417-017-3724-8
   Gottanka J, 2004, INVEST OPHTH VIS SCI, V45, P153, DOI 10.1167/iovs.03-0796
   Hama K, 2004, J BIOL CHEM, V279, P17634, DOI 10.1074/jbc.M313927200
   HOLM S, 1979, SCAND J STAT, V6, P65
   Honjo M, 2018, JPN J OPHTHALMOL, V62, P109, DOI 10.1007/s10384-018-0566-9
   Honjo M, 2018, INVEST OPHTH VIS SCI, V59, P693, DOI 10.1167/iovs.17-23218
   Igarashi N, 2020, SCI REP-UK, V10, DOI 10.1038/s41598-020-63284-1
   Igarashi N, 2018, SCI REP-UK, V8, DOI 10.1038/s41598-018-29649-3
   Inatani M, 2001, GRAEF ARCH CLIN EXP, V239, P109, DOI 10.1007/s004170000241
   Inoue T, 2014, CLIN EXP OPHTHALMOL, V42, P334, DOI 10.1111/ceo.12204
   Iyer P, 2012, PLOS ONE, V7, DOI 10.1371/journal.pone.0042627
   Kanda Y, 2013, BONE MARROW TRANSPL, V48, P452, DOI 10.1038/bmt.2012.244
   Keller KE, 2009, EXP EYE RES, V88, P676, DOI 10.1016/j.exer.2008.11.023
   Kirwan RP, 2004, J GLAUCOMA, V13, P327, DOI 10.1097/00061198-200408000-00011
   Lei DW, 2016, INVEST OPHTH VIS SCI, V57, P5171, DOI 10.1167/iovs.16-19480
   MAEPEA O, 1992, EXP EYE RES, V54, P879, DOI 10.1016/0014-4835(92)90151-H
   Mathew R, 2011, AM J OPHTHALMOL, V152, P10, DOI 10.1016/j.ajo.2011.03.013
   Moolenaar WH, 2002, J CELL BIOL, V158, P197, DOI 10.1083/jcb.200206094
   Moolenaar WH, 2011, NAT REV MOL CELL BIO, V12, P674, DOI 10.1038/nrm3188
   Nakamura Y, 2002, INVEST OPHTH VIS SCI, V43, P3465
   Ochiai Y, 2002, JPN J OPHTHALMOL, V46, P249, DOI 10.1016/S0021-5155(01)00523-8
   PASQUALE LR, 1993, INVEST OPHTH VIS SCI, V34, P23
   Raghunathan VK, 2015, ACS BIOMATER SCI ENG, V1, P110, DOI 10.1021/ab500060r
   Ritch R, 2001, SURV OPHTHALMOL, V45, P265, DOI 10.1016/S0039-6257(00)00196-X
   Schapire RE, 1998, ANN STAT, V26, P1651
   Schlötzer-Schrehardt U, 2001, EXP EYE RES, V73, P765, DOI 10.1006/exer.2001.1084
   Shepard AR, 2010, INVEST OPHTH VIS SCI, V51, P2067, DOI 10.1167/iovs.09-4567
   Stamer WD, 2012, CURR OPIN OPHTHALMOL, V23, P135, DOI 10.1097/ICU.0b013e32834ff23e
   Stamer WD, 2009, EXP EYE RES, V89, P980, DOI 10.1016/j.exer.2009.08.008
   Tamm ER, 1996, EXP EYE RES, V62, P389, DOI 10.1006/exer.1996.0044
   van Meeteren LA, 2007, PROG LIPID RES, V46, P145, DOI 10.1016/j.plipres.2007.02.001
   Wang RF, 2015, J GLAUCOMA, V24, P51, DOI 10.1097/IJG.0b013e3182952213
   Wiederholt M, 2000, PROG RETIN EYE RES, V19, P271, DOI 10.1016/S1350-9462(99)00015-4
   Wordinger RJ, 2014, J OCUL PHARMACOL TH, V30, P154, DOI 10.1089/jop.2013.0220
   Yoneda K, 2007, GROWTH FACTORS, V25, P160, DOI 10.1080/08977190701723505
NR 44
TC 26
Z9 26
U1 0
U2 2
PU NATURE PORTFOLIO
PI BERLIN
PA HEIDELBERGER PLATZ 3, BERLIN, 14197, GERMANY
SN 2045-2322
J9 SCI REP-UK
JI Sci Rep
PD JAN 14
PY 2021
VL 11
IS 1
AR 1408
DI 10.1038/s41598-021-81048-3
PG 9
WC Multidisciplinary Sciences
WE Science Citation Index Expanded (SCI-EXPANDED)
SC Science & Technology - Other Topics
GA QT7NF
UT WOS:000626775600008
PM 33446826
OA Green Published, gold
DA 2025-03-30
ER

PT J
AU Masin, L
   Claes, M
   Bergmans, S
   Cools, L
   Andries, L
   Davis, BM
   Moons, L
   De Groef, L
AF Masin, Luca
   Claes, Marie
   Bergmans, Steven
   Cools, Lien
   Andries, Lien
   Davis, Benjamin M.
   Moons, Lieve
   De Groef, Lies
TI A novel retinal ganglion cell quantification tool based on deep learning
SO SCIENTIFIC REPORTS
LA English
DT Article
AB Glaucoma is a disease associated with the loss of retinal ganglion cells (RGCs), and remains one of the primary causes of blindness worldwide. Major research efforts are presently directed towards the understanding of disease pathogenesis and the development of new therapies, with the help of rodent models as an important preclinical research tool. The ultimate goal is reaching neuroprotection of the RGCs, which requires a tool to reliably quantify RGC survival. Hence, we demonstrate a novel deep learning pipeline that enables fully automated RGC quantification in the entire murine retina. This software, called RGCode (Retinal Ganglion Cell quantification based On DEep learning), provides a user-friendly interface that requires the input of RBPMS-immunostained flatmounts and returns the total RGC count, retinal area and density, together with output images showing the computed counts and isodensity maps. The counting model was trained on RBPMS-stained healthy and glaucomatous retinas, obtained from mice subjected to microbead-induced ocular hypertension and optic nerve crush injury paradigms. RGCode demonstrates excellent performance in RGC quantification as compared to manual counts. Furthermore, we convincingly show that RGCode has potential for wider application, by retraining the model with a minimal set of training data to count FluoroGold-traced RGCs.
C1 [Masin, Luca; Claes, Marie; Bergmans, Steven; Cools, Lien; Andries, Lien; Moons, Lieve; De Groef, Lies] Katholieke Univ Leuven, Dept Biol, Neural Circuit Dev & Regenerat Res Grp, Leuven, Belgium.
   [Davis, Benjamin M.] UCL, Inst Ophthalmol, Glaucoma & Retinal Neurodegenerat Dis Res Grp, London, England.
   [Davis, Benjamin M.] UK Res & Innovat, Sci & Technol Facil Council, Cent Laser Facil, Didcot, Oxon, England.
C3 KU Leuven; University of London; University College London; UK Research
   & Innovation (UKRI); Science & Technology Facilities Council (STFC);
   STFC Rutherford Appleton Laboratory
RP De Groef, L (corresponding author), Katholieke Univ Leuven, Dept Biol, Neural Circuit Dev & Regenerat Res Grp, Leuven, Belgium.
EM lies.degroef@kuleuven.be
RI De Groef, Lies/K-3296-2015
OI Moons, Lieve (Godelieve)/0000-0003-0186-1411; Bergmans,
   Steven/0000-0003-2563-8484; Masin, Luca/0000-0002-5287-6886
FU Research Foundation Flanders (FWO-Vlaanderen, Belgium); Research
   Foundation Flanders; Flemish Government
FX This work was supported by the Research Foundation Flanders
   (FWO-Vlaanderen, Belgium; fellowships to LuM, MC, SB and LDG). The
   computational resources used in this work were provided by the Flemish
   Supercomputer Center (VSC), funded by the Research Foundation Flanders
   and the Flemish Government. The authors want to thank Veronique
   Brouwers, Marijke Christiaens and Stephanie Mentens for their excellent
   technical assistance; and Lorenzo Belgrano for his valuable suggestions
   regarding the deep learning pipeline. Furthermore, we thank Prof. Dr.
   Adriana Di Polo and Dr. Nicolas Belforte for their valuable help with
   setting up the microbead injury paradigm.
CR Abdel-Majid RM, 2005, BRAIN RES, V1063, P114, DOI 10.1016/j.brainres.2005.09.046
   Alahmari SS, 2019, J CHEM NEUROANAT, V96, P94, DOI 10.1016/j.jchemneu.2018.12.010
   [Anonymous], 2018, ARXIV181107459
   Baden T, 2016, NATURE, V529, P345, DOI 10.1038/nature16468
   Bae JA, 2018, CELL, V173, P1293, DOI 10.1016/j.cell.2018.04.040
   Balyen L, 2019, ASIA-PAC J OPHTHALMO, V8, P264, DOI 10.22608/APO.2018479
   Blandford SN, 2019, INVEST OPHTH VIS SCI, V60, P183, DOI 10.1167/iovs.18-25861
   Campbell CG, 2020, BRIT MED BULL, V134, P21, DOI 10.1093/bmb/ldaa012
   Cone FE, 2010, EXP EYE RES, V91, P415, DOI 10.1016/j.exer.2010.06.018
   De Fauw J, 2018, NAT MED, V24, P1342, DOI 10.1038/s41591-018-0107-6
   De Groef L, 2016, EXP EYE RES, V145, P235, DOI 10.1016/j.exer.2016.01.006
   Della Santina L, 2013, J NEUROSCI, V33, P17444, DOI 10.1523/JNEUROSCI.5461-12.2013
   Dibas A, 2018, CURR EYE RES, V43, P921, DOI 10.1080/02713683.2018.1454478
   DRAGER UC, 1981, INVEST OPHTH VIS SCI, V20, P285
   Falk T, 2019, NAT METHODS, V16, P67, DOI 10.1038/s41592-018-0261-2
   Frankfort BJ, 2013, INVEST OPHTH VIS SCI, V54, P762, DOI 10.1167/iovs.12-10581
   Galindo-Romero C, 2011, EXP EYE RES, V92, P377, DOI 10.1016/j.exer.2011.02.008
   Geeraerts E, 2016, EXP EYE RES, V147, P105, DOI 10.1016/j.exer.2016.04.010
   Geeraerts E, 2019, J NEUROSCI, V39, P2313, DOI 10.1523/JNEUROSCI.0872-18.2018
   Guo CY, 2018, PLOS ONE, V13, DOI 10.1371/journal.pone.0196529
   Guo L, 2008, PROG BRAIN RES, V173, P437, DOI 10.1016/S0079-6123(08)01130-8
   Guymer C, 2020, TRANSL VIS SCI TECHN, V9, DOI 10.1167/tvst.9.6.28
   Hedberg-Buenz A, 2016, EXP EYE RES, V146, P370, DOI 10.1016/j.exer.2015.09.011
   Himori N, 2014, J NEUROSCI RES, V92, P1134, DOI 10.1002/jnr.23398
   HOFBAUER A, 1985, J COMP NEUROL, V234, P465, DOI 10.1002/cne.902340405
   Ito YA, 2016, JOVE-J VIS EXP, DOI 10.3791/53731
   Jakobs TC, 2005, J CELL BIOL, V171, P313, DOI 10.1083/jcb.200506099
   Jeon CJ, 1998, J NEUROSCI, V18, P8936
   Köbbert C, 2000, PROG NEUROBIOL, V62, P327, DOI 10.1016/S0301-0082(00)00019-8
   Kwong JMK, 2010, INVEST OPHTH VIS SCI, V51, P1052, DOI 10.1167/iovs.09-4098
   Kyriazis AD, 2019, NEUROINFORMATICS, V17, P373, DOI 10.1007/s12021-018-9405-x
   Li WY, 2020, J GLAUCOMA, V29, P81, DOI 10.1097/IJG.0000000000001411
   Liu RX, 2016, MOL VIS, V22, P1122
   Martin KR, 2018, AM J OPHTHALMOL, V194, P46, DOI 10.1016/j.ajo.2018.07.005
   Mead B, 2016, EXP EYE RES, V151, P96, DOI 10.1016/j.exer.2016.08.006
   Moen E, 2019, NAT METHODS, V16, P1233, DOI 10.1038/s41592-019-0403-1
   Mukai R, 2019, PLOS ONE, V14, DOI 10.1371/journal.pone.0208713
   Nadal-Nicolás FM, 2015, EXP EYE RES, V131, P12, DOI 10.1016/j.exer.2014.12.005
   Nadal-Nicolás FM, 2012, PLOS ONE, V7, DOI 10.1371/journal.pone.0049830
   Nadal-Nicolás FM, 2009, INVEST OPHTH VIS SCI, V50, P3860, DOI 10.1167/iovs.08-3267
   Normando EM, 2020, EXPERT REV MOL DIAGN, V20, P737, DOI 10.1080/14737159.2020.1758067
   Omodaka K, 2014, BRAIN RES, V1586, P203, DOI 10.1016/j.brainres.2014.08.053
   PeinadoRamon P, 1996, INVEST OPHTH VIS SCI, V37, P489
   Penttinen AM, 2018, EUR J NEUROSCI, V48, P2354, DOI 10.1111/ejn.14129
   de Lara MJP, 2014, EXP EYE RES, V122, P40, DOI 10.1016/j.exer.2014.02.022
   Petros TJ, 2008, ANNU REV NEUROSCI, V31, P295, DOI 10.1146/annurev.neuro.31.060407.125609
   Pham Bau, 2018, Annu Int Conf IEEE Eng Med Biol Soc, V2018, P842, DOI 10.1109/EMBC.2018.8512442
   Phoulady HA, 2019, J CHEM NEUROANAT, V98, P1, DOI 10.1016/j.jchemneu.2019.02.006
   R Core Team, 2021, Initial condition sensi
   Rheaume BA, 2018, NAT COMMUN, V9, DOI 10.1038/s41467-018-05134-3
   Ritch MD, 2020, SCI REP-UK, V10, DOI 10.1038/s41598-020-64898-1
   Rodriguez AR, 2014, J COMP NEUROL, V522, P1411, DOI 10.1002/cne.23521
   Ronneberger O, 2015, LECT NOTES COMPUT SC, V9351, P234, DOI 10.1007/978-3-319-24574-4_28
   Ryu M, 2012, J NEUROSCI RES, V90, P802, DOI 10.1002/jnr.22800
   Salinas-Navarro M, 2009, VISION RES, V49, P637, DOI 10.1016/j.visres.2009.01.010
   Schindelin J, 2012, NAT METHODS, V9, P676, DOI [10.1038/NMETH.2019, 10.1038/nmeth.2019]
   Schlamp CL, 2006, BMC NEUROSCI, V7, DOI 10.1186/1471-2202-7-66
   Soto I, 2008, J NEUROSCI, V28, P548, DOI 10.1523/JNEUROSCI.3714-07.2008
   Stankowska DL, 2019, INVEST OPHTH VIS SCI, V60, P3064, DOI 10.1167/iovs.18-25999
   Suleymanova I, 2018, SCI REP-UK, V8, DOI 10.1038/s41598-018-31284-x
   Tran NM, 2019, NEURON, V104, P1039, DOI 10.1016/j.neuron.2019.11.006
   Tsuda S, 2016, EXP EYE RES, V146, P179, DOI 10.1016/j.exer.2016.03.017
   Valiente-Soriano FJ, 2015, PLOS ONE, V10, DOI 10.1371/journal.pone.0121134
   Wang W, 2015, EXP EYE RES, V140, P1, DOI 10.1016/j.exer.2015.08.008
   Xia X, 2014, PLOS ONE, V9, DOI 10.1371/journal.pone.0108524
   Xu BY, 2019, AM J OPHTHALMOL, V208, P273, DOI 10.1016/j.ajo.2019.08.004
   Yamamoto K, 2014, INVEST OPHTH VIS SCI, V55, P7126, DOI 10.1167/iovs.13-13842
   Zhao Da, 2017, Front Neurosci, V11, P41, DOI 10.3389/fnins.2017.00041
   Zheng CJ, 2019, CURR OPIN OPHTHALMOL, V30, P97, DOI 10.1097/ICU.0000000000000552
NR 69
TC 26
Z9 27
U1 8
U2 13
PU NATURE PORTFOLIO
PI BERLIN
PA HEIDELBERGER PLATZ 3, BERLIN, 14197, GERMANY
SN 2045-2322
J9 SCI REP-UK
JI Sci Rep
PD JAN 12
PY 2021
VL 11
IS 1
AR 702
DI 10.1038/s41598-020-80308-y
PG 13
WC Multidisciplinary Sciences
WE Science Citation Index Expanded (SCI-EXPANDED)
SC Science & Technology - Other Topics
GA QM6XP
UT WOS:000621920400050
PM 33436866
OA Green Published, gold
DA 2025-03-30
ER

PT J
AU Thakur, N
   Juneja, M
AF Thakur, Niharika
   Juneja, Mamta
TI Classification of glaucoma using hybrid features with machine learning
   approaches
SO BIOMEDICAL SIGNAL PROCESSING AND CONTROL
LA English
DT Article
DE Glaucoma; Retinal fundus image; Structural features; Non-structural
   features; Classification
ID OPTIC DISC; DIAGNOSIS; TEXTURE; IMAGES
AB Glaucoma also known as silent theft of sight, is the prevailing source of sightedness across the globe. It is mainly caused owing to damage in the optical nerve of an eye leading to permanent blindness. Traditional approaches used by the ophthalmologists for diagnosis include assessment of intraocular pressure by tonometry, pachymetry etc. But all these evaluations are time-consuming, require human interaction and may be prone to subjective errors. Thus, to overcome these challenges, researchers are working in the field of medical imaging by analysis of the retinal images for glaucoma diagnosis. Also, Computer aided diagnosis (CAD) systems can be developed to overcome these challenges using machine learning approaches for classifying retinal images as 'abnormal' and `normal'. This paper presents a new set of reduced hybrid features derived from structural and nonstructural features to classify the retinal fundus image, which could serve as a second opinion for ophthalmologists. The structural features extracted include Disc damage likelihood scale (DDLS) and Cup to disc ratio (CDR). Whereas, non-structural features include Grey level run length matrix (GLRM), Grey level co-occurrence matrix (GLCM), First order statistical (FoS), Higher order spectra (HOS), Higher order cumulant (HOC) and Wavelets. Finally, the paper presents a comparative analysis of K nearest neighbor (k-NN), Neural network (NN), Random forest (RF), Support vector machine (SVM) and Naive bayes (NB) using metrics such as accuracy, specificity, precision and sensitivity.
C1 [Thakur, Niharika; Juneja, Mamta] Panjab Univ, UIET, Comp Sci & Engn, Chandigarh, India.
C3 Panjab University
RP Juneja, M (corresponding author), Panjab Univ, UIET, Comp Sci & Engn, Chandigarh, India.
EM niharikathakur04@gmail.com; mamtajuneja@pu.ac.in
OI Juneja, Mamta/0000-0002-2611-9005; Thakur, Niharika/0000-0002-4177-3750
CR Acharya UR, 2015, BIOMED SIGNAL PROCES, V15, P18, DOI 10.1016/j.bspc.2014.09.004
   Acharya UR, 2011, IEEE T INF TECHNOL B, V15, P449, DOI 10.1109/TITB.2011.2119322
   [Anonymous], 2002, DIGITAL IMAGE PROCES
   [Anonymous], 2009, J CURR GLAUCOMA PRAC
   [Anonymous], 1997, Machine learning
   Blanzieri E, 2008, IEEE T GEOSCI REMOTE, V46, P1804, DOI 10.1109/TGRS.2008.916090
   Claro Maíla, 2016, CLEIej, V19, P5
   Clausi DA, 2002, CAN J REMOTE SENS, V28, P45, DOI 10.5589/m02-004
   de Sousa JA, 2017, MULTIMED TOOLS APPL, V76, P19173, DOI 10.1007/s11042-017-4608-y
   Doshi M., 2014, INT J COMPUT NETW CO, V6, P197, DOI DOI 10.5121/IJCNC.2014.6315
   Dua S, 2012, IEEE T INF TECHNOL B, V16, P80, DOI 10.1109/TITB.2011.2176540
   Fawcett T, 2006, PATTERN RECOGN LETT, V27, P861, DOI 10.1016/j.patrec.2005.10.010
   Fumero F, 2011, COMP MED SY
   Haleem MS, 2016, J MED SYST, V40, DOI 10.1007/s10916-016-0482-9
   Hall M. A., 1999, Proceedings of the Twelfth International Florida AI Research Society Conference, P235
   HARALICK RM, 1973, IEEE T SYST MAN CYB, VSMC3, P610, DOI 10.1109/TSMC.1973.4309314
   Harizman N, 2006, ARCH OPHTHALMOL-CHIC, V124, P1579, DOI 10.1001/archopht.124.11.1579
   Haykin S, 1994, Neural Networks: A Comprehensive Foundation, V1st
   Issac A, 2015, COMPUT METH PROG BIO, V122, P229, DOI 10.1016/j.cmpb.2015.08.002
   Jarnmalamadaka S. R., 2006, Sankhyii: The Indian Journal of Statistics, V68, P326
   Jensen John R., INTRO DIGITAL IMAGE
   Kaur R., 2018, COMPUT ELECT ENG
   KIRA K, 1992, MACHINE LEARNING /, P249
   Koh JEW, 2017, COMPUT BIOL MED, V84, P89, DOI 10.1016/j.compbiomed.2017.03.008
   Mookiah MRK, 2012, KNOWL-BASED SYST, V33, P73, DOI 10.1016/j.knosys.2012.02.010
   Narula A., 2017, J CLIN EXP OPHTHALMO, V8, P686, DOI [10.4172/2155-9570.1000686., DOI 10.4172/2155-9570.1000686]
   Noronha KP, 2014, BIOMED SIGNAL PROCES, V10, P174, DOI 10.1016/j.bspc.2013.11.006
   Renukalatha S, 2019, BIOMED ENG-APP BAS C, V31, DOI 10.4015/S101623721950039X
   Rish I., 2001, IJCAI 2001 WORKSH EM, V3, P41, DOI DOI 10.1039/B104835J
   Salam AA, 2016, SPRINGERPLUS, V5, DOI 10.1186/s40064-016-3175-4
   Selvathi D., 2018, BIOMED PHARMACOL J, V11, P795, DOI DOI 10.13005/bpj/1434
   Septiarini A, 2018, HEALTHC INFORM RES, V24, P53, DOI 10.4258/hir.2018.24.1.53
   Shubhangi D.C., 2019, International Journal of Computer Science and Mobile Computing, V8, P82
   Singh A, 2016, COMPUT METH PROG BIO, V124, P108, DOI 10.1016/j.cmpb.2015.10.010
   Sivaswamy J, 2014, I S BIOMED IMAGING, P53, DOI 10.1109/ISBI.2014.6867807
   Soh LK, 1999, IEEE T GEOSCI REMOTE, V37, P780, DOI 10.1109/36.752194
   Thakur N, 2019, EXPERT SYST APPL, V127, P308, DOI 10.1016/j.eswa.2019.03.009
   Thakur N, 2018, ADV INTELL SYST, V562, P91, DOI 10.1007/978-981-10-4603-2_10
   Trevor H., 2009, ELEMENTS STAT LEARNI
   Uguz H, 2011, KNOWL-BASED SYST, V24, P1024, DOI 10.1016/j.knosys.2011.04.014
   Vanitha L, 2011, INT PROC COMPUT SCI, V4, P63
NR 41
TC 26
Z9 26
U1 1
U2 2
PU ELSEVIER SCI LTD
PI OXFORD
PA THE BOULEVARD, LANGFORD LANE, KIDLINGTON, OXFORD OX5 1GB, OXON, ENGLAND
SN 1746-8094
EI 1746-8108
J9 BIOMED SIGNAL PROCES
JI Biomed. Signal Process. Control
PD SEP
PY 2020
VL 62
AR 102137
DI 10.1016/j.bspc.2020.102137
PG 19
WC Engineering, Biomedical
WE Science Citation Index Expanded (SCI-EXPANDED)
SC Engineering
GA NW9ZQ
UT WOS:000575379700009
DA 2025-03-30
ER

PT J
AU Chai, YD
   Liu, HY
   Xu, J
AF Chai, Yidong
   Liu, Hongyan
   Xu, Jie
TI A new convolutional neural network model for peripapillary atrophy area
   segmentation from retinal fundus images
SO APPLIED SOFT COMPUTING
LA English
DT Article
DE Deep learning; Medical image segmentation; Peripapillary atrophy
   segmentation; Convolutional neural networks; Fully convolutional network
ID PARAPAPILLARY ATROPHY; AUTOMATED DIAGNOSIS; OPTIC DISC; LEVEL SET
AB Peripapillary atrophy (PPA) is a clinical finding, which reflects the atrophy of retina layer and retinal pigment epithelium. The size of PPA area is a useful medical indicator, as it is highly associated with many diseases such as glaucoma and myopia. Therefore, separating the PPA area from retinal images, which is called PPA area segmentation, is very important. It is a challenging task, because PPA areas are irregular and non-uniform, and their contours are blurry and change gradually. To solve these issues, we transform the PPA area segmentation task into a task of segmenting another two areas with relatively regular and uniform shapes, and then propose a novel multi-task fully convolutional network (MFCN) model to jointly extract them from retinal images. Meanwhile, we take edge continuity of the target area into consideration. To evaluate the performance of the proposed model, we conduct experiments on images with PPA areas labelled by experts and achieve an average precision of 0.8928, outperforming the state-of-the-art models. To demonstrate the application of PPA segmentation in medical research, we apply PPA related features based on the segmented PPA area on differentiating glaucomatous and physiologic large cup cases. Experiment conducted on real datasets confirms the effectiveness of using these features for glaucoma diagnosis. (C) 2019 Elsevier B.V. All rights reserved.
C1 [Chai, Yidong; Liu, Hongyan] Tsinghua Univ, Res Ctr Contemporary Management, Key Res Inst Humanities & Social Sci Univ, Sch Econ & Management, Beijing 100084, Peoples R China.
   [Xu, Jie] Capital Med Univ, Beijing Ophthalmol & Visual Sci Key Lab, Beijing Tongren Eye Ctr, Beijing Tongren Hosp, Beijing 100005, Peoples R China.
C3 Tsinghua University; Capital Medical University
RP Liu, HY (corresponding author), Tsinghua Univ, Res Ctr Contemporary Management, Key Res Inst Humanities & Social Sci Univ, Sch Econ & Management, Beijing 100084, Peoples R China.; Xu, J (corresponding author), Capital Med Univ, Beijing Ophthalmol & Visual Sci Key Lab, Beijing Tongren Eye Ctr, Beijing Tongren Hosp, Beijing 100005, Peoples R China.
EM chaiyd14@mails.tsinghua.edu.cn; hyliu@tsinghua.edu.cn;
   fionahsu920@foxmail.com
RI xu, jie/GQR-1913-2022
OI xu, jie/0000-0002-2039-7055; Liu, Hongyan/0000-0002-4902-1078
FU National Natural Science Foundation of China (NSFC) [71771131, 71432004,
   71490724, 81700882]; priming scientific research foundation for the
   researcher in Beijing Tongren Hospital, China [2017-YJJ-GGL-009,
   2018-YJJ-ZZL-052]
FX This work was supported in part by the National Natural Science
   Foundation of China (NSFC) with grant numbers 71771131, 71432004,
   71490724 and 81700882. It was also supported by the priming scientific
   research foundation for the researcher in Beijing Tongren Hospital,
   China with grand number 2017-YJJ-GGL-009 and 2018-YJJ-ZZL-052.
CR Abadi M, 2016, ACM SIGPLAN NOTICES, V51, P1, DOI [10.1145/3022670.2976746, 10.1145/2951913.2976746]
   Acharya UR, 2015, BIOMED SIGNAL PROCES, V15, P18, DOI 10.1016/j.bspc.2014.09.004
   Acharya UR, 2011, IEEE T INF TECHNOL B, V15, P449, DOI 10.1109/TITB.2011.2119322
   ADAMS R, 1994, IEEE T PATTERN ANAL, V16, P641, DOI 10.1109/34.295913
   Al-amri S. Saleh, 2010, Journal of Computing
   [Anonymous], EXPERT SYST APPL
   [Anonymous], 2017, ARXIV171207639
   [Anonymous], 2010, INT J COMPUT VISION, DOI DOI 10.1007/s11263-009-0275-4
   [Anonymous], 2017, BIOCYBERN BIOMED ENG
   [Anonymous], 21 PAC AS C INF SYST
   Arteta C, 2016, MED IMAGE ANAL, V27, P3, DOI 10.1016/j.media.2015.03.002
   Badrinarayanan V, 2017, IEEE T PATTERN ANAL, V39, P2481, DOI 10.1109/TPAMI.2016.2644615
   Banerjee A, 2005, J MACH LEARN RES, V6, P1705
   Bengio Y, 2013, IEEE T PATTERN ANAL, V35, P1798, DOI 10.1109/TPAMI.2013.50
   Böhm A, 2018, I S BIOMED IMAGING, P1225, DOI 10.1109/ISBI.2018.8363792
   Budde WM, 2004, AM J OPHTHALMOL, V137, P646, DOI 10.1016/j.ajo.2003.11.021
   Caruana R, 1997, MACH LEARN, V28, P41, DOI 10.1023/A:1007379606734
   Chai YD, 2018, KNOWL-BASED SYST, V161, P147, DOI 10.1016/j.knosys.2018.07.043
   Chen H, 2017, MED IMAGE ANAL, V36, P135, DOI 10.1016/j.media.2016.11.004
   Chen LC, 2018, IEEE T PATTERN ANAL, V40, P834, DOI 10.1109/TPAMI.2017.2699184
   Chen XY, 2015, LECT NOTES COMPUT SC, V9351, P669, DOI 10.1007/978-3-319-24574-4_80
   Cheng J, 2012, IEEE T MED IMAGING, V31, P2355, DOI 10.1109/TMI.2012.2218118
   Choi JY, 2017, PLOS ONE, V12, DOI 10.1371/journal.pone.0187336
   Dai Y, 2013, INVEST OPHTH VIS SCI, V54, P2013, DOI 10.1167/iovs.12-11255
   Dua S, 2012, IEEE T INF TECHNOL B, V16, P80, DOI 10.1109/TITB.2011.2176540
   Fu HZ, 2018, IEEE T MED IMAGING, V37, P1597, DOI 10.1109/TMI.2018.2791488
   Havaei M, 2017, MED IMAGE ANAL, V35, P18, DOI 10.1016/j.media.2016.05.004
   Heijl A., 1985, DOCUMENTA OPHTHALMOL, P403, DOI [10.1007/978-94-009-5512-7_58, DOI 10.1007/978-94-009-5512-7_58]
   Jie Lu, 2012, 2012 IEEE-EMBS International Conference on Biomedical and Health Informatics (BHI), P333, DOI 10.1109/BHI.2012.6211581
   JONAS JB, 1991, INVEST OPHTH VIS SCI, V32, P2942
   JONAS JB, 1992, ARCH OPHTHALMOL-CHIC, V110, P214, DOI 10.1001/archopht.1992.01080140070030
   Jonas JB, 2002, OPHTHALMOLOGY, V109, P1561, DOI 10.1016/S0161-6420(02)01098-9
   Jonas Jost B, 2005, Curr Opin Ophthalmol, V16, P84, DOI 10.1097/01.icu.0000156135.20570.30
   Jonas JB, 2012, PLOS ONE, V7, DOI 10.1371/journal.pone.0047237
   Kamnitsas K, 2017, MED IMAGE ANAL, V36, P61, DOI 10.1016/j.media.2016.10.004
   King DB, 2015, ACS SYM SER, V1214, P1
   Kong S, 2017, PROC CVPR IEEE, P7025, DOI 10.1109/CVPR.2017.743
   Krizhevsky A, 2017, COMMUN ACM, V60, P84, DOI 10.1145/3065386
   Lalonde M, 2001, IEEE T MED IMAGING, V20, P1193, DOI 10.1109/42.963823
   Liu J., 2009, COMPUTATIONAL INTELL, P1
   Long J, 2015, PROC CVPR IEEE, P3431, DOI 10.1109/CVPR.2015.7298965
   Long Mingsheng, 2018, IEEE T PATTERN ANAL
   Lu CK, 2010, BIOMED CIRC SYST C, P86, DOI 10.1109/BIOCAS.2010.5709577
   Lu Z, 2015, IEEE T IMAGE PROCESS, V24, P1261, DOI 10.1109/TIP.2015.2389619
   Manjunath V, 2011, OPHTHALMOLOGY, V118, P531, DOI 10.1016/j.ophtha.2010.07.013
   Masood S, 2015, CURR MED IMAGING, V11, P3, DOI 10.2174/157340561101150423103441
   Mateen M, 2019, SYMMETRY-BASEL, V11, DOI 10.3390/sym11010001
   Milletari F, 2016, INT CONF 3D VISION, P565, DOI 10.1109/3DV.2016.79
   Mookiah MRK, 2012, KNOWL-BASED SYST, V33, P73, DOI 10.1016/j.knosys.2012.02.010
   Murphy KP, 2012, MACHINE LEARNING: A PROBABILISTIC PERSPECTIVE, P27
   Nayak J, 2009, J MED SYST, V33, P337, DOI 10.1007/s10916-008-9195-z
   Nosrati M., 2014, ISBI overlapping cervical cytology image segmentation challenge, P1
   Park KH, 1996, OPHTHALMOLOGY, V103, P1899, DOI 10.1016/S0161-6420(96)30409-0
   Pohle R, 2001, PROC SPIE, V4322, P1337, DOI 10.1117/12.431013
   Raghavendra U, 2018, INFORM SCIENCES, V441, P41, DOI 10.1016/j.ins.2018.01.051
   Ranjan R, 2019, IEEE T PATTERN ANAL, V41, P121, DOI 10.1109/TPAMI.2017.2781233
   Ronneberger O, 2015, LECT NOTES COMPUT SC, V9351, P234, DOI 10.1007/978-3-319-24574-4_28
   Sadek I, 2018, ARXIV170702022
   Salem M.A.-M., 2018, COMPUTER VISION CONC, P129
   Simonyan K, 2015, Arxiv, DOI arXiv:1409.1556
   Song YY, 2017, IEEE T MED IMAGING, V36, P288, DOI 10.1109/TMI.2016.2606380
   Szegedy C., 2015, P IEEE C COMP VIS PA, P1
   Tezel G, 1997, ARCH OPHTHALMOL-CHIC, V115, P1503, DOI 10.1001/archopht.1997.01100160673001
   Ngo TA, 2017, MED IMAGE ANAL, V35, P159, DOI 10.1016/j.media.2016.05.009
   Uchida H, 1998, OPHTHALMOLOGY, V105, P1541, DOI 10.1016/S0161-6420(98)98044-7
   Ushizima Daniela M, 2015, TECHNICAL REPORT
NR 66
TC 26
Z9 26
U1 3
U2 32
PU ELSEVIER
PI AMSTERDAM
PA RADARWEG 29, 1043 NX AMSTERDAM, NETHERLANDS
SN 1568-4946
EI 1872-9681
J9 APPL SOFT COMPUT
JI Appl. Soft. Comput.
PD JAN
PY 2020
VL 86
AR 105890
DI 10.1016/j.asoc.2019.105890
PG 11
WC Computer Science, Artificial Intelligence; Computer Science,
   Interdisciplinary Applications
WE Science Citation Index Expanded (SCI-EXPANDED)
SC Computer Science
GA JW9TJ
UT WOS:000503388200019
DA 2025-03-30
ER

PT J
AU Utz, VM
   Bulas, S
   Lopper, S
   Fenchel, M
   Sa, T
   Mehta, M
   Ash, D
   Lovell, DJ
   Kaufman, AH
AF Utz, Virginia Miraldi
   Bulas, Sabrina
   Lopper, Sarah
   Fenchel, Matthew
   Sa, Ting
   Mehta, Mitul
   Ash, Daniel
   Lovell, Daniel J.
   Kaufman, Adam H.
TI Effectiveness of long-term infliximab use and impact of treatment
   adherence on disease control in refractory, non-infectious pediatric
   uveitis
SO PEDIATRIC RHEUMATOLOGY
LA English
DT Article
DE Uveitis; Iridocyclitis; Iritis; Infliximab; Biologic response modifier;
   Treatment adherence
ID JUVENILE IDIOPATHIC ARTHRITIS; GLAUCOMA MEDICATION ADHERENCE; CHILDHOOD
   CHRONIC UVEITIS; RISK-FACTORS; MAINTENANCE INFLIXIMAB; OCULAR
   COMPLICATIONS; BIOLOGIC AGENTS; CROHNS-DISEASE; AQUEOUS-HUMOR; THERAPY
AB Background Refractory non-infectious uveitis is a serious condition that leads to ocular complications and vision loss and requires effective systemic treatment to control disease. The effectiveness of long-term infliximab [IFX] in refractory non-infectious childhood uveitis and the impact of treatment adherence on disease control were evaluated. Methods Retrospective, single-center study between December 2002 and April 2016 of 27 children with refractory non-infectious uveitis [17 with juvenile idiopathic arthritis, JIA] treated with long-term IFX [9+ months]. Disease activity was assessed prior to and while on IFX using the Standardization of Uveitis Nomenclature [SUN]. Number of visits per year with active uveitis was analyzed by repeated measures logistic regression analysis from 2 years prior to IFX initiation or from onset of uveitis until most recent visit on IFX. Incomplete treatment adherence was assessed for each visit and defined as any deviance in corticosteroid use, prescribed infusion frequency, and/or follow-up examination frequency. Results Primary outcomes were sustained uveitic and systemic disease control prior to and during IFX treatment and the impact of incomplete adherence on uveitic disease control while on IFX. Secondary outcomes included corticosteroid and glaucoma medication requirement, ocular complications and need for surgical intervention. Mean age at IFX initiation was 10.4 +/- 4.5 years; initial mean dose was 6.6 +/- 2.2 mg/kg [and given at weeks 0, 2, 4 and q4 weeks thereafter for 93%]. Median duration on IFX was 35 [range 9-128] months. Prior to IFX, 14/27 patients had failed adalimumab +/- methotrexate [MTX]; 21/27 failed MTX. IFX led to uveitis control in 89% and arthritis control in 76% (13/17). The odds ratio of having controlled disease after IFX was 4.1 (2.6, 6.4) compared to pre-treatment visits. Topical corticosteroids and glaucoma medications were statistically decreased (p = 0.007 right eye [OD], 0.003 left eye [OS] and p = 0.001 OD, p = 0.028 OS respectively). Incomplete adherence to treatment showed 10.3 times greater odds (7.1, 15.0) of having disease activity than full adherence. Conclusions This study adds significantly to the IFX literature by documenting outstanding uveitis control with long-term IFX treatment in non-infectious pediatric uveitis patients. Higher dosage and shorter interval were utilized without adverse effects. Importantly, this is the first study, to our knowledge, to document the significant impact of treatment adherence on uveitis control.
C1 [Utz, Virginia Miraldi; Bulas, Sabrina; Lopper, Sarah; Kaufman, Adam H.] Cincinnati Childrens Hosp Med Ctr, Abrahamson Pediat Eye Inst, Cincinnati, OH 45229 USA.
   [Utz, Virginia Miraldi; Bulas, Sabrina; Lopper, Sarah; Kaufman, Adam H.] Univ Cincinnati, Dept Ophthalmol, Cincinnati, OH 45221 USA.
   [Fenchel, Matthew; Sa, Ting] Cincinnati Childrens Hosp Med Ctr, Dept Biostat & Epidemiol, Cincinnati, OH 45229 USA.
   [Mehta, Mitul] Univ Calif Irvine, Gavin Herbert Eye Inst, Irvine, CA USA.
   [Ash, Daniel] Univ Chicago, Dept Med, 5841 S Maryland Ave, Chicago, IL 60637 USA.
   [Lovell, Daniel J.] Cincinnati Childrens Hosp Med Ctr, Div Rheumatol, Cincinnati, OH 45229 USA.
   [Kaufman, Adam H.] Cincinnati Eye Inst, Cincinnati, OH USA.
C3 Cincinnati Children's Hospital Medical Center; University System of
   Ohio; University of Cincinnati; Cincinnati Children's Hospital Medical
   Center; University of California System; University of California
   Irvine; University of Chicago; Cincinnati Children's Hospital Medical
   Center
RP Utz, VM (corresponding author), Cincinnati Childrens Hosp Med Ctr, Abrahamson Pediat Eye Inst, Cincinnati, OH 45229 USA.; Utz, VM (corresponding author), Univ Cincinnati, Dept Ophthalmol, Cincinnati, OH 45221 USA.
EM virginia.utz@cchmc.org
OI Mehta, Mitul/0000-0002-5467-6220
FU Abrahamson Pediatric Eye Institute, Cincinnati Children's Hospital
   Medical Center; Edith J. Crawley Memorial Scholarship Fund, University
   of Cincinnati
FX Abrahamson Pediatric Eye Institute, Cincinnati Children's Hospital
   Medical Center, Departmental Support, Edith J. Crawley Memorial
   Scholarship Fund, University of Cincinnati. The sponsors or funding
   organizations had no role in the design or conduct of this research.
CR Aeschlimann FA, 2017, J RHEUMATOL, V44, P334, DOI 10.3899/jrheum.160072
   [Anonymous], 2003, Adherence to Long-Term Therapies: Evidence for action
   Ardoin SP, 2007, AM J OPHTHALMOL, V144, P844, DOI 10.1016/j.ajo.2007.08.018
   Asefzadeh B, 2014, J GLAUCOMA, V23, P240, DOI 10.1097/IJG.0000000000000044
   Cann M, 2018, PEDIATR RHEUMATOL, V16, DOI 10.1186/s12969-018-0266-5
   Castiblanco C, 2016, J AAPOS, V20, P145, DOI 10.1016/j.jaapos.2015.12.006
   Cecchin V, 2018, J RHEUMATOL
   Constantin T, 2018, ANN RHEUM DIS, V77, P1107, DOI 10.1136/annrheumdis-2018-213131
   Cordero-Coma M, 2015, SURV OPHTHALMOL, V60, P575, DOI 10.1016/j.survophthal.2015.06.004
   Cunningham ET, 2010, BRIT J OPHTHALMOL, V94, P813, DOI 10.1136/bjo.2009.178780
   Curnow SJ, 2005, INVEST OPHTH VIS SCI, V46, P4251, DOI 10.1167/iovs.05-0444
   de Boer J, 2003, BRIT J OPHTHALMOL, V87, P879, DOI 10.1136/bjo.87.7.879
   Deitch I, 2018, GRAEF ARCH CLIN EXP, V256, P801, DOI 10.1007/s00417-018-3928-6
   Dick AD, 2018, OPHTHALMOLOGY, V125, P757, DOI 10.1016/j.ophtha.2017.11.017
   Dolz-Marco R, 2015, CLIN OPHTHALMOL, V9, P1477, DOI 10.2147/OPTH.S36650
   Dubinsky MC, 2017, AAPS J, V19, P215, DOI 10.1208/s12248-016-9994-y
   Foster CS, 2010, J OCUL PHARMACOL TH, V26, P475, DOI 10.1089/jop.2010.0059
   Frymoyer A, 2017, J PEDIATR GASTR NUTR, V65, P639, DOI 10.1097/MPG.0000000000001620
   Gallagher M, 2007, BRIT J OPHTHALMOL, V91, DOI 10.1136/bjo.2007.124081
   GURWITZ JH, 1993, AM J PUBLIC HEALTH, V83, P711, DOI 10.2105/AJPH.83.5.711
   Hanauer SB, 2002, LANCET, V359, P1541, DOI 10.1016/S0140-6736(02)08512-4
   Harris PA, 2009, J BIOMED INFORM, V42, P377, DOI 10.1016/j.jbi.2008.08.010
   Holland GN, 2009, AM J OPHTHALMOL, V147, P667, DOI 10.1016/j.ajo.2008.11.009
   Hyams J, 2007, GASTROENTEROLOGY, V132, P863, DOI 10.1053/j.gastro.2006.12.003
   Jabs DA, 2005, AM J OPHTHALMOL, V140, P509, DOI 10.1016/j.ajo.2005.03.057
   Kahn P, 2006, OPHTHALMOLOGY, V113, P860, DOI 10.1016/j.ophtha.2006.01.005
   Kothari S, 2015, OPHTHALMOLOGY, V122, P1987, DOI 10.1016/j.ophtha.2015.06.041
   Levy-Clarke G, 2014, OPHTHALMOLOGY, V121, P785, DOI 10.1016/j.ophtha.2013.09.048
   Maini R, 1999, LANCET, V354, P1932, DOI 10.1016/S0140-6736(99)05246-0
   Maleki A, 2017, RETINA-J RET VIT DIS, V37, P836, DOI 10.1097/IAE.0000000000001269
   Newman-Casey PA, 2016, EXPERT REV OPHTHALMO, V11, P5, DOI 10.1586/17469899.2016.1134318
   Newman-Casey PA, 2015, OPHTHALMOLOGY, V122, P2010, DOI 10.1016/j.ophtha.2015.06.039
   Newman-Casey PA, 2015, OPHTHALMOLOGY, V122, P1308, DOI 10.1016/j.ophtha.2015.03.026
   Petty Ross E., 1998, Journal of Rheumatology, V25, P1991
   Rahman MU, 2007, ANN RHEUM DIS, V66, P1233, DOI 10.1136/ard.2006.065995
   Rajaraman RT, 2006, OPHTHALMOLOGY, V113, P308, DOI 10.1016/j.ophtha.2005.09.037
   Richards JC, 2005, CLIN EXP OPHTHALMOL, V33, P461, DOI 10.1111/j.1442-9071.2005.01062.x
   Rosenberg KD, 2004, OPHTHALMOLOGY, V111, P2299, DOI 10.1016/j.ophtha.2004.06.014
   Ruperto N, 2010, ANN RHEUM DIS, V69, P718, DOI 10.1136/ard.2009.100354
   Saboo US, 2013, J AAPOS, V17, P460, DOI 10.1016/j.jaapos.2013.06.004
   Sijssens KM, 2007, EXP EYE RES, V85, P443, DOI 10.1016/j.exer.2007.06.011
   Simonini G, 2008, RHEUMATOLOGY, V47, P1510, DOI 10.1093/rheumatology/ken298
   Simonini G, 2014, SEMIN ARTHRITIS RHEU, V44, P39, DOI 10.1016/j.semarthrit.2014.03.001
   Simonini G, 2014, ARTHRIT CARE RES, V66, P1073, DOI 10.1002/acr.22214
   Simonini G, 2013, RHEUMATOLOGY, V52, P825, DOI 10.1093/rheumatology/kes186
   Simonini G, 2011, ARTHRIT CARE RES, V63, P612, DOI 10.1002/acr.20404
   Sood Arjun B, 2017, Curr Treatm Opt Rheumatol, V3, P1, DOI 10.1007/s40674-017-0057-z
   Stanbury RM, 1998, BRIT J OPHTHALMOL, V82, P704, DOI 10.1136/bjo.82.6.704
   Stroh IG, 2017, OCUL IMMUNOL INFLAMM, V25, P503, DOI 10.3109/09273948.2016.1142573
   Sukumaran Sukesh, 2012, ISRN Rheumatol, V2012, P765380, DOI 10.5402/2012/765380
   Thorne JE, 2016, JAMA OPHTHALMOL, V134, P1237, DOI 10.1001/jamaophthalmol.2016.3229
   Thorne JE, 2010, OPHTHALMOLOGY, V117, P1436, DOI 10.1016/j.ophtha.2009.12.003
   Tsai JC, 2009, OPHTHALMOLOGY, V116, pS30, DOI 10.1016/j.ophtha.2009.06.024
   Weinreb RN, 2013, CHILDHOOD GLAUCOMA
   Woreta F, 2007, AM J OPHTHALMOL, V143, P647, DOI 10.1016/j.ajo.2006.11.025
NR 55
TC 26
Z9 26
U1 0
U2 2
PU BMC
PI LONDON
PA CAMPUS, 4 CRINAN ST, LONDON N1 9XW, ENGLAND
EI 1546-0096
J9 PEDIATR RHEUMATOL
JI Pediatr. Rheumatol.
PD NOV 29
PY 2019
VL 17
IS 1
AR 79
DI 10.1186/s12969-019-0383-9
PG 9
WC Pediatrics; Rheumatology
WE Science Citation Index Expanded (SCI-EXPANDED)
SC Pediatrics; Rheumatology
GA JV0GF
UT WOS:000502044500001
PM 31783768
OA gold, Green Published
DA 2025-03-30
ER

PT J
AU Fan, BJ
   Bailey, JC
   Igo, RP
   Kang, JH
   Boumenna, T
   Brilliant, MH
   Budenz, DL
   Fingert, JH
   Gaasterland, T
   Gaasterland, D
   Hauser, MA
   Kraft, P
   Lee, RK
   Lichter, PR
   Liu, YT
   Moroi, SE
   Myers, JS
   Pericak-Vance, MA
   Realini, A
   Rhee, DJ
   Richards, JE
   Ritch, R
   Schuman, JS
   Scott, WK
   Singh, K
   Sit, AJ
   Vollrath, D
   Weinreb, RN
   Wollstein, G
   Zack, DJ
   Haines, JL
   Pasquale, LR
   Wiggs, JL
AF Fan, Bao Jian
   Bailey, Jessica Cooke
   Igo, Rob P., Jr.
   Kang, Jae H.
   Boumenna, Tahani
   Brilliant, Murray H.
   Budenz, Donald L.
   Fingert, John H.
   Gaasterland, Terry
   Gaasterland, Douglas
   Hauser, Michael A.
   Kraft, Peter
   Lee, Richard K.
   Lichter, Paul R.
   Liu, Yutao
   Moroi, Syoko E.
   Myers, Jonathan S.
   Pericak-Vance, Margaret A.
   Realini, Anthony
   Rhee, Douglas J.
   Richards, Julia E.
   Ritch, Robert
   Schuman, Joel S.
   Scott, William K.
   Singh, Kuldev
   Sit, Arthur J.
   Vollrath, Douglas
   Weinreb, Robert N.
   Wollstein, Gadi
   Zack, Donald J.
   Haines, Jonathan L.
   Pasquale, Louis R.
   Wiggs, Janey L.
TI Association of a Primary Open-Angle Glaucoma Genetic Risk Score With
   Earlier Age at Diagnosis
SO JAMA OPHTHALMOLOGY
LA English
DT Article
ID GENOME-WIDE ASSOCIATION; COMMON VARIANTS; SUSCEPTIBILITY LOCI; CAV2
AB IMPORTANCE Genetic variants associated with primary open-angle glaucoma (POAG) are known to influence disease risk. However, the clinical effect of associated variants individually or in aggregate is not known. Genetic risk scores (GRS) examine the cumulative genetic load by combining individual genetic variants into a single measure, which is assumed to have a larger effect and increased power to detect relevant disease-related associations.
   OBJECTIVE To investigate if a GRS that comprised 12 POAG genetic risk variants is associated with age at disease diagnosis.
   DESIGN, SETTING, AND PARTICIPANTS A cross-sectional study included individuals with POAG and controls from the Glaucoma Genes and Environment (GLAUGEN) study and the National Eye Institute Glaucoma Human Genetics Collaboration (NEIGHBOR) study. A GRS was formulated using 12 variants known to be associated with POAG, and the alleles associated with increasing risk of POAG were aligned in the case-control sets. In case-only analyses, the association of the GRS with age at diagnosis was analyzed as an estimate of disease onset. Results from cohort-specific analyses were combined with meta-analysis. Data collection started in August 2012 for the NEIGHBOR cohort and in July 2008 for the GLAUGEN cohort and were analyzed starting in March 2018.
   MAIN OUTCOMES AND MEASURES Association of a 12 single-nucleotide polymorphism POAG GRS with age at diagnosis in individuals with POAG using linear regression.
   RESULTS The GLAUGEN study included 976 individuals with POAG and 1140 controls. The NEIGHBOR study included 2132 individuals with POAG and 2290 controls. For individuals with POAG, the mean (SD) age at diagnosis was 63.6 (9.8) years in the GLAUGEN cohort and 66.0 (13.7) years in the NEIGHBOR cohort. For controls, the mean (SD) age at enrollment was 65.5 (9.2) years in the GLAUGEN cohort and 68.9 (11.4) years in the NEIGHBOR cohort. All study participants were European white. The GRS was strongly associated with POAG risk in case-control analysis (odds ratio per 1-point increase in score=1.24; 95% CI, 1.21-1.27; P=3.4x10(-66)). In case-only analyses, each higher GRS unit was associated with a 0.36-year earlier age at diagnosis (beta=-0.36; 95% CI, -0.56 to -0.16; P=4.0x10(-4)). Individuals in the top 5% of the GRS had a mean (SD) age at diagnosis of 5.2 (12.8) years earlier than those in the bottom 5% GRS (61.4 [12.7] vs 66.6 [12.9] years; P=5.0x10(-4)).
   CONCLUSIONS AND RELEVANCE A higher dose of POAG risk alleles was associated with an earlier age at glaucoma diagnosis. On average, individuals with POAG with the highest GRS had 5.2-year earlier age at diagnosis of disease. These results suggest that a GRS that comprised genetic variants associated with POAG could help identify patients with risk of earlier disease onset impacting screening and therapeutic strategies.
C1 [Fan, Bao Jian; Boumenna, Tahani; Wiggs, Janey L.] Harvard Med Sch, Massachusetts Eye & Ear, Dept Ophthalmol, Boston, MA 02115 USA.
   [Bailey, Jessica Cooke; Haines, Jonathan L.] Case Western Reserve Univ, Sch Med, Inst Computat Biol, Cleveland, OH USA.
   [Bailey, Jessica Cooke; Igo, Rob P., Jr.; Haines, Jonathan L.] Case Western Reserve Univ, Sch Med, Dept Populat & Quantitat Hlth Sci, Cleveland, OH USA.
   [Kang, Jae H.] Harvard Med Sch, Brigham & Womens Hosp, Channing Div Network Med, Boston, MA 02115 USA.
   [Brilliant, Murray H.] Marshfield Clin Fdn Med Res & Educ, Res Inst, Marshfield, WI USA.
   [Budenz, Donald L.] Univ N Carolina, Dept Ophthalmol, Chapel Hill, NC 27515 USA.
   [Fingert, John H.] Univ Iowa, Coll Med, Dept Ophthalmol, Iowa City, IA 52242 USA.
   [Fingert, John H.] Univ Iowa, Coll Med, Dept Anat Cell Biol, Iowa City, IA USA.
   [Gaasterland, Terry] Univ Calif San Diego, Scripps Genome Ctr, San Diego, CA 92103 USA.
   [Gaasterland, Douglas] Emmes Corp, Rockville, MD USA.
   [Hauser, Michael A.] Duke Univ, Med Ctr, Dept Ophthalmol, Durham, NC 27710 USA.
   [Hauser, Michael A.] Duke Univ, Med Ctr, Dept Med, Durham, NC 27710 USA.
   [Kraft, Peter] Harvard Med Sch, Harvard TH Chan Sch Publ Hlth, Dept Epidemiol, Boston, MA 02115 USA.
   [Kraft, Peter] Harvard Med Sch, Harvard TH Chan Sch Publ Hlth, Dept Biostat, Boston, MA 02115 USA.
   [Lee, Richard K.] Univ Miami, Miller Sch Med, Bascom Palmer Eye Inst, Miami, FL 33136 USA.
   [Lichter, Paul R.; Moroi, Syoko E.; Richards, Julia E.] Univ Michigan, Dept Ophthalmol & Visual Sci, Ann Arbor, MI 48109 USA.
   [Liu, Yutao] Augusta Univ, Dept Cellular Biol & Anat, Augusta, GA USA.
   [Myers, Jonathan S.] Wills Eye Hosp & Res Inst, Philadelphia, PA USA.
   [Pericak-Vance, Margaret A.; Scott, William K.] Univ Miami, Miller Sch Med, Inst Human Genom, Miami, FL 33136 USA.
   [Realini, Anthony] WVU Eye Inst, Dept Ophthalmol, Morgantown, WV USA.
   [Rhee, Douglas J.] Case Western Reserve Univ, Dept Ophthalmol, Sch Med, Cleveland, OH 44106 USA.
   [Ritch, Robert] New York Eye & Ear Infirm Mt Sinai, Einhorn Clin Res Ctr, New York, NY USA.
   [Schuman, Joel S.; Wollstein, Gadi] NYU, Dept Ophthalmol, Langone Med Ctr, Sch Med, 550 1St Ave, New York, NY 10016 USA.
   [Singh, Kuldev] Stanford Univ, Dept Ophthalmol, Palo Alto, CA 94304 USA.
   [Sit, Arthur J.] Mayo Clin, Dept Ophthalmol, Rochester, MN USA.
   [Vollrath, Douglas] Stanford Univ, Dept Genet, Palo Alto, CA 94304 USA.
   [Weinreb, Robert N.] Univ Calif San Diego, Dept Ophthalmol, Hamilton Glaucoma Ctr, La Jolla, CA 92093 USA.
   [Weinreb, Robert N.] Univ Calif San Diego, Shiley Eye Inst, La Jolla, CA 92093 USA.
   [Zack, Donald J.] Johns Hopkins Univ Hosp, Wilmer Eye Inst, Baltimore, MD USA.
   [Pasquale, Louis R.] Mt Sinai Hosp, Icahn Sch Med, Dept Ophthalmol, New York, NY 10029 USA.
C3 Harvard University; Harvard Medical School; Harvard University Medical
   Affiliates; Massachusetts Eye & Ear Infirmary; University System of
   Ohio; Case Western Reserve University; University System of Ohio; Case
   Western Reserve University; Harvard University; Harvard Medical School;
   Harvard University Medical Affiliates; Brigham & Women's Hospital;
   Marshfield Clinic; University of North Carolina; University of North
   Carolina Chapel Hill; University of Iowa; University of Iowa; University
   of California System; University of California San Diego; Emmes
   Corporation; Duke University; Duke University; Harvard University;
   Harvard T.H. Chan School of Public Health; Harvard Medical School;
   Harvard University; Harvard T.H. Chan School of Public Health; Harvard
   Medical School; Bascom Palmer Eye Institute; University of Miami;
   University of Michigan System; University of Michigan; University System
   of Georgia; Augusta University; Thomas Jefferson University; University
   of Miami; University System of Ohio; Case Western Reserve University;
   New York Eye & Ear Infirmary of Mount Sinai; New York University; NYU
   Langone Medical Center; Stanford University; Mayo Clinic; Stanford
   University; University of California System; University of California
   San Diego; University of California System; University of California San
   Diego; Johns Hopkins University; Johns Hopkins Medicine; Icahn School of
   Medicine at Mount Sinai
RP Wiggs, JL (corresponding author), Harvard Med Sch, Massachusetts Eye & Ear, 243 Charles St, Boston, MA 02114 USA.
EM janey_wiggs@meei.harvard.edu
RI Cooke Bailey, Jessica/AFQ-5925-2022; Bloch, Michael/O-7845-2017;
   Schuman, Joel/M-2389-2019; Scott, William/A-7593-2009; Fingert,
   John/AAX-4750-2021; Igo, Rob/P-3438-2019; Lichter, Paul/IZD-5869-2023;
   Kraft, Peter/GQH-8448-2022; Fingert, John/F-8787-2012; Schuman,
   Joel/K-7304-2012
OI Myers, Jonathan/0000-0002-8251-6750; Lichter, Paul/0000-0001-8394-4813;
   Fan, Baojian/0000-0002-6851-2737; Cooke Bailey,
   Jessica/0000-0002-4001-8702; Kraft, Peter/0000-0002-4472-8103; Fingert,
   John/0000-0002-0377-0479; Moroi, Sayoko E/0000-0002-0418-0657; Scott,
   William/0000-0001-9336-6404; Budenz, Donald/0000-0002-8965-4267;
   Schuman, Joel/0000-0002-8885-3766
FU National Institutes of Health/National Eye Institute [R01 EY022305, R01
   EY015473, P30 EY014104]; National Institutes of Health [CA186107,
   CA87969, CA49449, CA167552, CA55075, HL35464]; National Eye Institute
   [R01 EY015473]; National Human Genome Research Institute [HG004728,
   HG004424, HG004446]
FX This work was supported by the National Institutes of Health/National
   Eye Institute (grants R01 EY022305, Dr Wiggs; R01 EY015473, Dr Pasquale;
   and P30 EY014104, Dr Wiggs). The National Institutes of Health grants
   supported the maintenance of the Nurses Health Study and Health
   Professionals Follow-up, allowing these health care professionals to
   contribute to this analysis (grants CA186107, CA87969, CA49449,
   CA167552, CA55075, HL35464, and National Eye Institute grant R01
   EY015473; Dr Pasquale). The National Human Genome Research Institute
   supported the Glaucoma Genes and Environment study (grants HG004728, Dr
   Pasquale; HG004424 [Broad Institute to support genotyping]; HG004446).
CR Bailey JNC, 2016, NAT GENET, V48, P189, DOI 10.1038/ng.3482
   Burdon KP, 2011, NAT GENET, V43, P574, DOI 10.1038/ng.824
   Gharahkhani P, 2014, NAT GENET, V46, P1120, DOI 10.1038/ng.3079
   Hysi PG, 2014, NAT GENET, V46, P1126, DOI 10.1038/ng.3087
   Khawaja AP, 2018, NAT GENET, V50, P778, DOI 10.1038/s41588-018-0126-8
   Nannini DR, 2018, OPHTHALMOLOGY, V125, P815, DOI 10.1016/j.ophtha.2017.12.014
   Peters D, 2014, ACTA OPHTHALMOL, V92, P421, DOI 10.1111/aos.12203
   Souzeau E, 2012, CLIN EXP OPHTHALMOL, V40, P569, DOI 10.1111/j.1442-9071.2011.02742.x
   Thorleifsson G, 2010, NAT GENET, V42, P906, DOI 10.1038/ng.661
   Wiggs JL, 2017, HUM MOL GENET, V26, pR21, DOI 10.1093/hmg/ddx184
   Wiggs JL, 2013, J GLAUCOMA, V22, P517, DOI 10.1097/IJG.0b013e31824d4fd8
   Wiggs JL, 2012, PLOS GENET, V8, P413, DOI 10.1371/journal.pgen.1002654
   Wiggs JL, 2011, HUM MOL GENET, V20, P4707, DOI 10.1093/hmg/ddr382
   Willer CJ, 2010, BIOINFORMATICS, V26, P2190, DOI 10.1093/bioinformatics/btq340
   Zhou T, 2017, INVEST OPHTH VIS SCI, V58, P1537, DOI 10.1167/iovs.16-21049
NR 15
TC 26
Z9 27
U1 0
U2 4
PU AMER MEDICAL ASSOC
PI CHICAGO
PA 330 N WABASH AVE, STE 39300, CHICAGO, IL 60611-5885 USA
SN 2168-6165
EI 2168-6173
J9 JAMA OPHTHALMOL
JI JAMA Ophthalmol.
PD OCT
PY 2019
VL 137
IS 10
BP 1190
EP 1194
DI 10.1001/jamaophthalmol.2019.3109
PG 5
WC Ophthalmology
WE Science Citation Index Expanded (SCI-EXPANDED)
SC Ophthalmology
GA JG4FL
UT WOS:000492028900019
PM 31436842
OA Green Published
DA 2025-03-30
ER

PT J
AU Fan, YY
   Su, WW
   Liu, CH
   Chen, HSL
   Wu, SC
   Chang, SHL
   Chen, KJ
   Wu, WC
   Chen, NH
   Li, HY
   Sun, MH
AF Fan, Yuan-Yao
   Su, Wei-Wen
   Liu, Chun-Hsiu
   Chen, Henry Shen-Lih
   Wu, Shiu-Chen
   Chang, Shirley H. L.
   Chen, Kuan-Jen
   Wu, Wei-Chi
   Chen, Ning-Hung
   Li, Hsueh-Yu
   Sun, Ming-Hui
TI Correlation between structural progression in glaucoma and obstructive
   sleep apnea
SO EYE
LA English
DT Article
ID FIBER LAYER THICKNESS; ISCHEMIC OPTIC NEUROPATHY; NORMAL-TENSION
   GLAUCOMA; HIGH PREVALENCE; ASSOCIATION; DISORDERS; RISK
AB Background/objectives To investigate the correlation between obstructive sleep apnea (OSA) severity and the structural and functional progression in patients with glaucoma.
   Subjects/methods This retrospective comparative cohort study included subjects from the polysomnography database in Chang Gung Memorial Hospital between June 1, 2009, and June 1, 2017, by identifying patients who had received diagnoses of primary open-angle glaucoma (POAG), normal-tension glaucoma (NTG), or glaucoma suspect. Patients with follow-up time of <3 years and/or <3 consecutive reliable optical coherence tomography (OCT) or visual field (VF) tests were excluded. Progression of overall peripapillary retinal nerve fiber layer (RNFL) thickness on OCT scans and VF mean deviation (MD) or VF index (VFI) were determined through linear regression trend analysis.
   Results Thirty-two patients were included. There was a trend to higher percentage of progression on RNFL thickness and VF in higher OSAS severity. After stratifying patients to no OSA/mild OSA (group 1) and moderate/severe OSA (group 2), group 2 exhibited a significantly higher percentage of RNFL thickness progression than did group 1 (64.7% vs 26.7%, P = 0.042). Multivariate Cox regression analysis showed that severe OSA had an 8.448-fold higher risk of RNFL thickness progression after age, sex, diabetes mellitus, hypertension, hyperlipidemia, and body mass index adjustment (95% confidence interval, 1.464-48.752, P = 0.017).
   Conclusions Severe OSA is significantly correlated with a higher risk of structural deterioration in patients with glaucoma.
C1 [Fan, Yuan-Yao; Su, Wei-Wen; Liu, Chun-Hsiu; Chen, Henry Shen-Lih; Wu, Shiu-Chen; Chang, Shirley H. L.; Chen, Kuan-Jen; Wu, Wei-Chi; Sun, Ming-Hui] Chang Gung Univ, Coll Med, Chang Gung Mem Hosp, Dept Ophthalmol, Taoyuan, Taiwan.
   [Chen, Ning-Hung] Chang Gung Univ, Coll Med, Chang Gung Mem Hosp, Sleep Ctr,Dept Pulm & Crit Care Med, Taoyuan, Taiwan.
   [Li, Hsueh-Yu] Chang Gung Univ, Chang Gung Mem Hosp, Sleep Ctr, Dept Otorhinolaryngol Head & Neck Surg, Taoyuan, Taiwan.
C3 Chang Gung University; Chang Gung Memorial Hospital; Chang Gung Memorial
   Hospital; Chang Gung University; Chang Gung University; Chang Gung
   Memorial Hospital
RP Sun, MH (corresponding author), Chang Gung Univ, Coll Med, Chang Gung Mem Hosp, Dept Ophthalmol, Taoyuan, Taiwan.
EM minghui0215@gmail.com
RI CHENG, CHI-TUNG/AAE-9437-2019; Huang, Chien-Chung/A-8809-2011; Hung,
   Chun-Hsiung/D-5521-2009
OI Fan, Yuan-Yao/0000-0002-5161-3443; Su, Wei-Wen/0000-0001-9682-9152;
   Chen, Kuan-Jen/0000-0002-4994-8391
FU Chang Gung Memorial Hospital Research Grants [CORPG1F0071, CORPG3F0841]
FX This study was supported by Chang Gung Memorial Hospital Research Grants
   [grant numbers CORPG1F0071 and CORPG3F0841]. The sponsor had no role in
   the design or conduct of this research.
CR Arda H, 2013, BRIT J OPHTHALMOL, V97, P206, DOI 10.1136/bjophthalmol-2012-302598
   Barba C, 2004, LANCET, V363, P157, DOI 10.1016/s0140-6736(03)15268-3
   Bilgin G, 2014, BMC OPHTHALMOL, V14, DOI 10.1186/1471-2415-14-27
   Bilgin G, 2013, J NEURO-OPHTHALMOL, V33, P232, DOI 10.1097/WNO.0b013e31828eecbd
   Brodie FL, 2015, RETINA-J RET VIT DIS, V35, P238, DOI 10.1097/IAE.0000000000000326
   Chaitanya Aditya, 2016, Oman J Ophthalmol, V9, P125
   Chatziralli I, 2017, CURR EYE RES, V42, P1069, DOI 10.1080/02713683.2016.1276196
   Chen HY, 2014, J OPHTHALMOL, V2014, DOI 10.1155/2014/838912
   Ezra DG, 2010, SURV OPHTHALMOL, V55, P35, DOI 10.1016/j.survophthal.2009.02.025
   Flemons WW, 1999, SLEEP, V22, P667, DOI 10.1093/sleep/22.5.667
   Girkin CA, 2006, BRIT J OPHTHALMOL, V90, P679, DOI 10.1136/bjo.2005.086082
   Jain AK, 2010, GRAEF ARCH CLIN EXP, V248, P1037, DOI 10.1007/s00417-009-1257-5
   Kloos P, 2008, GRAEF ARCH CLIN EXP, V246, P1225, DOI 10.1007/s00417-008-0837-0
   Kremmer S, 2003, SLEEP, V26, P161, DOI 10.1093/sleep/26.2.161
   Kushida CA, 2005, SLEEP, V28, P499, DOI 10.1093/sleep/28.4.499
   Leroux les Jardins G, 2009, J Fr Ophtalmol, V32, P420, DOI 10.1016/j.jfo.2009.04.012
   Li J, 2007, BRIT J OPHTHALMOL, V91, P1524, DOI 10.1136/bjo.2006.113803
   Liguori C, 2016, SLEEP, V39, P19, DOI 10.5665/sleep.5308
   Lin CC, 2013, OPHTHALMOLOGY, V120, P1559, DOI 10.1016/j.ophtha.2013.01.006
   Lin PW, 2011, GRAEF ARCH CLIN EXP, V249, P585, DOI 10.1007/s00417-010-1544-1
   Lin PW, 2011, J GLAUCOMA, V20, P553, DOI 10.1097/IJG.0b013e3181f3eb81
   Mallick Jyotiranjan, 2016, J Ophthalmic Vis Res, V11, P204, DOI 10.4103/2008-322X.183914
   Marcus DM, 2001, J GLAUCOMA, V10, P177, DOI 10.1097/00061198-200106000-00006
   Mojon DS, 1999, OPHTHALMOLOGY, V106, P1009, DOI 10.1016/S0161-6420(99)00525-4
   Mojon DS, 2002, ARCH OPHTHALMOL-CHIC, V120, P601, DOI 10.1001/archopht.120.5.601
   Mojon DS, 2002, OPHTHALMOLOGICA, V216, P180, DOI 10.1159/000059625
   Mojon DS, 2000, OPHTHALMOLOGICA, V214, P115, DOI 10.1159/000027478
   Muniesa M, 2014, J GLAUCOMA, V23, pE81, DOI 10.1097/IJG.0b013e31829da19f
   Onen SH, 2000, ACTA OPHTHALMOL SCAN, V78, P638, DOI 10.1034/j.1600-0420.2000.078006638.x
   Palombi K, 2006, BRIT J OPHTHALMOL, V90, P879, DOI 10.1136/bjo.2005.087452
   Pérez-Rico C, 2014, GRAEF ARCH CLIN EXP, V252, P1345, DOI 10.1007/s00417-014-2669-4
   Purvin VA, 2000, ARCH OPHTHALMOL-CHIC, V118, P1626, DOI 10.1001/archopht.118.12.1626
   Sebastian RT, 2006, EYE, V20, P118, DOI 10.1038/sj.eye.6701799
   Sergi M, 2007, J GLAUCOMA, V16, P42, DOI 10.1097/01.ijg.0000243472.51461.24
   Shi YH, 2015, PLOS ONE, V10, DOI 10.1371/journal.pone.0115625
   Stein JD, 2011, AM J OPHTHALMOL, V152, P989, DOI 10.1016/j.ajo.2011.04.030
   Sun CL, 2016, MEDICINE, V95, DOI 10.1097/MD.0000000000004499
   Sun MH, 2018, EYE, V32, P1353, DOI 10.1038/s41433-018-0088-1
   Tsang CSL, 2006, EYE, V20, P38, DOI 10.1038/sj.eye.6701785
   Wang JS, 2016, INT J OPHTHALMOL-CHI, V9, P1651, DOI 10.18240/ijo.2016.11.19
   Wang W, 2017, CURR EYE RES, V42, P796, DOI 10.1080/02713683.2016.1238942
   Yu JG, 2016, OPHTHALMIC RES, V56, P57, DOI 10.1159/000444301
   Yu J, 2017, INVEST OPHTH VIS SCI, V58, P3506, DOI 10.1167/iovs.17-21414
   Zhao XJ, 2016, J GLAUCOMA, V25, pE413, DOI 10.1097/IJG.0000000000000349
NR 44
TC 26
Z9 27
U1 0
U2 4
PU NATURE PUBLISHING GROUP
PI LONDON
PA MACMILLAN BUILDING, 4 CRINAN ST, LONDON N1 9XW, ENGLAND
SN 0950-222X
EI 1476-5454
J9 EYE
JI Eye
PD SEP
PY 2019
VL 33
IS 9
BP 1459
EP 1465
DI 10.1038/s41433-019-0430-2
PG 7
WC Ophthalmology
WE Science Citation Index Expanded (SCI-EXPANDED)
SC Ophthalmology
GA IX6FN
UT WOS:000485778400014
PM 30971813
OA Green Published, Bronze
DA 2025-03-30
ER

PT J
AU Malik, S
   Kanwal, N
   Asghar, MN
   Sadiq, MAA
   Karamat, I
   Fleury, M
AF Malik, Sadaf
   Kanwal, Nadia
   Asghar, Mamoona Naveed
   Sadiq, Mohammad Ali A.
   Karamat, Irfan
   Fleury, Martin
TI Data Driven Approach for Eye Disease Classification with Machine
   Learning
SO APPLIED SCIENCES-BASEL
LA English
DT Article
DE Machine Learning; Classification; Framework; Eye diseases; ICD codes
ID AUTOMATIC DETECTION; COMPONENT ANALYSIS; RETINAL IMAGES; DIAGNOSIS;
   GLAUCOMA; CLASSIFIERS; METHODOLOGIES; ALGORITHMS; CATARACT; SYSTEM
AB Medical health systems have been concentrating on artificial intelligence techniques for speedy diagnosis. However, the recording of health data in a standard form still requires attention so that machine learning can be more accurate and reliable by considering multiple features. The aim of this study is to develop a general framework for recording diagnostic data in an international standard format to facilitate prediction of disease diagnosis based on symptoms using machine learning algorithms. Efforts were made to ensure error-free data entry by developing a user-friendly interface. Furthermore, multiple machine learning algorithms including Decision Tree, Random Forest, Naive Bayes and Neural Network algorithms were used to analyze patient data based on multiple features, including age, illness history and clinical observations. This data was formatted according to structured hierarchies designed by medical experts, whereas diagnosis was made as per the ICD-10 coding developed by the American Academy of Ophthalmology. Furthermore, the system is designed to evolve through self-learning by adding new classifications for both diagnosis and symptoms. The classification results from tree-based methods demonstrated that the proposed framework performs satisfactorily, given a sufficient amount of data. Owing to a structured data arrangement, the random forest and decision tree algorithms' prediction rate is more than 90% as compared to more complex methods such as neural networks and the naive Bayes algorithm.
C1 [Malik, Sadaf; Kanwal, Nadia] Lahore Coll Women Univ, Dept Comp Sci, Lahore 54000, Pakistan.
   [Kanwal, Nadia; Asghar, Mamoona Naveed] Athlone Inst Technol, Software Res Inst, Athlone N37FW63, Ireland.
   [Sadiq, Mohammad Ali A.; Karamat, Irfan] King Edward Med Univ, Mayo Hosp, Inst Ophthalmol, Lahore 54000, Pakistan.
   [Sadiq, Mohammad Ali A.; Karamat, Irfan] Eye Associates, 2 Zafar Ali Rd, Lahore 54000, Pakistan.
   [Fleury, Martin] Univ Suffolk, Sch Sci Technol & Engn, Ipswich IP4 1QJ, Suffolk, England.
C3 Technological University of the Shannon: Midlands Midwest; University of
   Suffolk
RP Kanwal, N (corresponding author), Lahore Coll Women Univ, Dept Comp Sci, Lahore 54000, Pakistan.; Kanwal, N (corresponding author), Athlone Inst Technol, Software Res Inst, Athlone N37FW63, Ireland.
EM nkanwal@ait.ie
RI Kanwal, Nadia/N-3658-2019
OI Malik, Sadaf/0000-0002-2098-8648; Asghar, Mamoona/0000-0001-7460-266X;
   Kanwal, Nadia/0000-0002-9732-3126
CR Acharya UR, 2012, MED PHYS, V39, P4255, DOI 10.1118/1.4725759
   Agrawal Prateek, 2015, International Journal of Advanced Intelligence Paradigms, V7, P352
   An GZ, 2019, J HEALTHC ENG, V2019, DOI 10.1155/2019/4061313
   An GZ, 2018, J HEALTHC ENG, V2018, DOI 10.1155/2018/6874765
   [Anonymous], ICD 10 PHYS TREE
   [Anonymous], 2019, Deep Learning under Scrutiny: Performance against Health Care Professionals in Detecting Diseases from Medical Imaging-Systematic Review and Meta-Analysis
   [Anonymous], 2014, INT J ENG COMPUTER S
   [Anonymous], THESIS
   [Anonymous], 2013, J HLTH INFORM
   [Anonymous], P FLAIRS C PALM BEAC
   Arbelaez MC, 2012, OPHTHALMOLOGY, V119, P2231, DOI 10.1016/j.ophtha.2012.06.005
   Bansal Deepika, 2018, Procedia Computer Science, V132, P1497, DOI 10.1016/j.procs.2018.05.102
   Beam AL, 2018, JAMA-J AM MED ASSOC, V319, P1317, DOI 10.1001/jama.2017.18391
   Bock R, 2007, LECT NOTES COMPUT SC, V4713, P355
   Bowd C, 2008, INVEST OPHTH VIS SCI, V49, P945, DOI 10.1167/iovs.07-1083
   Brilliant MH, 2016, AM J MED, V129, P292, DOI 10.1016/j.amjmed.2015.10.015
   Burgansky-Eliash Z, 2005, INVEST OPHTH VIS SCI, V46, P4147, DOI 10.1167/iovs.05-0366
   Chan KL, 2002, IEEE T BIO-MED ENG, V49, P963, DOI 10.1109/TBME.2002.802012
   Choi SH, 2019, SECUR COMMUN NETW, DOI 10.1155/2019/3984031
   Fadzil MHA, 2011, MED BIOL ENG COMPUT, V49, P693, DOI 10.1007/s11517-011-0734-2
   Fageeri SO, 2017, INT C COMMUNICATION
   Farooq U, 2015, PROCEEDINGS 5TH IEEE INTERNATIONAL CONFERENCE ON CONTROL SYSTEM, COMPUTING AND ENGINEERING (ICCSCE 2015), P532, DOI 10.1109/ICCSCE.2015.7482242
   Ferroni P, 2019, CANCERS, V11, DOI 10.3390/cancers11030328
   Fraz MM, 2012, COMPUT METH PROG BIO, V108, P407, DOI 10.1016/j.cmpb.2012.03.009
   Ginsburg AR, 2006, CURR OPIN OPHTHALMOL, V17, P19, DOI 10.1097/01.icu.0000192520.48411.fa
   Guncar G, 2018, SCI REP-UK, V8, DOI 10.1038/s41598-017-18564-8
   Gupta D, 2018, COGN SYST RES, V52, P36, DOI 10.1016/j.cogsys.2018.06.006
   Huang ML, 2005, INVEST OPHTH VIS SCI, V46, P4121, DOI 10.1167/iovs.05-0069
   Huang MJ, 2007, EXPERT SYST APPL, V32, P856, DOI 10.1016/j.eswa.2006.01.038
   Hwang JC, 2006, OPHTHALMOLOGY, V113, P511, DOI 10.1016/j.ophtha.2006.01.017
   Kononenko I, 2001, ARTIF INTELL MED, V23, P89, DOI 10.1016/S0933-3657(01)00077-X
   Kuwayama S, 2019, J OPHTHALMOL, V2019, DOI 10.1155/2019/6319581
   Liao SH, 2005, EXPERT SYST APPL, V28, P93, DOI 10.1016/j.eswa.2004.08.003
   Loscalzo J, 2007, MOL SYST BIOL, V3, DOI 10.1038/msb4100163
   Miller DD, 2018, AM J MED, V131, P129, DOI 10.1016/j.amjmed.2017.10.035
   Moccia S, 2018, COMPUT METH PROG BIO, V158, P71, DOI 10.1016/j.cmpb.2018.02.001
   Mookiah MRK, 2012, KNOWL-BASED SYST, V33, P73, DOI 10.1016/j.knosys.2012.02.010
   Naser Samy S. Abu, 2008, Journal of Applied Information Technology, V4, P923
   Nayak J, 2009, J MED SYST, V33, P337, DOI 10.1007/s10916-008-9195-z
   Nongpiur ME, 2013, OPHTHALMOLOGY, V120, P48, DOI 10.1016/j.ophtha.2012.07.005
   Oh SL, 2020, NEURAL COMPUT APPL, V32, P10927, DOI 10.1007/s00521-018-3689-5
   Osareh A, 2003, BRIT J OPHTHALMOL, V87, P1220, DOI 10.1136/bjo.87.10.1220
   Park SB, 2009, ARCH OPHTHALMOL-CHIC, V127, P1603, DOI 10.1001/archophthalmol.2009.296
   Peissig PL, 2012, J AM MED INFORM ASSN, V19, P225, DOI 10.1136/amiajnl-2011-000456
   Polat K, 2007, DIGIT SIGNAL PROCESS, V17, P702, DOI 10.1016/j.dsp.2006.09.005
   Quellec G, 2016, MED IMAGE ANAL, V29, P47, DOI 10.1016/j.media.2015.12.006
   Saito K., 1988, IEEE International Conference on Neural Networks (IEEE Cat. No.88CH2632-8), P255, DOI 10.1109/ICNN.1988.23855
   Sample PA, 2005, INVEST OPHTH VIS SCI, V46, P3684, DOI 10.1167/iovs.04-1168
   Saqlain M, 2016, INT CONF PARA PROC, P426, DOI 10.1109/ICPPW.2016.66
   Son Y, 2016, EXPERT SYST APPL, V58, P210, DOI 10.1016/j.eswa.2016.03.049
   Sopharak A, 2008, COMPUT MED IMAG GRAP, V32, P720, DOI 10.1016/j.compmedimag.2008.08.009
   Stuckey TD, 2018, PLOS ONE, V13, DOI 10.1371/journal.pone.0198603
   Sullivan BD, 2014, ACTA OPHTHALMOL, V92, P161, DOI 10.1111/aos.12012
   Treigys P, 2007, INF TECHNOL CONTROL, V36, P365
   Waudby CJ, 2011, BMC OPHTHALMOL, V11, DOI 10.1186/1471-2415-11-32
   World Health Organization, INT CLASS DIS ICD
   Yu YH, 2019, AM J EPIDEMIOL, V188, P1328, DOI 10.1093/aje/kwz081
   Zhang Z, 2014, BMC MED INFORM DECIS, V14, DOI 10.1186/1472-6947-14-80
NR 58
TC 26
Z9 26
U1 0
U2 26
PU MDPI
PI BASEL
PA ST ALBAN-ANLAGE 66, CH-4052 BASEL, SWITZERLAND
EI 2076-3417
J9 APPL SCI-BASEL
JI Appl. Sci.-Basel
PD JUL 2
PY 2019
VL 9
IS 14
AR 2789
DI 10.3390/app9142789
PG 19
WC Chemistry, Multidisciplinary; Engineering, Multidisciplinary; Materials
   Science, Multidisciplinary; Physics, Applied
WE Science Citation Index Expanded (SCI-EXPANDED)
SC Chemistry; Engineering; Materials Science; Physics
GA IN9VN
UT WOS:000479026900017
OA gold
DA 2025-03-30
ER

PT J
AU Martin, KR
   Mansouri, K
   Weinreb, RN
   Wasilewicz, R
   Gisler, C
   Hennebert, J
   Genoud, D
AF Martin, Keith R.
   Mansouri, Kaweh
   Weinreb, Robert N.
   Wasilewicz, Robert
   Gisler, Christophe
   Hennebert, Jean
   Genoud, Dominique
CA Res Consortium
TI Use of Machine Learning on Contact Lens Sensor-Derived Parameters for
   the Diagnosis of Primary Open-angle Glaucoma
SO AMERICAN JOURNAL OF OPHTHALMOLOGY
LA English
DT Article
ID INTRAOCULAR-PRESSURE
AB PURPOSE: To test the hypothesis that contact lens sensor (CLS)-based 24 -hour profiles of ocular volume changes contain information complementary to intraocular pressure (IOP) to discriminate between primary open -angle glaucoma (POAG) and healthy (H) eyes.
   DESIGN: Development and evaluation of a diagnostic test with machine learning.
   METHODS: SUBJECTS: From 435 subjects (193 healthy and 242 POAG), 136 POAG and 136 age -matched healthy subjects were selected. Subjects with contraindications for CLS wear were excluded. PROCEDURE: This is a pooled analysis of data from 24 prospective clinical studies and a registry. All subjects underwent 24 -hour CLS recording on 1 eye. Statistical and physiological CLS parameters were derived from the signal recorded. CLS parameters frequently associated with the presence of POAG were identified using a random forest modeling approach. MAIN OUTCOME MEASURES: Area under the receiver operating characteristic curve (ROC AUC) for feature sets including CLS parameters and Start IOP, as well as a feature set with CLS parameters and Start IOP combined.
   RESULTS: The CLS parameters feature set discriminated POAG from H eyes with mean ROC AUCs of 0.611, confidence interval (CI) 0.493-0.722. Larger values of a given CLS parameter were in general associated with a diagnosis of POAG. The Start IOP feature set discriminated between POAG and H eyes with a mean ROC AUC of 0.681, CI 0.603-0.765. The combined feature set was the best indicator of POAG with an ROC AUC of 0.759, CI 0.654-0.855. This ROC AUC was statistically higher than for CLS parameters or Start IOP feature sets alone (both P <.0001).
   CONCLUSIONS: CLS recordings contain information complementary to 1013 that enable discrimination between H and POAG. The feature set combining CLS parameters and Start IOP provide a better indication of the presence of POAG than each of the feature sets separately. As such, the CLS may be a new biomarker for POAG. (C) 2018 Elsevier Inc. All rights reserved.
C1 [Martin, Keith R.] Cambridge Univ Hosp NHS Fdn Trust, Dept Ophthalmol, Hills Rd, Cambridge CB2 0QQ, England.
   [Mansouri, Kaweh; Weinreb, Robert N.] Univ Calif San Diego, Hamilton Glaucoma Ctr, Shiley Eye Inst, La Jolla, CA 92093 USA.
   [Mansouri, Kaweh; Weinreb, Robert N.] Univ Calif San Diego, Dept Ophthalmol, La Jolla, CA 92093 USA.
   [Wasilewicz, Robert] Poznan Univ Med Sci Karol Marcinkowski, Div Ophthalmol, Dept Ophthalmol, Przemienienia Panskiego Hosp, Poznan, Poland.
   [Gisler, Christophe] Univ Appl Sci Western Switzerland HES SO Fribourg, Fribourg, Switzerland.
   [Hennebert, Jean; Genoud, Dominique] Univ Appl Sci Western Switzerland HES SO Valais, Inst Informat Syst, Sierre, Switzerland.
   [Mansouri, Kaweh] Swiss Vis Network, Montchoisi Clin, Glaucoma Ctr, Lausanne, Switzerland.
   [Wasilewicz, Robert] Wasilewicz Eye Clin, Poznan, Poland.
C3 University of Cambridge; University of California System; University of
   California San Diego; University of California System; University of
   California San Diego; University of Applied Sciences & Arts Western
   Switzerland
RP Martin, KR (corresponding author), Cambridge Univ Hosp NHS Fdn Trust, Dept Ophthalmol, Hills Rd, Cambridge CB2 0QQ, England.
EM krgm2@cam.ac.uk
OI Baudouin, Christophe/0000-0003-1743-6698; Martin,
   Keith/0000-0002-9347-3661; Polo Llorens, Vicente/0000-0002-1402-3129;
   Budenz, Donald/0000-0002-8965-4267; Rekas, Marek/0000-0003-0429-6649;
   Hennebert, Jean/0000-0002-5616-6830; Ahmed, Iqbal Ike
   K/0000-0001-5600-7242; BELDA SANCHIS, JOSE ISIDRO/0000-0003-3763-2880;
   Kuroyedov, Alexander/0000-0001-9606-0566
FU SENSIMED AG, LAUSANNE, SWITZERLAND; Swiss Commission for Technology and
   Innovation (CTI) [17325.1 PFLS-LS]
FX SENSIMED AG, LAUSANNE, SWITZERLAND, PROVIDED FINANCIAL SUPPORT FOR THIS
   RESEARCH AND participated in the design of the research, data
   management, data analysis, interpretation of the data, and preparation,
   review and approval of the manuscript. The University of Applied
   Sciences Western Switzerland (HES-SO) participated in the data analysis
   and data interpretation, as well as preparation, review, and approval of
   the manuscript in the framework of this research project, partially
   funded by the Swiss Commission for Technology and Innovation (CTI) under
   grant 17325.1 PFLS-LS.
CR Agnifili L, 2015, ACTA OPHTHALMOL, V93, pE14, DOI 10.1111/aos.12408
   De Moraes CG, 2016, OPHTHALMOLOGY, V123, P744, DOI 10.1016/j.ophtha.2015.11.020
   Downs JC, 2011, EXP EYE RES, V93, P133, DOI 10.1016/j.exer.2010.08.004
   Flatau A, 2016, JAMA OPHTHALMOL, V134, P375, DOI 10.1001/jamaophthalmol.2015.5667
   Friedenwald J S, 1937, Trans Am Ophthalmol Soc, V35, P184
   Gordon MO, 2002, ARCH OPHTHALMOL-CHIC, V120, P714
   Ho D., 2017, MatchIt: Nonparametric Preprocessing for Parametric Casual Inference
   Iliev ME, 2007, BRIT J OPHTHALMOL, V91, DOI 10.1136/bjo.2007.120980
   Le A, 2003, INVEST OPHTH VIS SCI, V44, P3783, DOI 10.1167/iovs.03-0077
   Leonardi M, 2009, ACTA OPHTHALMOL, V87, P433, DOI 10.1111/j.1755-3768.2008.01404.x
   Mansouri K, 2012, SWISS MED WKLY, V142, DOI 10.4414/smw.2012.13545
   Mansouri K, 2011, BRIT J OPHTHALMOL, V95, P627, DOI 10.1136/bjo.2010.192922
   Montgomery Douglas DC, 2012, INTRO LINEAR REGRESS
   Pedregosa F, 2011, J MACH LEARN RES, V12, P2825
   Tojo N, 2017, J GLAUCOMA, V26, P195, DOI 10.1097/IJG.0000000000000517
   Tojo N, 2016, J GLAUCOMA, V25, pE463, DOI 10.1097/IJG.0000000000000292
   Tun TA, 2018, JAMA OPHTHALMOL, V136, P184, DOI 10.1001/jamaophthalmol.2017.6111
   Wahl J, 2016, PLOS ONE, V11, DOI 10.1371/journal.pone.0158824
   Wang J, 2013, INVEST OPHTH VIS SCI, V54, P1706, DOI 10.1167/iovs.12-9841
NR 19
TC 26
Z9 28
U1 1
U2 11
PU ELSEVIER SCIENCE INC
PI NEW YORK
PA STE 800, 230 PARK AVE, NEW YORK, NY 10169 USA
SN 0002-9394
EI 1879-1891
J9 AM J OPHTHALMOL
JI Am. J. Ophthalmol.
PD OCT
PY 2018
VL 194
BP 46
EP 53
DI 10.1016/j.ajo.2018.07.005
PG 8
WC Ophthalmology
WE Science Citation Index Expanded (SCI-EXPANDED)
SC Ophthalmology
GA GW8RI
UT WOS:000447246800009
PM 30053471
DA 2025-03-30
ER

PT J
AU Akagi, T
   Zangwill, LM
   Shoji, T
   Suh, MH
   Saunders, LJ
   Yarmohammadi, A
   Manalastas, PIC
   Penteado, RC
   Weinreb, RN
AF Akagi, Tadamichi
   Zangwill, Linda M.
   Shoji, Takuhei
   Suh, Min Hee
   Saunders, Luke J.
   Yarmohammadi, Adeleh
   Manalastas, Patricia Isabel C.
   Penteado, Rafaella C.
   Weinreb, Robert N.
TI Optic disc microvasculature dropout in primary open-angle glaucoma
   measured with optical coherence tomography angiography
SO PLOS ONE
LA English
DT Article
ID LAMINA-CRIBROSA DEFECTS; VESSEL DENSITY; NERVE HEAD; TENSION GLAUCOMA;
   AFRICAN DESCENT; BLOOD-FLOW; EYES; VASCULATURE; PROGRESSION; PRELAMINAR
AB Purpose
   To evaluate microvasculature dropout in the optic disc (Mvd-D) using optical coherence tomography angiography (OCTA) and investigate factors associated with Mvd-D in primary open-angle glaucoma (POAG) eyes.
   Methods
   One hundred twenty-three eyes of 123 POAG patients were included from the Diagnostic Innovations in Glaucoma Study. The 3.0x3.0-mm optic nerve head OCTA scans were acquired using a spectral-domain OCT instrument. Images with whole-signal-mode were evaluated. Eyes were classified into 3 categories (Mvd-D, pseudo-Mvd-D, and no Mvd-D). Mvd-D and pseudo-Mvd-D had complete loss of OCTA signals on the temporal side of the optic disc on the en face projection image. They were distinguished base on the visualization of the anterior lamina cribrosa in the horizontal B-scans of that area. No Mvd-D was defined when no complete signal loss of OCTA signals was observed. Covariates including focal lamina cribrosa defects assessed by swept-source OCT and microvasculature dropout in the parapapillary region (Mvd-P) were analyzed.
   Results
   Forty-two, 37, and 44 eyes were identified as having Mvd-D, pseudo-Mvd-D, and no Mvd-D, respectively. The eyes with Mvd-D showed significantly lower intraocular pressure, worse visual field mean deviation, larger cup-to-disc ratio, thinner circumpapillary retinal nerve fiber layer (cpRNFL), and lower circumpapillary vessel density within the RNFL than the eyes with pseudo-Mvd-D or the eyes without Mvd-D. Multivariable logistic regression analysis showed significant associations of Mvd-D with larger cup-to-disc ratio (OR, 1.08; P= 0.001), worse visual field mean deviation (OR, 1.09; P= 0.048), higher prevalence of focal lamina cribrosa defect (OR, 9.05; P= 0.002), and higher prevalence of Mvd-P (OR, 10.33; P <0.001).
   Conclusions
   OCTA-derived Mvd-D was strongly associated with the presences of Mvd-P and focal lamina cribrosa defects, and these 3 findings were topographically associated with each other.
C1 [Akagi, Tadamichi; Zangwill, Linda M.; Shoji, Takuhei; Suh, Min Hee; Saunders, Luke J.; Yarmohammadi, Adeleh; Manalastas, Patricia Isabel C.; Penteado, Rafaella C.; Weinreb, Robert N.] Univ Calif San Diego, Dept Ophthalmol, Hamilton Glaucoma Ctr, Shiley Eye Inst, La Jolla, CA 92093 USA.
   [Akagi, Tadamichi] Kyoto Univ, Grad Sch Med, Dept Ophthalmol & Visual Sci, Kyoto, Japan.
   [Shoji, Takuhei] Saitama Med Univ, Dept Ophthalmol, Saitama, Japan.
   [Suh, Min Hee] Inje Univ, Haeundae Paik Hosp, Dept Ophthalmol, Busan, South Korea.
C3 University of California System; University of California San Diego;
   Kyoto University; Saitama Medical University; Inje University
RP Weinreb, RN (corresponding author), Univ Calif San Diego, Dept Ophthalmol, Hamilton Glaucoma Ctr, Shiley Eye Inst, La Jolla, CA 92093 USA.
EM rweinreb@ucsd.edu
RI 赤木, 忠道/HJA-2371-2022; Shoji, Takuhei/W-1856-2017
OI Weinreb, Robert/0000-0001-9553-3202; Shoji, Takuhei/0000-0002-5464-2573
FU National Institutes of Health/National Eye Institute [EY011008,
   EY014267, EY019869, EY029058, P30EY022589]; Research to Prevent
   Blindness (New York, NY); Alcon; Allergan; Pfizer; Merck; Santen; John
   Mung Program from Kyoto University Global Frontier Project for Young
   Professionals
FX This work was supported by National Institutes of Health/National Eye
   Institute grants EY011008 (LMZ), EY014267 (LMZ), EY019869 (LMZ),
   EY029058 (RNW), core grant P30EY022589 (LMZ),
   https://nei.nih.gov/funding, an unrestricted grant from Research to
   Prevent Blindness (New York, NY) (RNW),
   https://www.rpbusa.org/rpb/grants-and-research/grants/overview/, grants
   for participants' glaucoma medications from Alcon, Allergan, Pfizer,
   Merck, and Santen (RNW), the John Mung Program from Kyoto University
   Global Frontier Project for Young Professionals (TA),
   http://www.john-man.rp.kyoto-u.ac.jp/en/researcher/index.html. The
   funders had no role in study design, data collection and analysis,
   decision to publish, or preparation of the manuscript.
CR Akagi T, 2016, AM J OPHTHALMOL, V168, P237, DOI 10.1016/j.ajo.2016.06.009
   ANDERSON DR, 1976, AM J OPHTHALMOL, V82, P165, DOI 10.1016/0002-9394(76)90414-1
   [Anonymous], 2009, Ocular Blood Flow in Glaucoma
   ARAIE M, 1994, OPHTHALMOLOGY, V101, P1440
   Bojikian KD, 2016, PLOS ONE, V11, DOI 10.1371/journal.pone.0154691
   Campbell JP, 2017, SCI REP-UK, V7, DOI 10.1038/srep42201
   Chihara E, 2017, INVEST OPHTH VIS SCI, V58, P690, DOI 10.1167/iovs.16-20709
   Flammer J, 2002, PROG RETIN EYE RES, V21, P359, DOI 10.1016/S1350-9462(02)00008-3
   GEIJER C, 1979, INVEST OPHTH VIS SCI, V18, P1030
   Hasegawa T, 2016, GRAEF ARCH CLIN EXP, V254, P343, DOI 10.1007/s00417-015-3210-0
   HITCHINGS RA, 1977, BRIT J OPHTHALMOL, V61, P126, DOI 10.1136/bjo.61.2.126
   Inoue R, 2009, OPHTHALMOLOGY, V116, P214, DOI 10.1016/j.ophtha.2008.09.008
   Jia YL, 2012, BIOMED OPT EXPRESS, V3, DOI 10.1364/BOE.3.003127
   Jia YL, 2014, OPHTHALMOLOGY, V121, P1322, DOI 10.1016/j.ophtha.2014.01.021
   Jonas JB, 1999, SURV OPHTHALMOL, V43, P293, DOI 10.1016/S0039-6257(98)00049-6
   Jonas JB, 2002, OPHTHALMOLOGY, V109, P1561, DOI 10.1016/S0161-6420(02)01098-9
   Kimura Y, 2014, PLOS ONE, V9, DOI 10.1371/journal.pone.0115313
   Kiumehr S, 2012, ARCH OPHTHALMOL-CHIC, V130, P552, DOI 10.1001/archopthalmol.2011.1309
   LANDIS JR, 1977, BIOMETRICS, V33, P363, DOI 10.2307/2529786
   Lee EJ, 2017, OPHTHALMOLOGY, V124, P1209, DOI 10.1016/j.ophtha.2017.03.039
   Lee EJ, 2014, INVEST OPHTH VIS SCI, V55, P2805, DOI 10.1167/iovs.13-12742
   Lee EJ, 2011, AM J OPHTHALMOL, V152, P87, DOI 10.1016/j.ajo.2011.01.024
   LIEBERMAN MF, 1976, AM J OPHTHALMOL, V82, P405, DOI 10.1016/0002-9394(76)90489-X
   Liu L, 2015, JAMA OPHTHALMOL, V133, P1045, DOI 10.1001/jamaophthalmol.2015.2225
   Mansouri K, 2014, AM J OPHTHALMOL, V157, P1022, DOI 10.1016/j.ajo.2014.02.008
   OBrart DPS, 1997, AM J OPHTHALMOL, V123, P657, DOI 10.1016/S0002-9394(14)71078-5
   ONDA E, 1995, AM J OPHTHALMOL, V120, P92, DOI 10.1016/S0002-9394(14)73763-8
   Park SC, 2013, INVEST OPHTH VIS SCI, V54, P8401, DOI 10.1167/iovs.13-13014
   Plange N, 2004, ARCH OPHTHALMOL-CHIC, V122, P195, DOI 10.1001/archopht.122.2.195
   Racette L, 2010, ARCH OPHTHALMOL-CHIC, V128, P551, DOI 10.1001/archophthalmol.2010.58
   Sample PA, 2009, ARCH OPHTHALMOL-CHIC, V127, P1136, DOI 10.1001/archophthalmol.2009.187
   SCHWARTZ B, 1977, ARCH OPHTHALMOL-CHIC, V95, P1961
   Sigal IA, 2014, BRIT J OPHTHALMOL, V98, P34, DOI 10.1136/bjophthalmol-2013-304751
   Spaeth G L, 1975, Trans Am Ophthalmol Soc, V73, P491
   Spaide RF, 2008, AM J OPHTHALMOL, V146, P496, DOI 10.1016/j.ajo.2008.05.032
   Srinivasan VJ, 2008, INVEST OPHTH VIS SCI, V49, P5103, DOI 10.1167/iovs.08-2127
   Suh MH, 2016, OPHTHALMOLOGY, V123, P2509, DOI 10.1016/j.ophtha.2016.09.002
   Suh MH, 2016, OPHTHALMOLOGY, V123, P2309, DOI 10.1016/j.ophtha.2016.07.023
   Takayama K, 2013, INVEST OPHTH VIS SCI, V54, P4798, DOI 10.1167/iovs.13-11677
   TALUSAN E, 1977, ARCH OPHTHALMOL-CHIC, V95, P2166
   Tatham AJ, 2014, OPHTHALMOLOGY, V121, P110, DOI 10.1016/j.ophtha.2013.08.018
   Wang XL, 2015, GRAEF ARCH CLIN EXP, V253, P1557, DOI 10.1007/s00417-015-3095-y
   Weinreb R N, 1994, J Glaucoma, V3 Suppl 1, pS55
   Yarmohammadi A, 2016, OPHTHALMOLOGY, V123, P2498, DOI 10.1016/j.ophtha.2016.08.041
   Yarmohammadi A, 2016, INVEST OPHTH VIS SCI, V57, pOCT451, DOI 10.1167/iovs.15-18944
   You JY, 2013, JAMA OPHTHALMOL, V131, P314, DOI 10.1001/jamaophthalmol.2013.1926
   Zhang CW, 2014, PLOS ONE, V9, DOI 10.1371/journal.pone.0109683
   Zhang M, 2016, BIOMED OPT EXPRESS, V7, P816, DOI 10.1364/BOE.7.000816
NR 48
TC 26
Z9 26
U1 0
U2 6
PU PUBLIC LIBRARY SCIENCE
PI SAN FRANCISCO
PA 1160 BATTERY STREET, STE 100, SAN FRANCISCO, CA 94111 USA
SN 1932-6203
J9 PLOS ONE
JI PLoS One
PD AUG 7
PY 2018
VL 13
IS 8
AR e0201729
DI 10.1371/journal.pone.0201729
PG 17
WC Multidisciplinary Sciences
WE Science Citation Index Expanded (SCI-EXPANDED)
SC Science & Technology - Other Topics
GA GP7ZN
UT WOS:000441129300029
PM 30086177
OA Green Published, Green Submitted, gold
DA 2025-03-30
ER

PT J
AU Sung, MS
   Heo, H
   Park, SW
AF Sung, Mi Sun
   Heo, Hwan
   Park, Sang Woo
TI Microstructure of Parapapillary Atrophy Is Associated With Parapapillary
   Microvasculature in Myopic Eyes
SO AMERICAN JOURNAL OF OPHTHALMOLOGY
LA English
DT Article
ID OPTICAL COHERENCE TOMOGRAPHY; OPEN-ANGLE GLAUCOMA; NORMAL-TENSION
   GLAUCOMA; VISUAL-FIELD PROGRESSION; RADIAL PERIPAPILLARY CAPILLARIES;
   BETA-ZONE; CHOROIDAL THICKNESS; DISC ROTATION; GAMMA-ZONE; ANGIOGRAPHY
AB PURPOSE: To evaluate the clinical characteristics of beta-parapapillary atrophy (beta-PPA) in myopic eyes and determine whether the microstructure of beta-PPA is associated with parapapillary microvasculature by using optical coherence tomography (OCT) angiography.
   DESIGN: Cross-sectional study.
   METHODS: This study included 80 subjects with myopia with beta-PPA. Spherical equivalent (SE) refractive error, axial length, horizontal tilt angle, and the width of beta-PPA were evaluated. The microstructure of beta-PPA and subfoveal choroidal thickness were evaluated using enhanced-depth imaging OCT and eyes were classified into 3 groups based on the presence of Bruch membrane (BM): a PPA(+BM)-only group, a PPA(+BM) and PPA(-BM) group, and a PPA(-BM)-only group. Superficial and deep parapapillary vessel density was measured using OCT angiography. Clinical characteristics were compared among the groups and linear regression analysis was performed to explore the relationship between the parapapillary microvasculature and microstructure of beta-PPA.
   RESULTS: The mean axial length and SE refractive error of the participants were 26.47 +/- 1.17 mm and -6.28 +/- 2.71 diopters, respectively. The PPA(+BM)-only group had a more inferiorly rotated optic disc (P=.025), larger beta-PPA (P<.001), and lower superficial and deep parapapillary vessel density (both P<.001) compared with those of the PPA(+BM)-only group. Multivariate linear regression analysis showed that the average PPA(+BM) width on horizontal scans was significantly associated with superficial and deep parapapillary vessel density (P=.034 and P=.003, respectively).
   CONCLUSIONS: Significant differences were observed in the microvasculature according to the microstructure of beta-PPA. PPA(+BM) width was closely correlated with superficial and deep parapapillary vessel density. Longitudinal studies are needed to elucidate the role of beta-PPA in the development and progression of glaucoma in myopic eyes. (C) 2018 Elsevier Inc. All rights reserved.
C1 [Sung, Mi Sun; Heo, Hwan; Park, Sang Woo] Chonnam Natl Univ, Dept Ophthalmol, Med Sch & Hosp, 42 Jebong Ro, Gwangju 61469, South Korea.
   [Sung, Mi Sun; Heo, Hwan; Park, Sang Woo] Chonnam Natl Univ, Res Inst Med Sci, Med Sch & Hosp, 42 Jebong Ro, Gwangju 61469, South Korea.
   [Park, Sang Woo] Chonnam Natl Univ, Ctr Creat Biomed Scientists, Gwangju, South Korea.
C3 Chonnam National University; Chonnam National University; Chonnam
   National University
RP Park, SW (corresponding author), Chonnam Natl Univ, Dept Ophthalmol, Med Sch & Hosp, 42 Jebong Ro, Gwangju 61469, South Korea.; Park, SW (corresponding author), Chonnam Natl Univ, Res Inst Med Sci, Med Sch & Hosp, 42 Jebong Ro, Gwangju 61469, South Korea.
EM exo70@naver.com
RI Heo, Hwan/G-7096-2015
OI Heo, Hwan/0000-0003-2169-8770
FU BASIC SCIENCE RESEARCH PROGRAM THROUGH THE NATIONAL Research Foundation
   (NRF) of Korea, - the Ministry of Education [NRF-2015R1D1A1A01059630];
   Bio & Medical Technology Development Program of the NRF, - the Ministry
   of Science and ICT (MSIT) [NRF-2017M3A9E8023019]
FX THIS RESEARCH WAS SUPPORTED BY THE BASIC SCIENCE RESEARCH PROGRAM
   THROUGH THE NATIONAL Research Foundation (NRF) of Korea, funded by the
   Ministry of Education (NRF-2015R1D1A1A01059630), and the Bio & Medical
   Technology Development Program of the NRF, funded by the Ministry of
   Science and ICT (MSIT) (NRF-2017M3A9E8023019). The funding organizations
   had no role in the design or conduct of this research.
CR Al-Sheikh M, 2017, INVEST OPHTH VIS SCI, V58, P2063, DOI 10.1167/iovs.16-21289
   ALTERMAN M, 1968, BRIT J OPHTHALMOL, V52, P26, DOI 10.1136/bjo.52.1.26
   ARAIE M, 1994, OPHTHALMOLOGY, V101, P1440
   BLAND JM, 1986, LANCET, V1, P307, DOI 10.1016/s0140-6736(86)90837-8
   Chen HSL, 2017, INVEST OPHTH VIS SCI, V58, P3637, DOI 10.1167/iovs.17-21846
   Choi JA, 2014, INVEST OPHTH VIS SCI, V55, P4991, DOI 10.1167/iovs.14-14663
   Dai Y, 2013, INVEST OPHTH VIS SCI, V54, P2013, DOI 10.1167/iovs.12-11255
   Daugeliene L, 1999, GRAEF ARCH CLIN EXP, V237, P105, DOI 10.1007/s004170050203
   El-Shazly AA, 2017, EUR J OPHTHALMOL, V27, P577, DOI 10.5301/ejo.5000936
   Ferrara D, 2016, PROG RETIN EYE RES, V52, P130, DOI 10.1016/j.preteyeres.2015.10.002
   Gupta P, 2017, AM J OPHTHALMOL, V177, P27, DOI 10.1016/j.ajo.2017.02.001
   Hayashi K, 2012, INVEST OPHTH VIS SCI, V53, P1499, DOI 10.1167/iovs.11-8572
   Hayreh SS, 2001, PROG RETIN EYE RES, V20, P563, DOI 10.1016/S1350-9462(01)00004-0
   Hosseini H, 2013, AM J OPHTHALMOL, V156, P737, DOI 10.1016/j.ajo.2013.05.036
   Jia YL, 2014, OPHTHALMOLOGY, V121, P1322, DOI 10.1016/j.ophtha.2014.01.021
   Jia YL, 2012, OPT EXPRESS, V20, P4710, DOI 10.1364/OE.20.004710
   JONAS JB, 1989, INVEST OPHTH VIS SCI, V30, P919
   Jonas Jost B, 2005, Curr Opin Ophthalmol, V16, P84, DOI 10.1097/01.icu.0000156135.20570.30
   Jonas JB, 2015, PLOS ONE, V10, DOI 10.1371/journal.pone.0136833
   Jonas JB, 2012, PLOS ONE, V7, DOI 10.1371/journal.pone.0047237
   Kim M, 2013, OPHTHALMOLOGY, V120, P1790, DOI 10.1016/j.ophtha.2013.02.011
   Kim YW, 2014, OPHTHALMOLOGY, V121, P1341, DOI 10.1016/j.ophtha.2014.01.008
   Lee EJ, 2017, INVEST OPHTH VIS SCI, V58, P5665, DOI 10.1167/iovs.17-22604
   Lee EJ, 2017, INVEST OPHTH VIS SCI, V58, P1621, DOI 10.1167/iovs.17-21440
   Lee EJ, 2011, INVEST OPHTH VIS SCI, V52, P4422, DOI 10.1167/iovs.10-6818
   Lee SH, 2016, OPHTHALMOLOGY, V123, P1965, DOI 10.1016/j.ophtha.2016.05.006
   Lee Tae Hee, 2016, Chonnam Med J, V52, P194, DOI 10.4068/cmj.2016.52.3.194
   Mammo Z, 2016, AM J OPHTHALMOL, V170, P41, DOI 10.1016/j.ajo.2016.07.015
   Park HYL, 2012, OPHTHALMOLOGY, V119, P1844, DOI 10.1016/j.ophtha.2012.03.006
   Park HYL, 2015, INVEST OPHTH VIS SCI, V56, P4927, DOI 10.1167/iovs.14-15819
   Spaide RF, 2015, JAMA OPHTHALMOL, V133, P45, DOI 10.1001/jamaophthalmol.2014.3616
   Suh MH, 2016, OPHTHALMOLOGY, V123, P2509, DOI 10.1016/j.ophtha.2016.09.002
   Suh MH, 2016, OPHTHALMOLOGY, V123, P2309, DOI 10.1016/j.ophtha.2016.07.023
   Sullivan-Mee M, 2015, AM J OPHTHALMOL, V160, P637, DOI 10.1016/j.ajo.2015.06.024
   Sung MS, 2017, PLOS ONE, V12, DOI 10.1371/journal.pone.0187160
   Sung MS, 2016, OPHTHALMOLOGY, V123, P1484, DOI 10.1016/j.ophtha.2016.03.040
   Sung MS, 2016, OPHTHALMOLOGY, V123, P400, DOI 10.1016/j.ophtha.2015.10.018
   Teng CC, 2011, OPHTHALMOLOGY, V118, P2409, DOI 10.1016/j.ophtha.2011.06.014
   Teng CC, 2010, OPHTHALMOLOGY, V117, P909, DOI 10.1016/j.ophtha.2009.10.016
   Vianna JR, 2016, INVEST OPHTH VIS SCI, V57, P3103, DOI 10.1167/iovs.16-19646
   Wang XL, 2016, BMJ OPEN, V6, DOI 10.1136/bmjopen-2015-010791
   Yamada H, 2016, OPHTHALMOLOGY, V123, P542, DOI 10.1016/j.ophtha.2015.10.061
NR 42
TC 26
Z9 28
U1 0
U2 10
PU ELSEVIER SCIENCE INC
PI NEW YORK
PA 360 PARK AVE SOUTH, NEW YORK, NY 10010-1710 USA
SN 0002-9394
EI 1879-1891
J9 AM J OPHTHALMOL
JI Am. J. Ophthalmol.
PD AUG
PY 2018
VL 192
BP 157
EP 168
DI 10.1016/j.ajo.2018.05.022
PG 12
WC Ophthalmology
WE Science Citation Index Expanded (SCI-EXPANDED)
SC Ophthalmology
GA GP9HA
UT WOS:000441226900023
PM 29859144
DA 2025-03-30
ER

PT J
AU Narita, A
   Morizane, Y
   Miyake, T
   Seguchi, J
   Baba, T
   Shiraga, F
AF Narita, Akiko
   Morizane, Yuki
   Miyake, Tomoe
   Seguchi, Jiro
   Baba, Tetsuya
   Shiraga, Fumio
TI Characteristics of early filtering blebs that predict successful
   trabeculectomy identified via three-dimensional anterior segment optical
   coherence tomography
SO BRITISH JOURNAL OF OPHTHALMOLOGY
LA English
DT Article
DE Glaucoma; imaging; treatment surgery
ID VIVO CONFOCAL MICROSCOPY; MITOMYCIN-C; GLAUCOMA; SURGERY
AB Background/aims To identify the cross-sectional characteristics of filtering blebs at 2 weeks post-trabeculectomy associated with intraocular pressure (IOP) control at 1year post-trabeculectomy.
   Methods Ninety-nine eyes of 94 patients who had undergone primary trabeculectomy were included in this retrospective consecutive case series study. Surgical success was defined as an IOP 15mm Hg and a >20%reduction in IOP without glaucoma medication or additional glaucoma surgeries at 1year post-trabeculectomy. Subjects were classified into two groups according to whether surgery was successful or unsuccessful. Blebs were examined using swept-source three-dimensional anterior segment optical coherence tomography and evaluated for quantitative parameters, including maximum height, maximum wall thickness and ratio of hyporeflective space of the wall, as well as qualitative parameters, including multiple parallel hyporeflective layers within the wall (striping phenomenon), decreased visibility of the sclera underlying the bleb (shading phenomenon) and cyst-like structures of the wall.
   Results Seventy-seven eyes (77.8%) were assigned to the successful group and 22 (22.2%) to the unsuccessful group. Univariate analysis showed significant differences between the groups regarding maximum bleb height (p=0.044), maximum bleb wall thickness (p=0.017) and the striping phenomenon of the bleb wall (p=0.007). Multivariate logistic regression analysis confirmed that the striping phenomenon at 2 weeks post-trabeculectomy was significantly associated with success at 1year post-trabeculectomy (OR 3.405; 95% CI 1.059 to 10.947; p=0.040).
   Conclusion Taller blebs with thicker walls that showed the striping phenomenon at 2 weeks post-trabeculectomy appeared to predict good IOP control at 1 year post-trabeculectomy.
C1 [Narita, Akiko; Miyake, Tomoe; Seguchi, Jiro] Okayama Saiseikai Gen Hosp, Dept Ophthalmol, Okayama, Japan.
   [Morizane, Yuki; Shiraga, Fumio] Okayama Univ, Grad Sch Med Dent & Pharmaceut Sci, Dept Ophthalmol, Okayama, Japan.
   [Baba, Tetsuya] Shirai Eye Hosp, Dept Ophthalmol, Mitoya, Japan.
C3 Okayama University
RP Narita, A (corresponding author), Okayama Saiseikai Gen Hosp, Dept Ophthalmol, Kita Ku, 2-25 Kokutai Cho, Okayama 7008511, Japan.
EM akiko.n@orange.megaegg.ne.jp
CR ADDICKS EM, 1983, ARCH OPHTHALMOL-CHIC, V101, P795
   CAIRNS JE, 1968, AM J OPHTHALMOL, V66, P673, DOI 10.1016/0002-9394(68)91288-9
   Cantor LB, 2003, J GLAUCOMA, V12, P266, DOI 10.1097/00061198-200306000-00015
   Ciancaglini M, 2009, BRIT J OPHTHALMOL, V93, P1204, DOI 10.1136/bjo.2008.152496
   Ciancaglini M, 2008, J GLAUCOMA, V17, P308, DOI 10.1097/IJG.0b013e31815c3a19
   Guthoff R, 2006, J GLAUCOMA, V15, P552, DOI 10.1097/01.ijg.0000212295.39034.10
   Inoue T, 2012, INVEST OPHTH VIS SCI, V53, P8288, DOI 10.1167/iovs.12-10941
   Kawana K, 2009, OPHTHALMOLOGY, V116, P848, DOI 10.1016/j.ophtha.2008.11.019
   Kojima S, 2015, JAMA OPHTHALMOL, V133, P148, DOI 10.1001/jamaophthalmol.2014.4489
   Labbé A, 2005, OPHTHALMOLOGY, V112, P1979, DOI 10.1016/j.ophtha.2005.05.021
   Leung CKS, 2007, BRIT J OPHTHALMOL, V91, P340, DOI 10.1136/bjo.2006.100321
   Messmer EM, 2006, ARCH OPHTHALMOL-CHIC, V124, P1095, DOI 10.1001/archopht.124.8.1095
   Nakano N, 2010, GRAEF ARCH CLIN EXP, V248, P1173, DOI 10.1007/s00417-010-1311-3
   Narita A, 2017, JPN J OPHTHALMOL, V61, P253, DOI 10.1007/s10384-017-0504-2
   Pfenninger L, 2011, INVEST OPHTH VIS SCI, V52, P2450, DOI 10.1167/iovs.10-5520
   Picht G, 1998, Curr Opin Ophthalmol, V9, P2, DOI 10.1097/00055735-199804000-00002
   Powers TP, 1996, OPHTHALMIC SURG LAS, V27, P790
   SCHMITT JM, 1994, PHYS MED BIOL, V39, P1705, DOI 10.1088/0031-9155/39/10/013
   Singh M, 2007, OPHTHALMOLOGY, V114, P47, DOI 10.1016/j.ophtha.2006.05.078
   Singh M, 2009, J GLAUCOMA, V18, P492, DOI 10.1097/IJG.0b013e31818d38ab
   Theelen T, 2007, GRAEF ARCH CLIN EXP, V245, P877, DOI 10.1007/s00417-006-0476-2
   Tominaga A, 2010, J GLAUCOMA, V19, P551, DOI 10.1097/IJG.0b013e3181ca76f3
   Wells AP, 2006, OPHTHALMOLOGY, V113, P77, DOI 10.1016/j.ophtha.2005.06.037
   Wells AP, 2004, J GLAUCOMA, V13, P454, DOI 10.1097/00061198-200412000-00005
   Yamamoto T, 1995, OPHTHALMOLOGY, V102, P1770, DOI 10.1016/S0161-6420(95)30795-6
NR 25
TC 26
Z9 26
U1 0
U2 3
PU BMJ PUBLISHING GROUP
PI LONDON
PA BRITISH MED ASSOC HOUSE, TAVISTOCK SQUARE, LONDON WC1H 9JR, ENGLAND
SN 0007-1161
EI 1468-2079
J9 BRIT J OPHTHALMOL
JI Br. J. Ophthalmol.
PD JUN
PY 2018
VL 102
IS 6
BP 796
EP 801
DI 10.1136/bjophthalmol-2017-310707
PG 6
WC Ophthalmology
WE Science Citation Index Expanded (SCI-EXPANDED)
SC Ophthalmology
GA GH2KR
UT WOS:000433231300014
PM 28893760
DA 2025-03-30
ER

PT J
AU Shi, R
   Guo, ZL
   Wang, F
   Li, R
   Zhao, L
   Lin, R
AF Shi, Rui
   Guo, Zhonglan
   Wang, Feng
   Li, Rong
   Zhao, Lei
   Lin, Rong
TI Alterations in retinal nerve fiber layer thickness in early stages of
   diabetic retinopathy and potential risk factors
SO CURRENT EYE RESEARCH
LA English
DT Article
DE Diabetic retinopathy; RNFL thickness; neurodegeneration; risk factors;
   ACR
ID OPTICAL COHERENCE TOMOGRAPHY; GLYCEMIC CONTROL; MACULAR EDEMA;
   NEURODEGENERATION; MECHANISMS; GLAUCOMA; METAANALYSIS; DEFICIENCY;
   MELLITUS; DISEASE
AB Aims: To investigate the loss of retinal nerve fiber layer (RNFL) in type-2 diabetic patients with earlystage diabetic retinopathy (DR) and to identify potential risk factors accounting for these alterations.
   Methods: In this cross-sectional study, 158 type-2 diabetic patients were divided into three groups based on their DR status. RNFL thickness and other optic disc parameters were obtained by optical coherence tomography (OCT) and then compared among different groups. We investigated the potential association between RNFL loss and systemic risk factors for DR, including diabetes duration, body mass index (BMI), serum lipids, hemoglobin A1c (HbA1c) and albumin-creatinine ratio (ACR). One-way ANOVA was carried out to compare RNFL thickness among different groups, Pearson correlation and multivariate linear regression analysis were performed to determine potential risk factors related to RNFL thickness in these patients.
   Results: There were significant differences in the average (F = 8.872, P = 0.003), superior (F = 8.769, P = 0.004), and inferior (F = 8.857, P = 0.003) RNFL thickness of both eyes among the groups, but no obvious difference in optic disc parameters was found. Diabetic duration, BMI, TG, High density lipoprotein cholesterol (HDL), HbA1c, and ACR were found negatively related to the RNFL thickness in both or single eye according to Pearson correlation analysis. After controlling for age, gender, and axis length (AL) in multivariate linear regression analysis, the diabetic duration was associated significantly with RNFL thickness of superior in both eye (right eye: p = 0.016, left eye: p = 0.024), BMI was related to the nasal quadrant of the right eye (p = 0.034), and TG was related to the inferior of the right eye (p = 0.037), HbA1c (p = 0.026) was associated significantly with the average RNFL thickness of the right eye. In addition, ACR was found negatively related to average (p = 0.042) and inferior quadrant (p = 0.014) of the left eye, respectively.
   Conclusions: RNFL loss might be the earliest structural change of retina in diabetic patients, and associated with diabetic duration, BMI, TG, HbA1c, and ACR. The conclusions of this study need to be proved by other well-matched and large-scale prospective clinical trials in the future, because the correlations discovered in our study were weak.
C1 [Shi, Rui; Lin, Rong] Xi An Jiao Tong Univ, Hlth Sci Ctr, Sch Basic Med Sci, Dept Pharmacol, Xian 710061, Shaanxi, Peoples R China.
   [Shi, Rui; Guo, Zhonglan] Shaanxi Prov Peoples Hosp, Dept Ophthalmol, Xian, Shaanxi, Peoples R China.
   [Wang, Feng] Xi An Jiao Tong Univ, Dept Ophthalmol, Affiliated Hosp 2, Xibei Hosp, Xian, Shaanxi, Peoples R China.
   [Li, Rong] Xian Med Univ, Affiliated Hosp 1, Xian, Shaanxi, Peoples R China.
   [Zhao, Lei] Univ Iowa, Holden Comprehens Canc Ctr, Carver Coll Med, Dept Mol Physiol & Biophys, 51 Newton Rd, Iowa City, IA 52242 USA.
C3 Xi'an Jiaotong University; Xi'an Medical University; Xi'an Jiaotong
   University; Xi'an Medical University; University of Iowa
RP Lin, R (corresponding author), Xi An Jiao Tong Univ, Hlth Sci Ctr, Sch Basic Med Sci, Dept Pharmacol, Xian 710061, Shaanxi, Peoples R China.; Zhao, L (corresponding author), Univ Iowa, Holden Comprehens Canc Ctr, Carver Coll Med, Dept Mol Physiol & Biophys, 51 Newton Rd, Iowa City, IA 52242 USA.
EM lei-zhao-1@uiowa.edu; linrong@mail.xjtu.edu.cn
RI Li, Rong/AAW-7730-2020; shi, ruiting/KIG-7498-2024; Zhao,
   Liang/T-9147-2019
FU National Natural Science Foundation of China [81500726]; Science &
   Technology project for Social development of Shaanxi Province in China
   [2017SF-249]
FX This work was supported by grants from the National Natural Science
   Foundation of China (No. 81500726) to Rong Li and Science & Technology
   project for Social development of Shaanxi Province in China (No.
   2017SF-249) to Rui Shi. The funders had no role in study design, data
   collection and analysis, decision to publish, or preparation of the
   manuscript; the National Natural Science Foundation of China [81500726];
CR Basevi V, 2011, DIABETES CARE, V34, P1887, DOI 10.2337/dc11-s011
   Chen X, 2015, PLOS ONE, V10
   Cheung AKH, 2005, DIABETES, V54, P3119, DOI 10.2337/diabetes.54.11.3119
   Chew EY, 2016, DIABETES CARE, V39, P1089, DOI 10.2337/dc16-0024
   Chew EY, 2010, NEW ENGL J MED, V363, P233, DOI 10.1056/NEJMoa1001288
   Chhablani J, 2015, INVEST OPHTH VIS SCI, V56, P6333, DOI 10.1167/iovs.15-17334
   CHIHARA E, 1993, OPHTHALMOLOGY, V100, P1147
   Cho NH, 2013, ACTA DIABETOL, V50, P837, DOI 10.1007/s00592-013-0452-3
   Choi JA, 2015, OPHTHALMOLOGY, V122, P976, DOI 10.1016/j.ophtha.2015.01.001
   de Faria JML, 2002, BRIT J OPHTHALMOL, V86, P725
   Debuc DC, 2010, MED SCI MONITOR, V16, pMT15
   Dhasmana R, 2016, J CLIN DIAGN RES, V10, pC5
   Feng YX, 2011, PLOS ONE, V6, DOI 10.1371/journal.pone.0016865
   Firth J, 2008, LANCET, V371, P722, DOI 10.1016/S0140-6736(08)60334-7
   Gray EJ, 2015, CURR DIABETES REP, V15, DOI 10.1007/s11892-015-0683-5
   Gungor A, 2015, INVEST OPHTH VIS SCI, V56, P6433, DOI 10.1167/iovs.15-16872
   Hernández C, 2017, J ENDOCRINOL INVEST, V40, P925, DOI 10.1007/s40618-017-0648-4
   Jeon SJ, 2016, INVEST OPHTH VIS SCI, V57, P4008, DOI 10.1167/iovs.16-19525
   JONAS JB, 1991, INVEST OPHTH VIS SCI, V32, P401
   Kadlubowska J, 2016, CURR NEUROPHARMACOL, V14, P831, DOI 10.2174/1570159X14666160614095559
   Keech AC, 2007, LANCET, V370, P1687, DOI 10.1016/S0140-6736(07)61607-9
   Kusari J, 2007, INVEST OPHTH VIS SCI, V48, P5152, DOI 10.1167/iovs.07-0427
   Leung CKS, 2010, OPHTHALMOLOGY, V117, P1684, DOI 10.1016/j.ophtha.2010.01.026
   Mazereeuw G, 2013, NEUROSCI BIOBEHAV R, V37, P1611, DOI 10.1016/j.neubiorev.2013.06.010
   Oshitari T, 2009, EYE, V23, P884, DOI 10.1038/eye.2008.119
   Papaioannou GI, 2004, AM J CARDIOL, V94, P294, DOI 10.1016/j.amjcard.2004.04.022
   Pekel E, 2018, INT OPHTHALMOL, V38, P1955, DOI 10.1007/s10792-017-0683-3
   Peng PH, 2017, PLOS ONE, V12, DOI 10.1371/journal.pone.0179320
   Picconi F, 2017, ACTA DIABETOL, V54, P489, DOI 10.1007/s00592-017-0971-4
   Shen L, 2016, AM J EPIDEMIOL, V183, P147, DOI 10.1093/aje/kwv204
   Simó R, 2015, PROG RETIN EYE RES, V48, P160, DOI 10.1016/j.preteyeres.2015.04.003
   Singh RP, 2016, OPHTHALMOLOGY, V123, P1581, DOI 10.1016/j.ophtha.2016.03.038
   Sohn EH, 2016, P NATL ACAD SCI USA, V113, pE2655, DOI 10.1073/pnas.1522014113
   Stitt AW, 2016, PROG RETIN EYE RES, V51, P156, DOI 10.1016/j.preteyeres.2015.08.001
   Takahashi H, 2006, AM J OPHTHALMOL, V142, P88, DOI 10.1016/j.ajo.2006.02.016
   van Dijk HW, 2012, INVEST OPHTH VIS SCI, V53, P2715, DOI 10.1167/iovs.11-8997
   Vujosevic S, 2013, J DIABETES RES, V2013, DOI 10.1155/2013/905058
   Wang B, 2015, LANCET DIABETES ENDO, V3, P263, DOI 10.1016/S2213-8587(14)70256-6
   Wilkinson CP, 2003, OPHTHALMOLOGY, V110, P1677, DOI 10.1016/S0161-6420(03)00475-5
   Yoda K, 2014, DIABETES CARE, V37, P644, DOI 10.2337/dc13-1102
   Zhao D, 2015, OPHTHALMOLOGY, V122, P72, DOI 10.1016/j.ophtha.2014.07.051
NR 41
TC 26
Z9 28
U1 0
U2 14
PU TAYLOR & FRANCIS INC
PI PHILADELPHIA
PA 530 WALNUT STREET, STE 850, PHILADELPHIA, PA 19106 USA
SN 0271-3683
EI 1460-2202
J9 CURR EYE RES
JI Curr. Eye Res.
PY 2018
VL 43
IS 2
BP 244
EP 253
DI 10.1080/02713683.2017.1387669
PG 10
WC Ophthalmology
WE Science Citation Index Expanded (SCI-EXPANDED)
SC Ophthalmology
GA FZ1GH
UT WOS:000427324400014
PM 29111833
DA 2025-03-30
ER

PT J
AU Miri, MS
   Abràmoff, MD
   Kwon, YH
   Sonka, M
   Garvin, MK
AF Miri, Mohammad Saleh
   Abramoff, Michael D.
   Kwon, Young H.
   Sonka, Milan
   Garvin, Mona K.
TI A machine-learning graph-based approach for 3D segmentation of Bruch's
   membrane opening from glaucomatous SD-OCT volumes
SO MEDICAL IMAGE ANALYSIS
LA English
DT Article
DE SD-OCT; Ophthalmology; Retina; Segmentation; Optic disc; Bruch's
   membrane opening
ID OPTIC-NERVE HEAD; LAMINA-CRIBROSA SURFACE; AUTOMATED SEGMENTATION; DISC;
   CUP; RIM
AB Bruch's membrane opening-minimum rim width (BMO-MRW) is a recently proposed structural parameter which estimates the remaining nerve fiber bundles in the retina and is superior to other conventional structural parameters for diagnosing glaucoma. Measuring this structural parameter requires identification of BMO locations within spectral domain-optical coherence tomography (SD-OCT) volumes. While most automated approaches for segmentation of the BMO either segment the 2D projection of BMO points or identify BMO points in individual B-scans, in this work, we propose a machine-learning graph based approach for true 3D segmentation of BMO from glaucomatous SD-OCT volumes. The problem is formulated as an optimization problem for finding a 3D path within the SD-OCT volume. In particular, the SD-OCT volumes are transferred to the radial domain where the closed loop BMO points in the original volume form a path within the radial volume. The estimated location of BMO points in 3D are identified by finding the projected location of BMO points using a graph-theoretic approach and mapping the projected locations onto the Bruch's membrane (BM) surface. Dynamic programming is employed in order to find the 3D BMO locations as the minimum-cost path within the volume. In order to compute the cost function needed for finding the minimum-cost path, a random forest classifier is utilized to learn a BMO model, obtained by extracting intensity features from the volumes in the training set, and computing the required 3D cost function. The proposed method is tested on 44 glaucoma patients and evaluated using manual delineations. Results show that the proposed method successfully identifies the 3D BMO locations and has significantly smaller errors compared to the existing 3D BMO identification approaches. Published by Elsevier B.V.
C1 [Miri, Mohammad Saleh; Abramoff, Michael D.; Sonka, Milan; Garvin, Mona K.] Univ Iowa, Dept Elect & Comp Engn, Iowa City, IA 52242 USA.
   [Abramoff, Michael D.] Univ Iowa, Dept Biomed Engn, Iowa City, IA 52242 USA.
   [Abramoff, Michael D.; Kwon, Young H.; Sonka, Milan] Univ Iowa, Dept Ophthalmol & Visual Sci, Iowa City, IA 52242 USA.
   [Abramoff, Michael D.; Garvin, Mona K.] Iowa City VA Hlth Care Syst, Iowa City, IA 52246 USA.
C3 University of Iowa; University of Iowa; University of Iowa; US
   Department of Veterans Affairs; Veterans Health Administration (VHA);
   Iowa City VA Health Care System
RP Garvin, MK (corresponding author), Univ Iowa, Dept Elect & Comp Engn, Iowa City, IA 52242 USA.; Garvin, MK (corresponding author), Iowa City VA Hlth Care Syst, Iowa City, IA 52246 USA.
EM mona-garvin@uiowa.edu
RI Abramoff, Michael/IZP-9416-2023; Garvin, Mona/F-9275-2011; Sonka,
   Milan/IZD-9792-2023; Abramoff, Michael/A-5836-2009
OI Sonka, Milan/0000-0002-9613-9968; Garvin, Mona/0000-0003-3299-3150;
   Kwon, Young/0000-0002-1116-8250; Abramoff, Michael/0000-0002-3490-0037
FU National Institutes of Health [R01 EY018853, R01 EY023279]; Department
   of Veterans Affairs Rehabilitation Research and Development Division
   (Iowa City Center for the Prevention and Treatment of Visual Loss and
   Career Development Award) [1IK2RX000728]; Marlene S. and Leonard A.
   Hadley Glaucoma Research Fund
FX This work was supported, in part, by the National Institutes of Health
   grants R01 EY018853 and R01 EY023279; the Department of Veterans Affairs
   Rehabilitation Research and Development Division (Iowa City Center for
   the Prevention and Treatment of Visual Loss and Career Development Award
   1IK2RX000728); and the Marlene S. and Leonard A. Hadley Glaucoma
   Research Fund.
CR Abràmoff MD, 2007, INVEST OPHTH VIS SCI, V48, P1665, DOI 10.1167/iovs.06-1081
   Abramoff Michael D, 2010, IEEE Rev Biomed Eng, V3, P169, DOI 10.1109/RBME.2010.2084567
   Abràmoff MD, 2009, INVEST OPHTH VIS SCI, V50, P5778, DOI 10.1167/iovs.09-3790
   Antony BJ, 2014, LECT NOTES COMPUT SC, V8673, P739, DOI 10.1007/978-3-319-10404-1_92
   Belghith A, 2016, INVEST OPHTH VIS SCI, V57, P675, DOI 10.1167/iovs.15-17671
   Belghith A, 2014, IEEE ENG MED BIO, P3869, DOI 10.1109/EMBC.2014.6944468
   Breiman L., 2001, Machine Learning, V45, P5, DOI 10.1023/A:1010933404324
   Chauhan BC, 2013, AM J OPHTHALMOL, V156, P218, DOI 10.1016/j.ajo.2013.04.016
   Chauhan BC, 2013, OPHTHALMOLOGY, V120, P535, DOI 10.1016/j.ophtha.2012.09.055
   Cheng J, 2013, IEEE T MED IMAGING, V32, P1019, DOI 10.1109/TMI.2013.2247770
   Chrástek R, 2005, MED IMAGE ANAL, V9, P297, DOI 10.1016/j.media.2004.12.004
   Fowler JE, 2005, IEEE SIGNAL PROC LET, V12, P629, DOI 10.1109/LSP.2005.853048
   Fu HZ, 2015, IEEE T BIO-MED ENG, V62, P1151, DOI 10.1109/TBME.2014.2375184
   Gardiner SK, 2015, INVEST OPHTH VIS SCI, V56, P6886, DOI 10.1167/iovs.15-16701
   Garvin MK, 2009, IEEE T MED IMAGING, V28, P1436, DOI 10.1109/TMI.2009.2016958
   Grigorescu SE, 2002, IEEE T IMAGE PROCESS, V11, P1160, DOI 10.1109/TIP.2002.804262
   Zou GY, 2007, PSYCHOL METHODS, V12, P399, DOI 10.1037/1082-989X.12.4.399
   Hu ZH, 2010, INVEST OPHTH VIS SCI, V51, P5708, DOI 10.1167/iovs.09-4838
   Lee KM, 2014, PLOS ONE, V9, DOI 10.1371/journal.pone.0114935
   Lee K, 2010, IEEE T MED IMAGING, V29, P159, DOI 10.1109/TMI.2009.2031324
   Lowell J, 2004, IEEE T MED IMAGING, V23, P256, DOI 10.1109/TMI.2003.823261
   Merickel MB, 2006, PROC SPIE, V6143, DOI 10.1117/12.657923
   Merickel MB, 2007, PROC SPIE, V6512, DOI 10.1117/12.710588
   Miri MS, 2015, IEEE T MED IMAGING, V34, P1854, DOI 10.1109/TMI.2015.2412881
   Miri MS, 2013, PROC SPIE, V8669, DOI 10.1117/12.2007010
   Quigley HA, 2006, BRIT J OPHTHALMOL, V90, P262, DOI 10.1136/bjo.2005.081224
   Reis ASC, 2012, OPHTHALMOLOGY, V119, P738, DOI 10.1016/j.ophtha.2011.09.054
   Ren RJ, 2014, INVEST OPHTH VIS SCI, V55, P1531, DOI 10.1167/iovs.13-13382
   Rosten E, 2010, IEEE T PATTERN ANAL, V32, P105, DOI 10.1109/TPAMI.2008.275
   Song Q, 2013, IEEE T MED IMAGING, V32, P376, DOI 10.1109/TMI.2012.2227120
   Sredar N, 2013, BIOMED OPT EXPRESS, V4, P1153, DOI 10.1364/BOE.4.001153
   Xu J, 2007, PATTERN RECOGN, V40, P2063, DOI 10.1016/j.patcog.2006.10.015
   Yin FS, 2011, IEEE ENG MED BIO, P2626, DOI 10.1109/IEMBS.2011.6090724
   Zheng YJ, 2013, LECT NOTES COMPUT SC, V8150, P75, DOI 10.1007/978-3-642-40763-5_10
NR 34
TC 26
Z9 29
U1 1
U2 17
PU ELSEVIER
PI AMSTERDAM
PA RADARWEG 29, 1043 NX AMSTERDAM, NETHERLANDS
SN 1361-8415
EI 1361-8423
J9 MED IMAGE ANAL
JI Med. Image Anal.
PD JUL
PY 2017
VL 39
BP 206
EP 217
DI 10.1016/j.media.2017.04.007
PG 12
WC Computer Science, Artificial Intelligence; Computer Science,
   Interdisciplinary Applications; Engineering, Biomedical; Radiology,
   Nuclear Medicine & Medical Imaging
WE Science Citation Index Expanded (SCI-EXPANDED)
SC Computer Science; Engineering; Radiology, Nuclear Medicine & Medical
   Imaging
GA EY7VS
UT WOS:000404200900015
PM 28528295
OA Green Accepted
DA 2025-03-30
ER

PT J
AU Neiweem, AE
   Bussel, II
   Schuman, JS
   Brown, EN
   Loewen, NA
AF Neiweem, Ashley E.
   Bussel, Igor I.
   Schuman, Joel S.
   Brown, Eric N.
   Loewen, Nils A.
TI Glaucoma Surgery Calculator: Limited Additive Effect of
   Phacoemulsification on Intraocular Pressure in Ab Interno Trabeculectomy
SO PLOS ONE
LA English
DT Article
ID LENS IMPLANTATION; CATARACT-EXTRACTION; OUTFLOW FACILITY; RISK-FACTORS;
   REDUCTION; TRABECTOME; EYES
AB Purpose
   To compare intraocular pressure (IOP) reduction and to develop a predictive surgery calculator based on the results between trabectome-mediated ab interno trabeculectomy in pseudophakic patients versus phacoemulsification combined with trabectome-mediated ab interno trabeculectomy in phakic patients.
   Methods
   This observational surgical cohort study analyzed pseudophakic patients who received trabectome-mediated ab interno trabeculectomy (AIT) or phacoemulsification combined with AIT (phaco-AIT). Follow up for less than 12 months or neovascular glaucoma led to exclusion. Missing data was imputed by generating 5 similar but non-identical datasets. Groups were matched using Coarsened Exact Matching based on age, gender, type of glaucoma, race, preoperative number of glaucoma medications and baseline intraocular pressure (IOP). Linear regression was used to examine the outcome measures consisting of IOP and medications.
   Results
   Of 949 cases, 587 were included consisting of 235 AIT and 352 phaco-AIT. Baseline IOP between groups was statistically significant (p <= 0.01) in linear regression models and was minimized after Coarsened Exact Matching. An increment of 1 mmHg in baseline IOP was associated with a 0.73 +/- 0.03 mmHg IOP reduction. Phaco-AIT had an IOP reduction thatwas only 0.73 +/- 0.32 mmHg greater than that of AIT. The resulting calculator to determine IOP reduction consisted of the formula -13.54+0.73 x (phacoemulsification yes: 1, no: 0) + 0.73 x (baseline IOP) + 0.59 x (secondary open angle glaucoma yes: 1, no: 0) + 0.03 x (age) + 0.09 x (medications).
   Conclusions
   This predictive calculator for minimally invasive glaucoma surgery can assist clinical decision making. Only a small additional IOP reduction was observed when phacoemulsification was added to AIT. Patients with a higher baseline IOP had a greater IOP reduction.
C1 [Neiweem, Ashley E.] Rosalind Franklin Univ Med & Sci, Chicago Med Sch, Chicago, IL USA.
   [Bussel, Igor I.; Schuman, Joel S.; Brown, Eric N.; Loewen, Nils A.] Univ Pittsburgh, Sch Med, Dept Ophthalmol, Pittsburgh, PA 15261 USA.
   [Brown, Eric N.] Vanderbilt Univ, Sch Med, Dept Ophthalmol, Nashville, TN 37212 USA.
C3 Rosalind Franklin University of Medicine & Science; Chicago Medical
   School; Pennsylvania Commonwealth System of Higher Education (PCSHE);
   University of Pittsburgh; Vanderbilt University
RP Loewen, NA (corresponding author), Univ Pittsburgh, Sch Med, Dept Ophthalmol, Pittsburgh, PA 15261 USA.
EM Loewen.nils@gmail.com
RI Schuman, Joel/M-2389-2019; Schuman, Joel/K-7304-2012; Brown,
   Eric/A-1018-2010; Loewen, Nils/E-9946-2014
OI Schuman, Joel/0000-0002-8885-3766; Brown, Eric/0000-0002-2641-1890;
   Loewen, Nils/0000-0001-7167-1213
FU Research to Prevent Blindness Departmental Grant; Department of
   Ophthalmology, University of Pittsburgh
FX This work was supported by Research to Prevent Blindness Departmental
   Grant and Individual Grant from Department of Ophthalmology, University
   of Pittsburgh. The sponsor or funding organization had no role in the
   design or conduct of this research. The funders had no role in study
   design, data collection and analysis, decision to publish, or
   preparation of the manuscript.
CR [Anonymous], PLOS ONE IN PRESS
   Bussel II, 2015, BRIT J OPHTHALMOL, V99, P914, DOI 10.1136/bjophthalmol-2014-305577
   Bussel II, 2015, BRIT J OPHTHALMOL, V99, P258, DOI 10.1136/bjophthalmol-2013-304717
   Damji KF, 2006, BRIT J OPHTHALMOL, V90, P1014, DOI 10.1136/bjo.2006.091447
   Honaker J, 2011, J STAT SOFTW, V45, P1
   Iacus SM, 2012, POLIT ANAL, V20, P1, DOI 10.1093/pan/mpr013
   Iacus SM, 2011, J AM STAT ASSOC, V106, P345, DOI 10.1198/jasa.2011.tm09599
   Iordanous Y, 2014, J GLAUCOMA, V23, pE112, DOI 10.1097/IJG.0b013e31829d9bc7
   Jacobi PC, 2002, OPHTHALMOLOGY, V109, P1597, DOI 10.1016/S0161-6420(02)01123-5
   Kaplowitz K, 2014, BRIT J OPHTHALMOL, V98, P579, DOI 10.1136/bjophthalmol-2013-304256
   Kee C, 2000, BRIT J OPHTHALMOL, V84, P987, DOI 10.1136/bjo.84.9.987
   Klaver CCW, 1998, ARCH OPHTHALMOL-CHIC, V116, P653, DOI 10.1001/archopht.116.5.653
   Mansberger SL, 2012, OPHTHALMOLOGY, V119, P1826, DOI 10.1016/j.ophtha.2012.02.050
   Meyer MA, 1997, OPHTHALMOLOGY, V104, P1221, DOI 10.1016/S0161-6420(97)30154-7
   Mosaed S, 2015, MEDICINE, V94, DOI 10.1097/MD.0000000000001045
   O'Brien PD, 2007, CAN J OPHTHALMOL, V42, P51, DOI 10.3129/canjophthalmol.06-086
   Parikh HA, 2016, PLOS ONE, V11, DOI 10.1371/journal.pone.0149384
   Poley BJ, 2009, J CATARACT REFR SURG, V35, P1946, DOI 10.1016/j.jcrs.2009.05.061
   R Core Team, 2015, R: a language and environment for statistical computing
   ROSENQUIST R, 1989, CURR EYE RES, V8, P1233, DOI 10.3109/02713688909013902
   Samuelson TW, 2011, OPHTHALMOLOGY, V118, P459, DOI 10.1016/j.ophtha.2010.07.007
   Schuman JS, 1999, INVEST OPHTH VIS SCI, V40, P1676
   Shazly TA, 2011, CLIN OPHTHALMOL, V5, P377, DOI 10.2147/OPTH.S17237
   Shingleton BJ, 2006, J GLAUCOMA, V15, P494, DOI 10.1097/01.ijg.0000212294.31411.92
   Slabaugh MA, 2014, J CATARACT REFR SURG, V40, P538, DOI 10.1016/j.jcrs.2013.08.048
   Tham CCY, 2009, OPHTHALMOLOGY, V116, P725, DOI 10.1016/j.ophtha.2008.12.054
   Wang N, 2003, INVEST OPHTH VIS SCI, V44, P1977, DOI 10.1167/iovs.02-0631
   Weiner Y, 2015, J CATARACT REFR SURG, V41, P2081, DOI 10.1016/j.jcrs.2015.10.048
   Yang HS, 2013, AM J OPHTHALMOL, V156, P89, DOI 10.1016/j.ajo.2013.02.003
NR 29
TC 26
Z9 27
U1 0
U2 3
PU PUBLIC LIBRARY SCIENCE
PI SAN FRANCISCO
PA 1160 BATTERY STREET, STE 100, SAN FRANCISCO, CA 94111 USA
SN 1932-6203
J9 PLOS ONE
JI PLoS One
PD APR 14
PY 2016
VL 11
IS 4
AR e0153585
DI 10.1371/journal.pone.0153585
PG 11
WC Multidisciplinary Sciences
WE Science Citation Index Expanded (SCI-EXPANDED)
SC Science & Technology - Other Topics
GA DJ3UH
UT WOS:000374131700086
PM 27077914
OA Green Published, Green Accepted, gold
DA 2025-03-30
ER

PT J
AU Ko, YC
   Hwang, DK
   Chen, WT
   Lee, CC
   Liu, CJ
AF Ko, Yu-Chieh
   Hwang, De-Kuang
   Chen, Wei-Ta
   Lee, Ching-Chih
   Liu, Catherine J.
TI Impact of Socioeconomic Status on the Diagnosis of Primary Open-Angle
   Glaucoma and Primary Angle Closure Glaucoma: A Nationwide
   Population-Based Study in Taiwan
SO PLOS ONE
LA English
DT Article
ID OPTIC-NERVE HEAD; HEALTH-INSURANCE; VISUAL-FIELD; BLINDNESS; ADULTS;
   PREVALENCE; DISPARITY; KNOWLEDGE; DISEASE; MYOPIA
AB Purpose
   To understand the impact of socioeconomic status (SES) on the diagnosis of primary open-angle glaucoma (POAG) and primary angle closure glaucoma (PACG) in Taiwan.
   Methods
   Subjects with glaucoma were identified from the National Health Insurance Research Database of year 2006, which included one million randomly selected insurants. Individuals who had >= 4 ambulatory visits within one year which had the diagnosis code of POAG (ICD-9-CM 365.11 or 365.12) or PACG (365.23) and concurrent prescription of anti-glaucoma medication or surgery were selected. Individual SES was represented by monthly income calculated from the insurance premium. Neighborhood SES was defined based on neighborhood household income averages. Urbanization level of habitation was categorized into 3 levels. The odds ratio of having POAG or PACG in subjects with different SES was evaluated by using multiple logistic regression analysis.
   Results
   In total, 752 and 561 subjects with POAG and PACG, respectively, who were treated on a regular basis, were identified. The diagnosis of glaucoma was affected by age, gender, frequency of healthcare utilization, individual SES, and urbanization level of habitation. With the adjustment of age, gender, healthcare utilization, neighborhood SES and level of urbanization, subjects with lower income were more likely to be diagnosed as PACG, but less likely as POAG.
   Conclusions
   Subjects with more frequent healthcare utilization were more likely to be diagnosed with glaucoma. Subjects with low SES were more susceptible to PACG, but subjects with high SES were more likely to be diagnosed as POAG. This information is useful for the design and target participant setting in glaucoma education and screening campaign to maximize the efficacy of limited resources in preventing glaucoma blindness.
C1 [Ko, Yu-Chieh; Liu, Catherine J.] Taipei Vet Gen Hosp, Dept Ophthalmol, Taipei, Taiwan.
   [Ko, Yu-Chieh; Hwang, De-Kuang; Chen, Wei-Ta; Liu, Catherine J.] Natl Yang Ming Univ, Sch Med, Fac Med, Taipei 112, Taiwan.
   [Ko, Yu-Chieh] Natl Yang Ming Univ, Sch Med, Inst Clin Med, Taipei 112, Taiwan.
   [Hwang, De-Kuang] Taichung Vet Gen Hosp, Dept Ophthalmol, Taichung, Taiwan.
   [Chen, Wei-Ta] Taichung Vet Gen Hosp, Neurol Inst, Taichung, Taiwan.
   [Lee, Ching-Chih] Dalin Tzu Chi Hosp, Dept Otolaryngol, Buddhist Tzu Chi Med Fdn, Chiayi, Taiwan.
   [Lee, Ching-Chih] Tzu Chi Univ, Sch Med, Hualien, Taiwan.
C3 Taipei Veterans General Hospital; National Yang Ming Chiao Tung
   University; National Yang Ming Chiao Tung University; Taichung Veterans
   General Hospital; Taichung Veterans General Hospital; Buddhist Tzu Chi
   General Hospital; Dalin Tzu Chi Hospital; Tzu Chi University
RP Liu, CJ (corresponding author), Taipei Vet Gen Hosp, Dept Ophthalmol, Taipei, Taiwan.; Liu, CJ (corresponding author), Natl Yang Ming Univ, Sch Med, Fac Med, Taipei 112, Taiwan.; Lee, CC (corresponding author), Dalin Tzu Chi Hosp, Dept Otolaryngol, Buddhist Tzu Chi Med Fdn, Chiayi, Taiwan.; Lee, CC (corresponding author), Tzu Chi Univ, Sch Med, Hualien, Taiwan.
EM hematcd2@hotmail.com; jlliu@vghtpe.gov.tw
RI Liu, Chen-Hua/F-6608-2018; Hwang, DK/J-3931-2016; Chen,
   Weiyu/ABG-8195-2020
FU Taipei Veterans General Hospital, Taipei, Taiwan [V104C-180]; Ministry
   of Science and Technology, Taiwan [MOST 103-2628-B-075-001-MY3]
FX The project was supported by grant V104C-180 from the Taipei Veterans
   General Hospital, Taipei, Taiwan (http://www.vghtpe.gov.tw/doce/) and
   grant MOST 103-2628-B-075-001-MY3 from Ministry of Science and
   Technology, Taiwan (https://www.most.gov.tw/en/public). The funders had
   no role in study design, data collection and analysis, decision to
   publish, or preparation of the manuscript.
CR Attebo K, 1997, AUST NZ J OPHTHALMOL, V25, P283, DOI 10.1111/j.1442-9071.1997.tb01516.x
   Boland MV, 2008, OPHTHALMOLOGY, V115, P239, DOI 10.1016/j.ophtha.2007.03.086
   Buys YM, 2013, CAN J OPHTHALMOL, P4883
   Chen PP, 2003, OPHTHALMOLOGY, V110, P726, DOI 10.1016/S0161-6420(02)01974-7
   Chen YY, 2013, EYE, V27, P1070, DOI 10.1038/eye.2013.127
   Cheng CL, 2011, PHARMACOEPIDEM DR S, V20, P236, DOI 10.1002/pds.2087
   Ernest PJ, 2013, OPHTHALMOLOGY, V120, P512, DOI 10.1016/j.ophtha.2012.09.005
   Foster PJ, 2000, ARCH OPHTHALMOL-CHIC, V118, P1105, DOI 10.1001/archopht.118.8.1105
   Gogate P, 2011, INDIAN J OPHTHALMOL, V59, P29, DOI 10.4103/0301-4738.73720
   Hennis A, 2007, OPHTHALMOLOGY, V114, P1816, DOI 10.1016/j.ophtha.2007.06.013
   Hoevenaars JGMM, 2006, ACTA OPHTHALMOL SCAN, V84, P84, DOI 10.1111/j.1600-0420.2005.00587.x
   Hwang DK, 2014, JAMA OPHTHALMOL, V132, P1446, DOI 10.1001/jamaophthalmol.2014.3333
   Jin YP, 2011, CAN J OPHTHALMOL, V46, P133, DOI 10.3129/i10-120
   Ko YC, 2015, OPHTHAL EPIDEMIOL, V22, P109, DOI 10.3109/09286586.2015.1012270
   Ko YC, 2014, PLOS ONE, V9, DOI 10.1371/journal.pone.0107660
   Lee S, 2014, INVEST OPHTH VIS SCI, V55, P4378, DOI 10.1167/iovs.14-14227
   Lee TC, 2011, J POPUL STUD, V43, P1
   Lee YY, 2013, INVEST OPHTH VIS SCI, V54, P1026, DOI 10.1167/iovs.12-10480
   Leung VC, 2015, J GLAUCOMA, V24, P69, DOI 10.1097/IJG.0000000000000081
   Lin CC, 2005, J FORMOS MED ASSOC, V104, P157
   Liu CY., 2006, J HLTH MANAGEMENT, V4, P1, DOI [DOI 10.29805/JHM.200606.0001, 10.29805/JHM.200606.0001]
   Liu LF, 2012, HEALTH POLICY, V108, P246, DOI 10.1016/j.healthpol.2012.08.022
   Marcus MW, 2011, OPHTHALMOLOGY, V118, P1989, DOI 10.1016/j.ophtha.2011.03.012
   Mitry D, 2010, INVEST OPHTH VIS SCI, V51, P4963, DOI 10.1167/iovs.10-5400
   Ng WS, 2010, BRIT J OPHTHALMOL, V94, P85, DOI 10.1136/bjo.2008.153312
   Ulldemolins AR, 2012, INDIAN J OPHTHALMOL, V60, P368, DOI 10.4103/0301-4738.100529
   Tham YC, 2014, OPHTHALMOLOGY, V121, P2081, DOI 10.1016/j.ophtha.2014.05.013
   Topouzis F, 2008, AM J OPHTHALMOL, V145, P327, DOI 10.1016/j.ajo.2007.09.013
   Victora CG, 2008, LANCET, V371, P340, DOI 10.1016/S0140-6736(07)61692-4
   Wang Y., 2013, Adv. Civ. Eng, V2013, P8, DOI DOI 10.1371/J0URNAL.P0NE.0081045
   Wen CP, 2008, ANN INTERN MED, V148, P258, DOI 10.7326/0003-4819-148-4-200802190-00004
   Wong TY, 2002, BRIT J OPHTHALMOL, V86, P963, DOI 10.1136/bjo.86.9.963
   Xu L, 2008, AM J OPHTHALMOL, V145, P929, DOI 10.1016/j.ajo.2008.01.004
   Xu L, 2010, GRAEF ARCH CLIN EXP, V248, P49, DOI 10.1007/s00417-009-1204-5
   Yip JLY, 2011, OPHTHAL EPIDEMIOL, V18, P217, DOI 10.3109/09286586.2011.602507
   Zhang XZ, 2013, JAMA OPHTHALMOL, V131, P1198, DOI 10.1001/jamaophthalmol.2013.4694
NR 36
TC 26
Z9 26
U1 0
U2 4
PU PUBLIC LIBRARY SCIENCE
PI SAN FRANCISCO
PA 1160 BATTERY STREET, STE 100, SAN FRANCISCO, CA 94111 USA
SN 1932-6203
J9 PLOS ONE
JI PLoS One
PD FEB 23
PY 2016
VL 11
IS 2
AR e0149698
DI 10.1371/journal.pone.0149698
PG 10
WC Multidisciplinary Sciences
WE Science Citation Index Expanded (SCI-EXPANDED)
SC Science & Technology - Other Topics
GA DF2HK
UT WOS:000371163000019
PM 26905307
OA Green Published, gold, Green Submitted
DA 2025-03-30
ER

PT J
AU Tham, YC
   Aung, T
   Fan, Q
   Saw, SM
   Siantar, RG
   Wong, TY
   Cheng, CY
AF Tham, Yih-Chung
   Aung, Tin
   Fan, Qiao
   Saw, Seang-Mei
   Siantar, Rosalynn Grace
   Wong, Tien Y.
   Cheng, Ching-Yu
TI Joint Effects of Intraocular Pressure and Myopia on Risk of Primary
   Open-Angle Glaucoma: The Singapore Epidemiology of Eye Diseases Study
SO SCIENTIFIC REPORTS
LA English
DT Article
ID OPTIC-NERVE HEAD; CHINESE POPULATION; MALAY-EYE; PREVALENCE;
   PATHOPHYSIOLOGY; METHODOLOGY; PROGRESSION; WORLDWIDE; PEOPLE
AB We examined the joint effects of intraocular pressure (IOP) and myopia on the risk of primary open angle glaucoma (POAG) in a multi-ethnic Asian population. A total of 9,422 participants (18,469 eyes) in the Singapore Epidemiology of Eye Diseases Study were included. Of them, 213 subjects (273 eyes) had POAG. All participants underwent standardised examinations. The independent and joint effects of IOP and myopia on POAG were examined using logistic regression models. Generalised estimating equation models were used to account for correlation between eyes. Higher IOP, longer axial length, and more negative spherical equivalent were independently associated with POAG, after adjusting for relevant covariates (all P <= 0.005). Significant interaction between IOP and myopia on POAG was observed (P interaction = 0.025). Eyes with moderate-to-high myopia (<-3.0 dioptres) with high IOP (>= 20 mmHg) were 4.27 times (95% CI, 2.10-8.69) likely to have POAG, compared to eyes without myopia (>-0.5 dioptres) and with IOP <20 mmHg. Eyes with AL of >= 25.5 mm and high IOP (>= 20 mmHg) were 16.22 times (95% CI, 7.73 to 34.03) likely to have POAG, compared to eyes with shorter AL (<23.5 mm) and lower IOP (<20 mmHg). These findings may provide additional insights into the pathophysiology of POAG and are particularly relevant for Asian populations.
C1 [Tham, Yih-Chung; Aung, Tin; Fan, Qiao; Saw, Seang-Mei; Siantar, Rosalynn Grace; Wong, Tien Y.; Cheng, Ching-Yu] Singapore Natl Eye Ctr, Singapore Eye Res Inst, Singapore, Singapore.
   [Tham, Yih-Chung; Aung, Tin; Siantar, Rosalynn Grace; Wong, Tien Y.; Cheng, Ching-Yu] Natl Univ Singapore, Yong Loo Lin Sch Med, Dept Ophthalmol, Singapore 117595, Singapore.
   [Tham, Yih-Chung; Aung, Tin; Siantar, Rosalynn Grace; Wong, Tien Y.; Cheng, Ching-Yu] Natl Univ Hlth Syst, Singapore, Singapore.
   [Siantar, Rosalynn Grace] Tan Tock Seng Hosp, Natl Healthcare Grp Eye Inst, Singapore, Singapore.
   [Aung, Tin; Wong, Tien Y.; Cheng, Ching-Yu] Duke NUS Med Sch, Singapore, Singapore.
C3 National University of Singapore; Singapore National Eye Center;
   National University of Singapore; National University of Singapore; Tan
   Tock Seng Hospital; National University of Singapore
RP Cheng, CY (corresponding author), Singapore Natl Eye Ctr, Singapore Eye Res Inst, Singapore, Singapore.; Cheng, CY (corresponding author), Natl Univ Singapore, Yong Loo Lin Sch Med, Dept Ophthalmol, Singapore 117595, Singapore.; Cheng, CY (corresponding author), Natl Univ Hlth Syst, Singapore, Singapore.; Cheng, CY (corresponding author), Duke NUS Med Sch, Singapore, Singapore.
EM chingyu.cheng@duke-nus.edu.sg
RI Cheng, Ching-Yu/Y-2229-2019; Tin, Aung/B-6521-2009; Chung,
   Yih/AIF-2414-2022; Wong, Tien Y/AAC-9724-2020
OI , Yih Chung/0000-0002-6752-797X; Wong, Tien Y/0000-0002-8448-1264;
   Cheng, Ching-Yu/0000-0003-0655-885X
FU National Medical Research Council, Singapore [CSA/033/2012]
FX Acknowledgements of Financial Support: CYC is supported by the National
   Medical Research Council, Singapore [CSA/033/2012]. The funding
   organization had no role in the design or conduct of this research.
CR Burgoyne CF, 2005, PROG RETIN EYE RES, V24, P39, DOI 10.1016/j.preteyeres.2004.06.001
   Chua J, 2014, OPHTHALMOLOGY, V121, P2013, DOI 10.1016/j.ophtha.2014.04.041
   Downs JC, 2015, EXP EYE RES, V133, P19, DOI 10.1016/j.exer.2015.02.011
   Foong AWP, 2007, OPHTHAL EPIDEMIOL, V14, P25, DOI 10.1080/09286580600878844
   Foster PJ, 2014, EYE, V28, P202, DOI 10.1038/eye.2013.280
   Foster PJ, 2002, BRIT J OPHTHALMOL, V86, P238, DOI 10.1136/bjo.86.2.238
   Friedman DS, 2004, AM J OPHTHALMOL, V138, pS19, DOI 10.1016/j.ajo.2004.04.058
   Heijl A, 2002, ARCH OPHTHALMOL-CHIC, V120, P1268, DOI 10.1001/archopht.120.10.1268
   Hollands H, 2013, JAMA-J AM MED ASSOC, V309, P2035, DOI 10.1001/jama.2013.5099
   Jiang XJ, 2012, OPHTHALMOLOGY, V119, P2245, DOI 10.1016/j.ophtha.2012.05.030
   Jonas JB, 2005, EUR J OPHTHALMOL, V15, P41, DOI 10.1177/112067210501500107
   Kuzin AA, 2010, OPHTHALMOLOGY, V117, P1713, DOI 10.1016/j.ophtha.2010.01.035
   Lavanya R, 2009, OPHTHAL EPIDEMIOL, V16, P325, DOI 10.3109/09286580903144738
   Le A, 2003, INVEST OPHTH VIS SCI, V44, P3783, DOI 10.1167/iovs.03-0077
   Leske MC, 2008, OPHTHALMOLOGY, V115, P85, DOI 10.1016/j.ophtha.2007.03.017
   Liang YB, 2011, INVEST OPHTH VIS SCI, V52, P8250, DOI 10.1167/iovs.11-7472
   Lin HY, 2005, ARCH OPHTHALMOL-CHIC, V123, P381, DOI 10.1001/archopht.123.3.381
   Marcus MW, 2011, OPHTHALMOLOGY, V118, P1989, DOI 10.1016/j.ophtha.2011.03.012
   Meng WH, 2011, OPHTHALMOLOGICA, V225, P127, DOI 10.1159/000317072
   Mitchell P, 1999, OPHTHALMOLOGY, V106, P2010, DOI 10.1016/S0161-6420(99)90416-5
   Nangia V, 2010, OPHTHALMOLOGY, V117, P705, DOI 10.1016/j.ophtha.2009.09.003
   Pan CW, 2012, OPHTHAL PHYSL OPT, V32, P3, DOI 10.1111/j.1475-1313.2011.00884.x
   Perera SA, 2010, ARCH OPHTHALMOL-CHIC, V128, P900, DOI 10.1001/archophthalmol.2010.125
   Quigley HA, 2000, INVEST OPHTH VIS SCI, V41, P3460
   Quigley HA, 2006, BRIT J OPHTHALMOL, V90, P262, DOI 10.1136/bjo.2005.081224
   QUIGLEY HA, 1987, EYE, V1, P318, DOI 10.1038/eye.1987.51
   Quigley HA, 2011, LANCET, V377, P1367, DOI 10.1016/S0140-6736(10)61423-7
   Saw SM, 2006, BRIT J OPHTHALMOL, V90, P525, DOI 10.1136/bjo.2005.087999
   Suzuki Y, 2006, OPHTHALMOLOGY, V113, P1613, DOI 10.1016/j.ophtha.2006.03.059
   Tham Yih-Chung, 2014, Ophthalmology, V121, P2081, DOI 10.1016/j.ophtha.2014.05.013
   Vijaya L, 2014, OPHTHALMOLOGY, V121, P1370, DOI 10.1016/j.ophtha.2014.01.014
   Weinreb RN, 2014, JAMA-J AM MED ASSOC, V311, P1901, DOI 10.1001/jama.2014.3192
   Xu LA, 2007, OPHTHALMOLOGY, V114, P216, DOI 10.1016/j.ophtha.2006.06.050
   Yamamoto S, 2014, OPHTHALMOLOGY, V121, P1558, DOI 10.1016/j.ophtha.2014.03.003
   Zhou Q, 2012, OPHTHAL EPIDEMIOL, V19, P278, DOI 10.3109/09286586.2012.708084
NR 35
TC 26
Z9 32
U1 0
U2 12
PU NATURE PORTFOLIO
PI BERLIN
PA HEIDELBERGER PLATZ 3, BERLIN, 14197, GERMANY
SN 2045-2322
J9 SCI REP-UK
JI Sci Rep
PD JAN 13
PY 2016
VL 6
AR 19320
DI 10.1038/srep19320
PG 7
WC Multidisciplinary Sciences
WE Science Citation Index Expanded (SCI-EXPANDED)
SC Science & Technology - Other Topics
GA DC2SW
UT WOS:000369067700002
PM 26758554
OA Green Published, gold
DA 2025-03-30
ER

PT J
AU Burdon, KP
   Mitchell, P
   Lee, A
   Healey, PR
   White, AJR
   Rochtchina, E
   Thomas, PBM
   Wang, JJ
   Craig, JE
AF Burdon, Kathryn P.
   Mitchell, Paul
   Lee, Anne
   Healey, Paul R.
   White, Andrew J. R.
   Rochtchina, Elena
   Thomas, Peter B. M.
   Wang, Jie Jin
   Craig, Jamie E.
TI Association of Open-Angle Glaucoma Loci With Incident Glaucoma in the
   Blue Mountains Eye Study
SO AMERICAN JOURNAL OF OPHTHALMOLOGY
LA English
DT Article
ID GENOME-WIDE ASSOCIATION; SEVERE HYPERTENSION; VARIANTS; ACCURACY;
   PRESSURE; LINKAGE; TMCO1; GENE
AB PURPOSE: To determine if open-angle glaucoma (OAG)-associated single nucleotide polymorphisms (SNPs) are associated with incident glaucoma and if such genetic information is useful in OAG risk prediction.
   DESIGN: Case-control from within a population-based longitudinal study.
   METHODS: STUDY POPULATION: Individuals aged over 49 years of age living in the Blue Mountains region west of Sydney and enrolled in the Blue Mountains Eye Study. OBSERVATION: Cases for this sub-study (n = 67) developed incident OAG between baseline and 10-year visits, in either eye, while controls (n = 1919) had no evidence for OAG at any visit. All participants had an ocular examination and DNA genotyped for reported OAG risk SNPs. MAIN OUTCOME MEASURE: Incident OAG.
   RESULTS: Two loci also known to be associated with cup-to-disc ratio as well as OAG (9p21 near CD and SIX1/SIX6) were both significantly associated with incident GAG in the Blue Mountains Eye Study cohort (P = .006 and P = .004, respectively). The TMCO1 locus was nominally associated (P = .012), while the CAV1/CAV2 and 8q22 loci were not associated. Multivariate logistic regression and neural network analysis both indicated that the genetic risk factors contributed positively to the predictive models incorporating traditional risk factors.
   CONCLUSIONS: This study shows that previously reported genetic variations related to OAG and cup-to-disc ratio are associated with the onset of OAG and thus may become useful in risk prediction algorithms designed to target early treatment to those most at risk of developing glaucoma. (C) 2015 The Authors. Published by Elsevier Inc. All rights reserved.
C1 [Burdon, Kathryn P.; Craig, Jamie E.] Flinders Univ S Australia, Dept Ophthalmol, Adelaide, SA 5001, Australia.
   [Burdon, Kathryn P.] Univ Tasmania, Menzies Res Inst Tasmania, Hobart, Tas 7001, Australia.
   [Mitchell, Paul; Lee, Anne; Healey, Paul R.; White, Andrew J. R.; Rochtchina, Elena; Wang, Jie Jin] Univ Sydney, Dept Ophthalmol, Ctr Vis Res, Sydney, NSW 2006, Australia.
   [Mitchell, Paul; Lee, Anne; Healey, Paul R.; White, Andrew J. R.; Rochtchina, Elena; Wang, Jie Jin] Univ Sydney, Westmead Millennium Inst, Sydney, NSW 2006, Australia.
   [White, Andrew J. R.; Thomas, Peter B. M.] Univ Sydney, Save Sight Inst, Sydney, NSW 2006, Australia.
   [Thomas, Peter B. M.] Ipswich Hosp, Dept Ophthalmol, Ipswich, Suffolk, England.
C3 Flinders University South Australia; University of Tasmania; University
   of Sydney; University of Sydney; Westmead Institute for Medical
   Research; University of Sydney; Ipswich Hospital NHS Trust
RP Burdon, KP (corresponding author), Univ Tasmania, Menzies Res Inst Tasmania, Private Bag 23, Hobart, Tas 7001, Australia.
EM Kathryn.burdon@utas.edu.au
RI White, Andrew/E-8462-2013; Wang, Jie/P-1499-2014; Mitchell,
   Paul/P-1498-2014; Burdon, Kathryn/A-5026-2009
OI Healey, Paul/0009-0004-8341-0263; Craig, Jamie/0000-0001-9955-9696;
   Burdon, Kathryn/0000-0001-8217-1249; Thomas, Peter/0000-0003-1681-7659
FU Novartis (Frenchs Forest, NSW, Australia); Bayer (Pymble, NSW,
   Australia); Abbott (Pymble, NSW, Australia); MSD products; Alcon
   (Frenchs Forest, NSW, Australia); Allergan (Gordon, NSW; Australia);
   Allergan (Gordon, NSW, Australia); National Health and Medical Research
   Council (NHMRC) of Australia (Canberra, ACT); Career Development
   Fellowship [59594]; NHMRC Senior Research Fellowship [632909]; NHMRC
   Practitioner Fellowship [1065433]; NHMRC [974159, 211069, 302068];
   Centre for Clinical Research Excellence in Translational Clinical
   Research in Eye Diseases, CCRE in TCR-Eye [529923]; Australian NHMRC
   [512423, 475604, 529912]; Wellcome Trust, London, UK, Wellcome Trust
   Case Control Consortium 2 [085475/B/08/Z, 085475/08/Z]; Academy of
   Finland (AKA) [211069] Funding Source: Academy of Finland (AKA);
   National Health and Medical Research Council of Australia [1065433,
   632909] Funding Source: NHMRC
FX THE AUTHORS HAVE COMPLETED AND SUBMITTED THE ICMJE FORM FOR DISCLOSURE
   OF POTENTIAL CONFLICTS OF INTEREST and report the following: P. Mitchell
   received funding from Novartis (Frenchs Forest, NSW, Australia), Bayer
   (Pymble, NSW, Australia), and Abbott (Pymble, NSW, Australia); A. Lee
   from MSD products, Alcon (Frenchs Forest, NSW, Australia), and Allergan
   (Gordon, NSW; Australia); and A. White from Alcon (Frenchs Forest, NSW,
   Australia) and Allergan (Gordon, NSW, Australia); all for consultancy
   and lectures unrelated to the current project. K.P. Burdon is funded by
   a National Health and Medical Research Council (NHMRC) of Australia
   (Canberra, ACT), Career Development Fellowship (595944), J.J. Wang by an
   NHMRC Senior Research Fellowship (632909); and J.E. Craig by an NHMRC
   Practitioner Fellowship (1065433). The Blue Mountains Eye Study (BMES)
   was supported by NHMRC project grants (IDs 974159, 211069, 302068 to
   P.M.), and Centre for Clinical Research Excellence in Translational
   Clinical Research in Eye Diseases, CCRE in TCR-Eye, (grant ID 529923).
   The BMES genome-wide association study and genotyping costs were
   supported by Australian NHMRC project grant IDs 512423, 475604, and
   529912, and the Wellcome Trust, London, UK as part of Wellcome Trust
   Case Control Consortium 2 (A. Viswanathan, P. McGuffin, P. Mitchell, F.
   Topouzis, P. Foster, grant IDs 085475/B/08/Z and 085475/08/Z).
   Contributions of authors: design and conduct of the study (K.P.B.,
   P.R.H., A.J.R.W., J.E.C.); collection, management, analysis, and
   interpretation of the data (K.P.B., P.M., A.L., P.R.H., A.J.R.W., E.R.,
   J.J.W., P.B.M.T., J.E.C.); preparation, review, or approval of the
   manuscript (K.P.B., P.M., A.L., P.R.H., A.J.R.W., E.R., J.J.W.,
   P.B.M.T., J.E.C.).
CR Burdon KP, 2011, NAT GENET, V43, P574, DOI 10.1038/ng.824
   Donnelly P, 2013, HUM MOL GENET, V22, P4653, DOI 10.1093/hmg/ddt293
   Healey PR, 2010, OPHTHALMOLOGY, V117, P1667, DOI 10.1016/j.ophtha.2010.07.001
   Kawasaki R, 2013, OPHTHALMOLOGY, V120, P84, DOI 10.1016/j.ophtha.2012.07.007
   McNaught AI, 2000, ARCH OPHTHALMOL-CHIC, V118, P900
   Mitchell P, 1996, OPHTHALMOLOGY, V103, P1661, DOI 10.1016/S0161-6420(96)30449-1
   NHMRC, 2010, guidelines for the screening, prognosis, diagnosis, management and prevention of glaucoma
   Purcell S, 2003, BIOINFORMATICS, V19, P149, DOI 10.1093/bioinformatics/19.1.149
   Purcell S, 2007, AM J HUM GENET, V81, P559, DOI 10.1086/519795
   Quigley HA, 2006, BRIT J OPHTHALMOL, V90, P262, DOI 10.1136/bjo.2005.081224
   Ramdas WD, 2010, PLOS GENET, V6, DOI 10.1371/journal.pgen.1000978
   Rezaie T, 2002, SCIENCE, V295, P1077, DOI 10.1126/science.1066901
   Sharma S, 2012, INVEST OPHTH VIS SCI, V53, P4917, DOI 10.1167/iovs.11-9047
   Smith W, 2004, HYPERTENSION, V44, P442, DOI 10.1161/01.HYP.0000140772.40322.ec
   Souzeau E, 2012, CLIN EXP OPHTHALMOL, V40, P569, DOI 10.1111/j.1442-9071.2011.02742.x
   Stone EM, 1997, SCIENCE, V275, P668, DOI 10.1126/science.275.5300.668
   Thorleifsson G, 2010, NAT GENET, V42, P906, DOI 10.1038/ng.661
   van Koolwijk LME, 2012, PLOS GENET, V8, DOI 10.1371/journal.pgen.1002611
   Wang JJ, 2008, AM J EPIDEMIOL, V168, P80, DOI 10.1093/aje/kwn100
   Wiggs JL, 2012, PLOS GENET, V8, P413, DOI 10.1371/journal.pgen.1002654
NR 20
TC 26
Z9 30
U1 0
U2 4
PU ELSEVIER SCIENCE INC
PI NEW YORK
PA 360 PARK AVE SOUTH, NEW YORK, NY 10010-1710 USA
SN 0002-9394
EI 1879-1891
J9 AM J OPHTHALMOL
JI Am. J. Ophthalmol.
PD JAN
PY 2015
VL 159
IS 1
BP 31
EP 36
DI 10.1016/j.ajo.2014.09.020
PG 6
WC Ophthalmology
WE Science Citation Index Expanded (SCI-EXPANDED)
SC Ophthalmology
GA AY7NU
UT WOS:000347747500005
PM 25242315
OA hybrid, Green Published, Green Accepted
DA 2025-03-30
ER

PT J
AU Lai, FHP
   Lok, JYC
   Chow, PPC
   Young, AL
AF Lai, Frank H. P.
   Lok, Julie Y. C.
   Chow, Prudence P. C.
   Young, Alvin L.
TI Clinical Outcomes of Cataract Surgery in Very Elderly Adults
SO JOURNAL OF THE AMERICAN GERIATRICS SOCIETY
LA English
DT Article
DE cataract surgery; elderly; visual outcome; morbidity; risk factor
ID ELECTRONIC MULTICENTER AUDIT; PREVALENCE; COMPLICATIONS; IMPAIRMENT;
   CHINESE; IMPACT; OLDER; LENS; AGE
AB ObjectivesTo investigate the clinical outcomes of cataract surgery elderly adults.
   DesignRetrospective cohort study.
   SettingTwo clustered hospitals.
   ParticipantsTwo hundred seven individuals aged 90 and older who underwent cataract surgery for primary senile cataracts.
   MeasurementsBest-corrected preoperative and postoperative Snellen visual acuity, type of cataract, surgical techniques, preoperative systemic or ocular comorbidities, and intraoperative and postoperative complications were assessed. Improvement of visual acuity was defined as a decrease in logMAR acuity of 0.1. Factors associated with visual outcome within 6months after surgery were identified using logistic regression modeling. The duration of postoperative survival was calculated.
   ResultsIn the 207 participants (mean age 92.02.1), 79.7% achieved visual improvement after cataract surgery. Forty-eight percent (mean age 97.4 +/- 2.8) were alive on December 31, 2012. The most common systemic comorbidities were hypertension (66.2%), diabetes mellitus (25.1%), and myocardial infarction (19.8%). Age-related macular degeneration (AMRD) (15.9%), glaucoma (10.6%), and myopic degeneration (5.3%) were the three most common ocular comorbidities. Uncomplicated cataract surgery was performed in 87.0% cases. The most common complications were vitreous loss (8.2%), posterior capsular rupture (7.2%), and zonular rupture (4.8%). Participants with AMRD (P=.001, odds ratio (OR)=4.77, 95% confidence interval (CI)=1.86-12.26) and vitreous loss (P=.001, OR=12.86, 95% CI=2.71-61.10) were less likely to achieve postoperative visual improvement.
   ConclusionDespite a high prevalence of systemic and ocular comorbidities in very elderly adults, good clinical outcomes of cataract surgery were attainable. ARMD and vitreous loss were associated with a lower chance of postoperative visual improvement.
C1 [Lai, Frank H. P.; Lok, Julie Y. C.; Chow, Prudence P. C.; Young, Alvin L.] Chinese Univ Hong Kong, Dept Ophthalmol & Visual Sci, Shatin, Hong Kong, Peoples R China.
C3 Chinese University of Hong Kong
RP Young, AL (corresponding author), Chinese Univ Hong Kong, Prince Wales Hosp, Dept Ophthalmol & Visual Sci, Shatin, Hong Kong, Peoples R China.
EM youngla@ha.org.hk
OI Lai, Hiu Ping/0000-0002-4446-3790
CR [Anonymous], 2000, Community Eye Health, V13, P17
   Beebe Michael., 2007, Current Procedural Terminology: CPT
   Behndig A, 2011, J CATARACT REFR SURG, V37, P1539, DOI 10.1016/j.jcrs.2011.05.021
   Berler D K, 2000, Trans Am Ophthalmol Soc, V98, P127
   Berler DK., 2000, T AM OPHTHAL SOC, V98, P130
   CHARLSON ME, 1987, J CHRON DIS, V40, P373, DOI 10.1016/0021-9681(87)90171-8
   Chen SJ, 2012, INVEST OPHTH VIS SCI, V53, P4868, DOI 10.1167/iovs.12-9919
   CHYLACK LT, 1993, ARCH OPHTHALMOL-CHIC, V111, P831, DOI 10.1001/archopht.1993.01090060119035
   CLAOUE C, 1993, EYE, V7, P735, DOI 10.1038/eye.1993.171
   Forooghian F, 2009, OPHTHALMOLOGY, V116, P2093, DOI 10.1016/j.ophtha.2009.04.033
   Greenberg PB, 2011, OPHTHALMOLOGY, V118, P507, DOI 10.1016/j.ophtha.2010.07.023
   Ishii K, 2008, AM J OPHTHALMOL, V146, P404, DOI 10.1016/j.ajo.2008.05.014
   Jaycock P, 2009, EYE, V23, P38, DOI 10.1038/sj.eye.6703015
   Lundström M, 2000, J CATARACT REFR SURG, V26, P408, DOI 10.1016/S0886-3350(99)00418-6
   Mehmet B., 2009, J OPTOM, V2, P138, DOI 10.3921/joptom.2009.138
   Minassian DC, 2000, BRIT J OPHTHALMOL, V84, P4, DOI 10.1136/bjo.84.1.4
   Mönestam E, 2004, AM J OPHTHALMOL, V137, P145, DOI 10.1016/S0002-9394(03)00900-0
   Mönestam E, 2012, J CATARACT REFR SURG, V38, P409, DOI 10.1016/j.jcrs.2011.09.041
   Mutoh T, 2012, CAN J OPHTHALMOL, V47, P140, DOI 10.1016/j.jcjo.2012.01.009
   Panchapakesan J, 2004, EYE, V18, P278, DOI 10.1038/sj.eye.6700641
   Robbie SJ, 2006, BRIT J OPHTHALMOL, V90, P1516, DOI 10.1136/bjo.2006.098764
   Rosen E, 2009, EYE, V23, P1120, DOI 10.1038/eye.2008.203
   Sakabe I, 1998, OPHTHALMOLOGY, V105, P295, DOI 10.1016/S0161-6420(98)93172-4
   Sparrow JM, 2012, EYE, V26, P821, DOI 10.1038/eye.2012.51
   Syam PP, 2004, EYE, V18, P59, DOI 10.1038/sj.eye.6700521
   Tabin G, 2008, CURR OPIN OPHTHALMOL, V19, P55, DOI 10.1097/ICU.0b013e3282f154bd
   Tseng VL, 2011, OPHTHALMOLOGY, V118, P1229, DOI 10.1016/j.ophtha.2010.11.023
   Westcott MC, 2000, BRIT J OPHTHALMOL, V84, P1380, DOI 10.1136/bjo.84.12.1380
   Wolff JL, 2002, ARCH INTERN MED, V162, P2269, DOI 10.1001/archinte.162.20.2269
   Young AL, 2004, BRIT J OPHTHALMOL, V88, P193, DOI 10.1136/bjo.2003.021816
NR 30
TC 26
Z9 28
U1 0
U2 10
PU WILEY
PI HOBOKEN
PA 111 RIVER ST, HOBOKEN 07030-5774, NJ USA
SN 0002-8614
EI 1532-5415
J9 J AM GERIATR SOC
JI J. Am. Geriatr. Soc.
PD JAN
PY 2014
VL 62
IS 1
BP 165
EP 170
DI 10.1111/jgs.12590
PG 6
WC Geriatrics & Gerontology; Gerontology
WE Science Citation Index Expanded (SCI-EXPANDED); Social Science Citation Index (SSCI)
SC Geriatrics & Gerontology
GA 292AS
UT WOS:000329874600023
PM 24279708
DA 2025-03-30
ER

PT J
AU Ceylan, OM
   Demirdögen, BC
   Mumcuoglu, T
   Aykut, O
AF Ceylan, Osman Melih
   Demirdogen, Birsen Can
   Mumcuoglu, Tarkan
   Aykut, Osman
TI Evaluation of Essential and Toxic Trace Elements in Pseudoexfoliation
   Syndrome and Pseudoexfoliation Glaucoma
SO BIOLOGICAL TRACE ELEMENT RESEARCH
LA English
DT Article
DE Pseudoexfoliation syndrome; Pseudoexfoliation glaucoma; Trace elements
ID MOLECULAR-MECHANISM; MANGANESE; METALS; COPPER; ZINC; DEFICIENCY;
   MAGNESIUM; ALUMINUM; EXPOSURE; SELENIUM
AB Pseudoexfoliation syndrome (PEX), an age-related disorder of the eye, is associated with significant ophthalmic morbidity and can lead to pseudoexfoliation glaucoma (PEG). The etiology of this disorder has not been clearly understood. Trace elements have been suggested to have roles in the pathogenesis of several disorders. This study aimed to determine whether trace element levels have a role in the development of PEX and/or PEG. Levels of zinc (Zn), copper (Cu), selenium (Se), manganese (Mn), chromium (Cr), cobalt (Co), molybdenum (Mo), nickel (Ni), vanadium (V), arsenic (As), aluminum (Al), mercury (Hg), cadmium (Cd), and strontium (Sr) were determined in serum samples of 32 cases of PEX, 30 cases of PEG, and 32 control subjects using inductively coupled plasma-mass spectrometry. Mn, Mo, and Hg concentrations were found to be significantly increased in patients with PEX. Logistic regression revealed Mn and Hg as the strongest determinants of PEX and Mo as the strongest determinant of PEG in the studied Turkish subjects. Levels of Mn, Cr, Co, Mo, Al, Hg, Sr, Ni, V, and As were determined for the first time in these ophthalmological disorders. Increased levels of serum Mn, Mo, and Hg suggest a possible role of these elements in the pathobiology of PEX.
C1 [Ceylan, Osman Melih; Mumcuoglu, Tarkan] Gulhane Mil Med Acad, Dept Ophthalmol, Ankara, Turkey.
   [Demirdogen, Birsen Can; Aykut, Osman] Natl Publ Hlth Agcy, Turkish Minist Hlth, Ankara, Turkey.
C3 Gulhane Military Medical Academy; Ministry of Health - Turkey
RP Demirdögen, BC (corresponding author), Natl Publ Hlth Agcy, Turkish Minist Hlth, Ankara, Turkey.
EM birsencan.demirdogen@gmail.com
RI CEYLAN, OSMAN/AEB-2334-2022; Can Demirdogen, Birsen/AEQ-0219-2022
OI ceyan, osman/0000-0002-8832-8013
CR [Anonymous], 2001, Dietary reference intakes for vitamin A, vitamin K, boron, chromium, copper, iodine, iron, manganese, molybdenum, nickel, silicon, vanadium, and zinc, P420, DOI [10.17226/10026, DOI 10.17226/10026]
   Barceloux DG, 1999, J TOXICOL-CLIN TOXIC, V37, P231, DOI 10.1081/CLT-100102422
   BHAT KS, 1988, NUTR REP INT, V37, P157
   Bhat S., 2010, KOR J OPHTHALMOL, V22, P330
   Bruhn RL, 2009, BRIT J OPHTHALMOL, V93, P1155, DOI 10.1136/bjo.2007.125997
   Carvalho CML, 2008, J BIOL CHEM, V283, P11913, DOI 10.1074/jbc.M710133200
   Chaudhary DP, 2010, BIOL TRACE ELEM RES, V134, P119, DOI 10.1007/s12011-009-8465-z
   Clifton JC, 2007, PEDIATR CLIN N AM, V54, P237, DOI 10.1016/j.pcl.2007.02.005
   CRAPPER DR, 1973, SCIENCE, V180, P511, DOI 10.1126/science.180.4085.511
   Cumurcu T, 2006, EUR J OPHTHALMOL, V16, P548, DOI 10.1177/112067210601600408
   Fields M, 1999, BRIT J NUTR, V81, P85, DOI 10.1017/S0007114599000203
   GANROT PO, 1986, ENVIRON HEALTH PERSP, V65, P363, DOI 10.2307/3430204
   Goyer R., 2004, Issue Paper on the Human Health Effects of Metals
   Hampton R, MEDSCAPE
   Huang WH, 1997, CLIN CHIM ACTA, V261, P117, DOI 10.1016/S0009-8981(97)06520-0
   Isimer A, 1993, RET VIT, V1, P148
   JACQUES PF, 1988, ARCH OPHTHALMOL-CHIC, V106, P337, DOI 10.1001/archopht.1988.01060130363022
   KARCIOGLU ZA, 1982, SURV OPHTHALMOL, V27, P114, DOI 10.1016/0039-6257(82)90195-3
   Khosla P K, 1983, Indian J Ophthalmol, V31, P545
   Laganovska G, 2003, ADV EXP MED BIOL, V527, P367
   MARIE PJ, 1986, METABOLISM, V35, P547, DOI 10.1016/0026-0495(86)90013-2
   MCGAHAN MC, 1983, CURR EYE RES, V2, P883, DOI 10.3109/02713688209020026
   Mills C.F., 1987, Trace Elements in Human and Animal Nutrition, V1, P429
   OWEN CA, 1973, AM J PHYSIOL, V224, P514
   Panteli VS, 2009, BIOL TRACE ELEM RES, V132, P9, DOI 10.1007/s12011-009-8380-3
   Prabhakaran K, 2008, BRAIN RES BULL, V76, P361, DOI 10.1016/j.brainresbull.2008.03.004
   Sayre LM, 2000, CELL MOL BIOL, V46, P731
   Stearns DM, 2000, BIOFACTORS, V11, P149, DOI 10.1002/biof.5520110301
   SULLIVAN JF, 1979, J NUTR, V109, P1432, DOI 10.1093/jn/109.8.1432
   Wu A. H. B., 2006, Tietz clinical guide to laboratory test, V4th
   YALAZ M, 1992, ACTA OPHTHALMOL, V70, P209
   Yildirim Z, 2007, ANN NY ACAD SCI, V1100, P207, DOI 10.1196/annals.1395.020
   Yilmaz A, 2011, AM J OPHTHALMOL, V151, P272, DOI 10.1016/j.ajo.2010.08.032
   Zatta P, 2003, BRAIN RES BULL, V62, P15, DOI 10.1016/S0361-9230(03)00182-5
   Zoric L, 2006, EUR J OPHTHALMOL, V16, P268, DOI 10.1177/112067210601600212
NR 35
TC 26
Z9 26
U1 0
U2 14
PU HUMANA PRESS INC
PI TOTOWA
PA 999 RIVERVIEW DRIVE SUITE 208, TOTOWA, NJ 07512 USA
SN 0163-4984
EI 1559-0720
J9 BIOL TRACE ELEM RES
JI Biol. Trace Elem. Res.
PD JUN
PY 2013
VL 153
IS 1-3
BP 28
EP 34
DI 10.1007/s12011-013-9644-5
PG 7
WC Biochemistry & Molecular Biology; Endocrinology & Metabolism
WE Science Citation Index Expanded (SCI-EXPANDED)
SC Biochemistry & Molecular Biology; Endocrinology & Metabolism
GA 155KF
UT WOS:000319745900006
PM 23512169
DA 2025-03-30
ER

PT J
AU Kasim, B
   Irkeç, M
   Alikasifoglu, M
   Orhan, M
   Mocan, MC
   Aktas, D
AF Kasim, Burcu
   Irkec, Murat
   Alikasifoglu, Mehmet
   Orhan, Mehmet
   Mocan, Mehmet Cem
   Aktas, Dilek
TI Association of LOXL1 gene polymorphisms with exfoliation
   syndrome/glaucoma and primary open angle glaucoma in a Turkish
   population
SO MOLECULAR VISION
LA English
DT Article
ID OXIDASE-LIKE 1; SINGLE NUCLEOTIDE POLYMORPHISMS; COMMON SEQUENCE
   VARIANTS; PSEUDOEXFOLIATION SYNDROME; LYSYL OXIDASE; PIGMENTARY
   GLAUCOMA; JAPANESE; CHINESE; SUSCEPTIBILITY; GERMAN
AB Purpose: To investigate the association of lysyl oxidase like 1 (LOXL1) variants with exfoliation syndrome (XFS), exfoliation glaucoma (XFG), and primary open angle glaucoma (POAG) in a Turkish population.
   Methods: Two LOXL1 single nucleotide polymorphisms ( SNPs), rs1048661 (R141L) and rs3825942 (G153D), were analyzed in 300 Turkish patients ( 100 patients with XFS, 100 patients with XFG, 100 patients with POAG) and 100 control subjects.
   Results: The T allele of rs1048661 was underrepresented in patients with XFS ( odds ratio [ OR]=0.334, 95% confidence interval [CI]: 0.198-0.564, p=2.54x10(-5)) and XFG (OR=0.366, 95% CI: 0.219-0.611, p=8.56x10(-5)) compared to the control subjects. None of the patients with XFS or XFG had the A allele of rs3825942, whereas 16% of the control subjects had that variant (OR=0.025, 95% CI: 0.003-0.188, p=3.69x10(-9)). No association was observed between the SNPs studied and POAG. By using logistic regression analysis, the effect of rs1048661 remained significant (p=8.45x10(-8)) after controlling for the effect of rs3825942, whereas rs3825942 was not significant with conditioning on rs1048661. Female gender was protective against the disease controlling with the effect of the two SNPs (OR=0.527, 95% CI: 0.358-0.776, p=0.001).
   Conclusions: The findings of the current study indicate that in a logistic regression analysis model the T allele of rs1048661 is the most important risk-modifying factor for the development of XFS and XFG. Our results also confirm in a Turkish population the findings of previous reports describing the association between LOXL1 polymorphisms and XFS/XFG but not with POAG. The allele and genotype distribution in this cohort appear to be similar to those of Caucasians.
C1 [Kasim, Burcu; Irkec, Murat; Orhan, Mehmet; Mocan, Mehmet Cem] Hacettepe Univ, Sch Med, Dept Ophthalmol, TR-06100 Ankara, Turkey.
   [Alikasifoglu, Mehmet; Aktas, Dilek] Hacettepe Univ, Sch Med, Dept Med Genet, TR-06100 Ankara, Turkey.
C3 Hacettepe University; Hacettepe University
RP Irkeç, M (corresponding author), Hacettepe Univ, Sch Med, Dept Ophthalmol, TR-06100 Ankara, Turkey.
EM mirkec@isnet.net.tr
RI irkec, murat/AAE-4259-2019; Kasım, Burcu/JXN-2901-2024; ALIKASIFOGLU,
   MEHMET/I-9490-2013; Mocan, Cem/JJD-2440-2023
OI Mocan, Mehmet Cem/0000-0002-3419-9105; Kasim, Burcu/0000-0001-5364-2945
FU Scientific Research Foundation of Hacettepe University School of
   Medicine [011D04101016]
FX This research was supported by Scientific Research Foundation of
   Hacettepe University School of Medicine (011D04101016). None of the
   authors have any proprietary interest.
CR Abu-Amero KK, 2010, MOL VIS, V16, P2805
   Aragon-Martin JA, 2008, MOL VIS, V14, P533
   Challa P, 2008, MOL VIS, V14, P146
   Chen L, 2009, MOL VIS, V15, P2349
   Fuse N, 2008, MOL VIS, V14, P1338
   Gong WF, 2008, MOL VIS, V14, P2381
   Hewitt AW, 2008, HUM MOL GENET, V17, P710, DOI 10.1093/hmg/ddm342
   Holló G, 2011, J GLAUCOMA, V20, P143, DOI 10.1097/IJG.0b013e3181d9d8dd
   Lee KYC, 2009, MOL VIS, V15, P1120
   Lemmelä S, 2009, J HUM GENET, V54, P289, DOI 10.1038/jhg.2009.28
   Liu YT, 2008, INVEST OPHTH VIS SCI, V49, P3465, DOI 10.1167/iovs.08-1850
   Lucero HA, 2006, CELL MOL LIFE SCI, V63, P2304, DOI 10.1007/s00018-006-6149-9
   Mabuchi F, 2008, MOL VIS, V14, P1303
   Malukiewicz G, 2011, ACTA OPHTHALMOL, V89, pE64, DOI 10.1111/j.1755-3768.2010.02083.x
   Micheal S, 2012, MOL VIS, V18, P1040
   Mori K, 2008, MOL VIS, V14, P1037
   Mossböck G, 2008, MOL VIS, V14, P857
   Pasutto F, 2008, INVEST OPHTH VIS SCI, V49, P1459, DOI 10.1167/iovs.07-1449
   Ramprasad VL, 2008, MOL VIS, V14, P318
   Rao KN, 2008, MOL VIS, V14, P1254
   Rautenbach RM, 2011, ARCH OPHTHALMOL-CHIC, V129, P206, DOI 10.1001/archophthalmol.2010.349
   Ritch R, 2003, PROG RETIN EYE RES, V22, P253, DOI 10.1016/S1350-9462(02)00014-9
   Ritch R, 2001, SURV OPHTHALMOL, V45, P265, DOI 10.1016/S0039-6257(00)00196-X
   Sagong M, 2011, MOL VIS, V17, P2808
   Schlötzer-Schrehardt U, 2012, OPHTHALMOLOGY, V119, P1832, DOI 10.1016/j.ophtha.2012.03.015
   Schlötzer-Schrehardt U, 2008, AM J PATHOL, V173, P1724, DOI 10.2353/ajpath.2008.080535
   Thorleifsson G, 2007, SCIENCE, V317, P1397, DOI 10.1126/science.1146554
   Williams SEI, 2010, MOL VIS, V16, P705
   Wolf C, 2010, J GLAUCOMA, V19, P136, DOI 10.1097/IJG.0b013e31819f9330
   YALAZ M, 1992, ACTA OPHTHALMOL, V70, P209
NR 30
TC 26
Z9 31
U1 0
U2 5
PU MOLECULAR VISION
PI ATLANTA
PA C/O JEFF BOATRIGHT, LAB B, 5500 EMORY EYE CENTER, 1327 CLIFTON RD, N E,
   ATLANTA, GA 30322 USA
SN 1090-0535
J9 MOL VIS
JI Mol. Vis.
PD JAN 28
PY 2013
VL 19
BP 114
EP 120
PG 7
WC Biochemistry & Molecular Biology; Ophthalmology
WE Science Citation Index Expanded (SCI-EXPANDED)
SC Biochemistry & Molecular Biology; Ophthalmology
GA 089KO
UT WOS:000314909600002
PM 23378724
DA 2025-03-30
ER

PT J
AU Wang, XL
   Harmon, J
   Zabrieskie, N
   Chen, YH
   Grob, S
   Williams, B
   Lee, C
   Kasuga, D
   Shaw, PX
   Buehler, J
   Wang, NL
   Zhang, K
AF Wang, Xiaolei
   Harmon, Jennifer
   Zabrieskie, Norman
   Chen, Yuhong
   Grob, Seanna
   Williams, Brice
   Lee, Clara
   Kasuga, Daniel
   Shaw, Peter X.
   Buehler, Jeanette
   Wang, Ningli
   Zhang, Kang
TI Using the Utah Population Database to assess familial risk of primary
   open angle glaucoma
SO VISION RESEARCH
LA English
DT Article
DE Primary open angle glaucoma; Genetic epidemiology; Genetics
ID BALTIMORE EYE SURVEY; BEAVER-DAM EYE; ORDERED SUBSET ANALYSIS; BLUE
   MOUNTAINS EYE; INTRAOCULAR-PRESSURE; PREVALENCE; GENE; AGGREGATION;
   OPTINEURIN; HISTORY
AB Purpose: Primary open angle glaucoma (POAG) is a leading cause of irreversible blindness in the elderly. Previous epidemiological studies have identified family history, ethnic origin, age, high intraocular pressure and diabetes mellitus as risk factors. However, it is difficult to assess the extent family history plays in this disease process. The Utah Population Database (UPDB), created by the University of Utah, has recently become a resource for which greater than 9 million records are available for use. The UPDB is divided into two major data sets from which family members can be identified, namely 1.6 million genealogy records and 2 million Utah birth certificates. This study utilizes these resources to assess the familial risk of POAG within the Utah Population.
   Methods: The University of Utah's hospital and clinic records were searched for patients with primary and chronic open angle glaucoma (ICD9 codes 365.04 and 365.11) between the years 1995 and 2005. A case-control analysis was then performed with specialized UPDB software that was modified to constrain the control and pedigree populations to over 1 million University of Utah-UPDB linked records. Controls were matched to cases by gender and birth year (+/- 2.5 years) with only one control being used per case. Population-attributable risk (PAR) to familial factors and relative risk (RR) were computed using conditional logistic regression (CLR).
   Results: From the original 1.5 million medical records, 6198 patients with glaucoma were identified. Of these, 3391 met the inclusion criteria, which required patients to have at least one parent or one child in the UPDB. The PAR in this population was found to be 0.20, indicating 20% of the risk for glaucoma is attributable to genetic factors. CLR computations also showed a significantly increased relative risk (p<0.05) in first cousins (RR = 1.45 (95% confidence interval (CI) 1.16-1.8)), second cousins (RR = 1.19 (95% CI 1.08-1.32)), siblings (RR = 3.76 (95% CI 2.66-5.31)), parents (RR = 6.25 (95% CI 3.94-9.9)) and children (RR = 6.77 (95% CI 3.39-13.5)).
   Conclusions: Based on these familial data, there is a significantly higher prevalence of glaucoma in both first and second generation relatives of those affected as compared to relatives in the control group. When compared with other epidemiologic studies, such as an analysis of first-degree relatives of patients from the Rotterdam study, which showed a PAR of 16%, our study actually demonstrates a greater familial contribution to glaucoma. The UPDB is a valuable and unique resource providing a large population from which to analyze the familial risk of glaucoma. Published by Elsevier Ltd.
C1 [Wang, Xiaolei; Chen, Yuhong; Grob, Seanna; Lee, Clara; Kasuga, Daniel; Shaw, Peter X.; Zhang, Kang] Univ Calif San Diego, Dept Ophthalmol, La Jolla, CA 92037 USA.
   [Wang, Xiaolei; Chen, Yuhong; Grob, Seanna; Lee, Clara; Kasuga, Daniel; Shaw, Peter X.; Zhang, Kang] Univ Calif San Diego, Shiley Eye Ctr, La Jolla, CA 92037 USA.
   [Wang, Xiaolei; Chen, Yuhong; Grob, Seanna; Lee, Clara; Kasuga, Daniel; Shaw, Peter X.; Zhang, Kang] Univ Calif San Diego, Inst Genom Med, La Jolla, CA 92037 USA.
   [Wang, Xiaolei; Grob, Seanna; Wang, Ningli] Capital Med Univ, Beijing Tongren Hosp, Beijing Tongren Eye Ctr, Beijing 100730, Peoples R China.
   [Harmon, Jennifer; Zabrieskie, Norman; Chen, Yuhong; Williams, Brice; Buehler, Jeanette; Zhang, Kang] Univ Utah, Moran Eye Ctr, Salt Lake City, UT USA.
C3 University of California System; University of California San Diego;
   University of California System; University of California San Diego;
   University of California System; University of California San Diego;
   Capital Medical University; Utah System of Higher Education; University
   of Utah
RP Zhang, K (corresponding author), Univ Calif San Diego, Dept Ophthalmol, La Jolla, CA 92037 USA.
EM wningli@vip.163.com; kangzhang@ucsd.edu
RI Harmon, Jennifer/GRJ-4006-2022; Zhang, Kang/Y-2740-2019
OI WANG, Xiaolei/0000-0003-0528-2265
FU Huntsman Cancer Institute; National Institutes of Health
FX Partial support for all data sets within UPDB was provided by the
   Huntsman Cancer Institute, with special thanks to Geraldine Mineau. We
   would also like to acknowledge the grants from the National Institutes
   of Health, Burroughs Wellcome Fund.
CR Allingham RR, 2005, INVEST OPHTH VIS SCI, V46, P2002, DOI 10.1167/iovs.04-1477
   Alward WLM, 2003, AM J OPHTHALMOL, V136, P904, DOI 10.1016/S0002-9394(03)00577-4
   Alward WLM, 2002, ARCH OPHTHALMOL-CHIC, V120, P1189
   Bai Y, 2000, AM J EPIDEMIOL, V151, P927
   Boucher K M, 2001, J Epidemiol Biostat, V6, P377
   BRUZZI P, 1985, AM J EPIDEMIOL, V122, P904, DOI 10.1093/oxfordjournals.aje.a114174
   COFFEY M, 1993, BRIT J OPHTHALMOL, V77, P17, DOI 10.1136/bjo.77.1.17
   DAUBS JG, 1981, T OPHTHAL SOC UK, V101, P121
   DIELEMANS I, 1994, OPHTHALMOLOGY, V101, P1851
   DIELEMANS I, 1995, OPHTHALMOLOGY, V102, P54
   DRANCE SM, 1981, ARCH OPHTHALMOL-CHIC, V99, P1019, DOI 10.1001/archopht.1981.03930011019007
   Fingert JH, 1999, HUM MOL GENET, V8, P899, DOI 10.1093/hmg/8.5.899
   GOLDGAR DE, 1994, J NATL CANCER I, V86, P1600, DOI 10.1093/jnci/86.21.1600
   Green CM, 2007, CLIN EXP OPHTHALMOL, V35, P793, DOI 10.1111/j.1442-9071.2007.01612.x
   Hewitt AW, 2006, AM J OPHTHALMOL, V142, P324, DOI 10.1016/j.ajo.2006.02.041
   Jonas JB, 1999, SURV OPHTHALMOL, V43, P293, DOI 10.1016/S0039-6257(98)00049-6
   JORDE LB, 1989, ANN HUM GENET, V53, P339, DOI 10.1111/j.1469-1809.1989.tb01803.x
   KATZ J, 1988, AM J PREV MED, V4, P110, DOI 10.1016/S0749-3797(18)31205-4
   KERBER RA, 1995, GENET EPIDEMIOL, V12, P291, DOI 10.1002/gepi.1370120306
   KLEIN BEK, 1994, OPHTHALMOLOGY, V101, P1173
   KLEIN BEK, 1992, OPHTHALMOLOGY, V99, P1499
   KLEIN BEK, 1993, OPHTHALMOLOGY, V100, P1609
   LEIGHTON DA, 1976, SOCIETY, V96, P28
   Leske MC, 2008, OPHTHALMOLOGY, V115, P85, DOI 10.1016/j.ophtha.2007.03.017
   LESKE MC, 1983, AM J EPIDEMIOL, V118, P166, DOI 10.1093/oxfordjournals.aje.a113626
   LESKE MC, 1994, ARCH OPHTHALMOL-CHIC, V112, P821, DOI 10.1001/archopht.1994.01090180121046
   Leung YF, 2003, INVEST OPHTH VIS SCI, V44, P3880, DOI 10.1167/iovs.02-0693
   Luo L, 2008, VISION RES, V48, P494, DOI 10.1016/j.visres.2007.11.013
   MASON RP, 1989, OPHTHALMOLOGY, V96, P1363
   MCLELLAN T, 1984, AM J HUM GENET, V36, P836
   Mitchell P, 1996, OPHTHALMOLOGY, V103, P1661, DOI 10.1016/S0161-6420(96)30449-1
   Mitchell P, 1997, OPHTHALMOLOGY, V104, P712, DOI 10.1016/S0161-6420(97)30247-4
   Monemi S, 2005, HUM MOL GENET, V14, P725, DOI 10.1093/hmg/ddi068
   Quigley HA, 2006, BRIT J OPHTHALMOL, V90, P262, DOI 10.1136/bjo.2005.081224
   Quigley HA, 1999, PROG RETIN EYE RES, V18, P39, DOI 10.1016/S1350-9462(98)00014-7
   Quigley HA, 1996, BRIT J OPHTHALMOL, V80, P389, DOI 10.1136/bjo.80.5.389
   QUIGLEY HA, 1993, J MED, V328, P1097
   Rezaie T, 2002, SCIENCE, V295, P1077, DOI 10.1126/science.1066901
   Stone EM, 1997, SCIENCE, V275, P668, DOI 10.1126/science.275.5300.668
   Sung VCT, 2006, BRIT J OPHTHALMOL, V90, P59, DOI 10.1136/bjo.2005.072751
   TEIKARI JM, 1987, ACTA OPHTHALMOL, V65, P715
   TIELSCH JM, 1995, OPHTHALMOLOGY, V102, P48
   TIELSCH JM, 1995, ARCH OPHTHALMOL-CHIC, V113, P216, DOI 10.1001/archopht.1995.01100020100038
   TIELSCH JM, 1991, JAMA-J AM MED ASSOC, V266, P369, DOI 10.1001/jama.266.3.369
   TIELSCH JM, 1994, ARCH OPHTHALMOL-CHIC, V112, P69, DOI 10.1001/archopht.1994.01090130079022
   TUULONEN A, 1991, AM J OPHTHALMOL, V111, P485, DOI 10.1016/S0002-9394(14)72385-2
   WILSON MR, 1987, ARCH OPHTHALMOL-CHIC, V105, P1066
   Wolfs RCW, 1998, ARCH OPHTHALMOL-CHIC, V116, P1640, DOI 10.1001/archopht.116.12.1640
   Woodroffe A, 2006, EXP EYE RES, V82, P1068, DOI 10.1016/j.exer.2005.10.008
   Wylie JE, 2003, TRENDS BIOTECHNOL, V21, P113, DOI 10.1016/S0167-7799(02)00039-2
NR 50
TC 26
Z9 29
U1 1
U2 4
PU PERGAMON-ELSEVIER SCIENCE LTD
PI OXFORD
PA THE BOULEVARD, LANGFORD LANE, KIDLINGTON, OXFORD OX5 1GB, ENGLAND
SN 0042-6989
EI 1878-5646
J9 VISION RES
JI Vision Res.
PD NOV 23
PY 2010
VL 50
IS 23
SI SI
BP 2391
EP 2395
DI 10.1016/j.visres.2010.09.018
PG 5
WC Neurosciences; Ophthalmology; Psychology
WE Science Citation Index Expanded (SCI-EXPANDED)
SC Neurosciences & Neurology; Ophthalmology; Psychology
GA 679WN
UT WOS:000284191600008
PM 20858511
DA 2025-03-30
ER

PT J
AU Sung, KR
   Wollstein, G
   Schuman, JS
   Bilonick, RA
   Ishikawa, H
   Townsend, KA
   Kagemann, L
   Gabriele, ML
AF Sung, K. R.
   Wollstein, G.
   Schuman, J. S.
   Bilonick, R. A.
   Ishikawa, H.
   Townsend, K. A.
   Kagemann, L.
   Gabriele, M. L.
CA Adv Imaging Glaucoma Study Grp
TI Scan quality effect on glaucoma discrimination by glaucoma imaging
   devices
SO BRITISH JOURNAL OF OPHTHALMOLOGY
LA English
DT Article; Proceedings Paper
CT International Symposium on Imaging of the Eye
CY MAY, 2006
CL Ft Lauderdale, FL
ID OPTICAL COHERENCE TOMOGRAPHY; OPEN-ANGLE GLAUCOMA; HEIDELBERG RETINA
   TOMOGRAPH; RISK-FACTORS; GDX VCC; POPULATION; PREVALENCE; SIZE
AB Aim: To evaluate, within ocular imaging scans of acceptable quality as determined by manufacturers' guidelines, the effects of image quality on glaucoma discrimination capabilities.
   Methods: One hundred and four healthy and 75 glaucomatous eyes from the Advanced Imaging in Glaucoma Study (AIGS) were imaged with GDx-VCC, HRT II and StratusOCT. Quality score (QS >= 8), pixel standard deviation (SD <= 50) and signal strength (SS >= 5) were used as quality parameter cut-offs, respectively. GDx nerve fibre indicator (NFI) and HRT Moorfields regression analysis (MRA) classifications and OCT mean retinal nerve fibre layer (RNFL) thickness were used as the discriminatory parameters. Logistic regression models were used to model the dichotomous clinical classification (healthy vs glaucoma) as a function of image-quality parameters and discriminatory parameters.
   Results: Quality parameter covariates were statistically non-significant for GDx and HRT but had an inverse effect on OCT in predicting disease (a higher SS had a lower probability of glaucoma). Age was a significant covariate for GDx and HRT, but not OCT, while ethnicity and interaction between the image quality and the institute where scans were acquired were significant covariates in the OCT models.
   Conclusion: Scan quality within the range recommended as acceptable by the manufacturer of each imaging device does not affect the glaucoma discriminating ability of GDx or HRT but does affect Stratus OCT glaucoma discrimination.
C1 [Sung, K. R.; Wollstein, G.; Schuman, J. S.; Bilonick, R. A.; Ishikawa, H.; Townsend, K. A.; Kagemann, L.; Gabriele, M. L.; Adv Imaging Glaucoma Study Grp] Univ Pittsburgh, UPMC Eye Ctr, Inst Eye & Ear,Sch Med, Ophthalmol & Visual Sci Res Ctr,Dept Ophthalmol, Pittsburgh, PA 15213 USA.
C3 Pennsylvania Commonwealth System of Higher Education (PCSHE); University
   of Pittsburgh
RP Schuman, JS (corresponding author), Univ Pittsburgh, UPMC Eye Ctr, Inst Eye & Ear,Sch Med, Ophthalmol & Visual Sci Res Ctr,Dept Ophthalmol, 203 Lothrop St,Suite 816, Pittsburgh, PA 15213 USA.
EM schumanjs@upmc.edu
RI Schuman, Joel/M-2389-2019; Kagemann, Larry/B-6255-2013; Ishikawa,
   Hiroshi/ABC-6293-2020; Ishikawa, Hiroshi/D-6370-2014; Schuman,
   Joel/K-7304-2012
OI Ishikawa, Hiroshi/0000-0001-6310-5748; Schuman,
   Joel/0000-0002-8885-3766; Kagemann, Larry/0000-0001-8961-0187
FU NEI NIH HHS [R01 EY013516, P30 EY008098, P30-EY008098-23, R01
   EY013516-06, R01-EY013178-09, R01-EY013516-06, P30 EY008098-20, R01
   EY013178-09, R01 EY013178] Funding Source: Medline
CR AKAIKE H, 1974, IEEE T AUTOMAT CONTR, VAC19, P716, DOI 10.1109/TAC.1974.1100705
   Bumham K. P., 2002, Model selection and multimodel inference: A practical informationtheoretic approach, DOI 10.1007/978-0-387-22456-5_5
   Coleman AL, 2008, SURV OPHTHALMOL, V53, pS3, DOI 10.1016/j.survophthal.2008.08.006
   Gabriele ML, 2008, OPHTHALMOLOGY, V115, P673, DOI 10.1016/j.ophtha.2007.05.045
   He MG, 2006, INVEST OPHTH VIS SCI, V47, P2782, DOI 10.1167/iovs.06-0051
   Jeoung JW, 2005, OPHTHALMOLOGY, V112, P2157, DOI 10.1016/j.ophtha.2005.07.012
   Le A, 2003, INVEST OPHTH VIS SCI, V44, P3783, DOI 10.1167/iovs.03-0077
   Leske MC, 2008, OPHTHALMOLOGY, V115, P85, DOI 10.1016/j.ophtha.2007.03.017
   Medeiros FA, 2006, INVEST OPHTH VIS SCI, V47, P1008, DOI 10.1167/iovs.05-1133
   Medeiros FA, 2004, ARCH OPHTHALMOL-CHIC, V122, P827, DOI 10.1001/archopht.122.6.827
   Miglior S, 2003, AM J OPHTHALMOL, V136, P26, DOI 10.1016/S0002-9394(03)00084-9
   Ray R, 2005, AM J OPHTHALMOL, V139, P18, DOI 10.1016/j.ajo.2004.07.050
   Reus NJ, 2004, OPHTHALMOLOGY, V111, P1860, DOI 10.1016/j.ophtha.2004.04.024
   Rudnicka AR, 2006, INVEST OPHTH VIS SCI, V47, P4254, DOI 10.1167/iovs.06-0299
   Sadda SR, 2006, OPHTHALMOLOGY, V113, P285, DOI 10.1016/j.ophtha.2005.10.005
   Sihota R, 2006, INVEST OPHTH VIS SCI, V47, P2006, DOI 10.1167/iovs.05-1102
   Stein DM, 2006, OPHTHALMOLOGY, V113, P985, DOI 10.1016/j.ophtha.2006.02.018
   Stein DM, 2006, BRIT J OPHTHALMOL, V90, P186, DOI 10.1136/bjo.2004.059824
   Strouthidis NG, 2005, BRIT J OPHTHALMOL, V89, P1427, DOI 10.1136/bjo.2005.067298
   Suzuki Y, 2006, OPHTHALMOLOGY, V113, P1613, DOI 10.1016/j.ophtha.2006.03.059
   Wollstein G, 2004, AM J OPHTHALMOL, V138, P218, DOI 10.1016/j.ajo.2004.03.019
   Zangwill L, 1997, ARCH OPHTHALMOL-CHIC, V115, P983, DOI 10.1001/archopht.1997.01100160153003
   2005, GLAUCOMA MODULE HEID
   2006, GDX VCC OPERATION MA
   2004, STRATUSOCT USER MANU
NR 25
TC 26
Z9 30
U1 0
U2 2
PU BMJ PUBLISHING GROUP
PI LONDON
PA BRITISH MED ASSOC HOUSE, TAVISTOCK SQUARE, LONDON WC1H 9JR, ENGLAND
SN 0007-1161
EI 1468-2079
J9 BRIT J OPHTHALMOL
JI Br. J. Ophthalmol.
PD DEC
PY 2009
VL 93
IS 12
BP 1580
EP 1584
DI 10.1136/bjo.2008.152223
PG 5
WC Ophthalmology
WE Science Citation Index Expanded (SCI-EXPANDED); Conference Proceedings Citation Index - Science (CPCI-S)
SC Ophthalmology
GA 525BE
UT WOS:000272187300009
PM 19692363
OA Green Accepted
DA 2025-03-30
ER

PT J
AU Saito, H
   Tsutsumi, T
   Araie, M
   Tomidokoro, A
   Iwase, A
AF Saito, Hitomi
   Tsutsumi, Tae
   Araie, Makoto
   Tomidokoro, Atsuo
   Iwase, Aiko
TI Sensitivity and Specificity of the Heidelberg Retina Tomograph II
   Version 3.0 in a Population-based Study: The Tajimi Study
SO OPHTHALMOLOGY
LA English
DT Article
ID GLAUCOMA PROBABILITY SCORE; OPTIC-NERVE DAMAGE; FREQUENCY-DOUBLING
   TECHNOLOGY; MACHINE LEARNING CLASSIFIERS; DIAGNOSTIC ABILITY;
   AUTOMATED-ANALYSIS; PREVALENCE; DISC; JAPANESE; EYES
AB Purpose: To evaluate the sensitivity and specificity of the 3 glaucoma classification programs, the FS Mikelberg discriminant function (FSM), Moorfields Regression Analysis (MRA), and Glaucoma Probability Score (GPS) of version 3.0 of the Heidelberg Retina Tomograph (HRT) II (Heidelberg Engineering, Dossenheim, Germany), in a population-based setting for the first time.
   Design: Population-based cross-sectional study.
   Participants: One randomly chosen eye of each subject without glaucoma, subject with glaucoma, and subject with suspected glaucoma with reliable HRT II measurements from the Tajimi study (2297 eyes of 2297 subjects) were included for analysis.
   Methods: Glaucoma was diagnosed by the optic disc and visual field findings according to the criteria of the International Society of Geographical and Epidemiological Ophthalmology. The sensitivity and specificity of FSM, MRA, and GPS were calculated. Characteristics of erroneously diagnosed glaucoma (false-negative) eyes and factors that influenced specificity with the 3 programs were investigated.
   Main Outcome Measures: Sensitivity and specificity of FSM, MRA, and GPS.
   Results: Sensitivity and specificity varied significantly among the 3 programs: 59.1%, 39.4%, and 65.2% (P = 0.02 similar to 0.003, chi-square test), and 86.7%, 96.1%, and 83.0% (P<0.0001) with FMS, MRA, and GPS, respectively. MRA gave the lowest sensitivity but the highest specificity. Positive predictive values for these programs ranged between 0.10 and 0.23, whereas negative predictive values ranged between 0.98 and 0.99. False-negative eyes had significantly better visual field indexes (P<0.01 similar to 0.002, Mann-Whitney U test) and smaller cup and larger rim parameters compared with true-positive glaucoma eyes. Older age and hyperopia were negatively correlated with the specificity of GPS but not with that of FMS and MRA. Larger disc area was significantly associated with decreased specificity of all programs.
   Conclusions: In a population-based setting, the sensitivity of the HRT II was unsatisfactory with any of the classification programs, whereas specificity was satisfactory. A significant percentage of the glaucoma discs were labeled as normal, and eyes in the earlier stage of the disease appear to be more likely to be misdiagnosed as normal. Factors such as age, refraction, and disc area had an influence on specificity, but the degree of its influence was different for each classification program.
   Financial Disclosure(s): The author(s) have no proprietary or commercial interest in any materials discussed in this article. Ophthalmology 2009; 116:1854-1861 (C) 2009 by the American Academy of Ophthalmology.
C1 [Saito, Hitomi; Tsutsumi, Tae; Iwase, Aiko] Tajimi Municipal Hosp, Dept Ophthalmol, Gifu 5078511, Japan.
   [Saito, Hitomi; Tsutsumi, Tae; Araie, Makoto; Tomidokoro, Atsuo] Univ Tokyo, Grad Sch Med, Dept Ophthalmol, Tokyo, Japan.
C3 University of Tokyo
RP Iwase, A (corresponding author), Tajimi Municipal Hosp, Dept Ophthalmol, 3-43 Maebata Cho, Gifu 5078511, Japan.
EM aiko-gif@umin.ac.jp
OI Iwase, Aiko/0000-0001-5950-4260; Saito, Hitomi/0000-0002-8587-6081
CR Anderson D R., 1999, Automated Static Perimetry, V2nd, P152
   Burgansky-Eliash Z, 2007, OPHTHALMOLOGY, V114, P466, DOI 10.1016/j.ophtha.2006.08.022
   Casson J, 2007, BRIT J OPHTHALMOL, V91, P710, DOI 10.1136/bjo.2006.107573
   Coops A, 2006, INVEST OPHTH VIS SCI, V47, P5348, DOI 10.1167/iovs.06-0579
   Ferreras A, 2008, OPHTHALMOLOGY, V115, P775, DOI 10.1016/j.ophtha.2007.06.032
   Ferreras A, 2008, AM J OPHTHALMOL, V145, P354, DOI 10.1016/j.ajo.2007.09.039
   Ferreras A, 2007, OPHTHALMOLOGY, V114, P1981, DOI 10.1016/j.ophtha.2007.01.015
   Ford BA, 2003, OPHTHALMOLOGY, V110, P1145, DOI 10.1016/S0161-6420(03)00230-6
   Foster PJ, 2002, BRIT J OPHTHALMOL, V86, P238, DOI 10.1136/bjo.86.2.238
   Hawker MJ, 2006, OPHTHALMOLOGY, V113, P778, DOI 10.1016/j.ophtha.2005.10.068
   Iwase A, 2004, OPHTHALMOLOGY, V111, P1641, DOI 10.1016/j.ophtha.2004.03.029
   Iwase A, 2007, OPHTHALMOLOGY, V114, P27, DOI 10.1016/j.ophtha.2006.06.041
   Iwase A, 2006, OPHTHALMOLOGY, V113, P1354, DOI 10.1016/j.ophtha.2006.04.022
   Jonas JB, 2000, INVEST OPHTH VIS SCI, V41, P1764
   Lester M, 1997, OPHTHALMOLOGY, V104, P545
   Mikelberg F S, 1995, J Glaucoma, V4, P242
   Moreno-Montañés J, 2008, AM J OPHTHALMOL, V145, P360, DOI 10.1016/j.ajo.2007.09.006
   Oddone F, 2008, OPHTHALMOLOGY, V115, P1358, DOI 10.1016/j.ophtha.2008.01.007
   PEDERSON JE, 1980, ARCH OPHTHALMOL-CHIC, V98, P490
   QUIGLEY HA, 1979, OPHTHALMOLOGY, V86, P1803
   QUIGLEY HA, 1980, ARCH OPHTHALMOL-CHIC, V98, P1564
   QUIGLEY HA, 1992, OPHTHALMOLOGY, V99, P19
   Saito H, 2009, J GLAUCOMA, V18, P227, DOI 10.1097/IJG.0b013e3181815438
   Sakata K, 2007, INVEST OPHTH VIS SCI, V48, P4974, DOI 10.1167/iovs.07-0342
   Swindale NV, 2000, INVEST OPHTH VIS SCI, V41, P1730
   Townsend KA, 2008, BRIT J OPHTHALMOL, V92, P814, DOI 10.1136/bjo.2007.133074
   Uchida H, 1996, INVEST OPHTH VIS SCI, V37, P2393
   Wadood AC, 2002, AM J OPHTHALMOL, V133, P327, DOI 10.1016/S0002-9394(01)01424-6
   Wollstein G, 1998, OPHTHALMOLOGY, V105, P1557, DOI 10.1016/S0161-6420(98)98047-2
   Yamamoto T, 2005, OPHTHALMOLOGY, V112, P1661, DOI 10.1016/j.ophtha.2005.05.012
   Zangwill LM, 2004, INVEST OPHTH VIS SCI, V45, P3144, DOI 10.1167/iovs.04-0202
NR 31
TC 26
Z9 27
U1 0
U2 0
PU ELSEVIER SCIENCE INC
PI NEW YORK
PA 360 PARK AVE SOUTH, NEW YORK, NY 10010-1710 USA
SN 0161-6420
EI 1549-4713
J9 OPHTHALMOLOGY
JI Ophthalmology
PD OCT
PY 2009
VL 116
IS 10
BP 1854
EP 1861
DI 10.1016/j.ophtha.2009.03.048
PG 8
WC Ophthalmology
WE Science Citation Index Expanded (SCI-EXPANDED)
SC Ophthalmology
GA 506RX
UT WOS:000270794600004
PM 19660814
DA 2025-03-30
ER

PT J
AU Ferreras, A
   Pablo, LE
   Larrosa, JM
   Polo, V
   Pajarín, AB
   Honrubia, FM
AF Ferreras, Antonio
   Pablo, Luis E.
   Larrosa, Jose M.
   Polo, Vicente
   Pajarin, Ana B.
   Honrubia, Francisco M.
TI Discriminating between normal and glaucoma-damaged eyes with the
   Heidelberg Retina Tomograph 3
SO OPHTHALMOLOGY
LA English
DT Article
ID HEIDELBERG RETINA TOMOGRAPH; OPTIC-NERVE HEAD; TEST-RETEST VARIABILITY;
   VISUAL-FIELD; DIAGNOSTIC-ACCURACY; AUTOMATED-ANALYSIS; STRUCTURAL
   DAMAGE; ROC ANALYSIS; DISC; REPRODUCIBILITY
AB Purpose: To determine and validate the diagnostic ability of a linear discriminant function (LDF) based on global stereometric parameters obtained using the Heidelberg Retina Tomograph version 3 (HRT3) for discriminating between healthy eyes and eyes with glaucomatous visual field loss.
   Design: Cross-sectional study.
   Participants: The authors prospectively selected 81 consecutive healthy subjects and 85 consecutive patients with open-angle glaucoma. Another prospective sample of 225 normal eyes and 210 glaucoma eyes was used to evaluate how well the LDF performed in another population.
   Methods: Participants were divided into 2 groups depending on the results of standard automated perimetry and intraocular pressure. All participants underwent imaging of the optic nerve head with the HRT3.
   Main Outcome Measures: The LDF was calculated according to the stepwise logistic regression results of global optic nerve head parameters and glaucoma probability score numerical values. The diagnostic accuracy of the LDF and other parameters included in the software of the HRT3 was evaluated in another independent population.
   Results: Based on the results of the stepwise binary logistic regression analysis, the function proposed was LDF = 8.23 - 8.00 x contour line modulation temporal superior + 9.41 x cup shape measure - 4.07 x rim area. The areas under the receiver operating characteristic curve were 0.875 for the LDF, 0.845 for the Frederick S. Mikelberg (FSM) discriminant function, and 0.838 for the Reinhard O. W. Burk (RB) discriminant function. There were no significant differences between these values. The LDF and the FSM and RB discriminant functions yielded sensitivities of 74.2%, 70.4%, and 67.6%, respectively, at a fixed specificity of 85%.
   Conclusions: Compared with the HIRT-provided parameters, the proposed LDF exhibited higher diagnostic ability than most available analyses. The LDF had a better sensitivity and specificity balance than the FSM and RB discriminant functions, regardless of optic disc size. Ophthalmology
C1 [Ferreras, Antonio; Pablo, Luis E.; Larrosa, Jose M.; Polo, Vicente; Honrubia, Francisco M.] Miguel Servet Univ Hosp, Dept Ophthalmol, Zaragoza 50009, Spain.
   [Pajarin, Ana B.] Ctr Salud San Pablo, Zaragoza, Spain.
C3 Miguel Servet University Hospital
RP Ferreras, A (corresponding author), Miguel Servet Univ Hosp, Dept Ophthalmol, Isabel Catolica 1-3, Zaragoza 50009, Spain.
EM aferreras@msn.com
RI Ferreras, Antonio/AAF-4220-2020
OI Larrosa, Jose Manuel/0000-0003-4403-4854; Polo Llorens,
   Vicente/0000-0002-1402-3129; Perez-Olivan, Susana/0000-0003-3513-4714;
   Larrosa Poves, Jose Manuel/0000-0002-6745-7668; Ferreras,
   Antonio/0000-0002-2914-2593
CR [Anonymous], 2005, PREF PRACT PATT PRIM, P3
   [Anonymous], ESSENTIAL HRT PRIMER
   [Anonymous], PERIMETRY UPDATE 199
   Bathija R, 1998, J GLAUCOMA, V7, P121
   Bossuyt PM, 2003, CLIN CHEM, V49, P7, DOI 10.1373/49.1.7
   BRIGATTI L, 1995, ARCH OPHTHALMOL-CHIC, V113, P1191, DOI 10.1001/archopht.1995.01100090117032
   Centre for Evidence Based Medicine, LIK RAT
   Chauhan BC, 1999, INVEST OPHTH VIS SCI, V40, P648
   CHYLACK LT, 1993, ARCH OPHTHALMOL-CHIC, V111, P831, DOI 10.1001/archopht.1993.01090060119035
   Coops A, 2006, INVEST OPHTH VIS SCI, V47, P5348, DOI 10.1167/iovs.06-0579
   Ferreras A, 2007, OPHTHALMOLOGY, V114, P1981, DOI 10.1016/j.ophtha.2007.01.015
   Garway-Heath DF, 1998, BRIT J OPHTHALMOL, V82, P986, DOI 10.1136/bjo.82.9.986
   Girkin C., 2005, ESSENTIAL HRT PRIMER, P1
   Greaney MJ, 2002, INVEST OPHTH VIS SCI, V43, P140
   HANLEY JA, 1983, RADIOLOGY, V148, P839, DOI 10.1148/radiology.148.3.6878708
   *HEID ENG, 2005, HEID RET TOM GLAUC M
   HEIJL A, 1989, AM J OPHTHALMOL, V108, P130, DOI 10.1016/0002-9394(89)90006-8
   Hodapp E., 1993, Clinical Decisions in Glaucoma
   Iester M, 1997, CAN J OPHTHALMOL, V32, P382
   Iester M, 1997, J GLAUCOMA, V6, P78
   JANKNECHT P, 1994, BRIT J OPHTHALMOL, V78, P760, DOI 10.1136/bjo.78.10.760
   Kamal DS, 1999, BRIT J OPHTHALMOL, V83, P290, DOI 10.1136/bjo.83.3.290
   Lester M, 1997, OPHTHALMOLOGY, V104, P545
   LESTER M, 1997, J GLAUCOMA, V6, P363
   Medeiros FA, 2006, INVEST OPHTH VIS SCI, V47, P1008, DOI 10.1167/iovs.05-1133
   Medeiros FA, 2004, ARCH OPHTHALMOL-CHIC, V122, P827, DOI 10.1001/archopht.122.6.827
   Medeiros FA, 2007, BRIT J OPHTHALMOL, V91, P273, DOI 10.1136/bjo.2006.107409
   Miglior S, 2001, OPHTHALMOLOGY, V108, P1621, DOI 10.1016/S0161-6420(01)00676-5
   Mikelberg F S, 1995, J Glaucoma, V4, P242
   Mistlberger A, 1999, OPHTHALMOLOGY, V106, P2027, DOI 10.1016/S0161-6420(99)90419-0
   Quigley HA, 1999, PROG RETIN EYE RES, V18, P39, DOI 10.1016/S1350-9462(98)00014-7
   ROHRSCHNEIDER K, 1994, OPHTHALMOLOGY, V101, P1044
   Saruhan A, 1998, J GLAUCOMA, V7, P420
   Shunmugam M, 2006, INVEST OPHTH VIS SCI, V47, P2317, DOI 10.1167/iovs.05-1250
   Swindale NV, 2000, INVEST OPHTH VIS SCI, V41, P1730
   Uchida H, 1996, INVEST OPHTH VIS SCI, V37, P2393
   Vihanninjoki K, 2000, GRAEF ARCH CLIN EXP, V238, P477, DOI 10.1007/s004179900119
   Wagner RF, 2001, ACAD RADIOL, V8, P328, DOI 10.1016/S1076-6332(03)80502-0
   Wollstein G, 1998, OPHTHALMOLOGY, V105, P1557, DOI 10.1016/S0161-6420(98)98047-2
   Zangwill LM, 2001, ARCH OPHTHALMOL-CHIC, V119, P985, DOI 10.1001/archopht.119.7.985
   2005, OPHTHALMOLOGY, V2007, P3
NR 41
TC 26
Z9 33
U1 0
U2 2
PU ELSEVIER SCIENCE INC
PI NEW YORK
PA STE 800, 230 PARK AVE, NEW YORK, NY 10169 USA
SN 0161-6420
EI 1549-4713
J9 OPHTHALMOLOGY
JI Ophthalmology
PD MAY
PY 2008
VL 115
IS 5
BP 775
EP 781
DI 10.1016/j.ophtha.2007.06.032
PG 7
WC Ophthalmology
WE Science Citation Index Expanded (SCI-EXPANDED)
SC Ophthalmology
GA 297KA
UT WOS:000255614400004
PM 17870171
DA 2025-03-30
ER

PT J
AU Ko, YC
   Liu, CJL
   Lau, LI
   Wu, CW
   Chou, JC
   Hsu, WM
AF Ko, Yu-Chieh
   Liu, Catherine Jui-Ling
   Lau, Ling-Ing
   Wu, Chih-Wei
   Chou, Joe C.
   Hsu, Wen-Ming
TI Factors related to corneal endothelial damage after phacoemulsification
   in eyes with occludable angles
SO JOURNAL OF CATARACT AND REFRACTIVE SURGERY
LA English
DT Article
ID CLOSURE GLAUCOMA; CATARACT-EXTRACTION; AQUEOUS-HUMOR; FREE-RADICALS;
   CELL LOSS; CLASSIFICATION; SURGERY
AB PURPOSE: To evaluate the influence of preoperative variables and early postoperative intraocular pressure (IOP) on the loss of corneal endothelial cells after phacoemulsification in eyes with occludable angles.
   SETTING: Taipei Veterans General Hospital, Taipei, Taiwan.
   METHODS: Sixty patients with occludable angles having phacoemulsification were prospectively enrolled. Corneal endothelial cell evaluation was conducted preoperatively and 3 months postoperatively.
   RESULTS: Three months postoperatively, the mean corneal endothelial cell density decreased by 14.5% +/- 25.8% (SD) (P < .001). Greater corneal endothelial cell loss was associated with shorter axial length (AL) (P = .008), steeper anterior corneal curvature (P = .03), greater nuclear opalescence (P = .04), and higher IOP measured 4 to 8 hours after surgery (P = .04) and the following morning (P = .002). Multiple linear regression analysis identified AL and the IOP measured 4 to 8 hours after surgery as the best predictors of postoperative corneal endothelial cell loss after adjusting for nuclear opalescence and phacoemulsification time (R-2 = 0.40, P = .001).
   CONCLUSIONS: The corneal endothelial cell loss after phacoemulsitication in eyes with occludable angles was associated with preoperative AL measurement and postoperative IOP within 24 hours. To minimize corneal endothelial cell damage, it is critical to avoid an IOP spike during the early postoperative period and to exercise extreme caution intraoperatively in eyes with an AL less than 22.6 mm.
C1 [Ko, Yu-Chieh; Liu, Catherine Jui-Ling; Lau, Ling-Ing; Wu, Chih-Wei; Chou, Joe C.; Hsu, Wen-Ming] Vet Gen Hosp, Dept Ophthalmol, Taipei 11217, Taiwan.
   [Ko, Yu-Chieh; Liu, Catherine Jui-Ling; Lau, Ling-Ing; Chou, Joe C.; Hsu, Wen-Ming] Natl Yang Ming Univ, Sch Med, Taipei 112, Taiwan.
C3 National Yang Ming Chiao Tung University
RP Liu, CJL (corresponding author), Vet Gen Hosp, Dept Ophthalmol, 201 Shih Pai Opthalmol, Taipei 11217, Taiwan.
EM jlliu@vghtpe.gov.tw
RI Liu, Chen-Hua/F-6608-2018; Lin, Liang-Yu/R-8480-2017; Wu,
   John/ABI-3578-2020
OI Lau, Ling-Ing/0000-0001-6956-1496
CR Ahmed IIK, 2002, J CATARACT REFR SURG, V28, P100, DOI 10.1016/S0886-3350(01)00994-4
   BEESLEY RD, 1986, ANN OPHTHALMOL, V18, P216
   BINKHORST RD, 1981, OPHTHALMIC SURG LAS, V12, P363
   Bourne RRA, 2004, OPHTHALMOLOGY, V111, P679, DOI 10.1016/j.ophtha.2003.07.015
   Cameron MD, 2001, J CATARACT REFR SURG, V27, P463, DOI 10.1016/S0886-3350(00)00643-X
   CHYLACK LT, 1993, ARCH OPHTHALMOL-CHIC, V111, P831, DOI 10.1001/archopht.1993.01090060119035
   De Biaggi CP, 2006, VET OPHTHALMOL, V9, P299, DOI 10.1111/j.1463-5224.2006.00462.x
   European Glaucoma Society, 2003, TERM GUID GLAUC
   Ferreira SM, 2004, AM J OPHTHALMOL, V137, P62, DOI 10.1016/S0002-9394(03)00788-8
   Foster PJ, 2002, BRIT J OPHTHALMOL, V86, P238, DOI 10.1136/bjo.86.2.238
   Foster PJ, 2001, BRIT J OPHTHALMOL, V85, P1277, DOI 10.1136/bjo.85.11.1277
   Gagnon MM, 1997, CORNEA, V16, P314
   GIERS U, 1990, J CATARACT REFR SURG, V16, P235, DOI 10.1016/S0886-3350(13)80737-7
   GUNNING FP, 1991, INT OPHTHALMOL, V15, P237
   Hayashi K, 1996, J CATARACT REFR SURG, V22, P1079, DOI 10.1016/S0886-3350(96)80121-0
   Hull D S, 1990, Trans Am Ophthalmol Soc, V88, P463
   Issa SA, 2005, BRIT J OPHTHALMOL, V89, P543, DOI 10.1136/bjo.2004.047662
   Kubota T, 2003, OPHTHALMOLOGICA, V217, P325, DOI 10.1159/000071346
   Lai JSM, 2006, J GLAUCOMA, V15, P47, DOI 10.1097/01.ijg.0000196619.34368.0a
   Liu CJL, 2006, ARCH OPHTHALMOL-CHIC, V124, P1390, DOI 10.1001/archopht.124.10.1390
   Marchini G, 1998, OPHTHALMOLOGY, V105, P2091, DOI 10.1016/S0161-6420(98)91132-0
   Nolan WP, 2000, BRIT J OPHTHALMOL, V84, P1255, DOI 10.1136/bjo.84.11.1255
   Nonaka A, 2005, OPHTHALMOLOGY, V112, P974, DOI 10.1016/j.ophtha.2004.12.042
   Sihota R, 2003, CLIN EXP OPHTHALMOL, V31, P492, DOI 10.1046/j.1442-9071.2003.00710.x
   Takahashi H, 2002, ARCH OPHTHALMOL-CHIC, V120, P1348, DOI 10.1001/archopht.120.10.1348
   Walkow T, 2000, J CATARACT REFR SURG, V26, P727, DOI 10.1016/S0886-3350(99)00462-9
   ZETTERSTROM C, 1995, J CATARACT REFR SURG, V21, P55, DOI 10.1016/S0886-3350(13)80480-4
NR 27
TC 26
Z9 27
U1 0
U2 2
PU ELSEVIER SCIENCE INC
PI NEW YORK
PA STE 800, 230 PARK AVE, NEW YORK, NY 10169 USA
SN 0886-3350
EI 1873-4502
J9 J CATARACT REFR SURG
JI J. Cataract. Refract. Surg.
PD JAN
PY 2008
VL 34
IS 1
BP 46
EP 51
DI 10.1016/j.jcrs.2007.07.057
PG 6
WC Ophthalmology; Surgery
WE Science Citation Index Expanded (SCI-EXPANDED)
SC Ophthalmology; Surgery
GA 250HR
UT WOS:000252291100020
PM 18165080
DA 2025-03-30
ER

PT J
AU Kaiserman, I
   Kaiserman, N
   Elhayany, A
   Vinker, S
AF Kaiserman, Igor
   Kaiserman, Nadia
   Elhayany, Asher
   Vinker, Shlomo
TI Topical β-blockers are not associated with an increased risk of
   treatment for depression
SO OPHTHALMOLOGY
LA English
DT Article
ID PREVALENCE; DISEASE; POPULATION; MEDICATION; COMMUNITY; GLAUCOMA
AB Purpose: To investigate the effect of topical beta-blockers on the prevalence of depression among glaucoma patients.
   Design: Retrospective observational population-based cohort study.
   Participants: We reviewed the electronic medical records of all the members in a district of the largest health maintenance organization in Israel (Central District of Clalit Health Services) who were older than 20 years (317 469 members).
   Methods: We documented all antiglaucoma prescriptions (n = 274 023) and all antidepressant prescriptions (n = 16 948) filled by glaucoma patients in the district between January 1, 2001 and December 31, 2003. We included only those patients who filled at least 6 consecutive antiglaucoma prescriptions at least once every 2 months (n = 6597; 5846 [88.6%] were treated with topical beta-blockers). Depressed patients were defined as patients that filled at least four prescriptions for antidepressants during the study period (n = 810, 12.3% of all glaucoma patients).
   Main Outcome Measure: Relationship of topical beta-blocker use and prevalence of depression among glaucoma patients.
   Results: No significant demographic differences were noted between glaucoma patients treated and not treated with topical beta-blockers. Of those treated and not treated with beta-blockers, 12.2% (12.7% after age-adjustment) and 12.7%, respectively, were also receiving drug therapy for depression (P = 0.7, chi-square test). With stratification by age, treatment with topical beta-blockers did not influence the prevalence of depression in any age group. Logistic regression analysis revealed a significant effect of age, place of birth, and gender on the prevalence of depression, but the prevalence of use of topical beta-blockers had no significant effect.
   Conclusions: Use of topical beta-blockers by glaucoma patients does not appear to increase the risk of depression in this population.
C1 Barzilai Govt Hosp, Dept Ophthalmol, IL-78306 Ashqelon, Israel.
   Hadassah Med Ctr, Dept Ophthalmol, IL-91120 Jerusalem, Israel.
   Clalit Hlth Serv, Dept Family Med, Rehovot, Israel.
   Tel Aviv Univ, Sackler Fac Med, Dept Family Med, IL-69978 Tel Aviv, Israel.
C3 Ben Gurion University; Barzilai Medical Center; Hebrew University of
   Jerusalem; Hadassah University Medical Center; Hadassah University
   Hospital; Clalit Health Services; Tel Aviv University; Sackler Faculty
   of Medicine
RP Kaiserman, I (corresponding author), Barzilai Govt Hosp, Dept Ophthalmol, IL-78306 Ashqelon, Israel.
EM Igor@Dr-Kaiserman.com
RI vinker, Shlomo/HRC-3787-2023
OI Kaiserman, Igor/0000-0003-0130-8819
CR Amato L, 1996, DIABETES METAB, V22, P314
   BRIGHT RA, 1992, JAMA-J AM MED ASSOC, V267, P1783
   BRUBAKER RF, 1991, INVEST OPHTH VIS SCI, V32, P3145
   COVESMITH JR, 1985, EUR J CLIN PHARMACOL, V28, P69, DOI 10.1007/BF00543713
   DUCH S, 1992, INT OPHTHALMOL, V16, P331, DOI 10.1007/BF00917986
   FRISHMAN WH, 1994, J CLIN PHARMACOL, V34, P795, DOI 10.1002/j.1552-4604.1994.tb02042.x
   GIBSON JM, 1985, T OPHTHAL SOC UK, V104, P196
   KESSLER RC, 1994, ARCH GEN PSYCHIAT, V51, P8
   Khaw PT, 2004, BRIT MED J, V328, P156, DOI 10.1136/bmj.328.7432.156
   Kimmel PL, 1998, AM J MED, V105, P214, DOI 10.1016/S0002-9343(98)00245-9
   Ko DT, 2002, JAMA-J AM MED ASSOC, V288, P351, DOI 10.1001/jama.288.3.351
   Lama PJ, 2002, AM J OPHTHALMOL, V134, P749, DOI 10.1016/S0002-9394(02)01699-9
   Leuppi JD, 2001, RESPIRATION, V68, P345, DOI 10.1159/000050525
   MARTINEZ GS, 1982, AM J OPHTHALMOL, V94, P181, DOI 10.1016/0002-9394(82)90073-3
   Patten SB, 2001, COMPR PSYCHIAT, V42, P124, DOI 10.1053/comp.2001.21218
   Ried LD, 1998, ANN PHARMACOTHER, V32, P699, DOI 10.1345/aph.17185
   Schweitzer I, 2001, AUST NZ J PSYCHIAT, V35, P569, DOI 10.1080/0004867010060503
   Tan AY, 2002, J GLAUCOMA, V11, P134, DOI 10.1097/00061198-200204000-00009
   Valuck RJ, 2001, PHARMACOEPIDEM DR S, V10, P511, DOI 10.1002/pds.634
   Valvanne J, 1996, Int Psychogeriatr, V8, P437, DOI 10.1017/S1041610296002797
   Vander Zanden JA, 2001, ANN PHARMACOTHER, V35, P1633, DOI 10.1345/1542-6270(2001)035<1633:SAEOOB>2.0.CO;2
   Wilson MR, 2002, OPHTHALMOLOGY, V109, P1018, DOI 10.1016/S0161-6420(02)00993-4
NR 22
TC 26
Z9 26
U1 0
U2 2
PU ELSEVIER SCIENCE INC
PI NEW YORK
PA 360 PARK AVE SOUTH, NEW YORK, NY 10010-1710 USA
SN 0161-6420
EI 1549-4713
J9 OPHTHALMOLOGY
JI Ophthalmology
PD JUL
PY 2006
VL 113
IS 7
BP 1077
EP 1080
DI 10.1016/j.ophtha.2006.02.056
PG 4
WC Ophthalmology
WE Science Citation Index Expanded (SCI-EXPANDED)
SC Ophthalmology
GA 059IV
UT WOS:000238727400003
PM 16815397
DA 2025-03-30
ER

PT J
AU Giangiacomoa, A
   Garway-Heath, D
   Caprioli, J
AF Giangiacomoa, Annette
   Garway-Heath, David
   Caprioli, Joseph
TI Diagnosing glaucoma progression: current practice and promising
   technologies
SO CURRENT OPINION IN OPHTHALMOLOGY
LA English
DT Article
DE long-term fluctuation; pointwise linear regression; visual-field
   progression
ID NERVE-FIBER LAYER; SCANNING LASER POLARIMETRY; VISUAL-FIELD PROGRESSION;
   HEIDELBERG RETINA TOMOGRAPH; OCULAR HYPERTENSION TREATMENT;
   FREQUENCY-DOUBLING TECHNOLOGY; OPTICAL COHERENCE TOMOGRAPHY; DIGITIZED
   IMAGE-ANALYSIS; TEST-RETEST VARIABILITY; OPEN-ANGLE GLAUCOMA
AB Purpose of review
   An update on recent work is provided that has broadened our understanding of the evaluation of visual function and structure, and their use in evaluating glaucoma progression.
   Recent findings
   The challenge of determining visual-field progression and the implications of long-term fluctuation are reviewed and data to support the magnitude of the fluctuaion are cited. The use of confirmatory testing can limit the over diagnosis of glaucoma progression. Focusing visual-field testing on the locations of present scotomas or using frequency doubling technology may provide new approaches to assessing visual function. New standardized techniques to interpret visual fields, including neural networks, unsupervised machine learning and pointwise linear regression, may provide more quantitative means for visual-field interpretation. These techniques, along with structural evaluation of the optic nerve and nerve fiber layer, are essential in glaucoma management. Optic-nerve-head photography is still a mainstay in evaluating glaucoma progression, although many technologies including scanning laser tomography, scanning laser polarimetry and optical coherence tomography offer more quantitative means to follow structural change. These modalities, in different ways, show promise in providing additional information regarding the stability of glaucoma.
   Summary
   Identifying the functional visual component as well as structural changes is essential in evaluating glaucoma progression. New techniques of testing and evaluating visual fields, the optic-nerve head, and the retinal nerve fiber layer offer exciting opportunities to more accurately identify glaucoma progression, and are likely to become more central as imaging devices and software support develop further.
C1 Univ Calif Los Angeles, David Geffen Sch Med, Dept Ophthalmol, Jules Stein Eye Inst, Los Angeles, CA 90095 USA.
   Moorfields Eye Hosp, London, England.
C3 University of California System; University of California Los Angeles;
   University of California Los Angeles Medical Center; David Geffen School
   of Medicine at UCLA; University of London; University College London;
   Moorfields Eye Hospital NHS Foundation Trust
RP Caprioli, J (corresponding author), Univ Calif Los Angeles, David Geffen Sch Med, Dept Ophthalmol, Jules Stein Eye Inst, 2-118 Jules Stein Eye Inst, Los Angeles, CA 90095 USA.
EM caprioli@ucla.edu
OI Garway-Heath, David/0000-0003-2907-6992; Caprioli,
   Joseph/0000-0002-2383-7263
CR AIRAKSINEN PJ, 1992, ARCH OPHTHALMOL-CHIC, V110, P206, DOI 10.1001/archopht.1992.01080140062028
   Artes PH, 2005, PROG RETIN EYE RES, V24, P333, DOI 10.1016/j.preteyeres.2004.10.002
   Barry CJ, 2000, BRIT J OPHTHALMOL, V84, P28, DOI 10.1136/bjo.84.1.28
   Bayer AU, 2002, OPHTHALMOLOGY, V109, P1009, DOI 10.1016/S0161-6420(02)01015-1
   Berger JW, 2000, OPHTHALMOLOGY, V107, P1316, DOI 10.1016/S0161-6420(00)00157-3
   Boden C, 2004, AM J OPHTHALMOL, V138, P1029, DOI 10.1016/j.ajo.2004.07.003
   Boehm MD, 2003, ARCH OPHTHALMOL-CHIC, V121, P189
   Boes DA, 1996, J GLAUCOMA, V5, P9
   Brigatti L, 1997, ARCH OPHTHALMOL-CHIC, V115, P725, DOI 10.1001/archopht.1997.01100150727005
   Budenz DL, 2005, INVEST OPHTH VIS SCI, V46, P2440, DOI 10.1167/iovs.04-1174
   BURGOYNE CF, 1995, AM J OPHTHALMOL, V120, P176, DOI 10.1016/S0002-9394(14)72605-4
   Burgoyne CF, 2002, OPHTHALMOLOGY, V109, P455, DOI 10.1016/S0161-6420(01)01005-3
   BURGOYNE CF, 1994, ARCH OPHTHALMOL-CHIC, V112, P261, DOI 10.1001/archopht.1994.01090140137035
   Caprioli J, 1996, AM J OPHTHALMOL, V121, P659, DOI 10.1016/S0002-9394(14)70632-4
   CAPRIOLI J, 1986, ARCH OPHTHALMOL-CHIC, V104, P1035
   Chauhan BC, 2001, ARCH OPHTHALMOL-CHIC, V119, P1492
   Chauhan BC, 2000, INVEST OPHTH VIS SCI, V41, P775
   Colen TP, 2000, AM J OPHTHALMOL, V130, P847, DOI 10.1016/S0002-9394(00)00627-9
   Dan JA, 1996, J GLAUCOMA, V5, P1
   Drance S, 2001, AM J OPHTHALMOL, V131, P699, DOI 10.1016/S0002-9394(01)00964-3
   Ervin JC, 2002, OPHTHALMOLOGY, V109, P467, DOI 10.1016/S0161-6420(01)01004-1
   Garway-Heath DF, 1999, BRIT J OPHTHALMOL, V83, P664, DOI 10.1136/bjo.83.6.664
   GOLDMANN H, 1984, GRAEF ARCH CLIN EXP, V222, P82, DOI 10.1007/BF02150637
   Haymes SA, 2005, INVEST OPHTH VIS SCI, V46, P547, DOI 10.1167/iovs.04-0973
   HEIJL A, 1989, INVEST OPHTH VIS SCI, V30, P2376
   JANKNECHT P, 1995, GRAEFES ARCH CLIN EX
   Kamal DS, 2000, BRIT J OPHTHALMOL, V84, P993, DOI 10.1136/bjo.84.9.993
   Kass MA, 2002, ARCH OPHTHALMOL-CHIC, V120, P701
   Keltner JL, 2005, ARCH OPHTHALMOL-CHIC, V123, P1201, DOI 10.1001/archopht.123.9.1201
   Kim J, 2004, OPHTHALMOLOGY, V111, P2109, DOI 10.1016/j.ophtha.2004.06.029
   Leske MC, 1999, OPHTHALMOLOGY, V106, P2144, DOI 10.1016/S0161-6420(99)90497-9
   Lleó-Pérez A, 2004, EUR J OPHTHALMOL, V14, P523, DOI 10.1177/112067210401400612
   Medeiros FA, 2004, ARCH OPHTHALMOL-CHIC, V122, P827, DOI 10.1001/archopht.122.6.827
   Meier FM, 2002, BRIT J OPHTHALMOL, V86, P285, DOI 10.1136/bjo.86.3.285
   Miglior S, 2003, OPHTHALMOLOGY, V110, P340, DOI 10.1016/S0161-6420(02)01754-2
   MIKELBERG FS, 1984, AM J OPHTHALMOL, V98, P443, DOI 10.1016/0002-9394(84)90128-4
   Mohammadi K, 2004, AM J OPHTHALMOL, V138, P592, DOI 10.1016/j.ajo.2004.05.072
   Morgan JE, 2005, OPHTHALMOLOGY, V112, P855, DOI 10.1016/j.ophtha.2004.11.056
   Morgan JE, 2005, BRIT J OPHTHALMOL, V89, P879, DOI 10.1136/bjo.2004.046169
   Moya FJ, 1999, BRIT J OPHTHALMOL, V83, P567, DOI 10.1136/bjo.83.5.567
   Nouri-Mahdavi K, 2005, ARCH OPHTHALMOL-CHIC, V123, P193, DOI 10.1001/archopht.123.2.193
   Nouri-Mahdavi K, 2004, INVEST OPHTH VIS SCI, V45, P4346, DOI 10.1167/iovs.04-0204
   NOURIMAHDAVI K, 2005, S INVEST OPHTHALMOL, V46
   Parrish RK, 2005, AM J OPHTHALMOL, V140, P762, DOI 10.1016/j.ajo.2005.04.044
   Patterson AJ, 2005, INVEST OPHTH VIS SCI, V46, P1659, DOI 10.1167/iovs.04-0953
   Quigley HA, 1996, J GLAUCOMA, V5, P106
   QUIGLEY HA, 1992, OPHTHALMOLOGY, V99, P19
   Rasker MT, 1997, ARCH OPHTHALMOL-CHIC, V115, P1257, DOI 10.1001/archopht.1997.01100160427006
   Sample PA, 2005, INVEST OPHTH VIS SCI, V46, P3684, DOI 10.1167/iovs.04-1168
   Sihota R, 2002, J GLAUCOMA, V11, P321, DOI 10.1097/00061198-200208000-00008
   Strouthidis NG, 2005, BRIT J OPHTHALMOL, V89, P1427, DOI 10.1136/bjo.2005.067298
   Tan JCH, 2004, INVEST OPHTH VIS SCI, V45, P2279, DOI 10.1167/iovs.03-1243
   Tannenbaum DP, 2004, OPHTHALMOLOGY, V111, P259, DOI 10.1016/j.ophtha.2003.05.015
   Tezel G, 2001, ARCH OPHTHALMOL-CHIC, V119, P813
   Uchida H, 1998, OPHTHALMOLOGY, V105, P1541, DOI 10.1016/S0161-6420(98)98044-7
   Viswanathan AC, 2003, BRIT J OPHTHALMOL, V87, P726, DOI 10.1136/bjo.87.6.726
   Wollstein G, 1998, OPHTHALMOLOGY, V105, P1557, DOI 10.1016/S0161-6420(98)98047-2
   Wollstein G, 2005, ARCH OPHTHALMOL-CHIC, V123, P464, DOI 10.1001/archopht.123.4.464
   Yamada N, 1998, J GLAUCOMA, V7, P378
   Yamada N, 1997, J GLAUCOMA, V6, P279
   Zangwill LM, 2005, ARCH OPHTHALMOL-CHIC, V123, P1188, DOI 10.1001/archopht.123.9.1188
NR 61
TC 26
Z9 28
U1 2
U2 6
PU LIPPINCOTT WILLIAMS & WILKINS
PI PHILADELPHIA
PA TWO COMMERCE SQ, 2001 MARKET ST, PHILADELPHIA, PA 19103 USA
SN 1040-8738
EI 1531-7021
J9 CURR OPIN OPHTHALMOL
JI Curr. Opin. Ophthalmol.
PD APR
PY 2006
VL 17
IS 2
BP 153
EP 162
DI 10.1097/01.icu.0000193089.52561.ac
PG 10
WC Ophthalmology
WE Science Citation Index Expanded (SCI-EXPANDED)
SC Ophthalmology
GA 047RG
UT WOS:000237895800007
PM 16552250
DA 2025-03-30
ER

PT J
AU Lin, A
   Hoffman, D
   Gaasterland, DE
   Caprioli, J
AF Lin, A
   Hoffman, D
   Gaasterland, DE
   Caprioli, J
TI Neural networks to identify glaucomatous visual field progression
SO AMERICAN JOURNAL OF OPHTHALMOLOGY
LA English
DT Article
AB PURPOSE: To describe a method to determine progression of glaucoma based on visual field thresholds.
   DESIGN: Observational retrospective longitudinal cohort study.
   METHODS: A back propagation neural network with three hidden layers was developed with commercial software. Visual field data from 80 patients who participated in the Advanced Glaucoma Intervention Study (AGIS) were used. Glaucomatous visual field progression was defined as a change of 4 or more units in the AGIS score, confirmed by at least two sequential subsequent tests. Inputs to the neural network consisted of threshold measurements from 55 visual field locations from the baseline examination and each follow-up examination. The data set was randomized so the sequence of examinations would not influence the training or testing of the neural network. Two thirds of the randomized data were used for training and the remaining one third for testing.
   RESULTS: The mean age of 80 patients enrolled in AGIS at initial examination was 67.4 (+/- 7.3 standard deviation [SD]) years. The average follow,up period was 7.2 (+/-2.3 SD) years and the mean duration between examinations was 0.46 (+/- 0.39 SD) years. The neural network estimated the probability of progression for each baseline and follow,up comparison with an average sensitivity of 86% and specificity of 88%. The area under the receiver operating characteristic (ROC) curve was 0.92, with a sensitivity of 86% at the 80% specificity level and a sensitivity of 91% at the 90% specificity level.
   CONCLUSIONS: From analysis of AGIS data, progression of glaucoma could be detected from visual field thresholds with a neural network.
C1 Northwestern Univ, Chicago, IL 60611 USA.
   Univ Calif Los Angeles, Los Angeles, CA USA.
   Georgetown Univ, Washington, DC USA.
C3 Northwestern University; University of California System; University of
   California Los Angeles; Georgetown University
RP Lin, A (corresponding author), 244 E Pearson St,Apt 402, Chicago, IL 60611 USA.
RI ; Lin, Amy/G-8306-2016
OI Caprioli, Joseph/0000-0002-2383-7263; Lin, Amy/0000-0001-9783-1270
CR ACCORNERO N, 1995, MED BIOL ENG COMPUT, V33, P223, DOI 10.1007/BF02523047
   Brigatti L, 1997, ARCH OPHTHALMOL-CHIC, V115, P725, DOI 10.1001/archopht.1997.01100150727005
   Brigatti L, 1996, AM J OPHTHALMOL, V121, P511, DOI 10.1016/S0002-9394(14)75425-X
   BRIGATTI L, 1995, ARCH OPHTHALMOL-CHIC, V113, P1191, DOI 10.1001/archopht.1995.01100090117032
   BROWN RH, 1994, CONTROL CLIN TRIALS, V15, P299
   DELONG ER, 1988, BIOMETRICS, V44, P837, DOI 10.2307/2531595
   GAASTERLAND DE, 1994, OPHTHALMOLOGY, V101, P1445
   Gaasterland DE, 1998, OPHTHALMOLOGY, V105, P1146
   GUERRIERE M, 1991, ANN INTERN MED, V11, P906
   Henson DB, 1997, ARTIF INTELL MED, V10, P99, DOI 10.1016/S0933-3657(97)00388-6
   Kane G, 1993, J Electrocardiol, V26, P239, DOI 10.1016/0022-0736(93)90044-E
   Katz J, 1999, OPHTHALMOLOGY, V106, P391, DOI 10.1016/S0161-6420(99)90052-0
   Li YC, 2000, INT J MED INFORM, V57, P1, DOI 10.1016/S1386-5056(99)00054-4
   Lietman T, 1999, J GLAUCOMA, V8, P77
   METZ CE, 1978, SEMIN NUCL MED, V8, P283, DOI 10.1016/S0001-2998(78)80014-2
   MUTLUKAN E, 1994, EYE, V8, P321, DOI 10.1038/eye.1994.65
   Orr RK, 2001, SURGERY, V129, P459, DOI 10.1067/msy.2001.112069
NR 17
TC 26
Z9 28
U1 0
U2 1
PU ELSEVIER SCIENCE INC
PI NEW YORK
PA 360 PARK AVE SOUTH, NEW YORK, NY 10010-1710 USA
SN 0002-9394
J9 AM J OPHTHALMOL
JI Am. J. Ophthalmol.
PD JAN
PY 2003
VL 135
IS 1
BP 49
EP 54
AR PII S0002-9394(02)01836-6
DI 10.1016/S0002-9394(02)01836-6
PG 6
WC Ophthalmology
WE Science Citation Index Expanded (SCI-EXPANDED)
SC Ophthalmology
GA 632QG
UT WOS:000180233900009
PM 12504697
DA 2025-03-30
ER

PT J
AU Subin, PG
   Muthukannan, P
AF Subin, P. Glaret
   Muthukannan, P.
TI Optimized convolution neural network based multiple eye disease
   detection
SO COMPUTERS IN BIOLOGY AND MEDICINE
LA English
DT Article
DE Age-related macular degeneration; Convolution neural network; Diabetic
   retinopathy; FPOA; Multiclass support vector machine
ID MACULAR DEGENERATION; AUTOMATIC DETECTION
AB World health organization (WHO) reports around 2.2 billion people in the world as visually challenged which is mostly due to the age-related eye diseases such as age-related macular degeneration (AMD), cataract, diabetic retinopathy (DR) and glaucoma. These diseases lead to blindness if not diagnosed at an early stage. This paper focuses on the identification of the age-related eye diseases at an early stage using retinal fundus images taken from online dataset and pre-processed using maximum entropy transformation. The pre-processed images were fed to a convolution neural network (CNN), which was optimized using a flower pollination optimization algorithm (FPOA) for feature extraction. Hyperparameters were optimized using FPOA for training the CNN. This increased the speed and the accuracy of the network. The CNN output was fed to a Multiclass Support Vector Machine (MSVM) classifier for the classification of the type of disease. The proposed CNN-based multiple disease detection (CNN-MDD) was tested with the online dataset, namelyOcular Disease Intelligent Recognition (ODIR). The proposed model performance was analysed with the other optimized models which yielded the best performance in terms of precision, accuracy, specificity, recall, and F1 score of 98.30%, 95.27%, 95.21%, and 93.3%, respectively. The proposed method assisted automatic detection of the type of disease. Overall, this approach can be of great assistance to the medical professionals concerned in the treatment of eye diseases.
C1 [Subin, P. Glaret; Muthukannan, P.] Saveetha Univ, Saveetha Inst Med & Tech Sci, Saveetha Sch Engn, Dept Elect & Commun Engn, Chennai 602105, India.
C3 Saveetha Institute of Medical & Technical Science; Saveetha School of
   Engineering
RP Subin, PG (corresponding author), Saveetha Univ, Saveetha Inst Med & Tech Sci, Saveetha Sch Engn, Dept Elect & Commun Engn, Chennai 602105, India.
EM glaretsubin.p@gmail.com; muthukannan@saveetha.com
RI subin, glaret/GLR-1919-2022
OI P, Glaret subin/0000-0002-2210-4500
CR Abdel-Hamid L, 2020, J DIGIT IMAGING, V33, P151, DOI 10.1007/s10278-019-00189-0
   Al-Bander B, 2017, INT MULTICONF SYST, P207, DOI 10.1109/SSD.2017.8166974
   Aloudat M., 2016, IEEE LONG ISLAND SYS, P1, DOI [10.1109/LISAT.2016.7494099, DOI 10.1109/LISAT.2016.7494099]
   Arabi Punal M., 2017, 2017 8th International Conference on Computing, Communication and Networking Technologies (ICCCNT), DOI 10.1109/ICCCNT.2017.8204105
   Ashir AM, 2021, INT J BIOMED IMAGING, V2021, DOI 10.1155/2021/6618666
   Bibi I, 2020, PHYS ENG SCI MED, V43, P1253, DOI 10.1007/s13246-020-00929-5
   Chamasemani F. F., 2011, 2011 Sixth International Conference on Bio-Inspired Computing: Theories and Applications, P351, DOI 10.1109/BIC-TA.2011.51
   Chowdhury MMU, 2019, AEROSP CONF PROC, DOI [10.1109/aero.2019.8742119, 10.1109/CCECE.2019.8861757]
   Deepa V., 2020, 2020 IEEE International Conference on Computing, Power and Communication Technologies (GUCON), P660, DOI 10.1109/GUCON48875.2020.9231221
   Devarajan D, 2020, SOFT COMPUT, V24, P13347, DOI 10.1007/s00500-020-04753-7
   Diaz A, 2016, EUR SIGNAL PR CONF, P2055, DOI 10.1109/EUSIPCO.2016.7760610
   Diptu NA, 2018, 2018 9TH INTERNATIONAL CONFERENCE ON INTELLIGENT SYSTEMS (IS), P87, DOI 10.1109/IS.2018.8710490
   Dong YY, 2017, IEEE CONF IMAGING SY, P127, DOI 10.1109/ist.2017.8261463
   Doshi Nishi, 2020, 2020 7th International Conference on Signal Processing and Integrated Networks (SPIN), P950, DOI 10.1109/SPIN48934.2020.9071423
   Hemalakshmi GR, 2021, J AMB INTEL HUM COMP, V12, P8747, DOI 10.1007/s12652-020-02647-y
   Hemanth DJ, 2020, NEURAL COMPUT APPL, V32, P707, DOI 10.1007/s00521-018-03974-0
   Hossain MR, 2020, IEEE REGION 10 SYMP, P1333
   Jindal I., 2019, GLOBAL C ADVANCEMENT, P1, DOI [10.1109/GCAT47503.2019.8978316, DOI 10.1109/GCAT47503.2019.8978316]
   Juneja M, 2020, MACH VISION APPL, V31, DOI 10.1007/s00138-020-01085-2
   Kadry S, 2022, J SUPERCOMPUT, V78, P7321, DOI 10.1007/s11227-021-04181-w
   kaggle, KAGGLE OCULAR DIS RE
   Kaymak S, 2018, INT C INTELL COMP CO, P265, DOI 10.1109/ICCP.2018.8516635
   Khan A. F., 2021, 2021 INT C ELECT COM, P1, DOI 10.1109/ICECCE52056.2021.9514083
   Kumari P., 2017, INT J ADV RES COMPUT, V7, P852, DOI [10.23956/ijarcsse/V7I6/0159, DOI 10.23956/IJARCSSE/V7I6/0159]
   Li JQ, 2018, IEEE SYS MAN CYBERN, P3964, DOI 10.1109/SMC.2018.00672
   Lin CH, 2021, IEEE SENS J, V21, P790, DOI 10.1109/JSEN.2020.3014254
   Lu DH, 2017, I S BIOMED IMAGING, P139, DOI 10.1109/ISBI.2017.7950487
   Mishra Supriya, 2020, 2020 International Conference on Smart Technologies in Computing, Electrical and Electronics (ICSTCEE), P515, DOI 10.1109/ICSTCEE49637.2020.9277506
   Pour AM, 2020, IEEE ACCESS, V8, P136668, DOI 10.1109/ACCESS.2020.3005044
   Odili JB, 2020, SCI AFR, V8, DOI 10.1016/j.sciaf.2020.e00440
   Oh K, 2021, SCI REP-UK, V11, DOI 10.1038/s41598-021-81539-3
   Parashar D, 2021, IEEE T INSTRUM MEAS, V70, DOI 10.1109/TIM.2021.3071223
   Patil A.P., 2020, P B HTC 2020 1 IEEE, DOI [10.1109/ICCCNT49239.2020.9225585, DOI 10.1109/B-HTC50970.2020.9297835, 10.1109/B-HTC50970.2020.9297835]
   Patil N, 2021, MULTIMED TOOLS APPL, V80, P29481, DOI 10.1007/s11042-021-11087-5
   Prasad DK, 2018, 2018 FOURTEENTH INTERNATIONAL CONFERENCE ON INFORMATION PROCESSING (ICINPRO) - 2018, P143
   Pratap T, 2019, 2019 INTERNATIONAL CONFERENCE ON WIRELESS COMMUNICATIONS, SIGNAL PROCESSING AND NETWORKING (WISPNET 2019): ADVANCING WIRELESS AND MOBILE COMMUNICATIONS TECHNOLOGIES FOR 2020 INFORMATION SOCIETY, P373, DOI [10.1109/WiSPNET45539.2019.9032867, 10.1109/wispnet45539.2019.9032867]
   Qiao LF, 2020, IEEE ACCESS, V8, P104292, DOI 10.1109/ACCESS.2020.2993937
   Qomariah DUN, 2019, PROCEEDINGS OF 2019 12TH INTERNATIONAL CONFERENCE ON INFORMATION & COMMUNICATION TECHNOLOGY AND SYSTEM (ICTS), P152, DOI [10.1109/icts.2019.8850940, 10.1109/ICTS.2019.8850940]
   Qureshi I, 2021, MULTIMED TOOLS APPL, V80, P11691, DOI 10.1007/s11042-020-10238-4
   Raja J, 2021, WIRELESS PERS COMMUN, V118, P523, DOI 10.1007/s11277-020-08029-z
   Ran J, 2018, IEEE I C NETW INFRAS, P155, DOI 10.1109/ICNIDC.2018.8525852
   Saranya P, 2020, J AMB INTEL HUM COMP, DOI 10.1007/s12652-020-02518-6
   Saxena Arkaja, 2020, 2020 International Conference on Electronics and Sustainable Communication Systems (ICESC). Proceedings, P815, DOI 10.1109/ICESC48915.2020.9155930
   Sengar N, 2017, 2017 40TH INTERNATIONAL CONFERENCE ON TELECOMMUNICATIONS AND SIGNAL PROCESSING (TSP), P749, DOI 10.1109/TSP.2017.8076088
   Serek A, 2019, INT CONF ELECT COMP, DOI [10.1109/icecco48375.2019.9043264, 10.1109/ebbt.2019.8741768]
   Serte S., 2019, 2019 3rd International Symposium on Multidisciplinary Studies and Innovative Technologies (ISMSIT), P1, DOI DOI 10.1109/ISMSIT.2019.8932753
   Sharmila G., 2020, IEEE T PATTERN ANAL, P1, DOI 10.1109/ICSCAN49426.2020.9262441
   Sisodia D.S., 2017, BIOMED PHARMACOL J, V10
   Tayal A, 2022, MULTIMEDIA SYST, V28, P1417, DOI 10.1007/s00530-021-00769-7
   Ting DSW, 2016, CLIN EXP OPHTHALMOL, V44, P260, DOI 10.1111/ceo.12696
   Treder M, 2018, GRAEF ARCH CLIN EXP, V256, P259, DOI 10.1007/s00417-017-3850-3
   Xu X, 2021, BIOMED ENG ONLINE, V20, DOI 10.1186/s12938-021-00877-5
   Yu MX, 2018, INTELL DATA ANAL, V22, P345, DOI 10.3233/IDA-173361
   Yusuf M, 2019, 2019 2ND INTERNATIONAL CONFERENCE OF THE IEEE NIGERIA COMPUTER CHAPTER (NIGERIACOMPUTCONF), P102, DOI 10.1109/nigeriacomputconf45974.2019.8949636
   Zhou Y, 2020, IEEE T MED IMAGING, V39, P436, DOI 10.1109/TMI.2019.2928229
NR 55
TC 25
Z9 25
U1 1
U2 16
PU PERGAMON-ELSEVIER SCIENCE LTD
PI OXFORD
PA THE BOULEVARD, LANGFORD LANE, KIDLINGTON, OXFORD OX5 1GB, ENGLAND
SN 0010-4825
EI 1879-0534
J9 COMPUT BIOL MED
JI Comput. Biol. Med.
PD JUL
PY 2022
VL 146
AR 105648
DI 10.1016/j.compbiomed.2022.105648
EA MAY 2022
PG 11
WC Biology; Computer Science, Interdisciplinary Applications; Engineering,
   Biomedical; Mathematical & Computational Biology
WE Science Citation Index Expanded (SCI-EXPANDED)
SC Life Sciences & Biomedicine - Other Topics; Computer Science;
   Engineering; Mathematical & Computational Biology
GA 1W5CA
UT WOS:000806790100001
PM 35751184
DA 2025-03-30
ER

PT J
AU Chan, KH
   Yan, MS
   Bennett, DA
   Guo, Y
   Chen, YP
   Yang, L
   Lv, J
   Yu, CQ
   Pei, P
   Lu, Y
   Li, LM
   Du, HD
   Lam, KBH
   Chen, ZM
AF Chan, Ka Hung
   Yan, Mingshu
   Bennett, Derrick A.
   Guo, Yu
   Chen, Yiping
   Yang, Ling
   Lv, Jun
   Yu, Canqing
   Pei, Pei
   Lu, Yan
   Li, Liming
   Du, Huaidong
   Lam, Kin Bong Hubert
   Chen, Zhengming
CA China Kadoorie Biobank Study Grp
TI Long-term solid fuel use and risks of major eye diseases in China: A
   population-based cohort study of 486,532 adults
SO PLOS MEDICINE
LA English
DT Article
ID HOUSEHOLD AIR-POLLUTION; HEALTH; MORTALITY; COUNTRIES; CATARACT;
   EXPOSURE; KADOORIE; GLAUCOMA; STOVES; PM2.5
AB Background Over 3.5 billion individuals worldwide are exposed to household air pollution from solid fuel use. There is limited evidence from cohort studies on associations of solid fuel use with risks of major eye diseases, which cause substantial disease and economic burden globally. Methods and findings The China Kadoorie Biobank recruited 512,715 adults aged 30 to 79 years from 10 areas across China during 2004 to 2008. Cooking frequency and primary fuel types in the 3 most recent residences were assessed by a questionnaire. During median (IQR) 10.1 (9.2 to 11.1) years of follow-up, electronic linkages to national health insurance databases identified 4,877 incident conjunctiva disorders, 13,408 cataracts, 1,583 disorders of sclera, cornea, iris, and ciliary body (DSCIC), and 1,534 cases of glaucoma. Logistic regression yielded odds ratios (ORs) for each disease associated with long-term use of solid fuels (i.e., coal or wood) compared to clean fuels (i.e., gas or electricity) for cooking, with adjustment for age at baseline, birth cohort, sex, study area, education, occupation, alcohol intake, smoking, environmental tobacco smoke, cookstove ventilation, heating fuel exposure, body mass index, prevalent diabetes, self-reported general health, and length of recall period. After excluding participants with missing or unreliable exposure data, 486,532 participants (mean baseline age 52.0 [SD 10.7] years; 59.1% women) were analysed. Overall, 71% of participants cooked regularly throughout the recall period, of whom 48% used solid fuels consistently. Compared with clean fuel users, solid fuel users had adjusted ORs of 1.32 (1.07 to 1.37, p < 0.001) for conjunctiva disorders, 1.17 (1.08 to 1.26, p < 0.001) for cataracts, 1.35 (1.10 to 1.66, p = 0.0046) for DSCIC, and 0.95 (0.76 to 1.18, p = 0.62) for glaucoma. Switching from solid to clean fuels was associated with smaller elevated risks (over long-term clean fuel users) than nonswitching, with adjusted ORs of 1.21 (1.07 to 1.37, p < 0.001), 1.05 (0.98 to 1.12, p = 0.17), and 1.21 (0.97 to 1.50, p = 0.088) for conjunctiva disorders, cataracts, and DSCIC, respectively. The adjusted ORs for the eye diseases were broadly similar in solid fuel users regardless of ventilation status. The main limitations of this study include the lack of baseline eye disease assessment, the use of self-reported cooking frequency and fuel types for exposure assessment, the risk of bias from delayed diagnosis (particularly for cataracts), and potential residual confounding from unmeasured factors (e.g., sunlight exposure). Conclusions Among Chinese adults, long-term solid fuel use for cooking was associated with higher risks of not only conjunctiva disorders but also cataracts and other more severe eye diseases. Switching to clean fuels appeared to mitigate the risks, underscoring the global health importance of promoting universal access to clean fuels.
   Author summary Why was this study done? Household air pollution from solid fuel use has been linked to higher risks of cataracts and a range of acute eye symptoms, but most previous studies used relatively crude exposure assessment methods and cross-sectional or case-control designs and were relatively small. The relationships of long-term solid fuel use with common eye diseases other than cataracts, including conjunctiva disorders, keratitis, and glaucoma, are poorly understood. What did the researchers do and find? We analysed data from 486,532 adults aged 30 to 79 years recruited from 10 areas of China into the China Kadoorie Biobank during 2004 to 2008 to assess the associations of self-reported long-term solid fuel use for cooking with risks of conjunctivitis, cataracts, disorders of sclera, cornea, iris and ciliary body (DSCIC), and glaucoma during approximately 10-year follow-up. Multivariable logistic regression was used to estimate odds ratios comparing long-term clean fuels and solid fuels users, as well as those who had switched from solid to clean fuels prior to the initial baseline survey. Long-term solid fuel use was associated with 32%, 17%, and 35% higher risks of conjunctiva disorders, cataracts, and DSCIC, respectively, but not associated with glaucoma. Individuals who had switched from solid to clean fuels appeared to have smaller risks than those who used solid fuels persistently. What do these findings mean? To our knowledge, this is one of the first cohort studies on the relationships between long-term solid fuel use and risks of multiple common eye diseases. Our findings support a significant association between solid fuel use and cataracts, but the strength of association appeared to be considerably weaker compared to that observed in previous studies; the associations with conjunctiva disorders and DSCIC indicate that solid fuel use may have more extensive harm on eye health, which should be further investigated.
C1 [Chan, Ka Hung; Yan, Mingshu; Bennett, Derrick A.; Chen, Yiping; Yang, Ling; Du, Huaidong; Lam, Kin Bong Hubert; Chen, Zhengming] Univ Oxford, Nuffield Dept Populat Hlth, Clin Trial Serv Unit, Oxford, England.
   [Chan, Ka Hung; Yan, Mingshu; Bennett, Derrick A.; Chen, Yiping; Yang, Ling; Du, Huaidong; Lam, Kin Bong Hubert; Chen, Zhengming] Univ Oxford, Nuffield Dept Populat Hlth, Epidemiol Studies Unit, Oxford, England.
   [Chan, Ka Hung] Univ Oxford, Oxford British Heart Fdn Ctr Res Excellence, Oxford, England.
   [Yan, Mingshu; Chen, Yiping; Yang, Ling; Du, Huaidong; Chen, Zhengming] Univ Oxford, MRC Populat Hlth Res Unit, Nuffield Dept Populat Hlth, Oxford, England.
   [Bennett, Derrick A.] Oxford Univ Hosp NHS Fdn Trust, NIHR Oxford Biomed Res Ctr, Oxford, England.
   [Guo, Yu; Pei, Pei] Chinese Acad Med Sci, Beijing, Peoples R China.
   [Lv, Jun; Yu, Canqing; Li, Liming] Peking Univ, Sch Publ Hlth, Dept Epidemiol & Biostat, Hlth Sci Ctr, Beijing, Peoples R China.
   [Lu, Yan] Suzhou Ctr Dis Control & Prevent, NCD Prevent & Control Dept, Suzhou, Peoples R China.
C3 University of Oxford; University of Oxford; University of Oxford;
   University of Oxford; Oxford University Hospitals NHS Foundation Trust;
   University of Oxford; Chinese Academy of Medical Sciences - Peking Union
   Medical College; Peking University
RP Du, HD; Lam, KBH (corresponding author), Univ Oxford, Nuffield Dept Populat Hlth, Clin Trial Serv Unit, Oxford, England.; Du, HD; Lam, KBH (corresponding author), Univ Oxford, Nuffield Dept Populat Hlth, Epidemiol Studies Unit, Oxford, England.; Du, HD (corresponding author), Univ Oxford, MRC Populat Hlth Res Unit, Nuffield Dept Populat Hlth, Oxford, England.
EM huaidong.du@ndph.ox.ac.uk; hubert.lam@ndph.ox.ac.uk
RI Hsu, ChienYi/KHZ-0168-2024; guo, yu/GQZ-1392-2022; , B/HZK-8896-2023;
   Chan, Ka/AAF-1941-2020; Lv, Jun/O-4746-2019
OI Bennett, Derrick/0000-0002-9170-8447; Lam, Kin Bong
   Hubert/0000-0003-1228-3362; Lv, Jun/0000-0001-7916-3870; Lu,
   Yan/0000-0003-1183-875X; Yan, Mingshu/0000-0002-6723-8588; YU,
   Canqing/0000-0002-0019-0014; Chen, Yiping/0000-0002-4973-0296; Avery,
   Daniel/0000-0002-9823-9575
FU Nuffield Department of Population Health Early Career Research
   Fellowship; Oxford BHF Centre of Research Excellence [RE/18/3/24214];
   NIHR Oxford Biomedical Research Centre; UK Medical Research Council:
   Global Challenges Research Fund -Foundation Award [MR/P025080/1];
   Kadoorie Charitable Foundation in Hong Kong; UK Wellcome Trust
   [212946/Z/18/Z, 202922/Z/16/Z, 104085/Z/14/Z, 088158/Z/09/Z]; National
   Key Research and Development Program of China [2016YFC0900500,
   2016YFC0900501, 2016YFC0900504, 2016YFC1303904]; National Natural
   Science Foundation of China [91843302, 91846303, 81390540, 81390541,
   81390544]; UK Medical Research Council [MC_UU_00017/1, MC_UU_12026/2
   MC_U137686851]; Cancer Research UK [C16077/A29186, C500/A16896]; British
   Heart Foundation [CH/1996001/9454]; MRC [MR/P025080/1, MC_UU_00017/1]
   Funding Source: UKRI
FX KHC is supported by the Nuffield Department of Population Health Early
   Career Research Fellowship and Oxford BHF Centre of Research Excellence
   (RE/18/3/24214). DAB is supported by the NIHR Oxford Biomedical Research
   Centre. DAB, YC, KBHL, ZC received grant from the UK Medical Research
   Council: Global Challenges Research Fund -Foundation Award
   (MR/P025080/1). ZC received grants from the Kadoorie Charitable
   Foundation in Hong Kong for the CKB baseline survey and the first
   re-survey. ZC received further grants from the UK Wellcome Trust
   (212946/Z/18/Z, 202922/Z/16/Z, 104085/Z/14/Z, 088158/Z/09/Z) for the
   long-term follow-up of CKB. JL and LL received grants from the National
   Key Research and Development Program of China (2016YFC0900500,
   2016YFC0900501, 2016YFC0900504, 2016YFC1303904) and from the National
   Natural Science Foundation of China (91843302, 91846303, 81390540,
   81390541, 81390544). The UK Medical Research Council
   (MC_UU_00017/1,MC_UU_12026/2 MC_U137686851), Cancer Research UK
   (C16077/A29186; C500/A16896) and the British Heart Foundation
   (CH/1996001/9454) provide core funding to the Clinical Trial Service
   Unit and Epidemiological Studies Unit at Oxford University for the
   project. The funders had no role in study design, data collection and
   analysis, decision to publish, or preparation of the manuscript.
CR Badrinath Sengamedu Srinivasa, 1996, Indian Journal of Ophthalmology, V44, P213
   Blumenthal I, 2001, J ROY SOC MED, V94, P270, DOI 10.1177/014107680109400604
   Chan KH, 2021, ENVIRON INT, V146, DOI 10.1016/j.envint.2020.106217
   Chan KH, 2020, INT J EPIDEMIOL, V49, P45, DOI 10.1093/ije/dyz216
   Chan KH, 2019, AM J RESP CRIT CARE, V199, P352, DOI 10.1164/rccm.201803-0432OC
   Chan KH, 2017, INT J HYG ENVIR HEAL, V220, P1370, DOI 10.1016/j.ijheh.2017.09.010
   Chen ZM, 2015, LANCET, V386, P1447, DOI 10.1016/S0140-6736(15)00340-2
   Chen ZM, 2011, INT J EPIDEMIOL, V40, P1652, DOI 10.1093/ije/dyr120
   Chen ZM, 2005, INT J EPIDEMIOL, V34, P1243, DOI 10.1093/ije/dyi174
   Chua SYL, 2019, INVEST OPHTH VIS SCI, V60, P4915, DOI 10.1167/iovs.19-28346
   Clark ML, 2013, ENVIRON HEALTH PERSP, V121, P1120, DOI 10.1289/ehp.1206429
   Das GK, 2019, J FAM MED PRIM CARE, V8, P2120, DOI 10.4103/jfmpc.jfmpc_267_19
   Delavar A, 2018, OPHTHAL EPIDEMIOL, V25, P403, DOI 10.1080/09286586.2018.1501077
   Di Angelantonio E, 2010, BMJ-BRIT MED J, V341, DOI 10.1136/bmj.c4986
   Du HD, 2017, PLOS MED, V14, DOI 10.1371/journal.pmed.1002279
   Du HD, 2016, NEW ENGL J MED, V374, P1332, DOI 10.1056/NEJMoa1501451
   Flaxman SR, 2017, LANCET GLOB HEALTH, V5, pE1221, DOI 10.1016/S2214-109X(17)30393-5
   Gordon SB, 2014, LANCET RESP MED, V2, P823, DOI 10.1016/S2213-2600(14)70168-7
   Greenland S, 2016, EUR J EPIDEMIOL, V31, P337, DOI 10.1007/s10654-016-0149-3
   Gupta PM, 2018, J OCUL INFECT INFLAM, V2, P108
   Health Effects Institute, STAT GLOB AIR 2019
   HURST TS, 1990, AM J IND MED, V17, P27, DOI 10.1002/ajim.4700170106
   Karakoçak BB, 2019, SCI REP-UK, V9, DOI 10.1038/s41598-019-38803-4
   Latka P, 2018, OPHTHALMOLOGY J, V3, P58
   Liu NN, 2014, J OPHTHALMOL, V2014, DOI 10.1155/2014/748654
   Millwood IY, 2019, LANCET, V393, P1831, DOI 10.1016/S0140-6736(18)31772-0
   Nandi SK, 2020, BIOCHEM BIOPH RES CO, V533, P1352, DOI 10.1016/j.bbrc.2020.10.018
   Newby DE, 2015, EUR HEART J, V36, P83, DOI 10.1093/eurheartj/ehu458
   Pirie K, 2013, LANCET, V381, P133, DOI 10.1016/S0140-6736(12)61720-6
   Plummer M, 2004, STAT MED, V23, P93, DOI 10.1002/sim.1485
   Pokhrel AK, 2013, OPTOMETRY VISION SCI, V90, P257, DOI 10.1097/OPX.0b013e3182820d60
   Pope D, 2017, ENVIRON INT, V101, P7, DOI 10.1016/j.envint.2017.01.012
   Quansah R, 2017, ENVIRON INT, V103, P73, DOI 10.1016/j.envint.2017.03.010
   Ravilla TD, 2016, ENVIRON HEALTH PERSP, V124, P1857, DOI 10.1289/EHP193
   Saha A, 2005, OCCUP ENVIRON MED, V62, P66, DOI 10.1136/oem.2004.015636
   Schneider J, 2014, J Manag Care Med, V17, P78
   Sharon N, 2008, EXP EYE RES, V87, P49, DOI 10.1016/j.exer.2008.04.007
   Shupler M, 2020, LANCET PLANET HEALTH, V4, pE451, DOI 10.1016/S2542-5196(20)30197-2
   Smith KR, 2014, ANNU REV PUBL HEALTH, V35, P185, DOI 10.1146/annurev-publhealth-032013-182356
   Song PG, 2018, J GLOB HEALTH, V8, DOI 10.7189/jogh.08.020503
   Song PD, 2018, J GLOB HEALTH, V8, DOI 10.7189/jogh.08.010804
   Song PG, 2017, J GLOB HEALTH, V7, DOI 10.7189/jogh.07.020705
   Sreenivas V, 1999, J Epidemiol, V9, P327
   Stanaway JD, 2018, LANCET, V392, P1923, DOI 10.1016/s0140-6736(18)32225-6
   Tanchangya J, 2011, BMC OPHTHALMOL, V11, DOI 10.1186/1471-2415-11-16
   Teutsch SM., 2016, Making Eye Health a Population Health Imperative: Vision for Tomorrow
   Thakur M, 2018, THORAX, V73, P1026, DOI 10.1136/thoraxjnl-2017-210952
   Ughade Suresh N., 1998, Indian Journal of Ophthalmology, V46, P221
   VanderWeele TJ, 2019, EUR J EPIDEMIOL, V34, pCP3, DOI 10.1007/s10654-019-00494-6
   Vashist P, 2020, PLOS ONE, V15, DOI 10.1371/journal.pone.0227868
   Watson S, 2018, AUST PRESCR, V41, P67, DOI 10.18773/austprescr.2018.016
   Weinreb RN, 2014, JAMA-J AM MED ASSOC, V311, P1901, DOI 10.1001/jama.2014.3192
   West SK, 2013, INT J ENV RES PUB HE, V10, P5378, DOI 10.3390/ijerph10115378
   WHO, 2019, WHO consolidated guidelines on tuberculosis. Module 1: tuberculosis preventive treatment
   Woodward Mark., 1999, Epidemiology: study design and data analysis
   World Health Organization, 2016, WHOFWCPHEIHE1601
   Yang G H, 1997, Biomed Environ Sci, V10, P1
   Yu K, 2018, JAMA-J AM MED ASSOC, V319, P1351, DOI 10.1001/jama.2018.2151
   Zetterberg M, 2015, CURR EYE RES, V40, P176, DOI 10.3109/02713683.2014.898774
NR 59
TC 25
Z9 27
U1 2
U2 26
PU PUBLIC LIBRARY SCIENCE
PI SAN FRANCISCO
PA 1160 BATTERY STREET, STE 100, SAN FRANCISCO, CA 94111 USA
SN 1549-1277
EI 1549-1676
J9 PLOS MED
JI PLos Med.
PD JUL
PY 2021
VL 18
IS 7
AR e1003716
DI 10.1371/journal.pmed.1003716
PG 23
WC Medicine, General & Internal
WE Science Citation Index Expanded (SCI-EXPANDED)
SC General & Internal Medicine
GA UA5PR
UT WOS:000685214300001
PM 34324491
OA gold, Green Published
DA 2025-03-30
ER

PT J
AU Hamedani, AG
   Abraham, DS
   Maguire, MG
   Willis, AW
AF Hamedani, Ali G.
   Abraham, Danielle S.
   Maguire, Maureen G.
   Willis, Allison W.
TI Visual Impairment Is More Common in Parkinson's Disease and Is a Risk
   Factor for Poor Health Outcomes
SO MOVEMENT DISORDERS
LA English
DT Article
DE epidemiology; outcomes research; Parkinson's disease; visual impairment
ID REGULAR EYE EXAMINATIONS; HALLUCINATIONS; RETINOPATHY; ASSOCIATION;
   DYSFUNCTION; POPULATION; PREDICTORS; DISORDERS; DEMENTIA; GLAUCOMA
AB Background Visual impairment is associated with hip fracture, depression, anxiety, and dementia in the general population, and many causes of visual impairment are preventable or treatable with early detection. However, the prevalence, outcomes, and healthcare utilization patterns associated with visual impairment have not been examined in Parkinson's disease (PD). Methods We performed a cross-sectional analysis of all Medicare beneficiaries with complete data in 2014 and longitudinal analysis of beneficiaries with PD from 2010 to 2014. We used diagnosis and procedure codes to identify PD, visual impairment, eye exams, hip fracture, and neuropsychiatric disorders. We compared the prevalence of visual impairment using logistic regression and used Cox proportional hazards regression to examine visual impairment and incident hip fracture, depression, anxiety, dementia, and death. We also examined the frequency of eye exams in PD using repeated-measures logistic regression. Results Among 26,209,997 Medicare beneficiaries in 2014, visual impairment was significantly more prevalent in PD (1.7%) than non-PD (0.71%) (adjusted odds ratio, 1.60; 95% confidence interval [CI], 1.56-1.65). In a longitudinal cohort of 542,224 Medicare beneficiaries with PD, less than 60% had a yearly eye exam. Visual impairment associated with increased hazard of depression (hazard ratio [HR], 1.23; 95% CI, 1.14-1.32), anxiety (HR, 1.34; 95% CI, 1.24-1.43), dementia (HR, 1.28; 95% CI, 1.21-1.36), and death (HR, 1.49; 95% CI, 1.44-1.55). Conclusion Visual impairment is more common in PD than the general population and is associated with negative PD-related outcomes. Understanding the mechanisms for these relationships is important for guiding future interventions to improve health outcomes in PD. (c) 2020 International Parkinson and Movement Disorder Society
C1 [Hamedani, Ali G.; Abraham, Danielle S.; Willis, Allison W.] Univ Penn, Dept Neurol, Perelman Sch Med, Philadelphia, PA 19104 USA.
   [Hamedani, Ali G.; Abraham, Danielle S.; Willis, Allison W.] Univ Penn, Translat Ctr Excellence Neuroepidemiol & Neurol O, Philadelphia, PA 19104 USA.
   [Hamedani, Ali G.; Abraham, Danielle S.; Maguire, Maureen G.; Willis, Allison W.] Univ Penn, Ctr Clin Epidemiol & Biostat, Philadelphia, PA 19104 USA.
   [Maguire, Maureen G.] Univ Penn, Dept Ophthalmol, Philadelphia, PA 19104 USA.
   [Maguire, Maureen G.; Willis, Allison W.] Univ Penn, Leonard Davis Inst Hlth Econ, Philadelphia, PA 19104 USA.
   [Willis, Allison W.] Univ Penn, Dept Biostat Epidemiol & Informat, Philadelphia, PA 19104 USA.
C3 University of Pennsylvania; University of Pennsylvania; University of
   Pennsylvania; University of Pennsylvania; University of Pennsylvania;
   University of Pennsylvania
RP Hamedani, AG (corresponding author), 423 Guardian Dr,Blockley Hall,Room 829, Philadelphia, PA 19104 USA.
EM ali.hamedani@pennmedicine.upenn.edu
RI Willis, Allison/ABC-9010-2020
FU National Institute of Neurological Disorders and Stroke [T32
   NS061779-10, R01 NS099129-01A1]
FX National Institute of Neurological Disorders and Stroke T32 NS061779-10
   (A.G.H.) and R01 NS099129-01A1 (A.W.W., D.S.A.).
CR Adam CR, 2013, J NEURO-OPHTHALMOL, V33, P137, DOI 10.1097/WNO.0b013e31828c4e1a
   Anang JBM, 2014, NEUROLOGY, V83, P1253, DOI 10.1212/WNL.0000000000000842
   Archibald NK, 2011, MOVEMENT DISORD, V26, P2387, DOI 10.1002/mds.23891
   Archibald NK, 2009, BRAIN, V132, P1128, DOI 10.1093/brain/awp068
   Armstrong RA, 2015, J PARKINSON DIS, V5, P715, DOI 10.3233/JPD-150686
   Bayer AU, 2002, AM J OPHTHALMOL, V133, P135, DOI 10.1016/S0002-9394(01)01196-5
   Biousse V, 2004, NEUROLOGY, V62, P177, DOI 10.1212/01.WNL.0000103444.45882.D8
   Brown G C, 1999, Trans Am Ophthalmol Soc, V97, P473
   Christ SL, 2014, JAMA OPHTHALMOL, V132, P1400, DOI 10.1001/jamaophthalmol.2014.2847
   Danesh-Meyer Helen V, 2015, J Neuroophthalmol, V35 Suppl 1, pS22, DOI 10.1097/WNO.0000000000000293
   de Boer MR, 2004, J BONE MINER RES, V19, P1539, DOI 10.1359/JBMR.040504
   de Maindreville AD, 2005, MOVEMENT DISORD, V20, P212, DOI 10.1002/mds.20263
   Ekker MS, 2017, PARKINSONISM RELAT D, V40, P1, DOI 10.1016/j.parkreldis.2017.02.014
   Emanuele N, 2005, DIABETES CARE, V28, P1954, DOI 10.2337/diacare.28.8.1954
   Hajee ME, 2009, ARCH OPHTHALMOL-CHIC, V127, P737, DOI 10.1001/archophthalmol.2009.106
   Hamedani AG, 2019, OPHTHAL EPIDEMIOL, V26, P279, DOI 10.1080/09286586.2019.1611879
   Holroyd S, 2001, J NEUROL NEUROSUR PS, V70, P734, DOI 10.1136/jnnp.70.6.734
   Keenan TDL, 2014, JAMA OPHTHALMOL, V132, P63, DOI 10.1001/jamaophthalmol.2013.5696
   Klein R, 2002, OPHTHALMOLOGY, V109, P1225, DOI 10.1016/S0161-6420(02)01074-6
   Lai SW, 2017, CURR MED RES OPIN, V33, P1511, DOI 10.1080/03007995.2017.1322570
   Lee CS, 2017, PLOS ONE, V12, DOI 10.1371/journal.pone.0182598
   Lee PP, 2003, OPHTHALMOLOGY, V110, P1952, DOI 10.1016/S0161-6420(03)00817-0
   Leissner J, 2014, HEALTH QUAL LIFE OUT, V12, DOI 10.1186/1477-7525-12-65
   Leyland LA, 2020, NEUROL-CLIN PRACT, V10, P29, DOI 10.1212/CPJ.0000000000000719
   Lin IC, 2014, PLOS ONE, V9, DOI 10.1371/journal.pone.0108938
   Lum F, 2016, OPHTHALMOLOGY, V123, P928, DOI [10.1016/j.ophtha.2015.10.047, 10.1016/j.ophtha.2016.01.024]
   Mak MK, 2017, NAT REV NEUROL, V13, P689, DOI 10.1038/nrneurol.2017.128
   Matsui H, 2006, J GERIATR PSYCH NEUR, V19, P36, DOI 10.1177/0891988705284739
   Muñoz B, 2000, ARCH OPHTHALMOL-CHIC, V118, P819, DOI 10.1001/archopht.118.6.819
   Ren XL, 2015, VISION RES, V115, P119, DOI 10.1016/j.visres.2015.08.011
   Rovner BW, 2002, AM J GERIAT PSYCHIAT, V10, P305
   Sivak JM, 2013, INVEST OPHTH VIS SCI, V54, P871, DOI 10.1167/iovs.12-10827
   Sloan FA, 2005, J AM GERIATR SOC, V53, P1867, DOI 10.1111/j.1532-5415.2005.53560.x
   Sloan FA, 2014, OPHTHALMOLOGY, V121, P2452, DOI 10.1016/j.ophtha.2014.07.020
   St Germaine-Smith C, 2012, NEUROLOGY, V79, P1049, DOI 10.1212/WNL.0b013e3182684707
   Stagg BC, 2019, JAMA OPHTHALMOL, V137, P114, DOI 10.1001/jamaophthalmol.2018.5138
   Starkstein SE, 2012, MOVEMENT DISORD, V27, P174, DOI 10.1002/mds.24061
   Stein JD, 2014, OPHTHALMOLOGY, V121, P1134, DOI 10.1016/j.ophtha.2013.11.038
   Swenor BK, 2015, J AM GERIATR SOC, V63, P46, DOI 10.1111/jgs.13183
   Szumski NR, 2009, MOVEMENT DISORD, V24, P51, DOI 10.1002/mds.22283
   Uc EY, 2009, NEUROLOGY, V73, P1103, DOI 10.1212/WNL.0b013e3181bacf6e
   Uc EY, 2005, NEUROLOGY, V65, P1907, DOI 10.1212/01.wnl.0000191565.11065.11
   Williams-Gray CH, 2013, J NEUROL NEUROSUR PS, V84, P1258, DOI 10.1136/jnnp-2013-305277
   Wilson MR, 2005, MED CLIN N AM, V89, P795, DOI 10.1016/j.mcna.2005.02.002
   Wong TY, 2006, AM J OPHTHALMOL, V141, P446, DOI 10.1016/j.ajo.2005.08.063
   Wood BH, 2002, J NEUROL NEUROSUR PS, V72, P721, DOI 10.1136/jnnp.72.6.721
   Worringham CJ, 2006, MOVEMENT DISORD, V21, P230, DOI 10.1002/mds.20709
   Zambelli-Weiner A, 2012, AM J OPHTHALMOL, V154, pS23, DOI 10.1016/j.ajo.2012.03.018
NR 48
TC 25
Z9 25
U1 0
U2 2
PU WILEY
PI HOBOKEN
PA 111 RIVER ST, HOBOKEN 07030-5774, NJ USA
SN 0885-3185
EI 1531-8257
J9 MOVEMENT DISORD
JI Mov. Disord.
PD SEP
PY 2020
VL 35
IS 9
BP 1542
EP 1549
DI 10.1002/mds.28182
EA JUL 2020
PG 8
WC Clinical Neurology
WE Science Citation Index Expanded (SCI-EXPANDED)
SC Neurosciences & Neurology
GA NO0JX
UT WOS:000548233600001
PM 32662528
OA Bronze, Green Accepted
DA 2025-03-30
ER

PT J
AU Kim, KE
   Kim, JM
   Song, JE
   Kee, C
   Han, JC
   Hyun, SH
AF Kim, Ko Eun
   Kim, Joon Mo
   Song, Ji Eun
   Kee, Changwon
   Han, Jong Chul
   Hyun, Seung Hyup
TI Development and Validation of a Deep Learning System for Diagnosing
   Glaucoma Using Optical Coherence Tomography
SO JOURNAL OF CLINICAL MEDICINE
LA English
DT Article
DE deep learning system; glaucoma; spectral-domain optical coherence
   tomography; diagnostic ability; retinal nerve fiber layer; ganglion
   cell-inner plexiform layer
ID NERVE-FIBER-LAYER; MACULAR GANGLION-CELL; THICKNESS; CLASSIFICATION;
   PERFORMANCE; ACCURACY; MYOPIA; DAMAGE; OCT
AB This study aimed to develop and validate a deep learning system for diagnosing glaucoma using optical coherence tomography (OCT). A training set of 1822 eyes (332 control, 1490 glaucoma) with 7288 OCT images, an internal validation set of 425 eyes (104 control, 321 glaucoma) with 1700 images, and an external validation set of 355 eyes (108 control, 247 glaucoma) with 1420 images were included. Deviation and thickness maps of retinal nerve fiber layer (RNFL) and ganglion cell-inner plexiform layer (GCIPL) analyses were used to develop the deep learning system for glaucoma diagnosis based on the visual geometry group deep convolutional neural network (VGG-19) model. The diagnostic abilities of deep learning models using different OCT maps were evaluated, and the best model was compared with the diagnostic results produced by two glaucoma specialists. The glaucoma-diagnostic ability was highest when the deep learning system used the RNFL thickness map alone (area under the receiver operating characteristic curve (AUROC) 0.987), followed by the RNFL deviation map (AUROC 0.974), the GCIPL thickness map (AUROC 0.966), and the GCIPL deviation map (AUROC 0.903). Among combination sets, use of the RNFL and GCIPL deviation map showed the highest diagnostic ability, showing similar results when tested via an external validation dataset. The inclusion of the axial length did not significantly affect the diagnostic performance of the deep learning system. The location of glaucomatous damage showed generally high level of agreement between the heatmap and the diagnosis of glaucoma specialists, with 90.0% agreement when using the RNFL thickness map and 88.0% when using the GCIPL thickness map. In conclusion, our deep learning system showed high glaucoma-diagnostic abilities using OCT thickness and deviation maps. It also showed detection patterns similar to those of glaucoma specialists, showing promising results for future clinical application as an interpretable computer-aided diagnosis.
C1 [Kim, Ko Eun] Eulji Univ, Sch Med, Nowon Eulji Med Ctr, Dept Ophthalmol, Seoul 01830, South Korea.
   [Kim, Joon Mo; Song, Ji Eun] Sungkyunkwan Univ, Sch Med, Kangbuk Samsung Hosp, Dept Ophthalmol, Seoul 03181, South Korea.
   [Kee, Changwon; Han, Jong Chul] Sungkyunkwan Univ, Sch Med, Samsung Med Ctr, Dept Ophthalmol, Seoul 06351, South Korea.
   [Han, Jong Chul] Sungkyunkwan Univ, SAIHST, Inst Biomed Artificial Intelligence, Seoul 06351, South Korea.
   [Hyun, Seung Hyup] Sungkyunkwan Univ, Sch Med, Samsung Med Ctr, Dept Nucl Med,Med AI Res Lab, Seoul 06351, South Korea.
C3 Eulji University; Sungkyunkwan University (SKKU); Sungkyunkwan
   University (SKKU); Samsung Medical Center; Sungkyunkwan University
   (SKKU); Sungkyunkwan University (SKKU); Samsung Medical Center
RP Han, JC (corresponding author), Sungkyunkwan Univ, Sch Med, Samsung Med Ctr, Dept Ophthalmol, Seoul 06351, South Korea.; Han, JC (corresponding author), Sungkyunkwan Univ, SAIHST, Inst Biomed Artificial Intelligence, Seoul 06351, South Korea.; Hyun, SH (corresponding author), Sungkyunkwan Univ, Sch Med, Samsung Med Ctr, Dept Nucl Med,Med AI Res Lab, Seoul 06351, South Korea.
EM csckek@gmail.com; kjoonmo1@gmail.com; jj.song@samsung.com;
   ckee@skku.edu; heartmedic79@gmail.com; hyunsh99@gmail.com
RI Kim, Joon/E-2279-2012
OI Kim, Ko Eun/0000-0001-5125-7170; Song, Ji Eun/0009-0001-9965-9774; Kim,
   Joon Mo/0000-0002-4543-043X
FU Basic Science Research Program through the National Research Foundation
   (NRF) of Korea - Ministry of Education [2017R1D1A1B03034834]
FX Supported by Basic Science Research Program through the National
   Research Foundation (NRF) of Korea funded by the Ministry of Education
   (2017R1D1A1B03034834).
CR Anderson DR., 1993, CLIN DECISIONS GLAUC
   Anderson WC, 1999, ENVIRONMENTAL AVAILABILITY OF CHLORINATED ORGANICS, EXPLOSIVES, AND METALS IN SOILS, P2
   Asaoka R, 2019, AM J OPHTHALMOL, V198, P136, DOI 10.1016/j.ajo.2018.10.007
   Brusini P, 2018, EYE, V32, P113, DOI 10.1038/eye.2017.159
   Christopher M, 2018, SCI REP-UK, V8, DOI 10.1038/s41598-018-35044-9
   DELONG ER, 1988, BIOMETRICS, V44, P837, DOI 10.2307/2531595
   Hood DC, 2013, PROG RETIN EYE RES, V32, P1, DOI 10.1016/j.preteyeres.2012.08.003
   Hwang YH, 2013, OPHTHALMOLOGY, V120, P1380, DOI 10.1016/j.ophtha.2012.12.048
   Jeoung JW, 2013, INVEST OPHTH VIS SCI, V54, P4422, DOI 10.1167/iovs.12-11273
   Kang SH, 2010, INVEST OPHTH VIS SCI, V51, P4075, DOI 10.1167/iovs.09-4737
   Kim KE, 2018, BRIT J OPHTHALMOL, V102, P718, DOI 10.1136/bjophthalmol-2017-310869
   Kim KE, 2015, OPHTHALMOLOGY, V122, P502, DOI 10.1016/j.ophtha.2014.09.031
   LeCun Y, 2015, NATURE, V521, P436, DOI 10.1038/nature14539
   Lee J, 2020, J GLAUCOMA, V29, P287, DOI 10.1097/IJG.0000000000001458
   Leite MT, 2010, INVEST OPHTH VIS SCI, V51, P4104, DOI 10.1167/iovs.09-4716
   Leung CKS, 2010, OPHTHALMOLOGY, V117, P1684, DOI 10.1016/j.ophtha.2010.01.026
   Leung CKS, 2006, INVEST OPHTH VIS SCI, V47, P5171, DOI 10.1167/iovs.06-0545
   Leung CKS, 2009, OPHTHALMOLOGY, V116, P1257, DOI 10.1016/j.ophtha.2009.04.013
   Li ZX, 2018, OPHTHALMOLOGY, V125, P1199, DOI 10.1016/j.ophtha.2018.01.023
   Litjens G, 2017, MED IMAGE ANAL, V42, P60, DOI 10.1016/j.media.2017.07.005
   Liu HR, 2019, JAMA OPHTHALMOL, V137, P1353, DOI 10.1001/jamaophthalmol.2019.3501
   Liu YN, 2015, AM J OPHTHALMOL, V159, P565, DOI 10.1016/j.ajo.2014.12.006
   Maetschke S, 2019, PLOS ONE, V14, DOI 10.1371/journal.pone.0219126
   Mansberger SL, 2017, AM J OPHTHALMOL, V174, P1, DOI 10.1016/j.ajo.2016.10.020
   McCarthy J, 2006, AI MAG, V27, P12
   Muhammad H, 2017, J GLAUCOMA, V26, P1086, DOI 10.1097/IJG.0000000000000765
   Nouri-Mahdavi K, 2013, AM J OPHTHALMOL, V156, P1297, DOI 10.1016/j.ajo.2013.08.001
   Oddone F, 2016, OPHTHALMOLOGY, V123, P939, DOI 10.1016/j.ophtha.2015.12.041
   Phan S, 2019, JPN J OPHTHALMOL, V63, P276, DOI 10.1007/s10384-019-00659-6
   Ran AR, 2019, LANCET DIGIT HEALTH, V1, pE172, DOI 10.1016/S2589-7500(19)30085-8
   Selvaraju RR, 2020, INT J COMPUT VISION, V128, P336, DOI [10.1007/s11263-019-01228-7, 10.1109/ICCV.2017.74]
   Simonyan K, 2015, Arxiv, DOI arXiv:1409.1556
   Thompson AC, 2020, JAMA OPHTHALMOL, V138, P333, DOI 10.1001/jamaophthalmol.2019.5983
   Ting DSW, 2019, PROG RETIN EYE RES, V72, DOI 10.1016/j.preteyeres.2019.04.003
   Zheng CJ, 2019, CURR OPIN OPHTHALMOL, V30, P97, DOI 10.1097/ICU.0000000000000552
NR 35
TC 25
Z9 25
U1 1
U2 15
PU MDPI
PI BASEL
PA ST ALBAN-ANLAGE 66, CH-4052 BASEL, SWITZERLAND
EI 2077-0383
J9 J CLIN MED
JI J. Clin. Med.
PD JUL
PY 2020
VL 9
IS 7
AR 2167
DI 10.3390/jcm9072167
PG 14
WC Medicine, General & Internal
WE Science Citation Index Expanded (SCI-EXPANDED)
SC General & Internal Medicine
GA MV6TI
UT WOS:000556487300001
PM 32659918
OA gold, Green Published
DA 2025-03-30
ER

PT J
AU Ritch, MD
   Hannon, BG
   Read, AT
   Feola, AJ
   Cull, GA
   Reynaud, J
   Morrison, JC
   Burgoyne, CF
   Pardue, MT
   Ethier, CR
AF Ritch, Matthew D.
   Hannon, Bailey G.
   Read, A. Thomas
   Feola, Andrew J.
   Cull, Grant A.
   Reynaud, Juan
   Morrison, John C.
   Burgoyne, Claude F.
   Pardue, Machelle T.
   Ethier, C. Ross
TI AxoNet: A deep learning-based tool to count retinal ganglion cell axons
SO SCIENTIFIC REPORTS
LA English
DT Article
ID OPTIC-NERVE; INTRAOCULAR-PRESSURE; RAT MODEL; GLAUCOMA; IMAGE
AB In this work, we develop a robust, extensible tool to automatically and accurately count retinal ganglion cell axons in optic nerve (ON) tissue images from various animal models of glaucoma. We adapted deep learning to regress pixelwise axon count density estimates, which were then integrated over the image area to determine axon counts. The tool, termed AxoNet, was trained and evaluated using a dataset containing images of ON regions randomly selected from whole cross sections of both control and damaged rat ONs and manually annotated for axon count and location. This rat-trained network was then applied to a separate dataset of non-human primate (NHP) ON images. AxoNet was compared to two existing automated axon counting tools, AxonMaster and AxonJ, using both datasets. AxoNet outperformed the existing tools on both the rat and NHP ON datasets as judged by mean absolute error, R-2 values when regressing automated vs. manual counts, and Bland-Altman analysis. AxoNet does not rely on hand-crafted image features for axon recognition and is robust to variations in the extent of ON tissue damage, image quality, and species of mammal. Therefore, AxoNet is not species-specific and can be extended to quantify additional ON characteristics in glaucoma and potentially other neurodegenerative diseases.
C1 [Ritch, Matthew D.; Read, A. Thomas; Feola, Andrew J.; Pardue, Machelle T.; Ethier, C. Ross] Georgia Inst Technol, Wallace H Coulter Dept Biomed Engn, Atlanta, GA 30332 USA.
   [Ritch, Matthew D.; Read, A. Thomas; Feola, Andrew J.; Pardue, Machelle T.; Ethier, C. Ross] Emory Univ, Atlanta, GA 30322 USA.
   [Hannon, Bailey G.; Ethier, C. Ross] Georgia Inst Technol, George W Woodruff Sch Mech Engn, Atlanta, GA 30332 USA.
   [Feola, Andrew J.; Pardue, Machelle T.] Atlanta VA Healthcare Syst, Ctr Visual & Neurocognit Rehabil, Atlanta, GA USA.
   [Cull, Grant A.; Reynaud, Juan; Burgoyne, Claude F.] Legacy Res Inst, Devers Eye Inst, Portland, OR USA.
   [Morrison, John C.] Oregon Hlth & Sci Univ, Casey Eye Inst, Portland, OR 97201 USA.
C3 University System of Georgia; Georgia Institute of Technology; Emory
   University; University System of Georgia; Georgia Institute of
   Technology; Devers Eye Institute; Oregon Health & Science University
RP Ethier, CR (corresponding author), Georgia Inst Technol, Wallace H Coulter Dept Biomed Engn, Atlanta, GA 30332 USA.; Ethier, CR (corresponding author), Emory Univ, Atlanta, GA 30322 USA.; Ethier, CR (corresponding author), Georgia Inst Technol, George W Woodruff Sch Mech Engn, Atlanta, GA 30332 USA.
EM ross.ethier@bme.gatech.edu
RI Feola, Andrew/ABC-3476-2020; Pardue, Machelle/N-9795-2013
OI Ritch, Matthew/0000-0003-4621-0890; Ethier, Ross/0000-0001-6110-3052;
   Feola, Andrew/0000-0002-7914-989X
FU National Institutes of Health (Bethesda, MD) [R01 EY025286, 5T32
   EY007092-32, R01 EY010145, P30 EY010572]; Department of Veteran Affiars
   R&D Service Career Development Award [RX002342]; Research to Prevent
   Blindness (New York, NY); Georgia Research Alliance (CRE)
FX We have greatly benefitted from stimulating discussions with Prof. Ernst
   Tamm and Dr. Sebastian Koschade. We acknowledge the following funding
   sources: National Institutes of Health (Bethesda, MD): R01 EY025286
   (CRE), 5T32 EY007092-32 (BGH), R01 EY010145 (JCM), P30 EY010572 (JCM),
   Department of Veteran Affiars R&D Service Career Development Award
   (RX002342; AJF), Research to Prevent Blindness (New York, NY) (JCM), and
   Georgia Research Alliance (CRE).
CR Abadi M., 2015, ARXIV160304467 TENSORFLOW LARGE SCA
   ANAND R, 1993, IEEE T NEURAL NETWOR, V4, P962, DOI 10.1109/72.286891
   [Anonymous], 2016, SCI REP UK
   Bland JM, 1999, STAT METHODS MED RES, V8, P135, DOI 10.1177/096228029900800204
   Bunker S, 2015, JOVE-J VIS EXP, DOI 10.3791/52400
   Cepurna WO, 2005, EXP EYE RES, V80, P877, DOI 10.1016/j.exer.2004.12.021
   Chauhan BC, 2006, INVEST OPHTH VIS SCI, V47, P634, DOI 10.1167/iovs.05-1206
   Chollet F., 2015, KERAS APPL VGG16
   Cull G, 2003, J GLAUCOMA, V12, P301, DOI 10.1097/00061198-200308000-00003
   Feola AJ, 2019, EXP EYE RES, V186, DOI 10.1016/j.exer.2019.107706
   Greco A, 2016, AM J MED, V129, DOI 10.1016/j.amjmed.2016.03.038
   Hannon B. G., 2018, ISER BIENN M
   Jia LJ, 2000, INVEST OPHTH VIS SCI, V41, P1380
   Johnson JM, 2019, J BIG DATA-GER, V6, DOI 10.1186/s40537-019-0192-5
   Johnson TV, 2010, BRAIN RES BULL, V81, P349, DOI 10.1016/j.brainresbull.2009.04.004
   Kingma DP, 2014, ADV NEUR IN, V27
   Koschade SE, 2019, EXP EYE RES, V186, DOI 10.1016/j.exer.2019.107710
   Krawczyk B, 2016, PROG ARTIF INTELL, V5, P221, DOI 10.1007/s13748-016-0094-0
   Kwon YH, 2009, NEW ENGL J MED, V360, P1113, DOI 10.1056/NEJMra0804630
   Lempitsky VS., 2010, NEURAL INFORM PROCES
   Levkovitch-Verbin H, 2002, INVEST OPHTH VIS SCI, V43, P402
   Marina N, 2010, NAT PROTOC, V5, P1642, DOI 10.1038/nprot.2010.128
   MIKELBERG FS, 1989, OPHTHALMOLOGY, V96, P1325
   Morrison JC, 1998, INVEST OPHTH VIS SCI, V39, P526
   Neyshabur B., 2017, Advances in neural information processing systems, P30
   Osborne J W., 2002, PRACTICAL ASSESSMENT, V8, P2002, DOI DOI 10.7275/R222-HV23
   Reynaud J, 2012, INVEST OPHTH VIS SCI, V53, P2951, DOI 10.1167/iovs.11-9274
   Ripley Brian., 1996, Pattern Recognition and Neural Networks, P354
   Ronneberger O, 2015, LECT NOTES COMPUT SC, V9351, P234, DOI 10.1007/978-3-319-24574-4_28
   Samsel PA, 2011, INVEST OPHTH VIS SCI, V52, P1671, DOI 10.1167/iovs.09-3921
   Samuels BC, 2018, INVEST OPHTH VIS SCI, V59, P3136, DOI 10.1167/iovs.18-24261
   SANCHEZ RM, 1986, INVEST OPHTH VIS SCI, V27, P1342
   Schindelin J, 2012, NAT METHODS, V9, P676, DOI [10.1038/NMETH.2019, 10.1038/nmeth.2019]
   Schneider CA, 2012, NAT METHODS, V9, P671, DOI 10.1038/nmeth.2089
   Sommer C, 2011, I S BIOMED IMAGING, P230, DOI 10.1109/ISBI.2011.5872394
   Valloli V.K., 2019, W NET REINFORCED U
   Wang L. G., 2018, ARXIV180610040
   Williams M., 2013, ASSESS RES EVAL, V18, P1, DOI DOI 10.7275/55HN-WK47
   Zaimi A, 2018, SCI REP-UK, V8, DOI 10.1038/s41598-018-22181-4
NR 39
TC 25
Z9 27
U1 1
U2 7
PU NATURE PORTFOLIO
PI BERLIN
PA HEIDELBERGER PLATZ 3, BERLIN, 14197, GERMANY
SN 2045-2322
J9 SCI REP-UK
JI Sci Rep
PD MAY 15
PY 2020
VL 10
IS 1
AR 8034
DI 10.1038/s41598-020-64898-1
PG 13
WC Multidisciplinary Sciences
WE Science Citation Index Expanded (SCI-EXPANDED)
SC Science & Technology - Other Topics
GA ND9FI
UT WOS:000562205900009
PM 32415269
OA gold, Green Published
DA 2025-03-30
ER

PT J
AU Pinhas, A
   Linderman, R
   Mo, S
   Krawitz, BD
   Geyman, LS
   Carroll, J
   Rosen, RB
   Chui, TY
AF Pinhas, Alexander
   Linderman, Rachel
   Mo, Shelley
   Krawitz, Brian D.
   Geyman, Lawrence S.
   Carroll, Joseph
   Rosen, Richard B.
   Chui, Toco Y.
TI A method for age-matched OCT angiography deviation mapping in the
   assessment of disease- related changes to the radial peripapillary
   capillaries
SO PLOS ONE
LA English
DT Article
ID COHERENCE TOMOGRAPHY ANGIOGRAPHY; NERVE-FIBER LAYER; RETINAL VESSEL
   DIAMETERS; FLUORESCEIN ANGIOGRAPHY; DENSITY; GLAUCOMA; EYES;
   MICROVASCULATURE; MICROCIRCULATION; THICKNESS
AB Purpose
   To present a method for age-matched deviation mapping in the assessment of disease-related changes to the radial peripapillary capillaries (RPCs).
   Methods
   We reviewed 4.5x4.5mm en face peripapillary OCT-A scans of 133 healthy control eyes (133 subjects, mean 41.5 yrs, range 11-82 yrs) and 4 eyes with distinct retinal pathologies, obtained using spectral-domain optical coherence tomography angiography. Statistical analysis was performed to evaluate the impact of age on RPC perfusion densities. RPC density group mean and standard deviation maps were generated for each decade of life. Deviation maps were created for the diseased eyes based on these maps. Large peripapillary vessel (LPV; noncapillary vessel) perfusion density was also studied for impact of age.
   Results
   Average healthy RPC density was 42.5 +/- 1.47%. ANOVA and pairwise Tukey-Kramer tests showed that RPC density in the >= 60yr group was significantly lower compared to RPC density in all younger decades of life (p<0.01). Average healthy LPV density was 21.5 +/- 3.07%. Linear regression models indicated that LPV density decreased with age, however ANOVA and pairwise Tukey-Kramer tests did not reach statistical significance. Deviation mapping enabled us to quantitatively and visually elucidate the significance of RPC density changes in disease.
   Conclusions
   It is important to consider changes that occur with aging when analyzing RPC and LPV density changes in disease. RPC density, coupled with age-matched deviation mapping techniques, represents a potentially clinically useful method in detecting changes to peripapillary perfusion in disease.
C1 [Pinhas, Alexander; Mo, Shelley; Krawitz, Brian D.; Geyman, Lawrence S.; Rosen, Richard B.; Chui, Toco Y.] New York Eye & Ear Infirm Mt Sinai, Dept Ophthalmol, New York, NY 10003 USA.
   [Pinhas, Alexander] Suny Downstate Med Ctr, Dept Ophthalmol, Brooklyn, NY 11203 USA.
   [Linderman, Rachel; Carroll, Joseph] Med Coll Wisconsin, Dept Cell Biol Neurol & Anat, Milwaukee, WI 53226 USA.
   [Mo, Shelley; Krawitz, Brian D.; Geyman, Lawrence S.; Rosen, Richard B.; Chui, Toco Y.] Icahn Sch Med Mt Sinai, New York, NY 10029 USA.
   [Carroll, Joseph] Med Coll Wisconsin, Dept Ophthalmol & Visual Sci, Milwaukee, WI 53226 USA.
C3 New York Eye & Ear Infirmary of Mount Sinai; State University of New
   York (SUNY) System; SUNY Downstate Health Sciences University; Medical
   College of Wisconsin; Icahn School of Medicine at Mount Sinai; Medical
   College of Wisconsin
RP Chui, TY (corresponding author), New York Eye & Ear Infirm Mt Sinai, Dept Ophthalmol, New York, NY 10003 USA.; Chui, TY (corresponding author), Icahn Sch Med Mt Sinai, New York, NY 10029 USA.
EM ychui@nyee.edu
OI Pinhas, Alexander/0000-0003-1708-5840; Chui, Toco
   YP/0000-0003-2060-3848; Linderman, Rachel/0000-0003-2950-1311
FU National Eye Institute of the National Institutes of Health
   [R01EY027301, R01EY024969, P30EY001931]; Marrus Family Foundation;
   Geraldine Violett Foundation; Edward N. & Della L. Thome Memorial
   Foundation
FX This study was supported by the National Eye Institute of the National
   Institutes of Health under award numbers R01EY027301 (TYC), R01EY024969
   (JC) and P30EY001931 (JC) <https://nei.nih.gov/>. The content is solely
   the responsibility of the authors and does not necessarily represent the
   official views of the National Institutes of Health. Additional funding
   for this research was provided by the Marrus Family Foundation (RR)
   <https://www.guidestar.org/profile/13-62795848, the Geraldine Violett
   Foundation (RR)
   <https://fconline.foundationcenter.org/grantmaker-profile/?collection=gr
   antmakers&activity=result&key=SCHE115&viekv_format=standard> and The
   Edward N. & Della L. Thome Memorial Foundation (RR)
   <https://hria.orgr/tmf/thomeamd/>. The sponsors and funding
   organizations had no role in the design or conduct of this research.
CR Al-Sheikh M, 2017, INVEST OPHTH VIS SCI, V58, P2063, DOI 10.1167/iovs.16-21289
   ALTERMAN M, 1968, BRIT J OPHTHALMOL, V52, P26, DOI 10.1136/bjo.52.1.26
   Baumal CR, 2016, DEV OPHTHALMOL, V56, P122, DOI 10.1159/000442803
   Bianchi E, 2016, INT J IMMUNOPATH PH, V29, P40, DOI 10.1177/0394632015615592
   Bonini MA, 2015, RETINA-J RET VIT DIS, V35, P2339, DOI 10.1097/IAE.0000000000000850
   Campbell JP, 2017, SCI REP-UK, V7, DOI 10.1038/srep42201
   Catita J, 2015, EXP EYE RES, V135, P14, DOI 10.1016/j.exer.2015.03.019
   Chen CL, 2017, JAMA OPHTHALMOL, V135, P461, DOI 10.1001/jamaophthalmol.2017.0261
   Chen JJ, 2017, NEURO-OPHTHALMOLOGY, V41, P76, DOI 10.1080/01658107.2016.1275703
   Chui TYP, 2014, BIOMED OPT EXPRESS, V5, P1173, DOI 10.1364/BOE.5.001173
   Chui TYP, 2012, BIOMED OPT EXPRESS, V3, P2537, DOI 10.1364/BOE.3.002537
   Coscas F, 2016, INVEST OPHTH VIS SCI, V57, pOCT211, DOI 10.1167/iovs.15-18793
   Demirkaya N, 2013, INVEST OPHTH VIS SCI, V54, P4934, DOI 10.1167/iovs.13-11913
   Ehrlich R, 2009, GRAEF ARCH CLIN EXP, V247, P583, DOI 10.1007/s00417-008-1018-x
   Falavarjani KG, 2016, RETINA-J RET VIT DIS, V36, pS168, DOI 10.1097/IAE.0000000000001259
   Feuer WJ, 2011, J GLAUCOMA, V20, P133, DOI 10.1097/IJG.0b013e3181e079b2
   Geyman LS, 2017, BR J OPHTHALMOL
   HENKIND P, 1967, BRIT J OPHTHALMOL, V51, P115, DOI 10.1136/bjo.51.2.115
   HENKIND PAUL, 1967, INVEST OPHTHALMOL, V6, P103
   Holló G, 2017, J GLAUCOMA, V26, pE7, DOI 10.1097/IJG.0000000000000527
   Holló G, 2016, PLOS ONE, V11, DOI 10.1371/journal.pone.0161631
   Holló G, 2016, EUR J OPHTHALMOL, V26, pE42, DOI 10.5301/ejo.5000717
   Iafe NA, 2016, INVEST OPHTH VIS SCI, V57, P5780, DOI 10.1167/iovs.16-20045
   Jia YL, 2012, OPT EXPRESS, V20, P4710, DOI 10.1364/OE.20.004710
   Kawasaki R, 2006, OPHTHALMOLOGY, V113, P1378, DOI 10.1016/j.ophtha.2006.02.052
   KORNZWEIG AL, 1968, ARCH OPHTHALMOL-CHIC, V80, P696
   Leung CKS, 2012, OPHTHALMOLOGY, V119, P731, DOI 10.1016/j.ophtha.2011.10.010
   Leung H, 2003, INVEST OPHTH VIS SCI, V44, P2900, DOI 10.1167/iovs.02-1114
   Liu L, 2015, JAMA OPHTHALMOL, V133, P1045, DOI 10.1001/jamaophthalmol.2015.2225
   Mammo Z, 2016, AM J OPHTHALMOL, V170, P41, DOI 10.1016/j.ajo.2016.07.015
   Mansoori T, 2017, J GLAUCOMA, V26, P438, DOI 10.1097/IJG.0000000000000649
   Mansoori T, 2017, J GLAUCOMA, V26, P241, DOI 10.1097/IJG.0000000000000594
   Mase T, 2016, INVEST OPHTH VIS SCI, V57, pOCT504, DOI 10.1167/iovs.15-18877
   Mayes E Wright, 2017, J NEUROOPHTHALMOL
   Mesiwala NK, 2012, J GLAUCOMA, V21, P367, DOI 10.1097/IJG.0b013e31821206e8
   Michaelson I.C., 1954, Retinal Circulation in Man and Mammals, DOI DOI 10.1136/BJO.38.7.441
   Mo S, 2017, PLOS ONE, V12, DOI 10.1371/journal.pone.0169385
   Muraoka Y, 2013, AM J OPHTHALMOL, V156, P706, DOI 10.1016/j.ajo.2013.05.021
   Patel NB, 2014, INVEST OPHTH VIS SCI, V55, P5134, DOI 10.1167/iovs.14-14303
   Rougier MB, 2017, J FR OPHTALMOL, V40, P102, DOI 10.1016/j.jfo.2016.09.020
   Scoles D, 2009, BMC OPHTHALMOL, V9, DOI 10.1186/1471-2415-9-9
   Scripsema Nicole K, 2016, Invest Ophthalmol Vis Sci, V57, pOCT611, DOI 10.1167/iovs.15-18945
   Shahlaee A, 2016, AM J OPHTHALMOL, V165, P39, DOI 10.1016/j.ajo.2016.02.018
   Spaide RF, 2015, JAMA OPHTHALMOL, V133, P45, DOI 10.1001/jamaophthalmol.2014.3616
   Sung KR, 2009, OPHTHALMOLOGY, V116, P1119, DOI 10.1016/j.ophtha.2009.01.004
   Wang XL, 2015, GRAEF ARCH CLIN EXP, V253, P1557, DOI 10.1007/s00417-015-3095-y
   Wei YT, 2017, INVEST OPHTH VIS SCI, V58, P3804, DOI 10.1167/iovs.17-21460
   Wong TY, 2003, INVEST OPHTH VIS SCI, V44, P4644, DOI 10.1167/iovs.03-0079
   Yarmohammadi A, 2017, OPHTHALMOLOGY, V124, P709, DOI 10.1016/j.ophtha.2017.01.004
   Yu J, 2016, INVEST OPHTH VIS SCI, V57, pOCT204, DOI 10.1167/iovs.15-18630
   Yu PK, 2015, PLOS ONE, V10, DOI 10.1371/journal.pone.0135151
   Yu PK, 2014, EXP EYE RES, V129, P83, DOI 10.1016/j.exer.2014.10.020
NR 52
TC 25
Z9 26
U1 0
U2 1
PU PUBLIC LIBRARY SCIENCE
PI SAN FRANCISCO
PA 1160 BATTERY STREET, STE 100, SAN FRANCISCO, CA 94111 USA
SN 1932-6203
J9 PLOS ONE
JI PLoS One
PD MAY 24
PY 2018
VL 13
IS 5
AR e0197062
DI 10.1371/journal.pone.0197062
PG 16
WC Multidisciplinary Sciences
WE Science Citation Index Expanded (SCI-EXPANDED)
SC Science & Technology - Other Topics
GA GH0HY
UT WOS:000433084300023
PM 29795576
OA Green Submitted, Green Published, gold
DA 2025-03-30
ER

PT J
AU Li, MW
   Chen, YH
   Chen, XX
   Zhu, WQ
   Chen, XL
   Wang, XL
   Fang, Y
   Kong, XM
   Dai, Y
   Chen, JY
   Sun, XH
AF Li, Mengwei
   Chen, Yuhong
   Chen, Xiaoxiao
   Zhu, Wenqing
   Chen, Xueli
   Wang, Xiaolei
   Fang, Yuan
   Kong, Xiangmei
   Dai, Yi
   Chen, Junyi
   Sun, Xinghuai
TI Differences between fellow eyes of acute and chronic primary angle
   closure (glaucoma): An ultrasound biomicroscopy quantitative study
SO PLOS ONE
LA English
DT Article
ID OPTICAL COHERENCE TOMOGRAPHY; SINGAPORE CHINESE EYE; ANTERIOR-CHAMBER;
   MALIGNANT GLAUCOMA; SEGMENT; SUBTYPES; PARAMETERS; MECHANISMS; IRIS;
   ASSOCIATION
AB Purpose
   To compare various biometric parameters between fellow eyes of acute primary angle closure (glaucoma) [APAC(G)] and fellow eyes of chronic primary angle closure (glaucoma) [CPAC(G)].
   Methods
   Ultrasound biomicroscopy examinations were performed on 47 patients with unilateral APAC(G) and 41 patients with asymmetric CPAC(G) before laser peripheral iridotomy and pilocarpine treatment. Anterior chamber depth and width (ACD and ACW), lens vault (LV), iris curvature (IC), iris root distance (IRD), trabecular-ciliary process distance (TCPD), iris-ciliary process distance (ICPD), trabecular-ciliary angle (TCA), and other biometric parameters were compared between fellow eyes of APAC(G) and fellow eyes of CAPC(G).
   Results
   Compared with fellow eyes of CPAC(G), fellow eyes of APAC(G) had smaller ACD (P < 0.001), ACW (P = 0.007), TCPD (P = 0.016), ICPD (P = 0.008), and TCA (P = 0.006), as well as larger LV (P = 0.002), IC (P = 0.012), and IRD (P = 0.003). On multivariate logistic regression analyses, a 0.1 mm decrease in ACD (odds ratio [OR]: 0.705, 95% CI: 0.564 +/- 0.880, P = 0.002), ICPD (OR: 0.557, 95% CI: 0.335 +/- 0.925, P = 0.024), and a 0.1 mm increase in IRD (OR: 2.707, 95% CI: 1.025 +/- 7.149, P = 0.045), was significantly associated with occurrence of acute angle closures.
   Conclusions
   Fellow eyes of APAC(G) had smaller anterior segment dimensions, higher LV, more posterior iris insertion, greater IC, and more anteriorly rotated ciliary body compared with fellow eyes of CPAC(G). ACD, ICPD, and IRD were the three most important parameters that distinguish eyes predisposed to APAC(G) or CPAC(G).
C1 [Li, Mengwei; Chen, Yuhong; Chen, Xiaoxiao; Zhu, Wenqing; Chen, Xueli; Wang, Xiaolei; Fang, Yuan; Kong, Xiangmei; Dai, Yi; Chen, Junyi; Sun, Xinghuai] Fudan Univ, Eye Ear Nose & Throat Hosp, Shanghai Med Coll, Dept Ophthalmol & Visual Sci, Shanghai, Peoples R China.
   [Li, Mengwei; Chen, Yuhong; Chen, Xiaoxiao; Zhu, Wenqing; Chen, Xueli; Wang, Xiaolei; Fang, Yuan; Kong, Xiangmei; Dai, Yi; Chen, Junyi; Sun, Xinghuai] Fudan Univ, Minist Hlth, Key Lab Myopia, Shanghai, Peoples R China.
   [Li, Mengwei; Chen, Yuhong; Chen, Xiaoxiao; Zhu, Wenqing; Chen, Xueli; Wang, Xiaolei; Fang, Yuan; Kong, Xiangmei; Dai, Yi; Chen, Junyi; Sun, Xinghuai] Key Lab Visual Impairment & Restorat, Shanghai, Peoples R China.
   [Sun, Xinghuai] Fudan Univ, Innovat Ctr Brain Sci, Inst Brain Sci & Collaborat, State Key Lab Med Neurobiol, Shanghai, Peoples R China.
C3 Fudan University; Fudan University; Fudan University
RP Chen, YH; Sun, XH (corresponding author), Fudan Univ, Eye Ear Nose & Throat Hosp, Shanghai Med Coll, Dept Ophthalmol & Visual Sci, Shanghai, Peoples R China.; Chen, YH; Sun, XH (corresponding author), Fudan Univ, Minist Hlth, Key Lab Myopia, Shanghai, Peoples R China.; Chen, YH; Sun, XH (corresponding author), Key Lab Visual Impairment & Restorat, Shanghai, Peoples R China.; Sun, XH (corresponding author), Fudan Univ, Innovat Ctr Brain Sci, Inst Brain Sci & Collaborat, State Key Lab Med Neurobiol, Shanghai, Peoples R China.
EM yuhongchen@fudan.edu.cn; xhsun@shmu.edu.cn
RI Dai, Yi/AAX-2979-2021; chen, xueli/N-2616-2013; Chen,
   xiaoxiao/GRS-0925-2022
FU State Key Program of National Natural Science Foundation of China
   [81430007, 81570887]; International Science and Technology Cooperation
   Program of China [2015DFA31340]; Special Scientific Research Project of
   Health Professions [201302015]; National Major Scientific Equipment
   program [2012YQ12008003]; Science and Technology Commission of Shanghai
   Municipality [16411962000]
FX This research was supported by the State Key Program of National Natural
   Science Foundation of China (No. 81430007 & No. 81570887). The authors
   were supported by the International Science and Technology Cooperation
   Program of China (No. 2015DFA31340), Special Scientific Research Project
   of Health Professions (No. 201302015), National Major Scientific
   Equipment program (No. 2012YQ12008003) and Science and Technology
   Commission of Shanghai Municipality (No. 16411962000). The sponsor or
   funding organization had no role in the design or conduct of this
   research.
CR Atalay E, 2016, INVEST OPHTH VIS SCI, V57, P5320, DOI 10.1167/iovs.16-20006
   Barkana Y, 2007, ARCH OPHTHALMOL-CHIC, V125, P1331, DOI 10.1001/archopht.125.10.1331
   Chen HJ, 2015, J GLAUCOMA, V24, P233, DOI 10.1097/IJG.0000000000000086
   Diniz A, 2008, ARQ BRAS OFTALMOL, V71, P752, DOI 10.1590/S0004-27492008000500029
   EDWARDS RS, 1982, BRIT J OPHTHALMOL, V66, P576, DOI 10.1136/bjo.66.9.576
   Foster PJ, 2001, BRIT J OPHTHALMOL, V85, P1277, DOI 10.1136/bjo.85.11.1277
   Friedman DS, 2003, ARCH OPHTHALMOL-CHIC, V121, P633, DOI 10.1001/archopht.121.5.633
   Guzman CP, 2013, INVEST OPHTH VIS SCI, V54, P5281, DOI 10.1167/iovs.13-12285
   Henzan IM, 2010, OPHTHALMOLOGY, V117, P1720, DOI 10.1016/j.ophtha.2010.01.045
   Kumar RS, 2008, OPHTHALMOLOGY, V115, P430, DOI 10.1016/j.ophtha.2007.07.026
   Lee JR, 2014, INVEST OPHTH VIS SCI, V55, P3646, DOI 10.1167/iovs.13-13009
   Lin Z, 2014, J GLAUCOMA, V23, P61, DOI 10.1097/IJG.0b013e3182698094
   LOWE RF, 1966, AM J OPHTHALMOL, V61, P642, DOI 10.1016/0002-9394(66)91200-1
   Marchini G, 1998, OPHTHALMOLOGY, V105, P2091, DOI 10.1016/S0161-6420(98)91132-0
   Moghimi S, 2014, EYE, V28, P337, DOI 10.1038/eye.2013.296
   Moghimi S, 2016, J CURR OPHTHALMOL, V28, P170, DOI 10.1016/j.joco.2016.06.005
   Moghimi S, 2013, AM J OPHTHALMOL, V155, P664, DOI 10.1016/j.ajo.2012.10.014
   Nongpiur ME, 2011, OPHTHALMOLOGY, V118, P474, DOI 10.1016/j.ophtha.2010.07.025
   Nongpiur ME, 2011, CURR OPIN OPHTHALMOL, V22, P96, DOI 10.1097/ICU.0b013e32834372b9
   Nongpiur ME, 2010, OPHTHALMOLOGY, V117, P1967, DOI 10.1016/j.ophtha.2010.02.007
   PAVLIN CJ, 1991, OPHTHALMOLOGY, V98, P287
   PAVLIN CJ, 1992, ACTA OPHTHALMOL, V70, P7
   Quigley HA, 2003, J GLAUCOMA, V12, P167, DOI 10.1097/00061198-200304000-00013
   Sakuma T, 1997, J GLAUCOMA, V6, P165
   SCHEIE HG, 1957, ARCH OPHTHALMOL-CHIC, V58, P510, DOI 10.1001/archopht.1957.00940010526005
   Shabana N, 2012, CLIN EXP OPHTHALMOL, V40, P792, DOI 10.1111/j.1442-9071.2012.02805.x
   Sihota R, 2005, J GLAUCOMA, V14, P387, DOI 10.1097/01.ijg.0000176934.14229.32
   Sng CC, 2013, INVEST OPHTH VIS SCI, V54, P2829, DOI 10.1167/iovs.12-11250
   Sng CC, 2012, OPHTHALMOLOGY, V119, P1143, DOI 10.1016/j.ophtha.2012.01.011
   Sng CCA, 2014, OPHTHALMOLOGY, V121, P119, DOI 10.1016/j.ophtha.2013.08.004
   Sun XH, 2017, PROG RETIN EYE RES, V57, P26, DOI 10.1016/j.preteyeres.2016.12.003
   TELLO C, 1994, INVEST OPHTH VIS SCI, V35, P3549
   Wang BS, 2015, J GLAUCOMA, V24, P433, DOI 10.1097/IJG.0b013e31829f9c50
   Wang ZH, 2014, OPHTHALMOLOGY, V121, P862, DOI 10.1016/j.ophtha.2013.10.035
   Wright C, 2016, ACTA OPHTHALMOL, V94, P217, DOI 10.1111/aos.12784
NR 35
TC 25
Z9 27
U1 0
U2 11
PU PUBLIC LIBRARY SCIENCE
PI SAN FRANCISCO
PA 1160 BATTERY STREET, STE 100, SAN FRANCISCO, CA 94111 USA
SN 1932-6203
J9 PLOS ONE
JI PLoS One
PD FEB 15
PY 2018
VL 13
IS 2
AR e0193006
DI 10.1371/journal.pone.0193006
PG 14
WC Multidisciplinary Sciences
WE Science Citation Index Expanded (SCI-EXPANDED)
SC Science & Technology - Other Topics
GA FW4LB
UT WOS:000425283900091
PM 29447247
OA Green Published, Green Submitted, gold
DA 2025-03-30
ER

PT J
AU Wall, M
   Zamba, GKD
   Artes, PH
AF Wall, Michael
   Zamba, Gideon K. D.
   Artes, Paul H.
TI The Effective Dynamic Ranges for Glaucomatous Visual Field Progression
   With Standard Automated Perimetry and Stimulus Sizes III and V
SO INVESTIGATIVE OPHTHALMOLOGY & VISUAL SCIENCE
LA English
DT Article
DE automated perimetry; visual field; glaucoma
ID TEST-RETEST VARIABILITY; MATRIX PERIMETRY; MEAN DEFECT; SENSITIVITIES
AB PURPOSE. It has been shown that threshold estimates below approximately 20 dB have little effect on the ability to detect visual field progression in glaucoma. We aimed to compare stimulus size V to stimulus size III, in areas of visual damage, to confirm these findings by using (1) a different dataset, (2) different techniques of progression analysis, and (3) an analysis to evaluate the effect of censoring on mean deviation (MD).
   METHODS. In the Iowa Variability in Perimetry Study, 120 glaucoma subjects were tested every 6 months for 4 years with size III SITA Standard and size V Full Threshold. Progression was determined with three complementary techniques: pointwise linear regression (PLR), permutation of PLR, and linear regression of the MD index. All analyses were repeated on "censored" datasets in which threshold estimates below a given criterion value were set to equal the criterion value.
   RESULTS. Our analyses confirmed previous observations that threshold estimates below 20 dB contribute much less to visual field progression than estimates above this range. These findings were broadly similar with stimulus sizes III and V.
   CONCLUSIONS. Censoring of threshold values < 20 dB has relatively little impact on the rates of visual field progression in patients with mild to moderate glaucoma. Size V, which has lower retest variability, performs at least as well as size III for longitudinal glaucoma progression analysis and appears to have a larger useful dynamic range owing to the upper sensitivity limit being higher.
C1 [Wall, Michael] Univ Iowa, Coll Med, Dept Ophthalmol, Vet Adm Hosp, Iowa City, IA 52242 USA.
   [Wall, Michael] Univ Iowa, Coll Med, Dept Neurol, Vet Adm Hosp, Iowa City, IA 52242 USA.
   [Zamba, Gideon K. D.] Univ Iowa, Coll Publ Hlth, Dept Biostat, Iowa City, IA USA.
   [Artes, Paul H.] Plymouth Univ, Peninsula Allied Hlth Ctr, Sch Hlth Profess, Plymouth, Devon, England.
C3 University of Iowa; University of Iowa; University of Iowa; University
   of Plymouth
RP Wall, M (corresponding author), Univ Iowa, Coll Med, Dept Neurol, 200 Hawkins Dr,2007 RCP, Iowa City, IA 52242 USA.
EM michael-wall@uiowa.edu
RI Artes, Paul/A-2603-2008
OI Wall, Michael/0000-0002-9802-4806
FU VA Merit Review grant; Research to Prevent Blindness, New York, New
   York, United States
FX Supported by a VA Merit Review grant, and by an unrestricted grant to
   the Department of Ophthalmology from Research to Prevent Blindness, New
   York, New York, United States.
CR Artes PH, 2005, INVEST OPHTH VIS SCI, V46, P4600, DOI 10.1167/iovs.05-0827
   Artes PH, 2002, INVEST OPHTH VIS SCI, V43, P2654
   FUNKHOUSER AT, 1990, JPN J OPHTHALMOL, V34, P414
   Gardiner SK, 2002, INVEST OPHTH VIS SCI, V43, P1400
   Gardiner SK, 2016, INVEST OPHTH VIS SCI, V57, P5631, DOI 10.1167/iovs.16-20053
   Gardiner SK, 2015, TRANSL VIS SCI TECHN, V4, DOI 10.1167/tvst.4.2.10
   Gardiner SK, 2016, INVEST OPHTH VIS SCI, V57, P288, DOI 10.1167/iovs.15-18000
   HEIJL A, 1989, AM J OPHTHALMOL, V108, P130, DOI 10.1016/0002-9394(89)90006-8
   Heijl A, 1989, PERIMETRY UPDATE 199, P313
   Kummet CM, 2013, INVEST OPHTH VIS SCI, V54, P6234, DOI 10.1167/iovs.13-11680
   Montolio FGJ, 2012, PLOS ONE, V7, DOI 10.1371/journal.pone.0041211
   O'Leary N, 2012, INVEST OPHTH VIS SCI, V53, P6776, DOI 10.1167/iovs.12-10049
   Redmond T, 2013, JAMA OPHTHALMOL, V131, P1565, DOI 10.1001/jamaophthalmol.2013.4382
   Swanson WH, 2014, TRANSL VIS SCI TECHN, V3, DOI 10.1167/tvst.3.5.6
   Vesti E, 2003, INVEST OPHTH VIS SCI, V44, P3873, DOI 10.1167/iovs.02-1171
   Wall M, 2013, INVEST OPHTH VIS SCI, V54, P1345, DOI 10.1167/iovs.12-10299
   Wall M, 2010, ARCH OPHTHALMOL-CHIC, V128, P570, DOI 10.1001/archophthalmol.2010.71
NR 17
TC 25
Z9 26
U1 0
U2 3
PU ASSOC RESEARCH VISION OPHTHALMOLOGY INC
PI ROCKVILLE
PA 12300 TWINBROOK PARKWAY, ROCKVILLE, MD 20852-1606 USA
SN 0146-0404
EI 1552-5783
J9 INVEST OPHTH VIS SCI
JI Invest. Ophthalmol. Vis. Sci.
PD JAN
PY 2018
VL 59
IS 1
BP 439
EP 445
DI 10.1167/iovs.17-22390
PG 7
WC Ophthalmology
WE Science Citation Index Expanded (SCI-EXPANDED)
SC Ophthalmology
GA FX1ZL
UT WOS:000425855900054
PM 29356822
OA Green Published, gold, Green Submitted
DA 2025-03-30
ER

PT J
AU Fenwick, EK
   Ong, PG
   Man, REK
   Sabanayagam, C
   Cheng, CY
   Wong, TY
   Lamoureux, EL
AF Fenwick, Eva K.
   Ong, Peng Guan
   Man, Ryan E. K.
   Sabanayagam, Charumathi
   Cheng, Ching-Yu
   Wong, Tien Y.
   Lamoureux, Ecosse L.
TI Vision impairment and major eye diseases reduce vision-specific
   emotional well-being in a Chinese population
SO BRITISH JOURNAL OF OPHTHALMOLOGY
LA English
DT Article
ID QUALITY-OF-LIFE; DEPRESSIVE SYMPTOMS; VISUAL IMPAIRMENT; IMPACT;
   SUPPRESSION; PREVALENCE; DISTRESS; GLAUCOMA; PEOPLE
AB Aims To assess the relationship between vision impairment (VI) and major eye diseases, with vision-specific emotional well-being in a Chinese population.
   Methods In this population-based cross-sectional study, 3353 Chinese participants aged 40-80 years answered the emotional well-being scale of the Impact of Vision Impairment questionnaire, validated using Rasch analysis. Participants underwent visual acuity testing and collection of sociodemographic and medical data from standardised questionnaires. The relationships between presenting bilateral VI, presence of major eye diseases (cataract, undercorrected refractive error, glaucoma, age-related macular degeneration and diabetic retinopathy) and emotional well-being were assessed using linear regression models. Stratified analyses for age, gender, education and immigration status were conducted to determine if change in beta coefficients differed within each stratum.
   Results Approximately half of patients (n=1805) had normal vision, and 43% (n=1534) and 3.4% (n=114) had moderate and severe bilateral VI, respectively. Vision-specific emotional well-being systematically worsened as severity of bilateral VI increased (p<0.001). Compared with no VI and no eye diseases, respectively, severe bilateral VI (23%; beta -1.84; 95% CI -2.23 to -1.43) and glaucoma (beta -1.88; 95% CI -3.00 to -0.76) were associated with a clinically meaningful reduction in emotional well-being. The reduction in vision-related emotional well-being was substantially and significantly greater in men compared with women (p<0.05).
   Conclusions Severe VI and glaucoma are associated with substantial decrements in vision-specific emotional well-being, highlighting the importance of preventing progression of vision loss. Evidence-based interventions to improve vision-related coping skills and emotional management for patients with severe VI and glaucoma are warranted.
C1 [Fenwick, Eva K.; Ong, Peng Guan; Man, Ryan E. K.; Sabanayagam, Charumathi; Cheng, Ching-Yu; Wong, Tien Y.; Lamoureux, Ecosse L.] Singapore Natl Eye Ctr, Singapore Eye Res Inst, Singapore, Singapore.
   [Fenwick, Eva K.; Lamoureux, Ecosse L.] Univ Melbourne, Royal Victorian Eye & Ear Hosp, Ctr Eye Res Australia, East Melbourne, Vic, Australia.
   [Fenwick, Eva K.; Sabanayagam, Charumathi; Cheng, Ching-Yu; Wong, Tien Y.; Lamoureux, Ecosse L.] Duke NUS Med Sch, Singapore, Singapore.
   [Cheng, Ching-Yu; Wong, Tien Y.; Lamoureux, Ecosse L.] Natl Univ Singapore, Dept Ophthalmol, Singapore, Singapore.
   [Cheng, Ching-Yu; Wong, Tien Y.; Lamoureux, Ecosse L.] Natl Univ Hlth Syst, Singapore, Singapore.
C3 Singapore National Eye Center; National University of Singapore; Centre
   for Eye Research Australia; Royal Victorian Eye & Ear Hospital;
   University of Melbourne; National University of Singapore; National
   University of Singapore; National University of Singapore
RP Lamoureux, EL (corresponding author), Duke NUS Med Sch Singapore, Off Clin Sci, 20 Coll Rd Level 6, Singapore 169856, Singapore.
EM ecosse.lamoureux@duke-nus.edu.sg
RI Lamoureux, Ecosse/Z-5482-2019; Sabanayagam, Charumathi/C-1294-2011;
   Cheng, Ching-Yu/Y-2229-2019; Wong, Tien Y/AAC-9724-2020
OI Sabanayagam, Charumathi/0000-0002-4042-4719; Cheng,
   Ching-Yu/0000-0003-0655-885X; Man, Ryan/0000-0001-5028-605X; Wong, Tien
   Y/0000-0002-8448-1264
FU National Medical Research Council [STaR/0003/2008, CIRG/1417/2015];
   Singapore Bio Imaging Consortium [C-011/2006]; Biomedical Research
   Council [08/1/35/19/550]; Australian National Health and Medical
   Research Council Early Career Fellowship [1072987]
FX This study was supported by grants from the National Medical Research
   Council (STaR/0003/2008 and CIRG/1417/2015), the Singapore Bio Imaging
   Consortium (C-011/2006) and the Biomedical Research Council
   (08/1/35/19/550). EKF is funded by the Australian National Health and
   Medical Research Council Early Career Fellowship (# 1072987). The Centre
   for Eye Research Australia receives Operational Infrastructure Support
   from the Victorian Government.
CR [Anonymous], 1991, Ophthalmology, V98, P786
   Broman AT, 2002, INVEST OPHTH VIS SCI, V43, P3393
   Chan EW, 2015, OPHTHALMOLOGY, V122, P494, DOI 10.1016/j.ophtha.2014.09.030
   Chia EM, 2004, INVEST OPHTH VIS SCI, V45, P71, DOI 10.1167/iovs.03-0661
   Evans JR, 2007, OPHTHALMOLOGY, V114, P283, DOI 10.1016/j.ophtha.2006.10.006
   Fenwick EK, JAMA OPHTHALMOL, DOI [10.1001/jamaophthalmol, DOI 10.1001/JAMAOPHTHALMOL]
   Fenwick E, 2012, CLIN EXP OPHTHALMOL, V40, P27, DOI 10.1111/j.1442-9071.2011.02599.x
   Fenwick EK, 2016, QUAL LIFE RES, V25, P871, DOI 10.1007/s11136-015-1141-1
   Ferronato L, 2014, WORK, V47, P381, DOI 10.3233/WOR-131770
   Fisher L, 2007, DIABETES CARE, V30, P542, DOI 10.2337/dc06-1614
   Foster PJ, 2002, BRIT J OPHTHALMOL, V86, P238, DOI 10.1136/bjo.86.2.238
   Holloway EE, 2015, PATIENT EDUC COUNS, V98, P553, DOI 10.1016/j.pec.2015.01.013
   Huwaë S, 2018, INT J PSYCHOL, V53, P176, DOI 10.1002/ijop.12283
   KLEIN R, 1991, OPHTHALMOLOGY, V98, P1128
   Lamoureux EL, 2009, INVEST OPHTH VIS SCI, V50, P2614, DOI 10.1167/iovs.08-2164
   Lavanya R, 2009, OPHTHAL EPIDEMIOL, V16, P325, DOI 10.3109/09286580903144738
   Li LY, 2015, BMC WOMENS HEALTH, V15, DOI 10.1186/s12905-015-0254-6
   National Population and Talent Division Government of Singapore, 2015, POP BRIEF 2015
   Nirmalan PK, 2005, INVEST OPHTH VIS SCI, V46, P2308, DOI 10.1167/iovs.04-0830
   Nyman SR, 2012, DISABIL REHABIL, V34, P971, DOI 10.3109/09638288.2011.626487
   Rees G, 2010, INVEST OPHTH VIS SCI, V51, P2891, DOI 10.1167/iovs.09-5080
   Sloan Jeff A, 2005, COPD, V2, P57
   Sturrock BA, 2016, INVEST OPHTH VIS SCI, V57, P3032, DOI 10.1167/iovs.16-19110
   Varma R, 2013, OPHTHAL EPIDEMIOL, V20, P335, DOI 10.3109/09286586.2013.823505
   Weih LM, 2002, INVEST OPHTH VIS SCI, V43, P927
   Wong DFK, 2012, INT J SOC PSYCHIATR, V58, P178, DOI 10.1177/0020764010390431
   Zheng YF, 2012, OPHTHALMOLOGY, V119, P2119, DOI 10.1016/j.ophtha.2012.04.027
NR 27
TC 25
Z9 25
U1 0
U2 6
PU BMJ PUBLISHING GROUP
PI LONDON
PA BRITISH MED ASSOC HOUSE, TAVISTOCK SQUARE, LONDON WC1H 9JR, ENGLAND
SN 0007-1161
EI 1468-2079
J9 BRIT J OPHTHALMOL
JI Br. J. Ophthalmol.
PD MAY
PY 2017
VL 101
IS 5
BP 686
EP 690
DI 10.1136/bjophthalmol-2016-308701
PG 5
WC Ophthalmology
WE Science Citation Index Expanded (SCI-EXPANDED); Social Science Citation Index (SSCI)
SC Ophthalmology
GA EW2MQ
UT WOS:000402331100026
PM 27565988
DA 2025-03-30
ER

PT J
AU Manabe, S
   Sawaguchi, S
   Hayashi, K
AF Manabe, Shin-ichi
   Sawaguchi, Shoichi
   Hayashi, Ken
TI The effect of the extent of the incision in the Schlemm canal on the
   surgical outcomes of suture trabeculotomy for open-angle glaucoma
SO JAPANESE JOURNAL OF OPHTHALMOLOGY
LA English
DT Article
DE Cataract extraction; Incision extent; IOP reduction; Open-angle
   glaucoma; Trabeculotomy
ID INTRAOCULAR-LENS IMPLANTATION; CATARACT-SURGERY; PSEUDOEXFOLIATION
   SYNDROME; AB EXTERNO; HUMAN EYES; PRESSURE; PHACOEMULSIFICATION;
   TRABECULECTOMY; TRABECTOME; EXTRACTION
AB To examine the relationship between the extent of the incision in the Schlemm canal during suture trabeculotomy (S-LOT) for open-angle glaucoma and the associated reduction in intraocular pressure (IOP).
   Forty-eight consecutive eyes (primary open-angle glaucoma: 28; exfoliation glaucoma: 20) scheduled to undergo S-LOT were studied. A 320-degree opening in the Schlemm canal was planned when total circumferential cannulation had been achieved, and the remaining 40-degree region under the scleral flap was not incised. When the cannulation was incomplete, the canal was incised up to the point reached by the cannula, and the extent of the incision was measured. Logistic regression analysis was performed to identify potential predictors of surgical success (IOP <= 15 mmHg).
   A 320-degree incision was achieved in 23 eyes, and the mean extent of the incision was 275 +/- 52.3A degrees. The mean IOP fell from 34.0 +/- 8.8 mmHg at baseline to 14.5 +/- 4.0 mmHg at 1 year postoperatively (P < 0.0001). An IOP reduction of >= 30% was achieved in 46 eyes. Simple correlation analysis indicated that the extent of the incision in degrees did not correlate with IOP or with the reduction in IOP at 1 year postoperatively (P = 0.7665 and 0.693, respectively). Lower preoperative IOP values and concomitant cataract extraction were found to be associated with surgical success.
   The extent of the incision in the Schlemm canal during S-LOT does not correlate with postoperative reduction in IOP.
C1 [Manabe, Shin-ichi; Hayashi, Ken] Hayashi Eye Hosp, Hakata Ku, 4-23-35 Hakataekimae, Fukuoka 8120011, Japan.
   [Sawaguchi, Shoichi] Univ Ryukyus, Grad Sch Med, Dept Ophthalmol, Okinawa, Japan.
C3 University of the Ryukyus
RP Manabe, S (corresponding author), Hayashi Eye Hosp, Hakata Ku, 4-23-35 Hakataekimae, Fukuoka 8120011, Japan.
EM smanabee2002@ybb.ne.jp
RI Hayashi, Ken/AAG-4930-2020
CR Ahuja Y, 2013, AM J OPHTHALMOL, V156, P927, DOI 10.1016/j.ajo.2013.06.001
   BILL A, 1971, EXP EYE RES, V12, P275, DOI 10.1016/0014-4835(71)90149-7
   BULLER C, 1994, INVEST OPHTH VIS SCI, V35, P3841
   Chen PP, 2015, OPHTHALMOLOGY, V122, P1294, DOI 10.1016/j.ophtha.2015.03.021
   Chin S, 2012, J GLAUCOMA, V21, P401, DOI 10.1097/IJG.0b013e318218240c
   Francis BA, 2006, J GLAUCOMA, V15, P68, DOI 10.1097/01.ijg.0000196653.77836.af
   Francis BA, 2008, J CATARACT REFR SURG, V34, P1096, DOI 10.1016/j.jcrs.2008.03.032
   Hayashi K, 2001, J CATARACT REFR SURG, V27, P1779, DOI 10.1016/S0886-3350(01)01036-7
   Honjo M, 1998, J CATARACT REFR SURG, V24, P781, DOI 10.1016/S0886-3350(98)80131-4
   Honjo M, 1996, J CATARACT REFR SURG, V22, P601, DOI 10.1016/S0886-3350(96)80017-4
   Johnson M, 2002, INVEST OPHTH VIS SCI, V43, P2950
   Kanski JJ, 1989, CLIN OPHTHALMOL, P138
   Minckler DS, 2005, OPHTHALMOLOGY, V112, P962, DOI 10.1016/j.ophtha.2004.12.043
   ROSENQUIST R, 1989, CURR EYE RES, V8, P1233, DOI 10.3109/02713688909013902
   Swaminathan SS, 2013, INVEST OPHTH VIS SCI, V54, P2035, DOI 10.1167/iovs.12-10950
   TANIHARA H, 1993, ARCH OPHTHALMOL-CHIC, V111, P1653, DOI 10.1001/archopht.1993.01090120075025
   Tanito M, 2002, J GLAUCOMA, V11, P3, DOI 10.1097/00061198-200202000-00002
   Tanito M, 2001, J GLAUCOMA, V10, P302, DOI 10.1097/00061198-200108000-00010
   Temkar S, 2015, AM J OPHTHALMOL, V159, P490, DOI 10.1016/j.ajo.2014.12.001
NR 19
TC 25
Z9 25
U1 0
U2 3
PU SPRINGER JAPAN KK
PI TOKYO
PA CHIYODA FIRST BLDG EAST, 3-8-1 NISHI-KANDA, CHIYODA-KU, TOKYO, 101-0065,
   JAPAN
SN 0021-5155
EI 1613-2246
J9 JPN J OPHTHALMOL
JI Jpn. J. Ophthalmol.
PD JAN
PY 2017
VL 61
IS 1
BP 99
EP 104
DI 10.1007/s10384-016-0487-4
PG 6
WC Ophthalmology
WE Science Citation Index Expanded (SCI-EXPANDED)
SC Ophthalmology
GA EH7BZ
UT WOS:000391929100010
PM 27848108
DA 2025-03-30
ER

PT J
AU Park, HYL
   Hong, KE
   Park, CK
AF Park, Hae-Young Lopilly
   Hong, Kyung Euy
   Park, Chan Kee
TI Impact of Age and Myopia on the Rate of Visual Field Progression in
   Glaucoma Patients
SO MEDICINE
LA English
DT Article
ID OPEN-ANGLE GLAUCOMA; NORMAL-TENSION GLAUCOMA; LONG-TERM PROGRESSION;
   INTRAOCULAR-PRESSURE; RISK-FACTORS; CATARACT-EXTRACTION; OPTIC DISC;
   DAMAGE; TRIAL; EYES
AB Myopia is rapidly increasing in young populations and patients with glaucoma associated with myopia are reported to be young aged in East Asia. These young patients have a longer life expectancy, which increases their risk of end-of-life visual disabilities. There is a need to understand the clinical course of myopic glaucoma patients, which may be important for the care of these myopic populations. In this study, we evaluated the relationship between the age at presentation and the rate of glaucoma progression in the visual field (VF) according to the presence of myopia. The study was conducted as a prospective observational study including 179 patients with open-angle glaucoma who had undergone at least 5 VF examinations with a follow-up of at least 5 years. The progression rate of the mean deviation (MD) and the pattern standard deviation (PSD) are expressed as change in decibels (dB) per year. The slopes of the MD and PSD were calculated by linear regression analyses. Factors related to the slope of VF MD changes were analyzed with correlation and regression analyses. The slope of the linear fit line plotted against age at presentation and the rate of change in the VF MD was -0.026 (P<0.001) in the myopic group and -0.008 (P=0.167) in the nonmyopic group; the relationship was more prominent in the myopic group than the nonmyopic group. In the myopic group, age (=-0.417; 95% confidence intervals (CI), -0.651 to -0.200; P=0.050) and baseline untreated intraocular pressure (=-0.179; 95% CI, -0.331 to -0.028; P=0.022) were significantly related to the rate of change in the MD, which was only the presence of disc hemorrhage (=-0.335; 95% CI, -0.568 to -0.018; P=0.022) in the nonmyopic group. Age at presentation was significantly related to the rate of change in the VF in glaucomatous eyes with myopia compared to eyes without myopia. Older age was significantly related to the rate of change in the VF only in myopic glaucomatous eyes.
C1 [Park, Hae-Young Lopilly; Hong, Kyung Euy] Catholic Univ Korea, Dept Ophthalmol & Visual Sci, Seoul St Marys Hosp, Coll Med, Seoul, South Korea.
C3 Catholic University of Korea; Seoul St. Mary's Hospital
RP Park, CK (corresponding author), Catholic Univ Korea, Dept Ophthalmol & Visual Sci, Seoul St Marys Hosp, Coll Med, Seoul, South Korea.
EM ckpark@catholic.ac.kr
FU National Research Foundation of Korea (NRF); Korean government (MSIP)
   [NRF-2014R1A1A3049403]
FX this work was supported by the National Research Foundation of Korea
   (NRF) grant, funded by the Korean government (MSIP; No.
   NRF-2014R1A1A3049403).
CR Araie M, 2012, ACTA OPHTHALMOL, V90, pe337, DOI 10.1111/j.1755-3768.2012.02425.x
   Bengtsson B, 2005, J GLAUCOMA, V14, P135, DOI 10.1097/01.ijg.0000151683.04410.f3
   BUDENZ DL, 1993, OPHTHALMOLOGY, V100, P511
   Chihara E, 1997, OPHTHALMOLOGICA, V211, P66, DOI 10.1159/000310760
   CHYLACK LT, 1993, ARCH OPHTHALMOL-CHIC, V111, P831, DOI 10.1001/archopht.1993.01090060119035
   Doshi A, 2007, OPHTHALMOLOGY, V114, P472, DOI 10.1016/j.ophtha.2006.07.036
   Drance S, 2001, AM J OPHTHALMOL, V131, P699, DOI 10.1016/S0002-9394(01)00964-3
   Ernest PJ, 2013, OPHTHALMOLOGY, V120, P512, DOI 10.1016/j.ophtha.2012.09.005
   Gardiner SK, 2006, OPTOMETRY VISION SCI, V83, P438, DOI 10.1097/01.opx.0000225108.13284.fc
   Harwerth RS, 2008, INVEST OPHTH VIS SCI, V49, P4437, DOI 10.1167/iovs.08-1753
   HAYREH SS, 1969, BRIT J OPHTHALMOL, V53, P721, DOI 10.1136/bjo.53.11.721
   HEIJL A, 1988, ARCH OPHTHALMOL-CHIC, V106, P450
   Heijl A, 2002, ARCH OPHTHALMOL-CHIC, V120, P1268, DOI 10.1001/archopht.120.10.1268
   JONAS JB, 1989, INVEST OPHTH VIS SCI, V30, P908
   Kim EC, 2013, PLOS ONE, V8, DOI 10.1371/journal.pone.0080361
   Koucheki B, 2004, AM J OPHTHALMOL, V138, P1022, DOI 10.1016/j.ajo.2004.08.006
   Lee JW, 2014, JAMA OPHTHALMOL, V132, P1296, DOI 10.1001/jamaophthalmol.2014.2326
   Lee JY, 2015, INVEST OPHTH VIS SCI, V56, P1775, DOI 10.1167/iovs.14-16002
   Lee YA, 2008, J FORMOS MED ASSOC, V107, P952, DOI 10.1016/S0929-6646(09)60019-X
   Leske MC, 2007, OPHTHALMOLOGY, V114, P1965, DOI 10.1016/j.ophtha.2007.03.016
   Leske MC, 2003, ARCH OPHTHALMOL-CHIC, V121, P48
   LESKE MC, 1994, ARCH OPHTHALMOL-CHIC, V112, P821, DOI 10.1001/archopht.1994.01090180121046
   Marcus MW, 2011, OPHTHALMOLOG IN PRES
   Mitchell P, 1999, OPHTHALMOLOGY, V106, P2010, DOI 10.1016/S0161-6420(99)90416-5
   Nouri-Mahdavi K, 2004, OPHTHALMOLOGY, V111, P1627, DOI 10.1016/j.ophtha.2004.02.017
   Ohno-Matsui K, 2011, AM J OPHTHALMOL, V152, P256, DOI 10.1016/j.ajo.2011.01.052
   Park HYL, 2012, OPHTHALMOLOGY, V119, P1844, DOI 10.1016/j.ophtha.2012.03.006
   Perdicchi A, 2007, EUR J OPHTHALMOL, V17, P534, DOI 10.1177/112067210701700409
   Prata TS, 2010, OPHTHALMOLOGY, V117, P24, DOI 10.1016/j.ophtha.2009.06.028
   Rossetti L, 2015, PLOS ONE, V10, DOI 10.1371/journal.pone.0136632
   Sakata R, 2013, J GLAUCOMA, V22, P250, DOI 10.1097/IJG.0b013e31823298fb
   Shen L, 2016, OPHTHALMOLOGY, V123, P92, DOI 10.1016/j.ophtha.2015.07.002
   Sohn SW, 2010, AM J OPHTHALMOL, V149, P831, DOI 10.1016/j.ajo.2009.12.033
   Stewart WC, 2000, AM J OPHTHALMOL, V130, P274, DOI 10.1016/S0002-9394(00)00487-6
   Szabadfi K, 2015, FRONT CELL NEUROSCI, V9, DOI 10.3389/fncel.2015.00126
   Tan C, 2015, CURR EYE RES, V40, P300, DOI 10.3109/02713683.2014.922194
   Van Veldhuisen PC, 2000, AM J OPHTHALMOL, V130, P429
   Wensor MD, 1998, OPHTHALMOLOGY, V105, P733, DOI 10.1016/S0161-6420(98)94031-3
   Wong TY, 2003, OPHTHALMOLOGY, V110, P211, DOI 10.1016/S0161-6420(02)01260-5
   Xu LA, 2007, OPHTHALMOLOGY, V114, P216, DOI 10.1016/j.ophtha.2006.06.050
NR 40
TC 25
Z9 28
U1 0
U2 5
PU LIPPINCOTT WILLIAMS & WILKINS
PI PHILADELPHIA
PA TWO COMMERCE SQ, 2001 MARKET ST, PHILADELPHIA, PA 19103 USA
SN 0025-7974
EI 1536-5964
J9 MEDICINE
JI Medicine (Baltimore)
PD MAY
PY 2016
VL 95
IS 21
AR e3500
DI 10.1097/MD.0000000000003500
PG 7
WC Medicine, General & Internal
WE Science Citation Index Expanded (SCI-EXPANDED)
SC General & Internal Medicine
GA DO4TT
UT WOS:000377777700009
PM 27227916
OA Green Published, gold
DA 2025-03-30
ER

PT J
AU Moghimi, S
   Abdi, F
   Latifi, G
   Fakhraie, G
   Ramezani, F
   He, M
   Lin, SC
AF Moghimi, S.
   Abdi, F.
   Latifi, G.
   Fakhraie, G.
   Ramezani, F.
   He, M.
   Lin, S. C.
TI Lens parameters as predictors of intraocular pressure changes after
   phacoemulsification
SO EYE
LA English
DT Article
ID ANTERIOR-CHAMBER DEPTH; PRIMARY ANGLE-CLOSURE; CLEAR CORNEAL
   PHACOEMULSIFICATION; GLAUCOMA PATIENTS; CATARACT-SURGERY; BIOMETRIC
   PARAMETERS; REDUCTION; EYES; IMPLANTATION; DETERMINANTS
AB Purpose To evaluate intraocular pressure (IOP) change after cataract surgery in non-glaucomatous eyes with narrow and open angles (OAs) and its relation to novel lens parameters measured by anterior segment optical coherence tomography (AS-OCT).
   Setting University affiliated hospital, Farabi Eye Hospital, Tehran, Iran.
   Design Prospective interventional case series.
   Methods In this prospective study, 85 non-glaucomatous eyes underwent phacoemulsification and lens implantation. Thirty-nine eyes had OAs and 46 eyes had narrow angles (NAs). IOP and biometric parameters were measured by AS-OCT preoperatively and 3 months after surgery. Change in IOP and its relation to biometric parameters, including lens vault (LV), anterior vault (AV), defined as the sum of the LV and the ACD, and relative LV (rLV), defined as the ratio of the LV to the AV, were evaluated. The main outcome measure was degree of IOP change after phacoemulsification.
   Results Of the 85 patients included in the analysis, 35 were male and 50 were female with an overall mean age of 62.2 +/- 8.9 years. The average IOP reduction was -4.95 +/- 2.26 mm Hg, from a preoperativemean of 17.12 +/- 2.47 mm Hg, at 3 months after cataract surgery. The amount of IOP reduction was significantly greater in the NA compared with the OA group. In multivariate linear regression analysis, preoperative IOP and AV were significantly associated with IOP decrease (all <= 0.03).
   Conclusion Cataract surgery results in IOP reduction in both OA and NA eyes. The amount of IOP reduction is related to AV.
C1 [Moghimi, S.; Abdi, F.; Latifi, G.; Fakhraie, G.; Ramezani, F.] Univ Tehran Med Sci, Farabi Eye Hosp, Dept Ophthalmol, Tehran 13336, Iran.
   [Moghimi, S.; Lin, S. C.] Univ Calif San Francisco, Sch Med, Koret Vis Ctr, San Francisco, CA USA.
   [He, M.] Sun Yat Sen Univ, Zhongshan Ophthalm Ctr, State Key Lab Ophthalmol, Guangzhou 510275, Guangdong, Peoples R China.
C3 Tehran University of Medical Sciences; Farabi Eye Hospital; University
   of California System; University of California San Francisco; Sun Yat
   Sen University
RP Latifi, G (corresponding author), Univ Tehran Med Sci, Farabi Eye Hosp, Dept Ophthalmol, Qazvin Sq, Tehran 13336, Iran.
EM golshan24@yahoo.com
RI abdi, fatemeh/AAF-1726-2019; He, Mingguang/AAY-5239-2020; latifi,
   golshan/ABE-4270-2020
OI Ramezani, Farshid/0000-0002-8934-9334; He, Mingguang/0000-0002-6912-2810
CR Aung T, 2005, ARCH OPHTHALMOL-CHIC, V123, P527, DOI 10.1001/archopht.123.4.527
   Cimetta DJ, 2008, EUR J OPHTHALMOL, V18, P77, DOI 10.1177/112067210801800113
   Console JW, 2008, BRIT J OPHTHALMOL, V92, P1612, DOI 10.1136/bjo.2007.129932
   Eslami Y, 2013, CLIN EXP OPHTHALMOL, V41, P368, DOI 10.1111/j.1442-9071.2012.02871.x
   Hayashi K, 2001, J CATARACT REFR SURG, V27, P1779, DOI 10.1016/S0886-3350(01)01036-7
   Huang GF, 2012, J CATARACT REFR SURG, V38, P108, DOI 10.1016/j.jcrs.2011.06.037
   Huang GF, 2011, ARCH OPHTHALMOL-CHIC, V129, P1283, DOI 10.1001/archophthalmol.2011.272
   Issa SA, 2005, BRIT J OPHTHALMOL, V89, P543, DOI 10.1136/bjo.2004.047662
   Kashiwagi K, 2006, J GLAUCOMA, V15, P103, DOI 10.1097/00061198-200604000-00005
   Kim YH, 2014, PROTEOMICS, V14, P93, DOI 10.1002/pmic.201200495
   Latifi G, 2013, EUR J OPHTHALMOL, V23, P70, DOI 10.5301/ejo.5000191
   Lavanya R, 2008, ARCH OPHTHALMOL-CHIC, V126, P686, DOI 10.1001/archopht.126.5.686
   Marchini G, 1998, OPHTHALMOLOGY, V105, P2091, DOI 10.1016/S0161-6420(98)91132-0
   Mathalone N, 2005, J CATARACT REFR SURG, V31, P479, DOI 10.1016/j.jcrs.2004.06.046
   Nongpiur ME, 2011, OPHTHALMOLOGY, V118, P474, DOI 10.1016/j.ophtha.2010.07.025
   Ozaki M, 2012, GRAEF ARCH CLIN EXP, V250, P1863, DOI 10.1007/s00417-012-2011-y
   Poley BJ, 2008, J CATARACT REFR SURG, V34, P735, DOI 10.1016/j.jcrs.2007.12.045
   Poley BJ, 2009, J CATARACT REFR SURG, V35, P1946, DOI 10.1016/j.jcrs.2009.05.061
   Salmon J F, 1994, J Glaucoma, V3, P237
   SAXENA S, 1993, ANN OPHTHALMOL, V25, P453
   Shin HC, 2010, J CATARACT REFR SURG, V36, P1289, DOI 10.1016/j.jcrs.2010.02.024
   Shingleton BJ, 2006, J GLAUCOMA, V15, P494, DOI 10.1097/01.ijg.0000212294.31411.92
   Shrivastava A, 2010, CURR OPIN OPHTHALMOL, V21, P118, DOI 10.1097/ICU.0b013e3283360ac3
   Sihota R, 2008, EYE, V22, P521, DOI 10.1038/sj.eye.6702687
   Slabaugh MA, 2014, CURR OPIN OPHTHALMOL, V25, P122, DOI 10.1097/ICU.0000000000000033
   Tan GS, 2012, AM J OPHTHALMOL, V154, P39, DOI 10.1016/j.ajo.2012.01.015
   Wang N, 2003, INVEST OPHTH VIS SCI, V44, P1977, DOI 10.1167/iovs.02-0631
   Yang HS, 2013, AM J OPHTHALMOL, V156, P89, DOI 10.1016/j.ajo.2013.02.003
NR 28
TC 25
Z9 26
U1 1
U2 1
PU NATURE PUBLISHING GROUP
PI LONDON
PA MACMILLAN BUILDING, 4 CRINAN ST, LONDON N1 9XW, ENGLAND
SN 0950-222X
EI 1476-5454
J9 EYE
JI Eye
PD NOV
PY 2015
VL 29
IS 11
BP 1469
EP 1476
DI 10.1038/eye.2015.141
PG 8
WC Ophthalmology
WE Science Citation Index Expanded (SCI-EXPANDED)
SC Ophthalmology
GA CW5HZ
UT WOS:000365027600012
PM 26228292
OA Green Published, Bronze
DA 2025-03-30
ER

PT J
AU Iwase, T
   Ra, E
   Yamamoto, K
   Kaneko, H
   Ito, Y
   Terasaki, H
AF Iwase, Takeshi
   Ra, Eimei
   Yamamoto, Kentaro
   Kaneko, Hiroki
   Ito, Yasuki
   Terasaki, Hiroko
TI Differences of Retinal Blood Flow Between Arteries and Veins Determined
   by Laser Speckle Flowgraphy in Healthy Subjects
SO MEDICINE
LA English
DT Article
ID OPTIC-NERVE HEAD; NORMAL-TENSION GLAUCOMA; 2-DIMENSIONAL MEASUREMENT;
   CIRCULATION; PRESSURE; VELOCITY; MICROCIRCULATION; ERYTHROCYTES;
   MICROVESSELS; HYPERTENSION
AB To characterize the total retinal blood flow determined by laser speckle flowgraphy (LSFG) of healthy subjects.This prospective cross-sectional study was conducted at the Nagoya University Hospital. One hundred fifteen right eyes of 115 healthy subjects (mean age: 39.416.1 years) were studied. The total blood flow in the retinal arteries and veins around the optic nerve head was measured separately using the total retinal flow index (TRFI), which represents blood flow volume. The lumen diameters of the retinal vessels determined by LSFG and by adaptive optics (AO) camera were compared. The images obtained by LSFG and AO camera were merged, and the distribution of the mean blur rates (MBRs), which represent the velocities of the erythrocytes, was evaluated on the images.The mean TRFI in veins (1812 +/- 445, arbitral units) was significantly higher than that in arteries (1455 +/- 348, arbitral units; P<0.001). Linear regression analysis showed a significant correlation between the TRFI in the arteries and veins (P<0.001). Linear regression analysis also showed a highly significant correlation between the diameters of arteries and veins determined by LSFG and by the AO camera (arteries, r=0.94, P<0.001; veins, r=0.92, P<0.001). The ratios of the lumen diameters determined by LSFG to that by AO camera was significant lower in arteries (0.068 +/- 0.005, arbitral units) than in veins (0.074 +/- 0.007, arbitral units) (P<0.001). The MBRs of veins were homogeneous throughout the width of the lumen; however, the MBRs in the arteries were higher at the center and lower close to the walls of the lumen.The higher TRFIs in the veins than in the arteries indicate that there is a smaller volume of retinal blood flow in arteries than veins. However, the possibility remains that LSFG has inherent problem that the arterial lumen diameter determined by LSFG is smaller than actual one because of the characteristics of arteries. This would result in a smaller volume of retinal blood flow in the arteries than veins in LSFG.
C1 [Iwase, Takeshi; Ra, Eimei; Yamamoto, Kentaro; Kaneko, Hiroki; Ito, Yasuki; Terasaki, Hiroko] Nagoya Univ, Dept Ophthalmol, Grad Sch Med, Nagoya, Aichi 4668560, Japan.
C3 Nagoya University
RP Iwase, T (corresponding author), Nagoya Univ, Dept Ophthalmol, Grad Sch Med, Showa Ku, 65 Tsuruma Cho, Nagoya, Aichi 4668560, Japan.
EM TsuyoshiIwase@aol.com
RI Yamamoto, Kentaro/K-3529-2012; Iwase, Takeshi/H-8110-2015; Kaneko,
   Hiroki/O-7695-2015; Terasaki, Hiroko/M-5054-2014; Ito,
   Yasuki/M-4876-2014
CR Avisar R, 2002, ANN PHARMACOTHER, V36, P992, DOI 10.1345/aph.1A279
   Chui TYP, 2013, INVEST OPHTH VIS SCI, V54, P7115, DOI 10.1167/iovs.13-13027
   Ding J, 2012, DIABETES CARE, V35, P1098, DOI 10.2337/dc11-1341
   Falsini B, 2011, INVEST OPHTH VIS SCI, V52, P1064, DOI 10.1167/iovs.10-5964
   FEKE GT, 1989, INVEST OPHTH VIS SCI, V30, P58
   Fontana L, 1998, BRIT J OPHTHALMOL, V82, P731, DOI 10.1136/bjo.82.7.731
   FUJII H, 1987, APPL OPTICS, V26, P5321, DOI 10.1364/AO.26.005321
   FUJII H, 1994, MED BIOL ENG COMPUT, V32, P302, DOI 10.1007/BF02512526
   Fujii H, 1996, ATARASHII GANKA, V13, P957
   Garhofer G, 2012, INVEST OPHTH VIS SCI, V53, P698, DOI 10.1167/iovs.11-8624
   GOLDSMITH HL, 1986, MICROVASC RES, V31, P121, DOI 10.1016/0026-2862(86)90029-4
   GRUNWALD JE, 1984, OPHTHALMOLOGY, V91, P1690
   GRUNWALD JE, 1993, INVEST OPHTH VIS SCI, V34, P66
   HALES JRS, 1973, PFLUG ARCH EUR J PHY, V344, P119, DOI 10.1007/BF00586546
   Hartley TR, 2000, HYPERTENSION, V36, P137, DOI 10.1161/01.HYP.36.1.137
   HOULE ROLAND E., 1967, INVEST OPHTHALMOL, V6, P145
   Isono H, 2003, ARCH OPHTHALMOL-CHIC, V121, P225
   Koch E, 2014, J HYPERTENS, V32, P890, DOI 10.1097/HJH.0000000000000095
   Konishi N, 2002, OPT REV, V9, P163, DOI 10.1007/s10043-002-0163-4
   Lehmann MV, 2011, AM J HYPERTENS, V24, P1267, DOI 10.1038/ajh.2011.166
   MAHESWARAN R, 1991, HYPERTENSION, V17, P787, DOI 10.1161/01.HYP.17.6.787
   Mchedlishvili G, 2001, JPN J PHYSIOL, V51, P19, DOI 10.2170/jjphysiol.51.19
   McMillan D E, 1997, Vasc Med, V2, P132
   Mehta D, 2006, PHYSIOL REV, V86, P279, DOI 10.1152/physrev.00012.2005
   Nagahara M, 2011, INVEST OPHTH VIS SCI, V52, P87, DOI 10.1167/iovs.09-4422
   Okuno T, 2004, EYE, V18, P697, DOI 10.1038/sj.eye.6700749
   Paques M, 2005, BRIT J OPHTHALMOL, V89, P1036, DOI 10.1136/bjo.2004.061275
   Pasztor E, 1973, STROKE, V4, P556, DOI 10.1161/01.STR.4.4.556
   RIVA C, 1972, INVEST OPHTH VISUAL, V11, P936
   RIVA CE, 1985, INVEST OPHTH VIS SCI, V26, P1124
   RIVA CE, 1978, AM J PHYSIOL, V234, pH315, DOI 10.1152/ajpheart.1978.234.3.H315
   SCHMIDSCHONBEIN H, 1969, SCIENCE, V165, P288, DOI 10.1126/science.165.3890.288
   Shiga Y, 2014, INVEST OPHTH VIS SCI, V55, P3899, DOI 10.1167/iovs.14-14116
   Sugiyama T, 1996, JPN J OPHTHALMOL, V40, P339
   Tamaki Y, 1997, JPN J OPHTHALMOL, V41, P49, DOI 10.1016/S0021-5155(96)00008-1
   TAMAKI Y, 1994, INVEST OPHTH VIS SCI, V35, P3825
   TAMAKI Y, 1995, EXP EYE RES, V60, P373, DOI 10.1016/S0014-4835(05)80094-6
   Tateishi N, 1997, MICROCIRCULATION, V4, P403, DOI 10.3109/10739689709146804
NR 38
TC 25
Z9 26
U1 0
U2 2
PU LIPPINCOTT WILLIAMS & WILKINS
PI PHILADELPHIA
PA TWO COMMERCE SQ, 2001 MARKET ST, PHILADELPHIA, PA 19103 USA
SN 0025-7974
EI 1536-5964
J9 MEDICINE
JI Medicine (Baltimore)
PD AUG
PY 2015
VL 94
IS 33
AR e1256
DI 10.1097/MD.0000000000001256
PG 8
WC Medicine, General & Internal
WE Science Citation Index Expanded (SCI-EXPANDED)
SC General & Internal Medicine
GA CS6XD
UT WOS:000362225900001
PM 26287409
OA Green Published, gold
DA 2025-03-30
ER

PT J
AU Li, Q
   Wojciechowski, R
   Simpson, CL
   Hysi, PG
   Verhoeven, VJM
   Ikram, MK
   Höhn, R
   Vitart, V
   Hewitt, AW
   Oexle, K
   Mäkelä, KM
   MacGregor, S
   Pirastu, M
   Fan, Q
   Cheng, CY
   St Pourcain, B
   McMahon, G
   Kemp, JP
   Northstone, K
   Rahi, JS
   Cumberland, PM
   Martin, NG
   Sanfilippo, PG
   Lu, Y
   Wang, YX
   Hayward, C
   Polasek, O
   Campbell, H
   Bencic, G
   Wright, AF
   Wedenoja, J
   Zeller, T
   Schillert, A
   Mirshahi, A
   Lackner, K
   Yip, SP
   Yap, MKH
   Ried, JS
   Gieger, C
   Murgia, F
   Wilson, JF
   Fleck, B
   Yazar, S
   Vingerling, JR
   Hofman, A
   Uitterlinden, A
   Rivadeneira, F
   Amin, N
   Karssen, L
   Oostra, BA
   Zhou, X
   Teo, YY
   Tai, ES
   Vithana, E
   Barathi, V
   Zheng, YF
   Siantar, RG
   Neelam, K
   Shin, YC
   Lam, J
   Yonova-Doing, E
   Venturini, C
   Hosseini, SM
   Wong, HS
   Lehtimäki, T
   Kähönen, M
   Raitakari, O
   Timpson, NJ
   Evans, DM
   Khor, CC
   Aung, T
   Young, TL
   Mitchell, P
   Klein, B
   van Duijn, CM
   Meitinger, T
   Jonas, JB
   Baird, PN
   Mackey, DA
   Wong, TY
   Saw, SM
   Parssinen, O
   Stambolian, D
   Hammond, CJ
   Klaver, CCW
   Williams, C
   Paterson, AD
   Bailey-Wilson, JE
   Guggenheim, JA
AF Li, Qing
   Wojciechowski, Robert
   Simpson, Claire L.
   Hysi, Pirro G.
   Verhoeven, Virginie J. M.
   Ikram, Mohammad Kamran
   Hoehn, Rene
   Vitart, Veronique
   Hewitt, Alex W.
   Oexle, Konrad
   Makela, Kari-Matti
   MacGregor, Stuart
   Pirastu, Mario
   Fan, Qiao
   Cheng, Ching-Yu
   St Pourcain, Beat
   McMahon, George
   Kemp, John P.
   Northstone, Kate
   Rahi, Jugnoo S.
   Cumberland, Phillippa M.
   Martin, Nicholas G.
   Sanfilippo, Paul G.
   Lu, Yi
   Wang, Ya Xing
   Hayward, Caroline
   Polasek, Ozren
   Campbell, Harry
   Bencic, Goran
   Wright, Alan F.
   Wedenoja, Juho
   Zeller, Tanja
   Schillert, Arne
   Mirshahi, Alireza
   Lackner, Karl
   Yip, Shea Ping
   Yap, Maurice K. H.
   Ried, Janina S.
   Gieger, Christian
   Murgia, Federico
   Wilson, James F.
   Fleck, Brian
   Yazar, Seyhan
   Vingerling, Johannes R.
   Hofman, Albert
   Uitterlinden, Andre
   Rivadeneira, Fernando
   Amin, Najaf
   Karssen, Lennart
   Oostra, Ben A.
   Zhou, Xin
   Teo, Yik-Ying
   Tai, E. Shyong
   Vithana, Eranga
   Barathi, Veluchamy
   Zheng, Yingfeng
   Siantar, Rosalynn Grace
   Neelam, Kumari
   Shin, Youchan
   Lam, Janice
   Yonova-Doing, Ekaterina
   Venturini, Cristina
   Hosseini, S. Mohsen
   Wong, Hoi-Suen
   Lehtimaki, Terho
   Kahonen, Mika
   Raitakari, Olli
   Timpson, Nicholas J.
   Evans, David M.
   Khor, Chiea-Chuen
   Aung, Tin
   Young, Terri L.
   Mitchell, Paul
   Klein, Barbara
   van Duijn, Cornelia M.
   Meitinger, Thomas
   Jonas, Jost B.
   Baird, Paul N.
   Mackey, David A.
   Wong, Tien Yin
   Saw, Seang-Mei
   Parssinen, Olavi
   Stambolian, Dwight
   Hammond, Christopher J.
   Klaver, Caroline C. W.
   Williams, Cathy
   Paterson, Andrew D.
   Bailey-Wilson, Joan E.
   Guggenheim, Jeremy A.
CA CREAM Consortium
TI Genome-wide association study for refractive astigmatism reveals genetic
   co-determination with spherical equivalent refractive error: the CREAM
   consortium
SO HUMAN GENETICS
LA English
DT Article
ID EXPERIMENTALLY-INDUCED MYOPIA; OPEN-ANGLE GLAUCOMA; CORNEAL ASTIGMATISM;
   SUSCEPTIBILITY LOCI; EYE-DISEASE; FAMILIAL AGGREGATION; NONCODING RNAS;
   MAJOR LOCUS; HERITABILITY; METAANALYSIS
AB To identify genetic variants associated with refractive astigmatism in the general population, meta-analyses of genome-wide association studies were performed for: White Europeans aged at least 25 years (20 cohorts, N = 31,968); Asian subjects aged at least 25 years (7 cohorts, N = 9,295); White Europeans aged < 25 years (4 cohorts, N = 5,640); and all independent individuals from the above three samples combined with a sample of Chinese subjects aged < 25 years (N = 45,931). Participants were classified as cases with refractive astigmatism if the average cylinder power in their two eyes was at least 1.00 diopter and as controls otherwise. Genome-wide association analysis was carried out for each cohort separately using logistic regression. Meta-analysis was conducted using a fixed effects model. In the older European group the most strongly associated marker was downstream of the neurexin-1 (NRXN1) gene (rs1401327, P = 3.92E-8). No other region reached genome-wide significance, and association signals were lower for the younger European group and Asian group. In the meta-analysis of all cohorts, no marker reached genome-wide significance: The most strongly associated regions were, NRXN1 (rs1401327, P = 2.93E-07), TOX (rs7823467, P = 3.47E-07) and LINC00340 (rs12212674, P = 1.49E-06). For 34 markers identified in prior GWAS for spherical equivalent refractive error, the beta coefficients for genotype versus spherical equivalent, and genotype versus refractive astigmatism, were highly correlated (r = -0.59, P = 2.10E-04). This work revealed no consistent or strong genetic signals for refractive astigmatism; however, the TOX gene region previously identified in GWAS for spherical equivalent refractive error was the second most strongly associated region. Analysis of additional markers provided evidence supporting widespread genetic co-susceptibility for spherical and astigmatic refractive errors.
C1 [Li, Qing; Wojciechowski, Robert; Simpson, Claire L.; Bailey-Wilson, Joan E.] NHGRI, NIH, Baltimore, MD 21224 USA.
   [Wojciechowski, Robert] Johns Hopkins Bloomberg Sch Publ Hlth, Dept Epidemiol, Baltimore, MD USA.
   [Wojciechowski, Robert] Johns Hopkins Med Inst, Wilmer Eye Inst, Baltimore, MD 21205 USA.
   [Hysi, Pirro G.; Yonova-Doing, Ekaterina; Venturini, Cristina; Hammond, Christopher J.] Kings Coll London, Dept Twin Res & Genet Epidemiol, London, England.
   [Verhoeven, Virginie J. M.; Vingerling, Johannes R.; Klaver, Caroline C. W.] Erasmus MC, Dept Ophthalmol, Rotterdam, Netherlands.
   [Verhoeven, Virginie J. M.; Hofman, Albert; Uitterlinden, Andre; Rivadeneira, Fernando; Amin, Najaf; Karssen, Lennart; van Duijn, Cornelia M.; Klaver, Caroline C. W.] Erasmus MC, Dept Epidemiol, Rotterdam, Netherlands.
   [Ikram, Mohammad Kamran; Cheng, Ching-Yu; Vithana, Eranga; Barathi, Veluchamy; Zheng, Yingfeng; Siantar, Rosalynn Grace; Neelam, Kumari; Shin, Youchan; Lam, Janice; Aung, Tin; Wong, Tien Yin; Saw, Seang-Mei] Singapore Eye Res Inst, Singapore, Singapore.
   [Ikram, Mohammad Kamran; Cheng, Ching-Yu; Vithana, Eranga; Barathi, Veluchamy; Khor, Chiea-Chuen; Wong, Tien Yin; Saw, Seang-Mei] Natl Univ Singapore, Yong Loo Lin Sch Med, Dept Ophthalmol, Singapore 117595, Singapore.
   [Ikram, Mohammad Kamran; Cheng, Ching-Yu; Wong, Tien Yin] Duke NUS Grad Med Sch, Off Clin Sci, Singapore, Singapore.
   [Hoehn, Rene; Mirshahi, Alireza] Univ Med Ctr Mainz, Dept Ophthalmol, Mainz, Germany.
   [Hoehn, Rene] Klin Pallas, Olten, Switzerland.
   [Vitart, Veronique; Hayward, Caroline; Wright, Alan F.] Univ Edinburgh, Inst Genet & Mol Med, Med Res Council Human Genet Unit, Edinburgh EH4 2XU, Midlothian, Scotland.
   [Hewitt, Alex W.; Baird, Paul N.; Mackey, David A.] Univ Melbourne, Royal Victorian Eye & Ear Hosp, Ctr Eye Res Australia, Melbourne, Vic, Australia.
   [Hewitt, Alex W.; Sanfilippo, Paul G.; Yazar, Seyhan; Mackey, David A.] Univ Western Australia, Lions Eye Inst, Ctr Ophthalmol & Visual Sci, Perth, WA 6009, Australia.
   [Oexle, Konrad; Meitinger, Thomas] Tech Univ Munich, Klinikum Rechts Isar, Inst Human Genet, D-80290 Munich, Germany.
   [Makela, Kari-Matti; Lehtimaki, Terho] Tampere Univ Hosp, Dept Clin Chem, Tampere 33520, Finland.
   [Makela, Kari-Matti; Lehtimaki, Terho] Univ Tampere, Sch Med, Tampere 33520, Finland.
   [MacGregor, Stuart; Lu, Yi] Royal Brisbane Hosp, QIMR Berghofer Med Res Inst, Brisbane, Qld 4029, Australia.
   [Pirastu, Mario; Murgia, Federico] CNR, Inst Populat Genet, I-07040 Sassari, Italy.
   [Fan, Qiao; Zhou, Xin; Teo, Yik-Ying; Tai, E. Shyong; Saw, Seang-Mei] Natl Univ Singapore, Saw Swee Hock Sch Publ Hlth, Singapore 117548, Singapore.
   [St Pourcain, Beat; McMahon, George; Kemp, John P.; Timpson, Nicholas J.; Evans, David M.] Univ Bristol, MRC Integrat Epidemiol Unit IEU, Bristol BS8 2BN, Avon, England.
   [St Pourcain, Beat; McMahon, George; Kemp, John P.; Northstone, Kate; Timpson, Nicholas J.; Evans, David M.; Williams, Cathy] Univ Bristol, Sch Social & Community Med, Bristol BS8 2BN, Avon, England.
   [Rahi, Jugnoo S.; Cumberland, Phillippa M.] UCL Inst Child Hlth, Ctr Epidemiol & Biostat, London, England.
   [Rahi, Jugnoo S.; Venturini, Cristina] UCL, Inst Ophthalmol, London, England.
   [Rahi, Jugnoo S.; Cumberland, Phillippa M.] UCL Inst Child Hlth, Ulverscroft Vis Res Grp, London, England.
   [Martin, Nicholas G.] Royal Brisbane Hosp, QIMR Berghofer Med Res Inst, Brisbane, Qld 4029, Australia.
   [Wang, Ya Xing] Capital Univ Med Sci, Beijing Tongren Hosp, Beijing Inst Ophthalmol, Beijing, Peoples R China.
   [Polasek, Ozren] Univ Split, Fac Med, Split, Croatia.
   [Campbell, Harry; Wilson, James F.] Univ Edinburgh, Ctr Populat Hlth Sci, Edinburgh EH8 9AG, Midlothian, Scotland.
   [Bencic, Goran] Sisters Mercy Univ Hosp, Dept Ophthalmol, Zagreb, Croatia.
   [Wedenoja, Juho] Univ Helsinki, Hjelt Inst, Dept Publ Hlth, Helsinki, Finland.
   [Wedenoja, Juho] Univ Helsinki, Cent Hosp, Dept Ophthalmol, Helsinki, Finland.
   [Zeller, Tanja] Univ Heart Ctr Hamburg, Clin Gen & Intervent Cardiol, Hamburg, Germany.
   [Schillert, Arne] Med Univ Lubeck, Univ Hosp Schleswig Holstein, Inst Med Biometry & Stat, D-23538 Lubeck, Germany.
   [Schillert, Arne] DZHK German Ctr Cardiovasc Res, Lubeck, Germany.
   [Mirshahi, Alireza] Dardenne Eye Hosp, Bonn, Germany.
   [Lackner, Karl] Univ Med Ctr Mainz, Inst Clin Chem & Lab Med, Mainz, Germany.
   [Yip, Shea Ping] Hong Kong Polytech Univ, Dept Hlth Technol & Informat, Hong Kong, Hong Kong, Peoples R China.
   [Yip, Shea Ping; Yap, Maurice K. H.; Guggenheim, Jeremy A.] Hong Kong Polytech Univ, Sch Optometry, Ctr Myopia Res, Kowloon, Hong Kong, Peoples R China.
   [Ried, Janina S.; Gieger, Christian] Helmholtz Zentrum Munchen, Inst Genet Epidemiol, Neuherberg, Germany.
   [Fleck, Brian] Princess Alexandra Eye Pavil, Edinburgh EH3 9HA, Midlothian, Scotland.
   [Hofman, Albert; Uitterlinden, Andre; Rivadeneira, Fernando] Netherlands Genom Initiat, Netherlands Consortium Hlth Ageing, The Hague, Netherlands.
   [Uitterlinden, Andre; Rivadeneira, Fernando] Erasmus MC, Dept Internal Med, Rotterdam, Netherlands.
   [Oostra, Ben A.] Erasmus MC, Dept Clin Genet, Rotterdam, Netherlands.
   [Teo, Yik-Ying] Natl Univ Singapore, Dept Stat & Appl Probabil, Singapore 117548, Singapore.
   [Tai, E. Shyong] Natl Univ Singapore, Dept Med, Singapore 117548, Singapore.
   [Tai, E. Shyong] Natl Univ Hlth Syst, Singapore, Singapore.
   [Tai, E. Shyong; Barathi, Veluchamy; Young, Terri L.; Saw, Seang-Mei] Duke Natl Univ Singapore Grad Med Sch, Singapore, Singapore.
   [Vithana, Eranga] Duke NUS Grad Med Sch, NBD Program, Singapore, Singapore.
   [Hosseini, S. Mohsen; Wong, Hoi-Suen; Paterson, Andrew D.] Hosp Sick Children Res Inst, Genet & Genome Biol Program, Toronto, ON M5G 0A4, Canada.
   [Kahonen, Mika] Tampere Univ Hosp, Dept Clin Physiol, Tampere 33521, Finland.
   [Kahonen, Mika] Univ Tampere, Sch Med, Tampere 33521, Finland.
   [Raitakari, Olli] Univ Turku, Res Ctr Appl & Prevent Cardiovasc Med, Turku, Finland.
   [Raitakari, Olli] Turku Univ Hosp, Dept Clin Physiol & Nucl Med, Turku 20041, Finland.
   [Evans, David M.] Univ Queensland, Diamantina Inst, Translat Res Inst, Brisbane, Qld, Australia.
   [Khor, Chiea-Chuen] Genome Inst Singapore, Div Human Genet, Singapore, Singapore.
   [Young, Terri L.] Duke Univ, Sch Med, Duke Eye Ctr, Durham, NC USA.
   [Mitchell, Paul] Univ Sydney, Sydney, NSW 2006, Australia.
   [Mitchell, Paul] Western Sydney Local Hlth Network, Sydney, NSW, Australia.
   [Mitchell, Paul] Westmead Millennium Inst, Westmead, NSW, Australia.
   [Klein, Barbara] Univ Wisconsin Madison, Madison, WI 53726 USA.
   [Jonas, Jost B.] Capital Med Univ, Beijing Ophthalmol & Visual Sci Key Lab, Beijing Tongren Hosp, Beijing Inst Ophthalmol,Beijing Tongren Eye Ctr, Beijing, Peoples R China.
   [Jonas, Jost B.] Heidelberg Univ, Med Fac Mannheim, Dept Ophthalmol, Mannheim, Germany.
   [Parssinen, Olavi] Univ Jyvaskyla, Dept Hlth Sci, Jyvaskyla, Finland.
   [Parssinen, Olavi] Univ Jyvaskyla, Gerontol Res Ctr, Jyvaskyla, Finland.
   [Parssinen, Olavi] Cent Hosp Cent Finland, Dept Ophthalmol, Jyvaskyla, Finland.
   [Stambolian, Dwight] Univ Penn, Sch Med, Philadelphia, PA 19104 USA.
   [Hammond, Christopher J.] Kings Coll London, Dept Ophthalmol, London, England.
   [Paterson, Andrew D.] Univ Toronto, Dala Lanna Sch Publ Hlth, Toronto, ON, Canada.
C3 National Institutes of Health (NIH) - USA; NIH National Human Genome
   Research Institute (NHGRI); NIH National Institute on Aging (NIA); Johns
   Hopkins University; Johns Hopkins Bloomberg School of Public Health;
   Johns Hopkins University; Johns Hopkins Medicine; University of London;
   King's College London; Erasmus University Rotterdam; Erasmus MC; Erasmus
   University Rotterdam; Erasmus MC; National University of Singapore;
   Singapore National Eye Center; National University of Singapore;
   National University of Singapore; Johannes Gutenberg University of
   Mainz; University of Edinburgh; University of Melbourne; Royal Victorian
   Eye & Ear Hospital; Centre for Eye Research Australia; University of
   Western Australia; Lions Eye Institute; Technical University of Munich;
   Tampere University; Tampere University Hospital; Tampere University;
   Royal Brisbane & Women's Hospital; QIMR Berghofer Medical Research
   Institute; Consiglio Nazionale delle Ricerche (CNR); National University
   of Singapore; University of Bristol; University of Bristol; University
   of London; University College London; University of London; University
   College London; University of London; University College London; Royal
   Brisbane & Women's Hospital; QIMR Berghofer Medical Research Institute;
   Capital Medical University; University of Split; University of
   Edinburgh; University of Helsinki; University of Helsinki; Helsinki
   University Central Hospital; University of Hamburg; University Medical
   Center Hamburg-Eppendorf; University of Lubeck; University of Kiel;
   Schleswig Holstein University Hospital; German Centre for Cardiovascular
   Research; Johannes Gutenberg University of Mainz; Hong Kong Polytechnic
   University; Hong Kong Polytechnic University; Helmholtz Association;
   Helmholtz-Center Munich - German Research Center for Environmental
   Health; Erasmus University Rotterdam; Erasmus MC; Erasmus University
   Rotterdam; Erasmus MC; National University of Singapore; National
   University of Singapore; National University of Singapore; National
   University of Singapore; University of Toronto; Hospital for Sick
   Children (SickKids); Tampere University; Tampere University Hospital;
   Tampere University; University of Turku; University of Turku; University
   of Queensland; Agency for Science Technology & Research (A*STAR); A*STAR
   - Genome Institute of Singapore (GIS); Duke University; University of
   Sydney; University of Sydney; Westmead Institute for Medical Research;
   University of Wisconsin System; University of Wisconsin Madison; Capital
   Medical University; Ruprecht Karls University Heidelberg; University of
   Jyvaskyla; University of Jyvaskyla; Central Finland Central Hospital;
   University of Pennsylvania; University of London; King's College London;
   University of Toronto
RP Guggenheim, JA (corresponding author), Hong Kong Polytech Univ, Sch Optometry, Ctr Myopia Res, Kowloon, Hong Kong, Peoples R China.
EM jeremy.guggenheim@polyu.edu.hk
RI wang, YA/K-9671-2016; Hammond, Christopher/X-6386-2019; Gieger,
   Christian/A-3083-2013; St Pourcain, Beate/K-8004-2017; van Leeuwen,
   Elisabeth/G-3382-2017; Gratten, Jacob/G-1485-2011; Wright,
   Alan/C-7782-2013; , Uitterlinden/AFV-9968-2022; Wilson,
   James/A-5704-2009; Jonas, Jost/AEP-3841-2022; Zheng,
   Yingfeng/AAE-2983-2022; Amin, Najaf/D-1859-2012; Campbell,
   Harry/E-2959-2010; Mitchell, Paul/P-1498-2014; Cheng,
   Ching-Yu/Y-2229-2019; Tin, Aung/B-6521-2009; Hayward,
   Caroline/JMA-9049-2023; Hewitt, Alex/D-1936-2013; Raitakari,
   Olli/AAQ-7389-2021; Sivaprasad, S./D-6876-2015; Neelam,
   Kumari/AFO-8790-2022; Klaver, Caroline/A-2013-2016; Wedenoja,
   Juho/AAX-7008-2020; Martin, Nicholas/R-9235-2019; Lehtimäki,
   Terho/AAD-1094-2022; Meitinger, Thomas/O-1318-2015; Vitart,
   Veronique/HPH-8743-2023; Wojciechowski, Robert/L-4970-2017; MacGregor,
   Stuart/C-6442-2009; Rudan, Igor/I-1467-2012; Lu, Yi/G-9292-2018;
   Rantanen, Taina/O-6579-2016; Burdon, Kathryn/A-5026-2009; Paterson,
   Andrew/A-4088-2011; Wong, Tien Y/AAC-9724-2020; Yip, Shea
   Ping/A-1185-2016; Williams, Cathy/K-4919-2015; Evans, David/H-6325-2013;
   Timpson, Nicholas/O-7548-2015; Rivadeneira, Fernando/O-5385-2015; Davey
   Smith, George/A-7407-2013; Polasek, Ozren/B-6002-2011; Ho, Daniel Wai
   Hung/O-1194-2016; Hosseini, Mohsen/K-7133-2013; Mackey AO,
   David/H-5340-2014; Yap, Maurice/K-4927-2016; Kemp, John/R-3091-2018;
   Northstone, Kate/A-8165-2011; Yazar, Seyhan/U-4032-2018
OI Vitart, Veronique/0000-0002-4991-3797; Wojciechowski,
   Robert/0000-0002-9593-4652; MacGregor, Stuart/0000-0001-6731-8142;
   Rudan, Igor/0000-0001-6993-6884; Portas, Laura/0000-0003-1789-1893; St
   Pourcain, Beate/0000-0002-4680-3517; Khawaja,
   Anthony/0000-0001-6802-8585; Lu, Yi/0000-0001-9933-3654; Amin,
   Najaf/0000-0002-8944-1771; Barathi, Veluchamy
   Amutha/0000-0002-6477-9784; Simpson, Claire/0000-0003-2244-7690; Cotch,
   Mary Frances/0000-0002-2046-4350; Rantanen, Taina/0000-0002-1604-1945;
   Khor, Chiea Chuen/0000-0002-1128-4729; Burdon,
   Kathryn/0000-0001-8217-1249; Paterson, Andrew/0000-0002-9169-118X;
   Klaver, Caroline/0000-0002-2355-5258; Gieger,
   Christian/0000-0001-6986-9554; Foster, Paul/0000-0002-4755-177X; Luben,
   Robert/0000-0002-5088-6343; Wong, Tien Y/0000-0002-8448-1264; Yip, Shea
   Ping/0000-0002-2170-8185; Williams, Cathy/0000-0002-9133-2021; Craig,
   Jamie/0000-0001-9955-9696; Hammond, Christopher/0000-0002-3227-2620;
   Evans, David/0000-0003-0663-4621; Timpson, Nicholas/0000-0002-7141-9189;
   Cheng, Ching-Yu/0000-0003-0655-885X; Yamashiro,
   Kenji/0000-0001-9354-8558; Makela, Kari-Matti/0000-0002-8318-8584;
   Verhoeven, Virginie/0000-0001-7359-7862; Rivadeneira,
   Fernando/0000-0001-9435-9441; Baird, Paul/0000-0002-1305-3502; Iyengar,
   Sudha/0000-0001-7488-250X; Bailey-Wilson, Joan/0000-0002-9153-2920;
   Davey Smith, George/0000-0002-1407-8314; Zeller,
   Tanja/0000-0003-3379-2641; Hewitt, Alex/0000-0002-5123-5999; Sivaprasad,
   Sobha/0000-0001-8952-0659; Rahi, Jugnoo/0000-0002-5718-9209; Polasek,
   Ozren/0000-0002-5765-1862; Ikram, Mohammad Kamran/0000-0003-0173-9571;
   Polling, Jan Roelof/0000-0002-6281-6908; Ho, Daniel Wai
   Hung/0000-0003-3884-296X; Tai, E Shyong/0000-0003-2929-8966; Hosseini,
   Mohsen/0000-0003-3626-9928; Martin, Nicholas/0000-0003-4069-8020; Van
   Duijn, Cornelia/0000-0002-2374-9204; Uitterlinden, Andre
   G/0000-0002-7276-3387; Hysi, Pirro/0000-0001-5752-2510; Lehtimaki,
   Terho/0000-0002-2555-4427; Venturini, Cristina/0000-0002-4769-7912;
   Hohn, Rene/0000-0003-2870-1469; Mackey AO, David/0000-0001-7914-4709;
   Yap, Maurice/0000-0003-4687-4101; Gharahkhani, Puya/0000-0002-4203-5952;
   Oexle, Konrad/0000-0001-7447-2252; Karssen, Lennart
   C./0000-0002-1959-342X; Kahonen, Mika/0000-0002-4510-7341; Wedenoja,
   Juho/0000-0002-6155-0378; Kemp, John/0000-0002-9105-2249; Sanfilippo,
   Paul/0000-0002-1778-9154; Guggenheim, Jeremy/0000-0001-5164-340X;
   Northstone, Kate/0000-0002-0602-1983; Meitinger,
   Thomas/0000-0002-8838-8403; Yazar, Seyhan/0000-0003-0994-6196; Murgia,
   Federico/0000-0002-3608-845X; Zheng, Yingfeng/0000-0002-9952-6445
FU MRC [MC_UU_12013/4, MC_UU_12013/3, MC_PC_U127561128, G0400546] Funding
   Source: UKRI
CR Abrahamsson M, 2003, ACTA OPHTHALMOL SCAN, V81, P33, DOI 10.1034/j.1600-0420.2003.00022.x
   Allen HL, 2010, NATURE, V467, P832, DOI 10.1038/nature09410
   ANSTICE J, 1971, AMER J OPT ARCH AM A, V48, P1001
   Aulchenko YS, 2004, EUR J HUM GENET, V12, P527, DOI 10.1038/sj.ejhg.5201188
   BALDWIN WR, 1981, AM J OPTOM PHYS OPT, V58, P206
   Béna F, 2013, AM J MED GENET B, V162B, P388, DOI 10.1002/ajmg.b.32148
   Boyd A, 2013, INT J EPIDEMIOL, V42, P111, DOI 10.1093/ije/dys064
   Burdon KP, 2011, NAT GENET, V43, P574, DOI 10.1038/ng.824
   Capasso M, 2013, CARCINOGENESIS, V34, P605, DOI 10.1093/carcin/bgs380
   Carbonaro F, 2009, INVEST OPHTH VIS SCI, V50, P5115, DOI 10.1167/iovs.09-3577
   Chen GJ, 2012, EUR J HUM GENET, V20, P463, DOI 10.1038/ejhg.2011.206
   Chen YP, 2011, INVEST OPHTH VIS SCI, V52, P4003, DOI 10.1167/iovs.10-7044
   Cheng CY, 2013, AM J HUM GENET, V93, P264, DOI 10.1016/j.ajhg.2013.06.016
   Clemons TE, 2003, ARCH OPHTHALMOL-CHIC, V121, P211
   Cornes BK, 2012, HUM MOL GENET, V21, P4365, DOI 10.1093/hmg/dds269
   Dirani M, 2008, INVEST OPHTH VIS SCI, V49, P1339, DOI 10.1167/iovs.07-1011
   Dudbridge F, 2008, GENET EPIDEMIOL, V32, P227, DOI 10.1002/gepi.20297
   Eeles RA, 2009, NAT GENET, V41, P1116, DOI 10.1038/ng.450
   Evangelou E, 2013, NAT REV GENET, V14, P379, DOI 10.1038/nrg3472
   Fan Q, 2011, PLOS GENET, V7, DOI 10.1371/journal.pgen.1002402
   Farbrother JE, 2004, OPTOMETRY VISION SCI, V81, P18, DOI 10.1097/00006324-200401000-00006
   Foong AWP, 2007, OPHTHAL EPIDEMIOL, V14, P25, DOI 10.1080/09286580600878844
   Foran S, 2003, OPHTHALMIC EPIDEMIOL, V10, P215, DOI 10.1076/opep.10.4.215.15906
   Fraser A, 2013, INT J EPIDEMIOL, V42, P97, DOI 10.1093/ije/dys066
   Gibb EA, 2011, PLOS ONE, V6, DOI 10.1371/journal.pone.0025915
   Grjibovski AM, 2006, OPHTHAL EPIDEMIOL, V13, P245, DOI 10.1080/09286580600726860
   Guggenheim JA, 2004, OPTOMETRY VISION SCI, V81, P62, DOI 10.1097/00006324-200401000-00012
   Guggenheim JA, 2013, MOL VIS, V19, P243
   Guttman M, 2009, NATURE, V458, P223, DOI 10.1038/nature07672
   Hammond CJ, 2001, INVEST OPHTH VIS SCI, V42, P1232
   Han SY, 2011, HUM MOL GENET, V20, P3693, DOI 10.1093/hmg/ddr269
   Harvey EM, 2010, OPTOMETRY VISION SCI, V87, P400, DOI 10.1097/OPX.0b013e3181d95b23
   Hofman A, 2011, EUR J EPIDEMIOL, V26, P657, DOI 10.1007/s10654-011-9610-5
   Howie B, 2012, NAT GENET, V44, P955, DOI 10.1038/ng.2354
   Huynh SC, 2007, INVEST OPHTH VIS SCI, V48, P73, DOI 10.1167/iovs.06-0263
   Hysi PG, 2010, NAT GENET, V42, P902, DOI 10.1038/ng.664
   Kassoff A, 1999, CONTROL CLIN TRIALS, V20, P573
   Kassoff A, 2001, ARCH OPHTHALMOL-CHIC, V119, P1439, DOI 10.1001/archopht.119.10.1439
   Kee CS, 2008, INVEST OPHTH VIS SCI, V49, P858, DOI 10.1167/iovs.06-1370
   Kee CS, 2013, EXP EYE RES, V114, P89, DOI 10.1016/j.exer.2013.04.020
   Kee CS, 2005, OPTOMETRY VISION SCI, V82, P248, DOI 10.1097/01.OPX.0000159357.61498.6B
   Keller PR, 1996, OPTOMETRY VISION SCI, V73, P86, DOI 10.1097/00006324-199602000-00003
   Kelly JE, 2004, J VISION, V4, P262, DOI 10.1167/4.4.2
   Khor CC, 2011, HUM MOL GENET, V20, P1864, DOI 10.1093/hmg/ddr060
   Kiefer AK, 2013, PLOS GENET, V9, DOI 10.1371/journal.pgen.1003299
   Kirov G, 2008, HUM MOL GENET, V17, P458, DOI 10.1093/hmg/ddm323
   Kirov G, 2009, SCHIZOPHRENIA BULL, V35, P851, DOI 10.1093/schbul/sbp079
   Klein R, 2010, OPHTHALMOLOGY, V117, P63, DOI 10.1016/j.ophtha.2009.06.051
   Li YJ, 2011, OPHTHALMOLOGY, V118, P368, DOI 10.1016/j.ophtha.2010.06.016
   Li Y, 2010, GENET EPIDEMIOL, V34, P816, DOI 10.1002/gepi.20533
   Lopes MC, 2013, INVEST OPHTH VIS SCI, V54, P1260, DOI 10.1167/iovs.12-10463
   LYLE WM, 1971, AMER J OPT ARCH AM A, V48, P467
   Mackey DA, 2011, MOL VIS, V17, P2118
   Mackey DA, 2009, TWIN RES HUM GENET, V12, P441, DOI 10.1375/twin.12.5.441
   Mandel Y, 2010, INVEST OPHTH VIS SCI, V51, P723, DOI 10.1167/iovs.09-4356
   MASH AJ, 1975, INVEST OPHTH VISUAL, V14, P826
   McKean-Cowdin R, 2011, OPHTHALMOLOGY, V118, P1974, DOI 10.1016/j.ophtha.2011.06.031
   Mishra A, 2012, INVEST OPHTH VIS SCI, V53, P7131, DOI 10.1167/iovs.12-10489
   MITCHELL P, 1995, OPHTHALMOLOGY, V102, P1450
   MOHINDRA I, 1977, AM J OPTOM PHYS OPT, V54, P121
   Nelis M, 2009, PLOS ONE, V4, DOI 10.1371/journal.pone.0005472
   Oexle K, 2011, HUM MOL GENET, V20, P1042, DOI 10.1093/hmg/ddq538
   Pardo LM, 2005, ANN HUM GENET, V69, P288, DOI 10.1046/j.1529-8817.2005.00162.x
   Pärssinen O, 2013, INVEST OPHTH VIS SCI, V54, P6063, DOI 10.1167/iovs.13-12465
   Pärssinen O, 2013, ACTA OPHTHALMOL, V91, P140, DOI 10.1111/j.1755-3768.2011.02332.x
   Pärssinen O, 2010, OPHTHALMOLOGY, V117, P1908, DOI 10.1016/j.ophtha.2010.02.008
   Paterson AD, 2010, DIABETES, V59, P539, DOI 10.2337/db09-0653
   Preuschhof C, 2010, NEUROPSYCHOLOGIA, V48, P402, DOI 10.1016/j.neuropsychologia.2009.09.031
   Rahi JS, 2011, OPHTHALMOLOGY, V118, P797, DOI 10.1016/j.ophtha.2010.09.025
   Raitakari OT, 2008, INT J EPIDEMIOL, V37, P1220, DOI 10.1093/ije/dym225
   Rakhshani MH, 2012, MIDDLE EAST AFR J OP, V19, P397, DOI 10.4103/0974-9233.102746
   Read SA, 2007, CLIN EXP OPTOM, V90, P5, DOI 10.1111/J.1444-0938.2007.00112.x
   Salta E, 2012, LANCET NEUROL, V11, P189, DOI 10.1016/S1474-4422(11)70286-1
   Schippert R, 2009, MOL VIS, V15, P2720
   SHAMOON H, 1993, NEW ENGL J MED, V329, P977, DOI 10.1056/NEJM199307293290502
   Solouki AM, 2010, NAT GENET, V42, P897, DOI 10.1038/ng.663
   Spector TD, 2006, TWIN RES HUM GENET, V9, P899, DOI 10.1375/twin.9.6.899
   Sperduto RD, 1996, ARCH OPHTHALMOL-CHIC, V114, P326
   Stambolian D, 2013, HUM MOL GENET, V22, P2754, DOI 10.1093/hmg/ddt116
   Stepp MA, 2002, J CELL SCI, V115, P4517, DOI 10.1242/jcs.00128
   Stepp MA, 2010, EXP CELL RES, V316, P2322, DOI 10.1016/j.yexcr.2010.05.020
   TEIKARI JM, 1989, CORNEA, V8, P263
   Verhoeven VJM, 2013, EUR J EPIDEMIOL, V28, P973, DOI 10.1007/s10654-013-9856-1
   Verhoeven VJM, 2013, NAT GENET, V45, P314, DOI 10.1038/ng.2554
   Versteeg GA, 2013, IMMUNITY, V38, P384, DOI 10.1016/j.immuni.2012.11.013
   Vitart V, 2010, INVEST OPHTH VIS SCI, V51, P737, DOI 10.1167/iovs.09-3720
   Vithana EN, 2011, HUM MOL GENET, V20, P649, DOI 10.1093/hmg/ddq511
   WALLMAN J, 1994, JAMA-J AM MED ASSOC, V272, P1255, DOI 10.1001/jama.1994.03520160039037
   Wang Shudong, 2012, Frontiers in Genetics, V3, P300, DOI 10.3389/fgene.2012.00300
   Weale RA, 2003, SURV OPHTHALMOL, V48, P515, DOI 10.1016/S0039-6257(03)00086-9
   Wichmann HE, 2005, GESUNDHEITSWESEN, V67, pS26, DOI 10.1055/s-2005-858226
   Willer CJ, 2010, BIOINFORMATICS, V26, P2190, DOI 10.1093/bioinformatics/btq340
   Woodhouse JM, 2003, OPHTHAL PHYSL OPT, V23, P221
NR 93
TC 25
Z9 25
U1 0
U2 24
PU SPRINGER
PI NEW YORK
PA ONE NEW YORK PLAZA, SUITE 4600, NEW YORK, NY, UNITED STATES
SN 0340-6717
EI 1432-1203
J9 HUM GENET
JI Hum. Genet.
PD FEB
PY 2015
VL 134
IS 2
BP 131
EP 146
DI 10.1007/s00439-014-1500-y
PG 16
WC Genetics & Heredity
WE Science Citation Index Expanded (SCI-EXPANDED)
SC Genetics & Heredity
GA AZ3TM
UT WOS:000348149500001
PM 25367360
OA Green Published, hybrid
DA 2025-03-30
ER

PT J
AU Kim, KE
   Park, KH
   Jeoung, JW
   Kim, SH
   Kim, DM
AF Kim, Ko Eun
   Park, Ki Ho
   Jeoung, Jin Wook
   Kim, Seok Hwan
   Kim, Dong Myung
TI Severity-dependent association between ganglion cell inner plexiform
   layer thickness and macular mean sensitivity in open-angle glaucoma
SO ACTA OPHTHALMOLOGICA
LA English
DT Article
DE cirrus optical coherence tomography; ganglion cell inner plexiform
   layer; macular mean sensitivity; peripapillary retinal nerve fibre layer
ID NERVE-FIBER LAYER; OPTICAL COHERENCE TOMOGRAPHY; VISUAL-FIELD
   SENSITIVITY; NORMAL-TENSION GLAUCOMA; COMPLEX THICKNESS; DAMAGE; DISK;
   EYES; PROGRESSION
AB PurposeTo evaluate the structure-function relationship between macular mean sensitivity (mMS) and ganglion cell inner plexiform layer thickness (GCIPLT) according to glaucoma severity and to compare it with that between mMS and peripapillary retinal nerve fibre layer thickness (pRNFLT), using spectral-domain (Cirrus) optical coherence tomography (OCT).
   MethodsThree hundred and sixty-two eyes of 362 patients with open-angle glaucoma of differing severity (preperimetric, early, moderate, and advanced) together with 130 eyes of 130 healthy controls, all of whom underwent Cirrus OCT imaging and 30-2 standard automated perimetry (SAP), were included in the study. The mMS was assessed by calculating the average of sensitivities at 12 central SAP points. The relationships between mMS and the various GCIPLT (average, minimum, superior, and inferior) parameters obtained by Cirrus OCT were evaluated according to disease severity using a linear regression model and were then compared with those between pRNFLT parameters and mMS.
   ResultsThe mMS and GCIPLT showed stronger relationships with the increase in glaucoma severity, but this was not the case with the pRNFLT parameters. In preperimetric glaucoma, the associations between mMS and both GCIPLT and pRNFLT were not significant. In moderate and advanced glaucoma, all GCIPLT parameters showed a statistically significant relationship with mMS. However, pRNFLT showed a moderate association in early and moderate glaucoma and none at all in advanced glaucoma.
   ConclusionsGCIPLT showed a stronger structure-function relationship with mMS in more advanced stages of glaucoma compared to pRNFLT. GCIPLT reflected macular functional damage better than pRNFLT in advanced glaucoma.
C1 [Kim, Ko Eun; Park, Ki Ho; Jeoung, Jin Wook; Kim, Seok Hwan; Kim, Dong Myung] Seoul Natl Univ, Coll Med, Dept Ophthalmol, Seoul 110744, South Korea.
   [Kim, Ko Eun; Park, Ki Ho; Jeoung, Jin Wook; Kim, Dong Myung] Seoul Natl Univ Hosp, Dept Ophthalmol, Seoul 110744, South Korea.
   [Kim, Seok Hwan] Seoul Natl Univ, Boramae Hosp, Dept Ophthalmol, Seoul 110744, South Korea.
C3 Seoul National University (SNU); Seoul National University (SNU); Seoul
   National University Hospital; Seoul National University (SNU); Seoul
   National University Hospital
RP Park, KH (corresponding author), Seoul Natl Univ, Dept Ophthalmol, Seoul Natl Univ Hosp, Coll Med, 101 Daehak Ro, Seoul 110744, South Korea.
EM kihopark@snu.ac.kr
RI Kim, Cheol-Hee/F-6278-2013
OI Jeoung, Jin Wook/0000-0002-1690-1239
CR Anderson DR., 1993, CLIN DECISIONS GLAUC
   Blumenthal EZ, 2003, OPHTHALMOLOGY, V110, P196, DOI 10.1016/S0161-6420(02)01297-6
   Cho JW, 2010, INVEST OPHTH VIS SCI, V51, P6401, DOI 10.1167/iovs.09-5035
   CURCIO CA, 1990, J COMP NEUROL, V300, P5, DOI 10.1002/cne.903000103
   GAASTERLAND DE, 1994, OPHTHALMOLOGY, V101, P1445
   Garway-Heath DF, 2000, OPHTHALMOLOGY, V107, P1809, DOI 10.1016/S0161-6420(00)00284-0
   Häntzschel J, 2013, ACTA OPHTHALMOL, V91, pE386, DOI 10.1111/aos.12061
   Hood DC, 2007, PROG RETIN EYE RES, V26, P688, DOI 10.1016/j.preteyeres.2007.08.001
   Hood DC, 2007, INVEST OPHTH VIS SCI, V48, P3662, DOI 10.1167/iovs.06-1401
   Hood DC, 2013, PROG RETIN EYE RES, V32, P1, DOI 10.1016/j.preteyeres.2012.08.003
   Hotelling H, 1940, ANN MATH STAT, V11, P271, DOI 10.1214/aoms/1177731867
   Kanamori A, 2013, ACTA OPHTHALMOL, V91, pE196, DOI 10.1111/aos.12028
   Kerrigan-Baumrind LA, 2000, INVEST OPHTH VIS SCI, V41, P741
   Kim NR, 2010, INVEST OPHTH VIS SCI, V51, P4646, DOI 10.1167/iovs.09-5053
   Kotera Y, 2011, INVEST OPHTH VIS SCI, V52, P1412, DOI 10.1167/iovs.10-5572
   Lamparter J, 2012, INVEST OPHTH VIS SCI, V53, P7553, DOI 10.1167/iovs.12-10892
   Leung CKS, 2005, INVEST OPHTH VIS SCI, V46, P3702, DOI 10.1167/iovs.05-0490
   Moura ALD, 2012, EYE, V26, P1188, DOI 10.1038/eye.2012.110
   Mwanza JC, 2012, OPHTHALMOLOGY, V119, P1151, DOI 10.1016/j.ophtha.2011.12.014
   Mwanza JC, 2011, INVEST OPHTH VIS SCI, V52, P8323, DOI 10.1167/iovs.11-7962
   Na JH, 2012, INVEST OPHTH VIS SCI, V53, P5044, DOI 10.1167/iovs.11-9401
   QUIGLEY HA, 1992, OPHTHALMOLOGY, V99, P19
   QUIGLEY HA, 1989, AM J OPHTHALMOL, V107, P453, DOI 10.1016/0002-9394(89)90488-1
   Raza AS, 2011, ARCH OPHTHALMOL-CHIC, V129, P1529, DOI 10.1001/archophthalmol.2011.352
   Seong M, 2010, INVEST OPHTH VIS SCI, V51, P1446, DOI 10.1167/iovs.09-4258
   Shin HY, 2013, INVEST OPHTH VIS SCI, V54, P7344, DOI 10.1167/iovs.13-12667
   SOMMER A, 1991, ARCH OPHTHALMOL-CHIC, V109, P77, DOI 10.1001/archopht.1991.01080010079037
   Steel R.G.D., 1960, Principles and Procedures of Statistics with Special Reference to the Biological Sciences, P187
   Takayama K, 2012, INVEST OPHTH VIS SCI, V53, P6904, DOI 10.1167/iovs.12-10210
   Tan O, 2009, OPHTHALMOLOGY, V116, P2305, DOI 10.1016/j.ophtha.2009.05.025
   WEBER J, 1990, ACTA OPHTHALMOL, V68, P568
   ZEYEN TG, 1993, ARCH OPHTHALMOL-CHIC, V111, P62, DOI 10.1001/archopht.1993.01090010066028
   Zhao L, 2014, ACTA OPHTHALMOL, V92, pE35, DOI 10.1111/aos.12240
NR 33
TC 25
Z9 26
U1 0
U2 4
PU WILEY
PI HOBOKEN
PA 111 RIVER ST, HOBOKEN 07030-5774, NJ USA
SN 1755-375X
EI 1755-3768
J9 ACTA OPHTHALMOL
JI Acta Ophthalmol.
PD DEC
PY 2014
VL 92
IS 8
BP e650
EP e656
DI 10.1111/aos.12438
PG 7
WC Ophthalmology
WE Science Citation Index Expanded (SCI-EXPANDED)
SC Ophthalmology
GA AU0WJ
UT WOS:000345342600009
PM 24836437
OA Bronze
DA 2025-03-30
ER

PT J
AU Fogagnolo, P
   Orzalesi, N
   Centofanti, M
   Oddone, F
   Manni, G
   Rossetti, L
AF Fogagnolo, Paolo
   Orzalesi, Nicola
   Centofanti, Marco
   Oddone, Francesco
   Manni, Gianluca
   Rossetti, Luca
TI Short- and Long-Term Phasing of Intraocular Pressure in Stable and
   Progressive Glaucoma
SO OPHTHALMOLOGICA
LA English
DT Article
DE Intraocular pressure; Short-term phasing; Long-term phasing; Visual
   field; Progressive glaucoma
ID VISUAL-FIELD PROGRESSION; OPEN-ANGLE GLAUCOMA; OPTIC-NERVE HEAD;
   DOUBLING TECHNOLOGY PERIMETRY; CENTRAL CORNEAL THICKNESS; OCULAR
   HYPERTENSION; AUTOMATED PERIMETRY; OFFICE HOURS; RISK-FACTOR; DISC SIZES
AB Aims: To evaluate short- (ST) and long-term (LT) intraocular pressure (IOP) in patients with stable (SG) and progressive glaucoma (PG). Materials and Methods: Fifty-two patients with treated glaucoma received a baseline 24-hour IOP curve and, every 6 months for 2 years, office-hour curve plus visual field test. Based on field changes, they were divided into 24 SG and 28 PG. ST and LT IOP mean, peak and fluctuation (standard deviation of measurements) were calculated. Parameters determining progression were evaluated by logistic regression. Results: At ST, SG and PG, respectively, had mean IOP of 16.8 +/- 2.2 and 15.3 +/- 1.8 mm Hg; peak of 19.7 +/- 3.3, 17.4 +/- 2.3 mm Hg; fluctuation of 2.3 +/- 1.2, and 1.6 +/- 0.6 mm Hg. LT parameters did not change in SG, whereas a significant increase of mean (+1.0 +/- 1.5 mm Hg, p = 0.05), peak (2.0 +/- 2.4 mm Hg, p = 0.0002), and fluctuation (0.5 +/- 1.1 mm Hg, p = 0.008) occurred in PG. Mean, peak, and fluctuation were correlated, except mean and fluctuation in the long term. Association with progression was shown for change in mean IOP between ST and LT, and ST peak. Conclusions: SG and PG may show different IOP parameters when intensively measured at baseline and follow-up. Mean IOP change between ST and LT periods and ST peak were the parameters associated with progression. Copyright (C) 2013 S. Karger AG, Basel
C1 [Fogagnolo, Paolo; Orzalesi, Nicola; Rossetti, Luca] Univ Milan, Dept Med Surg & Odontol, Eye Clin, Osped San Paolo, Milan, Italy.
   [Centofanti, Marco; Oddone, Francesco] IRCCS, GB Bietti Fdn, Rome, Italy.
   [Centofanti, Marco; Manni, Gianluca] Univ Roma Tor Vergata, Eye Clin, Rome, Italy.
C3 San Paolo-Polo Universitaria Hospital; University of Milan; IRCCS -
   Fondazione "G.B. Bietti" per lo Studio e la Ricerca in Oftalmologia;
   University of Rome Tor Vergata
RP Fogagnolo, P (corresponding author), Osped San Paolo, Eye Clin, Via Rudini 8, IT-20142 Milan, Italy.
EM fogagnolopaolo@googlemail.com
RI Fogagnolo, Paolo/LPU-7041-2024; Oddone, Francesco/K-8876-2016
OI Rossetti, Luca/0000-0002-7027-3173; Oddone,
   Francesco/0000-0002-2504-0004; manni, gianluca/0000-0002-9006-8556
CR Altman DG, 1991, PRACTICAL STAT MED R, P284
   Asrani S, 2000, J GLAUCOMA, V9, P134
   Barkana Y, 2006, ARCH OPHTHALMOL-CHIC, V124, P793, DOI 10.1001/archopht.124.6.793
   Bengtsson B, 2007, OPHTHALMOLOGY, V114, P205, DOI 10.1016/j.ophtha.2006.07.060
   Bergeå B, 1999, OPHTHALMOLOGY, V106, P997, DOI 10.1016/S0161-6420(99)00523-0
   Bhorade AM, 2009, OPHTHALMOLOGY, V116, P717, DOI 10.1016/j.ophtha.2008.12.036
   Caprioli J, 2008, OPHTHALMOLOGY, V115, P1123, DOI 10.1016/j.ophtha.2007.10.031
   Caprioli J, 2007, ARCH OPHTHALMOL-CHIC, V125, P1124, DOI 10.1001/archopht.125.8.1124
   Caprioli J, 2011, AM J OPHTHALMOL, V152, P340, DOI 10.1016/j.ajo.2011.05.029
   De Moraes CGV, 2011, ARCH OPHTHALMOL-CHIC, V129, P562, DOI 10.1001/archophthalmol.2011.72
   Ferreras A, 2008, INVEST OPHTH VIS SCI, V49, P3018, DOI 10.1167/iovs.08-1775
   Figus M, 2011, EYE, V25, P1057, DOI 10.1038/eye.2011.119
   Fogagnolo P, 2006, BRIT J OPHTHALMOL, V90, P24, DOI 10.1136/bjo.2005.079285
   Fogagnolo P, 2005, J GLAUCOMA, V14, P485, DOI 10.1097/01.ijg.0000184833.85912.2a
   Fogagnolo P, 2007, INVEST OPHTH VIS SCI, V48, P4557, DOI 10.1167/iovs.06-1496
   Fogagnolo P, 2011, EXPERT OPIN INV DRUG, V20, P947, DOI 10.1517/13543784.2011.579901
   Fogagnolo P, 2010, J GLAUCOMA, V19, P418, DOI 10.1097/IJG.0b013e3181aff432
   Fogagnolo P, 2008, PROG BRAIN RES, V173, P101, DOI 10.1016/S0079-6123(08)01108-4
   Fogagnolo P, 2009, INVEST OPHTH VIS SCI, V50, P2209, DOI 10.1167/iovs.08-2889
   Higginbotham EJ, 2004, ARCH OPHTHALMOL-CHIC, V122, P813, DOI 10.1001/archopht.122.6.813
   Hughes E, 2003, J GLAUCOMA, V12, P232, DOI 10.1097/00061198-200306000-00009
   Leske MC, 2003, ARCH OPHTHALMOL-CHIC, V121, P48
   Lichter PR, 2001, OPHTHALMOLOGY, V108, P1943, DOI 10.1016/S0161-6420(01)00873-9
   Medeiros FA, 2008, OPHTHALMOLOGY, V115, P934, DOI 10.1016/j.ophtha.2007.08.012
   Musch DC, 2011, OPHTHALMOLOGY, V118, P1766, DOI 10.1016/j.ophtha.2011.01.047
   Nakakura S, 2007, J GLAUCOMA, V16, P201, DOI 10.1097/IJG.0b013e31802ff85f
   Nouri-Mahdavi K, 2004, OPHTHALMOLOGY, V111, P1627, DOI 10.1016/j.ophtha.2004.02.017
   Oddone F, 2008, OPHTHALMOLOGY, V115, P1358, DOI 10.1016/j.ophtha.2008.01.007
   Oddone F, 2009, OPHTHALMOLOGY, V116, P1106, DOI 10.1016/j.ophtha.2009.01.020
   Orzalesi N, 2006, OPHTHALMOLOGY, V113, P239, DOI 10.1016/j.ophtha.2005.10.045
   Orzalesi N, 2003, ARCH OPHTHALMOL-CHIC, V121, P453, DOI 10.1001/archopht.121.4.453
   Orzalesi N, 2000, INVEST OPHTH VIS SCI, V41, P2566
   Pablo LE, 2010, EYE, V24, P1051, DOI 10.1038/eye.2009.245
   Pablo LE, 2010, EYE, V24, P123, DOI 10.1038/eye.2009.14
   Quaranta L, 2010, EYE, V24, P1252, DOI 10.1038/eye.2009.300
   Tajunisah I, 2007, GRAEF ARCH CLIN EXP, V245, P1851, DOI 10.1007/s00417-007-0681-7
   Van Veldhuisen PC, 2000, AM J OPHTHALMOL, V130, P429
NR 37
TC 25
Z9 27
U1 0
U2 1
PU KARGER
PI BASEL
PA ALLSCHWILERSTRASSE 10, CH-4009 BASEL, SWITZERLAND
SN 0030-3755
J9 OPHTHALMOLOGICA
JI Ophthalmologica
PY 2013
VL 230
IS 2
BP 87
EP 92
DI 10.1159/000351647
PG 6
WC Ophthalmology
WE Science Citation Index Expanded (SCI-EXPANDED)
SC Ophthalmology
GA 210ZI
UT WOS:000323873500006
PM 23796507
DA 2025-03-30
ER

PT J
AU Kanamori, A
   Nakamura, M
   Tomioka, M
   Kawaka, Y
   Yamada, Y
   Negi, A
AF Kanamori, Akiyasu
   Nakamura, Makoto
   Tomioka, Mari
   Kawaka, Yuki
   Yamada, Yuko
   Negi, Akira
TI Agreement among three types of spectral-domain optical coherent
   tomography instruments in measuring parapapillary retinal nerve fibre
   layer thickness
SO BRITISH JOURNAL OF OPHTHALMOLOGY
LA English
DT Article
ID CIRRUS-HD-OCT; TIME-DOMAIN; FOURIER-DOMAIN; STRATUS OCT; NORMAL EYES;
   GLAUCOMA
AB Backgrounds/aims To evaluate the agreement of parapapillary retinal nerve fibre layer (RNFL) thickness among three spectral-domain optical coherence tomography (OCT) instruments.
   Methods Two hundred and three glaucomatous eyes and 88 normal eyes were imaged by Cirrus, RTVue and 3D OCT. The average and the four quadrant RNFL thicknesses were evaluated. Agreement among RNFL measurements was evaluated using Bland-Altman analysis and linear regression analysis. The percentage of each quadrant in the average RNFL thickness value was compared among the three instruments.
   Results Cirrus showed significantly smaller thickness values than RTVue (difference=8.8 mu m, p<0.0001) and 3D OCT (difference=8.1 mu m, p<0.0001). Although RNFL measurements among the instruments were highly correlated, the Bland-Altman analysis revealed proportional biases for most of the pair-wise agreements. Additionally, 3D OCT showed strong proportional biases with RTVue and 3D OCT. RTVue had a smaller occupied proportion of nasal quadrants (30.2%) and a larger proportion of inferior quadrants (32.4%) compared with Cirrus and 3D OCT.
   Conclusions RNFL measurements among the instruments were well correlated but had different values for thickness. The measurement circle of RTVue might be more superior-temporally located compared with the other instruments. Differences in the measurement protocols might be affected by the disagreements. These instruments should not be used interchangeably.
C1 [Kanamori, Akiyasu] Kobe Univ, Grad Sch Med, Dept Surg, Div Ophthalmol,Chuo Ku, Kobe, Hyogo 6500017, Japan.
C3 Kobe University
RP Kanamori, A (corresponding author), Kobe Univ, Grad Sch Med, Dept Surg, Div Ophthalmol,Chuo Ku, 7-5-1 Kusunoki Cho, Kobe, Hyogo 6500017, Japan.
EM kanaaki@med.kobe-u.ac.jp
OI Nakamura, Makoto/0000-0002-6464-4302
FU Ministry of Education, Culture, Sports, and Science and Technology of
   the Japanese government [22390324, 20592043, 23791983]; Suda Memorial
   Foundation; Grants-in-Aid for Scientific Research [23791983, 22390324]
   Funding Source: KAKEN
FX Supported by Grant-in-Aid 22390324 (AN, YY, MN), 20592043 (AK, MN, AN)
   and 23791983 (AK) for scientific research by the Ministry of Education,
   Culture, Sports, and Science and Technology of the Japanese government,
   and Suda Memorial Foundation (AK).
CR Anderson DR, 1999, Automated Static Perimetry, V2nd, P121
   Bland JM, 1999, STAT METHODS MED RES, V8, P135, DOI 10.1177/096228029900800204
   BLAND JM, 1986, LANCET, V1, P307, DOI 10.1016/s0140-6736(86)90837-8
   Budenz DL, 2008, OPHTHALMOLOGY, V115, P661, DOI 10.1016/j.ophtha.2007.05.035
   Cohen MJ, 2008, INVEST OPHTH VIS SCI, V49, P941, DOI 10.1167/iovs.07-0621
   Frenkel S, 2005, EYE, V19, P491, DOI 10.1038/sj.eye.6701569
   González-García AO, 2009, AM J OPHTHALMOL, V147, P1067, DOI 10.1016/j.ajo.2008.12.032
   Huang JJ, 2011, J GLAUCOMA, V20, P118, DOI 10.1097/IJG.0b013e3181d786f8
   Kanamori A, 2003, OPHTHALMOLOGICA, V217, P273, DOI 10.1159/000070634
   Kang SH, 2010, INVEST OPHTH VIS SCI, V51, P4075, DOI 10.1167/iovs.09-4737
   Kim JS, 2010, INVEST OPHTH VIS SCI, V51, P896, DOI 10.1167/iovs.09-4110
   Kim NR, 2010, J GLAUCOMA, DOI [10.1097/IJG0b013e31820277da, DOI 10.1097/IJG0B013E31820277DA]
   Knight OJ, 2009, OPHTHALMOLOGY, V116, P1271, DOI 10.1016/j.ophtha.2008.12.032
   Knighton RW, 2000, J GLAUCOMA, V9, P56
   Leite MT, 2011, OPHTHALMOLOGY, V118, P1334, DOI 10.1016/j.ophtha.2010.11.029
   Leite MT, 2011, AM J OPHTHALMOL, V151, P85, DOI 10.1016/j.ajo.2010.06.041
   Parikh RS, 2007, OPHTHALMOLOGY, V114, P921, DOI 10.1016/j.ophtha.2007.01.023
   Park SB, 2009, ARCH OPHTHALMOL-CHIC, V127, P1603, DOI 10.1001/archophthalmol.2009.296
   Savini G, 2012, BRIT J OPHTHALMOL, V96, P57, DOI 10.1136/bjo.2010.196782
   Savini G, 2010, J GLAUCOMA, V19, P369, DOI 10.1097/IJG.0b013e3181bdb55d
   Sehi M, 2009, AM J OPHTHALMOL, V148, P597, DOI 10.1016/j.ajo.2009.05.030
   Seibold LK, 2010, AM J OPHTHALMOL, V150, P807, DOI 10.1016/j.ajo.2010.06.024
   Sung KR, 2009, BRIT J OPHTHALMOL, V93, P1580, DOI 10.1136/bjo.2008.152223
   Sung KR, 2009, OPHTHALMOLOGY, V116, P1264, DOI 10.1016/j.ophtha.2008.12.045
   Vizzeri G, 2009, BRIT J OPHTHALMOL, V93, P775, DOI 10.1136/bjo.2008.150698
   Weinreb RN, 2004, LANCET, V363, P1711, DOI 10.1016/S0140-6736(04)16257-0
   Wu ZQ, 2009, J GLAUCOMA, V18, P213, DOI 10.1097/IJG.0b013e31817eee20
NR 27
TC 25
Z9 28
U1 0
U2 4
PU BMJ PUBLISHING GROUP
PI LONDON
PA BRITISH MED ASSOC HOUSE, TAVISTOCK SQUARE, LONDON WC1H 9JR, ENGLAND
SN 0007-1161
EI 1468-2079
J9 BRIT J OPHTHALMOL
JI Br. J. Ophthalmol.
PD JUN
PY 2012
VL 96
IS 6
BP 832
EP 837
DI 10.1136/bjophthalmol-2011-301084
PG 6
WC Ophthalmology
WE Science Citation Index Expanded (SCI-EXPANDED)
SC Ophthalmology
GA 946IX
UT WOS:000304346300014
PM 22334136
DA 2025-03-30
ER

PT J
AU Nebbioso, M
   De Gregorio, F
   Prencipe, L
   Pecorella, I
AF Nebbioso, Marcella
   De Gregorio, Fabio
   Prencipe, Laura
   Pecorella, Irene
TI Psychophysical and Electrophysiological Testing in Ocular Hypertension
SO OPTOMETRY AND VISION SCIENCE
LA English
DT Article
DE contrast sensitivity (CS); frequency-doubling technology perimetry
   (FDT); primary open-angle glaucoma (OAG); ocular hypertension (OHT);
   pattern electroretinogram (PERG); pattern visual evoked potentials (VEP)
ID FREQUENCY-DOUBLING TECHNOLOGY; PATTERN ELECTRORETINOGRAM; CONTRAST
   SENSITIVITY; EARLY GLAUCOMA; ISCEV STANDARD; PERIMETRY; DAMAGE; UPDATE;
   MODEL; STIMULUS
AB Purpose. The purpose of this study was to compare psychophysical and electrophysiological testings in early optic nerve dysfunction in a group of clinically asymptomatic subjects with suspect ocular hypertension (OHT).
   Methods. Forty eyes of 40 patients with suspect OHT and asymmetrical horizontal cup/disc ratio (0.2/0.4), 22 eyes of 22 patients with open-angle glaucoma (OAG), and 40 eyes of 40 healthy controls were evaluated by using frequency-doubling technology perimetry (FDT), contrast sensitivity (CS), pattern electroretinography (PERG), and pattern visual-evoked potentials (VEP). The VEP were elicited by checkerboard stimuli with large (VEP 120), medium (VEP 45), and small (VEP 15) checks; then the values of the amplitude (A) and latency (L) of P100 peaks were studied. Receiver operator characteristic (ROC) curves were calculated to determine the sensitivity, specificity, and optimal cutoff points of abnormal values. A logistic regression analysis was performed to determine which tests were providing the most useful information. In addition, Kruskal-Wallis test was performed to test the differences between the control group and the OHT group.
   Results. VEP P100 peak latency (VEP L15 and VEP L45) and amplitude (VEP A120), PERG N95 peak amplitude, CS at medium spatial frequencies (CS 4SF), and FDT pattern standard deviation (PSD) yielded the greatest sensitivity (85.0 to 60.0%) and specificity (80.0 to 60.0%) ratio, displaying the largest ROC curve areas; whereas PERG N95 peak latency ROC curve had the smallest areas. Kruskal-Wallis test showed that most diagnostic tests were able to differentiate the OHT group from the control group. Stepwise logistic regression analysis identified VEP L15 (p < 0.001), CS 4SF (p = 0.023), FDT PSD (p = 0.032), and VEP A120 (p = 0.072) as tests that could be useful to distinguish controls from OHT.
   Conclusions. Our data confirm that psychophysical and electrophysiological tests are useful for early detection of patients at risk of developing OAG. (Optom Vis Sci 2011;88:E928-E939)
C1 [Nebbioso, Marcella; De Gregorio, Fabio; Prencipe, Laura; Pecorella, Irene] Univ Roma La Sapienza, Ctr Ocular Electrophysiol, Dept Ophthalmol, Rome, Italy.
C3 Sapienza University Rome
RP Nebbioso, M (corresponding author), Viale Policlin 155, I-00161 Rome, Italy.
EM marcella.nebbioso@uniroma1.it
RI Nebbioso, Marcella/K-6878-2018
OI Nebbioso, Marcella/0000-0002-5512-0849
CR Allen CS, 2002, CLIN EXP OPHTHALMOL, V30, P8, DOI 10.1046/j.1442-9071.2002.00478.x
   American Academy of Ophthalmology, 2010, PRIM OP ANGL GLAUC S
   Bach M, 2008, OPTOMETRY VISION SCI, V85, P386, DOI 10.1097/OPX.0b013e318177ebf3
   Bach M, 2006, INVEST OPHTH VIS SCI, V47, P4881, DOI 10.1167/iovs.05-0875
   Bach Michael, 2000, Documenta Ophthalmologica, V101, P11, DOI 10.1023/A:1002732114721
   Ben-Shlomo G, 2005, EXP EYE RES, V81, P340, DOI 10.1016/j.exer.2005.02.006
   Breton ME, 1996, GLAUCOMAS, V1
   Brigell M, 2003, DOC OPHTHALMOL, V107, P185, DOI 10.1023/A:1026244901657
   Chauhan BC, 1999, INVEST OPHTH VIS SCI, V40, P648
   Delgado MF, 2002, OPHTHALMOLOGY, V109, P2362, DOI 10.1016/S0161-6420(02)01726-8
   Fan XA, 2010, OPHTHALMOLOGY, V117, P1530, DOI 10.1016/j.ophtha.2009.12.034
   Ferreras A, 2007, J GLAUCOMA, V16, P372, DOI 10.1097/IJG.0b013e31803bbb17
   Forte R, 2010, DOC OPHTHALMOL, V120, P187, DOI 10.1007/s10633-009-9211-8
   FRISEN L, 1988, INT OPHTHALMOL, V12, P169, DOI 10.1007/BF00130001
   Graham SL, 1996, INVEST OPHTH VIS SCI, V37, P2651
   Harwerth RS, 2010, PROG RETIN EYE RES, V29, P249, DOI 10.1016/j.preteyeres.2010.02.001
   Hogg RE, 2009, INVEST OPHTH VIS SCI, V50, P1477, DOI 10.1167/iovs.08-2866
   Holder GE, 2007, DOC OPHTHALMOL, V114, P111, DOI 10.1007/s10633-007-9053-1
   Hong S, 2007, CAN J OPHTHALMOL, V42, P707, DOI 10.3129/i07-135
   Hood DC, 2007, PROG RETIN EYE RES, V26, P688, DOI 10.1016/j.preteyeres.2007.08.001
   Hood DC, 2007, INVEST OPHTH VIS SCI, V48, P3662, DOI 10.1167/iovs.06-1401
   Horn F, 1995, Ger J Ophthalmol, V4, P97
   Iester M, 2003, AM J OPHTHALMOL, V135, P35, DOI 10.1016/S0002-9394(02)01818-4
   JINDRA LF, 1989, J CATARACT REFR SURG, V15, P141, DOI 10.1016/S0886-3350(89)80002-1
   Johnson CA, 1997, INVEST OPHTH VIS SCI, V38, P413
   Kondo Y, 1998, J GLAUCOMA, V7, P261
   Korth MJ, 2000, KLIN MONATSBL AUGENH, V216, P360, DOI 10.1055/s-2000-10582
   López-Peña M.J., 2007, Arch Soc Esp Oftalmol, V82, P197
   LUSTGARTEN JS, 1990, CLIN VISION SCI, V5, P407
   North RV, 2010, INVEST OPHTH VIS SCI, V51, P1216, DOI 10.1167/iovs.09-3409
   Odom JV, 2010, DOC OPHTHALMOL, V120, P111, DOI 10.1007/s10633-009-9195-4
   Odom JV, 2004, DOC OPHTHALMOL, V108, P115, DOI 10.1023/B:DOOP.0000036790.67234.22
   ODONAGHUE E, 1992, BRIT J OPHTHALMOL, V76, P387, DOI 10.1136/bjo.76.7.387
   OWSLEY C, 1983, VISION RES, V23, P689, DOI 10.1016/0042-6989(83)90210-9
   Palacz O, 1998, Klin Oczna, V100, P407
   Quigley HA, 1998, AM J OPHTHALMOL, V125, P819, DOI 10.1016/S0002-9394(98)00046-4
   Sherman J, 2009, OPTOMETRY, V80, P487, DOI 10.1016/j.optm.2008.12.011
   Stroux A, 2003, INVEST OPHTH VIS SCI, V44, P2879, DOI 10.1167/iovs.02-0419
   Teesalu P, 1997, INVEST OPHTH VIS SCI, V38, P2452
   Vaegan, 2006, OPTOMETRY VISION SCI, V83, P486, DOI 10.1097/01.opx.0000225920.97380.62
   Ventura LM, 2006, CURR OPIN OPHTHALMOL, V17, P196, DOI 10.1097/01.icu.0000193082.44938.3c
   White AJR, 2002, INVEST OPHTH VIS SCI, V43, P3590
   WIESEL TN, 1966, J NEUROPHYSIOL, V29, P1115, DOI 10.1152/jn.1966.29.6.1115
   Xin DY, 2011, INVEST OPHTH VIS SCI, V52, P519, DOI 10.1167/iovs.10-5174
   Zeppieri M, 2008, OPTOMETRY VISION SCI, V85, P318, DOI 10.1097/OPX.0b013e31816be9fd
NR 45
TC 25
Z9 25
U1 0
U2 6
PU LIPPINCOTT WILLIAMS & WILKINS
PI PHILADELPHIA
PA TWO COMMERCE SQ, 2001 MARKET ST, PHILADELPHIA, PA 19103 USA
SN 1040-5488
EI 1538-9235
J9 OPTOMETRY VISION SCI
JI Optom. Vis. Sci.
PD AUG
PY 2011
VL 88
IS 8
BP E928
EP E939
DI 10.1097/OPX.0b013e31821c6ca4
PG 12
WC Ophthalmology
WE Science Citation Index Expanded (SCI-EXPANDED)
SC Ophthalmology
GA 796PD
UT WOS:000293063100001
PM 21532514
DA 2025-03-30
ER

PT J
AU Hyman, L
   Heijl, A
   Leske, MC
   Bengtsson, B
   Yang, ZM
AF Hyman, Leslie
   Heijl, Anders
   Leske, M. Cristina
   Bengtsson, Boel
   Yang, Zhongming
CA Early Manifest Glaucoma Trial Grp
TI Natural History of Intraocular Pressure in the Early Manifest Glaucoma
   Trial A 6-Year Follow-up
SO ARCHIVES OF OPHTHALMOLOGY
LA English
DT Article
ID OPEN-ANGLE GLAUCOMA; OCULAR HYPERTENSION TREATMENT; LONG-TERM
   PROGRESSION; PREVALENCE; DESIGN; ONSET; RISK
AB Objectives: To characterize intraocular pressure (IOP) changes during 6 years of follow-up among patients with early, newly diagnosed glaucoma randomized to no initial treatment in the Early Manifest Glaucoma Trial (control group) and to evaluate factors associated with IOP changes in this group.
   Methods: Early Manifest Glaucoma Trial control patients, aged 50 to 80 years at baseline, were followed up for 6 years or to the time of progression, when treatment could be initiated. After baseline, patients were followed up every 3 months with comprehensive ophthalmologic examinations, including Goldmann applanation tonometry. Change in IOP over 6 years was assessed by linear regression analyses.
   Results: At baseline, the median IOP of this cohort (N = 118) was 20.8 mm Hg and was higher for the 15 patients with exfoliation glaucoma (24.0 mm Hg vs 20.0 mm Hg for others; P = .005). In patients without exfoliation glaucoma, IOP remained stable during follow-up (median IOP change of -0.01 mm Hg/y; interquartile range, 0.85 mm Hg/y). In comparison, patients with exfoliation glaucoma showed a significantly larger median change of 0.96 mm Hg/y (interquartile range, 3.11 mm Hg/y) (P = .004). In the overall cohort, the only factor related to IOP change was exfoliation glaucoma (P < .001). Among patients without exfoliation glaucoma, no factors were associated with IOP change.
   Conclusions: In patients with early glaucoma, IOP remained stable without treatment during a 6-year period, regardless of baseline IOP, except for patients with exfoliation glaucoma, where IOP increased by almost 1 mm Hg annually. No factors, aside from exfoliation glaucoma, were related to longitudinal changes in IOP. These new natural history data may be useful in guiding management decisions for glaucoma treatment, particularly in patients with early disease or with exfoliation glaucoma.
C1 [Hyman, Leslie] SUNY Stony Brook, Div Epidemiol, Dept Prevent Med, Stony Brook, NY 11790 USA.
   [Heijl, Anders; Bengtsson, Boel; Yang, Zhongming] Lund Univ, Div Ophthalmol, Dept Clin Sci, Malmo Univ Hosp, Malmo, Sweden.
C3 State University of New York (SUNY) System; Stony Brook University; Lund
   University; Skane University Hospital
RP Hyman, L (corresponding author), SUNY Stony Brook, Div Epidemiol, Dept Prevent Med, Stony Brook, NY 11790 USA.
EM lhyman@notes.cc.sunysb.edu
RI Heijl, Anders/AAV-3077-2021; zhongming, yang/V-7814-2019
[truncated: 3,098,328 more chars]
