# Supplementary material for: A scoping review of advancements in machine learning for glaucoma: current trends and future direction
Source: Front Med (Lausanne). 2025 Apr 24;12:1573329. doi: 10.3389/fmed.2025.1573329 (PMC12059588; doi:10.3389/fmed.2025.1573329)
Supplement: Supplementary file 1 [file Data_Sheet_1.zip › data/1501-2000.txt]

FN Clarivate Analytics Web of Science
VR 1.0
PT J
AU Parekh, AS
   Mansouri, K
   Weinreb, RN
   Tafreshi, A
   Korn, BS
   Kikkawa, DO
AF Parekh, Anjali S.
   Mansouri, Kaweh
   Weinreb, Robert N.
   Tafreshi, Ali
   Korn, Bobby S.
   Kikkawa, Don O.
TI Twenty-four-hour intraocular pressure patterns in patients with thyroid
   eye disease
SO CLINICAL AND EXPERIMENTAL OPHTHALMOLOGY
LA English
DT Article
DE contact lens sensor; glaucoma; intraocular pressure; thyroid eye disease
ID CONTACT-LENS SENSOR; GRAVES ORBITOPATHY; ORBITAL DECOMPRESSION;
   OPHTHALMOPATHY; PROPTOSIS; GLAUCOMA
AB BackgroundTo prospectively investigate the safety, tolerability and 24-h intraocular pressure (IOP) patterns in patients with thyroid eye disease (TED) using a contact lens sensor (CLS).
   DesignProspective study.
   ParticipantsTen patients with established TED.
   MethodsTen eyes of 10 patients were prospectively evaluated in an ambulatory 24-h IOP monitoring session using the CLS (Sensimed AG, Lausanne, Switzerland). Patients pursued daily activities, and sleep behaviour was uncontrolled.
   Main Outcome MeasuresIncidence of adverse events (AEs) and tolerability (scale of 0-10, increasing intolerance) were assessed. IOP patterns were evaluated using a cosinor rhythmometry model, and linear regression slopes were constructed for the transition from wake/sitting (W/S) to sleep/supine (S/S) and vice versa.
   ResultsMean age was 61.821.6 years, and 90% of patients were female. Main AEs were blurred vision (50%), conjunctival hyperaemia (100%) and superficial punctate keratitis (20%). Tolerability of the lens was found to be 1.5 +/- 0.7. Positive linear slopes of the CLS signal from wake to sleep were detected (18.0 +/- 43.8arbitrary units [a.u.]; P=0.254), whereas at the transition from S/S to W/S a significant decrease (-62.9 +/- 56.8a.u.; P=0.010) was found. Five patients (50%) had a significant nocturnal/sleep acrophase with the peak occurring at 6:30 a.m. The mean amplitude of the 24-h curves was 102.2 +/- 52.6a.u.
   ConclusionsIn patients with TED, the CLS provides a safe and well-tolerated approach to 24-h IOP monitoring. After modelling the 24-h IOP curves, TED patients were found to have a morning acrophase.
C1 [Parekh, Anjali S.; Mansouri, Kaweh; Weinreb, Robert N.; Tafreshi, Ali] Univ Calif San Diego, Shiley Eye Ctr, Hamilton Glaucoma Ctr, La Jolla, CA 92093 USA.
   [Korn, Bobby S.; Kikkawa, Don O.] Univ Calif San Diego, Dept Ophthalmol, Div Ophthalm Plast & Reconstruct, La Jolla, CA 92093 USA.
   [Mansouri, Kaweh] Univ Geneva, Dept Ophthalmol, Glaucoma Sect, Geneva, Switzerland.
C3 University of California System; University of California San Diego;
   University of California System; University of California San Diego;
   University of Geneva
RP Mansouri, K (corresponding author), Univ Hosp Geneva, Dept Ophthalmol, Glaucoma Sect, 22 Rue Alcide Jentzerch, CH-1211 Geneva 14, Switzerland.
EM kawehm@yahoo.com
FU Sensimed AG (Lausanne, Switzerland); Research to Prevent Blindness (New
   York, NY); Velux Foundation (Zurich, Switzerland)
FX Funding sources: Supported by Sensimed AG (Lausanne, Switzerland), an
   unrestricted grant from Research to Prevent Blindness (New York, NY) and
   Velux Foundation (Zurich, Switzerland).
CR Adenis JP, 1998, EUR J OPHTHALMOL, V8, P246, DOI 10.1177/112067219800800408
   Barkana Y, 2006, ARCH OPHTHALMOL-CHIC, V124, P793, DOI 10.1001/archopht.124.6.793
   Danesh-Meyer HV, 2001, OPHTHALMOLOGY, V108, P145, DOI 10.1016/S0161-6420(00)00477-2
   De Smedt S, 2012, J GLAUCOMA, V21, P539, DOI 10.1097/IJG.0b013e31821dac43
   Dev S, 1998, CAN J OPHTHALMOL, V33, P314
   FRIBERG TR, 1987, AM J OPHTHALMOL, V103, P523, DOI 10.1016/S0002-9394(14)74275-8
   Gomi CF, 2007, AM J OPHTHALMOL, V144, P654, DOI 10.1016/j.ajo.2007.07.026
   Kalmann R, 1998, BRIT J OPHTHALMOL, V82, P754, DOI 10.1136/bjo.82.7.754
   Kikkawa DO, 2003, AM J OPHTHALMOL, V135, P427, DOI 10.1016/S0002-9394(02)02092-5
   Konuk O, 2009, GRAEF ARCH CLIN EXP, V247, P1555, DOI 10.1007/s00417-009-1144-0
   Leonardi M, 2004, INVEST OPHTH VIS SCI, V45, P3113, DOI 10.1167/iovs.04-0015
   Leonardi M, 2009, ACTA OPHTHALMOL, V87, P433, DOI 10.1111/j.1755-3768.2008.01404.x
   Liu JHK, 2003, INVEST OPHTH VIS SCI, V44, P1586, DOI 10.1167/iovs.02-0666
   Liu JHK, 1998, INVEST OPHTH VIS SCI, V39, P2707
   Liu JHK, 2011, BRIT J OPHTHALMOL, V95, P599, DOI 10.1136/bjo.2010.199737
   Lorenz K, 2013, J GLAUCOMA, V22, P311, DOI 10.1097/IJG.0b013e318241b874
   Mansouri K, 2012, SWISS MED WKLY, V142, DOI DOI 10.4414/smw.2012.13545
   Mansouri K, 2013, JAMA OPHTHALMOL, V131, P697, DOI 10.1001/jamaophthalmol.2013.208
   Mansouri K, 2012, INVEST OPHTH VIS SCI, V53, P8050, DOI 10.1167/iovs.12-10569
   Mansouri K, 2012, ARCH OPHTHALMOL-CHIC, V130, P1534, DOI [10.1001/archophthalmol.2012.2280, 10.1001/jamaophthalmol.2013.1350]
   Mansouri K, 2012, INVEST OPHTH VIS SCI, V53, P112, DOI 10.1167/iovs.11-8763
   Mansouri K, 2011, BRIT J OPHTHALMOL, V95, P627, DOI 10.1136/bjo.2010.192922
   Nassr MA, 2009, SURV OPHTHALMOL, V54, P519, DOI 10.1016/j.survophthal.2009.02.023
   Ohtsuka K, 1997, AM J OPHTHALMOL, V124, P570, DOI 10.1016/S0002-9394(14)70883-9
NR 24
TC 16
Z9 17
U1 1
U2 9
PU WILEY-BLACKWELL
PI HOBOKEN
PA 111 RIVER ST, HOBOKEN 07030-5774, NJ USA
SN 1442-6404
EI 1442-9071
J9 CLIN EXP OPHTHALMOL
JI Clin. Exp. Ophthalmol.
PD MAR
PY 2015
VL 43
IS 2
BP 108
EP 114
DI 10.1111/ceo.12400
PG 7
WC Ophthalmology
WE Science Citation Index Expanded (SCI-EXPANDED)
SC Ophthalmology
GA CF0IV
UT WOS:000352227700004
PM 25132194
DA 2025-03-30
ER

PT J
AU Wang, MW
   Lu, ATH
   Varma, R
   Schuman, JS
   Greenfield, DS
   Huang, D
AF Wang, Mingwu
   Lu, Ake Tzu-Hui
   Varma, Rohit
   Schuman, Joel S.
   Greenfield, David S.
   Huang, David
CA Adv Imaging Glaucoma Study Grp
TI Combining Information From 3 Anatomic Regions in the Diagnosis of
   Glaucoma With Time-Domain Optical Coherence Tomography
SO JOURNAL OF GLAUCOMA
LA English
DT Article
DE imaging; image processing; optical coherence tomography; glaucoma
ID NERVE-FIBER LAYER; MACHINE LEARNING CLASSIFIERS; RELEVANCE VECTOR
   MACHINE; MACULAR THICKNESS MEASUREMENTS; SPECTRAL-DOMAIN; STRATUS OCT;
   FOURIER-DOMAIN; AUTOMATED-ANALYSIS; HEAD MEASUREMENTS; CIRRUS HD
AB Purpose:
   To improve the diagnosis of glaucoma by combining time-domain optical coherence tomography (TD-OCT) measurements of the optic disc, circumpapillary retinal nerve fiber layer (RNFL), and macular retinal thickness.
   Patients and Methods:
   Ninety-six age-matched normal and 96 perimetric glaucoma participants were included in this observational, cross-sectional study. Or-logic, support vector machine, relevance vector machine, and linear discrimination function were used to analyze the performances of combined TD-OCT diagnostic variables.
   Results:
   The area under the receiver-operating curve (AROC) was used to evaluate the diagnostic accuracy and to compare the diagnostic performance of single and combined anatomic variables. The best RNFL thickness variables were the inferior (AROC=0.900), overall (AROC=0.892), and superior quadrants (AROC=0.850). The best optic disc variables were horizontal integrated rim width (AROC=0.909), vertical integrated rim area (AROC=0.908), and cup/disc vertical ratio (AROC=0.890). All macular retinal thickness variables had AROCs of 0.829 or less. Combining the top 3 RNFL and optic disc variables in optimizing glaucoma diagnosis, support vector machine had the highest AROC, 0.954, followed by or-logic (AROC=0.946), linear discrimination function (AROC=0.946), and relevance vector machine (AROC=0.943). All combination diagnostic variables had significantly larger AROCs than any single diagnostic variable. There are no significant differences among the combination diagnostic indices.
   Conclusions:
   With TD-OCT, RNFL and optic disc variables had better diagnostic accuracy than macular retinal variables. Combining top RNFL and optic disc variables significantly improved diagnostic performance. Clinically, or-logic classification was the most practical analytical tool with sufficient accuracy to diagnose early glaucoma.
C1 [Wang, Mingwu] Univ Arizona, Coll Med, Dept Ophthalmol & Vis Sci, Tucson, AZ USA.
   [Lu, Ake Tzu-Hui; Varma, Rohit] Univ So Calif, Keck Sch Med, Doheny Eye Inst, Los Angeles, CA 90033 USA.
   [Lu, Ake Tzu-Hui; Varma, Rohit] Univ So Calif, Keck Sch Med, Dept Ophthalmol, Los Angeles, CA 90033 USA.
   [Schuman, Joel S.] Univ Pittsburgh, Med Ctr, Pittsburgh, PA USA.
   [Greenfield, David S.] Univ Miami, Bascom Palmer Eye Inst, Miami, FL USA.
   [Huang, David] Oregon Hlth & Sci Univ, Casey Eye Inst, Portland, OR 97239 USA.
C3 University of Arizona; University of Southern California; Doheny Eye
   Institute; University of Southern California; Pennsylvania Commonwealth
   System of Higher Education (PCSHE); University of Pittsburgh; University
   of Miami; Bascom Palmer Eye Institute; Oregon Health & Science
   University
RP Huang, D (corresponding author), Oregon Hlth & Sci Univ, Casey Eye Inst, 3375S W Terwilliger Blvd, Portland, OR 97239 USA.
EM davidhuang@alum.mit.edu
RI Schuman, Joel/M-2389-2019; Huang, David/JTS-8033-2023; Schuman,
   Joel/K-7304-2012
OI Schuman, Joel/0000-0002-8885-3766
FU NIH [R01 EY013516, P30 EY03040]; Research to Prevent Blindness
FX Supported by NIH grants R01 EY013516 and P30 EY03040 and by a grant from
   Research to Prevent Blindness. D. H. and J.S.S. receive royalties from
   the Massachusetts Institute of Technology derived from an optical
   coherence tomography patent licensed to Carl Zeiss Meditec Inc. D.H. has
   a significant financial interest in Optovue Inc., a company that may
   have a commercial interest in the results of this research and
   technology. This potential individual conflict of interest has been
   reviewed and managed by Oregon Health & Science University. Other
   authors do not have financial interest in the subject of this article.
CR Altangerel U, 2005, OPHTHALMOLOGY, V112, P40, DOI 10.1016/j.ophtha.2004.06.031
   Bengtsson B, 2012, ACTA OPHTHALMOL, V90, P310, DOI 10.1111/j.1755-3768.2010.01977.x
   Bizios D, 2010, ACTA OPHTHALMOL, V88, P44, DOI 10.1111/j.1755-3768.2009.01784.x
   Boser BE, P 5 ANN ACM WORKSH C, P144
   Bowd C, 2005, INVEST OPHTH VIS SCI, V46, P1322, DOI 10.1167/iovs.04-1122
   Bowd C, 2008, INVEST OPHTH VIS SCI, V49, P945, DOI 10.1167/iovs.07-1083
   Budenz DL, 2005, OPHTHALMOLOGY, V112, P3, DOI 10.1016/j.ophtha.2004.06.039
   Budenz DL, 2008, OPHTHALMOLOGY, V115, P661, DOI 10.1016/j.ophtha.2007.05.035
   Cho JW, 2011, J GLAUCOMA, V20, P15, DOI 10.1097/IJG.0b013e3181d1d332
   Coops A, 2006, INVEST OPHTH VIS SCI, V47, P5348, DOI 10.1167/iovs.06-0579
   DELONG ER, 1988, BIOMETRICS, V44, P837, DOI 10.2307/2531595
   Gabriele ML, 2008, INVEST OPHTH VIS SCI, V49, P2315, DOI 10.1167/iovs.07-0873
   González-García AO, 2009, AM J OPHTHALMOL, V147, P1067, DOI 10.1016/j.ajo.2008.12.032
   HASTIE T, 1995, ANN STAT, V23, P73, DOI 10.1214/aos/1176324456
   HUANG D, 1991, SCIENCE, V254, P1178, DOI 10.1126/science.1957169
   Huang JY, 2011, J GLAUCOMA, V20, P87, DOI 10.1097/IJG.0b013e3181d787b6
   Jeoung JW, 2010, INVEST OPHTH VIS SCI, V51, P938, DOI 10.1167/iovs.08-3335
   Kaushik S, 2011, EUR J OPHTHALMOL, V21, P566, DOI 10.5301/EJO.2011.6289
   Kim NR, 2011, J GLAUCOMA
   Knight OJ, 2009, OPHTHALMOLOGY, V116, P1271, DOI 10.1016/j.ophtha.2008.12.032
   Lee EJ, 2011, INVEST OPHTH VIS SCI, V52, P1138, DOI 10.1167/iovs.10-5975
   Leung CKS, 2011, OPHTHALMOLOGY, V118, P763, DOI 10.1016/j.ophtha.2010.08.014
   Leung CKS, 2009, OPHTHALMOLOGY, V116, P1257, DOI 10.1016/j.ophtha.2009.04.013
   LIANG KY, 1986, BIOMETRIKA, V73, P13, DOI 10.2307/2336267
   Lu ATH, 2008, OPHTHALMOLOGY, V115, P1352, DOI 10.1016/j.ophtha.2008.01.011
   Medeiros FA, 2005, AM J OPHTHALMOL, V139, P44, DOI 10.1016/j.ajo.2004.08.069
   Medeiros FA, 2009, INVEST OPHTH VIS SCI, V50, P5741, DOI 10.1167/iovs.09-3715
   MIKELBERG FS, 1995, OPHTHALMOLOGY, V102, P342
   Moreno-Montañés J, 2010, INVEST OPHTH VIS SCI, V51, P335, DOI 10.1167/iovs.08-2988
   Mwanza JC, 2011, OPHTHALMOLOGY, V118, P241, DOI 10.1016/j.ophtha.2010.06.036
   Mwanza JC, 2010, INVEST OPHTH VIS SCI, V51, P5724, DOI 10.1167/iovs.10-5222
   Naithani P, 2007, INVEST OPHTH VIS SCI, V48, P3138, DOI 10.1167/iovs.06-1407
   Obuchowski NA, 1998, STAT MED, V17, P1495, DOI 10.1002/(SICI)1097-0258(19980715)17:13<1495::AID-SIM863>3.0.CO;2-I
   Obuchowski NA, 1997, BIOMETRICS, V53, P567, DOI 10.2307/2533958
   Paunescu LA, 2004, INVEST OPHTH VIS SCI, V45, P1716, DOI 10.1167/iovs.03-0514
   QUIGLEY HA, 1982, ARCH OPHTHALMOL-CHIC, V100, P135, DOI 10.1001/archopht.1982.01030030137016
   Savini G, 2011, CURR OPIN OPHTHALMOL, V22, P115, DOI 10.1097/ICU.0b013e3283437222
   Schulze A, 2011, GRAEF ARCH CLIN EXP, V249, P1039, DOI 10.1007/s00417-010-1585-5
   Sehi M, 2009, AM J OPHTHALMOL, V148, P597, DOI 10.1016/j.ajo.2009.05.030
   Sung KR, 2009, OPHTHALMOLOGY, V116, P1264, DOI 10.1016/j.ophtha.2008.12.045
   Swindale NV, 2000, INVEST OPHTH VIS SCI, V41, P1730
   Tan O, 2008, OPHTHALMOLOGY, V115, P949, DOI 10.1016/j.ophtha.2007.08.011
   Tan O, 2009, OPHTHALMOLOGY, V116, P2305, DOI 10.1016/j.ophtha.2009.05.025
   Tipping ME, 2000, ADV NEUR IN, V12, P652
   Tipping ME, 2001, J MACH LEARN RES, V1, P211, DOI 10.1162/15324430152748236
   Townsend KA, 2008, BRIT J OPHTHALMOL, V92, P814, DOI 10.1136/bjo.2007.133074
   Vapnik V.N., 1998, STAT LEARNING THEORY
   Vessani RM, 2009, J GLAUCOMA, V18, P253, DOI 10.1097/IJG.0b013e31818153da
   Vizzeri G, 2009, BRIT J OPHTHALMOL, V93, P775, DOI 10.1136/bjo.2008.150698
   WHITE H, 1980, ECONOMETRICA, V48, P817, DOI 10.2307/1912934
   Williams RL, 2000, BIOMETRICS, V56, P645, DOI 10.1111/j.0006-341X.2000.00645.x
   Zangwill LM, 2004, INVEST OPHTH VIS SCI, V45, P3144, DOI 10.1167/iovs.04-0202
NR 52
TC 16
Z9 17
U1 0
U2 6
PU LIPPINCOTT WILLIAMS & WILKINS
PI PHILADELPHIA
PA TWO COMMERCE SQ, 2001 MARKET ST, PHILADELPHIA, PA 19103 USA
SN 1057-0829
EI 1536-481X
J9 J GLAUCOMA
JI J. Glaucoma
PD MAR
PY 2014
VL 23
IS 3
BP 129
EP 135
DI 10.1097/IJG.0b013e318264b941
PG 7
WC Ophthalmology
WE Science Citation Index Expanded (SCI-EXPANDED)
SC Ophthalmology
GA AC5ZZ
UT WOS:000332601000001
PM 22828002
OA Green Accepted
DA 2025-03-30
ER

PT J
AU Kim, HS
   Park, KH
   Jeoung, JW
   Park, J
AF Kim, Ho Soong
   Park, Ki Ho
   Jeoung, Jin Wook
   Park, Joohyun
TI Comparison of myopic and nonmyopic disc hemorrhage in primary open-angle
   glaucoma
SO JAPANESE JOURNAL OF OPHTHALMOLOGY
LA English
DT Article
DE Disc hemorrhage; Myopia; Primary open-angle glaucoma
ID NORMAL-TENSION GLAUCOMA; CEREBROSPINAL-FLUID SPACE; OPTIC-NERVE DAMAGE;
   OCULAR HYPERTENSION; RISK-FACTORS; INTRAOCULAR SPACE; LAMINA-CRIBROSA;
   PROGRESSION; EYES
AB To compare the topographic characteristics of myopic and nonmyopic disc hemorrhage (DH) in primary open-angle glaucoma.
   Patients were assigned to the myopic DH group (spherical equivalent of -1.0 diopters or less) or to the nonmyopic DH group (emmetropia and hyperopia). DH was classified as lamina cribrosa-, cup margin-, disc rim-, or peripapillary-type DH according to its proximal location. The DH types of the two groups were compared using Fisher's exact test. Multivariate logistic regression was used to evaluate the factors associated with myopia.
   Thirty-four eyes were assigned to the myopic DH group and 42 eyes to the nonmyopic DH group. A significantly higher proportion (32.4 %) of lamina cribrosa-type DH was found in the myopic DH group than in the nonmyopic DH group (4.8 %; P = 0.008). Eyes with lamina cribrosa-type DH were 12.59 times more likely to be myopic than were eyes with peripapillary-type DH (95 % CI: 1.22-129.53; P = 0.033).
   Lamina cribrosa-type DH was significantly more common in myopic eyes than in nonmyopic eyes. This result suggests that the pathogenesis of DH may differ between myopic DH and nonmyopic DH.
C1 [Kim, Ho Soong] Sungmo Eye Hosp, Pusan, South Korea.
   [Kim, Ho Soong; Park, Ki Ho; Jeoung, Jin Wook; Park, Joohyun] Seoul Natl Univ, Seoul Natl Univ Hosp, Coll Med, Dept Ophthalmol, Seoul 110744, South Korea.
C3 Seoul National University (SNU); Seoul National University Hospital
RP Park, KH (corresponding author), Seoul Natl Univ, Seoul Natl Univ Hosp, Coll Med, Dept Ophthalmol, 28 Yongon Dong, Seoul 110744, South Korea.
EM kihopark@snu.ac.kr
OI Kim, Ho Soong/0000-0003-2568-1319; Jeoung, Jin Wook/0000-0002-1690-1239
CR BEGG IS, 1971, BRIT J OPHTHALMOL, V55, P73, DOI 10.1136/bjo.55.2.73
   Bengtsson B, 2008, OPHTHALMOLOGY, V115, P2044, DOI 10.1016/j.ophtha.2008.05.031
   Bito LZ, 1996, J GLAUCOMA, V5, P127
   Budenz DL, 2006, OPHTHALMOLOGY, V113, P2137, DOI 10.1016/j.ophtha.2006.06.022
   DIEHL DLC, 1990, ARCH OPHTHALMOL-CHIC, V108, P545, DOI 10.1001/archopht.1990.01070060093056
   Drance S, 2001, AM J OPHTHALMOL, V131, P699, DOI 10.1016/S0002-9394(01)00964-3
   FONG DS, 1990, INT OPHTHALMOL CLIN, V30, P215, DOI 10.1097/00004397-199030030-00009
   HENDRICKX KH, 1994, OPHTHALMOLOGY, V101, P1165
   Ishida K, 2000, AM J OPHTHALMOL, V129, P707, DOI 10.1016/S0002-9394(00)00441-4
   JONAS JB, 1994, AM J OPHTHALMOL, V118, P1
   Jonas JB, 2005, EUR J OPHTHALMOL, V15, P41, DOI 10.1177/112067210501500107
   JONAS JB, 1993, OPHTHALMOLOGY, V100, P63
   Jonas JB, 2004, INVEST OPHTH VIS SCI, V45, P2660, DOI 10.1167/iovs.03-1363
   Jonas JB, 2003, INVEST OPHTH VIS SCI, V44, P5189, DOI 10.1167/iovs.03-0174
   Jonas JB, 2011, ACTA OPHTHALMOL, V89, P505, DOI 10.1111/j.1755-3768.2010.01915.x
   Kim M, 2012, JPN J OPHTHALMOL, V56, P324, DOI 10.1007/s10384-012-0153-4
   Kim SH, 2006, OPHTHALMOLOGY, V113, P598, DOI 10.1016/j.ophtha.2005.12.018
   Kim TW, 2012, OPHTHALMOLOGY, V119, P21, DOI 10.1016/j.ophtha.2011.07.051
   Kim YD, 2010, EYE, V24, P567, DOI 10.1038/eye.2009.163
   Knapp A, 1925, Trans Am Ophthalmol Soc, V23, P61
   KRAKAU CET, 1983, ACTA OPHTHALMOL, V61, P737
   Mastropasqua L, 1992, Eur J Ophthalmol, V2, P33
   Miyake T, 2006, J GLAUCOMA, V15, P164, DOI 10.1097/00061198-200604000-00014
   Nakazawa T, 2010, JPN J OPHTHALMOL, V54, P291, DOI 10.1007/s10384-010-0816-y
   Ohno-Matsui K., 2011, AM J OPHTHALMOL, V152, pe1
   PERKINS ES, 1982, ARCH OPHTHALMOL-CHIC, V100, P1464
   QUIGLEY HA, 1981, ARCH OPHTHALMOL-CHIC, V99, P635, DOI 10.1001/archopht.1981.03930010635009
   Saw SM, 2005, OPHTHAL PHYSL OPT, V25, P381, DOI 10.1111/j.1475-1313.2005.00298.x
   Siegner SW, 1996, OPHTHALMOLOGY, V103, P1014, DOI 10.1016/S0161-6420(96)30572-1
   SONNSJO B, 1993, ACTA OPHTHALMOL, V71, P433
   Sonnsjö B, 2002, PROG RETIN EYE RES, V21, P35, DOI 10.1016/S1350-9462(01)00019-2
   Suh MH, 2012, J GLAUCOMA, V21, P358, DOI 10.1097/IJG.0b013e3182120700
   Uhler TA, 2008, CURR OPIN OPHTHALMOL, V19, P89, DOI 10.1097/ICU.0b013e3282f3e6bc
   Yamamoto T, 2004, J GLAUCOMA, V13, P356, DOI 10.1097/01.ijg.0000137436.68060.d2
   Yasuzumi K, 2003, BRIT J OPHTHALMOL, V87, P1088, DOI 10.1136/bjo.87.9.1088
NR 35
TC 16
Z9 16
U1 0
U2 2
PU SPRINGER JAPAN KK
PI TOKYO
PA CHIYODA FIRST BLDG EAST, 3-8-1 NISHI-KANDA, CHIYODA-KU, TOKYO, 101-0065,
   JAPAN
SN 0021-5155
J9 JPN J OPHTHALMOL
JI Jpn. J. Ophthalmol.
PD MAR
PY 2013
VL 57
IS 2
BP 166
EP 171
DI 10.1007/s10384-012-0209-5
PG 6
WC Ophthalmology
WE Science Citation Index Expanded (SCI-EXPANDED)
SC Ophthalmology
GA 106MC
UT WOS:000316146900004
PM 23184258
DA 2025-03-30
ER

PT J
AU Nagarsheth, M
   Singh, A
   Schmotzer, B
   Babineau, DC
   Sugar, J
   Lee, WB
   Iyengar, SK
   Lass, JH
AF Nagarsheth, Mehul
   Singh, Annapurna
   Schmotzer, Brian
   Babineau, Denise C.
   Sugar, Joel
   Lee, W. Barry
   Iyengar, Sudha K.
   Lass, Jonathan H.
CA Fuchs Genetics Multi Ctr Study Grp
TI Relationship Between Fuchs Endothelial Corneal Dystrophy Severity and
   Glaucoma and/or Ocular Hypertension
SO ARCHIVES OF OPHTHALMOLOGY
LA English
DT Article
ID OPEN-ANGLE GLAUCOMA; INTRAOCULAR-PRESSURE; PROGRESSION; PREVALENCE;
   MANAGEMENT
AB Objective: To investigate whether Fuchs endothelial corneal dystrophy (FECD) severity is associated with glaucoma and/or ocular hypertension (G/OHTN).
   Methods: A subset of eyes (n = 1610) from the FECD Genetics Multi-Center Study were examined to estimate the association between FECD severity (grades 0-6 based on guttae confluence) and G/OHTN. Logistic regression models that accounted for the correlation between eyes and adjusted for age, sex, central corneal thickness, intraocular pressure, presence of diabetes, and time of day of the initial evaluation were fit.
   Results: A total of 107 eyes (6.6%) had G/OHTN based on the study definition. The prevalence of G/OHTN in the control group was 6.0%. The prevalence was lower in index cases with an FECD grade of 1 through 3 and family members with a grade of 0 or 1 through 3 (0.0% and 2.1%, respectively) but higher in index cases and family members with a grade of 4 through 6 (11.2% and 8.5%, respectively). Adjusting for covariates, eyes with a grade of 4 through 6 were more likely to have concurrent G/OHTN than eyes with no FECD (index cases vs controls: odds ratio [OR] = 2.10, P = .04; affected vs unaffected family members: OR = 7.06, P = .07). Age (OR = 1.06 per 1-year increase, P < .001) and intraocular pressure (OR = 1.15 per 1-mm Hg increase, P < .001) were also associated with an increased prevalence of G/OHTN. Sex, diabetes, time of day of evaluation, and central corneal thickness were not associated with the prevalence of G/OHTN (P >= .15).
   Conclusions: Glaucoma and/or ocular hypertension occurs more often in eyes with severe FECD compared with unaffected eyes. Therefore, it may be beneficial to monitor for the development of glaucoma in these patients.
C1 [Nagarsheth, Mehul; Singh, Annapurna; Iyengar, Sudha K.; Lass, Jonathan H.] Case Western Reserve Univ, Dept Ophthalmol & Visual Sci, Cleveland, OH 44106 USA.
   [Iyengar, Sudha K.; Lass, Jonathan H.] Case Western Reserve Univ, Dept Epidemiol & Biostat, Cleveland, OH 44106 USA.
   [Schmotzer, Brian; Babineau, Denise C.; Iyengar, Sudha K.] Case Western Reserve Univ, Ctr Clin Invest, Cleveland, OH 44106 USA.
   [Nagarsheth, Mehul; Singh, Annapurna; Lass, Jonathan H.] Univ Hosp Cleveland, Inst Eye, Cleveland, OH 44106 USA.
   [Sugar, Joel] Univ Illinois, Illinois Eye & Ear Infirm, Chicago, IL USA.
   [Lee, W. Barry] Eye Consultants Atlanta, Atlanta, GA USA.
C3 University System of Ohio; Case Western Reserve University; University
   System of Ohio; Case Western Reserve University; University System of
   Ohio; Case Western Reserve University; University Hospitals of
   Cleveland; University of Illinois System; University of Illinois
   Chicago; University of Illinois Chicago Hospital
RP Lass, JH (corresponding author), Univ Hosp Cleveland, Case Med Ctr, 11100 Euclid Ave, Cleveland, OH 44106 USA.
EM jonathan.lass@uhhospitals.org
RI /S-1190-2019
OI Babineau, Denise C/0000-0002-9776-9080; Iyengar,
   Sudha/0000-0001-7488-250X
FU National Eye Institute and by Research to Prevent Blindness [R01
   EY16482, R21 EY015145, P30 EY11373]; Ohio Lions Eye Research Foundation
FX This work was supported by grants R01 EY16482, R21 EY015145, and P30
   EY11373 from the National Eye Institute and by Research to Prevent
   Blindness and the Ohio Lions Eye Research Foundation.
CR Abou Shousha M, 2010, OPHTHALMOLOGY, V117, P1220, DOI 10.1016/j.ophtha.2009.10.027
   Ali ZK, 2011, EYE CONTACT LENS, V37, P332, DOI 10.1097/ICL.0b013e31822d0fa6
   American Academy of Ophthalmology, 2006, GLAUC BAS CLIN SCI C, V2006, P1757
   American Academy of Ophthalmology Preferred Practice Patterns Committee Glaucoma Panel, 2005, PREF PRACT PATT PRIM
   BIGAR F, 1982, OPHTHALMOLOGY, V89, P596
   Brandt James D, 2004, Curr Opin Ophthalmol, V15, P85, DOI 10.1097/00055735-200404000-00004
   Brunette I, 2011, INVEST OPHTH VIS SCI, V52, P206, DOI 10.1167/iovs.09-4101
   BURNS RR, 1981, INVEST OPHTH VIS SCI, V20, P77
   De Leon-Ortega Julio E, 2002, Ophthalmol Clin North Am, V15, P215, DOI 10.1016/S0896-1549(02)00011-1
   DEHEER LJ, 1980, DOC OPHTHALMOL, V49, P337, DOI 10.1007/BF01886625
   FIRTH D, 1993, BIOMETRIKA, V80, P27, DOI 10.2307/2336755
   Follmann D, 2003, BIOMETRICS, V59, P420, DOI 10.1111/1541-0420.00049
   Gordon MO, 1999, ARCH OPHTHALMOL-CHIC, V117, P573
   Hamilton KE, 2007, J GLAUCOMA, V16, P153, DOI 10.1097/01.ijg.0000212277.95971.be
   HERSCHLER J, 1984, INT OPHTHALMOL CLIN, V24, P43, DOI 10.1097/00004397-198402430-00006
   Horn FK, 2009, INVEST OPHTH VIS SCI, V50, P1971, DOI 10.1167/iovs.08-2405
   Iester M, 2009, J CATARACT REFR SURG, V35, P1623, DOI 10.1016/j.jcrs.2009.05.015
   Karadag O, 2010, CORNEA, V29, P278, DOI 10.1097/ICO.0b013e3181b6eb9e
   KRACHMER JH, 1978, ARCH OPHTHALMOL-CHIC, V96, P2036, DOI 10.1001/archopht.1978.03910060424004
   LAYDEN WE, 1982, OPHTHALMOLOGY, V89, P875
   Loewenstein A, 1994, J Glaucoma, V3, P201
   Louttit MD, 2012, CORNEA, V31, P26, DOI 10.1097/ICO.0b013e31821c9b8f
   Meadows DN, 2009, INVEST OPHTH VIS SCI, V50, P5662, DOI 10.1167/iovs.09-3568
   Milder Eugene, 2008, Int Ophthalmol Clin, V48, P47, DOI 10.1097/IIO.0b013e318187fcb8
   PITTS JF, 1990, BRIT J OPHTHALMOL, V74, P601, DOI 10.1136/bjo.74.10.601
   Primus S, 2011, BRIT J OPHTHALMOL, V95, P1621, DOI 10.1136/bjophthalmol-2011-300788
   Quigley HA, 1997, INVEST OPHTH VIS SCI, V38, P83
   SOMMER A, 1991, ARCH OPHTHALMOL-CHIC, V109, P1090, DOI 10.1001/archopht.1991.01080080050026
   Tan GS, 2009, ARCH OPHTHALMOL-CHIC, V127, P1354, DOI 10.1001/archophthalmol.2009.268
   TIELSCH JM, 1991, JAMA-J AM MED ASSOC, V266, P369, DOI 10.1001/jama.266.3.369
   Tsai JC., GLAUCOMA, V2000, P55
   WILSON SE, 1988, AM J OPHTHALMOL, V106, P270, DOI 10.1016/0002-9394(88)90360-1
   Wong VHY, 2011, CLIN EXP OPTOM, V94, P4, DOI 10.1111/j.1444-0938.2010.00546.x
   Xin DY, 2011, INVEST OPHTH VIS SCI, V52, P519, DOI 10.1167/iovs.10-5174
NR 34
TC 16
Z9 17
U1 0
U2 0
PU AMER MEDICAL ASSOC
PI CHICAGO
PA 330 N WABASH AVE, STE 39300, CHICAGO, IL 60611-5885 USA
SN 0003-9950
EI 1538-3601
J9 ARCH OPHTHALMOL-CHIC
JI Arch. Ophthalmol.
PD NOV
PY 2012
VL 130
IS 11
BP 1384
EP 1388
DI 10.1001/archophthalmol.2012.1969
PG 5
WC Ophthalmology
WE Science Citation Index Expanded (SCI-EXPANDED)
SC Ophthalmology
GA 035XN
UT WOS:000310986700002
PM 22777534
OA Green Accepted
DA 2025-03-30
ER

PT J
AU Fern, KD
   Manny, RE
   Gwiazda, J
   Hyman, L
   Weise, K
   Marsh-Tootle, W
AF Fern, Karen D.
   Manny, Ruth E.
   Gwiazda, Jane
   Hyman, Leslie
   Weise, Katherine
   Marsh-Tootle, Wendy
CA COMET Study Grp
TI Intraocular Pressure and Central Corneal Thickness in the COMET Cohort
SO OPTOMETRY AND VISION SCIENCE
LA English
DT Article
DE myopia; refractive error; intraocular pressure; central corneal
   thickness; ethnicity
ID OPEN-ANGLE GLAUCOMA; MYOPIA EVALUATION TRIAL; OCULAR HYPERTENSION
   TREATMENT; IN-SITU KERATOMILEUSIS; RISK-FACTORS; AXIAL LENGTH;
   AFRICAN-AMERICANS; REFRACTIVE-ERROR; BARBADOS EYE; APPLANATION TENSION
AB Purpose. To describe intraocular pressure (IOP) and central corneal thickness (CCT) in ethnically diverse, myopic young adults enrolled in COMET (the Correction of Myopia Evaluation Trial) and their association with ocular and demographic factors.
   Methods. IOP (Goldmann tonometry), CCT (handheld pachymetry), refractive error (cycloplegic autorefraction), and ocular components (A-scan ultrasonography) were measured in 385 of the original 469 subjects (mean age = 20.3 +/- 1.3 years). Summary statistics for descriptive analysis, Pearson correlation coefficients, and linear regression models to formally test the association of IOP and CCT with other covariates were used.
   Results. Mean IOP was 15.1 +/- 0.1 mm Hg and differed by ethnicity and CCT but did not vary by gender, magnitude of myopia, or vitreous chamber depth (VCD). Adjusting for CCT, IOP in black participants was 1.8 mm Hg higher than in Hispanics (p = 0.0001) and 0.8 mm Hg higher than in whites (p = 0.03). Mean CCT was 562.4 +/- 1.8 mu m and differed by ethnicity, VCD, and IOP after adjusting for covariates. Blacks had thinner corneas than Asians, whites, and Hispanics, with adjusted differences of 15.4, 11.8, and 15.3 mu m (p = 0.03, < 0.01 and < 0.01), respectively. Eyes with shorter VCD (< 17.8 mm) had 8.0-mu m thinner CCT (p = 0.03). CCT did not vary by gender or magnitude of myopia. Overall, a modest positive correlation (r = 0.25, P < 0.0001) was found between IOP and CCT, which varied by ethnicity in Asians (r = 0.47; p = 0.008), blacks (r = 0.29; p = 0.002), and whites (r = 0.24; p = 0.002).
   Conclusions. Myopic, black young adults had higher IOP and thinner corneas relative to other ethnic groups, suggesting that evaluation of these parameters during routine examination of these individuals should begin at a young age. Their thinner CCT should also be considered in evaluations for refractive surgery. (Optom Vis Sci 2012;89:1225-1234)
C1 [Fern, Karen D.; Manny, Ruth E.] Univ Houston, Coll Optometry, Houston, TX 77204 USA.
   [Gwiazda, Jane] New England Coll Optometry, Dept Vis Sci, Boston, MA USA.
   [Hyman, Leslie] SUNY Stony Brook, Hlth Sci Ctr, Dept Prevent Med, Stony Brook, NY 11794 USA.
   [Weise, Katherine; Marsh-Tootle, Wendy] Univ Alabama Birmingham, Sch Optometry, Birmingham, AL 35294 USA.
C3 University of Houston System; University of Houston; State University of
   New York (SUNY) System; Stony Brook University; University of Alabama
   System; University of Alabama Birmingham
RP Fern, KD (corresponding author), Univ Houston, Coll Optometry, 505 J Davis Armistead Bldg, Houston, TX 77204 USA.
EM kfern@optometry.uh.edu
RI Scheiman, Mitchell/AFQ-5652-2022
OI Scheiman, Mitchell/0000-0002-9274-5696; Manny, Ruth
   E/0009-0000-6714-4859
FU National Eye Institute, National Institute of Health, NEI/NIH [EY11756,
   EY11754, EY11805, EY11752, EY11740, EY11755]
FX This work was supported by National Eye Institute, National Institute of
   Health, NEI/NIH grants EY11756, EY11754, EY11805, EY11752, EY11740, and
   EY11755.
CR Aghaian E, 2004, OPHTHALMOLOGY, V111, P2211, DOI 10.1016/j.ophtha.2004.06.013
   Al-Mezaine Hani S., 2009, International Ophthalmology, V29, P373, DOI 10.1007/s10792-008-9249-8
   Altinok A, 2007, CURR EYE RES, V32, P413, DOI 10.1080/02713680701344361
   American Academy of Ophthalmology Refractive Management/Intervention Panel, 2007, PREF PRACT PATT GUID
   Bradfield YS, 2011, ARCH OPHTHALMOL-CHIC, V129, P1132, DOI 10.1001/archophthalmol.2011.225
   Brandt JD, 2001, OPHTHALMOLOGY, V108, P1779, DOI 10.1016/S0161-6420(01)00760-6
   Chang SW, 2001, BRIT J OPHTHALMOL, V85, P916, DOI 10.1136/bjo.85.8.916
   Chatterjee A, 1997, OPHTHALMOLOGY, V104, P355, DOI 10.1016/S0161-6420(97)30308-X
   Cho P, 1999, CURR EYE RES, V18, P368, DOI 10.1076/ceyr.18.5.368.5347
   Dai E, 2006, J AAPOS, V10, P22, DOI 10.1016/j.jaapos.2005.12.007
   Doughty MJ, 2000, SURV OPHTHALMOL, V44, P367, DOI 10.1016/S0039-6257(00)00110-7
   Ehlers N, 2004, EXP EYE RES, V78, P543, DOI 10.1016/j.exer.2003.09.017
   Emara B, 1998, J CATARACT REFR SURG, V24, P1320, DOI 10.1016/S0886-3350(98)80222-8
   Fam HB, 2006, BRIT J OPHTHALMOL, V90, P1451, DOI 10.1136/bjo.2006.101170
   FRIEDMAN B, 1966, EYE EAR NOSE THROAT, V45, P59
   Gelaw Y, 2010, J GLAUCOMA, V19, P514, DOI 10.1097/IJG.0b013e3181ca7708
   Gordon MO, 2002, ARCH OPHTHALMOL-CHIC, V120, P714
   Goss DA, 1999, OPTOMETRY VISION SCI, V76, P286, DOI 10.1097/00006324-199905000-00015
   Gwiazda J, 2003, INVEST OPHTH VIS SCI, V44, P1492, DOI 10.1167/iovs.02-0816
   Gwiazda J, 2002, INVEST OPHTH VIS SCI, V43, P314
   Gwiazda JE, 2004, INVEST OPHTH VIS SCI, V45, P2143, DOI 10.1167/iovs.03-1306
   Hahn S, 2003, INVEST OPHTH VIS SCI, V44, P1508, DOI 10.1167/iovs.02-0641
   Haider KM, 2008, J PEDIAT OPHTH STRAB, V45, P227, DOI 10.3928/01913913-20080701-07
   Hashemi H, 2005, BRIT J OPHTHALMOL, V89, P652, DOI 10.1136/bjo.2004.058057
   Hikoya A, 2009, JPN J OPHTHALMOL, V53, P7, DOI 10.1007/s10384-008-0619-6
   Hyman L, 2005, ARCH OPHTHALMOL-CHIC, V123, P977, DOI 10.1001/archopht.123.7.977
   Hyman L, 2001, CONTROL CLIN TRIALS, V22, P573, DOI 10.1016/S0197-2456(01)00156-8
   Jiang Z, 2011, EYE, V25, P1083, DOI 10.1038/eye.2011.104
   Ko YC, 2002, OPHTHALMOLOGICA, V216, P27, DOI 10.1159/000048293
   Kunert KS, 2003, J REFRACT SURG, V19, P378
   Kuzin AA, 2010, OPHTHALMOLOGY, V117, P1713, DOI 10.1016/j.ophtha.2010.01.035
   La Rosa FA, 2001, ARCH OPHTHALMOL-CHIC, V119, P23
   Lee AJ, 2004, BRIT J OPHTHALMOL, V88, P5, DOI 10.1136/bjo.88.1.5
   Leite MT, 2010, AM J OPHTHALMOL, V150, P163, DOI 10.1016/j.ajo.2010.02.024
   Leske MC, 2008, OPHTHALMOLOGY, V115, P85, DOI 10.1016/j.ophtha.2007.03.017
   LESKE MC, 1995, ARCH OPHTHALMOL-CHIC, V113, P918, DOI 10.1001/archopht.1995.01100070092031
   Leske MC, 1997, ARCH OPHTHALMOL-CHIC, V115, P1051, DOI 10.1001/archopht.1997.01100160221012
   LOTUFO D, 1989, JAMA-J AM MED ASSOC, V261, P249, DOI 10.1001/jama.261.2.249
   Manny RE, 2008, OPTOMETRY VISION SCI, V85, P97, DOI 10.1097/OPX.0b013e3181622633
   Manny RE, 2011, OPTOMETRY VISION SCI, V88, P1445, DOI 10.1097/OPX.0b013e318230f559
   Marcus MW, 2011, OPHTHALMOLOGY, V118, P1989, DOI 10.1016/j.ophtha.2011.03.012
   Miglior S, 2007, OPHTHALMOLOGY, V114, P3, DOI 10.1016/j.ophtha.2006.05.075
   Mitchell P, 1999, OPHTHALMOLOGY, V106, P2010, DOI 10.1016/S0161-6420(99)90416-5
   Nangia V, 2010, OPHTHALMOLOGY, V117, P705, DOI 10.1016/j.ophtha.2009.09.003
   Nemesure B, 2003, ARCH OPHTHALMOL-CHIC, V121, P240
   Price FW, 1999, OPHTHALMOLOGY, V106, P2216, DOI 10.1016/S0161-6420(99)90508-0
   Pruett R C, 1988, Acta Ophthalmol Suppl, V185, P117
   Puell-Marin M C, 1997, J Am Optom Assoc, V68, P657
   QUINN GE, 1995, OPHTHALMOLOGY, V102, P180
   Racette L, 2010, ARCH OPHTHALMOL-CHIC, V128, P551, DOI 10.1001/archophthalmol.2010.58
   Ramakrishnan R, 2003, OPHTHALMOLOGY, V110, P1484, DOI 10.1016/S0161-6420(03)00564-5
   Randleman JB, 2008, OPHTHALMOLOGY, V115, P37, DOI 10.1016/j.ophtha.2007.03.073
   SCHMIDT TAF, 1960, AM J OPHTHALMOL, V49, P967, DOI 10.1016/0002-9394(60)91818-3
   Semes L, 2006, OPTOMETRY VISION SCI, V83, P512, DOI 10.1097/01.opx.0000225117.55813.e9
   Shimmyo M, 2003, AM J OPHTHALMOL, V136, P603, DOI 10.1016/S0002-9394(03)00424-0
   Song Y, 2008, AM J OPHTHALMOL, V145, P819, DOI 10.1016/j.ajo.2007.12.034
   Su DHW, 2009, AM J OPHTHALMOL, V147, P709, DOI 10.1016/j.ajo.2008.10.013
   Suzuki Y, 2006, OPHTHALMOLOGY, V113, P1613, DOI 10.1016/j.ophtha.2006.03.059
   TIELSCH JM, 1991, JAMA-J AM MED ASSOC, V266, P369, DOI 10.1001/jama.266.3.369
   TOKORO T, 1990, J OCUL PHARMACOL, V6, P285, DOI 10.1089/jop.1990.6.285
   TOMLINSON A, 1970, BRIT J OPHTHALMOL, V54, P548, DOI 10.1136/bjo.54.8.548
   Tong L, 2004, INVEST OPHTH VIS SCI, V45, P4004, DOI 10.1167/iovs.04-0121
   Vijaya L, 2010, OPHTHALMOLOGY, V117, P700, DOI 10.1016/j.ophtha.2009.09.025
   Wong TY, 2003, OPHTHALMOLOGY, V110, P211, DOI 10.1016/S0161-6420(02)01260-5
   Xu L, 2010, GRAEF ARCH CLIN EXP, V248, P721, DOI 10.1007/s00417-009-1233-0
   Xu L, 2008, J GLAUCOMA, V17, P647, DOI 10.1097/IJG.0b013e3181666582
NR 66
TC 16
Z9 16
U1 0
U2 2
PU LIPPINCOTT WILLIAMS & WILKINS
PI PHILADELPHIA
PA 530 WALNUT ST, PHILADELPHIA, PA 19106-3621 USA
SN 1040-5488
J9 OPTOMETRY VISION SCI
JI Optom. Vis. Sci.
PD AUG
PY 2012
VL 89
IS 8
BP 1225
EP 1234
DI 10.1097/OPX.0b013e3182639fc7
PG 10
WC Ophthalmology
WE Science Citation Index Expanded (SCI-EXPANDED)
SC Ophthalmology
GA 988GH
UT WOS:000307476600018
PM 22820476
OA Green Accepted
DA 2025-03-30
ER

PT J
AU Huang, CK
   Zhang, MZ
   Huang, YQ
   Chen, B
   Lam, DSC
   Congdon, N
AF Huang, Chukai
   Zhang, Mingzhi
   Huang, Yuqiang
   Chen, Bin
   Lam, Dennis S. C.
   Congdon, Nathan
TI Corneal Hysteresis Is Correlated with Reduction in Axial Length After
   Trabeculectomy
SO CURRENT EYE RESEARCH
LA English
DT Article
DE Corneal hysteresis; Central corneal thickness; Glaucoma; Eye wall;
   Trabeculectomy; Axial length; Corneal resistance factor; Corneal
   biomechanics; Ocular response analyzer
ID OPEN-ANGLE GLAUCOMA; BIOMECHANICAL PROPERTIES; FILTRATION SURGERY;
   OCULAR DIMENSIONS; CATARACT-SURGERY; MITOMYCIN-C; THICKNESS; MANAGEMENT
AB Background: We sought to determine whether corneal biomechanical parameters are predictive of reduction in axial length after anti-metabolite trabeculectomy.
   Methods: Chinese subjects undergoing trabeculectomy with mitomycin C by a single experienced surgeon underwent the following measurements: Corneal hysteresis (CH, Ocular Response Analyzer, Reichert Ophthalmic Instruments), Goldmann intra-ocular pressure (IOP), central corneal thickness (CCT) and axial length (AL, IOLMaster, Carl Zeiss Meditec, Dublin, CA) were measured pre-operatively, and AL, CH and IOP were measured 1 day and 1 week post-operatively.
   Results: Mean age of 31 subjects was 52.0 +/- 15.2 years, and 15 (48.4%) were female. The mean pre-operative IOP of 21.4 +/- 9.3 mmHg was reduced to 8.2 +/- 4.6 mmHg 1 day and 11.0 +/- 4.4 mmHg 1 week post-operatively (p < 0.001). AL declined from 22.99 +/- 0.90 to 22.76 +/- 0.87 mm at 1 day and 22.74 +/- 0.9 mm at 1 week; 30/31 (%) eyes had a decline in AL (p < 0.001, sign test). In multivariate linear regression models including post-operative data from 1 day and 1 week, greater decline in Goldmann IOP (p < 0.0001, greater pre-op axial length (p < 0.001) and lower pre-operative CH (p = 0.03), were all associated with greater decline in post-operative axial length.
   Conclusions: Eyes with lesser ability of the ocular coat to absorb energy (lower CH) had significantly greater decrease in axial length after trabeculectomy-induced IOP-lowering.
C1 [Huang, Chukai; Zhang, Mingzhi; Huang, Yuqiang; Chen, Bin; Lam, Dennis S. C.; Congdon, Nathan] Shantou Univ, Joint Shantou Int Eye Ctr, Shantou 515041, Guangdong, Peoples R China.
   [Huang, Chukai; Zhang, Mingzhi; Huang, Yuqiang; Chen, Bin; Lam, Dennis S. C.; Congdon, Nathan] Chinese Univ Hong Kong, Shantou, Peoples R China.
   [Lam, Dennis S. C.; Congdon, Nathan] Chinese Univ Hong Kong, Dept Ophthalmol & Visual Sci, Hong Kong, Hong Kong, Peoples R China.
   [Lam, Dennis S. C.; Congdon, Nathan] Zhongshan Ophthalm Ctr, State Key Lab, Guangzhou, Guangdong, Peoples R China.
C3 Shantou University; Chinese University of Hong Kong
RP Zhang, MZ (corresponding author), Shantou Univ, Joint Shantou Int Eye Ctr, Dongxia North Rd, Shantou 515041, Guangdong, Peoples R China.
EM zmz@jsiec.org
RI Lam, Dennis/AAL-1211-2020; 黄, 楚开/HLW-3108-2023
OI Congdon, Nathan/0000-0001-9866-3416
FU Joint Shantou International Eye Center; Chinese University of Hong Kong
FX Funding provided by the Joint Shantou International Eye Center and the
   Chinese University of Hong Kong. The Ocular Response Analyzer utilized
   in this study was loaned free of charge by Reichert Ophthalmic
   Instruments; Dr. Congdon has received travel support from Reichert
   Ophthalmic Instruments.
CR Bochmann F, 2008, GRAEF ARCH CLIN EXP, V246, P735, DOI 10.1007/s00417-007-0756-5
   Brown KE, 2006, CURR OPIN OPHTHALMOL, V17, P338, DOI 10.1097/01.icu.0000233951.01971.5b
   Cashwell LF, 1999, OPHTHALMOLOGY, V106, P2307, DOI 10.1016/S0161-6420(99)90531-6
   Congdon NG, 2006, AM J OPHTHALMOL, V141, P868, DOI 10.1016/j.ajo.2005.12.007
   Dueker DK, 2007, OPHTHALMOLOGY, V114, P1779, DOI 10.1016/j.ophtha.2007.04.068
   Findl O, 2001, J CATARACT REFR SURG, V27, P861, DOI 10.1016/S0886-3350(00)00699-4
   Francis BA, 2005, BRIT J OPHTHALMOL, V89, P17, DOI 10.1136/bjo.2004.043950
   Glass DH, 2008, INVEST OPHTH VIS SCI, V49, P3919, DOI 10.1167/iovs.07-1321
   Gordon MO, 2002, ARCH OPHTHALMOL-CHIC, V120, P714
   Hager A, 2007, AM J OPHTHALMOL, V144, P341, DOI 10.1016/j.ajo.2007.05.023
   Kook MS, 2001, J CATARACT REFR SURG, V27, P518, DOI 10.1016/S0886-3350(00)00646-5
   Kotecha A, 2007, SURV OPHTHALMOL, V52, pS109, DOI 10.1016/j.survophthal.2007.08.004
   Kucumen RB, 2008, J CATARACT REFR SURG, V34, P2096, DOI 10.1016/j.jcrs.2008.08.017
   Law SK, 2005, BRIT J OPHTHALMOL, V89, P1021, DOI 10.1136/bjo.2004.060053
   Lee AC, 2008, CURR OPIN OPHTHALMOL, V19, P13, DOI 10.1097/ICU.0b013e3282f1c5ad
   Leske MC, 2008, OPHTHALMOLOGY, V115, P85, DOI 10.1016/j.ophtha.2007.03.017
   Leske MC, 2007, OPHTHALMOLOGY, V114, P1965, DOI 10.1016/j.ophtha.2007.03.016
   Liu J, 2005, J CATARACT REFR SURG, V31, P146, DOI 10.1016/j.jcrs.2004.09.031
   NEMETH J, 1992, INT OPHTHALMOL, V16, P355, DOI 10.1007/BF00917990
   Quigley HA, 2006, BRIT J OPHTHALMOL, V90, P262, DOI 10.1136/bjo.2005.081224
   Sullivan-Mee M, 2008, OPTOMETRY VISION SCI, V85, P463, DOI 10.1097/OPX.0b013e3181784673
   Üretmen Ö, 2003, OPHTHALMOLOGICA, V217, P199, DOI 10.1159/000068977
   Wells AP, 2008, INVEST OPHTH VIS SCI, V49, P3262, DOI 10.1167/iovs.07-1556
NR 23
TC 16
Z9 16
U1 1
U2 5
PU INFORMA HEALTHCARE
PI LONDON
PA TELEPHONE HOUSE, 69-77 PAUL STREET, LONDON EC2A 4LQ, ENGLAND
SN 0271-3683
J9 CURR EYE RES
JI Curr. Eye Res.
PD MAY
PY 2012
VL 37
IS 5
BP 381
EP 387
DI 10.3109/02713683.2011.620729
PG 7
WC Ophthalmology
WE Science Citation Index Expanded (SCI-EXPANDED)
SC Ophthalmology
GA 927NP
UT WOS:000302914900005
PM 22510007
DA 2025-03-30
ER

PT J
AU Schiefer, U
   Dietzsch, J
   Dietz, K
   Wilhelm, B
   Bruckmann, A
   Wilhelm, H
   Kitiratschky, V
   Januschowski, K
AF Schiefer, Ulrich
   Dietzsch, Janko
   Dietz, Klaus
   Wilhelm, Baerbel
   Bruckmann, Anna
   Wilhelm, Helmut
   Kitiratschky, Veronique
   Januschowski, Kai
TI Associating the magnitude of relative afferent pupillary defect (RAPD)
   with visual field indices in glaucoma patients
SO BRITISH JOURNAL OF OPHTHALMOLOGY
LA English
DT Article
ID FIBER LAYER LOSS; INTRAOCULAR-PRESSURE; GANGLION-CELLS; QUANTIFICATION;
   COLOR
AB Purpose To identify the variable with the strongest association between the magnitude of the relative afferent pupillary defect (RAPD) and visual field indices in patients with glaucomatous optic neuropathy.
   Methods Seventy-nine consecutive subjects with manifest glaucomatous optic neuropathy at least in one eye were enrolled in this retrospective study. RAPD was assessed with the swinging flashlight test and quantified with a neutral density filter. Perimetry was performed using the fast thresholding strategy German Adaptive Threshold Estimation. The values of the central differential luminance sensitivity (DLS), of the MD (mean defect) and of the 'loss volume' (LVOL) based on the individually modelled 3D hill of vision-the latter two within the eccentricities of 10 degrees, 20 degrees and 30 degrees, respectively-were entered into a linear regression model without intercept as a function of RAPD.
   Results An absolute value of RAPD of 0.3 log(10) units or more was present in 20 out of 79 glaucoma subjects (25%). The magnitude of RAPD was most closely associated with LVOL-30 degrees (R-2=0.77), followed by MD-30 degrees (R-2=0.73), MD-20 degrees (R-2=0.71), LVOL-20 degrees (R-2=0.67), MD-10 degrees (R-2=0.58), LVOL-10 degrees (R-2-0.54) and central DLS (R-2-0.04).
   Conclusions The prevalence of RAPD in glaucoma patients is comparatively small (25%). The magnitude of RAPD in glaucoma subjects is associated most closely with the LVOL within 30 degrees eccentricity (which is the maximum visual field region tested in this study) and most loosely with central DLS, underscoring the impact of the entire (30 degrees) visual field area on the afferent pupillary system.
C1 [Schiefer, Ulrich] Univ Tubingen, Univ Eye Hosp, Inst Ophthalm Res, D-72076 Tubingen, Germany.
   [Schiefer, Ulrich; Dietzsch, Janko] Univ Tubingen, Inst Ophthalm Res, D-72076 Tubingen, Germany.
   [Dietz, Klaus] Dept Med Biometry, Tubingen, Germany.
   [Wilhelm, Baerbel] Ctr Ophthalmol, STZ Eyetrial, Tubingen, Germany.
C3 Eberhard Karls University of Tubingen; Eberhard Karls University
   Hospital; Eberhard Karls University of Tubingen; Eberhard Karls
   University Hospital; Eberhard Karls University of Tubingen; Eberhard
   Karls University Hospital; Eberhard Karls University of Tubingen;
   Eberhard Karls University Hospital
RP Schiefer, U (corresponding author), Univ Tubingen, Univ Eye Hosp, Inst Ophthalm Res, Schleichstr 12-16, D-72076 Tubingen, Germany.
EM ulrich.schiefer@med.uni-tuebingen.de
RI Dietz, Klaus/R-9268-2016
OI Dietz, Klaus/0000-0001-8503-9737
CR Bremner FD, 2004, EYE, V18, P1175, DOI 10.1038/sj.eye.6701560
   BROWN RH, 1987, ARCH OPHTHALMOL-CHIC, V105, P1540
   CASTELBUONO A, 1995, INVEST OPHTH VIS SCI, V36, pS455
   Chen YJ, 2008, OPTOMETRY VISION SCI, V85, P471, DOI 10.1097/OPX.0b013e318177ec02
   Chew SSL, 2010, INVEST OPHTH VIS SCI, V51, P5049, DOI 10.1167/iovs.09-4216
   Dacey DM, 2005, NATURE, V433, P749, DOI 10.1038/nature03387
   Danesh-Meyer HV, 2007, INVEST OPHTH VIS SCI, V48, P3616, DOI 10.1167/iovs.06-1076
   Dietzsch J, 2009, INVEST OPHTH VIS SCI, V50, P5355
   Feigl B, 2011, INVEST OPHTH VIS SCI, V52, P4362, DOI 10.1167/iovs.10-7069
   Greenfield DS, 2007, OPHTHALMOLOGY, V114, P460, DOI 10.1016/j.ophtha.2006.06.056
   Hennessy AL, 2011, BRIT J OPHTHALMOL, V95, P1203, DOI 10.1136/bjo.2010.194217
   JOHNSON LN, 1988, OPHTHALMOLOGY, V95, P1649
   JONAS JB, 1990, ARCH OPHTHALMOL-CHIC, V108, P479, DOI 10.1001/archopht.1990.01070060025009
   Kalaboukhova L, 2007, ACTA OPHTHALMOL SCAN, V85, P519, DOI 10.1111/j.1600-0420.2007.00863.x
   Kankipati L, 2011, INVEST OPHTH VIS SCI, V52, P2287, DOI 10.1167/iovs.10-6023
   KARDON RH, 1993, AM J OPHTHALMOL, V115, P351, DOI 10.1016/S0002-9394(14)73587-1
   Kerrison JB, 2001, ARCH OPHTHALMOL-CHIC, V119, P1333
   Kwon YH, 2005, ACTA OPHTHALMOL SCAN, V83, P127, DOI 10.1111/j.1600-0420.2005.00356.x
   Lagreze WDA, 1998, GRAEF ARCH CLIN EXP, V236, P401, DOI 10.1007/s004170050096
   Lankaranian D, 2005, T AM OPHTHAL SOC, V103, P207
   Lankaranian Dara, 2005, Trans Am Ophthalmol Soc, V103, P200
   LEVATIN P, 1959, ARCH OPHTHALMOL-CHIC, V62, P768
   Nakanishi Y, 2006, GRAEF ARCH CLIN EXP, V244, P1480, DOI 10.1007/s00417-006-0327-1
   Schiefer U, 2009, INVEST OPHTH VIS SCI, V50, P488, DOI 10.1167/iovs.08-2229
   Schwabe R, 2001, PERIMETRY UPDATE 2000/2001, P71
   Skorkovská K, 2011, KLIN MONATSBL AUGENH, V228, P979, DOI 10.1055/s-0031-1273356
   Tatsumi Y, 2007, BRIT J OPHTHALMOL, V91, P633, DOI 10.1136/bjo.2006.105494
   THOMPSON HS, 1982, AM J OPHTHALMOL, V93, P681, DOI 10.1016/0002-9394(82)90460-3
   THOMPSON HS, 1981, SURV OPHTHALMOL, V26, P39, DOI 10.1016/0039-6257(81)90124-7
   THOMPSON HS, 1966, AM J OPHTHALMOL, V62, P860
   Wilhelm H, 1997, KLIN MONATSBL AUGENH, V210, P365, DOI 10.1055/s-2008-1035076
   Wilhelm H, 1998, J NEUROL, V245, P573, DOI 10.1007/s004150050248
   Wilhelm H, 2007, J NEURO-OPHTHALMOL, V27, P263, DOI 10.1097/WNO.0b013e31815bf865
   Younis AA, 2010, INVEST OPHTH VIS SCI, V51, P4013, DOI 10.1167/iovs.09-4644
NR 34
TC 16
Z9 17
U1 0
U2 6
PU BMJ PUBLISHING GROUP
PI LONDON
PA BRITISH MED ASSOC HOUSE, TAVISTOCK SQUARE, LONDON WC1H 9JR, ENGLAND
SN 0007-1161
EI 1468-2079
J9 BRIT J OPHTHALMOL
JI Br. J. Ophthalmol.
PD MAY
PY 2012
VL 96
IS 5
BP 629
EP 633
DI 10.1136/bjophthalmol-2011-300776
PG 5
WC Ophthalmology
WE Science Citation Index Expanded (SCI-EXPANDED)
SC Ophthalmology
GA 927UX
UT WOS:000302936900005
PM 22328816
DA 2025-03-30
ER

PT J
AU Jansen, ME
   Chalmers, R
   Mitchell, GL
   Kinoshita, BT
   Lam, DY
   McMahon, TT
   Richdale, K
   Sorbara, L
   Wagner, H
AF Jansen, Meredith E.
   Chalmers, Robin
   Mitchell, G. Lynn
   Kinoshita, Beth T.
   Lam, Dawn Y.
   McMahon, Timothy T.
   Richdale, Kathryn
   Sorbara, Luigina
   Wagner, Heidi
TI Characterization of patients who report compliant and non-compliant
   overnight wear of soft contact lenses
SO CONTACT LENS & ANTERIOR EYE
LA English
DT Article
DE Contact lenses; Children; Compliance; Retrospective
ID ULCERATIVE KERATITIS; MICROBIAL KERATITIS; RISK-FACTORS; PERSISTENCE;
   GLAUCOMA; THERAPY; USERS
AB Purpose: To describe compliant and non-compliant overnight wear (EW) of soft contact lenses from a large observational study.
   Methods: A retrospective chart review of 3211 SCL patients with known EW status (aged 8-33 yrs, SCL power +8.00 to -12.00 D) captured data from 10,516 clinical visits (2006-2009). Status of EW was either daily wear (DW), compliant EW (overnight wear of US Food & Drug Administration (US FDA) EW-approved lenses), non-compliant EW (overnight wear of DW-approved lenses). The effect of demographic and clinical characteristics on the likelihood of reporting EW was examined using logistic regression. Additionally, the effect of these same characteristics on the likelihood of non-compliant EW was assessed with logistic models.
   Results: Eight-hundred and eight patients (25.2%) reported EW. Non-compliant EW was reported by 6% of wearers (13 hydrogel, 2 silicone hydrogel brands) In multivariate models, patient age and lens replacement schedule were significant factors for EW (vs. DW) and for non-compliant (vs. compliant) EW (p < 0.0001). Other factors significantly related to EW were gender, smoking, lens material, sphere power, and years of CL wear (p < 0.007, all).
   Conclusions: Young people (ages 18-25 yrs), males, smokers, myopes, silicone hydrogel lens wearers and patients with >1 yr of CL wear were significantly more likely to report EW. Non-compliant EW occurred often in young people and daily disposable wearers, though many brands had non-compliant EW use. Understanding who is likely to wear EW and non-compliant EW will help clinicians pointedly counsel patients more at risk on best practices with EW. (C) 2011 British Contact Lens Association. Published by Elsevier Ltd. All rights reserved.
C1 [Jansen, Meredith E.; Chalmers, Robin] Indiana Univ, Sch Optometry, Bloomington, IN 47405 USA.
   [Mitchell, G. Lynn; Richdale, Kathryn] Ohio State Univ, Coll Optometry, Columbus, OH 43210 USA.
   [Kinoshita, Beth T.] Univ Pacific, Coll Optometry, Forest Grove, OR USA.
   [Lam, Dawn Y.] So Calif Coll Optometry, Fullerton, CA USA.
   [McMahon, Timothy T.; Sorbara, Luigina] Univ Waterloo, Sch Optometry, Waterloo, ON N2L 3G1, Canada.
   [Wagner, Heidi] Nova SE Univ, Coll Optometry, Ft Lauderdale, FL 33314 USA.
C3 Indiana University System; Indiana University Bloomington; University
   System of Ohio; Ohio State University; University of the Pacific;
   Pacific University; University of Waterloo; Nova Southeastern University
RP Jansen, ME (corresponding author), Indiana Univ, Sch Optometry, 800 E Atwater Ave, Bloomington, IN 47405 USA.
EM mejansen@indiana.edu
RI Mitchell, Gladys/E-7973-2012; Wagner, Heidi/H-1422-2016
OI Mitchell, Gladys/0000-0002-2557-2422; Sorbara,
   Luigina/0000-0002-6451-8509
FU CIBA VISION Corporation (Duluth, Georgia); Council on Research of the
   American Optometric Association; American Academy of Optometry
FX The CLAY Study was supported by an unrestricted grant from CIBA VISION
   Corporation (Duluth, Georgia). The CLAY Study team has also received
   on-going logistical support from the Council on Research of the American
   Optometric Association and American Academy of Optometry.
CR CHALMERS RL, INVEST OPHTHAL UNPUB
   Chalmers RL, 2007, OPTOMETRY VISION SCI, V84, P573, DOI 10.1097/OPX.0b013e3180dc9a12
   Chalmers RL, 2010, OPTOMETRY VISION SCI, V87, P725, DOI 10.1097/OPX.0b013e3181f31f68
   Cheng KH, 1999, LANCET, V354, P181, DOI 10.1016/S0140-6736(98)09385-4
   Donshik Peter C, 2003, Ophthalmol Clin North Am, V16, P79, DOI 10.1016/S0896-1549(02)00062-7
   Hahn SR, 2010, CURR MED RES OPIN, V26, P957, DOI 10.1185/03007991003659012
   HOLDEN B, 2001, EXTENDED WEAR ARE WE
   KINOSHITA BTL, DISTRIBUTION BASELIN
   LAM DY, OPTOM VIS S IN PRESS
   Morgan PB, 2005, BRIT J OPHTHALMOL, V89, P430, DOI 10.1136/bjo.2004.052688
   Morgan Philip B, 2008, Cont Lens Anterior Eye, V31, P167, DOI 10.1016/j.clae.2008.03.006
   POGGIO EC, 1989, NEW ENGL J MED, V321, P779, DOI 10.1056/NEJM198909213211202
   Ryb Gabriel E, 2007, Traffic Inj Prev, V8, P248, DOI 10.1080/15389580701272353
   Saviola James F, 2007, Eye Contact Lens, V33, P404, DOI 10.1097/ICL.0b013e318157e82a
   SCHEIN OD, 1989, NEW ENGL J MED, V321, P773, DOI 10.1056/NEJM198909213211201
   Schein OD, 2005, OPHTHALMOLOGY, V112, P2172, DOI 10.1016/j.ophtha.2005.09.014
   Schwartz GR, 2008, SURV OPHTHALMOL, V53, pS57, DOI 10.1016/j.survophthal.2008.08.002
   *US FDA, 2009, MED DEV DAT
   WAGNER H, OPTOM VIS SCI UNPUB
   Wang MQ, 2001, PSYCHOL REP, V88, P75, DOI 10.2466/PR0.88.1.75-82
   Wickman Mary E, 2008, J Pediatr Nurs, V23, P460, DOI 10.1016/j.pedn.2008.02.003
NR 21
TC 16
Z9 16
U1 0
U2 3
PU ELSEVIER SCIENCE BV
PI AMSTERDAM
PA PO BOX 211, 1000 AE AMSTERDAM, NETHERLANDS
SN 1367-0484
EI 1476-5411
J9 CONTACT LENS ANTERIO
JI Contact Lens Anterior Eye
PD OCT
PY 2011
VL 34
IS 5
SI SI
BP 229
EP 235
DI 10.1016/j.clae.2011.01.001
PG 7
WC Ophthalmology
WE Science Citation Index Expanded (SCI-EXPANDED)
SC Ophthalmology
GA 856DQ
UT WOS:000297617600006
PM 21345717
DA 2025-03-30
ER

PT J
AU Scuderi, G
   Pompili, M
   Innamorati, M
   Pasquale, N
   Pontremolesi, S
   Erbuto, D
   Mazzeo, F
   Venturini, P
   Lester, D
   Serafini, G
   Tatarelli, R
   Girardi, P
AF Scuderi, G.
   Pompili, M.
   Innamorati, M.
   Pasquale, N.
   Pontremolesi, S.
   Erbuto, D.
   Mazzeo, F.
   Venturini, P.
   Lester, D.
   Serafini, G.
   Tatarelli, R.
   Girardi, P.
TI Affective temperaments are associated with higher hopelessness and
   perceived disability in patients with open-angle glaucoma
SO INTERNATIONAL JOURNAL OF CLINICAL PRACTICE
LA English
DT Article
ID QUALITY-OF-LIFE; MALE DEPRESSION SCALE; PERSONALITY-TRAITS; VISUAL
   IMPAIRMENT; SAN-DIEGO; TEMPS-A; PREVALENCE; VALIDATION; SUICIDE; VISION
AB Aim: The aims of the study were to study: (i) affective temperaments in open-angle glaucoma (OAG) patients with some degree of functional visual impairment; (ii) psychological well-being and perceived disability, and their associations with affective temperaments; and (iii) associations between visual impairment, affective temperaments and psychological well-being. Method: Participants were 91 outpatients (39 women, and 52 men) with open-angle glaucoma (OAG) who were assessed for Visual Field Index, Mean Defect and Pattern Standard Deviation. Patients were also administered the Beck Hopelessness Scale, the TEMPS-A (Rome), the Gotland Male Depression Scale, the Emotional Well-being Scale, the Perceived Disability Questionnaire and the Suicidal History Self-Rating Screening Scale. Results: Open-angle glaucoma patients (compared with a non-clinical sample of university students) had higher scores on the TEMP-A dysthimic and hyperthimic traits and lower scores on cyclothimic, irritability and anxiety traits. Such temperament variability was not linked to differences in severity of glaucoma. We did not find strong evidence supporting the fact that measures of visual impairment were linked to emotional well-being and depression. However, logistic regression analysis revealed that patients may have different patterns related to their illness according to specific temperaments. Conclusion: Patients with OAG may have different temperament profiles than non-clinical individuals. Such categorisation may be useful for predicting how they face the illness, for providing better care as well as for early recognition of mood disorders symptoms.
C1 [Scuderi, G.; Pasquale, N.; Mazzeo, F.] Univ Roma La Sapienza, St Andrea Hosp Rome, Ophthalmol Clin, I-00189 Rome, Italy.
   [Pompili, M.; Innamorati, M.; Pontremolesi, S.; Erbuto, D.; Venturini, P.; Serafini, G.; Tatarelli, R.; Girardi, P.] Univ Roma La Sapienza, Dept Neurosci Mental Hlth & Sensory Organs, St Andrea Hosp, Suicide Prevent Ctr, I-00189 Rome, Italy.
   [Pompili, M.] Harvard Univ, Sch Med, McLean Hosp, Boston, MA USA.
   [Lester, D.] Richard Stockton Coll New Jersey, Pomona, NJ USA.
C3 Sapienza University Rome; Azienda Ospedaliera Sant'Andrea; Sapienza
   University Rome; Azienda Ospedaliera Sant'Andrea; Harvard University;
   Harvard University Medical Affiliates; McLean Hospital; Harvard Medical
   School; Stockton University
RP Pompili, M (corresponding author), Univ Roma La Sapienza, Dept Psychiat, St Andrea Hosp, 1037 Via Grottarossa, I-00189 Rome, Italy.
EM maurizio.pompili@uniroma1.it
RI Scuderi, Gianluca/R-5769-2016; Pompili, Maurizio/AAC-1011-2019;
   Serafini, Gianluca/K-6603-2016; Innamorati, Marco/H-8877-2013
OI Scuderi, Gianluca/0000-0003-0744-0722; Tatarelli,
   Roberto/0000-0003-4396-2632; Serafini, Gianluca/0000-0002-6631-856X;
   Pompili, Maurizio/0000-0003-1886-4977; Erbuto,
   Denise/0000-0002-6403-7254; Innamorati, Marco/0000-0003-1389-2290
CR Akiskal H.S., 1979, Psychiatric Clinics of North America, V2, P527
   Akiskal H.S., 2000, Bipolar Disorders: 100 Years After Manic-Depressive Insanity, P37, DOI 10.1007/0-306-47521-9_2
   Akiskal HS, 2005, J AFFECT DISORDERS, V85, P3, DOI 10.1016/j.jad.2004.12.001
   Akiskal HS, 2005, J AFFECT DISORDERS, V85, P1, DOI 10.1016/j.jad.2004.12.003
   Akiskal HS, 1998, ACTA PSYCHIAT SCAND, V98, P66, DOI 10.1111/j.1600-0447.1998.tb05969.x
   AKISKAL HS, 1987, PSYCHOPHARMACOL BULL, V23, P68
   Akiskal HS, 1996, INTERPERSONAL FACTORS IN THE ORIGIN AND COURSE OF AFFECTIVE DISORDERS, P3
   AKISKAL HS, 1992, AM PSYCHIATRIC ASS R, P43
   [Anonymous], 1921, Manic-depressive insanity and paranoia
   Béchetoille A, 2008, ACTA OPHTHALMOL, V86, P71, DOI 10.1111/j.1600-0420.2007.00999.x
   BECK AT, 1990, AM J PSYCHIAT, V147, P190
   BECK AT, 1974, J CONSULT CLIN PSYCH, V42, P861, DOI 10.1037/h0037562
   BERGER A S, 1960, Eye Ear Nose Throat Mon, V39, P166
   Bramley T, 2008, ARCH OPHTHALMOL-CHIC, V126, P849, DOI 10.1001/archopht.126.6.849
   Demours A., 1818, TRAITE MALADIES YEUX
   Erb C, 1999, GRAEF ARCH CLIN EXP, V237, P753, DOI 10.1007/s004170050308
   Erb C, 1998, Curr Opin Ophthalmol, V9, P65, DOI 10.1097/00055735-199804000-00013
   HIBBELER HL, 1947, AM J OPHTHALMOL, V30, P181, DOI 10.1016/0002-9394(47)90528-X
   Holló G, 2009, J GLAUCOMA, V18, P288, DOI 10.1097/IJG.0b013e31818456b9
   Hyphantis T, 2009, QUAL LIFE RES, V18, P1029, DOI 10.1007/s11136-009-9527-6
   Innamorati M, 2011, J AFFECT DISORD 0301
   INNAMORATI M, 2009, PSICOTERAPIA COGNITI, V15, P111
   Innamorati M, 2011, ARCH SUICIDE RES, V15, P87, DOI 10.1080/13811118.2011.540471
   Innamorati M, 2009, J HEADACHE PAIN, V10, P21, DOI 10.1007/s10194-008-0076-0
   Kochman FJ, 2005, J AFFECT DISORDERS, V85, P181, DOI 10.1016/j.jad.2003.09.009
   Kretschmer E., 1936, Physique and character
   Kroese M, 2002, BRIT J OPHTHALMOL, V86, P978, DOI 10.1136/bjo.86.9.978
   Labib M A, 1970, Bull Ophthalmol Soc Egypt, V63, P127
   Laitinen A, 2010, ACTA OPHTHALMOL, V88, P463, DOI 10.1111/j.1755-3768.2009.01566.x
   Lee PP, 2009, AM J OPHTHALMOL, V148, P804, DOI 10.1016/j.ajo.2009.06.021
   Lim MC, 2007, J GLAUCOMA, V16, P649, DOI 10.1097/IJG.0b013e31806ab2eb
   Lundmark PO, 2009, CAN J OPHTHALMOL, V44, P198, DOI 10.3129/i09-041
   Mabuchi F, 2005, JPN J OPHTHALMOL, V49, P31, DOI 10.1007/s10384-004-0134-3
   Mabuchi F, 2008, J GLAUCOMA, V17, P552, DOI 10.1097/IJG.0b013e31816299d4
   Pappa C, 2006, J PSYCHOSOM RES, V61, P609, DOI 10.1016/j.jpsychores.2006.03.050
   Pompili M, 2009, NERVENARZT, V80, P315, DOI 10.1007/s00115-008-2611-2
   Pompili M., 2009, BHS BECK HOPELESSNES
   Pompili M, 2008, PSYCHOPATHOLOGY, V41, P313, DOI 10.1159/000146069
   Pompili M, 2008, J AFFECT DISORDERS, V107, P63, DOI 10.1016/j.jad.2007.07.031
   Pompili M, 2007, PSYCHOL REP, V100, P375, DOI 10.2466/PR0.100.2.375-378
   Pompili M, 2009, J ADDICT DIS, V28, P13, DOI 10.1080/10550880802544757
   Quigley HA, 2006, BRIT J OPHTHALMOL, V90, P262, DOI 10.1136/bjo.2005.081224
   Quigley HA, 1996, BRIT J OPHTHALMOL, V80, P389, DOI 10.1136/bjo.80.5.389
   Resnikoff S, 2004, B WORLD HEALTH ORGAN, V82, P844
   Rihmer A, 2009, J AFFECT DISORDERS, V116, P18, DOI 10.1016/j.jad.2008.10.024
   Schneider K., 1958, PSYCHOPATHIC PERSONA
   Serafini G, 2011, J AFFECT DISORDERS, V129, P47, DOI 10.1016/j.jad.2010.07.020
   Severn P, 2008, BMC OPHTHALMOL, V8, DOI 10.1186/1471-2415-8-2
   Skalicky S, 2008, J GLAUCOMA, V17, P546, DOI 10.1097/IJG.0b013e318163bdd1
   Spaeth G, 2006, AM J OPHTHALMOL, V141, pS3, DOI 10.1016/j.ajo.2005.07.075
   Strömberg R, 2010, NORD J PSYCHIAT, V64, P258, DOI 10.3109/08039480903511407
   Warrian KJ, 2009, BRIT J OPHTHALMOL, V93, P310, DOI 10.1136/bjo.2008.139592
   Zierau F, 2002, NORD J PSYCHIAT, V56, P265, DOI 10.1080/08039480260242750
NR 53
TC 16
Z9 18
U1 0
U2 5
PU WILEY
PI HOBOKEN
PA 111 RIVER ST, HOBOKEN 07030-5774, NJ USA
SN 1368-5031
EI 1742-1241
J9 INT J CLIN PRACT
JI Int. J. Clin. Pract.
PD SEP
PY 2011
VL 65
IS 9
BP 976
EP 984
DI 10.1111/j.1742-1241.2011.02676.x
PG 9
WC Medicine, General & Internal; Pharmacology & Pharmacy
WE Science Citation Index Expanded (SCI-EXPANDED); Social Science Citation Index (SSCI)
SC General & Internal Medicine; Pharmacology & Pharmacy
GA 808LE
UT WOS:000293978400010
PM 21627738
OA Green Submitted, gold
DA 2025-03-30
ER

PT J
AU Grewal, DS
   Sehi, M
   Greenfield, DS
AF Grewal, Dilraj S.
   Sehi, Mitra
   Greenfield, David S.
CA Adv Imaging Glaucoma Study Grp
TI Comparing rates of retinal nerve fibre layer loss with GDxECC using
   different methods of visual-field progression
SO BRITISH JOURNAL OF OPHTHALMOLOGY
LA English
DT Article
ID SCANNING LASER POLARIMETRY; ENHANCED CORNEAL COMPENSATION; MANIFEST
   GLAUCOMA TRIAL; OPTIC DISC; BIREFRINGENCE; EYES; THICKNESS
AB Background This prospective analysis was designed to examine the rate of RNFL loss using scanning laser polarimetry (GDx enhanced corneal compensation (GDxECC)) in progressing versus non-progressing eyes using various methods to define functional progression.
   Methods Glaucoma suspect and glaucomatous eyes with >= 3 years of follow-up participating in the Advanced Imaging for Glaucoma Study were enrolled. All eyes underwent standard automated perimetry (SAP) and GDxECC imaging every 6 months. The annual rate of RNFL loss with GDxECC was calculated using linear regression analysis. Functional progression was determined using the Early Manifest Glaucoma Trial (EMGT) criterion, SAP Visual Field Index (VFI) and Progressor software.
   Results Fifty-three eyes (30 glaucoma suspect, 23 glaucoma) of 53 patients (mean age 64.5 +/- 10.7 years, range 42-79) were enrolled. Eighteen eyes (40%) demonstrated SAP progression during the follow-up period using the Progressor criterion, 10 eyes (18.9%) using the VFI criterion, and 3 eyes (5.7%) using the EMGT criterion. The annual rate (mu m/year) of mean RNFL loss was significantly greater (p<0.05) in progressing versus non-progressing eyes using Progressor (-1.24 +/- 0.99 vs -0.18 +/- 0.49), EMGT (-1.95 +/- 0.99 vs -0.46 +/- 0.78) and VFI (-1.11 +/- 0.64 vs -0.41 +/- 0.85) criteria.
   Conclusion Despite differences in the criteria used to judge functional progression, progressing eyes have a significantly greater rate of RNFL loss measured using GDxECC as compared with non-progressing eyes.
C1 [Grewal, Dilraj S.; Sehi, Mitra; Greenfield, David S.] Univ Miami, Miller Sch Med, Bascom Palmer Eye Inst, Dept Ophthalmol, Palm Beach Gardens, FL 33418 USA.
   Univ Pittsburgh, Dept Ophthalmol, Med Ctr, Pittsburgh, PA 15260 USA.
   [Adv Imaging Glaucoma Study Grp] Univ So Calif, Keck Sch Med, Dept Ophthalmol, Los Angeles, CA 90033 USA.
C3 Bascom Palmer Eye Institute; Pennsylvania Commonwealth System of Higher
   Education (PCSHE); University of Pittsburgh; University of Southern
   California
RP Sehi, M (corresponding author), Univ Miami, Miller Sch Med, Bascom Palmer Eye Inst, Dept Ophthalmol, 7101 Fairway Dr, Palm Beach Gardens, FL 33418 USA.
EM msehi@med.miami.edu
RI Schuman, Joel/K-7304-2012
OI Schuman, Joel/0000-0002-8885-3766; Grewal, Dilraj/0000-0002-2229-5343
FU NIH, Bethesda, Maryland [R01-EY013516]; Research to Prevent Blindness,
   New York [P30-EY14801]
FX NIH Grants R01-EY013516, Bethesda, Maryland, an unrestricted grant from
   Research to Prevent Blindness P30-EY14801, New York.
CR Artes PH, 2005, PROG RETIN EYE RES, V24, P333, DOI 10.1016/j.preteyeres.2004.10.002
   Bagga H, 2005, AM J OPHTHALMOL, V139, P437, DOI 10.1016/j.ajo.2004.10.019
   Bagga H, 2003, INVEST OPHTH VIS SCI, V44, P1969, DOI 10.1167/iovs.02-0923
   Bengtsson B, 2008, AM J OPHTHALMOL, V145, P343, DOI 10.1016/j.ajo.2007.09.038
   Boden C, 2004, AM J OPHTHALMOL, V138, P1029, DOI 10.1016/j.ajo.2004.07.003
   Chauhan BC, 2008, BRIT J OPHTHALMOL, V92, P569, DOI 10.1136/bjo.2007.135012
   Garway-Health DF, 2002, INVEST OPHTH VIS SCI, V43, P1465
   Greenfield DS, 2000, AM J OPHTHALMOL, V129, P715, DOI 10.1016/S0002-9394(00)00353-6
   Heijl A, 2008, OPHTHALMOLOGY, V115, P1557, DOI 10.1016/j.ophtha.2008.02.005
   Heijl A, 2009, OPHTHALMOLOGY, V116, P2271, DOI 10.1016/j.ophtha.2009.06.042
   Knighton RW, 1998, INVEST OPHTH VIS SCI, V39, P189
   Knighton RW, 2002, INVEST OPHTH VIS SCI, V43, P383
   Leske MC, 1999, OPHTHALMOLOGY, V106, P2144, DOI 10.1016/S0161-6420(99)90497-9
   Mai TA, 2007, INVEST OPHTH VIS SCI, V48, P1651, DOI 10.1167/iovs.06-1003
   Medeiros FA, 2007, INVEST OPHTH VIS SCI, V48, P3146, DOI 10.1167/iovs.06-1139
   Medeiros FA, 2010, AM J OPHTHALMOL, V149, P908, DOI 10.1016/j.ajo.2010.01.010
   Medeiros FA, 2009, INVEST OPHTH VIS SCI, V50, P5741, DOI 10.1167/iovs.09-3715
   Medeiros FA, 2009, OPHTHALMOLOGY, V116, P1125, DOI 10.1016/j.ophtha.2008.12.062
   Medeiros FA, 2009, INVEST OPHTH VIS SCI, V50, P1675, DOI 10.1167/iovs.08-2712
   Morishita S, 2008, BRIT J OPHTHALMOL, V92, P1377, DOI 10.1136/bjo.2007.134080
   Poinoosawmy D, 2001, GRAEF ARCH CLIN EXP, V239, P122, DOI 10.1007/s004170100256
   Reus NJ, 2006, INVEST OPHTH VIS SCI, V47, P3870, DOI 10.1167/iovs.05-0067
   Saito H, 2008, J GLAUCOMA, V17, P24, DOI 10.1097/IJG.0b013e318133fb47
   Sehi M, 2006, BRIT J OPHTHALMOL, V90, P749, DOI 10.1136/bjo.2005.086447
   Sehi M, 2007, AM J OPHTHALMOL, V143, P272, DOI 10.1016/j.ajo.2006.09.049
   Strouthidis NG, 2006, INVEST OPHTH VIS SCI, V47, P2904, DOI 10.1167/iovs.05-1584
   Tóth M, 2005, BRIT J OPHTHALMOL, V89, P1139, DOI 10.1136/bjo.2005.070011
   Vesti E, 2003, INVEST OPHTH VIS SCI, V44, P3873, DOI 10.1167/iovs.02-1171
   Viswanathan AC, 1997, BRIT J OPHTHALMOL, V81, P1037, DOI 10.1136/bjo.81.12.1037
   Viswanathan AC, 2003, BRIT J OPHTHALMOL, V87, P726, DOI 10.1136/bjo.87.6.726
   Weinreb RN, 2004, LANCET, V363, P1711, DOI 10.1016/S0140-6736(04)16257-0
   Weinreb RN, 2003, ARCH OPHTHALMOL-CHIC, V121, P218
NR 32
TC 16
Z9 16
U1 0
U2 4
PU BMJ PUBLISHING GROUP
PI LONDON
PA BRITISH MED ASSOC HOUSE, TAVISTOCK SQUARE, LONDON WC1H 9JR, ENGLAND
SN 0007-1161
EI 1468-2079
J9 BRIT J OPHTHALMOL
JI Br. J. Ophthalmol.
PD AUG
PY 2011
VL 95
IS 8
BP 1122
EP 1127
DI 10.1136/bjo.2010.183483
PG 6
WC Ophthalmology
WE Science Citation Index Expanded (SCI-EXPANDED)
SC Ophthalmology
GA 793ST
UT WOS:000292844100018
PM 20829321
OA Green Accepted
DA 2025-03-30
ER

PT J
AU Liu, YC
   Huang, JY
   Wang, IJ
   Hu, FR
   Hou, YC
AF Liu, Yi-Chun
   Huang, Jehn-Yu
   Wang, I-Jong
   Hu, Fung-Rong
   Hou, Yu-Chih
TI Intraocular Pressure Measurement With the Noncontact Tonometer Through
   Soft Contact Lenses
SO JOURNAL OF GLAUCOMA
LA English
DT Article
DE intraocular pressure; noncontact tonometer; myopic soft contact lens
ID CORNEAL CURVATURE
AB Purpose: To assess the accuracy of measuring intraocular pressure (IOP) through a soft contact lens (SCL) with different refractive powers using a noncontact tonometer (NCT).
   Methods: Thirty-two healthy adult volunteers free of glaucoma or corneal disease participated in this study. IOP was measured in the right eyes without SCLs and with different lens powers, from -3.0 to -12.0D as measured by NCT. IOP of the left eyes was also measured, as an internal control. Corneal curvature was measured in both eyes using an autokeratometer. Sixteen volunteers wore one brand of SCL (group A) and the other 16 wore a different brand, with 2 different curvatures (groups B and C). Statistical data were analyzed by SPSS using the Wilcoxon signed rank test for comparison of IOP readings and multiple linear regression analysis for the relationship among power of contact lenses, corneal power, and difference in IOP measurements.
   Results: The difference in mean IOP between eyes without lenses and those with lenses was statistically significant in lens with -6.0D and below in all 3 groups. The decrease in IOP significantly correlated with the refractive power of contact lenses in all 3 groups. The difference in IOP measurements was influenced by the mean K in group A but not in group B or C. There was no statistically significant difference in the IOP measurements in the left eyes or in the mean K between the right and left eyes.
   Conclusions: IOP measurement through myopic SCLs by NCT may be inaccurate and tends toward underestimation, especially in high myopic lenses. A strong relationship exists between IOP reduction and myopic lens power.
C1 [Liu, Yi-Chun; Huang, Jehn-Yu; Wang, I-Jong; Hu, Fung-Rong; Hou, Yu-Chih] Natl Taiwan Univ, Coll Med, Natl Taiwan Univ Hosp, Dept Ophthalmol, Taipei, Taiwan.
C3 National Taiwan University; National Taiwan University Hospital
RP Hou, YC (corresponding author), Natl Taiwan Univ, Coll Med, Natl Taiwan Univ Hosp, Dept Ophthalmol, 7 Chung Shan S Rd, Taipei, Taiwan.
EM ychou51@ntu.edu.tw
OI Wang, I-Jong/0000-0002-3045-0614; HOU, YU-CHIH/0000-0002-7458-4526; HU,
   FUNG-RONG/0000-0002-2102-5317; Huang, Jehn-Yu/0000-0002-4452-4557
CR Allen R J, 2007, Cont Lens Anterior Eye, V30, P267, DOI 10.1016/j.clae.2007.02.008
   Cheng ACK, 2006, CORNEA, V25, P26, DOI 10.1097/01.ico.0000164833.69668.02
   FORBES M, 1974, ARCH OPHTHALMOL-CHIC, V91, P134, DOI 10.1001/archopht.1974.03900060140012
   INSLER MS, 1987, ARCH OPHTHALMOL-CHIC, V105, P1358
   KRIEGLSTEIN GK, 1976, A GRAEF ARCH KLIN EX, V199, P223, DOI 10.1007/BF00417291
   Lin LLK, 2001, J FORMOS MED ASSOC, V100, P684
   MARK HH, 1973, AM J OPHTHALMOL, V76, P223, DOI 10.1016/0002-9394(73)90164-5
   MCMONNIES CW, 1986, AM J OPTOM PHYS OPT, V63, P948
   MILLER PE, 1995, AM J VET RES, V56, P1418
   MYERS KJ, 1975, AM J OPTOM PHYS OPT, V52, P36
   Naruse S, 2004, J CATARACT REFR SURG, V30, P390, DOI 10.1016/S0886-3350(03)00614-X
   PANEK WC, 1990, AM J OPHTHALMOL, V109, P62, DOI 10.1016/S0002-9394(14)75580-1
   Patel S, 2004, Cont Lens Anterior Eye, V27, P33, DOI 10.1016/j.clae.2003.10.002
   Schollmayer P, 2003, KLIN MONATSBL AUGENH, V220, P840
   Scibilia Glenn D., 1996, CLAO Journal, V22, P262
   SUGIMOTO-TAKEUCHI R, 1991, Nippon Ganka Gakkai Zasshi, V95, P869
NR 16
TC 16
Z9 19
U1 0
U2 5
PU LIPPINCOTT WILLIAMS & WILKINS
PI PHILADELPHIA
PA TWO COMMERCE SQ, 2001 MARKET ST, PHILADELPHIA, PA 19103 USA
SN 1057-0829
EI 1536-481X
J9 J GLAUCOMA
JI J. Glaucoma
PD MAR
PY 2011
VL 20
IS 3
BP 179
EP 182
DI 10.1097/IJG.0b013e3181aae90c
PG 4
WC Ophthalmology
WE Science Citation Index Expanded (SCI-EXPANDED)
SC Ophthalmology
GA 729OR
UT WOS:000287960800008
PM 19593202
DA 2025-03-30
ER

PT J
AU Moura, FC
   Costa-Cunha, LVF
   Malta, RFS
   Monteiro, MLR
AF Moura, Frederico Castelo
   Ferreira Costa-Cunha, Luciana Virginia
   Santiago Malta, Roberto Freire
   Ribeiro Monteiro, Mario Luiz
TI Relationship between visual field sensitivity loss and quadrantic
   macular thickness measured with Stratus-Optical coherence tomography in
   patients with chiasmal syndrome
SO ARQUIVOS BRASILEIROS DE OFTALMOLOGIA
LA English
DT Article
DE Tomography, optical coherence; Perimetry; Optic atrophy; Optic chiasm;
   Hemianopsia; Visual fields
ID NERVE-FIBER LAYER; BAND ATROPHY; RETINAL THICKNESS; AXONAL LOSS;
   GLAUCOMA; EYES; VOLUME; DAMAGE
AB Purpose: To correlate visual field sensitivity (VFS) loss on standard automated perimetry (SAP) and quadrantic macular thickness on optical coherence tomography (OCT) in patients with permanent temporal hemianopia from chiasmal compression.
   Methods: Forty eyes from 40 patients with chiasmal compression and 40 healthy eyes were submitted to standard automated perimetry and Stratus-OCT scanning. Raw data of the fast macular thickness scanning protocol were exported and macular thickness measurements were recorded and averaged for each quadrant and half of the central area. The correlation between visual field sensitivity loss and optical coherence tomography measurements was tested with Pearson's correlation coefficients and with linear regression analysis.
   Results: A significant association was found between each macular thickness parameter and the corresponding central VF mean sensitivity. The strongest association was observed between superonasal macular thickness and the inferotemporal mean defect measured both in decibel (R=0.47; p=0.001) and in 1/Lambert (R=0.59; p<0.0001) units.
   Conclusion: Stratus-OCT-measured macular thickness was topographically related with visual field sensitivity loss in patients with temporal hemianopia from chiasmal compression. Such measurements could prove clinically useful in the diagnosis and follow-up of patients with chiasmal compression. ClinicalTrial.gov identifier number: NCT0039122.
C1 [Moura, Frederico Castelo; Ferreira Costa-Cunha, Luciana Virginia; Santiago Malta, Roberto Freire; Ribeiro Monteiro, Mario Luiz] Univ Sao Paulo, Hosp Clin, BR-05508 Sao Paulo, Brazil.
C3 Universidade de Sao Paulo
RP Moura, FC (corresponding author), Rua Pedroso Alvarenga 1-077, BR-04531012 Sao Paulo, Brazil.
EM fredcastelo@terra.com.br
RI MONTEIRO, MARIO/C-8891-2012; Moura, Frederico/D-1708-2015
OI Moura, Frederico/0000-0002-7949-6832
FU Fundacao de Amparo a Pesquisa do Estado de Sao Paulo FAPESP, Sao Paulo,
   Brazil [05/55326-1]; Conselho Nacional de Desenvolvimento Cientfico e
   Tecnologico, CNPq, Brasilia, Brazil [309709/2007-5]
FX Supported by grants from Fundacao de Amparo a Pesquisa do Estado de Sao
   Paulo FAPESP (N<SUP>o</SUP> 05/55326-1), Sao Paulo, Brazil and from
   Conselho Nacional de Desenvolvimento Cientfico e Tecnologico, CNPq
   (N<SUP>o</SUP> 309709/2007-5), Brasilia, Brazil.
CR Badlani V, 2006, J GLAUCOMA, V15, P275, DOI 10.1097/01.ijg.0000212298.23787.bf
   Bagga H, 2004, AM J OPHTHALMOL, V137, P797, DOI 10.1016/j.ajo.2003.11.060
   Bowd C, 2006, INVEST OPHTH VIS SCI, V47, P2889, DOI 10.1167/iovs.05-1489
   Cheng H, 2007, INVEST OPHTH VIS SCI, V48, P5798, DOI 10.1167/iovs.07-0738
   Costa-Cunha LVF, 2009, AM J OPHTHALMOL, V147, P56, DOI 10.1016/j.ajo.2008.07.020
   Danesh-Meyer HV, 2006, INVEST OPHTH VIS SCI, V47, P4827, DOI 10.1167/iovs.06-0327
   Danesh-Meyer HV, 2006, ARCH OPHTHALMOL-CHIC, V124, P1720, DOI 10.1001/archopht.124.12.1720
   El Beltagi TA, 2003, OPHTHALMOLOGY, V110, P2185, DOI 10.1016/S0161-6420(03)00860-1
   Garway-Heath DF, 2002, INVEST OPHTH VIS SCI, V43, P2213
   Greenfield DS, 2003, ARCH OPHTHALMOL-CHIC, V121, P41
   Guedes V, 2003, OPHTHALMOLOGY, V110, P177, DOI 10.1016/S0161-6420(02)01564-6
   Hood DC, 2007, PROG RETIN EYE RES, V26, P688, DOI 10.1016/j.preteyeres.2007.08.001
   Hood DC, 2007, J OPT SOC AM A, V24, P1426, DOI 10.1364/JOSAA.24.001426
   Ishikawa H, 2005, INVEST OPHTH VIS SCI, V46, P2012, DOI 10.1167/iovs.04-0335
   Kanamori A, 2005, OPHTHALMOLOGY, V112, P2056, DOI 10.1016/j.ophtha.2005.07.017
   Kanamori A, 2004, OPHTHALMOLOGY, V111, P2278, DOI 10.1016/j.ophtha.2004.05.035
   Kusuhara S, 2006, EYE, V20, P882, DOI 10.1038/sj.eye.6702013
   LANDIS JR, 1977, BIOMETRICS, V33, P159, DOI 10.2307/2529310
   Lederer DE, 2003, AM J OPHTHALMOL, V135, P838, DOI 10.1016/S0002-9394(02)02277-8
   Leung CKS, 2005, INVEST OPHTH VIS SCI, V46, P3702, DOI 10.1167/iovs.05-0490
   Medeiros FA, 2005, AM J OPHTHALMOL, V139, P44, DOI 10.1016/j.ajo.2004.08.069
   Monteiro MLR, 2007, EYE, V21, P16, DOI 10.1038/sj.eye.6702182
   Monteiro MLR, 2004, BRIT J OPHTHALMOL, V88, P896, DOI 10.1136/bjo.2003.038489
   Monteiro MLR, 2003, BRIT J OPHTHALMOL, V87, P32, DOI 10.1136/bjo.87.1.32
   Moura FC, 2007, OPHTHALMOLOGY, V114, P175, DOI 10.1016/j.ophtha.2006.06.045
   Murdoch IE, 1998, BRIT J OPHTHALMOL, V82, P971, DOI 10.1136/bjo.82.8.971
   Ojima T, 2007, JPN J OPHTHALMOL, V51, P197, DOI 10.1007/s10384-006-0433-y
   Tan O, 2008, OPHTHALMOLOGY, V115, P949, DOI 10.1016/j.ophtha.2007.08.011
   UNSOLD R, 1980, ARCH OPHTHALMOL-CHIC, V98, P1637, DOI 10.1001/archopht.1980.01020040489020
   Wollstein G, 2004, AM J OPHTHALMOL, V138, P218, DOI 10.1016/j.ajo.2004.03.019
   Zeimer R, 1996, INVEST OPHTH VIS SCI, V37, P1994
   Zeimer R, 1998, OPHTHALMOLOGY, V105, P224, DOI 10.1016/S0161-6420(98)92743-9
NR 32
TC 16
Z9 17
U1 0
U2 0
PU CONSEL BRASIL OFTALMOLOGIA
PI SAO PAULO
PA ALAMEDA SANTOS 1343, 11 ANDAR CJ 1110, CERQUEIRA CESAR, SAO PAULO, SP
   00000, BRAZIL
SN 0004-2749
EI 1678-2925
J9 ARQ BRAS OFTALMOL
JI Arq. Bras. Oftalmol.
PD SEP-OCT
PY 2010
VL 73
IS 5
BP 409
EP 413
DI 10.1590/S0004-27492010000500004
PG 5
WC Ophthalmology
WE Science Citation Index Expanded (SCI-EXPANDED)
SC Ophthalmology
GA 705DH
UT WOS:000286108600004
PM 21225123
OA gold, Green Published, Green Submitted
DA 2025-03-30
ER

PT J
AU Deokule, S
   Vizzeri, G
   Boehm, A
   Bowd, C
   Weinreb, RN
AF Deokule, Sunil
   Vizzeri, Gianmarco
   Boehm, Andreas
   Bowd, Christopher
   Weinreb, Robert N.
TI Association of Visual Field Severity and Parapapillary Retinal Blood
   Flow in Open-Angle Glaucoma
SO JOURNAL OF GLAUCOMA
LA English
DT Article
DE standard automated perimetry; parapapillary blood flow; scanning laser
   Doppler flowmetry; primary open angle glaucoma
ID OPTIC-NERVE HEAD; NEURORETINAL RIM; DOPPLER; PERFUSION; REPRODUCIBILITY;
   VARIABILITY; DAMAGE
AB Purpose: To examine the association of the parapapillary blood flow parameters with severity of visual field loss (VFL) in open-angle glaucoma (OAG) patients. Design: Observational clinical study.
   Methods: Fifty-two patients with OAG and 30 normal subjects were studied prospectively. Parapapillary blood flow parameters were obtained for superotemporal and inferotemporal quadrants using the scanning laser Doppler flowmeter. Mean deviation score was used to determine the severity of VFL both as continuous variable and stratified by severity: no VFL (OAG A) <= 2 dB, mild VFL (OAG B) from 2.1 to 6 dB and moderate-severe VFL (OAG C) > 6 dB. In the OAG patients with an abnormal Glaucoma Hemifield Test, the hemifield with a predominant VFL was determined. Linear regression analysis and analysis of covariance were used to assess the relationship between the severity of the VFL and the parapapillary blood flow parameters. The variance in mean parapapillary blood flow was assessed using standard deviation (SD) and coefficient of variation (COV).
   Results: There was no correlation between the severity of VFL and parapapillary blood flow parameters. Variance in the mean parapapillary blood flow was significantly greater in OAG patients with VFL compared with OAG patients without VFL and normal subjects for the superotemporal quadrant (SD, P=0.04; COV, P=0.02) and the inferotemporal quadrant (SD, P<0.02; COV, P=0.02). Results for COV were confirmed for the inferotemporal quadrant in analysis of covariance after adjusting for age and intraocular pressure (F=1.60, P=0.04).
   Conclusion: The parapapillary blood flow did not correlate with VFL. However, the variance in meanparapapillary blood flow was significantly larger in OAG patients with VFL, thus suggesting vascular abnormality.
C1 [Deokule, Sunil; Vizzeri, Gianmarco; Boehm, Andreas; Bowd, Christopher; Weinreb, Robert N.] Univ Calif San Diego, Hamilton Glaucoma Ctr, La Jolla, CA 92037 USA.
C3 University of California System; University of California San Diego
RP Weinreb, RN (corresponding author), Univ Calif San Diego, Hamilton Glaucoma Ctr, 9415 Campus Point Dr, La Jolla, CA 92037 USA.
EM weinreb@eyecenter.ucsd.edu
OI Bowd, Christopher/0000-0001-9330-9987
CR Blumenthal EZ, 2006, OPHTHAL SURG LAS IM, V37, P218, DOI 10.3928/15428877-20060501-06
   Ciancaglini M, 2001, GRAEF ARCH CLIN EXP, V239, P549, DOI 10.1007/s004170100305
   Deokule S, 2009, AM J OPHTHALMOL, V147, P736, DOI 10.1016/j.ajo.2008.10.020
   Feke GT, 2008, OPHTHALMOLOGY, V115, P246, DOI 10.1016/j.ophtha.2007.04.055
   Findl O, 2000, AM J OPHTHALMOL, V130, P589, DOI 10.1016/S0002-9394(00)00636-X
   Flammer J, 2001, PROG RETIN EYE RES, V20, P319, DOI 10.1016/S1350-9462(00)00028-8
   Gherghel D, 2008, EYE, V22, P363, DOI 10.1038/sj.eye.6702639
   Greenfield DS, 2004, OPHTHAL SURG LAS IM, V35, P406, DOI 10.3928/1542-8877-20040901-09
   Hafez AS, 2003, AM J OPHTHALMOL, V136, P1022, DOI 10.1016/S0002-9394(03)00632-9
   Hafez AS, 2003, OPHTHALMIC SUR LA IM, V34, P422
   HEIJL A, 1989, AM J OPHTHALMOL, V108, P130, DOI 10.1016/0002-9394(89)90006-8
   Hosking SL, 2001, GRAEF ARCH CLIN EXP, V239, P407, DOI 10.1007/s004170100283
   Iester M, 2006, EYE, V20, P1246, DOI 10.1038/sj.eye.6702086
   Jonescu-Cuypers CP, 2004, BRIT J OPHTHALMOL, V88, P348, DOI 10.1136/bjo.2003.024885
   Kagemann L, 1998, BRIT J OPHTHALMOL, V82, P131, DOI 10.1136/bjo.82.2.131
   Kerr J, 1998, AM J OPHTHALMOL, V126, P42, DOI 10.1016/S0002-9394(98)00074-9
   Leske MC, 2008, OPHTHALMOLOGY, V115, P85, DOI 10.1016/j.ophtha.2007.03.017
   Leske MC, 2007, OPHTHALMOLOGY, V114, P1965, DOI 10.1016/j.ophtha.2007.03.016
   Michelson G, 1998, GRAEF ARCH CLIN EXP, V236, P80, DOI 10.1007/s004170050046
   Michelson G, 1998, BRIT J OPHTHALMOL, V82, P1294, DOI 10.1136/bjo.82.11.1294
   Michelson G, 1996, J GLAUCOMA, V5, P99
   ONDA E, 1995, AM J OPHTHALMOL, V120, P92, DOI 10.1016/S0002-9394(14)73763-8
   Ortega JED, 2007, INVEST OPHTH VIS SCI, V48, P1156, DOI 10.1167/iovs.06-0921
   Plange N, 2006, GRAEF ARCH CLIN EXP, V244, P978, DOI 10.1007/s00417-005-0227-9
   Rankin SJA, 1996, J GLAUCOMA, V5, P15
   Sato EA, 2006, GRAEF ARCH CLIN EXP, V244, P795, DOI 10.1007/s00417-005-0177-2
   Tsang AC, 1999, INVEST OPHTH VIS SCI, V40, P795
   Zangwill LM, 2004, ESSENT OPHTHALMOL, P63
   Zink JM, 2003, BRIT J OPHTHALMOL, V87, P1487, DOI 10.1136/bjo.87.12.1487
NR 29
TC 16
Z9 18
U1 0
U2 0
PU LIPPINCOTT WILLIAMS & WILKINS
PI PHILADELPHIA
PA TWO COMMERCE SQ, 2001 MARKET ST, PHILADELPHIA, PA 19103 USA
SN 1057-0829
EI 1536-481X
J9 J GLAUCOMA
JI J. Glaucoma
PD JUN-JUL
PY 2010
VL 19
IS 5
BP 293
EP 298
DI 10.1097/IJG.0b013e3181b6e5b9
PG 6
WC Ophthalmology
WE Science Citation Index Expanded (SCI-EXPANDED)
SC Ophthalmology
GA 613UE
UT WOS:000279006300003
PM 19940785
DA 2025-03-30
ER

PT J
AU Wang, LC
   Yang, CM
   Yang, CH
   Huang, JS
   Ho, TC
   Lin, CP
   Chen, MS
AF Wang, Lu-Chun
   Yang, Chung-May
   Yang, Chang-Hao
   Huang, Jen-Sheng
   Ho, Tzyy-Chang
   Lin, Chang-Ping
   Chen, Muh-Shy
TI Clinical characteristics and visual outcome of non-traumatic
   suprachoroidal haemorrhage in Taiwan
SO ACTA OPHTHALMOLOGICA
LA English
DT Article
DE age-related macular degeneration; expulsive haemorrhage; haemorrhagic
   choroidal detachment; ocular surgical complications; suprachoroidal
   haemorrhage
ID POLYPOIDAL CHOROIDAL VASCULOPATHY; PARS-PLANA VITRECTOMY; EXPULSIVE
   HEMORRHAGE; RISK-FACTORS; SURGICAL-MANAGEMENT; SURGERY; SEVERITY;
   GLAUCOMA; FEATURES; EFFUSION
AB This study aimed to evaluate the clinical features and visual outcomes of non-traumatic suprachoroidal haemorrhage (SH) in Taiwan.
   We report a retrospective, non-comparative, interventional case series study carried out in an institutional setting. Thirty-nine eyes with non-traumatic SH were studied using a new system for grading the severity of SH. The aetiologies of SH were analysed. The correlations between grades and prognoses of SH were studied. Multiple logistic regression was used to assess factors associated with final visual outcome.
   Conditions causing SH in the eyes considered in this study included cataract surgery (43.59%), age-related macular degeneration (AMD) (17.95%), filtering operation and vitrectomy (both 10.26%), scleral buckling (5.13%) and others. Twelve eyes (12/39, 30.77%) had a final visual outcome of no light perception. Only 12 eyes (12/39, 30.77%) had final visual acuity (VA) > 4/200. Grade of SH correlated significantly with need for surgical drainage and with final visual outcome (Spearman rank correlations 0.313 and - 0.408, p = 0.010 and p = 0.00317, respectively). 'Good' and 'poor' final VA was significantly associated with VA at the time of SH (multiple logistic regression coefficients 2.132 and - 2.809, p = 0.015 and p = 0.008, respectively), as well as initial retinal detachment (multiple logistic regression coefficients - 2.267 and 2.223, p = 0.036 and p = 0.006, respectively). Higher grades of SH and increased age were associated with poor final visual outcome (multiple logistic regression coefficients - 1.332 and - 0.122, p = 0.013 and p = 0.022, respectively).
   Suprachoroidal haemorrhage is a devastating ocular problem. Complications of intraoperative surgery and AMD are common causes. The new SH grading system provides a simple method for evaluating the need for drainage and for predicting visual prognosis. Visual acuity and retinal detachment at the time of SH are major factors associated with good and poor final VA, respectively.
C1 [Yang, Chung-May] Natl Taiwan Univ, Coll Med, Dept Ophthalmol, Natl Taiwan Univ Hosp, Taipei 10764, Taiwan.
   [Wang, Lu-Chun] Natl Taiwan Univ Hosp, Yun Lin Branch, Dept Ophthalmol, Yunlin, Taiwan.
C3 National Taiwan University; National Taiwan University Hospital;
   National Taiwan University; National Taiwan University Hospital
RP Yang, CM (corresponding author), Natl Taiwan Univ, Coll Med, Dept Ophthalmol, Natl Taiwan Univ Hosp, 7 Chung Shan S Rd, Taipei 10764, Taiwan.
EM chungmay@ntu.edu.tw
RI Yang, Chang-Hao/AAR-3759-2021; Yang, Chung-May/AAV-3737-2020; Lin,
   Chang-Ping/LJM-4807-2024
OI LIN, CHANG-PING/0000-0003-0302-7711; YANG,
   CHANG-HAO/0000-0002-4328-8716; YANG, CHUNG-MAY/0000-0003-4082-420X
FU National Centre of Excellence for General Clinical Trials; National
   Taiwan University Hospital
FX We thank the National Centre of Excellence for General Clinical Trials
   and Research, National Taiwan University Hospital, for statistical
   consultation.
CR AUGSBURGER JJ, 1990, ARCH OPHTHALMOL-CHIC, V108, P968, DOI 10.1001/archopht.1990.01070090070042
   CANTOR LB, 1985, OPHTHALMOLOGY, V92, P1266
   Chu TG, 1999, SURV OPHTHALMOL, V43, P471, DOI 10.1016/S0039-6257(99)00037-5
   DAVISON JA, 1986, J CATARACT REFR SURG, V12, P606, DOI 10.1016/S0886-3350(86)80075-X
   HOFFMAN P, 1984, ARCH OPHTHALMOL-CHIC, V102, P1761
   Iijima H, 1999, AM J OPHTHALMOL, V127, P301, DOI 10.1016/S0002-9394(98)00411-5
   Knox FA, 2002, EYE, V16, P669, DOI 10.1038/sj.eye.6700109
   LAKHANPAL V, 1990, OPHTHALMOLOGY, V97, P1114
   Lin LLK, 2001, J FORMOS MED ASSOC, V100, P684
   Lip PL, 2000, EYE, V14, P695, DOI 10.1038/eye.2000.186
   MAFEE MF, 1988, RADIOLOGY, V168, P781, DOI 10.1148/radiology.168.3.3261432
   Ojima Y, 2006, AM J OPHTHALMOL, V141, P958, DOI 10.1016/j.ajo.2005.12.002
   PERRY HD, 1977, AM J OPHTHALMOL, V84, P205, DOI 10.1016/0002-9394(77)90853-4
   PEYMAN GA, 1986, INTRAVITREAL SURG PR, P253
   PIPER JG, 1993, OPHTHALMOLOGY, V100, P699
   PURCELL JJ, 1982, OPHTHALMOLOGY, V89, P41
   REYNOLDS MG, 1993, OPHTHALMOLOGY, V100, P460
   RUDERMAN JM, 1986, ARCH OPHTHALMOL-CHIC, V104, P201
   SCHIFFMAN J, 1992, AM J OPHTHALMOL, V113, P501
   Scott IU, 1997, OPHTHALMOLOGY, V104, P2039, DOI 10.1016/S0161-6420(97)30042-6
   SPEAKER MG, 1991, OPHTHALMOLOGY, V98, P202
   Tabandeh H, 1999, OPHTHALMOLOGY, V106, P236, DOI 10.1016/S0161-6420(99)90062-3
   Tabandeh H, 2001, CURR OPIN OPHTHALMOL, V12, P179, DOI 10.1097/00055735-200106000-00006
   TAYLOR DM, 1974, AM J OPHTHALMOL, V78, P961, DOI 10.1016/0002-9394(74)90809-5
   WELCH JC, 1988, OPHTHALMOLOGY, V95, P1202
   WHEELER TM, 1987, ANN OPHTHALMOL, V19, P165
   Wirostko WJ, 1998, OPHTHALMOLOGY, V105, P2271, DOI 10.1016/S0161-6420(98)91228-3
   WOLTER JR, 1988, OPHTHALMIC SURG LAS, V19, P344
   WOLTER JR, 1961, AM J OPHTHALMOL, V51, P264, DOI 10.1016/0002-9394(61)91948-1
   Yang SS, 2003, RETINA-J RET VIT DIS, V23, P139, DOI 10.1097/00006982-200304000-00001
NR 30
TC 16
Z9 19
U1 0
U2 1
PU WILEY
PI HOBOKEN
PA 111 RIVER ST, HOBOKEN 07030-5774, NJ USA
SN 1755-375X
EI 1755-3768
J9 ACTA OPHTHALMOL
JI Acta Ophthalmol.
PD DEC
PY 2008
VL 86
IS 8
BP 908
EP 912
DI 10.1111/j.1755-3768.2008.01266.x
PG 5
WC Ophthalmology
WE Science Citation Index Expanded (SCI-EXPANDED)
SC Ophthalmology
GA 377IA
UT WOS:000261243700019
PM 18631331
OA Bronze
DA 2025-03-30
ER

PT J
AU Adler, W
   Peters, A
   Lausen, B
AF Adler, W.
   Peters, A.
   Lausen, B.
TI Comparision of classifiers applied to confocal scanning laser
   ophthalmoscopy data
SO METHODS OF INFORMATION IN MEDICINE
LA English
DT Article
DE classification; confocal scanning laser ophthalmoscopy; glaucoma; R;
   machine learning by small data sets; parameter tuning
ID MACHINE LEARNING CLASSIFIERS; GLAUCOMA DIAGNOSIS; NEURAL-NETWORKS;
   CLASSIFICATION
AB Objectives: Comparison of classification methods using data of one clinical study. The tuning of hyperparameters is assessed as part of the methods by nested-loop cross-validation.
   Methods: We assess the ability of 18 statistical and machine learning classifiers to detect glaucoma. The training data set is one case-control study consisting of confocol scanning loser ophthalmoscopy measurement values from 98 glaucoma patients and 98 healthy controls. We compare bootstrap estimates of e classification error by the Wilcoxon signed rank test and box-plots of a bootstrap distribution of the estimate
   Results: The comparison of out-of-bag bootstrap estimators of classification errors is assessed by Spearman's rank correlation, Wilcoxon signed rank tests and box-plots of a bootstrap distribution of the estimate. The classification methods random forests 15.4%, support vector machines 15.9%, bundling 16.3% to 17.8%, and penalized discriminant analysis 16.8% show the best results.
   Conclusions: Using nested-loop cross-validation we account for the tuning of hyperparameters and demonstrate the assessment of different classifiers. We recommend a block design of the bootstrap simulation to allow a statistical assessment of the bootstrap estimates of the misclassification error. The results depend on the data of the clinical study and the given size of the bootstrap sample.
C1 [Adler, W.; Peters, A.; Lausen, B.] Univ Erlangen Nurnberg, Dept Med Informat Biometry & Epidemiol, D-91054 Erlangen, Germany.
C3 University of Erlangen Nuremberg
RP Lausen, B (corresponding author), Univ Erlangen Nurnberg, Dept Med Informat Biometry & Epidemiol, Waldstr 6, D-91054 Erlangen, Germany.
EM Beithold.Lousen@rzmail.uni-erlangen.de
RI Lausen, Berthold/D-4063-2012
OI Lausen, Berthold/0000-0002-0594-7258; Adler, Werner/0000-0001-9791-5407
CR Adler W, 2004, METHOD INFORM MED, V43, P150, DOI 10.1055/s-0038-1633853
   Bathija R, 1998, J GLAUCOMA, V7, P121
   Bowd C, 2002, INVEST OPHTH VIS SCI, V43, P3444
   Breiman L, 2001, MACH LEARN, V45, P5, DOI 10.1023/A:1010933404324
   Breiman L., 2001, Machine Learning, V45, P5, DOI 10.1023/A:1010933404324
   BREIMAN L, 1996, 94708 U CAL STAT DEP
   Chan KL, 2002, IEEE T BIO-MED ENG, V49, P963, DOI 10.1109/TBME.2002.802012
   DIMITRIADOU E, 2004, MISC FUNCTIONS DEP S, pE1071
   Duin RPW, 1996, PATTERN RECOGN LETT, V17, P529, DOI 10.1016/0167-8655(95)00113-1
   Efron B, 1997, J AM STAT ASSOC, V92, P548, DOI 10.2307/2965703
   ENVGENIOU T, 2004, MACH LEARN, V55, P71
   FRIEDMAN JH, 1991, ANN STAT, V19, P1, DOI 10.1214/aos/1176347963
   Goldbaum MH, 2002, INVEST OPHTH VIS SCI, V43, P162
   HASTIE T, 1994, J AM STAT ASSOC, V89, P1255, DOI 10.2307/2290989
   HASTIE T, 1995, ANN STAT, V23, P73, DOI 10.1214/aos/1176324456
   HASTIE T, 1996, J AM STAT ASSOC, V1, P1255
   Heckerling PS, 2003, METHOD INFORM MED, V42, P287
   *HEID ENG GMBH, 1997, HEID ENG HEID RET TO
   Hothorn T, 2005, COMPUT STAT DATA AN, V49, P1068, DOI 10.1016/j.csda.2004.06.019
   Jonas J, 1989, BIOMORPHOMETRIE NERV
   KOHONEN T, 1996, LEARNING VECTOR QUAN
   Kononenko I, 2001, ARTIF INTELL MED, V23, P89, DOI 10.1016/S0933-3657(01)00077-X
   Läuter J, 1998, ANN STAT, V26, P1972
   LAUTER J, 1992, STABILE MULTIVARIATE
   Mardin CY, 2006, J GLAUCOMA, V15, P299, DOI 10.1097/01.ijg.0000212232.03664.ee
   Mardin CY, 1999, BRIT J OPHTHALMOL, V83, P299, DOI 10.1136/bjo.83.3.299
   Mardin CY, 2003, J GLAUCOMA, V12, P340, DOI 10.1097/00061198-200308000-00008
   Markowetz F, 2005, METHOD INFORM MED, V44, P438
   Meyer D, 2001, R News, V1
   Mikelberg F S, 1995, J Glaucoma, V4, P242
   Peters A, 2003, METHOD INFORM MED, V42, P99, DOI 10.1055/s-0038-1634214
   Peters Andrea., 2002, R News, V2, P33
   Quigley HA, 1996, BRIT J OPHTHALMOL, V80, P389, DOI 10.1136/bjo.80.5.389
   R Development Core Team, 2005, R A LANG ENV STAT CO
   Ripley B.D., 1996, Pattern Recognition and Neural Networks, DOI DOI 10.1017/CBO9780511812651
   Rumelhart D. E., 1985, Parallel distributed processing: Explorations in the microstructure of cognition: Foundations (Parallel distributed processing), DOI [10.21236/ADA164453, DOI 10.7551/MITPRESS/5236.001.0001, 10.1016/b978-1-4832-1446-7.50035-2]
   Sample PA, 2002, INVEST OPHTH VIS SCI, V43, P2660
   Schwarzer G, 2003, METHOD INFORM MED, V42, P572
   Seuchter SA, 2004, METHOD INFORM MED, V43, P184
   Uchida H, 1996, INVEST OPHTH VIS SCI, V37, P2393
   van Gestel T, 2004, MACH LEARN, V54, P5, DOI 10.1023/B:MACH.0000008082.80494.e0
   Vapnik V.N., 2000, NATURE STAT LEARNING, DOI [10.1007/978-1-4757-3264-1, DOI 10.1007/978-1-4757-3264-1]
   Vapnik V. N., 1998, Statistical Learning Theory
   Venables WN., 2002, Modern Applied Statistics with S (Fourth edition), DOI DOI 10.1007/978-0-387-21706-2
   Webb A.R., 2002, Statistical Pattern Recognition, V2nd, DOI 10.1002/0470854774
NR 45
TC 16
Z9 16
U1 0
U2 8
PU GEORG THIEME VERLAG KG
PI STUTTGART
PA RUDIGERSTR 14, D-70469 STUTTGART, GERMANY
SN 0026-1270
EI 2511-705X
J9 METHOD INFORM MED
JI Methods Inf. Med.
PY 2008
VL 47
IS 1
BP 38
EP 46
DI 10.3414/ME0348
PG 9
WC Computer Science, Information Systems; Health Care Sciences & Services;
   Medical Informatics
WE Science Citation Index Expanded (SCI-EXPANDED)
SC Computer Science; Health Care Sciences & Services; Medical Informatics
GA 256EP
UT WOS:000252710800006
PM 18213426
OA Green Accepted
DA 2025-03-30
ER

PT J
AU Roberts, DK
   Winters, JE
   Castells, DD
   Teitelbaum, BA
   Alexander, CC
AF Roberts, DK
   Winters, JE
   Castells, DD
   Teitelbaum, BA
   Alexander, CC
TI A cross-sectional study of Krukenberg spindles and pigmented lens striae
   in a predominately black population - Two highly associated clinical
   signs of anterior segment pigment dispersal
SO JOURNAL OF GLAUCOMA
LA English
DT Article
DE Krukenberg spindles; pigment dispersion; pigmentary glaucoma; pigmented
   lens striae; pigmented long anterior zonules; retroiridal pigment lines
ID 457 NON-DIABETICS; VISUAL MECHANISM; GLAUCOMA; MELLITUS; LIGHT; AGE;
   INHERITANCE; VACUOLATION; EPITHELIUM; CHAMBER
AB Purpose: To investigate the relationship of Krukenberg spindles (KS) and pigmented lens striae (PLS), clinical signs related to iris pigment dispersal and possibly glaucoma.
   Methods: During a 31-month period, 5 practitioners in an urban, primary eye care setting examined consecutive patients for KS and PLS. Multiple logistic regression was used to evaluate relationships among KS, PLS, and other variables.
   Results: Krukenberg spindles were present in 65 patients (52 females), comprised of 57 of 2647 (2.2%) blacks, 5 of 303 (1.7%) whites, 2 of 121 (1.7%) Hispanics, and I of 55 (1.8%) Asians. PLS were present in 64 subjects (56 females), comprised of 59 (2.2%) blacks, 3 (1.0%) whites, and 2 (3.6%) Asians. KS and PLS were coexistent in 27 subjects. Mean age +/- SD (range) of the KS and PLS subjects was 63.1 +/- 15.0 years (24-88 years) and 67.0 +/- 10.4 years (33-88 years), respectively. Mean refractive error SD (range) of KS and PLS right eyes was +0.55 +/- 2.32D (-6.50 to +5.50D) and +1.34 +/- 2.18D (-6.50 to +7.25D), respectively Controlling for other variables, PLS were highly predictive (OR = 30.2. P < 0.0001) of KS, and KS were highly predictive (OR = 29.5: P < 0.0001) of PLS. Ignoring presence or absence of PLS, increasing age (in decades) (OR = 1.60 P < 0.0001) was strongly associated with KS. Ignoring presence or absence of KS. age (OR = 1.74, P < 0.0001) female gender (OR = 2.96, P = 0.009), and increasing hyperopic refractive error (OR = 1.30, P < 0.0001) were strongly associated with PLS.
   Conclusions: Krukenberg spindles and PLS were strongly associated in our patient population, and the likelihood of both increased with increasing age. Female gender and increasing hyperopic refractive error were highly significant predictors of PLS.
C1 IIT, Inst Eye, Illinois Coll Optometry, Chicago, IL 60616 USA.
C3 Illinois Institute of Technology
RP Roberts, DK (corresponding author), IIT, Inst Eye, Illinois Coll Optometry, 3241 S Michigan Ave, Chicago, IL 60616 USA.
EM droberts@eyecare.ico.edu
CR Andersen JS, 1997, ARCH OPHTHALMOL-CHIC, V115, P384, DOI 10.1001/archopht.1997.01100150386012
   ARMALY MF, 1967, ARCH OPHTHALMOL-CHIC, V77, P485, DOI 10.1001/archopht.1967.00980020487011
   BECKER B, 1966, ARCH OPHTHALMOL-CHIC, V76, P635
   CALHOUN FP, 1953, AM J OPHTHALMOL, V36, P1398, DOI 10.1016/0002-9394(53)90799-5
   CAMPBELL DG, 1979, ARCH OPHTHALMOL-CHIC, V97, P1667, DOI 10.1001/archopht.1979.01020020235011
   Cardell J D, 1926, Br J Ophthalmol, V10, P198, DOI 10.1136/bjo.10.4.198
   COOK CA, 1994, VISION RES, V34, P2945, DOI 10.1016/0042-6989(94)90266-6
   DUNCAN TE, 1974, ARCH OPHTHALMOL-CHIC, V91, P355
   Evans WH, 1941, ARCH OPHTHALMOL-CHIC, V26, P1023, DOI 10.1001/archopht.1941.00870180101006
   FARRAR SM, 1989, AM J OPHTHALMOL, V108, P223, DOI 10.1016/0002-9394(89)90110-4
   FARRAR SM, 1993, SURV OPHTHALMOL, V37, P233, DOI 10.1016/0039-6257(93)90008-U
   FINE BS, 1974, T AM ACAD OPHTHALMOL, V78, P314
   FONTANA ST, 1980, ARCH OPHTHALMOL-CHIC, V98, P1803
   IWAMOTO T, 1971, AM J OPHTHALMOL, V72, P420, DOI 10.1016/0002-9394(71)91315-8
   KAMPIK A, 1981, AM J OPHTHALMOL, V91, P573, DOI 10.1016/0002-9394(81)90055-6
   Krukenberg F., 1899, Klin Monatsblatt Augenheilkunde, V37, P254
   LARSEN FE, 1976, ACTA OPHTHALMOL, V54, P641
   LEIGHTON DA, 1972, ACTA OPHTHALMOL, V50, P815
   LOWE RF, 1970, BRIT J OPHTHALMOL, V54, P117, DOI 10.1136/bjo.54.2.117
   MANDELKORN RM, 1983, ANN OPHTHALMOL, V15, P577
   Moroi SE, 2003, AM J OPHTHALMOL, V136, P1176, DOI 10.1016/S0002-9394(03)00657-3
   Ohrt V., 1967, DIABETIC IRIDOPATHY, P22
   ORGUL S, 1994, AM J OPHTHALMOL, V117, P575, DOI 10.1016/S0002-9394(14)70061-3
   Post MH, 1930, AM J OPHTHALMOL, V13, P987
   POTASH SD, 1994, OPHTHALMOLOGY, V101, P332
   RICHARDSON TM, 1977, ARCH OPHTHALMOL-CHIC, V95, P1015, DOI 10.1001/archopht.1977.04450060101010
   RICHTER CU, 1986, ARCH OPHTHALMOL-CHIC, V104, P211, DOI 10.1001/archopht.1986.01050140065021
   RIEGER G, 1981, BRIT J OPHTHALMOL, V65, P760, DOI 10.1136/bjo.65.11.760
   RIFFENBURGH RS, 1953, AMA ARCH OPHTHALMOL, V49, P341
   Roberts D, 1997, OPTOMETRY VISION SCI, V74, P993, DOI 10.1097/00006324-199712000-00020
   Roberts DK, 2002, OPTOMETRY VISION SCI, V79, P681, DOI 10.1097/00006324-200211000-00005
   Roberts DK, 1999, J GLAUCOMA, V8, P250
   Roberts DK, 1999, OPTOMETRY VISION SCI, V76, P544, DOI 10.1097/00006324-199908000-00023
   Scheie HG., 1981, BRIT J OPHTHALMOL, V65, P254
   SEMPLE HC, 1990, AM J OPHTHALMOL, V109, P518, DOI 10.1016/S0002-9394(14)70680-4
   SMITH ME, 1975, AM J OPHTHALMOL, V79, P875, DOI 10.1016/0002-9394(75)90749-7
   Stankovic M., 1962, B MEMOIRES SOCIETE F, V75, P586
   STURROCK GD, 1976, BRIT J OPHTHALMOL, V60, P287, DOI 10.1136/bjo.60.4.287
   SUGAR HS, 1966, AM J OPHTHALMOL, V62, P499
   SUGAR HS, 1949, AM J OPHTHALMOL, V32, P90, DOI 10.1016/0002-9394(49)91112-5
   Waite JH, 1935, NEW ENGL J MED, V212, P429, DOI 10.1056/NEJM193503072121009
   Waite JH, 1935, NEW ENGL J MED, V212, P367, DOI 10.1056/NEJM193502282120901
   WILENSKY JT, 1975, AM J OPHTHALMOL, V79, P220, DOI 10.1016/0002-9394(75)90075-6
   YANOFF M, 1970, AM J OPHTHALMOL, V69, P201, DOI 10.1016/0002-9394(70)91280-8
NR 44
TC 16
Z9 17
U1 0
U2 2
PU LIPPINCOTT WILLIAMS & WILKINS
PI PHILADELPHIA
PA 530 WALNUT ST, PHILADELPHIA, PA 19106-3621 USA
SN 1057-0829
J9 J GLAUCOMA
JI J. Glaucoma
PD FEB
PY 2005
VL 14
IS 1
BP 57
EP 63
DI 10.1097/01.ijg.0000146368.21001.88
PG 7
WC Ophthalmology
WE Science Citation Index Expanded (SCI-EXPANDED)
SC Ophthalmology
GA 893GR
UT WOS:000226707800011
PM 15650606
DA 2025-03-30
ER

PT J
AU Summanen, P
   Kivitie-Kallio, S
   Norio, R
   Raitta, C
   Kivelä, T
AF Summanen, P
   Kivitie-Kallio, S
   Norio, R
   Raitta, C
   Kivelä, T
TI Mechanisms of myopia in Cohen syndrome mapped to chromosome 8q22
SO INVESTIGATIVE OPHTHALMOLOGY & VISUAL SCIENCE
LA English
DT Article
ID ADULT-ONSET MYOPIA; TERM-FOLLOW-UP; MENTAL-RETARDATION; AXIAL LENGTH;
   OPHTHALMOLOGIC FINDINGS; CLINICAL-FEATURES; PRETERM INFANTS;
   MARFAN-SYNDROME; PREMATURITY; RETINOPATHY
AB PURPOSE. To analyze the mechanisms of myopia in Cohen syndrome (Mendelian Inheritance in Man [MIM] no. 216550).
   METHODS. A cross-sectional study of 22 Finnish patients (age range, 2-57 years) with Cohen syndrome, which maps to chromosome 8q22, was undertaken to record cycloplegic refraction, keratometry (corneal power and radius of curvature), biometry (anterior chamber depth [ACD], lens thickness [LT], axial [AL] and vitreal length [VL]), and Hoffer Q-modeled lens power. These components of refraction were correlated to age and spherical equivalent (SE) at the corneal plane. Contribution to total myopia of refractive (corneal and lenticular) and axial components was modeled by multiple linear regression and by estimating the effect of deviation from population mean values.
   RESULTS. The mean SE in patients with Cohen syndrome older than 10 years was -9.35 D; the mean cylinder power, +1.70 D; and the mean anisometropia, 0.53 D. Relative to the emmetropic eye of a young adult, the AL and VL (mean, 23.9 and 16.6 mm, respectively) and lens power (mean, 30.30 D) were higher in 74% and 93% of patients, respectively, and the ACD (mean, 2.5 mm) was smaller and the IT (mean, 4.9 mm) and corneal power (mean, 45.63 D) higher than average in all patients. Corneal power (r = 0.513, P = 0.021) increased with age, but AL and VL (P = 0.46 and 0.54, respectively) and lens power (P = 0.89) did not correlate with age. The lens power decreased with AL (r = -0.564, P = 0.029) and tended to increase with corneal power V = 0.475, P = 0.074). Multiple Linear regression identified AL and corneal power as independent predictors of SE. Based on deviation from population means, the lens power explained 55%, corneal power 23%, and AL 22% of total myopia. ACD decreased and IT increased markedly with age, rendering angle-closure glaucoma a possibility.
   CONCLUSIONS. Myopia in Cohen syndrome is mainly refractive in type and is due to high corneal and lenticular power, which is otherwise rare in young patients. It may be superimposed on axial myopia, probably related to polygenic factors that determine myopia in the general population. The refractive myopia in Cohen syndrome may result from dysgenesis and atrophy of the cornea, ciliary body, and iris, which in turn cause iridial and zonular laxity and spherophakia.
C1 Univ Helsinki, Cent Hosp, Dept Ophthalmol, FIN-00029 Helsinki, Finland.
   Univ Helsinki, Cent Hosp, Dept Pediat, Div Child Neurol, FIN-00029 Helsinki, Finland.
   Finnish Family Federat, Dept Med Genet, Helsinki, Finland.
C3 University of Helsinki; Helsinki University Central Hospital; University
   of Helsinki; Helsinki University Central Hospital; Family Federation of
   Finland
RP Summanen, P (corresponding author), Univ Helsinki, Cent Hosp, Dept Ophthalmol, Haartmaninkatu 4 C,PL 220, FIN-00029 Helsinki, Finland.
EM paula.summanen@hus.fi
RI Kivelä, Tero/C-9241-2009; Summanen, P/D-3999-2009
OI Kivela, Tero/0000-0003-1198-4394
CR Altman DG, 1990, PRACTICAL STAT MED R, V1st, DOI [10.1201/9780429258589, DOI 10.1201/9780429258589]
   ARCAS MJ, 1991, ANAL ESP PEDIAT, V34, P83
   CAREY JC, 1978, J PEDIATR-US, V93, P239, DOI 10.1016/S0022-3476(78)80504-6
   Choi MY, 2000, BRIT J OPHTHALMOL, V84, P138, DOI 10.1136/bjo.84.2.138
   COHEN MM, 1973, J PEDIATR-US, V83, P280
   CRAWFORD KS, 1990, INVEST OPHTH VIS SCI, V31, P2185
   Curtin BJ., 1985, MYOPIAS BASIC SCI CL
   DOYARD P, 1983, ANN PEDIATR-PARIS, V30, P777
   FERRE P, 1982, ARCH FR PEDIATR, V39, P159
   FLEDELIUS HC, 1995, ACTA OPHTHALMOL SCAN, V73, P397
   Fox J, 2016, APPL REGRESSION ANAL, DOI DOI 10.5860/CHOICE.34-6323
   FRIEDMAN E, 1982, J CRAN GENET DEV BIO, V2, P193
   Fryns JP, 1996, CLIN GENET, V49, P237
   Godley BF, 1996, OPHTHALMOLOGY, V103, P893, DOI 10.1016/S0161-6420(96)30590-3
   GOECKE T, 1982, EUR J PEDIATR, V138, P338, DOI 10.1007/BF00442512
   Gozum N, 1997, Eur J Ophthalmol, V7, P277
   GROSVENOR T, 1993, OPTOMETRY VISION SCI, V70, P677, DOI 10.1097/00006324-199308000-00017
   HOFFER KJ, 1993, J CATARACT REFR SURG, V19, P700, DOI 10.1016/S0886-3350(13)80338-0
   Holladay JT, 1998, J CATARACT REFR SURG, V24, P57, DOI 10.1016/S0886-3350(98)80075-8
   Horn D, 2000, AM J MED GENET, V92, P285, DOI 10.1002/(SICI)1096-8628(20000605)92:4<285::AID-AJMG13>3.0.CO;2-D
   Horneber M, 1996, GRAEF ARCH CLIN EXP, V234, P71, DOI 10.1007/BF00695244
   KARLIN DB, 1976, AM J OPHTHALMOL, V81, P625, DOI 10.1016/0002-9394(76)90129-X
   Kent D, 2000, EYE, V14, P23, DOI 10.1038/eye.2000.6
   Kivitie-Kallio S, 1999, CLIN GENET, V56, P41, DOI 10.1034/j.1399-0004.1999.560106.x
   Kivitie-Kallio S, 1998, NEUROPEDIATRICS, V29, P298, DOI 10.1055/s-2007-973581
   Kivitie-Kallio S, 2000, OPHTHALMOLOGY, V107, P1737, DOI 10.1016/S0161-6420(00)00279-7
   KivitieKallio S, 1997, BRIT J HAEMATOL, V98, P308, DOI 10.1046/j.1365-2141.1997.2323049.x
   KIVITIEKALLIO S, 1999, COHEN SYNDROME CLIN, P1
   KOLCHMAINEN J, 1997, EUR J HUM GENET, V5, P206
   KONDO I, 1990, AM J MED GENET, V37, P109, DOI 10.1002/ajmg.1320370126
   KOUSSEFF BG, 1981, AM J MED GENET, V9, P25, DOI 10.1002/ajmg.1320090106
   MAUMENEE IH, 1982, BIRTH DEFECTS-ORIG, V18, P515
   MEHES K, 1988, AM J MED GENET, V31, P131, DOI 10.1002/ajmg.1320310115
   Mir S, 1998, INVEST OPHTH VIS SCI, V39, P84
   Moreno-Montanes D J, 1988, J Fr Ophtalmol, V11, P197
   NORIO R, 1984, CLIN GENET, V25, P1
   NORTH C, 1985, J MED GENET, V22, P131, DOI 10.1136/jmg.22.2.131
   NORTH KN, 1995, AM J MED GENET, V58, P54, DOI 10.1002/ajmg.1320580112
   OZTURK B, 1991, MONATSSCHR KINDERH, V139, P844
   Peltola KE, 2001, OPHTHALMOLOGY, V108, P721, DOI 10.1016/S0161-6420(00)00587-X
   Quinn GE, 2001, OPHTHALMOLOGY, V108, P343, DOI 10.1016/S0161-6420(00)00527-3
   Quinn GE, 1998, OPHTHALMOLOGY, V105, P1292, DOI 10.1016/S0161-6420(98)97036-1
   RESNICK K, 1986, OPHTHALMIC PAED GEN, V7, P1, DOI 10.3109/13816818609058036
   ROBERTSON JE, 1989, BASIC SCI INHERITED, P469
   STEINLEIN O, 1991, AM J MED GENET, V41, P196, DOI 10.1002/ajmg.1320410213
   Strenk SA, 1999, INVEST OPHTH VIS SCI, V40, P1162
   TAHVANAINEN E, 1994, NAT GENET, V7, P201, DOI 10.1038/ng0694-201
   Tyni T, 1998, OPHTHALMOLOGY, V105, P810, DOI 10.1016/S0161-6420(98)95019-9
   WARBURG M, 1990, OPHTHALMIC PAED GEN, V11, P7, DOI 10.3109/13816819009012943
   WIESEL TN, 1979, INVEST OPHTH VIS SCI, V18, P1232
   Wilkin DJ, 1998, AM J MED GENET, V80, P121, DOI 10.1002/(SICI)1096-8628(19981102)80:2<121::AID-AJMG6>3.3.CO;2-D
   Wilson MC, 1996, AM J OPHTHALMOL, V122, P727, DOI 10.1016/S0002-9394(14)70494-5
   ZETLER S, 1987, KLIN PADIATR, V199, P55, DOI 10.1055/s-2008-1026761
NR 53
TC 16
Z9 22
U1 0
U2 1
PU ASSOC RESEARCH VISION OPHTHALMOLOGY INC
PI ROCKVILLE
PA 12300 TWINBROOK PARKWAY, ROCKVILLE, MD 20852-1606 USA
SN 0146-0404
EI 1552-5783
J9 INVEST OPHTH VIS SCI
JI Invest. Ophthalmol. Vis. Sci.
PD MAY
PY 2002
VL 43
IS 5
BP 1686
EP 1693
PG 8
WC Ophthalmology
WE Science Citation Index Expanded (SCI-EXPANDED)
SC Ophthalmology
GA 548FN
UT WOS:000175378100057
PM 11980891
DA 2025-03-30
ER

PT J
AU Nicolela, MT
   Martinez-Bello, C
   Morrison, CA
   Leblanc, RP
   Lemij, HG
   Colen, TP
   Chauhan, BC
AF Nicolela, MT
   Martinez-Bello, C
   Morrison, CA
   Leblanc, RP
   Lemij, HG
   Colen, TP
   Chauhan, BC
TI Scanning laser polarimetry in a selected group of patients with glaucoma
   and normal controls
SO AMERICAN JOURNAL OF OPHTHALMOLOGY
LA English
DT Article; Proceedings Paper
CT Annual Meeting of the Association-for-Research-and-Visual-Sciences
CY 2000
CL FT LAUDERDALE, FLORIDA
SP Assoc Res & Visual Sci
ID NERVE-FIBER LAYER; VISUAL-FIELD; HUMAN EYES; OPTIC DISK; THICKNESS;
   DIAGNOSIS; ANALYZER
AB - PURPOSE: To evaluate the ability of scanning laser polarimetry to discriminate between subjects with glaucoma with specific patterns of visual field defect and normal controls.
   - METHODS: This cross,sectional, prospective study in a glaucoma practice, focused on subjects with glaucoma with predefined types of visual field defect, including advanced (group A, n = 14), localized (group L, n = 46), or mixed (diffuse and localized) defects (group M, n = 22) and normal controls (n = 32). Scanning laser polarimetry was performed in one study eye per subject. Two methods of analysis were used: a subjective analysis, in which examination printouts with the image of the optic disk manually blocked were classified by two observers masked to the diagnosis, and a logistic regression analysis of the retardation parameters included in the printouts.
   - RESULTS: The observers correctly identified 97% of the controls and 68% of subjects with glaucoma (overall correct classification of 77%), with 93%, 70%, and 47% of patients from groups A, L, and M, respectively, being correctly identified. The best discrimination obtained with the logistic regression correctly identified 69% of controls and 94% of glaucoma subjects (overall correct classification of 87%). The performance was only slightly better for cases from group A compared with L and M.
   - CONCLUSIONS: Subjective assessment of the scanning laser polarimetry standard printout of single eyes might not be sensitive enough to detect cases of glaucoma with localized or milder mixed types of visual field defect. The discriminating ability of scanning laser polarimetry im, proves slightly when logistic regression analysis is employed. (C) 2001 by Elsevier Science Inc. All rights reserved.
C1 Rotterdam Eye Hosp, Glaucoma Serv, Rotterdam, Netherlands.
   Dalhousie Univ, Dept Ophthalmol, Halifax, NS, Canada.
C3 Rotterdam Eye Hospital; Dalhousie University
RP Nicolela, MT (corresponding author), Eye Care Ctr, 1278 Tower Rd, Halifax, NS B3H 2Y9, Canada.
RI Lemij, Hans/HKE-3597-2023
OI Chauhan, Balwantray/0000-0002-7936-6907
CR AIRAKSINEN PJ, 1983, ACTA OPHTHALMOL, V61, P186
   [Anonymous], 1996, GLAUCOMAS
   Choplin NT, 1998, OPHTHALMOLOGY, V105, P2068, DOI 10.1016/S0161-6420(98)91127-7
   Dichtl A, 1999, GRAEF ARCH CLIN EXP, V237, P474, DOI 10.1007/s004170050264
   Harwerth RS, 1999, INVEST OPHTH VIS SCI, V40, P2242
   HITCHINGS RA, 1987, EYE-T OPHTH SOC UK, V1, P621, DOI 10.1038/eye.1987.96
   Hollo G, 1997, BRIT J OPHTHALMOL, V81, P857, DOI 10.1136/bjo.81.10.857
   Horn FK, 1999, J GLAUCOMA, V8, P353
   Kerrigan-Baumrind LA, 2000, INVEST OPHTH VIS SCI, V41, P741
   Lee VWH, 1999, OPHTHALMOLOGY, V106, P1006, DOI 10.1016/S0161-6420(99)00524-2
   Morgan JE, 1998, BRIT J OPHTHALMOL, V82, P684, DOI 10.1136/bjo.82.6.684
   Morgan JE, 2000, AM J OPHTHALMOL, V129, P76, DOI 10.1016/S0002-9394(99)00267-6
   QUIGLEY HA, 1992, OPHTHALMOLOGY, V99, P19
   QUIGLEY HA, 1989, AM J OPHTHALMOL, V107, P453, DOI 10.1016/0002-9394(89)90488-1
   SOMMER A, 1995, AM J OPHTHALMOL, V120, P665, DOI 10.1016/S0002-9394(14)72214-7
   SOMMER A, 1977, ARCH OPHTHALMOL-CHIC, V95, P2149
   SOMMER A, 1991, ARCH OPHTHALMOL-CHIC, V109, P77, DOI 10.1001/archopht.1991.01080010079037
   TjonFoSang MJ, 1996, AM J OPHTHALMOL, V122, P220, DOI 10.1016/S0002-9394(14)72013-6
   TjonFoSang MJ, 1997, AM J OPHTHALMOL, V123, P62, DOI 10.1016/S0002-9394(14)70993-6
   Trible JR, 1999, ARCH OPHTHALMOL-CHIC, V117, P1298, DOI 10.1001/archopht.117.10.1298
   Varma R, 1996, OPHTHALMOLOGY, V103, P2114, DOI 10.1016/S0161-6420(96)30381-3
   WEINREB RN, 1990, ARCH OPHTHALMOL-CHIC, V108, P557, DOI 10.1001/archopht.1990.01070060105058
   WEINREB RN, 1995, AM J OPHTHALMOL, V119, P627, DOI 10.1016/S0002-9394(14)70221-1
   Weinreb RN, 1998, ARCH OPHTHALMOL-CHIC, V116, P1583, DOI 10.1001/archopht.116.12.1583
   Weinreb RN, 1999, ARCH OPHTHALMOL-CHIC, V117, P1403, DOI 10.1001/archopht.117.10.1403
   Yamada N, 2000, J GLAUCOMA, V9, P254
   LASER DIAGNOSTIC TEC
NR 27
TC 16
Z9 18
U1 0
U2 0
PU ELSEVIER SCIENCE INC
PI NEW YORK
PA 655 AVENUE OF THE AMERICAS, NEW YORK, NY 10010 USA
SN 0002-9394
J9 AM J OPHTHALMOL
JI Am. J. Ophthalmol.
PD DEC
PY 2001
VL 132
IS 6
BP 845
EP 854
DI 10.1016/S0002-9394(01)01215-6
PG 10
WC Ophthalmology
WE Conference Proceedings Citation Index - Science (CPCI-S); Science Citation Index Expanded (SCI-EXPANDED)
SC Ophthalmology
GA 498JT
UT WOS:000172506900005
PM 11730647
DA 2025-03-30
ER

PT J
AU Yi, YG
   Jiang, Y
   Zhou, B
   Zhang, NY
   Dai, JY
   Zeng, QQ
   Zhou, W
AF Yi, Yugen
   Jiang, Yan
   Zhou, Bin
   Zhang, Ningyi
   Dai, Jiangyan
   Zeng, Qinqin
   Zhou, Wei
TI C2FTFNet: Coarse-to-fine transformer network for joint optic disc and
   cup segmentation
SO COMPUTERS IN BIOLOGY AND MEDICINE
LA English
DT Article
DE U-net; Circular hough transform; Transformer; Multi-scale dense skip
   connection; Optic disc and cup segmentation
ID CONVOLUTIONAL NEURAL-NETWORKS; NERVE HEAD; IMAGE; GLAUCOMA
AB Glaucoma is a leading cause of worldwide blindness and visual impairment, making early screening and diagnosis is crucial to prevent vision loss. Cup-to-Disk Ratio (CDR) evaluation serves as a widely applied approach for effective glaucoma screening. At present, deep learning methods have exhibited outstanding performance in optic disk (OD) and optic cup (OC) segmentation and maturely deployed in CAD system. However, owning to the complexity of clinical data, these techniques could be constrained. Therefore, an original Coarse-to-Fine Transformer Network (C2FTFNet) is designed to segment OD and OC jointly , which is composed of two stages. In the coarse stage, to eliminate the effects of irrelevant organization on the segmented OC and OD regions, we employ U-Net and Circular Hough Transform (CHT) to segment the Region of Interest (ROI) of OD. Meanwhile, a TransUnet3+ model is designed in the fine segmentation stage to extract the OC and OD regions more accurately from ROI. In this model, to alleviate the limitation of the receptive field caused by traditional convolutional methods, a Transformer module is introduced into the backbone to capture long-distance dependent features for retaining more global information. Then, a Multi-Scale Dense Skip Connection (MSDC) module is proposed to fuse the low-level and high-level features from different layers for reducing the semantic gap among different level features. Comprehensive experiments conducted on DRIONS-DB, Drishti-GS, and REFUGE datasets validate the superior effectiveness of the proposed C2FTFNet compared to existing state-of-theart approaches.
C1 [Yi, Yugen; Jiang, Yan; Zhou, Bin; Zhang, Ningyi] Jiangxi Normal Univ, Sch Software, Nanchang 330022, Peoples R China.
   [Dai, Jiangyan] Weifang Univ, Sch Comp Engn, Weifang 261061, Peoples R China.
   [Zeng, Qinqin] Nanchang Univ, Affiliated Hosp 2, Dept Ophthalmol, Nanchang 330006, Peoples R China.
   [Zhou, Wei] Shenyang Aerosp Univ, Coll Comp Sci, Shenyang 110136, Peoples R China.
   [Yi, Yugen] Jiangxi Prov Engn Res Ctr Blockchain Data Secur &, Nanchang 330022, Peoples R China.
C3 Jiangxi Normal University; Weifang University; Nanchang University;
   Shenyang Aerospace University
RP Dai, JY (corresponding author), Weifang Univ, Sch Comp Engn, Weifang 261061, Peoples R China.; Zhou, W (corresponding author), Shenyang Aerosp Univ, Coll Comp Sci, Shenyang 110136, Peoples R China.
EM daijy@wfu.edu.cn; zhouweineu@outlook.com
RI dai, jiangyan/G-1692-2013; 张, 宁毅/IXX-0057-2023; Zhou, Bin/LVS-2151-2024
FU National Natural Science Foundation of China [62062040, 62006174,
   62102270]; Outstanding Youth Project of Jiangxi Natural Science
   Foundation [20212ACB212003]; Jiangxi Province Key Subject Academic and
   Technical Leader Funding Project [20212BCJ23017]; Natural Sci-ence
   Foundation of Liaoning province [2023-MS-246]; Weifang Science and
   Technology Development Plan Project [2020GX003]; Natural Science
   Foundation of Jiangxi Province [20212BAB212006]
FX This work is supported by the National Natural Science Foundation of
   China (Nos. 62062040, 62006174, 62102270) , the Outstanding Youth
   Project of Jiangxi Natural Science Foundation (No. 20212ACB212003) , the
   Jiangxi Province Key Subject Academic and Technical Leader Funding
   Project (No. 20212BCJ23017) , Natural Sci-ence Foundation of Liaoning
   province (No. 2023-MS-246) , the Weifang Science and Technology
   Development Plan Project (No. 2020GX003) and the Natural Science
   Foundation of Jiangxi Province (20212BAB212006) .
CR Abdullah M, 2016, PEERJ, V4, DOI 10.7717/peerj.2003
   Aja-Fernández S, 2015, KNOWL-BASED SYST, V83, P1, DOI 10.1016/j.knosys.2015.02.029
   Al-Bander B, 2018, BIOMED SIGNAL PROCES, V40, P91, DOI 10.1016/j.bspc.2017.09.008
   Alawad M, 2022, CLIN OPHTHALMOL, V16, P747, DOI 10.2147/OPTH.S348479
   Aljabri M, 2022, NEUROCOMPUTING, V506, P311, DOI 10.1016/j.neucom.2022.07.070
   Almazroa A, 2015, J OPHTHALMOL, V2015, DOI 10.1155/2015/180972
   Almubarak H, 2020, APPL SCI-BASEL, V10, DOI 10.3390/app10113833
   Asiri N, 2019, ARTIF INTELL MED, V99, DOI 10.1016/j.artmed.2019.07.009
   Blanco M, 2006, LECT NOTES COMPUT SC, V4029, P712, DOI 10.1007/11785231_74
   Carmona EJ, 2008, ARTIF INTELL MED, V43, P243, DOI 10.1016/j.artmed.2008.04.005
   Chen CL, 2021, APPL INTELL, V51, P3880, DOI 10.1007/s10489-020-01956-1
   Chen SY, 2021, COMPUT BIOL MED, V135, DOI 10.1016/j.compbiomed.2021.104551
   Chen X, 2019, PROC CVPR IEEE, P11624, DOI 10.1109/CVPR.2019.01190
   Cheng J, 2013, IEEE T MED IMAGING, V32, P1019, DOI 10.1109/TMI.2013.2247770
   Chi JN, 2023, COMPUT BIOL MED, V153, DOI 10.1016/j.compbiomed.2022.106453
   Cremers D, 2007, INT J COMPUT VISION, V72, P195, DOI 10.1007/s11263-006-8711-1
   Dosovitskiy A., 2021, INT C LEARNING REPRE
   Fan Z, 2018, IEEE J BIOMED HEALTH, V22, P224, DOI 10.1109/JBHI.2017.2723678
   Feng SL, 2020, IEEE T MED IMAGING, V39, P3008, DOI 10.1109/TMI.2020.2983721
   Fu HZ, 2018, IEEE T MED IMAGING, V37, P1597, DOI 10.1109/TMI.2018.2791488
   Gu ZW, 2019, IEEE T MED IMAGING, V38, P2281, DOI 10.1109/TMI.2019.2903562
   Guo LY, 2015, COMPUT IND, V69, P72, DOI 10.1016/j.compind.2014.09.005
   Guo XX, 2022, COMPUT BIOL MED, V150, DOI 10.1016/j.compbiomed.2022.106094
   Guo YF, 2022, NEURAL COMPUT APPL, V34, P11885, DOI 10.1007/s00521-022-07078-8
   Haider A, 2022, EXPERT SYST APPL, V207, DOI 10.1016/j.eswa.2022.117968
   He KM, 2016, PROC CVPR IEEE, P770, DOI 10.1109/CVPR.2016.90
   He YL, 2022, MED PHYS, V49, P3144, DOI 10.1002/mp.15546
   Huang HM, 2020, INT CONF ACOUST SPEE, P1055, DOI [10.1109/ICASSP40776.2020.9053405, 10.1109/icassp40776.2020.9053405]
   Iqbal S, 2022, COMPUT BIOL MED, V151, DOI 10.1016/j.compbiomed.2022.106277
   Jha D, 2019, IEEE INT SYM MULTIM, P225, DOI 10.1109/ISM46123.2019.00049
   Jiang YM, 2020, IEEE T BIO-MED ENG, V67, P335, DOI 10.1109/TBME.2019.2913211
   Kanse SS, 2019, J INTELL SYST, V28, P43, DOI 10.1515/jisys-2016-0258
   Li T, 2021, MED IMAGE ANAL, V69, DOI 10.1016/j.media.2021.101971
   Li ZW, 2022, IEEE T NEUR NET LEAR, V33, P6999, DOI 10.1109/TNNLS.2021.3084827
   Liu BY, 2021, BMC MED IMAGING, V21, DOI 10.1186/s12880-020-00528-6
   Liu J, 2008, C IND ELECT APPL, P1828, DOI 10.1109/ICIEA.2008.4582835
   Liu LL, 2020, NEUROCOMPUTING, V409, P244, DOI 10.1016/j.neucom.2020.05.070
   Liu SP, 2019, COMPUT BIOL MED, V115, DOI 10.1016/j.compbiomed.2019.103485
   Long J, 2015, PROC CVPR IEEE, P3431, DOI 10.1109/CVPR.2015.7298965
   Mary MCVS, 2015, BIOMED SIGNAL PROCES, V18, P19, DOI 10.1016/j.bspc.2014.11.003
   Mendels F., 1999, P IRISH MACHINE VISI, P103
   Minaee S, 2022, IEEE T PATTERN ANAL, V44, P3523, DOI 10.1109/TPAMI.2021.3059968
   Mohan D, 2018, IEEE IMAGE PROC, P4038, DOI 10.1109/ICIP.2018.8451543
   Morales S, 2013, IEEE T MED IMAGING, V32, P786, DOI 10.1109/TMI.2013.2238244
   Oktay O, 2018, ARXIV180403999
   Orlando JI, 2020, MED IMAGE ANAL, V59, DOI 10.1016/j.media.2019.101570
   Pachade S, 2021, MED IMAGE ANAL, V74, DOI 10.1016/j.media.2021.102253
   Quigley HA, 2006, BRIT J OPHTHALMOL, V90, P262, DOI 10.1136/bjo.2005.081224
   Ramani RG, 2020, BIOMED SIGNAL PROCES, V58, DOI 10.1016/j.bspc.2019.101832
   Rawat W, 2017, NEURAL COMPUT, V29, P2352, DOI [10.1162/NECO_a_00990, 10.1162/neco_a_00990]
   Rehman ZU, 2019, EXPERT SYST APPL, V120, P461, DOI 10.1016/j.eswa.2018.12.008
   Ronneberger O, 2015, LECT NOTES COMPUT SC, V9351, P234, DOI 10.1007/978-3-319-24574-4_28
   Sengupta S, 2020, ARTIF INTELL MED, V102, DOI 10.1016/j.artmed.2019.101758
   Sevastopolsky A., 2017, Pattern Recognition and Image Analysis, V27, P618, DOI 10.1134/S1054661817030269
   Sevastopolsky A, 2019, PROC SPIE, V10949, DOI 10.1117/12.2511572
   Shalaby WS, 2022, SURV OPHTHALMOL, V67, P1062, DOI 10.1016/j.survophthal.2021.12.003
   Shinde R., 2021, INTELL BASED MED, V5, P100038, DOI DOI 10.1016/J.IBMED.2021.100038
   Singh LK, 2021, MED BIOL ENG COMPUT, V59, P333, DOI 10.1007/s11517-020-02307-5
   Sivaswamy J, 2014, I S BIOMED IMAGING, P53, DOI 10.1109/ISBI.2014.6867807
   Sun JD, 2022, IEEE SIGNAL PROC LET, V29, P697, DOI 10.1109/LSP.2022.3151549
   Tay Y, 2023, ACM COMPUT SURV, V55, DOI 10.1145/3530811
   Thakur N, 2019, EXPERT SYST APPL, V127, P308, DOI 10.1016/j.eswa.2019.03.009
   Tham YC, 2014, OPHTHALMOLOGY, V121, P2081, DOI 10.1016/j.ophtha.2014.05.013
   Walter T., 2001, ISMDA, P282
   Wang SJ, 2019, IEEE T MED IMAGING, V38, P2485, DOI 10.1109/TMI.2019.2899910
   Wong DWK, 2008, IEEE ENG MED BIO, P2266, DOI 10.1109/IEMBS.2008.4649648
   Wu J, 2022, LECT NOTES COMPUT SC, V13432, P614, DOI 10.1007/978-3-031-16434-7_59
   Wu ZD, 2021, J ORGAN END USER COM, V33, DOI 10.4018/JOEUC.292526
   Wu ZD, 2022, COMPUT BIOL MED, V147, DOI 10.1016/j.compbiomed.2022.105726
   Wu ZD, 2021, KNOWL-BASED SYST, V220, DOI 10.1016/j.knosys.2021.106952
   Wu ZD, 2021, WORLD WIDE WEB, V24, P25, DOI 10.1007/s11280-020-00830-x
   Wu ZD, 2020, KNOWL-BASED SYST, V195, DOI 10.1016/j.knosys.2020.105679
   Wu Zongda, 2023, ACM Transactions on Asian and Low-Resource Language Information Processing, V22, P1, DOI 10.1145/3571731
   Xie XW, 2022, COMPUT ELECTR ENG, V101, DOI 10.1016/j.compeleceng.2022.108029
   Zahoor MN, 2017, IEEE ACCESS, V5, P12293, DOI 10.1109/ACCESS.2017.2723320
   Zhang H., 2023, COMPUT BIOL MED
   Zhang KH, 2010, IMAGE VISION COMPUT, V28, P668, DOI 10.1016/j.imavis.2009.10.009
   Zhao ZQ, 2019, IEEE T NEUR NET LEAR, V30, P3212, DOI 10.1109/TNNLS.2018.2876865
   Zhou W, 2022, INT J INTELL SYST, V37, P11482, DOI 10.1002/int.23051
   Zhou ZW, 2018, LECT NOTES COMPUT SC, V11045, P3, DOI 10.1007/978-3-030-00889-5_1
   Zhu QL, 2021, BIOMED OPT EXPRESS, V12, P6529, DOI 10.1364/BOE.434841
   Zilly J, 2017, COMPUT MED IMAG GRAP, V55, P28, DOI 10.1016/j.compmedimag.2016.07.012
NR 83
TC 15
Z9 15
U1 2
U2 14
PU PERGAMON-ELSEVIER SCIENCE LTD
PI OXFORD
PA THE BOULEVARD, LANGFORD LANE, KIDLINGTON, OXFORD OX5 1GB, ENGLAND
SN 0010-4825
EI 1879-0534
J9 COMPUT BIOL MED
JI Comput. Biol. Med.
PD SEP
PY 2023
VL 164
AR 107215
DI 10.1016/j.compbiomed.2023.107215
EA JUL 2023
PG 16
WC Biology; Computer Science, Interdisciplinary Applications; Engineering,
   Biomedical; Mathematical & Computational Biology
WE Science Citation Index Expanded (SCI-EXPANDED)
SC Life Sciences & Biomedicine - Other Topics; Computer Science;
   Engineering; Mathematical & Computational Biology
GA P1PA3
UT WOS:001048418200001
PM 37481947
DA 2025-03-30
ER

PT J
AU Hou, K
   Bradley, C
   Herbert, P
   Johnson, C
   Wall, M
   Ramulu, PY
   Unberath, M
   Yohannan, J
AF Hou, Kaihua
   Bradley, Chris
   Herbert, Patrick
   Johnson, Chris
   Wall, Michael
   Ramulu, Pradeep Y.
   Unberath, Mathias
   Yohannan, Jithin
TI Predicting Visual Field Worsening with Longitudinal OCT Data Using a
   Gated Transformer Network
SO OPHTHALMOLOGY
LA English
DT Article
DE Artificial intelligence; Deep learning; Glaucoma; OCT; Visual field
ID NERVE-FIBER LAYER; GLAUCOMA; PROGRESSION; THICKNESS; DESIGN
AB Purpose: To identify visual field (VF) worsening from longitudinal OCT data using a gated transformer network (GTN) and to examine how GTN performance varies for different definitions of VF worsening and different stages of glaucoma severity at baseline.Design: Retrospective longitudinal cohort study.Participants: A total of 4211 eyes (2666 patients) followed up at the Johns Hopkins Wilmer Eye Institute with at least 5 reliable VF results and 1 reliable OCT scan within 1 year of each reliable VF test.Methods: For each eye, we used 3 trend-based methods (mean deviation [MD] slope, VF index slope, and pointwise linear regression) and 3 event-based methods (Guided Progression Analysis, Collaborative Initial Glaucoma Treatment Study scoring system, and Advanced Glaucoma Intervention Study [AGIS] scoring system) to define VF worsening. Additionally, we developed a "majority of 6" algorithm (M6) that classifies an eye as worsening if 4 or more of the 6 aforementioned methods classified the eye as worsening. Using these 7 reference standards for VF worsening, we trained 7 GTNs that accept a series of at least 5 as input OCT scans and provide as output a probability of VF worsening. Gated transformer network performance was compared with nonedeep learning models with the same serial OCT input from previous studiesdlinear mixed-effects models (MEMs) and naive Bayes classifiers (NBCs)dusing the same training sets and reference standards as for the GTN.Main Outcome Measures: Area under the receiver operating characteristic curve (AUC).Results: The M6 labeled 63 eyes (1.50%) as worsening. The GTN achieved an AUC of 0.97 (95% confidence interval, 0.88e1.00) when trained with M6. Gated transformer networks trained and optimized with the other 6 reference standards showed an AUC ranging from 0.78 (MD slope) to 0.89 (AGIS). The 7 GTNs outperformed all 7 MEMs and all 7 NBCs accordingly. Gated transformer network performance was worse for eyes with more severe glaucoma at baseline.Conclusions: Gated transformer network models trained with OCT data may be used to identify VF worsening. After further validation, implementing such models in clinical practice may allow us to track functional worsening of glaucoma with less onerous structural testing.
C1 [Hou, Kaihua; Unberath, Mathias; Yohannan, Jithin] Johns Hopkins Univ, Baltimore, MD USA.
   [Bradley, Chris; Herbert, Patrick; Ramulu, Pradeep Y.; Unberath, Mathias; Yohannan, Jithin] Johns Hopkins Med, Baltimore, MD USA.
   [Johnson, Chris; Wall, Michael] Univ Iowa, Iowa City, IA USA.
   [Yohannan, Jithin] Wilmer Eye Inst, 600 North Wolfe St, Baltimore, MD 21287 USA.
C3 Johns Hopkins University; Johns Hopkins University; Johns Hopkins
   Medicine; University of Iowa; Johns Hopkins University; Johns Hopkins
   Medicine
RP Yohannan, J (corresponding author), Wilmer Eye Inst, 600 North Wolfe St, Baltimore, MD 21287 USA.
EM jyohann1@jhmi.edu
RI Johnson, Chris/A-7275-2008
OI Hou, Kaihua/0000-0002-5534-8341; Wall, Michael/0000-0002-9802-4806;
   Johnson, Chris/0000-0002-0090-630X; Yohannan, Jithin/0000-0002-4741-0782
FU National Eye Institute, National Institues of Health, Bethesda, Maryland
   [5 K23 EY032204-02]; Research to Prevent Blindness, Inc., New York, New
   York; Perfuse Therapeutics
FX Supported by the National Eye Institute, National Institues of Health,
   Bethesda, Maryland (grant nos.: 5 K23 EY032204-02 [J.Y.] and Perfuse
   Therapeutics [P.Y.R.] ) ; and Research to Prevent Blindness, Inc., New
   York, New York (unrestricted grant [J.Y.] ) . The sponsor or funding
   organization had no role in the design or conduct of this research.
CR Artes PH, 2010, ARCH OPHTHALMOL-CHIC, V128, P1528, DOI 10.1001/archophthalmol.2010.292
   Boston CS., Monitoring glaucoma progression with OCT
   Bussel II, 2014, BRIT J OPHTHALMOL, V98, P15, DOI 10.1136/bjophthalmol-2013-304326
   Casas-Llera P, 2009, BRIT J OPHTHALMOL, V93, P1576, DOI 10.1136/bjo.2009.158097
   Chauhan BC, 2014, INVEST OPHTH VIS SCI, V55, P4135, DOI 10.1167/iovs.14-14643
   Clopper CJ, 1934, BIOMETRIKA, V26, P404, DOI 10.1093/biomet/26.4.404
   Dosovitskiy A., 2020, An Image is Worth 16x16 Words: Transformers for Image Recognition at Scale, DOI DOI 10.48550/ARXIV.2010.11929
   GAASTERLAND DE, 1994, OPHTHALMOLOGY, V101, P1445
   Glen FC, 2014, BMJ OPEN, V4, DOI 10.1136/bmjopen-2013-003996
   Heijl A, 2003, ACTA OPHTHALMOL SCAN, V81, P286, DOI 10.1034/j.1600-0420.2003.00070.x
   Heijl A, 2019, AM J OPHTHALMOL, V198, P154, DOI 10.1016/j.ajo.2018.10.010
   Hood DC, 2007, PROG RETIN EYE RES, V26, P688, DOI 10.1016/j.preteyeres.2007.08.001
   Leske MC, 1999, OPHTHALMOLOGY, V106, P2144, DOI 10.1016/S0161-6420(99)90497-9
   Liu MH, 2021, Arxiv, DOI [arXiv:2103.14438, 10.48550/arXiv.2103.14438]
   Medeiros FA, 2009, INVEST OPHTH VIS SCI, V50, P5741, DOI 10.1167/iovs.09-3715
   MORGAN RK, 1991, ARCH OPHTHALMOL-CHIC, V109, P1690, DOI 10.1001/archopht.1991.01080120074029
   Musch DC, 1999, OPHTHALMOLOGY, V106, P653, DOI 10.1016/S0161-6420(99)90147-1
   Mwanza JC, 2015, INVEST OPHTH VIS SCI, V56, P6344, DOI 10.1167/iovs.15-17248
   Mwanza JC, 2015, BRIT J OPHTHALMOL, V99, P732, DOI 10.1136/bjophthalmol-2014-305745
   Nouri-Mahdavi K, 2021, AM J OPHTHALMOL, V226, P172, DOI 10.1016/j.ajo.2021.01.023
   Quigley HA, 2006, BRIT J OPHTHALMOL, V90, P262, DOI 10.1136/bjo.2005.081224
   Rabiolo A, 2019, TRANSL VIS SCI TECHN, V8, DOI 10.1167/tvst.8.5.2
   Ramulu PY, 2019, AM J OPHTHALMOL, V200, P169, DOI 10.1016/j.ajo.2018.12.021
   Ramulu PY, 2013, INVEST OPHTH VIS SCI, V54, P666, DOI 10.1167/iovs.12-10618
   Saeedi OJ, 2019, OPHTHALMOLOGY, V126, P822, DOI 10.1016/j.ophtha.2019.01.029
   Sung MS, 2019, J GLAUCOMA, V28, P1006, DOI 10.1097/IJG.0000000000001374
   Tham YC, 2014, OPHTHALMOLOGY, V121, P2081, DOI 10.1016/j.ophtha.2014.05.013
   Tseng B, AGIS VISUAL FIELD SC
   Usunier N., 2020, EUROPEAN C COMPUTER, P213, DOI [10.48550/arXiv.2005.12872, DOI 10.1007/978-3-030-58452-813]
   Vaswani A, 2017, ADV NEUR IN, V30
   Yohannan J, 2020, OPHTHALMOLOGY, V127, P167, DOI 10.1016/j.ophtha.2019.08.027
   Yohannan J, 2017, OPHTHALMOLOGY, V124, P1612, DOI 10.1016/j.ophtha.2017.04.035
   YOUDEN WJ, 1950, CANCER-AM CANCER SOC, V3, P32, DOI 10.1002/1097-0142(1950)3:1<32::AID-CNCR2820030106>3.0.CO;2-3
NR 33
TC 15
Z9 16
U1 0
U2 3
PU ELSEVIER SCIENCE INC
PI NEW YORK
PA STE 800, 230 PARK AVE, NEW YORK, NY 10169 USA
SN 0161-6420
EI 1549-4713
J9 OPHTHALMOLOGY
JI Ophthalmology
PD AUG
PY 2023
VL 130
IS 8
BP 854
EP 862
DI 10.1016/j.ophtha.2023.03.019
EA JUL 2023
PG 9
WC Ophthalmology
WE Science Citation Index Expanded (SCI-EXPANDED)
SC Ophthalmology
GA FS4T9
UT WOS:001147838900001
PM 37003520
OA Bronze, Green Accepted
DA 2025-03-30
ER

PT J
AU Haider, A
   Arsalan, M
   Park, C
   Sultan, H
   Park, KR
AF Haider, Adnan
   Arsalan, Muhammad
   Park, Chanhum
   Sultan, Haseeb
   Park, Kang Ryoung
TI Exploring deep feature-blending capabilities to assist glaucoma
   screening
SO APPLIED SOFT COMPUTING
LA English
DT Article
DE Deep learning; Optic disc and optic cup segmentation; Glaucoma
   diagnosis; Computer-assisted diagnosis; ESS-Net and FBSS-Net
ID JOINT OPTIC DISC; CUP SEGMENTATION; RETINAL IMAGES; BOUNDARY
AB Over the last three decades, computer vision has had a vital role in the healthcare sector by providing soft computing-based robust and intelligent diagnostic solutions. Glaucoma is a critical ophthalmic disease that can trigger irreversible loss of vision. The number of patients with glaucoma is increasing dramatically worldwide. Manual ophthalmic assessment of glaucoma detection is a tedious, error-prone, time-consuming, and subjective task. Therefore, computer-assisted automatic glaucoma diagnosis methods are required to strengthen existing diagnostic methods with their robust performance. Optic disc (OD) and optic cup (OC) segmentation have a key role in glaucoma detection. Accurate segmentation of the OD and OC provides valuable computational and clinical details that can substantially assist in the glaucoma screening process. Retinal fundus images have extensive variations in terms of size, shape, pixel intensity values, and background effects that make segmentation challenging. To mitigate these challenges, we developed two novel networks for accurate OD and OC segmentation. An efficient shallow segmentation network (ESS-Net) is the base network whereas a feature-blending-based shallow segmentation network (FBSS-Net) is the final network of this work. ESS-Net is a shallow architecture with a maximum-depth semantic preservation block for accurate segmentation, while FBSS-Net uses internal and external feature blending to improve overall segmentation performance.To confirm their effectiveness, we evaluated both networks using four publicly available datasets; REFUGE, Drions-DB, Drishti-GS, and Rim-One-r3. The proposed methods exhibited excellent segmen-tation performance, requiring a small number of trainable parameters (3.02 million parameters).(c) 2022 The Author(s). Published by Elsevier B.V. This is an open access article under the CC BY license (http://creativecommons.org/licenses/by/4.0/).
C1 [Haider, Adnan; Arsalan, Muhammad; Park, Chanhum; Sultan, Haseeb; Park, Kang Ryoung] Dongguk Univ, Div Elect & Elect Engn, 30 Pildong Ro 1-Gil, Seoul 04620, South Korea.
C3 Dongguk University
RP Park, KR (corresponding author), Dongguk Univ, Div Elect & Elect Engn, 30 Pildong Ro 1-Gil, Seoul 04620, South Korea.
EM parkgr@dongguk.edu
RI HAIDER, ADNAN/IXL-4032-2023; Arsalan, Muhammad/JXQ-7133-2024
OI HAIDER, ADNAN/0000-0003-2240-2708; Arsalan,
   Muhammad/0000-0003-1868-5207; Sultan, Haseeb/0000-0002-3562-3369
FU National Re-search Foundation of Korea (NRF) - Ministry of Science and
   ICT (MSIT) [NRF-2021R1F1A1045587]; NRF - MSIT through the Basic Science
   Research Program [NRF-2022R1F1A1064291]; MSIT, Korea, underthe ITRC
   (Information Technology Research Center) support program
   [IITP-2022-2020-0-01789]
FX This research was supported in part by the National Research Foundation
   of Korea (NRF) funded by the Ministry of Science and ICT (MSIT) through
   the Basic Science Research Program (NRF-2021R1F1A1045587) , in part by
   the NRF funded by the MSIT through the Basic Science Research Program
   (NRF-2022R1F1A1064291) , and in part by the MSIT, Korea, underthe ITRC
   (Information Technology Research Center) support program
   (IITP-2022-2020-0-01789) supervised by the IITP (Insti-tute for
   Information & Communications Technology Planning & Evaluation) .
CR Al-Bander B, 2018, SYMMETRY-BASEL, V10, DOI 10.3390/sym10040087
   Aljazaeri M., 2020, P INT C ARTIFICIAL I, P1
   Almubarak H, 2020, APPL SCI-BASEL, V10, DOI 10.3390/app10113833
   [Anonymous], 2022, GEFORCE GTX 1070
   [Anonymous], 2018, Journal of Computers
   [Anonymous], 2022, MATLAB R2020B
   [Anonymous], 2022, DONGGUK ESS NET FBSS
   Arsalan M, 2022, J PERS MED, V12, DOI 10.3390/jpm12020124
   Arsalan M, 2022, J PERS MED, V12, DOI 10.3390/jpm12010007
   Arsalan M, 2020, SENSORS-BASEL, V20, DOI 10.3390/s20123454
   Badrinarayanan V, 2017, IEEE T PATTERN ANAL, V39, P2481, DOI 10.1109/TPAMI.2016.2644615
   Bengani S, 2021, MULTIMED TOOLS APPL, V80, P3443, DOI 10.1007/s11042-020-09778-6
   Bian XS, 2020, COMPUT METH PROG BIO, V197, DOI 10.1016/j.cmpb.2020.105717
   Carmona EJ, 2008, ARTIF INTELL MED, V43, P243, DOI 10.1016/j.artmed.2008.04.005
   Chai YD, 2020, APPL SOFT COMPUT, V86, DOI 10.1016/j.asoc.2019.105890
   Chakravarty A, 2019, IEEE J BIOMED HEALTH, V23, P1151, DOI 10.1109/JBHI.2018.2852635
   Chakravarty A, 2017, COMPUT METH PROG BIO, V147, P51, DOI 10.1016/j.cmpb.2017.06.004
   Chen LCE, 2018, LECT NOTES COMPUT SC, V11211, P833, DOI 10.1007/978-3-030-01234-2_49
   Cheng J, 2011, IEEE ENG MED BIO, P6224, DOI 10.1109/IEMBS.2011.6091537
   Cheng PJ, 2020, IEEE ENG MED BIO, P1976, DOI [10.1109/EMBC44109.2020.9176394, 10.1109/embc44109.2020.9176394]
   Civit-Masot J, 2021, ENG APPL ARTIF INTEL, V104, DOI 10.1016/j.engappai.2021.104384
   Dasgupta S, 2021, Arxiv, DOI arXiv:2112.05748
   Dutta MK, 2015, 2014 INTERNATIONAL CONFERENCE ON MEDICAL IMAGING, M-HEALTH & EMERGING COMMUNICATION SYSTEMS (MEDCOM), P86
   Edupuganti VG, 2018, IEEE IMAGE PROC, P2227, DOI 10.1109/ICIP.2018.8451753
   Fumero F, 2011, COMP MED SY
   Gao J, 2020, PLOS ONE, V15, DOI 10.1371/journal.pone.0238983
   Haider A, 2022, EXPERT SYST APPL, V207, DOI 10.1016/j.eswa.2022.117968
   Haider A, 2022, IEEE J BIOMED HEALTH, V26, P3685, DOI 10.1109/JBHI.2022.3178765
   Haleem MS, 2018, J MED SYST, V42, DOI 10.1007/s10916-017-0859-4
   Healey PR, 2015, J GLAUCOMA, V24, P262, DOI 10.1097/IJG.0b013e3181e87f20
   Hervella AS, 2022, APPL SOFT COMPUT, V116, DOI 10.1016/j.asoc.2021.108347
   Hervella AS, 2020, INT CONF ACOUST SPEE, P961, DOI [10.1109/ICASSP40776.2020.9053551, 10.1109/icassp40776.2020.9053551]
   Nguyen H, 2019, APPL SOFT COMPUT, V77, P376, DOI 10.1016/j.asoc.2019.01.042
   Jiang Y, 2020, APPL SCI-BASEL, V10, DOI 10.3390/app10113777
   Jiang Y, 2019, IEEE ACCESS, V7, P64483, DOI 10.1109/ACCESS.2019.2917508
   Joshi GD, 2011, IEEE T MED IMAGING, V30, P1192, DOI 10.1109/TMI.2011.2106509
   Kingma D. P., 2015, INT C LEARN REPR OPE
   Kreso I, 2017, IEEE INT CONF COMP V, P238, DOI 10.1109/ICCVW.2017.37
   Li S., 2021, arXiv, DOI DOI 10.48550/ARXIV.2105.09511
   Liu BY, 2021, BMC MED IMAGING, V21, DOI 10.1186/s12880-020-00528-6
   Liu SP, 2019, COMPUT BIOL MED, V115, DOI 10.1016/j.compbiomed.2019.103485
   Ma J, 2021, MED IMAGE ANAL, V71, DOI 10.1016/j.media.2021.102035
   Mahmood T, 2021, J PERS MED, V11, DOI 10.3390/jpm11060515
   Mahmood T, 2020, J CLIN MED, V9, DOI 10.3390/jcm9030749
   Malik F.H., 2020, P IEEE INT C MULTITO, P1
   Maninis Kevis-Kokitsi, 2016, Medical Image Computing and Computer-Assisted Intervention - MICCAI 2016. 19th International Conference. Proceedings: LNCS 9901, P140, DOI 10.1007/978-3-319-46723-8_17
   Mardani A, 2020, APPL SOFT COMPUT, V96, DOI 10.1016/j.asoc.2020.106613
   Mittapalli PS, 2016, BIOMED SIGNAL PROCES, V24, P34, DOI 10.1016/j.bspc.2015.09.003
   Morales S, 2013, IEEE T MED IMAGING, V32, P786, DOI 10.1109/TMI.2013.2238244
   Orlando JI, 2020, MED IMAGE ANAL, V59, DOI 10.1016/j.media.2019.101570
   Owais M, 2021, IEEE J BIOMED HEALTH, V25, P1881, DOI 10.1109/JBHI.2021.3072076
   Owais M, 2020, J MED INTERNET RES, V22, DOI 10.2196/18563
   Pathan S, 2021, BIOMED SIGNAL PROCES, V63, DOI 10.1016/j.bspc.2020.102244
   Quigley HA, 2006, BRIT J OPHTHALMOL, V90, P262, DOI 10.1136/bjo.2005.081224
   Ronneberger O, 2015, LECT NOTES COMPUT SC, V9351, P234, DOI 10.1007/978-3-319-24574-4_28
   Roychowdhury S, 2016, IEEE J BIOMED HEALTH, V20, P1562, DOI 10.1109/JBHI.2015.2473159
   Salehi SSM, 2017, LECT NOTES COMPUT SC, V10541, P379, DOI 10.1007/978-3-319-67389-9_44
   Sandler M, 2018, PROC CVPR IEEE, P4510, DOI 10.1109/CVPR.2018.00474
   Sarathi MP, 2016, BIOMED SIGNAL PROCES, V25, P108, DOI 10.1016/j.bspc.2015.10.012
   Sarhan A, 2020, Arxiv, DOI arXiv:2010.00583
   Sedai S, 2016, IEEE ENG MED BIO, P3260, DOI 10.1109/EMBC.2016.7591424
   Selvaraju RR, 2017, IEEE I CONF COMP VIS, P618, DOI 10.1109/ICCV.2017.74
   Septiarini A, 2018, HEALTHC INFORM RES, V24, P335, DOI 10.4258/hir.2018.24.4.335
   Sevastopolsky A., 2017, Pattern Recognition and Image Analysis, V27, P618, DOI 10.1134/S1054661817030269
   Shankaranarayana SM, 2017, LECT NOTES COMPUT SC, V10554, P168, DOI 10.1007/978-3-319-67561-9_19
   Shanmugam P, 2021, APPL SOFT COMPUT, V109, DOI 10.1016/j.asoc.2021.107512
   Sivaswamy J, 2014, I S BIOMED IMAGING, P53, DOI 10.1109/ISBI.2014.6867807
   Soh ZD, 2020, CLIN EXP OPHTHALMOL, V48, P1210, DOI 10.1111/ceo.13836
   Son J, 2019, J DIGIT IMAGING, V32, P499, DOI 10.1007/s10278-018-0126-3
   Sreng S, 2020, APPL SCI-BASEL, V10, DOI 10.3390/app10144916
   Sultan H, 2022, J PERS MED, V12, DOI 10.3390/jpm12010109
   Sultan H, 2021, J PERS MED, V11, DOI 10.3390/jpm11060482
   Sun JD, 2022, IEEE SIGNAL PROC LET, V29, P697, DOI 10.1109/LSP.2022.3151549
   Tang XL, 2020, APPL SOFT COMPUT, V93, DOI 10.1016/j.asoc.2020.106353
   Thakur N, 2019, EXPERT SYST APPL, V127, P308, DOI 10.1016/j.eswa.2019.03.009
   Thakur N, 2018, BIOMED SIGNAL PROCES, V42, P162, DOI 10.1016/j.bspc.2018.01.014
   Thompson AC, 2020, TRANSL VIS SCI TECHN, V9, DOI 10.1167/tvst.9.2.42
   Troy JB, 2015, ENGINEERING-PRC, V1, P288, DOI 10.15302/J-ENG-2015080
   Vajaranant TS, 2019, AM J OPHTHALMOL, V206, P40, DOI 10.1016/j.ajo.2019.05.019
   Wang SJ, 2019, IEEE T MED IMAGING, V38, P2485, DOI 10.1109/TMI.2019.2899910
   Xie Z, 2020, J MED SYST, V44, DOI 10.1007/s10916-020-01561-2
   Xu YL, 2019, SENSORS-BASEL, V19, DOI 10.3390/s19204401
   Yin FS, 2011, IEEE ENG MED BIO, P2626, DOI 10.1109/IEMBS.2011.6090724
   Yu S, 2019, COMPUT MED IMAG GRAP, V74, P61, DOI 10.1016/j.compmedimag.2019.02.005
   Zhang L, 2020, APPL SOFT COMPUT, V92, DOI 10.1016/j.asoc.2020.106328
   Zhang QM, 2020, Arxiv, DOI arXiv:2006.10990
   Zhang ZJ, 2019, LECT NOTES COMPUT SC, V11764, P442, DOI 10.1007/978-3-030-32239-7_49
   Zilly J, 2017, COMPUT MED IMAG GRAP, V55, P28, DOI 10.1016/j.compmedimag.2016.07.012
NR 88
TC 15
Z9 16
U1 2
U2 16
PU ELSEVIER
PI AMSTERDAM
PA RADARWEG 29, 1043 NX AMSTERDAM, NETHERLANDS
SN 1568-4946
EI 1872-9681
J9 APPL SOFT COMPUT
JI Appl. Soft. Comput.
PD JAN
PY 2023
VL 133
AR 109918
DI 10.1016/j.asoc.2022.109918
EA DEC 2022
PG 21
WC Computer Science, Artificial Intelligence; Computer Science,
   Interdisciplinary Applications
WE Science Citation Index Expanded (SCI-EXPANDED)
SC Computer Science
GA 7I6IR
UT WOS:000903989600003
OA hybrid
DA 2025-03-30
ER

PT J
AU Pavlova, N
   Demin, S
   Churnosov, M
   Reshetnikov, E
   Aristova, I
   Churnosova, M
   Ponomarenko, I
AF Pavlova, Nadezhda
   Demin, Sergey
   Churnosov, Mikhail
   Reshetnikov, Evgeny
   Aristova, Inna
   Churnosova, Maria
   Ponomarenko, Irina
TI The Modifying Effect of Obesity on the Association of Matrix
   Metalloproteinase Gene Polymorphisms with Breast Cancer Risk
SO BIOMEDICINES
LA English
DT Article
DE MMP; breast cancer; obesity; SNP; association
ID BODY-MASS INDEX; OPEN-ANGLE GLAUCOMA; CANDIDATE GENES; CAUCASIAN
   POPULATION; BLOOD-PRESSURE; HYPERTENSION; GROWTH; MMP-9; SUSCEPTIBILITY;
   EXPRESSION
AB Objective: We investigated the possible modifying effect of obesity on the association of matrix metalloproteinase (MMP) gene polymorphisms with breast cancer (BC) risk. Methods: A total of 1104 women divided into two groups according to their body mass index (BMI): BMI >= 30 (119 BC, and 190 control) and BMI < 30 (239 BC, and 556 control) were genotyped for specially selected (according to their association with BC in the previous study) 10 single-nucleotide polymorphisms (SNP) of MMP1, 2, 3, 8, and 9 genes. Logistic regression association analysis was performed in each studied group of women (with/without obesity). Functional annotation of BC-correlated MMP polymorphic variants was analyzed by in silico bioinformatics. Results: We observed significant differences in the involvement of MMP SNPs in BC in obese and non-obese women. Polymorphic loci MMP9 (c.836 A > G (rs17576) and c. 1721 C > G (rs2250889)) were BC-protective factors in obese women (OR 0.71, allelic model, and OR 0.55, additive model, respectively). Genotypes TT MMP2 (c.-1306 C > T,rs243865) and AA MMP9 (c. 1331-163 G > A,rs3787268) determined BC susceptibility in non-obese women (OR 0.31, and OR 2.36, respectively). We found in silico substantial multidirectional influences on gene expression in adipose tissue BC-related polymorphic loci: BC risk allele A-rs3787268 in non-obese women is associated with low expression NEURL2, PLTP, RP3-337O18.9, SPATA25, and ZSWIM1, whereas BC risk allele A-rs17576 in obese women is associated with high expression in the same genes in visceral and/or subcutaneous adipose. Conclusions: our study indicated that obesity has a significant modifying effect on the association of MMP genes with BC risk in postmenopausal women.
C1 [Pavlova, Nadezhda; Demin, Sergey; Churnosov, Mikhail; Reshetnikov, Evgeny; Aristova, Inna; Churnosova, Maria; Ponomarenko, Irina] Belgorod State Natl Res Univ, Dept Med Biol Disciplines, Belgorod 308015, Russia.
C3 Belgorod State University
RP Churnosov, M (corresponding author), Belgorod State Natl Res Univ, Dept Med Biol Disciplines, Belgorod 308015, Russia.
EM churnosov@bsu.edu.ru
RI Ponomarenko, Irina/R-3358-2017; Demin, Sergey/J-9014-2015; Churnosova,
   Maria/GZA-7753-2022; Reshetnikov, Evgeny/O-9133-2017; churnosov,
   mikhail/W-1313-2017
OI Reshetnikov, Evgeny/0000-0002-5429-6666; Churnosova,
   Maria/0000-0001-6444-8806; churnosov, mikhail/0000-0003-1254-6134
CR Adzhubei Ivan, 2013, Curr Protoc Hum Genet, VChapter 7, DOI 10.1002/0471142905.hg0720s76
   Aguet F, 2020, SCIENCE, V369, P1318, DOI 10.1126/science.aaz1776
   Al-Eitan LN, 2017, CANCER INVEST, V35, P256, DOI 10.1080/07357907.2017.1289217
   Baker EA, 2002, J CLIN PATHOL-MOL PA, V55, P300
   Beeghly-Fadiel A, 2011, BREAST CANCER RES TR, V126, P507, DOI 10.1007/s10549-010-1119-1
   Bhaskaran K, 2014, LANCET, V384, P755, DOI 10.1016/S0140-6736(14)60892-8
   Boumiza S, 2021, SCI REP-UK, V11, DOI 10.1038/s41598-021-99577-2
   Boumiza S, 2017, DIS MARKERS, V2017, DOI 10.1155/2017/6198526
   Bushueva O, 2014, INT J HYPERTENS, V2014, DOI 10.1155/2014/712169
   Chahil JK, 2015, INDIAN J CLIN BIOCHE, V30, P134, DOI 10.1007/s12291-013-0414-0
   Che RL, 2014, BIODATA MIN, V7, DOI 10.1186/1756-0381-7-9
   Chin SF, 2007, GENOME BIOL, V8, DOI 10.1186/gb-2007-8-10-r215
   Churnosov M, 2022, PLACENTA, V129, P51, DOI 10.1016/j.placenta.2022.09.010
   de Oliveira VA, 2020, CLINICS, V75, DOI 10.6061/clinics/2020/e1762
   Decock J, 2007, CANCER RES, V67, P10214, DOI 10.1158/0008-5472.CAN-07-1683
   Dofara SG, 2020, ANTICANCER RES, V40, P3619, DOI 10.21873/anticanres.14351
   Dong WJ, 2017, ACTA BIOCH BIOPH SIN, V49, P62, DOI 10.1093/abbs/gmw117
   Eiro N, 2019, CANCERS, V11, DOI 10.3390/cancers11050664
   Eliseeva N, 2021, MOL VIS, V27, P262
   Ferlay J, 2021, INT J CANCER, V149, P778, DOI 10.1002/ijc.33588
   Fu FM, 2013, DNA CELL BIOL, V32, P274, DOI 10.1089/dna.2012.1928
   Golovchenko O, 2020, EUR J OBSTET GYN R B, V253, P52, DOI 10.1016/j.ejogrb.2020.07.045
   Gradishar WJ, 2014, J NATL COMPR CANC NE, V12, P542, DOI 10.6004/jnccn.2014.0058
   Guo Y, 2016, PLOS MED, V13, DOI 10.1371/journal.pmed.1002105
   HANKINSON SE, 1995, J NATL CANCER I, V87, P1297, DOI 10.1093/jnci/87.17.1297
   Huang K, 2020, FEBS OPEN BIO, V10, P1891, DOI 10.1002/2211-5463.12943
   Ko KK, 2014, IMMUNOL LETT, V160, P133, DOI 10.1016/j.imlet.2014.01.016
   Kumar P, 2009, NAT PROTOC, V4, P1073, DOI 10.1038/nprot.2009.86
   Lake JK, 1997, INT J OBESITY, V21, P432, DOI 10.1038/sj.ijo.0800424
   Li XY, 2021, ISCIENCE, V24, DOI 10.1016/j.isci.2021.102722
   Lilyquist J, 2018, CANCER EPIDEM BIOMAR, V27, P380, DOI 10.1158/1055-9965.EPI-17-1144
   Liu DD, 2019, J CANCER, V10, P3381, DOI 10.7150/jca.31553
   Liu JH, 2021, FRONT IMMUNOL, V12, DOI 10.3389/fimmu.2021.788431
   Liu K, 2018, CANCER MANAG RES, V10, P143, DOI 10.2147/CMAR.S144619
   Mavaddat N, 2009, CANCER EPIDEM BIOMAR, V18, P255, DOI 10.1158/1055-9965.EPI-08-0704
   Michailidou K, 2017, NATURE, V551, P92, DOI 10.1038/nature24284
   Minyaylo O.N., 2020, RES RESULTS BIOMED, V6, P488, DOI [10.18413/2658-6533-2020-6-4-0-5, DOI 10.18413/2658-6533-2020-6-4-0-5]
   Minyaylo O, 2021, SCI REP-UK, V11, DOI 10.1038/s41598-021-92527-y
   Moskalenko MI, 2019, KARDIOLOGIYA, V59, P31, DOI 10.18087/cardio.2598
   Moskalenko M, 2021, SCI REP-UK, V11, DOI 10.1038/s41598-021-84645-4
   Mucci LA, 2016, JAMA-J AM MED ASSOC, V315, P68, DOI 10.1001/jama.2015.17703
   Ooi BNS, 2019, INT J EPIDEMIOL, V48, P781, DOI 10.1093/ije/dyz124
   Pawar A, 2022, J OVARIAN RES, V15, DOI 10.1186/s13048-022-00942-0
   Pharoah PDP, 2007, PLOS GENET, V3, P401, DOI 10.1371/journal.pgen.0030042
   Polonikov A, 2019, J CELL BIOCHEM, V120, P16467, DOI 10.1002/jcb.28815
   Polonikov AV, 2017, PHARMACOGENET GENOM, V27, P57, DOI 10.1097/FPC.0000000000000261
   Ponomarenko I, 2021, FRONT GENET, V11, DOI 10.3389/fgene.2020.512940
   Ponomarenko I, 2020, REPROD BIOMED ONLINE, V41, P943, DOI 10.1016/j.rbmo.2020.04.016
   Ponomarenko I, 2020, GENE, V757, DOI 10.1016/j.gene.2020.144933
   Ponomarenko I, 2019, GENE, V686, P228, DOI 10.1016/j.gene.2018.11.042
   Przybylowska K, 2006, BREAST CANCER RES TR, V95, P65, DOI 10.1007/s10549-005-9042-6
   Purcell S, 2007, AM J HUM GENET, V81, P559, DOI 10.1086/519795
   Radisky ES, 2015, FRONT BIOSCI-LANDMRK, V20, P1144, DOI 10.2741/4364
   Renehan AG, 2008, LANCET, V371, P569, DOI 10.1016/S0140-6736(08)60269-X
   Reshetnikov E, 2019, TAIWAN J OBSTET GYNE, V58, P390, DOI 10.1016/j.tjog.2018.11.035
   Reshetnikov E, 2017, J OBSTET GYNAECOL RE, V43, P1139, DOI 10.1111/jog.13329
   Reshetnikov EA, 2015, J RENIN-ANGIO-ALDO S, V16, P623, DOI 10.1177/1470320313501217
   Resler AJ, 2013, BMC CANCER, V13, DOI 10.1186/1471-2407-13-219
   Santorelli L, 2020, CANCERS, V12, DOI 10.3390/cancers12010239
   Slattery ML, 2017, ONCOTARGET, V8, P83845, DOI 10.18632/oncotarget.19863
   Slattery ML, 2013, PLOS ONE, V8, DOI 10.1371/journal.pone.0063165
   Starikova D, 2021, OPHTHALMIC RES, V64, P458, DOI 10.1159/000512507
   Sung H, 2021, CA-CANCER J CLIN, V71, P209, DOI 10.3322/caac.21660
   Svinareva DI., 2020, RES RESULTS BIOMED, V6, P63, DOI [10.18413/2658-6533-2020-6-1-0-6, DOI 10.18413/2658-6533-2020-6-1-0-6]
   Tikunova E, 2017, INT J OPHTHALMOL-CHI, V10, P1490, DOI 10.18240/ijo.2017.10.02
   Wang K, 2018, SCI REP-UK, V8, DOI 10.1038/s41598-018-31664-3
   Ward LD, 2016, NUCLEIC ACIDS RES, V44, pD877, DOI 10.1093/nar/gkv1340
   Xu T, 2020, GENE, V759, DOI 10.1016/j.gene.2020.144972
   Yan CY, 2022, INT J BIOL MARKER, V37, P13, DOI 10.1177/17246008221076145
   Zhang XL, 2015, MED SCI MONITOR, V21, P1115, DOI 10.12659/MSM.893890
NR 70
TC 15
Z9 15
U1 0
U2 4
PU MDPI
PI BASEL
PA ST ALBAN-ANLAGE 66, CH-4052 BASEL, SWITZERLAND
EI 2227-9059
J9 BIOMEDICINES
JI Biomedicines
PD OCT
PY 2022
VL 10
IS 10
AR 2617
DI 10.3390/biomedicines10102617
PG 13
WC Biochemistry & Molecular Biology; Medicine, Research & Experimental;
   Pharmacology & Pharmacy
WE Science Citation Index Expanded (SCI-EXPANDED)
SC Biochemistry & Molecular Biology; Research & Experimental Medicine;
   Pharmacology & Pharmacy
GA 5R1GD
UT WOS:000874265600001
PM 36289879
OA Green Published, gold
DA 2025-03-30
ER

PT J
AU Vergroesen, JE
   de Crom, TOE
   van Duijn, CM
   Voortman, T
   Klaver, CCW
   Ramdas, WD
AF Vergroesen, Joelle E.
   de Crom, Tosca O. E.
   van Duijn, Cornelia M.
   Voortman, Trudy
   Klaver, Caroline C. W.
   Ramdas, Wishal D.
TI MIND diet lowers risk of open-angle glaucoma: the Rotterdam Study
SO EUROPEAN JOURNAL OF NUTRITION
LA English
DT Article
DE Open-angle glaucoma; Intraocular pressure; Neurodegeneration; MIND diet;
   Mediterranean diet; Dutch dietary guidelines
ID SLOWS COGNITIVE DECLINE; INTRAOCULAR-PRESSURE; ANTIOXIDANT ACTIVITY;
   BIOACTIVE COMPOUNDS; STRAWBERRY; HEALTH; QUESTIONNAIRE; HYPERTENSION;
   DISEASE; ASSOCIATION
AB Purpose To assess the association between the Mediterranean-DASH Intervention for Neurodegenerative Delay (MIND) diet and the incidence of open-angle glaucoma (iOAG), as well as the association between iOAG and two other well-established diets in the Netherlands, i.e., the Mediterranean diet and Dutch dietary guidelines. Methods In the Rotterdam Study, participants were followed for iOAG since 1991, with intervals of approximately 5 years. A total of 170 participants developed iOAG during follow-up. Participants with iOAG were matched with healthy controls on age and sex in a case:control ratio of 1:5. The associations between food frequency questionnaire-derived diet adherences (baseline) and iOAG were analyzed using multivariable conditional logistic regression analyses. The associations between the diet adherences and intraocular pressure (IOP; a risk factor for OAG) were assessed using multivariable linear regression analyses. Results Greater adherence to the MIND diet was associated with a decreased iOAG risk (odds ratio [95% confidence interval]: 0.80 [0.66 to 0.96], for each 10-percent increase in adherence). Food component analyses showed that, in particular a higher intake of green leafy vegetables, berries and fish tended to be protective for iOAG. No significant associations were observed between adherence to the Mediterranean diet or Dutch dietary guidelines and iOAG. Moreover, none of the three examined diets were associated with IOP. Conclusion Adherence to the MIND diet was significantly associated with a lower incidence of OAG in contrast to adherence to the Mediterranean diet or the Dutch dietary guidelines. As this association was IOP-independent, the MIND diet may be particularly relevant for the prevention of neurodegeneration in the eye.
C1 [Vergroesen, Joelle E.; Klaver, Caroline C. W.; Ramdas, Wishal D.] Erasmus MC, Dept Ophthalmol, Univ Med Ctr, POB 2040, NL-3000 CA Rotterdam, Netherlands.
   [Vergroesen, Joelle E.; de Crom, Tosca O. E.; Voortman, Trudy; Klaver, Caroline C. W.] Erasmus MC, Dept Epidemiol, Univ Med Ctr, POB 2040, NL-3000 CA Rotterdam, Netherlands.
   [van Duijn, Cornelia M.] Univ Oxford, Nuffield Dept Populat Hlth, Oxford OX3 7LF, England.
   [Voortman, Trudy] Wageningen Univ & Res, Div Human Nutr & Hlth, POB 17, NL-6700 AA Wageningen, Netherlands.
   [Klaver, Caroline C. W.] Radboud Univ Nijmegen, Dept Ophthalmol, Med Ctr, POB 9101, NL-6500 HB Nijmegen, Netherlands.
   [Klaver, Caroline C. W.] Univ Basel, Inst Mol & Clin Ophthalmol, Basel, Switzerland.
C3 Erasmus University Rotterdam; Erasmus MC; Erasmus University Rotterdam;
   Erasmus MC; University of Oxford; Wageningen University & Research;
   Radboud University Nijmegen; University of Basel
RP Ramdas, WD (corresponding author), Erasmus MC, Dept Ophthalmol, Univ Med Ctr, POB 2040, NL-3000 CA Rotterdam, Netherlands.
EM w.ramdas@erasmusmc.nl
RI van Leeuwen, Elisabeth/G-3382-2017; Ramdas, Wishal/H-5062-2018;
   Voortman, Trudy/C-2963-2015
OI Ramdas, Wishal/0000-0002-1780-5281; Voortman, Trudy/0000-0003-2830-6813;
   Van Duijn, Cornelia/0000-0002-2374-9204; Vergroesen,
   Joelle/0000-0002-6093-4302
FU Stichting Glaucoomfonds; Landelijke Stichting voor Blinden en
   Slechtzienden (LSBS); Oogfonds; Rotterdamse Stichting Blindenbelangen
   (RSB); Stichting Lijf en Leven; Henkes stichting; Stichting voor
   Ooglijders; Stichting Blindenhulp; Erasmus MC University Medical Center;
   Erasmus University; Netherlands Organization for the Health Research and
   Development (ZonMw); Research Institute for Diseases in the Elderly
   (RIDE); Ministry of Education, Culture and Science; Ministry for Health,
   Welfare and Sports; European Commission (DG XII); Municipality of
   Rotterdam
FX This study was supported by the following foundations that contributed
   through Uitzicht: Stichting Glaucoomfonds, Landelijke Stichting voor
   Blinden en Slechtzienden (LSBS), and Oogfonds. Additional support was
   given by Rotterdamse Stichting Blindenbelangen (RSB), Stichting Lijf en
   Leven, Henkes stichting, Stichting voor Ooglijders, Stichting
   Blindenhulp, Erasmus MC University Medical Center, Erasmus University,
   Netherlands Organization for the Health Research and Development
   (ZonMw), the Research Institute for Diseases in the Elderly (RIDE), the
   Ministry of Education, Culture and Science, the Ministry for Health,
   Welfare and Sports, the European Commission (DG XII), and the
   Municipality of Rotterdam. The sponsor or funding organization had no
   role in the design or conduct of this research.
CR Abdel-Aal EM, 2013, NUTRIENTS, V5, P1169, DOI 10.3390/nu5041169
   Abreu-Reyes J A, 2017, Arch Soc Esp Oftalmol, V92, P353, DOI 10.1016/j.oftal.2016.12.002
   Ahmad A., 2020, J IMMUNOASS IMMUNOCH, V41, P257, DOI [DOI 10.1080/15321819.2020.1726774, 10.1080/15321819.2020.1726774]
   Ander Bradley P, 2003, Exp Clin Cardiol, V8, P164
   Anderson DR, 2011, INDIAN J OPHTHALMOL, V59, pS97, DOI 10.4103/0301-4738.73695
   CASPERSEN CJ, 1991, AM J EPIDEMIOL, V133, P1078, DOI 10.1093/oxfordjournals.aje.a115821
   Cherian L, 2019, JPAD-J PREV ALZHEIM, V6, P267, DOI 10.14283/jpad.2019.28
   COCKBURN DM, 1983, AM J OPTOM PHYS OPT, V60, P705
   Cohen Laura P, 2014, Cold Spring Harb Perspect Med, V4, DOI 10.1101/cshperspect.a017236
   Coleman AL, 2008, AM J OPHTHALMOL, V145, P1081, DOI 10.1016/j.ajo.2008.01.022
   Coleman AL, 2008, SURV OPHTHALMOL, V53, pS3, DOI 10.1016/j.survophthal.2008.08.006
   de Crom TOE, 2022, ALZHEIMERS RES THER, V14, DOI 10.1186/s13195-022-00957-1
   de Souza VR, 2014, FOOD CHEM, V156, P362, DOI 10.1016/j.foodchem.2014.01.125
   de Voogd S, 2006, OPHTHALMOLOGY, V113, P1827, DOI 10.1016/j.ophtha.2006.03.063
   DIELEMANS I, 1995, OPHTHALMOLOGY, V102, P54
   Dominguez LJ, 2018, PREVENTION OF CARDIOVASCULAR DISEASE THROUGH THE MEDITERRANEAN DIET, P35, DOI 10.1016/B978-0-12-811259-5.00003-2
   Drewnowski A, 2001, J Nutr Health Aging, V5, P75
   FEUNEKES GIJ, 1993, AM J CLIN NUTR, V58, P489, DOI 10.1093/ajcn/58.4.489
   ( Gezondheidsraad) DHC, 2015, DUTCH DIETARY GUIDEL
   Giaconi JA, 2012, AM J OPHTHALMOL, V154, P635, DOI 10.1016/j.ajo.2012.03.048
   Giampieri F, 2015, FOOD FUNCT, V6, P1386, DOI [10.1039/c5fo00147a, 10.1039/C5FO00147A]
   Giampieri F, 2014, FOOD FUNCT, V5, P1939, DOI [10.1039/c4fo00048j, 10.1039/C4FO00048J]
   Giampieri F, 2014, MOLECULES, V19, P7798, DOI 10.3390/molecules19067798
   Giampieri F, 2012, NUTRITION, V28, P9, DOI 10.1016/j.nut.2011.08.009
   GOLDBOHM RA, 1994, EUR J CLIN NUTR, V48, P253
   Grzymislawska M, 2020, ADV CLIN EXP MED, V29, P165, DOI 10.17219/acem/111817
   Häkkinen SH, 2000, FOOD RES INT, V33, P517, DOI 10.1016/S0963-9969(00)00086-7
   Hannum SM, 2004, CRIT REV FOOD SCI, V44, P1, DOI 10.1080/10408690490263756
   Heijl A, 2002, ARCH OPHTHALMOL-CHIC, V120, P1268, DOI 10.1001/archopht.120.10.1268
   Hiza HAB, 2013, J ACAD NUTR DIET, V113, P297, DOI 10.1016/j.jand.2012.08.011
   Ikram MA, 2020, EUR J EPIDEMIOL, V35, P483, DOI 10.1007/s10654-020-00640-5
   Ikram MA, 2017, EUR J EPIDEMIOL, V32, P807, DOI 10.1007/s10654-017-0321-4
   Johansson E, 2014, INT J ENV RES PUB HE, V11, P3870, DOI 10.3390/ijerph110403870
   Johnson C.N., 2014, Journal of Glycomics and Lipidomics, V4, P2153, DOI DOI 10.4172/2153-0637.1000123
   Kang JH, 2016, JAMA OPHTHALMOL, V134, P294, DOI 10.1001/jamaophthalmol.2015.5601
   Kinouchi R, 2018, PLOS ONE, V13, DOI 10.1371/journal.pone.0204955
   Klipstein-Grobusch K, 1998, EUR J CLIN NUTR, V52, P588, DOI 10.1038/sj.ejcn.1600611
   London A, 2013, NAT REV NEUROL, V9, P44, DOI 10.1038/nrneurol.2012.227
   Mazzoni L, 2016, J SCI FOOD AGR, V96, P365, DOI 10.1002/jsfa.7216
   Moreno-Montañés J, 2022, NUTRIENTS, V14, DOI 10.3390/nu14040779
   Morris MC, 2016, ANN NY ACAD SCI, V1367, P31, DOI 10.1111/nyas.13047
   Morris MC, 2015, ALZHEIMERS DEMENT, V11, P1015, DOI 10.1016/j.jalz.2015.04.011
   Morris MC, 2015, ALZHEIMERS DEMENT, V11, P1007, DOI 10.1016/j.jalz.2014.11.009
   Mylona Ioanna, 2020, Nutrition and Health (Bicester), V26, P163, DOI 10.1177/0260106020924562
   Mylona I, 2020, J AM COLL NUTR, V39, P438, DOI 10.1080/07315724.2019.1691952
   Nile SH, 2014, NUTRITION, V30, P134, DOI 10.1016/j.nut.2013.04.007
   Panagiotakos DB, 2007, PREV MED, V44, P335, DOI 10.1016/j.ypmed.2006.12.009
   Quigley HA, 2006, BRIT J OPHTHALMOL, V90, P262, DOI 10.1136/bjo.2005.081224
   Ramdas WD, 2018, NUTRIENTS, V10, DOI 10.3390/nu10030359
   Renard JP, 2013, ACTA OPHTHALMOL, V91, P505, DOI 10.1111/j.1755-3768.2011.02356.x
   Sacks FM, 1999, CLIN CARDIOL, V22, P6, DOI 10.1002/clc.4960221503
   SanGiovanni JP, 2005, PROG RETIN EYE RES, V24, P87, DOI 10.1016/j.preteyeres.2004.06.002
   Schulze MB, 2018, BMJ-BRIT MED J, V361, DOI 10.1136/bmj.k2396
   Sen S, 2020, EYE, V34, P1546, DOI 10.1038/s41433-020-0836-x
   Skrovankova S, 2015, INT J MOL SCI, V16, P24673, DOI 10.3390/ijms161024673
   Springelkamp H, 2017, EUR J EPIDEMIOL, V32, P691, DOI 10.1007/s10654-017-0270-y
   Stel VS, 2004, J CLIN EPIDEMIOL, V57, P252, DOI 10.1016/j.jclinepi.2003.07.008
   Terry P, 2001, JNCI-J NATL CANCER I, V93, P525, DOI 10.1093/jnci/93.7.525
   Voortman T, 2017, EUR J EPIDEMIOL, V32, P993, DOI 10.1007/s10654-017-0295-2
   Wei X, 2019, J NEUROSCI RES, V97, P70, DOI 10.1002/jnr.24256
   Wu CM, 2018, BRIT J OPHTHALMOL, V102, P1127, DOI 10.1136/bjophthalmol-2017-310924
   Wu J, 2006, ARCH OPHTHALMOL-CHIC, V124, P950, DOI 10.1001/archopht.124.7.950
NR 62
TC 15
Z9 15
U1 1
U2 4
PU SPRINGER HEIDELBERG
PI HEIDELBERG
PA TIERGARTENSTRASSE 17, D-69121 HEIDELBERG, GERMANY
SN 1436-6207
EI 1436-6215
J9 EUR J NUTR
JI Eur. J. Nutr.
PD FEB
PY 2023
VL 62
IS 1
BP 477
EP 487
DI 10.1007/s00394-022-03003-w
EA SEP 2022
PG 11
WC Nutrition & Dietetics
WE Science Citation Index Expanded (SCI-EXPANDED)
SC Nutrition & Dietetics
GA 8P5VC
UT WOS:000857954700001
PM 36123555
OA Green Published, hybrid
DA 2025-03-30
ER

PT J
AU Teo, ZL
   Da Soh, Z
   Tham, YC
   Yu, MR
   Li Chee, M
   Thakur, S
   Nongpiur, ME
   Koh, V
   Wong, TY
   Aung, T
   Cheng, CY
AF Teo, Zhen Ling
   Da Soh, Zhi
   Tham, Yih-Chung
   Yu, Marco
   Li Chee, Miao
   Thakur, Sahil
   Nongpiur, Monisha E.
   Koh, Victor
   Wong, Tien Yin
   Aung, Tin
   Cheng, Ching-Yu
TI Six-Year Incidence and Risk Factors for Primary Angle-Closure Disease
   The Singapore Epidemiology of Eye Diseases Study
SO OPHTHALMOLOGY
LA English
DT Article
DE Angle closure; Glaucoma; Incidence; Population; Primary open-angle
   glaucoma
ID SOUTH INDIAN POPULATION; ANTERIOR-CHAMBER DEPTH; CATARACT-SURGERY;
   RURAL-POPULATION; OCULAR BIOMETRY; 5-YEAR RISK; GLAUCOMA; PREVALENCE;
   PROGRESSION; THICKNESS
AB Purpose: To determine the incidence and risk factors of primary angle-closure disease (PACD) over 6 years in a multi-ethnic Asian population. Design: Population-based, longitudinal study. Participants: The Singapore Epidemiology of Eye Diseases study is a population-based cohort study conducted among adults aged 40 years or more. The baseline examination was conducted between 2004 and 2010, and the 6-year follow-up visit was conducted between 2011 and 2017. Of 6762 participants who attended the follow-up examination, 5298 at risk for primary angle-closure glaucoma (PACG) and 5060 at risk for PACD were included for analyses. Methods: Standardized examinations including slit-lamp biomicroscopy, indentation gonioscopy, intraocular pressure (IOP) measurement, and static automated perimetry were performed. In this study, PACD includes primary angle-closure suspect (PACS), primary angle-closure (PAC), and PACG. Main Outcome Measures: The 6-year PACD incidence was evaluated among an at-risk population excluding adults with baseline glaucoma, PACS, PAC, pseudophakia at baseline or follow-up, or laser peripheral iridotomy or iridectomy at baseline visit. Logistic regression analysis adjusting for age, gender, and ethnicity was performed to evaluate associations between PACD development and demographic or ocular characteristics. Forward selection based on the Quasi-likelihood Information Criterion was used in multivariable analysis to reduce potential multicollinearity. Results: The 6-year age-adjusted PACD incidence was 3.50% (95% confidence interval [CI], 2.94-4.16). In multivariable analysis, increasing age per decade (odds ratio [OR], 1.35; 95% CI, 1.15-1.59), higher IOP (OR, 1.04; 95% CI, 1.00-1.08), and shallower anterior chamber depth (OR, 1.11; 95% CI, 1.08-1.14) at baseline were associated with higher odds of PACD, whereas late posterior subcapsular cataract (PSC) (OR, 0.60; 95% CI, 0.48-0.76) was associated with lower odds of PACD. The 6-year age-adjusted incidences of PACG, PAC, and PACS were 0.29% (95% CI, 0.14-0.55), 0.46% (95% CI, 0.29-0.75), and 2.54% (95% CI, 2.07-3.12), respectively. Conclusions: Our study showed that the 6-year incidence of PACD was 3.50%. Increasing age, higher IOP, and shallower anterior chamber were associated with a higher risk of incident PACD, whereas late PSC was associated with a lower odds of PACD. These findings can aid in future projections and formulation of health care policies for screening of at-risk individuals for timely intervention. Ophthalmology 2022;129:792-802 (c) 2022 by the American Academy of Ophthalmology
C1 [Teo, Zhen Ling; Da Soh, Zhi; Tham, Yih-Chung; Yu, Marco; Li Chee, Miao; Thakur, Sahil; Nongpiur, Monisha E.; Wong, Tien Yin; Aung, Tin; Cheng, Ching-Yu] Singapore Eye Res Inst, Singapore Natl Eye Ctr, Singapore, Singapore.
   [Tham, Yih-Chung; Yu, Marco; Nongpiur, Monisha E.; Wong, Tien Yin; Aung, Tin; Cheng, Ching-Yu] Duke NUS Med Sch, Ophthalmol & Visual Sci, Acad Clin Program Eye ACP, Singapore, Singapore.
   [Da Soh, Zhi; Koh, Victor; Wong, Tien Yin; Aung, Tin; Cheng, Ching-Yu] Natl Univ Singapore, Yong Loo Lin Sch Med, Singapore, Singapore.
   [Koh, Victor] Natl Univ Hlth Syst, Natl Univ Hosp, Dept Ophthalmol, Singapore, Singapore.
   [Cheng, Ching-Yu] Singapore Eye Res Inst, 20 Coll Rd,Discovery Tower Level 6, Singapore 169856, Singapore.
C3 Singapore National Eye Center; National University of Singapore;
   National University of Singapore; National University of Singapore;
   National University of Singapore; National University of Singapore;
   Singapore National Eye Center
RP Cheng, CY (corresponding author), Singapore Eye Res Inst, 20 Coll Rd,Discovery Tower Level 6, Singapore 169856, Singapore.
EM chengyu.cheng@duke-nus.edu.sg
RI Chung, Yih/AIF-2414-2022; Cheng, Ching-Yu/Y-2229-2019; Teo, Zhen
   Ling/HLH-2188-2023; Wong, Tien/AAC-9724-2020; YU, MARCO/KHU-0978-2024;
   Tin, Aung/B-6521-2009; Thakur, Sahil/AAW-1203-2020
OI Soh, Zhi Da/0000-0002-1182-3489; , Yih Chung/0000-0002-6752-797X;
   Thakur, Sahil/0000-0002-7948-6992
CR Aung T, 2005, ARCH OPHTHALMOL-CHIC, V123, P527, DOI 10.1001/archopht.123.4.527
   Casson RJ, 2009, EYE, V23, P933, DOI 10.1038/eye.2008.102
   Casson RJ, 2009, OPHTHALMOLOGY, V116, P1444, DOI 10.1016/j.ophtha.2009.03.005
   Choudhari NS, 2021, AM J OPHTHALMOL, V229, P34, DOI 10.1016/j.ajo.2021.02.030
   Chua J, 2014, OPHTHALMOLOGY, V121, P2013, DOI 10.1016/j.ophtha.2014.04.041
   Congdon NG, 1997, OPHTHALMOLOGY, V104, P1489, DOI 10.1016/S0161-6420(97)30112-2
   Congdon NG, 1996, ACTA OPHTHALMOL SCAN, V74, P113
   Department of Statistics Ministry of Trade and Industry. Republic of Singapore, 2016, POP TRENDS, V2016
   Foster PJ, 2002, BRIT J OPHTHALMOL, V86, P238, DOI 10.1136/bjo.86.2.238
   Friedman DS, 2006, COCHRANE DB SYST REV, DOI 10.1002/14651858.CD005555.pub2
   Friedman DS, 2012, CLIN EXP OPHTHALMOL, V40, P381, DOI 10.1111/j.1442-9071.2012.02774.x
   He MG, 2019, LANCET, V393, P1609, DOI 10.1016/S0140-6736(18)32607-2
   Hu CC, 2008, ACTA OPHTHALMOL, V86, P440, DOI 10.1111/j.1600-0420.2007.01066.x
   Huang WY, 2011, INVEST OPHTH VIS SCI, V52, P16, DOI 10.1167/iovs.10-5382
   Kashiwagi K, 2013, GRAEF ARCH CLIN EXP, V251, P1219, DOI 10.1007/s00417-012-2179-1
   Keenan TDL, 2009, J GLAUCOMA, V18, P201, DOI 10.1097/IJG.0b013e318181540a
   KLAUBER A, 1977, ACTA OPHTHALMOL, V55, P789
   KLEIN BEK, 1990, OPHTHALMOLOGY, V97, P1428
   Majithia S, 2021, INT J EPIDEMIOL, V50, P41, DOI 10.1093/ije/dyaa238
   Natung T, 2019, INDIAN J OPHTHALMOL, V67, P1417, DOI 10.4103/ijo.IJO_1353_18
   Nongpiur ME, 2011, OPHTHALMOLOGY, V118, P474, DOI 10.1016/j.ophtha.2010.07.025
   Quigley HA, 2009, J GLAUCOMA, V18, P173, DOI 10.1097/IJG.0b013e31818624ce
   Sawaguchi S, 2012, OPHTHALMOLOGY, V119, P1134, DOI 10.1016/j.ophtha.2011.12.038
   SCHEIE HG, 1957, ARCH OPHTHALMOL-CHIC, V58, P510, DOI 10.1001/archopht.1957.00940010526005
   SHYN KH, 1992, OPHTHALMIC RES, V24, P32, DOI 10.1159/000267205
   Soh ZD, 2020, CLIN EXP OPHTHALMOL, V48, P1210, DOI 10.1111/ceo.13836
   Soh ZD, 2021, BRIT J OPHTHALMOL, V105, P3, DOI 10.1136/bjophthalmol-2020-316075
   Spaeth G L, 1971, Trans Ophthalmol Soc U K, V91, P709
   Sun JH, 2012, INVEST OPHTH VIS SCI, V53, P2607, DOI 10.1167/iovs.11-9359
   Sun XH, 2017, PROG RETIN EYE RES, V57, P26, DOI 10.1016/j.preteyeres.2016.12.003
   Tan ACS, 2011, OPHTHAL EPIDEMIOL, V18, P164, DOI 10.3109/09286586.2011.594205
   Tan AG, 2018, OPHTHALMOLOGY, V125, P1844, DOI 10.1016/j.ophtha.2018.07.026
   Tham YC, 2014, OPHTHALMOLOGY, V121, P2081, DOI 10.1016/j.ophtha.2014.05.013
   Thomas R, 2003, ACTA OPHTHALMOL SCAN, V81, P480, DOI 10.1034/j.1600-0420.2003.00135.x
   Thomas R, 2003, BRIT J OPHTHALMOL, V87, P450, DOI 10.1136/bjo.87.4.450
   Thomas R, 1996, AUST NZ J OPHTHALMOL, V24, P251, DOI 10.1111/j.1442-9071.1996.tb01588.x
   Vijaya L, 2006, ARCH OPHTHALMOL-CHIC, V124, P403, DOI 10.1001/archopht.124.3.403
   Vijaya L, 2008, OPHTHALMOLOGY, V115, P655, DOI 10.1016/j.ophtha.2007.05.034
   Vijaya L, 2013, AM J OPHTHALMOL, V156, P1308, DOI 10.1016/j.ajo.2013.07.027
   Vijaya L, 2010, INDIAN J OPHTHALMOL, V58, P223, DOI 10.4103/0301-4738.62648
   Wang LH, 2019, BRIT J OPHTHALMOL, V103, P355, DOI 10.1136/bjophthalmol-2017-311808
   Wang YX, 2010, AM J OPHTHALMOL, V150, P917, DOI 10.1016/j.ajo.2010.06.037
   Warrier S, 2008, BRIT J OPHTHALMOL, V92, P1591, DOI 10.1136/bjo.2008.144477
   Wong TY, 2001, ARCH OPHTHALMOL-CHIC, V119, P727, DOI 10.1001/archopht.119.5.727
   Wong TY, 2003, INVEST OPHTH VIS SCI, V44, P1479, DOI 10.1167/iovs.02-0526
   Xu BY, 2022, OPHTHALMOLOGY, V129, P267, DOI 10.1016/j.ophtha.2021.10.003
   Xu L, 2008, AM J OPHTHALMOL, V145, P929, DOI 10.1016/j.ajo.2008.01.004
   Yip JLY, 2008, BRIT J OPHTHALMOL, V92, P30, DOI 10.1136/bjo.2007.123471
   Yoon JJ, 2016, CLIN EXP OPHTHALMOL, V44, P106, DOI 10.1111/ceo.12634
   Zhang N, 2021, FRONT MED-LAUSANNE, V7, DOI 10.3389/fmed.2020.624179
   Zhang Y, 2022, ACTA OPHTHALMOL, V100, pE253, DOI 10.1111/aos.14887
NR 51
TC 15
Z9 15
U1 0
U2 1
PU ELSEVIER SCIENCE INC
PI NEW YORK
PA STE 800, 230 PARK AVE, NEW YORK, NY 10169 USA
SN 0161-6420
EI 1549-4713
J9 OPHTHALMOLOGY
JI Ophthalmology
PD JUL
PY 2022
VL 129
IS 7
BP 792
EP 802
DI 10.1016/j.ophtha.2022.03.009
PG 11
WC Ophthalmology
WE Science Citation Index Expanded (SCI-EXPANDED)
SC Ophthalmology
GA 6H9MM
UT WOS:000885754600013
PM 35306094
DA 2025-03-30
ER

PT J
AU Liebmann, JM
   Hood, DC
   de Moraes, CG
   Blumberg, DM
   Harizman, N
   Kresch, YS
   Tsamis, E
   Cioffi, GA
AF Liebmann, Jeffrey M.
   Hood, Donald C.
   de Moraes, Carlos Gustavo
   Blumberg, Dana M.
   Harizman, Noga
   Kresch, Yocheved S.
   Tsamis, Emmanouil
   Cioffi, George A.
TI Rationale and Development of an OCT-Based Method for Detection of
   Glaucomatous Optic Neuropathy
SO JOURNAL OF GLAUCOMA
LA English
DT Article
DE optical coherence tomography; glaucoma diagnosis; diagnosis decision
   tree
ID NERVE-FIBER LAYER; LASER-OPHTHALMOSCOPY-ANCILLARY; COHERENCE TOMOGRAPHY;
   VISUAL-FIELD; SEGMENTATION ERRORS; REPRODUCIBILITY; PREVALENCE;
   DEFINITION; THICKNESS; DEFECTS
AB A specific, sensitive, and intersubjectively verifiable definition of disease for clinical care and research remains an important unmet need in the field of glaucoma. Using an iterative, consensus-building approach and employing pilot data, an optical coherence tomography (OCT)-based method to aid in the detection of glaucomatous optic neuropathy was sought to address this challenge. To maximize the chance of success, we utilized all available information from the OCT circle and cube scans, applied both quantitative and semiquantitative data analysis methods, and aimed to limit the use of perimetry to cases where it is absolutely necessary. The outcome of this approach was an OCT-based method for the diagnosis of glaucomatous optic neuropathy that did not require the use of perimetry for initial diagnosis. A decision tree was devised for testing and implementation in clinical practice and research that can be used by reading centers, researchers, and clinicians. While initial pilot data were encouraging, future testing and validation will be needed to establish its utility in clinical practice, as well as for research.
C1 [Liebmann, Jeffrey M.; Hood, Donald C.; de Moraes, Carlos Gustavo; Blumberg, Dana M.; Harizman, Noga; Kresch, Yocheved S.; Cioffi, George A.] Columbia Univ, Edward S Harkness Eye Inst, Dept Ophthalmol, Bernard & Shirlee Brown Glaucoma Res Lab,Irving M, New York, NY 10032 USA.
   [Hood, Donald C.; Tsamis, Emmanouil] Columbia Univ, Dept Psychol, New York, NY 10032 USA.
C3 Columbia University; Columbia University
RP Liebmann, JM (corresponding author), Columbia Univ, Edward S Harkness Eye Inst, Dept Ophthalmol, Irving Med Ctr, 635 West 165th St,Box 29, New York, NY 10032 USA.
EM jeffrey.liebmann@columbia.edu
RI Tsamis, Emmanouil/AGZ-0810-2022
FU Jane and David Walentas Glaucoma Research Fund, Columbia University
   Department of Ophthalmology; Research to Prevent Blindness, Inc., New
   York, NY; National Institutes of Health (Bethesda, MD) [EY-02115,
   EY-025253]
FX Supported in part by the Jane and David Walentas Glaucoma Research Fund,
   Columbia University Department of Ophthalmology; an unrestricted grant
   to the Department of Ophthalmology from Research to Prevent Blindness,
   Inc., New York, NY; and National Institutes of Health (Bethesda, MD)
   Grants EY-02115 (D.C.H.) and EY-025253 (C.G.d.M.).
CR Asaoka R, 2014, INVEST OPHTH VIS SCI, V55, P7814, DOI 10.1167/iovs.14-15120
   Coleman AL, 1996, J GLAUCOMA, V5, P384
   De Moraes CG, 2017, OPHTHALMOLOGY, V124, P1449, DOI 10.1016/j.ophtha.2017.04.021
   Eguia MD, 2020, TRANSL VIS SCI TECHN, V9, DOI 10.1167/tvst.9.11.22
   Feuer WJ, 2002, AM J OPHTHALMOL, V133, P19, DOI 10.1016/S0002-9394(01)01338-1
   Foster PJ, 2002, BRIT J OPHTHALMOL, V86, P238, DOI 10.1136/bjo.86.2.238
   Garway-Heath DF, 2000, OPHTHALMOLOGY, V107, P1809, DOI 10.1016/S0161-6420(00)00284-0
   Gordon MO, 2019, AM J OPHTHALMOL, V199, P193, DOI 10.1016/j.ajo.2018.11.006
   Grillo LM, 2016, TRANSL VIS SCI TECHN, V5, DOI 10.1167/tvst.5.2.15
   Hangai M, 2014, JPN J OPHTHALMOL, V58, P188, DOI 10.1007/s10384-013-0298-9
   HEIJL A, 1989, ARCH OPHTHALMOL-CHIC, V107, P81, DOI 10.1001/archopht.1989.01070010083032
   Heijl A, 1995, Curr Opin Ophthalmol, V6, P46
   Hong S, 2010, JPN J OPHTHALMOL, V54, P43, DOI 10.1007/s10384-009-0762-8
   Hood DC, 2022, PROG RETIN EYE RES, V90, DOI 10.1016/j.preteyeres.2022.101052
   Hood DC, 2021, AM J OPHTHALMOL, V223, P119, DOI 10.1016/j.ajo.2020.07.045
   Hood DC, 2019, INVEST OPHTH VIS SCI, V60, P4241, DOI 10.1167/iovs.19-27920
   Hood DC, 2018, J GLAUCOMA, V27, P657, DOI 10.1097/IJG.0000000000001010
   Hood DC, 2018, INVEST OPHTH VIS SCI, V59, P788, DOI 10.1167/iovs.17-23713
   Hood DC, 2017, PROG RETIN EYE RES, V57, P46, DOI 10.1016/j.preteyeres.2016.12.002
   Hood DC, 2016, TRANSL VIS SCI TECHN, V5, DOI 10.1167/tvst.5.6.4
   Hood DC, 2013, PROG RETIN EYE RES, V32, P1, DOI 10.1016/j.preteyeres.2012.08.003
   Hood DC, 2011, INVEST OPHTH VIS SCI, V52, P940, DOI 10.1167/iovs.10-5803
   Iyer J, 2020, CURR OPIN OPHTHALMOL, V31, P85, DOI 10.1097/ICU.0000000000000644
   Iyer JV, 2021, BRIT J OPHTHALMOL, V105, P789, DOI 10.1136/bjophthalmol-2020-316237
   Jung KI, 2017, MEDICINE, V96, DOI 10.1097/MD.0000000000006855
   Keltner JL, 2000, ARCH OPHTHALMOL-CHIC, V118, P1187
   Kim KE, 2015, INVEST OPHTH VIS SCI, V56, P4857, DOI 10.1167/iovs.14-16350
   Langerhorst CT, 1996, PERIMETRY UPDATE 199
   Leal-Fonseca M, 2014, GRAEF ARCH CLIN EXP, V252, P321, DOI 10.1007/s00417-013-2529-7
   Liu YN, 2015, AM J OPHTHALMOL, V159, P565, DOI 10.1016/j.ajo.2014.12.006
   Mansberger SL, 2017, AM J OPHTHALMOL, V174, P1, DOI 10.1016/j.ajo.2016.10.020
   Medeiros FA, 2019, LANCET DIGIT HEALTH, V1, pE151, DOI 10.1016/S2589-7500(19)30087-1
   Miki A, 2017, J GLAUCOMA, V26, P995, DOI 10.1097/IJG.0000000000000771
   Muhammad H, 2017, J GLAUCOMA, V26, P1086, DOI 10.1097/IJG.0000000000000765
   Mwanza JC, 2010, INVEST OPHTH VIS SCI, V51, P5724, DOI 10.1167/iovs.10-5222
   Park HYL, 2016, AM J OPHTHALMOL, V161, P150, DOI 10.1016/j.ajo.2015.10.007
   Roberti G, 2017, PLOS ONE, V12, DOI 10.1371/journal.pone.0186793
   Sample PA, 2009, ARCH OPHTHALMOL-CHIC, V127, P1136, DOI 10.1001/archophthalmol.2009.187
   Schiefer U, 2010, INVEST OPHTH VIS SCI, V51, P5685, DOI 10.1167/iovs.09-5067
   Sullivan-Mee M, 2016, AM J OPHTHALMOL, V168, P40, DOI 10.1016/j.ajo.2016.05.003
   Sun A, 2021, EYE, V35, P2973, DOI 10.1038/s41433-020-01296-x
   Suwan Y, 2018, J GLAUCOMA, V27, P971, DOI 10.1097/IJG.0000000000001054
   Thakoor KA, 2021, IEEE T BIO-MED ENG, V68, P2456, DOI 10.1109/TBME.2020.3043215
   Thompson AC, 2020, TRANSL VIS SCI TECHN, V9, DOI 10.1167/tvst.9.2.42
   Tomairek RH, 2020, EUR J OPHTHALMOL, V30, P706, DOI 10.1177/1120672119836904
   Traynis I, 2014, JAMA OPHTHALMOL, V132, P291, DOI 10.1001/jamaophthalmol.2013.7656
   Tsamis E, 2020, TRANSL VIS SCI TECHN, V9, DOI 10.1167/tvst.9.4.14
   Wang DL, 2015, TRANSL VIS SCI TECHN, V4, DOI 10.1167/tvst.4.6.4
   Weinreb R.N., 2004, GLAUCOMA DIAGNOSIS S
   Weinreb RN., 2008, Glaucoma Screening The 5th Consensus Report of the World Glaucoma Association
   WEINREB RN., 2016, DIAGNOSIS PRIMARY OP
   Weinreb RN, 2010, OPHTHALMOLOGY, V117, P1674, DOI 10.1016/j.ophtha.2010.03.044
   Ye C, 2016, ACTA OPHTHALMOL, V94, pE211, DOI 10.1111/aos.12762
   Zangwill LM, 2005, ARCH OPHTHALMOL-CHIC, V123, P1188, DOI 10.1001/archopht.123.9.1188
NR 54
TC 15
Z9 15
U1 0
U2 3
PU LIPPINCOTT WILLIAMS & WILKINS
PI PHILADELPHIA
PA TWO COMMERCE SQ, 2001 MARKET ST, PHILADELPHIA, PA 19103 USA
SN 1057-0829
EI 1536-481X
J9 J GLAUCOMA
JI J. Glaucoma
PD JUN
PY 2022
VL 31
IS 6
BP 375
EP 381
DI 10.1097/IJG.0000000000002005
PG 7
WC Ophthalmology
WE Science Citation Index Expanded (SCI-EXPANDED)
SC Ophthalmology
GA 1S8WX
UT WOS:000804325800007
PM 35220387
OA Green Accepted
DA 2025-03-30
ER

PT J
AU Bhatia, S
   Alam, S
   Shuaib, M
   Alhameed, MH
   Jeribi, F
   Alsuwailem, RI
AF Bhatia, Surbhi
   Alam, Shadab
   Shuaib, Mohammed
   Hameed Alhameed, Mohammed
   Jeribi, Fathe
   Alsuwailem, Razan Ibrahim
TI Retinal Vessel Extraction via Assisted Multi-Channel Feature Map
   and U-Net
SO FRONTIERS IN PUBLIC HEALTH
LA English
DT Article
DE multichannel; retinal vessels; retinopathy; U-Net; Cauchy distribution
ID BLOOD-VESSELS; FUNDUS IMAGES; SEGMENTATION; NETWORK
AB Early detection of vessels from fundus images can effectively prevent the permanent retinal damages caused by retinopathies such as glaucoma, hyperextension, and diabetes. Concerning the red color of both retinal vessels and background and the vessel's morphological variations, the current vessel detection methodologies fail to segment thin vessels and discriminate them in the regions where permanent retinopathies mainly occur. This research aims to suggest a novel approach to take the benefit of both traditional template-matching methods with recent deep learning (DL) solutions. These two methods are combined in which the response of a Cauchy matched filter is used to replace the noisy red channel of the fundus images. Consequently, a U-shaped fully connected convolutional neural network (U-net) is employed to train end-to-end segmentation of pixels into vessel and background classes. Each preprocessed image is divided into several patches to provide enough training images and speed up the training per each instance. The DRIVE public database has been analyzed to test the proposed method, and metrics such as Accuracy, Precision, Sensitivity and Specificity have been measured for evaluation. The evaluation indicates that the average extraction accuracy of the proposed model is 0.9640 on the employed dataset.
C1 [Bhatia, Surbhi; Alsuwailem, Razan Ibrahim] King Faisal Univ, Coll Comp Sci & Informat Technol, Dept Informat Syst, Al Hufuf, Saudi Arabia.
   [Alam, Shadab; Shuaib, Mohammed; Hameed Alhameed, Mohammed; Jeribi, Fathe] Jazan Univ, Coll Comp Sci & Informat Technol, v, Saudi Arabia.
C3 King Faisal University; Jazan University
RP Bhatia, S (corresponding author), King Faisal Univ, Coll Comp Sci & Informat Technol, Dept Informat Syst, Al Hufuf, Saudi Arabia.
EM sbhatia@kfu.edu.sa
RI Jeribi, Fathe/GRR-3434-2022; Alhameed, Mohammed/HSF-0429-2023; bhatia,
   surbhi/ADA-8643-2022; SHUAIB, MOHAMMED/LSK-3358-2024; Alam,
   Shadab/AAK-7827-2021
OI Alhameed, Mohammed/0000-0002-3326-936X; Alam,
   Shadab/0000-0003-0504-4515; SHUAIB, MOHAMMED/0000-0001-6657-2587; Bhatia
   Khan, Surbhi/0000-0003-3097-6568
FU Deanship of Scientific Research, King Faisal University, Saudi Arabia
   [NA000256]
FX Funding This work was supported by the Deanship of Scientific Research,
   King Faisal University, Saudi Arabia (grant number NA000256).
CR Al-Rawi M, 2007, COMPUT BIOL MED, V37, P262, DOI 10.1016/j.compbiomed.2006.03.003
   Ali A., 2019, Indonesian J. Elect. Eng. Comput. Sci, V13, P1199, DOI DOI 10.11591/IJEECS.V13.I3.PP1199-1207
   [Anonymous], 2016, ABS160304833 CORR AR
   Badar M, 2020, COMPUT SCI REV, V35, DOI 10.1016/j.cosrev.2019.100203
   CHAUDHURI S, 1989, IEEE T MED IMAGING, V8, P263, DOI 10.1109/42.34715
   Dasgupta A, 2017, I S BIOMED IMAGING, P248, DOI 10.1109/ISBI.2017.7950512
   Dhanamjayulu C, 2022, IET IMAGE PROCESS, V16, P647, DOI 10.1049/ipr2.12222
   Dizdaroglu Bekir, 2012, IEEE Int Workshop Mach Learn Signal Process, P1
   Fan Z, 2019, ABS19061 ARXIV
   Fraz MM, 2013, J DIGIT IMAGING, V26, P274, DOI 10.1007/s10278-012-9513-3
   Fraz MM, 2012, COMPUT METH PROG BIO, V108, P407, DOI 10.1016/j.cmpb.2012.03.009
   Fu HZ, 2016, I S BIOMED IMAGING, P698, DOI 10.1109/ISBI.2016.7493362
   Gadekallu TR, 2021, COMPLEX INTELL SYST, V7, P1855, DOI 10.1007/s40747-021-00324-x
   Gadekallu TR, 2021, J REAL-TIME IMAGE PR, V18, P1383, DOI 10.1007/s11554-020-00987-8
   Gao X., 2017, P IEEE INT C COMM, P1
   GeethaRamani R, 2016, BIOCYBERN BIOMED ENG, V36, P102, DOI 10.1016/j.bbe.2015.06.004
   Gu SH, 2013, INFECT GENET EVOL, V20, P118, DOI 10.1016/j.meegid.2013.08.016
   Huazhu Fu, 2016, Medical Image Computing and Computer-Assisted Intervention - MICCAI 2016. 19th International Conference. Proceedings: LNCS 9901, P132, DOI 10.1007/978-3-319-46723-8_16
   Huiqun Wu, 2020, Journal of Physics: Conference Series, V1437, DOI 10.1088/1742-6596/1437/1/012019
   Imran A, 2019, IEEE ACCESS, V7, DOI 10.1109/ACCESS.2019.2935912
   Jusohe, 2016, ADV COMPUTER COMMUNI, P63, DOI DOI 10.1007/978-3-319-24584-3_6
   Kaiming He, 2015, 2015 IEEE International Conference on Computer Vision (ICCV). Proceedings, P1026, DOI 10.1109/ICCV.2015.123
   Lahiri A, 2016, IEEE ENG MED BIO, P1340, DOI 10.1109/EMBC.2016.7590955
   Leopold HA, 2017, PROC SPIE, V10068, DOI 10.1117/12.2252988
   Liskowski P, 2016, IEEE T MED IMAGING, V35, P2369, DOI 10.1109/TMI.2016.2546227
   Ma Y., 2021, MULTICHANNEL RETINAL, DOI [10.1155/2021/5561125, DOI 10.1155/2021/5561125]
   Melins M., 2015, Proceedings of the 10th International Conference on Computer Vision Theory and Applications-Volume 1: VISAPP, (VISIGRAPP 2015), P577
   Mou L, 2020, IEEE T MED IMAGING, V39, P1392, DOI 10.1109/TMI.2019.2950051
   Orujov F, 2020, APPL SOFT COMPUT, V94, DOI 10.1016/j.asoc.2020.106452
   Quasim M.T., 2021, Smart healthcare management evaluation using fuzzy decision making method, DOI 10.21203/rs.3.rs-424702/v1
   Rehman A, 2022, MICROSC RES TECHNIQ, V85, P1899, DOI 10.1002/jemt.24051
   Roy A, 2021, RETINAL VESSEL DETEC, DOI [10.1109/SMARTGENCON51891.2021.9645749, DOI 10.1109/SMARTGENCON51891.2021.9645749]
   Saroj SK, 2020, COMPUT METH PROG BIO, V194, DOI 10.1016/j.cmpb.2020.105490
   Shabbir A, 2021, MATH BIOSCI ENG, V18, P2033, DOI 10.3934/mbe.2021106
   Siddique N., 2020, U-Net and its variants for medical image segmentation: theory and applications, DOI DOI 10.1109/ACCESS.2021.3086020
   Singla M, 2020, ADV INTELL SYST COMP, V1064, P91, DOI 10.1007/978-981-15-0339-9_9
   Soares JVB, 2006, IEEE T MED IMAGING, V25, P1214, DOI 10.1109/TMI.2006.879967
   Srinivasu PN, 2021, J REAL-TIME IMAGE PR, V18, P1773, DOI 10.1007/s11554-021-01122-x
   Staal J, 2004, IEEE T MED IMAGING, V23, P501, DOI 10.1109/TMI.2004.825627
   Strisciuglio N, 2016, MACH VISION APPL, V27, P1137, DOI 10.1007/s00138-016-0781-7
   Upreti K., 2021, RES SQ, V0, P13, DOI [10.21203/rs.3.rs-924288/v1, DOI 10.21203/RS.3.RS-924288/V1]
   Vermeer KA, 2004, COMPUT BIOL MED, V34, P209, DOI 10.1016/S0010-4825(03)00055-6
   Wang C., 2019, DENSE U NET BASED PA, DOI [10.3390/e21020168, DOI 10.3390/E21020168]
   Wang SL, 2015, NEUROCOMPUTING, V149, P708, DOI 10.1016/j.neucom.2014.07.059
   Wu AR, 2016, I S BIOMED IMAGING, P1363, DOI 10.1109/ISBI.2016.7493520
   Wu CH, 2007, 2007 INTERNATIONAL SYMPOSIUM ON COMPUTATIONAL INTELLIGENCE IN ROBOTICS AND AUTOMATION, P517
   Zhang J, 2015, CHIN AUTOM CONGR, P993, DOI 10.1109/CAC.2015.7382643
   Zolfagharnasab Hooshiar, 2014, J Med Signals Sens, V4, P1
NR 48
TC 15
Z9 15
U1 0
U2 27
PU FRONTIERS MEDIA SA
PI LAUSANNE
PA AVENUE DU TRIBUNAL FEDERAL 34, LAUSANNE, CH-1015, SWITZERLAND
EI 2296-2565
J9 FRONT PUBLIC HEALTH
JI Front. Public Health
PD MAR 17
PY 2022
VL 10
AR 858327
DI 10.3389/fpubh.2022.858327
PG 13
WC Public, Environmental & Occupational Health
WE Science Citation Index Expanded (SCI-EXPANDED); Social Science Citation Index (SSCI)
SC Public, Environmental & Occupational Health
GA 0G4EJ
UT WOS:000778000100001
PM 35372222
OA gold, Green Published
DA 2025-03-30
ER

PT J
AU Yoo, TK
   Ryu, IH
   Kim, JK
   Lee, IS
   Kim, HK
AF Yoo, Tae Keun
   Ryu, Ik Hee
   Kim, Jin Kuk
   Lee, In Sik
   Kim, Hong Kyu
TI A deep learning approach for detection of shallow anterior chamber depth
   based on the hidden features of fundus photographs
SO COMPUTER METHODS AND PROGRAMS IN BIOMEDICINE
LA English
DT Article
DE Shallow anterior chamber depth; Fundus photographs; Deep learning;
   CycleGAN; Characteristic feature map
ID PRIMARY ANGLE-CLOSURE; GLAUCOMA; RISK; PREDICTION; VARIABLES; IMAGES
AB Background and Objectives: Patients with angle-closure glaucoma (ACG) are asymptomatic until they experience a painful attack. Shallow anterior chamber depth (ACD) is considered a significant risk factor for ACG. We propose a deep learning approach to detect shallow ACD using fundus photographs and to identify the hidden features of shallow ACD.Methods: This retrospective study assigned healthy subjects to the training ( n = 1188 eyes) and test ( n = 594) datasets (prospective validation design). We used a deep learning approach to estimate ACD and build a classification model to identify eyes with a shallow ACD. The proposed method, including subtraction of the input and output images of CycleGAN and a thresholding algorithm, was adopted to visualize the characteristic features of fundus photographs with a shallow ACD.Results: The deep learning model integrating fundus photographs and clinical variables achieved areas under the receiver operating characteristic curve of 0.978 (95% confidence interval [CI], 0.963-0.988) for an ACD < 2.60 mm and 0.895 (95% CI, 0.868-0.919) for an ACD < 2.80 mm, and outperformed the regression model using only clinical variables. However, the difference between shallow and deep ACD classes on fundus photographs was difficult to be detected with the naked eye. We were unable to identify the features of shallow ACD using the Grad-CAM. The CycleGAN-based feature images showed that area around the macula and optic disk significantly contributed to the classification of fundus photographs with a shallow ACD.Conclusions: We demonstrated the feasibility of a novel deep learning model to detect a shallow ACD as a screening tool for ACG using fundus photographs. The CycleGAN-based feature map showed the hidden characteristic features of shallow ACD that were previously undetectable by conventional techniques and ophthalmologists. This framework will facilitate the early detection of shallow ACD to prevent overlooking the risks associated with ACG. (c) 2022 Elsevier B.V. All rights reserved.
C1 [Yoo, Tae Keun; Ryu, Ik Hee; Kim, Jin Kuk; Lee, In Sik] B&VIIT Eye Ctr, Seoul, South Korea.
   [Yoo, Tae Keun] Republ Korea Air Force, Dept Ophthalmol, Aerosp Med Ctr, Cheongju, South Korea.
   [Ryu, Ik Hee; Kim, Jin Kuk] VISUWORKS, Seoul, South Korea.
   [Kim, Hong Kyu] Dankook Univ, Dankook Univ Hosp, Dept Ophthalmol, Coll Med, Cheonan, South Korea.
C3 Dankook University; Dankook University Hospital
RP Yoo, TK (corresponding author), Korea Air Force, Aerosp Med Ctr, Dept Ophthalmol, 635 Danjae Ro, Cheongwon Gun 363849, Chungcheongbuk, South Korea.
EM fawoo2@yonsei.ac.kr
RI Yoo, Tae Keun/Q-3620-2019
OI Yoo, Tae Keun/0000-0003-0890-8614
CR Abdelhalim ISA, 2021, EXPERT SYST APPL, V165, DOI 10.1016/j.eswa.2020.113922
   Ahsan MM, 2020, MACH LEARN KNOW EXTR, V2, P490, DOI 10.3390/make2040027
   Arcadu F, 2019, NPJ DIGIT MED, V2, DOI 10.1038/s41746-019-0172-3
   Areiter Eric, 2016, J Curr Glaucoma Pract, V10, P113
   Aung T, 2005, ARCH OPHTHALMOL-CHIC, V123, P527, DOI 10.1001/archopht.123.4.527
   Aung Tin, 2002, Curr Opin Ophthalmol, V13, P89, DOI 10.1097/00055735-200204000-00006
   BahadarKhan K, 2016, PLOS ONE, V11, DOI 10.1371/journal.pone.0158996
   Bissoto A, 2021, IEEE COMPUT SOC CONF, P1847, DOI 10.1109/CVPRW53098.2021.00204
   Casson RJ, 2008, CLIN EXP OPHTHALMOL, V36, P70, DOI 10.1111/j.1442-9071.2008.01672.x
   Chang J, 2021, OPHTHALMOLOGY, V128, P78, DOI [10.1016/j.opatha.2020.06.036, 10.1016/j.ophtha.2020.06.036]
   Devereux JG, 2000, ARCH OPHTHALMOL-CHIC, V118, P257
   Emami H, 2021, IEEE T MULTIMEDIA, V23, P391, DOI 10.1109/TMM.2020.2975961
   Frid-Adar M, 2018, NEUROCOMPUTING, V321, P321, DOI 10.1016/j.neucom.2018.09.013
   Fu HZ, 2019, AM J OPHTHALMOL, V203, P37, DOI 10.1016/j.ajo.2019.02.028
   Fu HZ, 2020, IEEE T CYBERNETICS, V50, P3358, DOI 10.1109/TCYB.2019.2897162
   Gulshan V, 2016, JAMA-J AM MED ASSOC, V316, P2402, DOI 10.1001/jama.2016.17216
   Harms J, 2019, MED PHYS, V46, P3998, DOI 10.1002/mp.13656
   He T, 2020, IEEE J BIOMED HEALTH, V24, P1762, DOI 10.1109/JBHI.2019.2949601
   Imran A, 2020, COMP M BIO BIO E-IV, V8, P691, DOI 10.1080/21681163.2020.1806733
   Ishii K, 2021, SCI REP-UK, V11, DOI 10.1038/s41598-020-80839-4
   Kang EM, 2021, TRANSL VIS SCI TECHN, V10, DOI 10.1167/tvst.10.6.5
   Khojasteh P, 2019, COMPUT BIOL MED, V104, P62, DOI 10.1016/j.compbiomed.2018.10.031
   Korot E, 2021, SCI REP-UK, V11, DOI 10.1038/s41598-021-89743-x
   Krizhevsky A, 2017, COMMUN ACM, V60, P84, DOI 10.1145/3065386
   Li J, 2020, PATTERN RECOGN, V98, DOI 10.1016/j.patcog.2019.107037
   Lundberg SM, 2018, NAT BIOMED ENG, V2, P749, DOI 10.1038/s41551-018-0304-0
   Malyugin BE, 2012, J CATARACT REFR SURG, V38, P1403, DOI 10.1016/j.jcrs.2012.04.030
   Pachade S, 2021, DATA-BASEL, V6, DOI 10.3390/data6020014
   Phu J, 2020, OPHTHAL PHYSL OPT, V40, P632, DOI 10.1111/opo.12714
   Poplin R, 2018, NAT BIOMED ENG, V2, P158, DOI 10.1038/s41551-018-0195-0
   Pradhan C, 2020, CASE REP OPHTHALMOL, V2020, DOI 10.1155/2020/6023586
   Qian ZY, 2021, BMC OPHTHALMOL, V21, DOI 10.1186/s12886-021-02104-0
   Qin HT, 2020, PROC CVPR IEEE, P2247, DOI 10.1109/CVPR42600.2020.00232
   Qin HT, 2020, PATTERN RECOGN, V105, DOI 10.1016/j.patcog.2020.107281
   Quek DTL, 2011, AM J OPHTHALMOL, V152, P463, DOI 10.1016/j.ajo.2011.02.023
   Quellec G, 2020, MED IMAGE ANAL, V61, DOI 10.1016/j.media.2020.101660
   Quigley HA, 2006, BRIT J OPHTHALMOL, V90, P262, DOI 10.1136/bjo.2005.081224
   Rim TH, 2021, LANCET DIGIT HEALTH, V3, pE306, DOI 10.1016/S2589-7500(21)00043-1
   Sandfort V, 2019, SCI REP-UK, V9, DOI 10.1038/s41598-019-52737-x
   Saporta A., 2021, DEEP LEARNING SALIEN, DOI [10. 1101/2021.02.28.21252634, DOI 10.1101/2021.02.28.21252634]
   Sarao V, 2019, BMC OPHTHALMOL, V19, DOI 10.1186/s12886-019-1241-8
   Shi GH, 2019, TRANSL VIS SCI TECHN, V8, DOI 10.1167/tvst.8.4.25
   Shih SM, 2021, PR MACH LEARN RES, V139
   Shinoj VK, 2016, MED ENG PHYS, V38, P1383, DOI 10.1016/j.medengphy.2016.09.014
   Singh Upasna V.K., 2021, INDIAN J OPHTHALMOL, V69, P1346, DOI [10.4103/ijo.IJO _ 3483 _ 20, DOI 10.4103/ijo.IJO_3483_20]
   Son J, 2020, OPHTHALMOLOGY, V127, P85, DOI 10.1016/j.ophtha.2019.05.029
   Tjoa E, 2021, IEEE T NEUR NET LEAR, V32, P4793, DOI 10.1109/TNNLS.2020.3027314
   Togaçar M, 2022, BIOMED SIGNAL PROCES, V71, DOI 10.1016/j.bspc.2021.103128
   Tomasev N, 2021, NAT PROTOC, V16, P2765, DOI 10.1038/s41596-021-00513-5
   Varadarajan AV, 2018, INVEST OPHTH VIS SCI, V59, P2861, DOI 10.1167/iovs.18-23887
   Wang WS, 2021, TRANSL VIS SCI TECHN, V10, DOI 10.1167/tvst.10.11.21
   Xiao W, 2021, LANCET DIGIT HEALTH, V3, pe88, DOI 10.1016/S2589-7500(20)30288-0
   Xu BY, 2019, AM J OPHTHALMOL, V208, P273, DOI 10.1016/j.ajo.2019.08.004
   Xu L, 2008, AM J OPHTHALMOL, V145, P929, DOI 10.1016/j.ajo.2008.01.004
   Ye CY, 2018, J MED INTERNET RES, V20, DOI 10.2196/jmir.9268
   Yi Jeong-Ho, 2008, Korean J Ophthalmol, V22, P242, DOI 10.3341/kjo.2008.22.4.242
   Yoo TK, 2022, TRANSL VIS SCI TECHN, V11, P1, DOI 10.1167/tvst.11.2.22
   Yoo TK, 2021, COMPUT METH PROG BIO, V205, DOI 10.1016/j.cmpb.2021.106086
   Yoo TK, 2021, MED BIOL ENG COMPUT, V59, P401, DOI 10.1007/s11517-021-02321-1
   Yoo TK, 2020, JAMA OPHTHALMOL, V138, P1213, DOI 10.1001/jamaophthalmol.2020.3442
   You A, 2022, EYE VISION, V9, DOI 10.1186/s40662-022-00277-3
   Zhu JY, 2017, IEEE I CONF COMP VIS, P2242, DOI 10.1109/ICCV.2017.244
NR 62
TC 15
Z9 15
U1 0
U2 5
PU ELSEVIER IRELAND LTD
PI CLARE
PA ELSEVIER HOUSE, BROOKVALE PLAZA, EAST PARK SHANNON, CO, CLARE, 00000,
   IRELAND
SN 0169-2607
EI 1872-7565
J9 COMPUT METH PROG BIO
JI Comput. Meth. Programs Biomed.
PD JUN
PY 2022
VL 219
AR 106735
DI 10.1016/j.cmpb.2022.106735
EA MAR 2022
PG 16
WC Computer Science, Interdisciplinary Applications; Computer Science,
   Theory & Methods; Engineering, Biomedical; Medical Informatics
WE Science Citation Index Expanded (SCI-EXPANDED)
SC Computer Science; Engineering; Medical Informatics
GA 0H3JI
UT WOS:000778631600003
PM 35305492
DA 2025-03-30
ER

PT J
AU Singh, LK
   Khanna, M
   Pooja
AF Singh, Law Kumar
   Khanna, Munish
   Pooja
TI A novel multimodality based dual fusion integrated approach for
   efficient and early prediction of glaucoma
SO BIOMEDICAL SIGNAL PROCESSING AND CONTROL
LA English
DT Article
DE Multimodal; Glaucoma prediction; Fundus images; Deep Learning; Machine
   Learning
ID OPTIC DISC; DIAGNOSIS; NETWORK; SEGMENTATION; FEATURES; SYSTEM; CUP
AB As there is currently no exact treatment for glaucoma, early detection and diagnosis are essential to reduce the risk of this infection. In recent years, Machine learning and deep learning has significantly improved prediction and classification of human diseases. We are the first to offer a new multimodal approach for glaucoma prediction in this article. We shortlisted three public datasets and in totality we tested seven combinations of these datasets. Initially, we created five multimodal representations of each publicly accessible benchmark dataset. In the first vertical, we extracted 36 critical features from each multimodal of a particular dataset. These extracted features are subsequently fused (referred to as early fusion) to create each dataset's 180 features. These 180 features are ranked using random forest. The top 50% of the features are retrieved to create a feature vector. This feature vector is fed into different machine learning classifiers and their ensemble model for classification purposes. In the second vertical, we worked at the picture level where we send images from each dataset's five multimodal dimensions to two deep learning methods for classification purposes. For each of the seven experiments conducted in this study we obtain several sets of findings. These categorization findings are combined (referred to as late fusion) and submitted to professional ophthalmologists who make the final determination based on their judgments. As a consequence of the proposed approach, we now have a computerized glaucoma diagnostic system with remarkable results (accuracy upto 95.56%).
C1 [Singh, Law Kumar; Khanna, Munish] Hindustan Coll Sci & Technol, Dept Comp Sci & Engn, Farah 281122, Mathura, India.
   [Pooja] Sharda Univ, Fac Engn & Technol, Comp Sci & Engn, Andijan, Uzbekistan.
RP Singh, LK (corresponding author), Hindustan Coll Sci & Technol, Dept Comp Sci & Engn, Farah 281122, Mathura, India.
EM lawkumarcs@gmail.com; munishkhanna.official@rocketmail.com;
   Pooja@shardauniversity.uz
RI Singh, Dr. Law/AAI-5450-2021; Khanna, Munish/ABG-3807-2021
OI , Dr. Pooja/0009-0001-3006-9274; Singh, Dr Law
   Kumar/0000-0002-7073-6852; Khanna, Munish/0000-0002-7682-1089
CR Abdel-Hamid L, 2020, J DIGIT IMAGING, V33, P151, DOI 10.1007/s10278-019-00189-0
   Acharya UR, 2015, BIOMED SIGNAL PROCES, V15, P18, DOI 10.1016/j.bspc.2014.09.004
   Agrawal DK, 2019, IET IMAGE PROCESS, V13, P2401, DOI 10.1049/iet-ipr.2019.0036
   Ajesh F, 2021, J AMB INTEL HUM COMP, V12, P4027, DOI 10.1007/s12652-020-01771-z
   An GZ, 2019, J HEALTHC ENG, V2019, DOI 10.1155/2019/4061313
   [Anonymous], 2018, INT J ADV ELECT COMP
   Azizi N., 2018, 2018 2 IEEE INT C NA, P1
   Bajwa MN, 2019, BMC MED INFORM DECIS, V19, DOI 10.1186/s12911-019-0842-8
   Benzebouchi N. E., 2019, COMPUTER AIDED DIAGN
   Bock R, 2010, MED IMAGE ANAL, V14, P471, DOI 10.1016/j.media.2009.12.006
   Burgos-Artizzu XP, 2021, medRxiv
   Calkins H, 2017, J ARRYTHM, V33, P369, DOI 10.1016/j.joa.2017.08.001
   Chai YD, 2018, KNOWL-BASED SYST, V161, P147, DOI 10.1016/j.knosys.2018.07.043
   Claro M, 2019, J VIS COMMUN IMAGE R, V64, DOI 10.1016/j.jvcir.2019.102597
   de Sousa JA, 2017, MULTIMED TOOLS APPL, V76, P19173, DOI 10.1007/s11042-017-4608-y
   Devecioglu O. C., 2021, ARXIV PREPRINT ARXIV
   Diaz-Pinto A, 2019, BIOMED ENG ONLINE, V18, DOI 10.1186/s12938-019-0649-y
   Elangovan P, 2021, INT J IMAG SYST TECH, V31, P955, DOI 10.1002/ima.22494
   ELMOUFIDI A., 2021, CNN MULTIPLE INPUT A
   Fu HZ, 2019, ADV COMPUT VIS PATT, P119, DOI 10.1007/978-3-030-13969-8_6
   Gómez-Valverde JJ, 2019, BIOMED OPT EXPRESS, V10, P892, DOI 10.1364/BOE.10.000892
   Guo F, 2020, MED BIOL ENG COMPUT, V58, P2567, DOI 10.1007/s11517-020-02237-2
   Guo F, 2018, IEEE ACCESS, V6, P77414, DOI 10.1109/ACCESS.2018.2882946
   Issac A, 2015, COMPUT METH PROG BIO, V122, P229, DOI 10.1016/j.cmpb.2015.08.002
   Juneja M, 2020, MACH VISION APPL, V31, DOI 10.1007/s00138-020-01085-2
   Khanna M, 2023, ARAB J SCI ENG, V48, P11051, DOI 10.1007/s13369-021-05880-5
   Kim M., 2018, ARXIV 181202405
   Kirar BS, 2023, IETE J RES, V69, P4909, DOI 10.1080/03772063.2021.1959424
   Kirar BS, 2022, IETE J RES, V68, P4421, DOI 10.1080/03772063.2020.1795934
   Kirar BS, 2019, IET IMAGE PROCESS, V13, P73, DOI 10.1049/iet-ipr.2018.5297
   Lima A., 2018, AN 18 S BRAS COMP AP
   Liu MX, 2014, NEUROCOMPUTING, V139, P34, DOI 10.1016/j.neucom.2013.09.056
   Liu SP, 2019, COMPUT BIOL MED, V115, DOI 10.1016/j.compbiomed.2019.103485
   Luo Z., 2021, WIRELESS PERS COMMUN, P1
   Maheshwari S, 2017, COMPUT BIOL MED, V88, P142, DOI 10.1016/j.compbiomed.2017.06.017
   Martins J, 2020, COMPUT METH PROG BIO, V192, DOI 10.1016/j.cmpb.2020.105341
   Nayak DR, 2021, BIOMED SIGNAL PROCES, V67, DOI 10.1016/j.bspc.2021.102559
   Noronha KP, 2014, BIOMED SIGNAL PROCES, V10, P174, DOI 10.1016/j.bspc.2013.11.006
   Norouzifard M., 2018, 2018 INT C IM VIS CO, P1
   Orlando JI, 2020, MED IMAGE ANAL, V59, DOI 10.1016/j.media.2019.101570
   Pathan S, 2021, BIOMED SIGNAL PROCES, V63, DOI 10.1016/j.bspc.2020.102244
   Raghavendra U, 2018, INFORM SCIENCES, V441, P41, DOI 10.1016/j.ins.2018.01.051
   Raghavendra U, 2018, BIOCYBERN BIOMED ENG, V38, P170, DOI 10.1016/j.bbe.2017.11.002
   Raja H, 2020, J DIGIT IMAGING, V33, P1428, DOI 10.1007/s10278-020-00383-5
   Rehman A.U., MATH BIOSCI ENG MBE, V18, P5321
   Salam AA, 2016, SPRINGERPLUS, V5, DOI 10.1186/s40064-016-3175-4
   Shibata N, 2018, SCI REP-UK, V8, DOI 10.1038/s41598-018-33013-w
   Singh A, 2016, COMPUT METH PROG BIO, V124, P108, DOI 10.1016/j.cmpb.2015.10.010
   Singh LK, 2021, MED BIOL ENG COMPUT, V59, P333, DOI 10.1007/s11517-020-02307-5
   Sreng S, 2020, APPL SCI-BASEL, V10, DOI 10.3390/app10144916
   Thakur N, 2018, BIOMED SIGNAL PROCES, V42, P162, DOI 10.1016/j.bspc.2018.01.014
   Thawkar S, 2021, J AMB INTEL HUM COMP, V12, P8793, DOI 10.1007/s12652-020-02662-z
   Tiwari S, 2021, INT J IMAG SYST TECH, V31, P525, DOI 10.1002/ima.22566
   Tulsani A, 2021, BIOCYBERN BIOMED ENG, V41, P819, DOI 10.1016/j.bbe.2021.05.011
   Veena HN, 2020, SN APPL SCI, V2, DOI 10.1007/s42452-020-03221-z
   Viola J, 2021, INFORM SCIENCES, V542, P195, DOI 10.1016/j.ins.2020.06.060
   Zemmal Nawel, 2018, International Journal of Intelligent Systems Technologies and Applications, V17, P310
   Zhang DQ, 2012, NEUROIMAGE, V59, P895, DOI 10.1016/j.neuroimage.2011.09.069
   Zhang Z, 2010, IEEE ENG MED BIO, P3065, DOI 10.1109/IEMBS.2010.5626137
   Zilly J, 2017, COMPUT MED IMAG GRAP, V55, P28, DOI 10.1016/j.compmedimag.2016.07.012
NR 60
TC 15
Z9 15
U1 2
U2 26
PU ELSEVIER SCI LTD
PI London
PA 125 London Wall, London, ENGLAND
SN 1746-8094
EI 1746-8108
J9 BIOMED SIGNAL PROCES
JI Biomed. Signal Process. Control
PD MAR
PY 2022
VL 73
AR 103468
DI 10.1016/j.bspc.2021.103468
PG 24
WC Engineering, Biomedical
WE Science Citation Index Expanded (SCI-EXPANDED)
SC Engineering
GA 2Q6YJ
UT WOS:000820565900006
DA 2025-03-30
ER

PT J
AU Shamsi, F
   Liu, R
   Owsley, C
   Kwon, M
AF Shamsi, Foroogh
   Liu, Rong
   Owsley, Cynthia
   Kwon, MiYoung
TI Identifying the Retinal Layers Linked to Human Contrast Sensitivity Via
   Deep Learning
SO INVESTIGATIVE OPHTHALMOLOGY & VISUAL SCIENCE
LA English
DT Article
DE OCT; contrast sensitivity; deep learning; retinal ganglion cells;
   glaucoma
ID VISUAL-FIELD SENSITIVITY; NERVE-FIBER LAYER; CONVOLUTIONAL
   NEURAL-NETWORKS; GANGLION-CELL; MACULAR DEGENERATION; READING SPEED;
   GLAUCOMA; THICKNESS; OCT; VISION
AB PURPOSE. Luminance contrast is the fundamental building block of human spatial vision. Therefore contrast sensitivity, the reciprocal of contrast threshold required for target detection, has been a barometer of human visual function. Although retinal ganglion cells (RGCs) are known to be involved in contrast coding, it still remains unknown whether the retinal layers containing RGCs are linked to a person's contrast sensitivity (e.g., Pelli-Robson contrast sensitivity) and, if so, to what extent the retinal layers are related to behavioral contrast sensitivity. Thus the current study aims to identify the retinal layers and features critical for predicting a person's contrast sensitivity via deep learning.
   METHODS. Data were collected from 225 subjects including individuals with either glaucoma, age-related macular degeneration, or normal vision. A deep convolutional neural network trained to predict a person's Pelli-Robson contrast sensitivity from structural retinal images measured with optical coherence tomography was used. Then, activation maps that represent the critical features learned by the network for the output prediction were computed.
   RESULTS. The thickness of both ganglion cell and inner plexiform layers, reflecting RGC counts, were found to be significantly correlated with contrast sensitivity (r = 0.26 similar to 0.58, Ps < 0.001 for different eccentricities). Importantly, the results showed that retinal layers containing RGCs were the critical features the network uses to predict a person's contrast sensitivity (an average R-2 = 0.36 +/- 0.10).
   CONCLUSIONS. The findings confirmed the structure and function relationship for contrast sensitivity while highlighting the role of RGC density for human contrast sensitivity.
C1 [Shamsi, Foroogh; Liu, Rong; Kwon, MiYoung] Northeastern Univ, Dept Psychol, Boston, MA 02115 USA.
   [Liu, Rong; Owsley, Cynthia; Kwon, MiYoung] Univ Alabama Birmingham, Dept Ophthalmol & Visual Sci, Heersink Sch Med, Birmingham, AL USA.
   [Liu, Rong] Univ Sci & Technol China, Dept Life Sci & Med, Hefei, Peoples R China.
C3 Northeastern University; University of Alabama System; University of
   Alabama Birmingham; Chinese Academy of Sciences; University of Science &
   Technology of China, CAS
RP Kwon, M (corresponding author), 125 Nightingale Hall,360 Huntington Ave, Boston, MA 02115 USA.
EM m.kwon@northeastern.edu
FU Research to Prevent Blindness (RPB)/Lions' Clubs International
   Foundation (LCIF) Low Vision Research Award; NIH/NEI [R01 EY027857];
   NIH/NIA [P30AG22838]; Eyesight Foundation of Alabama; National Eye
   Institute [R01EY027857] Funding Source: NIH RePORTER
FX Supported by Research to Prevent Blindness (RPB)/Lions' Clubs
   International Foundation (LCIF) Low Vision Research Award, NIH/NEI Grant
   R01 EY027857, NIH/NIA grant P30AG22838, and Eyesight Foundation of
   Alabama.
CR Anderson RS, 2002, VISION RES, V42, P981, DOI 10.1016/S0042-6989(02)00013-5
   Antwi-Boasiako K, 2021, INVEST OPHTH VIS SCI, V62, DOI 10.1167/iovs.62.1.5
   Asaoka R, 2017, PLOS ONE, V12, DOI 10.1371/journal.pone.0184064
   ATICK JJ, 1992, NEURAL COMPUT, V4, P196, DOI 10.1162/neco.1992.4.2.196
   Avidan G, 2002, J NEUROPHYSIOL, V87, P3102, DOI 10.1152/jn.2002.87.6.3102
   BARLOW HB, 1953, J PHYSIOL-LONDON, V119, P69, DOI 10.1113/jphysiol.1953.sp004829
   Boynton GM, 1999, VISION RES, V39, P257, DOI 10.1016/S0042-6989(98)00113-8
   BULLIMORE MA, 1991, INVEST OPHTH VIS SCI, V32, P2020
   CAMPBELL FW, 1968, J PHYSIOL-LONDON, V197, P551, DOI 10.1113/jphysiol.1968.sp008574
   CAMPBELL FW, 1965, J PHYSIOL-LONDON, V181, P576, DOI 10.1113/jphysiol.1965.sp007784
   Carandini M, 2012, NAT REV NEUROSCI, V13, P51, DOI 10.1038/nrn3136
   Chien L, 2017, INVEST OPHTH VIS SCI, V58, P6221, DOI 10.1167/iovs.17-22621
   Curcio CA, 1996, INVEST OPHTH VIS SCI, V37, P1236
   CURCIO CA, 1990, J COMP NEUROL, V300, P5, DOI 10.1002/cne.903000103
   Das V, 2020, IEEE SIGNAL PROC LET, V27, P1025, DOI 10.1109/LSP.2020.3000933
   Davis MD, 2005, ARCH OPHTHALMOL-CHIC, V123, P1484
   De Fauw J, 2018, NAT MED, V24, P1342, DOI 10.1038/s41591-018-0107-6
   DEVALOIS RL, 1974, VISION RES, V14, P75, DOI 10.1016/0042-6989(74)90118-7
   Drasdo N, 2007, VISION RES, V47, P2901, DOI 10.1016/j.visres.2007.01.007
   Duggan E, 2017, J GERONTOL A-BIOL, V72, P1663, DOI 10.1093/gerona/glx021
   ELLIOTT DB, 1991, CLIN VISION SCI, V6, P471
   ENROTHCUGELL C, 1966, J PHYSIOL-LONDON, V187, P517, DOI 10.1113/jphysiol.1966.sp008107
   Ferreras A, 2008, INVEST OPHTH VIS SCI, V49, P3018, DOI 10.1167/iovs.08-1775
   Garcia G, 2021, COMPUT METH PROG BIO, V200, DOI 10.1016/j.cmpb.2020.105855
   Gardiner SK, 2005, INVEST OPHTH VIS SCI, V46, P3712, DOI 10.1167/iovs.05-0266
   Garway-Heath DF, 2000, INVEST OPHTH VIS SCI, V41, P1774
   Garway-Heath DF, 2002, INVEST OPHTH VIS SCI, V43, P2213
   Goodfellow I, 2016, ADAPT COMPUT MACH LE, P1
   Harwerth RS, 2010, PROG RETIN EYE RES, V29, P249, DOI 10.1016/j.preteyeres.2010.02.001
   Harwerth RS, 2007, INVEST OPHTH VIS SCI, V48, P763, DOI 10.1167/iovs.06-0688
   Harwerth RS, 2004, INVEST OPHTH VIS SCI, V45, P3152, DOI 10.1167/iovs.04-0227
   Harwerth RS, 1999, INVEST OPHTH VIS SCI, V40, P2242
   Harwerth RS, 2002, PROG RETIN EYE RES, V21, P91, DOI 10.1016/S1350-9462(01)00022-2
   HESS RF, 1993, VISION RES, V33, P2663, DOI 10.1016/0042-6989(93)90226-M
   Hood DC, 2014, INVEST OPHTH VIS SCI, V55, P632, DOI 10.1167/iovs.13-13130
   Hood DC, 2013, PROG RETIN EYE RES, V32, P1, DOI 10.1016/j.preteyeres.2012.08.003
   Hood DC, 2012, TRANSL VIS SCI TECHN, V1, DOI 10.1167/tvst.1.1.3
   Jansonius NM, 2009, VISION RES, V49, P2157, DOI 10.1016/j.visres.2009.04.029
   Ji QG, 2019, ALGORITHMS, V12, DOI 10.3390/a12030051
   KELLY DH, 1975, VISION RES, V15, P665, DOI 10.1016/0042-6989(75)90282-5
   Keltgen KM, 2012, INVEST OPHTH VIS SCI, V53, P633, DOI 10.1167/iovs.10-6674
   Kermany DS, 2018, CELL, V172, P1122, DOI 10.1016/j.cell.2018.02.010
   Kim JH, 2019, SCI REP-UK, V9, DOI 10.1038/s41598-018-36868-1
   Kim KE, 2020, J CLIN MED, V9, DOI 10.3390/jcm9072167
   KUFFLER SW, 1953, J NEUROPHYSIOL, V16, P37, DOI 10.1152/jn.1953.16.1.37
   Kuriyan AE, 2019, OPHTHALMOL RETINA, V3, P371, DOI 10.1016/j.oret.2018.11.009
   Kuwayama S, 2019, J OPHTHALMOL, V2019, DOI 10.1155/2019/6319581
   Kwon M, 2016, OPHTHALMOLOGY, V123, P109, DOI 10.1016/j.ophtha.2015.08.043
   LEAT SJ, 1993, OPHTHAL PHYSL OPT, V13, P9, DOI 10.1111/j.1475-1313.1993.tb00420.x
   Leat SJ, 1997, EYE, V11, P893, DOI 10.1038/eye.1997.228
   Lee CS, 2017, OPHTHALMOL RETINA, V1, P322, DOI 10.1016/j.oret.2016.12.009
   Lee JW, 2017, BRIT J OPHTHALMOL, V101, P1052, DOI 10.1136/bjophthalmol-2016-309208
   LEGGE GE, 1987, VISION RES, V27, P1165, DOI 10.1016/0042-6989(87)90028-9
   Liu R, 2020, INVEST OPHTH VIS SCI, V61, DOI 10.1167/iovs.61.8.10
   Maetschke S, ARXIV190801428
   Maetschke S, 2019, PLOS ONE, V14, DOI 10.1371/journal.pone.0219126
   Mariottoni EB, 2020, TRANSL VIS SCI TECHN, V9, DOI 10.1167/tvst.9.2.19
   Matlach J, 2017, OPHTHALMOLOGY, V124, P310, DOI 10.1016/j.ophtha.2016.10.029
   Mayer M., OCTSEG OPTICAL COHER
   Moes E, 2009, AGING NEUROPSYCHOL C, V16, P121, DOI 10.1080/13825580802233418
   MORGAN JE, 1994, BRIT J OPHTHALMOL, V78, P875, DOI 10.1136/bjo.78.11.875
   Moura ALD, 2012, EYE, V26, P1188, DOI 10.1038/eye.2012.110
   Odell D, 2011, J OPHTHALMOL, V2011, DOI 10.1155/2011/692574
   Ohkubo S, 2014, INVEST OPHTH VIS SCI, V55, P5269, DOI 10.1167/iovs.14-14153
   OWSLEY C, 1987, BRIT J OPHTHALMOL, V71, P791, DOI 10.1136/bjo.71.10.791
   Owsley C, 2001, ARCH OPHTHALMOL-CHIC, V119, P881
   Owsley Cynthia, 2003, Ophthalmol Clin North Am, V16, P171, DOI 10.1016/S0896-1549(03)00003-8
   PandaJonas S, 1995, OPHTHALMOLOGY, V102, P1853, DOI 10.1016/S0161-6420(95)30784-1
   Park K, 2020, PLOS ONE, V15, DOI [10.1371/journal.pone.0234902, 10.1371/journal.pone.0234902.r001, 10.1371/journal.pone.0234902.r002, 10.1371/journal.pone.0234902.r003, 10.1371/journal.pone.0234902.r004]
   Patel NB, 2014, INVEST OPHTH VIS SCI, V55, P5134, DOI 10.1167/iovs.14-14303
   Paulun VC, 2015, VISION RES, V113, P155, DOI 10.1016/j.visres.2015.05.004
   Pelli DG, 2013, VISION RES, V90, P10, DOI 10.1016/j.visres.2013.04.015
   Prahs P, 2018, GRAEF ARCH CLIN EXP, V256, P91, DOI 10.1007/s00417-017-3839-y
   QUIGLEY HA, 1995, AUST NZ J OPHTHALMOL, V23, P85, DOI 10.1111/j.1442-9071.1995.tb00135.x
   Rajagopalan N, 2021, J AMB INTEL HUM COMP, V12, P7569, DOI 10.1007/s12652-020-02460-7
   Raza AS, 2011, ARCH OPHTHALMOL-CHIC, V129, P1529, DOI 10.1001/archophthalmol.2011.352
   Rossi EA, 2010, NAT NEUROSCI, V13, P156, DOI 10.1038/nn.2465
   Sample PA, 2009, ARCH OPHTHALMOL-CHIC, V127, P1136, DOI 10.1001/archophthalmol.2009.187
   Schuman SG, 2009, OPHTHALMOLOGY, V116, P488, DOI 10.1016/j.ophtha.2008.10.006
   Selvaraju RR, 2020, INT J COMPUT VISION, V128, P336, DOI [10.1007/s11263-019-01228-7, 10.1109/ICCV.2017.74]
   Shafi A, 2011, OPTOMETRY VISION SCI, V88, P130, DOI 10.1097/OPX.0b013e3181fa38f4
   Shah M, 2020, ACTA OPHTHALMOL, V98, pE715, DOI 10.1111/aos.14353
   Simonyan K, 2015, Arxiv, DOI arXiv:1409.1556
   Singh A, 2019, Applications of machine learning, V11139
   Swanson WH, 2004, INVEST OPHTH VIS SCI, V45, P466, DOI 10.1167/iovs.03-0374
   Szigeti A, 2015, PLOS ONE, V10, DOI 10.1371/journal.pone.0142383
   Tan O, 2009, OPHTHALMOLOGY, V116, P2305, DOI 10.1016/j.ophtha.2009.05.025
   Thakoor KA, 2021, IEEE T BIO-MED ENG, V68, P2456, DOI 10.1109/TBME.2020.3043215
   THIBOS LN, 1987, J OPT SOC AM A, V4, P1524, DOI 10.1364/JOSAA.4.001524
   Ting DSW, 2019, PROG RETIN EYE RES, V72, DOI 10.1016/j.preteyeres.2019.04.003
   Van Rossum Guido, 2009, Python 3 Reference Manual
   Vellakani S, 2020, J X-RAY SCI TECHNOL, V28, P975, DOI 10.3233/XST-200697
   Wen JC, 2019, PLOS ONE, V14, DOI 10.1371/journal.pone.0214875
   Wilkinson MO, 2020, J VISION, V20, DOI 10.1167/jov.20.10.7
   Wilkinson MO, 2016, J VISION, V16, DOI 10.1167/16.2.1
   Xiong YZ, 2020, INVEST OPHTH VIS SCI, V61, DOI 10.1167/iovs.61.6.40
   Xu LC, 2020, AM J OPHTHALMOL, V218, P304, DOI 10.1016/j.ajo.2020.04.037
   Yanagihara RT, 2020, TRANSL VIS SCI TECHN, V9, DOI 10.1167/tvst.9.2.11
   Yim J, 2020, NAT MED, V26, P892, DOI 10.1038/s41591-020-0867-7
   Yu HH, 2021, OPHTHALMOL GLAUCOMA, V4, P102, DOI 10.1016/j.ogla.2020.07.002
   Zaghloul KA, 2003, J NEUROSCI, V23, P2645
   Zhang CW, 2014, OPHTHALMOLOGY, V121, P2371, DOI 10.1016/j.ophtha.2014.06.047
NR 102
TC 15
Z9 15
U1 0
U2 17
PU ASSOC RESEARCH VISION OPHTHALMOLOGY INC
PI ROCKVILLE
PA 12300 TWINBROOK PARKWAY, ROCKVILLE, MD 20852-1606 USA
SN 0146-0404
EI 1552-5783
J9 INVEST OPHTH VIS SCI
JI Invest. Ophthalmol. Vis. Sci.
PD FEB
PY 2022
VL 63
IS 2
AR 27
DI 10.1167/iovs.63.2.27
PG 13
WC Ophthalmology
WE Science Citation Index Expanded (SCI-EXPANDED)
SC Ophthalmology
GA ZI0MB
UT WOS:000761320100001
PM 35179554
OA gold, Green Published
DA 2025-03-30
ER

PT J
AU Prajna, Y
   Nath, MK
AF Prajna, Yellamelli
   Nath, Malaya Kumar
TI Efficient blood vessel segmentation from color fundus image using deep
   neural network
SO JOURNAL OF INTELLIGENT & FUZZY SYSTEMS
LA English
DT Article
DE Fundus image; U-Net; MSRI; accuracy; ROC curve
AB Blood vessel segmentation is an essential element of automatic retinal disease screening systems. In particular, retinal blood vessel analysis from fundus image is vital in the identification and diagnosis of cardiovascular and ophthalmological diseases (Ex: Diabetic Retinopathy, Macular degeneration, Retinal Pigmentosa, Macular Edema, and various stages of Glaucoma, etc). Wherefore, the diagnosis of these diseases by automatic vessel segmentation has become essential, especially in disclosure of premature prognosis of vision condition. In general, blood vessel extraction is divided into vessel tracking and pixel classification. In vessel tracking a vasculature model is expanded from a seed point. In pixel classification, the classifier classifies the pixels as either a vessel or background pixel, which is demonstrated in the proposed architecture. In this paper, deep learning based 19 layer U-Net architecture is proposed for the accurate and efficient segmentation of blood vessels. Prior to segmentation, a pre-processing block of AlexNet architecture is introduced for the classification of high-quality images from the experimented databases. This pre-classification stage helps in efficiently picking high-quality images determined by clarity, field definition, and sharpness. AlexNet classification is pivotal in enhancing the overall performance of the system by segmenting fine and tiny blood vessels. The proposed U-Net architecture has an encoder-decoder framework with 9 and 5 convolutional layers in each respectively. In order to boost the efficiency of the network as well as to reduce training and testing time, a proper choice of kernel dimension and number of filters are necessary. Our architecture was investigated on popular databases such as DRIVE, ARIA_d and MESSIDOR and various performance measures (accuracy, sensitivity, specificity, sensibility, Dice coefficient, and Jaccard coefficient) have been computed along with the Receiver Operating Characteristics. It is observed that the accuracy for DRIVE, ARIA_d and MESSIDOR are 90.60%, 87.60% and 83.42%, respectively. Area under curve in Receiver Operating Characteristics plot is found to be 98.54%, 93.28% and 88.18%, for DRIVE, ARIA_d and MESSIDOR databases, respectively. Results with the proposed architecture show remarkable improvement in the performance metrics for blood vessel segmentation.
C1 [Prajna, Yellamelli; Nath, Malaya Kumar] NIT Puducherry, Dept ECE, Thiruvettakudy, Puducherry, India.
C3 National Institute of Technology (NIT System); National Institute of
   Technology Puducherry
RP Prajna, Y (corresponding author), NIT Puducherry, Dept ECE, Thiruvettakudy, Puducherry, India.
EM prajnayellamelli@gmail.com
RI NATH, MALAYA/N-4584-2019
CR Aquino A, 2010, IEEE T MED IMAGING, V29, P1860, DOI 10.1109/TMI.2010.2053042
   Bekkers E, 2014, J MATH IMAGING VIS, V49, P583, DOI 10.1007/s10851-013-0488-6
   Chalakkal RJ, 2019, COMPUT BIOL MED, V108, P317, DOI 10.1016/j.compbiomed.2019.03.019
   Gojic Gorana, 2020, 2020 IEEE 18th International Symposium on Intelligent Systems and Informatics (SISY), P131, DOI 10.1109/SISY50555.2020.9217082
   Goodfellow I, 2016, ADAPT COMPUT MACH LE, P1
   Holm S, 2017, J MED IMAGING, V4, DOI 10.1117/1.JMI.4.1.014503
   Hoover A, 2000, IEEE T MED IMAGING, V19, P203, DOI 10.1109/42.845178
   Hu K, 2018, NEUROCOMPUTING, V309, P179, DOI 10.1016/j.neucom.2018.05.011
   Jiang Y, 2019, SYMMETRY-BASEL, V11, DOI 10.3390/sym11091112
   Jiang ZX, 2018, COMPUT MED IMAG GRAP, V68, P1, DOI 10.1016/j.compmedimag.2018.04.005
   Kalviainen H., IMAGERET DR1 DR2
   Li LZ, 2020, IEEE WINT CONF APPL, P3645, DOI 10.1109/WACV45572.2020.9093621
   Liu X., 2019, INT C SIGN INF DAT P
   Long J, 2015, PROC CVPR IEEE, P3431, DOI 10.1109/CVPR.2015.7298965
   Luo DH, 2020, IEEE IMAGE PROC, P320, DOI 10.1109/ICIP40778.2020.9190800
   Luo L, 2018, CHIN CONT DECIS CONF, P1892, DOI 10.1109/CCDC.2018.8407435
   Narkhede S., 2018, UNDERSTANDING AUC RO
   Oliveira A, 2018, EXPERT SYST APPL, V112, P229, DOI 10.1016/j.eswa.2018.06.034
   OShea K., 2015, ARXIV151108458
   Ricci E, 2007, IEEE T MED IMAGING, V26, P1357, DOI 10.1109/TMI.2007.898551
   Ronneberger O, 2015, LECT NOTES COMPUT SC, V9351, P234, DOI 10.1007/978-3-319-24574-4_28
   Sevastopolsky A, 2017, ABS170400979 CORR
   Sreejini KS, 2015, EGYPT INFORM J, V16, P253, DOI 10.1016/j.eij.2015.06.004
   Staal J, 2004, IEEE T MED IMAGING, V23, P501, DOI 10.1109/TMI.2004.825627
   Sunasra M., 2017, PERFORMANCE METRICS
   Tyler C, NOVEL RETINAL BLOOD
   Zhuang J, 2018, LadderNet: MultiPath Networks Based on UNet for Medical Image Segmentation
NR 27
TC 15
Z9 15
U1 1
U2 15
PU IOS PRESS
PI AMSTERDAM
PA NIEUWE HEMWEG 6B, 1013 BG AMSTERDAM, NETHERLANDS
SN 1064-1246
EI 1875-8967
J9 J INTELL FUZZY SYST
JI J. Intell. Fuzzy Syst.
PY 2022
VL 42
IS 4
BP 3477
EP 3489
DI 10.3233/JIFS-211479
PG 13
WC Computer Science, Artificial Intelligence
WE Science Citation Index Expanded (SCI-EXPANDED)
SC Computer Science
GA ZW4PK
UT WOS:000771196600042
DA 2025-03-30
ER

PT J
AU Chen, W
   Hu, H
   Wu, Q
   Chen, L
   Zhou, J
   Chen, HH
   Xu, XQ
   Wu, FY
AF Chen, Wen
   Hu, Hao
   Wu, Qian
   Chen, Lu
   Zhou, Jiang
   Chen, Huan-Huan
   Xu, Xiao-Quan
   Wu, Fei-Yun
TI Altered Static and Dynamic Interhemispheric Resting-State Functional
   Connectivity in Patients With Thyroid-Associated Ophthalmopathy
SO FRONTIERS IN NEUROSCIENCE
LA English
DT Article
DE thyroid-associated ophthalmopathy; magnetic resonance imaging;
   resting-state; voxel-mirrored homotopic connectivity; dynamic analysis
ID LOW-FREQUENCY FLUCTUATION; GRAVES ORBITOPATHY; AMPLITUDE; DISEASE; FMRI;
   MANAGEMENT; GLAUCOMA; INSIGHTS; CORTEX; LIFE
AB Purpose: Thyroid-associated ophthalmopathy (TAO) is a debilitating and sight-threatening autoimmune disease that severely impairs patients' quality of life. Besides the most common ophthalmic manifestations, the emotional and psychiatric disturbances are also usually observed in clinical settings. This study was to investigate the interhemispheric functional connectivity alterations in TAO patients using resting-state functional magnetic resonance imaging (rs-fMRI).Methods: Twenty-eight TAO patients and 22 healthy controls (HCs) underwent rs-fMRI scans. Static and dynamic voxel-mirrored homotopic connectivity (VMHC) values were calculated and compared between the two groups. A linear support vector machine (SVM) classifier was used to examine the performance of static and dynamic VMHC differences in distinguishing TAOs from HCs.Results: Compared with HCs, TAOs showed decreased static VMHC in lingual gyrus (LG)/calcarine (CAL), middle occipital gyrus, postcentral gyrus, superior parietal lobule, inferior parietal lobule, and precuneus. Meanwhile, TAOs demonstrated increased dynamic VMHC in orbitofrontal cortex (OFC). In TAOs, static VMHC in LG/CAL was positively correlated with visual acuity (r = 0.412, P = 0.036), whilst dynamic VMHC in OFC was positively correlated with Hamilton Anxiety Rating Scale (HARS) score (r = 0.397, P = 0.044) and Hamilton Depression Rating Scale (HDRS) score (r = 0.401, P = 0.042). The SVM model showed good performance in distinguishing TAOs from HCs (area under the curve, 0.971; average accuracy, 94%).Conclusion: TAO patients had altered static and dynamic VMHC in the occipital, parietal, and orbitofrontal areas, which could serve as neuroimaging prediction markers of TAO.
C1 [Chen, Wen; Hu, Hao; Wu, Qian; Chen, Lu; Zhou, Jiang; Xu, Xiao-Quan; Wu, Fei-Yun] Nanjing Med Univ, Affiliated Hosp 1, Dept Radiol, Nanjing, Peoples R China.
   [Chen, Huan-Huan] Nanjing Med Univ, Affiliated Hosp 1, Dept Endocrinol, Nanjing, Peoples R China.
C3 Nanjing Medical University; Nanjing Medical University
RP Xu, XQ; Wu, FY (corresponding author), Nanjing Med Univ, Affiliated Hosp 1, Dept Radiol, Nanjing, Peoples R China.
EM xiaoquanxu_1987@163.com; wfy_njmu@163.com
RI Hu, Hao/LMP-8004-2024; Chen, Huanhuan/HTO-5007-2023
FU National Natural Science Foundation of China (NSFC) [81801659]
FX Funding This work was supported by the National Natural Science
   Foundation of China (NSFC) (81801659 to HH).
CR Ashburner J, 2007, NEUROIMAGE, V38, P95, DOI 10.1016/j.neuroimage.2007.07.007
   Ashburner J, 2012, NEUROIMAGE, V62, P791, DOI 10.1016/j.neuroimage.2011.10.025
   Bahn RS, 2010, NEW ENGL J MED, V362, P726, DOI 10.1056/NEJMra0905750
   Bar M, 2006, P NATL ACAD SCI USA, V103, P449, DOI 10.1073/pnas.0507062103
   Bartalena L, 2021, EUR J ENDOCRINOL, V185, pG43, DOI 10.1530/EJE-21-0479
   Blair RJR, 2004, BRAIN COGNITION, V55, P198, DOI 10.1016/s0278-2626(03)00276-8
   Bruscolini A, 2018, AUTOIMMUN REV, V17, P639, DOI 10.1016/j.autrev.2017.12.012
   Cavanna AE, 2006, BRAIN, V129, P564, DOI 10.1093/brain/awl004
   Chang CC, 2000, IEEE T NEURAL NETWOR, V11, P1003, DOI 10.1109/72.857780
   Chen J, 2021, BRAIN IMAGING BEHAV, V15, P389, DOI 10.1007/s11682-020-00266-x
   Chen LL, 2019, QUANT IMAG MED SURG, V9, P603, DOI 10.21037/qims.2019.04.13
   Christoff K, 2016, NAT REV NEUROSCI, V17, P718, DOI 10.1038/nrn.2016.113
   Coulter I, 2007, EUR J ENDOCRINOL, V157, P127, DOI 10.1530/EJE-07-0205
   Cui Q, 2020, HUM BRAIN MAPP, V41, P1667, DOI 10.1002/hbm.24902
   Damaraju E, 2014, NEUROIMAGE-CLIN, V5, P298, DOI 10.1016/j.nicl.2014.07.003
   Eklund A, 2016, P NATL ACAD SCI USA, V113, P7900, DOI 10.1073/pnas.1602413113
   Farid M, 2005, ARCH OPHTHALMOL-CHIC, V123, P491, DOI 10.1001/archopht.123.4.491
   Ferlov-Schwensen C, 2017, THYROID, V27, P1475, DOI 10.1089/thy.2017.0365
   Friston KJ, 1996, MAGNET RESON MED, V35, P346, DOI 10.1002/mrm.1910350312
   Fu ZN, 2018, NEUROIMAGE, V180, P619, DOI 10.1016/j.neuroimage.2017.09.035
   Hahn A, 2011, NEUROIMAGE, V56, P881, DOI 10.1016/j.neuroimage.2011.02.064
   Han X, 2018, FRONT HUM NEUROSCI, V12, DOI 10.3389/fnhum.2018.00041
   Huang X, 2016, NEUROPSYCH DIS TREAT, V12, P2949, DOI 10.2147/NDT.S118326
   Jensen AL, 2011, SCAND J CARING SCI, V25, P341, DOI 10.1111/j.1471-6712.2010.00832.x
   Jia CC, 2020, FRONT PSYCHIATRY, V11, DOI 10.3389/fpsyt.2020.559729
   Jiang F, 2019, NEUROPSYCH DIS TREAT, V15, P271, DOI 10.2147/NDT.S187367
   Li J, 2019, PSYCHOL MED, V49, P852, DOI 10.1017/S0033291718001502
   Liang ML, 2017, NEURORADIOLOGY, V59, P517, DOI 10.1007/s00234-017-1824-0
   Lin IC, 2015, J FORMOS MED ASSOC, V114, P1047, DOI 10.1016/j.jfma.2013.12.002
   Liu HL, 2019, PLOS ONE, V14, DOI 10.1371/journal.pone.0219904
   Liu WF, 2019, INT J ENDOCRINOL, V2019, DOI 10.1155/2019/8135671
   Longo MR, 2011, NEUROSCI LETT, V489, P159, DOI 10.1016/j.neulet.2010.12.007
   Lu L, 2019, J MAGN RESON IMAGING, V50, P1405, DOI 10.1002/jmri.26708
   Mao N, 2020, FRONT PSYCHOL, V11, DOI 10.3389/fpsyg.2020.01784
   Orrù G, 2012, NEUROSCI BIOBEHAV R, V36, P1140, DOI 10.1016/j.neubiorev.2012.01.004
   Pereira F, 2009, NEUROIMAGE, V45, pS199, DOI 10.1016/j.neuroimage.2008.11.007
   Preti MG, 2017, NEUROIMAGE, V160, P41, DOI 10.1016/j.neuroimage.2016.12.061
   Roos JCP, 2019, CURR OPIN OPHTHALMOL, V30, P401, DOI 10.1097/ICU.0000000000000596
   Segal E, 2012, EUR J NEUROSCI, V35, P309, DOI 10.1111/j.1460-9568.2011.07937.x
   Shao Y, 2019, MOL MED REP, V19, P4832, DOI 10.3892/mmr.2019.10147
   Shao Yi, 2018, Oncotarget, V9, P14285, DOI 10.18632/oncotarget.24487
   Silkiss Rona Z, 2016, Trans Am Ophthalmol Soc, V114, pT9
   Taylor PN, 2020, NAT REV ENDOCRINOL, V16, P104, DOI 10.1038/s41574-019-0305-4
   Tu S, 2013, CONSCIOUS COGN, V22, P479, DOI 10.1016/j.concog.2013.02.007
   Tu YH, 2022, OPHTHALMIC RES, V65, P171, DOI 10.1159/000512755
   Wang Q, 2018, INVEST OPHTH VIS SCI, V59, P1861, DOI 10.1167/iovs.17-23291
   Wang Y, 2020, FRONT HUM NEUROSCI, V14, DOI 10.3389/fnhum.2020.00330
   Wickwar S, 2015, EYE, V29, P951, DOI 10.1038/eye.2015.76
   Wu Q, 2020, J ENDOCRINOL INVEST, V43, P1591, DOI 10.1007/s40618-020-01242-4
   Xia MR, 2013, PLOS ONE, V8, DOI 10.1371/journal.pone.0068910
   Yan CG, 2017, SCI BULL, V62, P1572, DOI 10.1016/j.scib.2017.09.015
   Yan CG, 2016, NEUROINFORMATICS, V14, P339, DOI 10.1007/s12021-016-9299-4
   Yan CG, 2010, FRONT SYST NEUROSCI, V4, DOI 10.3389/fnsys.2010.00013
   Ye L, 2018, INT J OPHTHALMOL-CHI, V11, P1056, DOI 10.18240/ijo.2018.06.26
   You J, 2020, MED SCI MONITOR, V26, DOI 10.12659/MSM.921700
   Yu HL, 2017, EUR REV MED PHARMACO, V21, P1541
   Zeng P, 2019, J OPHTHALMOL, V2019, DOI 10.1155/2019/7602419
   Zhang SF, 2020, BEHAV BRAIN RES, V382, DOI 10.1016/j.bbr.2020.112483
   Zhu XL, 2021, BRAIN IMAGING BEHAV, V15, P1279, DOI 10.1007/s11682-020-00326-2
   Zuo XN, 2010, J NEUROSCI, V30, P15034, DOI 10.1523/JNEUROSCI.2612-10.2010
NR 60
TC 15
Z9 15
U1 0
U2 21
PU FRONTIERS MEDIA SA
PI LAUSANNE
PA AVENUE DU TRIBUNAL FEDERAL 34, LAUSANNE, CH-1015, SWITZERLAND
EI 1662-453X
J9 FRONT NEUROSCI-SWITZ
JI Front. Neurosci.
PD DEC 6
PY 2021
VL 15
AR 799916
DI 10.3389/fnins.2021.799916
PG 11
WC Neurosciences
WE Science Citation Index Expanded (SCI-EXPANDED)
SC Neurosciences & Neurology
GA XT5OB
UT WOS:000733635700001
PM 34938158
OA Green Published, gold
DA 2025-03-30
ER

PT J
AU Liu, BY
   Pan, DR
   Shuai, ZB
   Song, H
AF Liu, Bingyan
   Pan, Daru
   Shuai, Zhenbin
   Song, Hui
TI ECSD-Net: A joint optic disc and cup segmentation and glaucoma
   classification network based on unsupervised domain adaptation
SO COMPUTER METHODS AND PROGRAMS IN BIOMEDICINE
LA English
DT Article
DE Optic disc segmentation; Optic cup segmentation; Glaucoma screening;
   Domain adaptation; Adversarial learning
ID EXTRACTION; BOUNDARY; IMAGES
AB Background and objectives: Glaucoma can cause irreversible vision loss and even blindness, and early diagnosis can help prevent vision loss. Analyzing the optic disc and optic cup helps diagnose glaucoma, which motivates many computer-aided diagnosis methods based on deep learning networks. However, the performance of the trained model on new datasets is seriously hindered due to the distribution gap between different datasets. Therefore, we aim to develop an unsupervised learning method to solve this problem and improve the prediction performance of the model on new datasets.
   Methods: In this paper, we propose a novel unsupervised model based on adversarial learning to perform the optic disc and cup segmentation and glaucoma screening tasks in a more generalized and efficient manner. We adopt an efficient segmentation and classification network and employ unsupervised domain adaptation technology on the output space of the segmentation network to solve the domain shift problem. We conduct glaucoma screening task by combining classification and segmentation networks to obtain more stable and efficient glaucoma screening prediction.
   Results: We verify the effectiveness and efficiency of our proposed method on three public datasets, the REFUGE, DRISHTI-GS and RIM-ONE-r3 datasets. The experimental results demonstrate that the proposed method can effectively alleviate the deterioration of segmentation performance caused by domain shift and improve the accuracy of glaucoma screening. Furthermore, the proposed method outperforms state-of-the-art unsupervised optic disc and cup segmentation domain adaptation methods.
   Conclusions: The proposed method can assist clinicians in screening and diagnosis of glaucoma and is suitable for real-world applications. (C) 2021 Elsevier B.V. All rights reserved.
C1 [Liu, Bingyan; Pan, Daru; Shuai, Zhenbin; Song, Hui] South China Normal Univ, Sch Phys & Telecommun Engn, Guangzhou 510006, Peoples R China.
C3 South China Normal University
RP Pan, DR (corresponding author), South China Normal Univ, Sch Phys & Telecommun Engn, Guangzhou 510006, Peoples R China.
EM liubingyan@m.scnu.edu.cn; pandr@scnu.edu.cn; shuaizhenbin@m.scnu.edu.cn;
   songhui@m.scnu.edu.cn
RI liu, bingyan/JTT-5821-2023
FU National Natural Science Foundation of China [61771206]; National Youth
   Fund of China [61801184]
FX The authors thank to Mr. zhongshuo Zhuo for his valuable help in the
   revising this manuscript. This work was supported by the National
   Natural Science Foundation of China under Grant No. 61771206 and the
   National Youth Fund of China under Grant No. 61801184
CR Abràmoff MD, 2007, INVEST OPHTH VIS SCI, V48, P1665, DOI 10.1167/iovs.06-1081
   Almubarak H, 2020, APPL SCI-BASEL, V10, DOI 10.3390/app10113833
   Aquino A, 2010, IEEE T MED IMAGING, V29, P1860, DOI 10.1109/TMI.2010.2053042
   Arjovsky M., 2017, P 5 INT C LEARN REPR, P1
   Badrinarayanan V, 2017, IEEE T PATTERN ANAL, V39, P2481, DOI 10.1109/TPAMI.2016.2644615
   Chakravarty A, 2017, COMPUT METH PROG BIO, V147, P51, DOI 10.1016/j.cmpb.2017.06.004
   Chen LCE, 2018, LECT NOTES COMPUT SC, V11211, P833, DOI 10.1007/978-3-030-01234-2_49
   Chen YH, 2017, IEEE I CONF COMP VIS, P2011, DOI 10.1109/ICCV.2017.220
   Cheng J, 2013, IEEE T MED IMAGING, V32, P1019, DOI 10.1109/TMI.2013.2247770
   Dong C, 2016, IEEE T PATTERN ANAL, V38, P295, DOI 10.1109/TPAMI.2015.2439281
   DUDA RO, 1972, COMMUN ACM, V15, P11, DOI 10.1145/361237.361242
   Fei Ding, 2020, Medical Image Computing and Computer Assisted Intervention - MICCAI 2020. 23rd International Conference. Proceedings. Lecture Notes in Computer Science (LNCS 12261), P253, DOI 10.1007/978-3-030-59710-8_25
   Fu HZ, 2018, IEEE T MED IMAGING, V37, P1597, DOI 10.1109/TMI.2018.2791488
   Fumero F, 2011, COMP MED SY
   Ganin Y, 2015, PR MACH LEARN RES, V37, P1180
   Goodfellow IJ, 2014, ADV NEUR IN, V27, P2672
   Gu ZW, 2019, IEEE T MED IMAGING, V38, P2281, DOI 10.1109/TMI.2019.2903562
   Hervella AS, 2020, INT CONF ACOUST SPEE, P961, DOI [10.1109/ICASSP40776.2020.9053551, 10.1109/icassp40776.2020.9053551]
   Hinton G., 2015, Comput. Sci., V14, P38
   Hoffmann Johannes, 2016, 2016 Conference on Precision Electromagnetic Measurements (CPEM), P1, DOI 10.1109/CPEM.2016.7540615
   Hong S, 2016, PROC CVPR IEEE, P3204, DOI 10.1109/CVPR.2016.349
   Hough P.V., 1962, US Patent, Patent No. [3069654, No. 3,069,654]
   Hu J, 2018, PROC CVPR IEEE, P7132, DOI [10.1109/CVPR.2018.00745, 10.1109/TPAMI.2019.2913372]
   Ioffe S, 2015, PR MACH LEARN RES, V37, P448
   Isola P, 2017, PROC CVPR IEEE, P5967, DOI 10.1109/CVPR.2017.632
   Jiang YM, 2020, IEEE T BIO-MED ENG, V67, P335, DOI 10.1109/TBME.2019.2913211
   Jiang Y, 2019, IEEE ACCESS, V7, P64483, DOI 10.1109/ACCESS.2019.2917508
   Joshi GD, 2011, IEEE T MED IMAGING, V30, P1192, DOI 10.1109/TMI.2011.2106509
   Kadambi S, 2020, INT J COMPUT ASS RAD, V15, P1205, DOI 10.1007/s11548-020-02144-9
   Krizhevsky A, 2017, COMMUN ACM, V60, P84, DOI 10.1145/3065386
   Li C, 2016, LECT NOTES COMPUT SC, V9907, P702, DOI 10.1007/978-3-319-46487-9_43
   Lu S., 2011, IEEE T MED IMAGING
   Maninis K.K., 2016, DEEP RETINAL IMAGE U
   Orlando JI, 2020, MED IMAGE ANAL, V59, DOI 10.1016/j.media.2019.101570
   Ronneberger O, 2015, LECT NOTES COMPUT SC, V9351, P234, DOI 10.1007/978-3-319-24574-4_28
   Sandler M, 2018, PROC CVPR IEEE, P4510, DOI 10.1109/CVPR.2018.00474
   Sevastopolsky A., 2017, Pattern Recognition and Image Analysis, V27, P618, DOI 10.1134/S1054661817030269
   Sevastopolsky A, 2019, PROC SPIE, V10949, DOI 10.1117/12.2511572
   Shelhamer E, 2017, IEEE T PATTERN ANAL, V39, P640, DOI 10.1109/TPAMI.2016.2572683
   Shuang Y., 2019, COMPUT MED IMAG GRAP
   Simonyan K, 2015, Arxiv, DOI arXiv:1409.1556
   Sivaswamy J, 2014, I S BIOMED IMAGING, P53, DOI 10.1109/ISBI.2014.6867807
   Szegedy C, 2016, PROC CVPR IEEE, P2818, DOI 10.1109/CVPR.2016.308
   Tan MX, 2019, PROC CVPR IEEE, P2815, DOI [arXiv:1807.11626, 10.1109/CVPR.2019.00293]
   Tan MX, 2019, PR MACH LEARN RES, V97
   Tham YC, 2014, OPHTHALMOLOGY, V121, P2081, DOI 10.1016/j.ophtha.2014.05.013
   Tsai YH, 2018, PROC CVPR IEEE, P7472, DOI 10.1109/CVPR.2018.00780
   Tzeng E, 2017, PROC CVPR IEEE, P2962, DOI 10.1109/CVPR.2017.316
   Wang M, 2018, NEUROCOMPUTING, V312, P135, DOI 10.1016/j.neucom.2018.05.083
   Wang SJ, 2019, IEEE T MED IMAGING, V38, P2485, DOI 10.1109/TMI.2019.2899910
   Wang ZY, 2019, I S BIOMED IMAGING, P601, DOI [10.1109/ISBI.2019.8759173, 10.1109/isbi.2019.8759173]
   Zilly J, 2017, COMPUT MED IMAG GRAP, V55, P28, DOI 10.1016/j.compmedimag.2016.07.012
NR 52
TC 15
Z9 16
U1 1
U2 30
PU ELSEVIER IRELAND LTD
PI CLARE
PA ELSEVIER HOUSE, BROOKVALE PLAZA, EAST PARK SHANNON, CO, CLARE, 00000,
   IRELAND
SN 0169-2607
EI 1872-7565
J9 COMPUT METH PROG BIO
JI Comput. Meth. Programs Biomed.
PD JAN
PY 2022
VL 213
AR 106530
DI 10.1016/j.cmpb.2021.106530
EA NOV 2021
PG 14
WC Computer Science, Interdisciplinary Applications; Computer Science,
   Theory & Methods; Engineering, Biomedical; Medical Informatics
WE Science Citation Index Expanded (SCI-EXPANDED)
SC Computer Science; Engineering; Medical Informatics
GA YY3IP
UT WOS:000754684900007
PM 34813984
DA 2025-03-30
ER

PT J
AU Hashimoto, Y
   Kiwaki, T
   Sugiura, H
   Asano, S
   Murata, H
   Fujino, Y
   Matsuura, M
   Miki, A
   Mori, K
   Ikeda, Y
   Kanamoto, T
   Yamagami, J
   Inoue, K
   Tanito, M
   Yamanishi, K
   Asaoka, R
AF Hashimoto, Yohei
   Kiwaki, Taichi
   Sugiura, Hiroki
   Asano, Shotaro
   Murata, Hiroshi
   Fujino, Yuri
   Matsuura, Masato
   Miki, Atsuya
   Mori, Kazuhiko
   Ikeda, Yoko
   Kanamoto, Takashi
   Yamagami, Junkichi
   Inoue, Kenji
   Tanito, Masaki
   Yamanishi, Kenji
   Asaoka, Ryo
TI Predicting 10-2 Visual Field From Optical Coherence Tomography in
   Glaucoma Using Deep Learning Corrected With 24-2/30-2 Visual Field
SO TRANSLATIONAL VISION SCIENCE & TECHNOLOGY
LA English
DT Article
DE deep learning; glaucoma; optical coherence tomography; visual field
ID DAMAGE; EYES
AB Purpose: To investigate whether a correction based on a Humphrey field analyzer (HFA) 24-2/30-2 visual field (VF) can improve the prediction performance of a deep learning model to predict the HFA 10-2 VF test from macular optical coherence tomography (OCT) measurements.
   Methods: This is a multicenter, cross-sectional study. The training dataset comprised 493 eyes of 285 subjects (407, open-angle glaucoma [OAG]; 86, normative) who under-went HFA 10-2 testing and macular OCT. The independent testing dataset comprised 104 OAG eyes of 82 subjects who had undergone HFA 10-2 test, HFA 24-2/30-2 test, and macular OCT. A convolutional neural network (CNN) DL model was trained to predict threshold sensitivity (TH) values in HFA 10-2 from retinal thickness measured by macular OCT. The predicted TH values was modified by pattern-based regularization (PBR) and corrected with HFA 24-2/30-2. Absolute error (AE) of mean TH values and mean absolute error (MAE) of TH values were compared between the CNN-PBR alone model and the CNN-PBR corrected with HFA 24-2/30-2.
   Results: AE of mean TH values was lower in the CNN-PBR with HFA 24-2/30-2 correction than in the CNN-PBR alone (1.9dB vs. 2.6dB; P= 0.006). MAE of TH values was lower in the CNN-PBR with correction compared to the CNN-PBR alone (4.2dB vs. 5.3 dB; P < 0.001). The inferior temporal quadrant showed lower prediction errors compared with other quadrants.
   Conclusions: The performance of a DL model to predict 10-2 VF from macular OCT was improved by the correction with HFA 24-2/30-2.
C1 [Hashimoto, Yohei; Asano, Shotaro; Murata, Hiroshi; Fujino, Yuri; Matsuura, Masato; Asaoka, Ryo] Univ Tokyo, Dept Ophthalmol, Tokyo, Japan.
   [Kiwaki, Taichi; Sugiura, Hiroki; Yamanishi, Kenji] Univ Tokyo, Grad Sch Informat Sci & Technol, Tokyo, Japan.
   [Miki, Atsuya] Osaka Univ, Grad Sch Med, Dept Ophthalmol, Osaka, Japan.
   [Mori, Kazuhiko; Ikeda, Yoko] Kyoto Prefectural Univ Med, Dept Ophthalmol, Kyoto, Japan.
   [Ikeda, Yoko] Oike Ganka Ikeda Clin, Kyoto, Japan.
   [Kanamoto, Takashi] Hiroshima Mem Hosp, Hiroshima, Japan.
   [Yamagami, Junkichi] JR Gen Hosp, Dept Ophthalmol, Tokyo, Japan.
   [Inoue, Kenji] Inouye Eye Hosp, Tokyo, Japan.
   [Fujino, Yuri; Tanito, Masaki] Shimane Univ, Fac Med, Dept Ophthalmol, Izumo, Shimane, Japan.
   [Murata, Hiroshi] Natl Ctr Global Hlth & Med, Dept Ophthalmol, Tokyo, Japan.
   [Asaoka, Ryo] Seirei Hamamatsu Gen Hosp, Dept Ophthalmol, Shizuoka, Japan.
   [Asaoka, Ryo] Seirei Christopher Univ, Shizuoka, Japan.
   [Asaoka, Ryo] Shizuoka Univ, Res Inst Elect, Nanovis Res Div, Shizuoka, Japan.
   [Asaoka, Ryo] Grad Sch Creat New Photon Ind, Shizuoka, Japan.
C3 University of Tokyo; University of Tokyo; Osaka University; Kyoto
   Prefectural University of Medicine; Shimane University; National Center
   for Global Health & Medicine - Japan; Shizuoka University
RP Asaoka, R (corresponding author), Univ Tokyo, Dept Ophthalmol, Bunkyo Ku, 7-3-1 Hongo, Tokyo 1138655, Japan.
EM ryoasa0120@mac.com
OI Yamanishi, Kenji/0000-0001-7370-9991
FU Ministry of Education, Culture, Sports, Science and Technology of Japan
   [18KK0253, 19H01114, 17K11418, 25861618, 20768254, 00768351]; Japan
   Agency for Medical Research and Development (AMED); JST-AIP [JPMJCR19U4]
FX Supported by the Ministry of Education, Culture, Sports, Science and
   Technology of Japan grants 18KK0253, 19H01114, 17K11418, 25861618,
   20768254, and 00768351; the Translational Research program; Strategic
   Promotion for practical application of Innovative medical Technology
   (TR-SPRINT) from Japan Agency for Medical Research and Development
   (AMED); JST-AIP JPMJCR19U4.
CR Altangerel Undraa, 2003, Curr Opin Ophthalmol, V14, P100, DOI 10.1097/00055735-200304000-00009
   Asano S, 2021, SCI REP-UK, V11, DOI 10.1038/s41598-020-79494-6
   Asaoka R, 2019, AM J OPHTHALMOL, V198, P136, DOI 10.1016/j.ajo.2018.10.007
   Asaoka R, 2017, AM J OPHTHALMOL, V174, P95, DOI 10.1016/j.ajo.2016.11.001
   Baskaran M, 2012, INVEST OPHTH VIS SCI, V53, P2314, DOI 10.1167/iovs.11-8035
   Burgansky-Eliash Z, 2005, INVEST OPHTH VIS SCI, V46, P4147, DOI 10.1167/iovs.05-0366
   Christopher M, 2020, OPHTHALMOLOGY, V127, P346, DOI 10.1016/j.ophtha.2019.09.036
   Crabb DP., 2014, Health Services and Delivery Research, V2, P1, DOI [10.3310/hsdr02270, DOI 10.3310/HSDR02270]
   Das V, 2019, COMPUT MED IMAG GRAP, V72, P22, DOI 10.1016/j.compmedimag.2019.01.002
   DRANCE SM, 1972, BRIT J OPHTHALMOL, V56, P186, DOI 10.1136/bjo.56.3.186
   Harwerth RS, 2004, INVEST OPHTH VIS SCI, V45, P3152, DOI 10.1167/iovs.04-0227
   Hashimoto Y, 2021, BRIT J OPHTHALMOL, V105, P507, DOI 10.1136/bjophthalmol-2019-315600
   He KM, 2016, PROC CVPR IEEE, P770, DOI 10.1109/CVPR.2016.90
   HEIJL A, 1987, ARCH OPHTHALMOL-CHIC, V105, P1544
   Hemelings R, 2021, ARXIV210603793CSEESS
   Hood DC, 2007, PROG RETIN EYE RES, V26, P688, DOI 10.1016/j.preteyeres.2007.08.001
   Hood DC, 2017, PROG RETIN EYE RES, V57, P46, DOI 10.1016/j.preteyeres.2016.12.002
   Hood DC, 2013, PROG RETIN EYE RES, V32, P1, DOI 10.1016/j.preteyeres.2012.08.003
   Jonas JB, 2017, LANCET, V390, P2183, DOI 10.1016/S0140-6736(17)31469-1
   Kerrigan LA, 2000, INVEST OPTHALMOL VIS, V41, P8
   Khoury JM, 1999, J NEURO-OPHTHALMOL, V19, P100
   Leite MT, 2012, J GLAUCOMA, V21, P49, DOI 10.1097/IJG.0b013e31822af27a
   Mwanza JC, 2013, INVEST OPHTH VIS SCI, V54, P8393, DOI 10.1167/iovs.13-12749
   Ohno-Matsui K, 2016, PROG RETIN EYE RES, V52, P156, DOI 10.1016/j.preteyeres.2015.12.001
   Park K, 2020, GRAEF ARCH CLIN EXP, V258, P2489, DOI 10.1007/s00417-020-04909-z
   PARRISH RK, 1984, ARCH OPHTHALMOL-CHIC, V102, P1497, DOI 10.1001/archopht.1984.01040031217021
   Phene S, 2019, OPHTHALMOLOGY, V126, P1627, DOI 10.1016/j.ophtha.2019.07.024
   Rao HL, 2012, EYE, V26, P133, DOI 10.1038/eye.2011.277
   Sugiura H, 2018, KDD'18: PROCEEDINGS OF THE 24TH ACM SIGKDD INTERNATIONAL CONFERENCE ON KNOWLEDGE DISCOVERY & DATA MINING, P783, DOI 10.1145/3219819.3219866
   Swanson WH, 2004, INVEST OPHTH VIS SCI, V45, P466, DOI 10.1167/iovs.03-0374
   Thévenaz P, 2000, BIOMED EN S, P393
   Thonginnetra O, 2010, J GLAUCOMA, V19, P151, DOI 10.1097/IJG.0b013e318193c45c
   WEBER J, 1989, INT OPHTHALMOL, V13, P47, DOI 10.1007/BF02028637
NR 33
TC 15
Z9 15
U1 0
U2 4
PU ASSOC RESEARCH VISION OPHTHALMOLOGY INC
PI ROCKVILLE
PA 12300 TWINBROOK PARKWAY, ROCKVILLE, MD 20852-1606 USA
SN 2164-2591
J9 TRANSL VIS SCI TECHN
JI Transl. Vis. Sci. Technol.
PD NOV
PY 2021
VL 10
IS 13
AR 28
DI 10.1167/tvst.10.13.28
PG 9
WC Ophthalmology
WE Science Citation Index Expanded (SCI-EXPANDED)
SC Ophthalmology
GA YI9WN
UT WOS:000744191400004
PM 34812893
OA gold, Green Published
DA 2025-03-30
ER

PT J
AU Zhu, QL
   Chen, XJ
   Meng, QQ
   Song, JH
   Luo, GH
   Wang, M
   Shi, F
   Chen, ZY
   Xiang, DH
   Pan, LJ
   Li, ZY
   Zhu, WF
AF Zhu, Qianlong
   Chen, Xinjian
   Meng, Qingquan
   Song, Jiahuan
   Luo, Gaohui
   Wang, Meng
   Shi, F. E., I
   Chen, Zhongyue
   Xiang, Dehui
   Pan, Lingjiao
   LI, Zuoyong
   Zhu, Weifang
TI GDCSeg-Net: general optic disc and cup segmentation network for
   multi-device fundus images
SO BIOMEDICAL OPTICS EXPRESS
LA English
DT Article
AB Accurate segmentation of optic disc (OD) and optic cup (OC) in fundus images is crucial for the analysis of many retinal diseases, such as the screening and diagnosis of glaucoma and atrophy segmentation. Due to domain shift between different datasets caused by different acquisition devices and modes and inadequate training caused by small sample dataset, the existing deep-learning-based OD and OC segmentation networks have poor generalization ability for different fundus image datasets. In this paper, adopting the mixed training strategy based on different datasets for the first time, we propose an encoder-decoder based general OD and OC segmentation network (named as GDCSeg-Net) with the newly designed multi-scale weight-shared attention (MSA) module and densely connected depthwise separable convolution (DSC) module, to effectively overcome these two problems. Experimental results show that our proposed GDCSeg-Net is competitive with other state-of-the-art methods on five different public fundus image datasets, including REFUGE, MESSIDOR, RIM-ONE-R3, Drishti-GS and IDRiD.
C1 [Zhu, Qianlong; Chen, Xinjian; Meng, Qingquan; Song, Jiahuan; Luo, Gaohui; Wang, Meng; Shi, F. E., I; Chen, Zhongyue; Xiang, Dehui; Zhu, Weifang] Soochow Univ, Sch Elect & Informat Engn, MIPAV Lab, Suzhou 215006, Jiangsu, Peoples R China.
   [Chen, Xinjian] Soochow Univ, State Key Lab Radiat Med & Protect, Suzhou 215006, Jiangsu, Peoples R China.
   [Pan, Lingjiao] Jiangsu Univ Technol, Sch Elect & Informat Engn, Changzhou 213000, Jiangsu, Peoples R China.
   [LI, Zuoyong] Minjiang Univ, Coll Comp & Control Engn, Fuzhou 350108, Fujian, Peoples R China.
C3 Soochow University - China; Soochow University - China; Jiangsu
   University of Technology; Minjiang University
RP Zhu, WF (corresponding author), Soochow Univ, Sch Elect & Informat Engn, MIPAV Lab, Suzhou 215006, Jiangsu, Peoples R China.
EM wfzhu@suda.edu.cn
RI Xiang, Dehui/B-1938-2016; Wang, Meng/HDO-3475-2022
OI Zhu, Qianlong/0000-0002-7356-3619; Luo, Gaohui/0000-0001-6985-7887;
   Wang, Meng/0000-0001-7882-1747
FU National Key Research and Development Program of China [2018YFA0701700];
   National Natural Science Foundation of China [61622114, 61972187,
   62001196, U20A20170]; Natural Science Foundation of Fujian Province
   [2020J02024]; Science and Technology Planning Project of Fuzhou
   [2020-RC-186]
FX Funding. National Key Research and Development Program of China
   (2018YFA0701700) ; National Natural Science Foundation of China
   (61622114, 61972187, 62001196, U20A20170) ; Natural Science Foundation
   of Fujian Province (2020J02024) ; Science and Technology Planning
   Project of Fuzhou (2020-RC-186) .
CR Aquino A, 2010, IEEE T MED IMAGING, V29, P1860, DOI 10.1109/TMI.2010.2053042
   Badrinarayanan V, 2017, IEEE T PATTERN ANAL, V39, P2481, DOI 10.1109/TPAMI.2016.2644615
   Chen J., 2021, ARXIV 210204306
   Cheng J, 2013, IEEE T MED IMAGING, V32, P1019, DOI 10.1109/TMI.2013.2247770
   Decencière E, 2014, IMAGE ANAL STEREOL, V33, P231, DOI 10.5566/ias.1155
   Dey S, 2019, INT CONF ACOUST SPEE, P1204, DOI [10.1109/icassp.2019.8682408, 10.1109/ICASSP.2019.8682408]
   Feng SL, 2020, IEEE T MED IMAGING, V39, P3008, DOI 10.1109/TMI.2020.2983721
   Fu Huazhu, 2018, IEEE Trans Med Imaging, V37, P2493, DOI 10.1109/TMI.2018.2837012
   Fu HZ, 2018, IEEE T MED IMAGING, V37, P1597, DOI 10.1109/TMI.2018.2791488
   Fumero F, 2011, COMP MED SY
   Gu ZW, 2019, IEEE T MED IMAGING, V38, P2281, DOI 10.1109/TMI.2019.2903562
   He KM, 2016, PROC CVPR IEEE, P770, DOI 10.1109/CVPR.2016.90
   Jha D, 2019, IEEE INT SYM MULTIM, P225, DOI 10.1109/ISM46123.2019.00049
   Jiang YM, 2020, IEEE T BIO-MED ENG, V67, P335, DOI 10.1109/TBME.2019.2913211
   Jonas JB, 2000, INVEST OPHTH VIS SCI, V41, P1764
   Joshi GD, 2012, IEEE T BIO-MED ENG, V59, P1523, DOI 10.1109/TBME.2012.2187293
   Joshi GD, 2011, IEEE T MED IMAGING, V30, P1192, DOI 10.1109/TMI.2011.2106509
   Long J, 2015, PROC CVPR IEEE, P3431, DOI 10.1109/CVPR.2015.7298965
   Lu R., 2020, P SPIE, V11313
   Mittapalli PS, 2016, BIOMED SIGNAL PROCES, V24, P34, DOI 10.1016/j.bspc.2015.09.003
   Mohan D, 2019, IEEE IMAGE PROC, P834, DOI [10.1109/icip.2019.8804267, 10.1109/ICIP.2019.8804267]
   Mohan D, 2018, IEEE IMAGE PROC, P4038, DOI 10.1109/ICIP.2018.8451543
   Morales S, 2013, IEEE T MED IMAGING, V32, P786, DOI 10.1109/TMI.2013.2238244
   Mou L, 2021, MED IMAGE ANAL, V67, DOI 10.1016/j.media.2020.101874
   Oktay O, 2018, ARXIV180403999
   Orlando JI, 2020, MED IMAGE ANAL, V59, DOI 10.1016/j.media.2019.101570
   Porwal P, 2018, DATA, V3, DOI 10.3390/data3030025
   Ronneberger O, 2015, LECT NOTES COMPUT SC, V9351, P234, DOI 10.1007/978-3-319-24574-4_28
   Sandler M, 2018, PROC CVPR IEEE, P4510, DOI 10.1109/CVPR.2018.00474
   Shah S, 2019, I S BIOMED IMAGING, P578, DOI [10.1109/isbi.2019.8759171, 10.1109/ISBI.2019.8759171]
   Shankaranarayana SM, 2019, IEEE J BIOMED HEALTH, V23, P1417, DOI 10.1109/JBHI.2019.2899403
   Sivaswamy J, 2014, I S BIOMED IMAGING, P53, DOI 10.1109/ISBI.2014.6867807
   Tian ZQ, 2020, BIOMED OPT EXPRESS, V11, P3043, DOI 10.1364/BOE.390056
   Wang SJ, 2019, LECT NOTES COMPUT SC, V11764, P102, DOI 10.1007/978-3-030-32239-7_12
   Wang SJ, 2019, IEEE T MED IMAGING, V38, P2485, DOI 10.1109/TMI.2019.2899910
   Woo SH, 2018, LECT NOTES COMPUT SC, V11211, P3, DOI 10.1007/978-3-030-01234-2_1
   Xi XM, 2020, BIOMED OPT EXPRESS, V11, P6122, DOI 10.1364/BOE.400816
   Xi XM, 2019, MULTIMEDIA SYST, V25, P95, DOI 10.1007/s00530-017-0582-5
   Yang MK, 2018, PROC CVPR IEEE, P3684, DOI 10.1109/CVPR.2018.00388
   Yu S, 2019, COMPUT MED IMAG GRAP, V74, P61, DOI 10.1016/j.compmedimag.2019.02.005
   Zhang ZX, 2018, IEEE GEOSCI REMOTE S, V15, P749, DOI 10.1109/LGRS.2018.2802944
   Zhang Z, 2010, IEEE ENG MED BIO, P3065, DOI 10.1109/IEMBS.2010.5626137
   Zhou M., 2021, ARXIV210700781
   Zhou ZW, 2018, LECT NOTES COMPUT SC, V11045, P3, DOI 10.1007/978-3-030-00889-5_1
NR 44
TC 15
Z9 18
U1 1
U2 31
PU Optica Publishing Group
PI WASHINGTON
PA 2010 MASSACHUSETTS AVE NW, WASHINGTON, DC 20036 USA
SN 2156-7085
J9 BIOMED OPT EXPRESS
JI Biomed. Opt. Express
PD OCT 1
PY 2021
VL 12
IS 10
BP 6529
EP 6544
DI 10.1364/BOE.434841
PG 16
WC Biochemical Research Methods; Optics; Radiology, Nuclear Medicine &
   Medical Imaging
WE Science Citation Index Expanded (SCI-EXPANDED)
SC Biochemistry & Molecular Biology; Optics; Radiology, Nuclear Medicine &
   Medical Imaging
GA WB9FR
UT WOS:000703871700006
PM 34745754
OA Green Published, gold
DA 2025-03-30
ER

PT J
AU Yin, PS
   Xu, YW
   Zhu, JH
   Liu, J
   Yi, CA
   Huang, HC
   Wu, QY
AF Yin, Pengshuai
   Xu, Yanwu
   Zhu, Jinhui
   Liu, Jiang
   Yi, Chang'an
   Huang, Huichou
   Wu, Qingyao
TI Deep level set learning for optic disc and cup segmentation
SO NEUROCOMPUTING
LA English
DT Article
DE Optic disc and cup segmentation; Image segmentation; Medical image
   processing
ID GLOBAL PREVALENCE; ACTIVE CONTOURS; SHAPE PRIOR; NERVE HEAD; GLAUCOMA;
   NETWORK; COLOR; BURDEN; IMAGES
AB Optic disc and cup segmentation play an essential step towards automatic retinal diagnose system. The task is very challenging since the boundary between optic disc and cup is weak and the existing segmentation network with cross-entropy loss is hard to inject domain-specific knowledge. To solve the problem, we propose a level set based deep learning method for optic disc and cup segmentation. Particularly, we treat the output of the neural network as a level set and add several constraints to make the predicted level set satisfy some characteristics, such as the length constraint and region constraint. The length term lets the boundary tend to smooth while the region term lets the response inside the predicted area tend to be the same. The region term considers the relationship between pixels inside optic disc or cup while the cross-entropy loss treats the segmentation as a pixel-wise classification without considering the relationship between pixels. We conduct extensive experiments on several datasets including ORIGA and REFUGE and DRISHTI-GS dataset. The experiment results verify the effectiveness of our method. (c) 2021 Elsevier B.V. All rights reserved.
C1 [Yin, Pengshuai; Zhu, Jinhui; Wu, Qingyao] South China Univ Technol, Sch Software Engn, Guangzhou 510006, Peoples R China.
   [Xu, Yanwu] Baidu, Intelligent Healthcare Unit, Beijing, Peoples R China.
   [Xu, Yanwu] Singapore Eye Res Inst, Singapore, Singapore.
   [Zhu, Jinhui; Wu, Qingyao] Minist Educ, Key Lab Big Data & Intelligent Robot, Beijing, Peoples R China.
   [Liu, Jiang] Southern Univ Sci & Technol, Dept Comp Sci & Engn, Shenzhen, Peoples R China.
   [Yi, Chang'an] Foshan Univ, Sch Elect & Informat Engn, Foshan 528000, Peoples R China.
   [Huang, Huichou] City Univ Hong Kong, Hong Kong, Peoples R China.
C3 South China University of Technology; Baidu; Singapore National Eye
   Center; National University of Singapore; Southern University of Science
   & Technology; Foshan University; City University of Hong Kong
RP Huang, HC; Wu, QY (corresponding author), South China Univ Technol, Sch Software Engn, Guangzhou 510006, Peoples R China.
EM huichou.huang@exeter.oxon.org; qyw@scut.edu.cn
RI LIU, JIANG/AHB-8921-2022; Xu, Yanwu/AAG-2725-2019
OI Yin, Pengshuai/0000-0003-4224-9915; liu, jiang/0000-0001-6281-6505
FU National Natural Science Foundation of China (NSFC) [61876208,
   61772118]; Key-Area Research and Development Program of Guangdong
   Province [2018B010108002]; Central Universities of China [D2192860];
   Humanities and Social Science Youth Foundation of Ministry of Education
   of China [18YJCZH226]
FX This work is supported by National Natural Science Foundation of China
   (NSFC) 61876208, Key-Area Research and Development Program of Guangdong
   Province 2018B010108002, and Central Universities of China under Grant
   D2192860. The National Natural Science Foundation of China under Grant
   No. 61772118. The Humanities and Social Science Youth Foundation of
   Ministry of Education of China (18YJCZH226).
CR Ali R., IEEE T IND INFORM
   Bourne Rupert Ra, 2006, Community Eye Health, V19, P44
   Chan T, 2005, PROC CVPR IEEE, P1164
   Chan TF, 2001, IEEE T IMAGE PROCESS, V10, P266, DOI 10.1109/83.902291
   Chen YM, 2002, INT J COMPUT VISION, V50, P315, DOI 10.1023/A:1020878408985
   Cheng J, 2013, IEEE T MED IMAGING, V32, P1019, DOI 10.1109/TMI.2013.2247770
   Cicek Ozgun, 2016, Medical Image Computing and Computer-Assisted Intervention - MICCAI 2016. 19th International Conference. Proceedings: LNCS 9901, P424, DOI 10.1007/978-3-319-46723-8_49
   Cremers D, 2007, INT J COMPUT VISION, V72, P195, DOI 10.1007/s11263-006-8711-1
   Falk T, 2019, NAT METHODS, V16, P67, DOI 10.1038/s41592-018-0261-2
   Fu HZ, 2018, IEEE T MED IMAGING, V37, P2493, DOI 10.1109/TMI.2018.2837012
   Fu HZ, 2018, IEEE T MED IMAGING, V37, P1597, DOI 10.1109/TMI.2018.2791488
   Garway-Heath DF, 1998, BRIT J OPHTHALMOL, V82, P352, DOI 10.1136/bjo.82.4.352
   Gómez-Valverde JJ, 2019, BIOMED OPT EXPRESS, V10, P892, DOI 10.1364/BOE.10.000892
   Gu ZW, 2019, IEEE T MED IMAGING, V38, P2281, DOI 10.1109/TMI.2019.2903562
   He KM, 2020, IEEE T PATTERN ANAL, V42, P386, DOI [10.1109/TPAMI.2018.2844175, 10.1109/ICCV.2017.322]
   Le THN, 2018, IEEE T IMAGE PROCESS, V27, P2393, DOI 10.1109/TIP.2018.2794205
   Holden BA, 2016, OPHTHALMOLOGY, V123, P1036, DOI 10.1016/j.ophtha.2016.01.006
   Jiang YM, 2020, IEEE T BIO-MED ENG, V67, P335, DOI 10.1109/TBME.2019.2913211
   Jiang YM, 2018, IEEE ENG MED BIO, P862, DOI 10.1109/EMBC.2018.8512400
   Jonas JB, 1999, SURV OPHTHALMOL, V43, P293, DOI 10.1016/S0039-6257(98)00049-6
   Joshi GD, 2011, IEEE T MED IMAGING, V30, P1192, DOI 10.1109/TMI.2011.2106509
   Khadidos A, 2017, IEEE T IMAGE PROCESS, V26, P1979, DOI 10.1109/TIP.2017.2666042
   Li CM, 2008, IEEE T IMAGE PROCESS, V17, P1940, DOI 10.1109/TIP.2008.2002304
   Liu LL, 2020, NEUROCOMPUTING, V409, P244, DOI 10.1016/j.neucom.2020.05.070
   Liu Q, 2020, INT CONF ACOUST SPEE, P971, DOI [10.1109/ICASSP40776.2020.9053617, 10.1109/icassp40776.2020.9053617]
   Liu Q, 2019, NEUROCOMPUTING, V359, P285, DOI 10.1016/j.neucom.2019.05.039
   Long J, 2015, PROC CVPR IEEE, P3431, DOI 10.1109/CVPR.2015.7298965
   Marcos D, 2018, PROC CVPR IEEE, P8877, DOI 10.1109/CVPR.2018.00925
   Morgan JE, 2005, BRIT J OPHTHALMOL, V89, P879, DOI 10.1136/bjo.2004.046169
   Orlando JI, 2020, MED IMAGE ANAL, V59, DOI 10.1016/j.media.2019.101570
   OSHER S, 1988, J COMPUT PHYS, V79, P12, DOI 10.1016/0021-9991(88)90002-2
   Peng SD, 2020, PROC CVPR IEEE, P8530, DOI 10.1109/CVPR42600.2020.00856
   Razeen S.F.A., INTELLIGENT DATA ENG, V2021, P711
   Shree TDV, 2018, PROCEDIA COMPUT SCI, V125, P157, DOI 10.1016/j.procs.2017.12.022
   Shriranjani D., 2018, Computational Signal Processing and Analysis. Select Proceedings of ICNETS2: LNEE 490, P287, DOI 10.1007/978-981-10-8354-9_26
   Sivaswamy J., 2015, JSM BIOMED IMAGING D, V2, P1004
   Tabassum M., IEEE ACCESS
   Tham YC, 2014, OPHTHALMOLOGY, V121, P2081, DOI 10.1016/j.ophtha.2014.05.013
   Tian ZQ, 2020, BIOMED OPT EXPRESS, V11, P3043, DOI 10.1364/BOE.390056
   Wong T, 2008, IN OC IM S
   Wong WL, 2014, LANCET GLOB HEALTH, V2, pE106, DOI 10.1016/S2214-109X(13)70145-1
   Xu YW, 2014, LECT NOTES COMPUT SC, V8673, P788, DOI 10.1007/978-3-319-10404-1_98
   Yan S, 2020, IEEE T IMAGE PROCESS, V29, P7141, DOI 10.1109/TIP.2020.2998981
   Yin FS, 2011, IEEE ENG MED BIO, P2626, DOI 10.1109/IEMBS.2011.6090724
   Yin PS, 2020, IEEE ACCESS, V8, P116106, DOI 10.1109/ACCESS.2020.3002835
   Yin PS, 2019, LECT NOTES COMPUT SC, V11764, P129, DOI 10.1007/978-3-030-32239-7_15
   Zhang Z, 2010, IEEE ENG MED BIO, P3065, DOI 10.1109/IEMBS.2010.5626137
NR 47
TC 15
Z9 16
U1 0
U2 43
PU ELSEVIER
PI AMSTERDAM
PA RADARWEG 29, 1043 NX AMSTERDAM, NETHERLANDS
SN 0925-2312
EI 1872-8286
J9 NEUROCOMPUTING
JI Neurocomputing
PD NOV 13
PY 2021
VL 464
BP 330
EP 341
DI 10.1016/j.neucom.2021.08.102
EA SEP 2021
PG 12
WC Computer Science, Artificial Intelligence
WE Science Citation Index Expanded (SCI-EXPANDED)
SC Computer Science
GA UT2GC
UT WOS:000697938400008
DA 2025-03-30
ER

PT J
AU Wang, WS
   Wang, LX
   Wang, T
   Wang, XC
   Zhou, S
   Yang, J
   Lin, S
AF Wang, Wensai
   Wang, Lingxiao
   Wang, Tao
   Wang, Xiaochun
   Zhou, Sheng
   Yang, Jun
   Lin, Song
TI Automatic Localization of the Scleral Spur Using Deep Learning and
   Ultrasound Biomicroscopy
SO TRANSLATIONAL VISION SCIENCE & TECHNOLOGY
LA English
DT Article
DE deep learning; ultrasound biomicroscopy; scleral spur; automatic
   localization
ID ANTERIOR; GLAUCOMA; IMAGES
AB Purpose: The purpose of this study was to develop a convolutional neural network (CNN) for automated localization of the scleral spur in ultrasound biomicroscopy (UBM) images of open-angle eyes.
   Methods: UBM images were acquired, and one glaucoma specialist provided reference coordinates of scleral spur locations in all images. A CNN model based on the Efficient-NetB3 architecture was developed to detect the scleral spur in each image. The prediction errors and Euclidean distance were used to evaluate localization performance of the CNN model. Trabecular-iris angle 500 (TIA500) and angle-opening distance 500 (AOD500) were measured and analyzed using the scleral spur locations provided by the specialist and predicted by the CNN model.
   Results: The CNN was developed using a training dataset of 2328 images and tested using an independent dataset of 258 images. The mean absolute prediction errors of CNN model were 48.06 +/- 45.40 mu m for X-coordinates and 30.84 +/- 27.03 mu m for Y-coordinates. The mean absolute intraobserver variability was 47.80 +/- 44.45 mu m for X-coordinates and 29.50 +/- 25.77 mu m for Y-coordinates. The mean Euclidean distance of the CNN was 60.41 +/- 49.02 mu m and the intraobserver mean Euclidean distance was 59.78 +/- 47.12 mu m. The mean absolute error in TIA500 was 1.26 +/- 1.38 degrees for all test images and in AOD500 was 0.039 +/- 0.051 mm.
   Conclusions: A CNN can detect the scleral spur on UBM images of open-angle eyes with performance similar to that of a glaucoma specialist.
   Translational Relevance: Deep learning algorithms for automating scleral spur localization would facilitate the quantitative assessment of the opening of the angle and the risk in angle closure.
C1 [Wang, Wensai; Wang, Lingxiao; Wang, Tao; Wang, Xiaochun; Zhou, Sheng; Yang, Jun] Chinese Acad Med Sci & Peking Union Med Coll, Inst Biomed Engn, 236 Baidi Rd, Tianjin 300192, Peoples R China.
   [Lin, Song] Tianjin Med Univ, Eye Inst, Eye Hosp, 251 Fukang Rd, Tianjin 300384, Peoples R China.
   [Lin, Song] Tianjin Med Univ, Sch Optometry, Eye Hosp, 251 Fukang Rd, Tianjin 300384, Peoples R China.
C3 Chinese Academy of Medical Sciences - Peking Union Medical College;
   Peking Union Medical College; Institute of BioMedical Engineering -
   CAMS; Tianjin Medical University; Tianjin Medical University
RP Yang, J (corresponding author), Chinese Acad Med Sci & Peking Union Med Coll, Inst Biomed Engn, 236 Baidi Rd, Tianjin 300192, Peoples R China.; Lin, S (corresponding author), Tianjin Med Univ, Eye Inst, Eye Hosp, 251 Fukang Rd, Tianjin 300384, Peoples R China.; Lin, S (corresponding author), Tianjin Med Univ, Sch Optometry, Eye Hosp, 251 Fukang Rd, Tianjin 300384, Peoples R China.
EM yangj3210@hotmail.com; linsong123123@sina.com
RI zhou, sheng/GYJ-6012-2022; Tao, Wang/AAV-8161-2020
OI Zhou, Sheng/0000-0003-1894-8206
FU CAMS Initiative for Innovative Medicine [2017-12M-3-020]; Key
   technologies R&D program of Tianjin [19YFZCSY00510]
FX Supported by CAMS Initiative for Innovative Medicine (2017-12M-3-020)
   and Key technologies R&D program of Tianjin (19YFZCSY00510).
CR Barkana Y, 2007, ARCH OPHTHALMOL-CHIC, V125, P1331, DOI 10.1001/archopht.125.10.1331
   Console JW, 2008, BRIT J OPHTHALMOL, V92, P1612, DOI 10.1136/bjo.2007.129932
   Foster FS, 2000, ULTRASOUND MED BIOL, V26, P1, DOI 10.1016/S0301-5629(99)00096-4
   Fu HZ, 2020, MED IMAGE ANAL, V66, DOI 10.1016/j.media.2020.101798
   Fu HZ, 2019, AM J OPHTHALMOL, V203, P37, DOI 10.1016/j.ajo.2019.02.028
   He MG, 2007, OPHTHALMOLOGY, V114, P494, DOI 10.1016/j.ophtha.2006.06.053
   Kunimatsu S, 2005, OPHTHALMOLOGY, V112, P407, DOI 10.1016/j.ophtha.2004.10.026
   Leung CKS, 2006, ARCH OPHTHALMOL-CHIC, V124, P1395, DOI 10.1001/archopht.124.10.1395
   Long EP, 2017, NAT BIOMED ENG, V1, DOI 10.1038/s41551-016-0024
   Mannino G, 2016, CLIN OPHTHALMOL, V10, P1453, DOI 10.2147/OPTH.S112166
   Maslin JS, 2015, INDIAN J OPHTHALMOL, V63, P630, DOI 10.4103/0301-4738.169787
   Nongpiur ME, 2011, CURR OPIN OPHTHALMOL, V22, P96, DOI 10.1097/ICU.0b013e32834372b9
   PAVLIN CJ, 1992, AM J OPHTHALMOL, V113, P381, DOI 10.1016/S0002-9394(14)76159-8
   PAVLIN CJ, 1992, AM J OPHTHALMOL, V113, P390, DOI 10.1016/S0002-9394(14)76160-4
   PAVLIN CJ, 1991, OPHTHALMOLOGY, V98, P287
   PAVLIN CJ, 1992, ACTA OPHTHALMOL, V70, P7
   Radhakrishnan S, 2007, INVEST OPHTH VIS SCI, V48, P3683, DOI 10.1167/iovs.06-1120
   Riva I, 2020, J CLIN MED, V9, DOI 10.3390/jcm9123814
   Salim S, 2012, J OPHTHALMOL, V2012, DOI 10.1155/2012/476801
   Shi GH, 2019, TRANSL VIS SCI TECHN, V8, DOI 10.1167/tvst.8.4.25
   Shinoj VK, 2016, MED ENG PHYS, V38, P1383, DOI 10.1016/j.medengphy.2016.09.014
   Sun XH, 2017, PROG RETIN EYE RES, V57, P26, DOI 10.1016/j.preteyeres.2016.12.003
   Ursea R, 2010, EXPERT REV OPHTHALMO, V5, P59, DOI 10.1586/EOP.09.61
   Weinreb RN, 2014, JAMA-J AM MED ASSOC, V311, P1901, DOI 10.1001/jama.2014.3192
   Xu BY, 2020, TRANSL VIS SCI TECHN, V9, DOI 10.1167/tvst.9.2.18
NR 25
TC 15
Z9 15
U1 1
U2 14
PU ASSOC RESEARCH VISION OPHTHALMOLOGY INC
PI ROCKVILLE
PA 12300 TWINBROOK PARKWAY, ROCKVILLE, MD 20852-1606 USA
SN 2164-2591
J9 TRANSL VIS SCI TECHN
JI Transl. Vis. Sci. Technol.
PD AUG
PY 2021
VL 10
IS 9
AR 28
DI 10.1167/tvst.10.9.28
PG 10
WC Ophthalmology
WE Science Citation Index Expanded (SCI-EXPANDED)
SC Ophthalmology
GA 3L5HO
UT WOS:000834792100012
PM 34427626
OA Green Published, gold
DA 2025-03-30
ER

PT J
AU Mayer, T
   Marro, S
   Cabrio, E
   Villata, S
AF Mayer, Tobias
   Marro, Santiago
   Cabrio, Elena
   Villata, Serena
TI Enhancing evidence-based medicine with natural language argumentative
   analysis of clinical trials
SO ARTIFICIAL INTELLIGENCE IN MEDICINE
LA English
DT Article
DE Argument mining; Randomized controlled trials; Biomedical natural
   language processing; Information extraction; Clinical decision support
   systems; PICO analysis
AB In the latest years, the healthcare domain has seen an increasing interest in the definition of intelligent systems to support clinicians in their everyday tasks and activities. Among others, also the field of Evidence-Based Medicine is impacted by this twist, with the aim to combine the reasoning frameworks proposed thus far in the field with mining algorithms to extract structured information from clinical trials, clinical guidelines, and Electronic Health Records. In this paper, we go beyond the state of the art by proposing a new end-to-end pipeline to address argumentative outcome analysis on clinical trials. More precisely, our pipeline is composed of (i) an Argument Mining module to extract and classify argumentative components (i.e., evidence and claims of the trial) and their relations (i.e., support, attack), and (ii) an outcome analysis module to identify and classify the effects (i.e., improved, increased, decreased, no difference, no occurrence) of an intervention on the outcome of the trial, based on PICO elements. We annotated a dataset composed of more than 500 abstracts of Randomized Controlled Trials (RCT) from the MEDLINE database, leading to a labeled dataset with 4198 argument components, 2601 argument relations, and 3351 outcomes on five different diseases (i.e., neoplasm, glaucoma, hepatitis, diabetes, hypertension). We experiment with deep bidirectional transformers in combination with different neural architectures (i.e., LSTM, GRU and CRF) and obtain a macro F1-score of.87 for component detection and.68 for relation prediction, outperforming current state-of-the-art end-to-end Argument Mining systems, and a macro F1 score of.80 for outcome classification.
C1 [Mayer, Tobias; Marro, Santiago; Cabrio, Elena; Villata, Serena] Univ Cote Azur, CNRS, INRIA, I3S, Nice, France.
C3 Centre National de la Recherche Scientifique (CNRS); Universite Cote
   d'Azur; Inria
RP Villata, S (corresponding author), Univ Cote Azur, CNRS, INRIA, I3S, Nice, France.
EM tmayer@ukp.informatik.tu-darmstadt.de; smarro@unice.fr;
   elena.cabrio@univ-cotedazur.fr; Serena.VILLATA@univ-cotedazur.fr
RI Marro, Santiago/AAV-3773-2021
FU French government labelled PIA program [ANR-15-IDEX-0001]; French
   government, through the 3IA Cote d'Azur Investments in the Future
   project [ANR-19-P3IA-0002]
FX This work is partly funded by the French government labelled PIA program
   under its IDEX UCA JEDI project (ANR-15-IDEX-0001). This work has been
   supported by the French government, through the 3IA Cote d'Azur
   Investments in the Future project managed by the National Research
   Agency (ANR) with the reference number ANR-19-P3IA-0002.
CR Ajjour Y., 2017, P 4 WORKSH ARG MIN, P118
   Akbik A., 2018, P 27 INT C COMP LING, P1638
   Al Qassas M, 2015, PROCEDIA COMPUT SCI, V64, P282, DOI 10.1016/j.procs.2015.08.491
   Alamri A, 2016, J BIOMED SEMANT, V7, DOI 10.1186/s13326-016-0083-z
   [Anonymous], 2014, Handbook of Inter-Rater Reliability: The Definitive Guide to Measuring the Extent of Agreement among Raters
   [Anonymous], 2019, ARXIV190108746
   [Anonymous], 2017, P 2017 C EMP METH NA, DOI DOI 10.18653/V1/D17-1143
   Atkinson K, 2017, AI MAG, V38, P25, DOI 10.1609/aimag.v38i3.2704
   Bar-Haim R, 2017, 15TH CONFERENCE OF THE EUROPEAN CHAPTER OF THE ASSOCIATION FOR COMPUTATIONAL LINGUISTICS (EACL 2017), VOL 1: LONG PAPERS, P251
   Beltagy I, 2019, 2019 CONFERENCE ON EMPIRICAL METHODS IN NATURAL LANGUAGE PROCESSING AND THE 9TH INTERNATIONAL JOINT CONFERENCE ON NATURAL LANGUAGE PROCESSING (EMNLP-IJCNLP 2019), P3615
   Besnard P, 2014, ARGUM COMPUT, V5, P1, DOI 10.1080/19462166.2013.869764
   Boutron I, 2018, P NATL ACAD SCI USA, V115, P2613, DOI 10.1073/pnas.1710755115
   Cabrio E, 2018, PROCEEDINGS OF THE TWENTY-SEVENTH INTERNATIONAL JOINT CONFERENCE ON ARTIFICIAL INTELLIGENCE, P5427
   Chary M, 2019, WEST J EMERG MED, V20, P78, DOI 10.5811/westjem.2018.11.39725
   Craven R., 2012, P KR, P598
   Devlin J, 2019, 2019 CONFERENCE OF THE NORTH AMERICAN CHAPTER OF THE ASSOCIATION FOR COMPUTATIONAL LINGUISTICS: HUMAN LANGUAGE TECHNOLOGIES (NAACL HLT 2019), VOL. 1, P4171
   Eger S, 2017, PROCEEDINGS OF THE 55TH ANNUAL MEETING OF THE ASSOCIATION FOR COMPUTATIONAL LINGUISTICS (ACL 2017), VOL 1, P11, DOI 10.18653/v1/P17-1002
   FLEISS JL, 1971, PSYCHOL BULL, V76, P378, DOI 10.1037/h0031619
   Galassi Andrea, 2018, P 5 WORKSHOP ARGUMEN, P1, DOI DOI 10.18653/V1/W18-5201
   Grave E, 2018, PROCEEDINGS OF THE ELEVENTH INTERNATIONAL CONFERENCE ON LANGUAGE RESOURCES AND EVALUATION (LREC 2018), P3483
   Green N, P ARGNLP 2014 WORKSH
   Green NL, 2015, IEEE INT C BIOINFORM, P922, DOI 10.1109/BIBM.2015.7359807
   Groarke L.A., 1997, Good reasoning matters, V2nd
   Guyatt GH, 2000, JAMA-J AM MED ASSOC, V284, P1290, DOI 10.1001/jama.284.10.1290
   Haddadan S, 2019, 57TH ANNUAL MEETING OF THE ASSOCIATION FOR COMPUTATIONAL LINGUISTICS (ACL 2019), P4684
   Hannan EL, 2008, JACC-CARDIOVASC INTE, V1, P211, DOI 10.1016/j.jcin.2008.01.008
   Hassanzadeh H, 2018, AMIA 2018
   Hopewell S, 2008, PLOS MED, V5, P48, DOI 10.1371/journal.pmed.0050020
   Hua XY, 2019, 2019 CONFERENCE OF THE NORTH AMERICAN CHAPTER OF THE ASSOCIATION FOR COMPUTATIONAL LINGUISTICS: HUMAN LANGUAGE TECHNOLOGIES (NAACL HLT 2019), VOL. 1, P2131
   Hunter A, 2015, ARXIV150905209
   Hunter A, 2012, ARTIF INTELL MED, V56, P173, DOI 10.1016/j.artmed.2012.09.004
   Jin D, 2020, BIOINFORMATICS, V36, P3856, DOI 10.1093/bioinformatics/btaa256
   Jin D, 2018, SIGBIOMED WORKSHOP ON BIOMEDICAL NATURAL LANGUAGE PROCESSING (BIONLP 2018), P67
   Kiritchenko S, 2010, BMC MED INFORM DECIS, V10, DOI 10.1186/1472-6947-10-56
   LANDIS JR, 1977, BIOMETRICS, V33, P159, DOI 10.2307/2529310
   Lawrence J, 2019, COMPUT LINGUIST, V45, P765, DOI [10.1162/COLI_a_00364, 10.1162/COLIa00364]
   Lehman E, P NACL 2019, P3705
   Liang J, P 2 CLIN NAT LANG PR, P46
   Lippi M, 2016, ACM T INTERNET TECHN, V16, DOI 10.1145/2850417
   Liu Yinhan., 2019, CoRR abs/1907.11692
   Longo L, 2013, LECT NOTES ARTIF INT, V8211, P168, DOI 10.1007/978-3-319-02753-1_17
   Marshall IJ, 2017, PROCEEDINGS OF THE 55TH ANNUAL MEETING OF THE ASSOCIATION FOR COMPUTATIONAL LINGUISTICS (ACL 2017): SYSTEM DEMONSTRATIONS, P7, DOI 10.18653/v1/P17-4002
   Mayer T, P IJCAI 2019, P6551
   Mayer T, 2020, FRONT ARTIF INTEL AP, V325, P2108, DOI 10.3233/FAIA200334
   Mayer T, 2018, FRONT ARTIF INTEL AP, V305, P137, DOI 10.3233/978-1-61499-906-5-137
   Menini S, 2018, AAAI CONF ARTIF INTE, P4889
   Miwa M, 2016, PROCEEDINGS OF THE 54TH ANNUAL MEETING OF THE ASSOCIATION FOR COMPUTATIONAL LINGUISTICS, VOL 1, P1105
   Niculae V, 2017, PROCEEDINGS OF THE 55TH ANNUAL MEETING OF THE ASSOCIATION FOR COMPUTATIONAL LINGUISTICS (ACL 2017), VOL 1, P985, DOI 10.18653/v1/P17-1091
   Nye B, 2018, PROCEEDINGS OF THE 56TH ANNUAL MEETING OF THE ASSOCIATION FOR COMPUTATIONAL LINGUISTICS (ACL), VOL 1, P197
   Peldszus A, 2013, INT J COGN INFORM NA, V7, P1, DOI 10.4018/jcini.2013010101
   Pennington J., 2014, EMNLP 14, P1532, DOI DOI 10.3115/V1/D14-1162
   Persing Isaac, 2016, P 2016 C N AM CHAPT, P1384, DOI DOI 10.18653/V1/N16-1164
   Radford A., 2018, IMPROVING LANGUAGE U
   Reimers N, 2019, 57TH ANNUAL MEETING OF THE ASSOCIATION FOR COMPUTATIONAL LINGUISTICS (ACL 2019), P567
   Richardson WS., 1995, ACP J. Club, V123, P12, DOI [DOI 10.7326/ACPJC-1995-123-3-A12, 10.7326/ACPJC-1995-123-3-A12]
   Sackett DL, 1996, BRIT MED J, V312, P71, DOI 10.1136/bmj.312.7023.71
   Schulz KF, 2002, LANCET, V359, P515, DOI 10.1016/S0140-6736(02)07683-3
   Sogaard A, 2016, PROCEEDINGS OF THE 54TH ANNUAL MEETING OF THE ASSOCIATION FOR COMPUTATIONAL LINGUISTICS (ACL 2016), VOL 2, P231
   Spliethover M, 2019, 6TH WORKSHOP ON ARGUMENT MINING (ARGMINING 2019), P74
   Stab C, 2017, COMPUT LINGUIST, V43, P619, DOI 10.1162/COLI_a_00295
   Szarvas Gyrgy., 2008, P WORKSH CURR TRENDS, P38
   Teufel S, P EMNLP 2009, P1493
   Yoon W, 2020, MACHINE LEARNING KNO, V1168, P727
   Zabkar J, 2006, FRONT ARTIF INTEL AP, V144, P59
   Zaidan O, P NACL 2007, P260
   Zapf A, 2016, BMC MED RES METHODOL, V16, DOI 10.1186/s12874-016-0200-9
   Zellers R, 2018, 2018 CONFERENCE ON EMPIRICAL METHODS IN NATURAL LANGUAGE PROCESSING (EMNLP 2018), P93
NR 67
TC 15
Z9 15
U1 2
U2 18
PU ELSEVIER
PI AMSTERDAM
PA RADARWEG 29, 1043 NX AMSTERDAM, NETHERLANDS
SN 0933-3657
EI 1873-2860
J9 ARTIF INTELL MED
JI Artif. Intell. Med.
PD AUG
PY 2021
VL 118
AR 102098
DI 10.1016/j.artmed.2021.102098
EA JUL 2021
PG 15
WC Computer Science, Artificial Intelligence; Engineering, Biomedical;
   Medical Informatics
WE Science Citation Index Expanded (SCI-EXPANDED)
SC Computer Science; Engineering; Medical Informatics
GA UB0JC
UT WOS:000685538400002
PM 34412851
OA Green Submitted, Bronze
DA 2025-03-30
ER

PT J
AU Bowd, C
   Belghith, A
   Christopher, M
   Goldbaum, MH
   Fazio, MA
   Girkin, CA
   Liebmann, JM
   de Moraes, CG
   Weinreb, RN
   Zangwill, LM
AF Bowd, Christopher
   Belghith, Akram
   Christopher, Mark
   Goldbaum, Michael H.
   Fazio, Massimo A.
   Girkin, Christopher A.
   Liebmann, Jeffrey M.
   Moraes, Carlos Gustavo de
   Weinreb, Robert N.
   Zangwill, Linda M.
TI Individualized Glaucoma Change Detection Using Deep Learning Auto
   Encoder-Based Regions of Interest
SO TRANSLATIONAL VISION SCIENCE & TECHNOLOGY
LA English
DT Article
DE optical coherence tomography; imaging; progression; deep learning;
   artificial intelligence
ID OPTICAL COHERENCE TOMOGRAPHY; FIBER LAYER THICKNESS; PROGRESSION
AB Purpose: To compare change over time in eye-specific optical coherence tomography (OCT) retinal nerve fiber layer (RNFL)-based region-of-interest (ROI) maps developed using unsupervised deep-learning auto-encoders (DL-AE) to circumpapillary RNFL (cpRNFL) thickness for the detection of glaucomatous progression.
   Methods: Forty-four progressing glaucoma eyes (by stereophotograph assessment), 189 nonprogressing glaucoma eyes (by stereophotograph assessment), and 109 healthy eyes were followed for >= 3 years with >= 4 visits using OCT. The San Diego Automated Layer Segmentation Algorithm was used to automatically segment the RNFL layer from raw three-dimensional OCT images. For each longitudinal series, DL-AEs were used to generate individualized eye-based ROI maps by identifying RNFL regions of likely progression and no change. Sensitivities and specificities for detecting change over time and rates of change over time were compared for the DL-AE ROI and global cpRNFL thickness measurements derived from a 2.22-mm to 3.45-mm annulus centered on the optic disc.
   Results: The sensitivity for detecting change in progressing eyes was greater for DL AE ROIs than for global cpRNFL annulus thicknesses (0.90 and 0.63, respectively). The specificity for detecting not likely progression in nonprogressing eyes was similar (0.92 and 0.93, respectively). The mean rates of change in DL-AE ROI were significantly faster than for cpRNFL annulus thickness in progressing eyes (-1.28 mu m/y vs. -0.83 mu m/y) and nonprogressing eyes (-1.03 mu m/y vs. -0.78 mu m/y).
   Conclusions: Eye-specific ROIs identified using DL-AE analysis of OCT images show promise for improving assessment of glaucomatous progression.
   Translational Relevance: The detection and monitoring of structural glaucomatous progression can be improved by considering eye-specific regions of likely progression identified using deep learning.
C1 [Bowd, Christopher; Belghith, Akram; Christopher, Mark; Goldbaum, Michael H.; Weinreb, Robert N.; Zangwill, Linda M.] Univ Calif San Diego, Hamilton Glaucoma Ctr, Shiley Eye Inst, Viterbi Family Dept Ophthalmol, 9500 Gilman Dr, La Jolla, CA 92093 USA.
   [Fazio, Massimo A.; Girkin, Christopher A.] Univ Alabama Birmingham, Sch Med, Birmingham, AL USA.
   [Liebmann, Jeffrey M.; Moraes, Carlos Gustavo de] Columbia Univ, Med Ctr, Bernard & Shirlee Brown Glaucoma Res Lab, Dept Ophthalmol,Edward S Harkness Eye Inst, New York, NY USA.
C3 University of California System; University of California San Diego;
   University of Alabama System; University of Alabama Birmingham; Columbia
   University
RP Bowd, C (corresponding author), Univ Calif San Diego, Hamilton Glaucoma Ctr, Shiley Eye Inst, Viterbi Family Dept Ophthalmol, 9500 Gilman Dr, La Jolla, CA 92093 USA.
EM cbowd@health.ucsd.edu
RI Goldbaum, Michael/AAG-4258-2020; fazio, massimo/V-1828-2017
OI fazio, massimo/0000-0002-7489-089X
FU National Institutes of Health/National Eye Institute, Bethesda, Maryland
   [R21 EY027945, T32 EY026590, R01 EY026574, R01 EY019869, R01 EY027510,
   P30 EY022589, R01 EY029058]; Research to Prevent Blindness, New York,
   New York
FX Supported by the National Institutes of Health/National Eye Institute,
   Bethesda, Maryland: R21 EY027945, T32 EY026590, R01 EY026574, R01
   EY019869, R01 EY027510, P30 EY022589, R01 EY029058 and an unrestricted
   grant from Research to Prevent Blindness, New York, New York.
CR An GZ, 2019, J HEALTHC ENG, V2019, DOI 10.1155/2019/4061313
   [Anonymous], 2018, IEEE T IND INFORM, DOI [10.1109/TII.2018.2809730, DOI 10.1109/TII.2018.2809730]
   Belghith A, 2016, INVEST OPHTH VIS SCI, V57, P675, DOI 10.1167/iovs.15-17671
   Belghith A, 2014, J MED IMAGING, V1, DOI 10.1117/1.JMI.1.3.034504
   Bowd C, 2017, AM J OPHTHALMOL, V175, P37, DOI 10.1016/j.ajo.2016.11.010
   Chollet F., 2019, BUILDING AUTOENCODER
   Christopher M, 2020, OPHTHALMOLOGY, V127, P346, DOI 10.1016/j.ophtha.2019.09.036
   Christopher M, 2018, SCI REP-UK, V8, DOI 10.1038/s41598-018-35044-9
   Diaz-Pinto A, 2019, BIOMED ENG ONLINE, V18, DOI 10.1186/s12938-019-0649-y
   Gong MG, 2016, IEEE T NEUR NET LEAR, V27, P125, DOI 10.1109/TNNLS.2015.2435783
   Gong MG, 2017, ISPRS J PHOTOGRAMM, V129, P212, DOI 10.1016/j.isprsjprs.2017.05.001
   Hood DC, 2007, PROG RETIN EYE RES, V26, P688, DOI 10.1016/j.preteyeres.2007.08.001
   Hood DC, 2015, JAMA OPHTHALMOL, V133, P1438, DOI 10.1001/jamaophthalmol.2015.3871
   Khan SH, 2017, IEEE T GEOSCI REMOTE, V55, P5407, DOI 10.1109/TGRS.2017.2707528
   Liu HR, 2019, JAMA OPHTHALMOL, V137, P1353, DOI 10.1001/jamaophthalmol.2019.3501
   Medeiros FA, 2005, AM J OPHTHALMOL, V139, P1010, DOI 10.1016/j.ajo.2005.01.003
   Moghimi S, 2019, OPHTHALMOLOGY, V126, P980, DOI 10.1016/j.ophtha.2019.03.003
   Mwanza JC, 2015, INVEST OPHTH VIS SCI, V56, P6344, DOI 10.1167/iovs.15-17248
   Mwanza JC, 2015, BRIT J OPHTHALMOL, V99, P732, DOI 10.1136/bjophthalmol-2014-305745
   OMalley T., 2019, KERASTUNER
   Phan S, 2019, JPN J OPHTHALMOL, V63, P276, DOI 10.1007/s10384-019-00659-6
   Sample PA, 2009, ARCH OPHTHALMOL-CHIC, V127, P1136, DOI 10.1001/archophthalmol.2009.187
   Thenappan A, 2017, J GLAUCOMA, V26, P473, DOI 10.1097/IJG.0000000000000654
   Vianna JR, 2015, PROG BRAIN RES, V221, P135, DOI 10.1016/bs.pbr.2015.04.011
   Wu ZC, 2018, TRANSL VIS SCI TECHN, V7, DOI 10.1167/tvst.7.1.19
   Wu ZC, 2017, AM J OPHTHALMOL, V181, P106, DOI 10.1016/j.ajo.2017.06.017
   Zhang H, 2016, IEEE GEOSCI REMOTE S, V13, P1666, DOI 10.1109/LGRS.2016.2601930
NR 27
TC 15
Z9 16
U1 0
U2 5
PU ASSOC RESEARCH VISION OPHTHALMOLOGY INC
PI ROCKVILLE
PA 12300 TWINBROOK PARKWAY, ROCKVILLE, MD 20852-1606 USA
SN 2164-2591
J9 TRANSL VIS SCI TECHN
JI Transl. Vis. Sci. Technol.
PD JUL
PY 2021
VL 10
IS 8
AR 19
DI 10.1167/tvst.10.8.19
PG 16
WC Ophthalmology
WE Science Citation Index Expanded (SCI-EXPANDED)
SC Ophthalmology
GA TY0OM
UT WOS:000683484100002
PM 34293095
OA gold, Green Published
DA 2025-03-30
ER

PT J
AU Chiam, M
   Kunselman, AR
   Chen, MC
AF Chiam, Mckenzee
   Kunselman, Allen R.
   Chen, Michael C.
TI Characteristics Associated With New Patient Appointment No-Shows at an
   Academic Ophthalmology Department in the United States
SO AMERICAN JOURNAL OF OPHTHALMOLOGY
LA English
DT Article
ID CAUSE-SPECIFIC PREVALENCE; QUALITY-OF-CARE; NON-ATTENDANCE; RESOURCE
   UTILIZATION; MISSED APPOINTMENTS; HOUSEHOLD INCOME; GENERAL-PRACTICE;
   EYE CARE; DISPARITIES; MEDICAID
AB PURPOSE: This study aimed to identify patient and appointment characteristics associated with no-shows to new patient appointments at a US academic ophthalmology department.
   DESIGN: Cross-sectional study.
   METHODS: This was a study of all adult patients with new patient appointments scheduled with an attending ophthalmologist at Penn State Eye Center between January 1st and December 31st of 2019. A multiple logistic regression model was used to assess the association between characteristics and no-show status.
   RESULTS: Of 4,628 patients, 759 (16.4%) were noshows. From the multiple logistic regression model, characteristics associated with no-shows were age (Odds Ratio (OR) for 18-40 years vs. > 60 years: 3.41, 95% Confidence Interval (CI) 2.57, 4.51, p < 0.001 and OR for 41-60 years vs. > 60 years: 2.14, 95% CI 1.67, 2.74, p < 0.001), median household income (OR for < $35,667 vs. > $59,445: 1.59, 95% CI 1.08, 2.34, p < 0.001), insurance (OR for None vs. Medicare: 6.92, 95% CI 4.41, 10.86, p < 0.001 and OR for Medicaid vs. Medicare: 1.54, 95% CI 1.18, 2.01, p = 0.002), race (OR for Black vs. White: 2.62, 95% CI 2.00, 3.43, p < 0.001 and OR for Other vs. White: 2.02, 95% CI 1.58, 2.59, p < 0.001), and commute distance (OR for 5-10 mi vs. <5 mi: 1.73, 95% CI 1.17, 2.55, p = 0.006). Appointments with longer lead times and scheduled with glaucoma or retina specialists were also significantly associated with greater no-shows.
   CONCLUSION: Certain patient and appointment characteristics were associated with no-show status. These findings may assist in the development of targeted interven tions at the patient, practice, and health system levels to improve appointment attendance. (C) 2021 Elsevier Inc. All rights reserved.
C1 [Chiam, Mckenzee; Chen, Michael C.] Penn State Coll Med, Dept Ophthalmol, 500 Univ Dr, Hershey, PA 17033 USA.
   [Kunselman, Allen R.] Penn State Coll Med, Dept Publ Hlth Sci, Hershey, PA USA.
C3 Pennsylvania Commonwealth System of Higher Education (PCSHE);
   Pennsylvania State University; Penn State Health; Pennsylvania
   Commonwealth System of Higher Education (PCSHE); Pennsylvania State
   University; Penn State Health
RP Chen, MC (corresponding author), Penn State Coll Med, Dept Ophthalmol, 500 Univ Dr, Hershey, PA 17033 USA.
EM mchen3@pennstatehealth.psu.edu
OI Chiam, Mckenzee/0000-0003-3546-4748; Kunselman,
   Allen/0000-0001-8485-2953
CR [Anonymous], OVERVIEW RACE HISPAN
   Bech M, 2005, HEALTH POLICY, V74, P181, DOI 10.1016/j.healthpol.2005.01.001
   Berkowitz SA, 2015, HEALTH SERV RES, V50, P398, DOI 10.1111/1475-6773.12229
   Boos Elizabeth M, 2016, WMJ, V115, P185
   Canedo JR, 2018, J RACIAL ETHN HEALTH, V5, P7, DOI 10.1007/s40615-016-0335-8
   Cohen AD, 2007, J LARYNGOL OTOL, V121, P258, DOI 10.1017/S0022215106003653
   Cunningham PJ, 2009, HEALTH AFFAIR, V28, pW17, DOI 10.1377/hlthaff.28.1.w17
   Elam AR, 2017, OPHTHALMOLOGY, V124, P1442, DOI 10.1016/j.ophtha.2017.05.003
   Fieldston ES, 2013, PEDIATRICS, V132, pE1592, DOI 10.1542/peds.2013-0619
   Fiorillo CE, 2018, LARYNGOSCOPE, V128, P626, DOI 10.1002/lary.26816
   Galor A, 2015, OPHTHAL EPIDEMIOL, V22, P28, DOI 10.3109/09286586.2013.783081
   George A, 2003, FAM PRACT, V20, P178, DOI 10.1093/fampra/20.2.178
   Griffith K, 2017, HEALTH AFFAIR, V36, P1503, DOI 10.1377/hlthaff.2017.0083
   Grover A, 2014, NEW ENGL J MED, V370, P2360, DOI 10.1056/NEJMp1403609
   Hatef E, 2015, AM J MANAG CARE, V21, pE297
   Hunter BN, 2019, AM J RHINOL ALLERGY, V33, P317, DOI 10.1177/1945892419826247
   Hwang AS, 2015, J GEN INTERN MED, V30, P1426, DOI 10.1007/s11606-015-3252-3
   Jolly M, 2010, J RHEUMATOL, V37, P1150, DOI 10.3899/jrheum.090862
   Kaplan-Lewis E, 2013, J PRIM CARE COMMUNIT, V4, P251, DOI 10.1177/2150131913498513
   Kheirkhah P, 2016, BMC HEALTH SERV RES, V16, DOI 10.1186/s12913-015-1243-z
   Kim MJ, 2017, KOREAN J FAM MED, V38, P220, DOI 10.4082/kjfm.2017.38.4.220
   Koppens JM, 2005, CLIN EXP OPHTHALMOL, V33, P553, DOI 10.1111/j.1442-9071.2005.01085.x
   LaGanga LR, 2012, PROD OPER MANAG, V21, P874, DOI 10.1111/j.1937-5956.2011.01308.x
   Lee YH, 2018, JAMA OPHTHALMOL, V136, P622, DOI 10.1001/jamaophthalmol.2018.0813
   MANTYJARVI M, 1994, ACTA OPHTHALMOL, V72, P284
   McMullen MJ, 2015, CLIN OPHTHALMOL, V9, DOI 10.2147/OPTH.S82151
   Miller AJ, 2015, AM J OTOLARYNG, V36, P411, DOI 10.1016/j.amjoto.2015.01.017
   Murakami Y, 2011, ARCH OPHTHALMOL-CHIC, V129, P872, DOI 10.1001/archophthalmol.2011.163
   Neal RD, 2001, BRIT J GEN PRACT, V51, P830
   Owsley C, 2006, INVEST OPHTH VIS SCI, V47, P2797, DOI 10.1167/iovs.06-0107
   Perez FD, 2014, J HEALTHC QUAL, V36, P32, DOI 10.1111/jhq.12007
   POTAMITIS T, 1994, J ROY SOC MED, V87, P591
   Quinn Kathleen, 2007, MGMA Connex, V7, P44
   Rahmani B, 1996, OPHTHALMOLOGY, V103, P1721, DOI 10.1016/S0161-6420(96)30435-1
   Rosenbaum S, 2014, NEW ENGL J MED, V371, P2345, DOI 10.1056/NEJMp1412488
   Samuels RC, 2015, CLIN PEDIATR, V54, P976, DOI 10.1177/0009922815570613
   SOMMER A, 1991, NEW ENGL J MED, V325, P1412, DOI 10.1056/NEJM199111143252004
   Thomas AJ, 2007, PUBLIC HEALTH, V121, P898, DOI 10.1016/j.puhe.2007.03.019
   United States Census Bureau, QUICKFACTS PENNS
   US Census Bureau, RACE
   Zhang XZ, 2010, JAMA-J AM MED ASSOC, V304, P649, DOI 10.1001/jama.2010.1111
NR 41
TC 15
Z9 15
U1 0
U2 2
PU ELSEVIER SCIENCE INC
PI NEW YORK
PA STE 800, 230 PARK AVE, NEW YORK, NY 10169 USA
SN 0002-9394
EI 1879-1891
J9 AM J OPHTHALMOL
JI Am. J. Ophthalmol.
PD SEP
PY 2021
VL 229
BP 210
EP 219
DI 10.1016/j.ajo.2021.02.020
EA JUN 2021
PG 10
WC Ophthalmology
WE Science Citation Index Expanded (SCI-EXPANDED)
SC Ophthalmology
GA WK0YU
UT WOS:000709461500025
PM 33626367
DA 2025-03-30
ER

PT J
AU Shin, J
   Kim, S
   Kim, J
   Park, K
AF Shin, Jonghoon
   Kim, Sungjoon
   Kim, Jinmi
   Park, Keunheung
TI Visual Field Inference FromOptical Coherence Tomography Using Deep
   Learning Algorithms: A Comparison Between Devices
SO TRANSLATIONAL VISION SCIENCE & TECHNOLOGY
LA English
DT Article
DE deep learning; optical coherence tomography; visual field
ID NERVE-FIBER LAYER; THICKNESS MEASUREMENTS; GLAUCOMA; REPRODUCIBILITY;
   PROGRESSION; DISCRIMINATION; DIAGNOSIS; HUMPHREY
AB Purpose: To develop a deep learning model to estimate the visual field (VF) from spectral-domain optical coherence tomography (SD-OCT) and swept-source OCT (SS-OCT) and to compare the performance between them.
   Methods: Two deep learning models based on Inception-ResNet-v2 were trained to estimate 24-2 VF from SS-OCT and SD-OCT images. The estimation performance of the twomodels was evaluated by using the root mean square error between the actual and estimated VF. The performance was also compared among different glaucoma severities, Garway-Heath sectorizations, and central/peripheral regions.
   Results: The training dataset comprised images of 4391 eyes from 2350 subjects, and the test dataset was obtained from another 243 subjects (243 eyes). In all subjects, the global estimation errorswere 5.29 +/- 2.68 dB (SD-OCT) and 4.51 +/- 2.54 dB (SS-OCT), and the estimation error of SS-OCT was significantly lower than that of SD-OCT (P < 0.001). In the analysis of sectors, SS-OCT showed better performance in all sectors except for the inferonasal sector in normal vision and early glaucoma. In advanced glaucoma, the estimation error of the central region was worsened in both OCTs, but SS-OCT was still significantly better in the peripheral region.
   Conclusions: Our deep learning model estimated the VF 24-2 better with a wide field image of SS-OCT than did with retinal nerve fiber layer and ganglion cell-inner plexiform layer images of SD-OCT.
   Translational Relevance: This deep learning method can help clinicians to determine the VF fromOCT images. OCT manufacturers can equip this systemto provide additional VF data.
C1 [Shin, Jonghoon] Pusan Natl Univ, Yangsan Hosp, Coll Med, Dept Ophthalmol, Yangsan, South Korea.
   [Shin, Jonghoon] Pusan Natl Univ, Yangsan Hosp, Res Inst Convergence Biomed Sci & Technol, Dept Ophthalmol, Yangsan, South Korea.
   [Kim, Sungjoon] Pusan Natl Univ, Coll Med, Dept Ophthalmol, Busan, South Korea.
   [Kim, Jinmi] Pusan Natl Univ Hosp, Clin Trial Ctr, Biomed Res Inst, Dept Biostat, Busan, South Korea.
   [Park, Keunheung] Busan Med Ctr, Dept Ophthalmol, 359 World Cup Daero, Busan 47527, South Korea.
C3 Pusan National University; Pusan National University Hospital; Pusan
   National University; Pusan National University Hospital; Pusan National
   University; Pusan National University; Pusan National University
   Hospital
RP Park, K (corresponding author), Busan Med Ctr, Dept Ophthalmol, 359 World Cup Daero, Busan 47527, South Korea.
EM climyth@naver.com
RI Kim, Jinmi/GLT-0246-2022
OI kim, jinmi/0000-0002-6715-0447
CR Blumenthal EZ, 2000, OPHTHALMOLOGY, V107, P2278, DOI 10.1016/S0161-6420(00)00341-9
   BRENTON RS, 1987, INVEST OPHTH VIS SCI, V28, P767
   Bussel II, 2014, BRIT J OPHTHALMOL, V98, P15, DOI 10.1136/bjophthalmol-2013-304326
   Carpineto P, 2012, OPHTHALMOLOGICA, V227, P139, DOI 10.1159/000334967
   Chen HY, 2005, GRAEF ARCH CLIN EXP, V243, P894, DOI 10.1007/s00417-005-1140-y
   Christopher M, 2020, OPHTHALMOLOGY, V127, P346, DOI 10.1016/j.ophtha.2019.09.036
   DeLeón-Ortega JE, 2006, INVEST OPHTH VIS SCI, V47, P3374, DOI 10.1167/iovs.05-1239
   Dubitzky W., 2007, Fundamentals of Data Mining in Genomics and Proteomics
   Fogagnolo P, 2011, BRIT J OPHTHALMOL, V95, P189, DOI 10.1136/bjo.2010.182758
   Foster PJ, 2002, BRIT J OPHTHALMOL, V86, P238, DOI 10.1136/bjo.86.2.238
   Garway-Heath DF, 2000, OPHTHALMOLOGY, V107, P1809, DOI 10.1016/S0161-6420(00)00284-0
   Guo ZH, 2017, INVEST OPHTH VIS SCI, V58, P3975, DOI 10.1167/iovs.17-21832
   Gürses-Özden R, 2004, J GLAUCOMA, V13, P238
   HART WM, 1982, OPHTHALMOLOGY, V89, P268
   Harwerth RS, 2005, ACTA OPHTHALMOL SCAN, V83, P448, DOI 10.1111/j.1395-3907.2005.00494.x
   Hoffmann EM, 2006, AM J OPHTHALMOL, V141, P703, DOI 10.1016/j.ajo.2005.11.054
   Hood DC, 2016, TRANSL VIS SCI TECHN, V5, DOI 10.1167/tvst.5.6.4
   Hood DC, 2013, PROG RETIN EYE RES, V32, P1, DOI 10.1016/j.preteyeres.2012.08.003
   Huang ML, 2005, INVEST OPHTH VIS SCI, V46, P4121, DOI 10.1167/iovs.05-0069
   Kim S, 2015, BRIT J OPHTHALMOL, V99, P1412, DOI 10.1136/bjophthalmol-2014-306538
   Langerhorst CT, 1985, 6 INT VIS FIELD S, P1
   Lee WJ, 2017, INVEST OPHTH VIS SCI, V58, P6257, DOI 10.1167/iovs.17-22697
   Leite MT, 2012, J GLAUCOMA, V21, P49, DOI 10.1097/IJG.0b013e31822af27a
   Leung CKS, 2009, OPHTHALMOLOGY, V116, P1257, DOI 10.1016/j.ophtha.2009.04.013
   Medeiros FA, 2012, INVEST OPHTH VIS SCI, V53, P6939, DOI 10.1167/iovs.12-10345
   Na JH, 2012, INVEST OPHTH VIS SCI, V53, P5044, DOI 10.1167/iovs.11-9401
   OMalley T., 2019, KERASTUNER
   Park SC, 2013, OPHTHALMOLOGY, V120, P1546, DOI 10.1016/j.ophtha.2013.01.045
   Rao HL, 2015, PLOS ONE, V10, DOI 10.1371/journal.pone.0127233
   Schuman Joel S, 2008, Trans Am Ophthalmol Soc, V106, P426
   SOMMER A, 1977, ARCH OPHTHALMOL-CHIC, V95, P2149
   Sugiura H, 2018, KDD'18: PROCEEDINGS OF THE 24TH ACM SIGKDD INTERNATIONAL CONFERENCE ON KNOWLEDGE DISCOVERY & DATA MINING, P783, DOI 10.1145/3219819.3219866
   Tan O, 2019, SCI REP-UK, V9, DOI 10.1038/s41598-019-54792-w
   WEBER J, 1989, INT OPHTHALMOL, V13, P47, DOI 10.1007/BF02028637
   Yang ZY, 2015, AM J OPHTHALMOL, V159, P193, DOI 10.1016/j.ajo.2014.10.019
   Yu H-H, 2020, OPHTHALMOL GLAUCOMA
   Zhang XB, 2017, AM J OPHTHALMOL, V184, P63, DOI 10.1016/j.ajo.2017.09.020
   Zhu HG, 2010, INVEST OPHTH VIS SCI, V51, P5657, DOI 10.1167/iovs.10-5239
NR 38
TC 15
Z9 15
U1 0
U2 4
PU ASSOC RESEARCH VISION OPHTHALMOLOGY INC
PI ROCKVILLE
PA 12300 TWINBROOK PARKWAY, ROCKVILLE, MD 20852-1606 USA
SN 2164-2591
J9 TRANSL VIS SCI TECHN
JI Transl. Vis. Sci. Technol.
PD JUN
PY 2021
VL 10
IS 7
AR 4
DI 10.1167/tvst.10.7.4
PG 12
WC Ophthalmology
WE Science Citation Index Expanded (SCI-EXPANDED)
SC Ophthalmology
GA TD3KI
UT WOS:000669229400001
PM 34086043
OA Green Published, gold
DA 2025-03-30
ER

PT J
AU Wan, PX
   Long, EP
   Li, ZD
   Zhu, YT
   Su, WR
   Zhuo, YH
AF Wan, Peixing
   Long, Erping
   Li, Zhidong
   Zhu, Yingting
   Su, Wenru
   Zhuo, Yehong
TI TET-dependent GDF7 hypomethylation impairs aqueous humor outflow and
   serves as a potential therapeutic target in glaucoma
SO MOLECULAR THERAPY
LA English
DT Article
AB Glaucoma is the leading cause of irreversible vision loss, affecting more than 70 million individuals worldwide. Circulatory disturbances of aqueous humor (AH) have long been central pathological contributors to glaucomatous lesions. Thus, targeting the AH outflow is a promising approach to treat glaucoma. However, the epigenetic mechanisms initiating AH outflow disorders and the targeted treatments remain to be developed. Studying glaucoma patients, we identified GDF7 (growth differentiation factor 7) hypomethylation as a crucial event in the onset of AH outflow disorders. Regarding the underlying mechanism, the hypomethylated GDF7 promoter was responsible for the increased GDF7 production and secretion in primary open-angle glaucoma (POAG). Excessive GDF7 protein promoted trabecular meshwork (TM) fibrosis through bone morphogenetic protein receptor type 2 (BMPR2)/Smad signaling and upregulated pro -fibrotic genes, a-smooth muscle actin (a-SMA) and fibronectin (FN). GDF7 protein expression formed a positive feedback loop in glaucomatous TM (GTM). This positive feedback loop was dependent on the activated TET (ten-eleven translocation) enzyme, which kept the GDF7 promoter region hypomethylated. The phenotypic transition in TM fortified the AH outflow resistance, thus elevating the intraocular pressure (IOP) and attenuating the nerve fiber layer. This methylation-dependent mechanism is also confirmed by a machine-learning model in silico with a specificity of 84.38% and a sensitivity of 89.38%. In rhesus monkeys, we developed GDF7 neutralization therapy to inhibit TM fibrosis and consequent AH outflow resistance that contributes to glaucoma. The neutralization therapy achieved high -effi- ciency control of the IOP (from 21.3 +/- 0.3 to 17.6 +/- 0.2 mmHg), a three-fold improvement in the outflow facility (from 0.1 to 0.3 mu L/min . mmHg), and protection of nerve fi- bers. This study provides new insights into the epigenetic mechanism of glaucoma and proposes an innovative GDF7 neutralization therapy as a promising intervention.
C1 [Wan, Peixing; Long, Erping; Li, Zhidong; Zhu, Yingting; Su, Wenru; Zhuo, Yehong] Sun Yat Sen Univ, Zhongshan Ophthalm Ctr, State Key Lab Ophthalmol, Guangzhou 510060, Peoples R China.
   [Wan, Peixing] Univ Michigan, Dept Mol Cellular & Dev Biol, Ann Arbor, MI 48109 USA.
   [Long, Erping] Univ Michigan, Dept Ecol & Evolutionary Biol, Ann Arbor, MI 48109 USA.
C3 Sun Yat Sen University; University of Michigan System; University of
   Michigan; University of Michigan System; University of Michigan
RP Zhuo, YH (corresponding author), Sun Yat Sen Univ, State Key Lab Ophthalmol, Jinsui Rd, Guangzhou 510060, Peoples R China.
EM zhuoyh@mail.sysu.edu.cn
RI Chen, Zhongshan/JMQ-9642-2023; Wan, Peixing/ACU-1634-2022; Long,
   Erping/JOZ-7562-2023
OI Su, Wenru/0000-0002-0506-6362; Long, Erping/0000-0002-3502-5596
FU National Natural Science Foundation of China [81470627, 81870658,
   81670897]; International Program for PhD Candidates, Sun Yat-sen
   University
FX The sponsor of this study had no role in the design of the original
   study's protocol; in the collection, analysis, and interpretation of the
   data; in the writing of the report; or in the decision to submit the
   manuscript for publication. The linguistic assistance provided by
   TopEdit LLC during the preparation of this manuscript is acknowledged.
   This study was supported by the National Natural Science Foundation of
   China (81470627, 81870658, and 81670897). P.W. and E.L. were supported
   by the International Program for PhD Candidates, Sun Yat-sen University.
CR Amouroux R, 2016, NAT CELL BIOL, V18, P225, DOI 10.1038/ncb3296
   Ando T, 2000, LEUKEMIA, V14, P1915, DOI 10.1038/sj.leu.2401914
   [Anonymous], 2016, Nat Rev Dis Primers, V2, P16068, DOI 10.1038/nrdp.2016.68
   Arvind V, 2018, NEUROSPINE, V15, P329, DOI 10.14245/ns.1836248.124
   Authier S, 2006, J AM ASSOC LAB ANIM, V45, P73
   Banes MJ, 2006, BRIT J OPHTHALMOL, V90, P579, DOI 10.1136/bjo.2005.082388
   Belmares R, 2018, CLIN ANAT, V31, P1031, DOI 10.1002/ca.23263
   Bermudez JY, 2016, INVEST OPHTH VIS SCI, V57, P3698, DOI 10.1167/iovs16-19446
   Blumenthal EZ, 2001, SURV OPHTHALMOL, V45, pS305, DOI 10.1016/S0039-6257(01)00202-8
   Braunger BM, 2015, EUR J PHARM BIOPHARM, V95, P173, DOI 10.1016/j.ejpb.2015.04.029
   Byun HM, 2009, HUM MOL GENET, V18, P4808, DOI 10.1093/hmg/ddp445
   Cao Y., 1991, J PRACT OPHTHALMOL, P34
   Cheng JJ, 2013, CELL REP, V5, P471, DOI 10.1016/j.celrep.2013.08.050
   Choquet H, 2018, NAT COMMUN, V9, DOI 10.1038/s41467-018-04555-4
   Clark A F, 1995, J Glaucoma, V4, P183
   Clark AF, 2009, EXP EYE RES, V88, P752, DOI 10.1016/j.exer.2008.10.004
   Cordero-Espinoza L, 2018, J CLIN INVEST, V128, P85, DOI 10.1172/JCI93562
   De Moraes CG, 2019, OPHTHALMOLOGY, V126, P1117, DOI 10.1016/j.ophtha.2019.02.003
   Dinarello CA, 2012, NAT REV DRUG DISCOV, V11, P633, DOI 10.1038/nrd3800
   Donnenfeld E, 2018, OPHTHALMOLOGY, V125, P799, DOI 10.1016/j.ophtha.2017.12.029
   Fischer Andrew H, 2008, CSH Protoc, V2008, DOI 10.1101/pdb.prot4986
   Fujii M, 1999, MOL BIOL CELL, V10, P3801, DOI 10.1091/mbc.10.11.3801
   Garson G D., 1991, AI Expert, V6, P46, DOI 10.5555/129449.129452
   Gauthier AC, 2017, BIOMED RES INT, V2017, DOI 10.1155/2017/5712341
   GOH ATC, 1995, ARTIF INTELL ENG, V9, P143, DOI 10.1016/0954-1810(94)00011-S
   Gomez-Puerto MC, 2019, J PATHOL, V247, P9, DOI 10.1002/path.5170
   Gong G, 2007, J NATL MED ASSOC, V99, P559
   Good CR, 2017, NUCLEIC ACIDS RES, V45, P8269, DOI 10.1093/nar/gkx435
   Gordon MO, 2002, ARCH OPHTHALMOL-CHIC, V120, P714
   Gyasi M, 2010, Ghana Med J, V44, P25
   Hendrich B, 2003, TRENDS GENET, V19, P269, DOI 10.1016/S0168-9525(03)00080-5
   Hirsch K, 2020, AM J RESP CRIT CARE, V202, P1146, DOI 10.1164/rccm.202003-0601OC
   Hoare MJ, 2009, INVEST OPHTH VIS SCI, V50, P1255, DOI 10.1167/iovs.08-2706
   Jiang X, 2017, NAT COMMUN, V8, DOI 10.1038/s41467-017-02290-w
   Keller KE, 2018, EXP EYE RES, V171, P164, DOI 10.1016/j.exer.2018.03.001
   Khawaja AP, 2018, NAT GENET, V50, P778, DOI 10.1038/s41588-018-0126-8
   Kuhn M., 2005, MANUAL IMPLEMENTATIO, P2
   Kwon YH, 2009, NEW ENGL J MED, V360, P1113, DOI 10.1056/NEJMra0804630
   Mckee CT, 2011, BIOMATERIALS, V32, P2417, DOI 10.1016/j.biomaterials.2010.11.071
   Meng J, 2014, MOL CANCER THER, V13, P3107, DOI 10.1158/1535-7163.MCT-13-1060
   Montecchi-Palmer M, 2017, INVEST OPHTH VIS SCI, V58, DOI 10.1167/iovs.16-19672
   Petraru D, 2011, MED-SURG J, V115, P894
   Polak S, 2013, ALTEX-ALTERN ANIM EX, V30, P309, DOI 10.14573/altex.2013.3.309
   Rhee DJ, 2003, EXP EYE RES, V77, P749, DOI 10.1016/j.exer.2003.07.008
   ROHEN JW, 1993, EXP EYE RES, V56, P683, DOI 10.1006/exer.1993.1085
   Roll JD, 2013, EXP MOL PATHOL, V95, P276, DOI 10.1016/j.yexmp.2013.09.001
   Rusk N, 2009, NAT METHODS, V6, P187, DOI 10.1038/nmeth0309-187
   Ryman JT, 2017, CPT-PHARMACOMET SYST, V6, P576, DOI 10.1002/psp4.12224
   Saccà SC, 2005, ARCH OPHTHALMOL-CHIC, V123, P458, DOI 10.1001/archopht.123.4.458
   Sardina JL, 2018, CELL STEM CELL, V23, P905, DOI 10.1016/j.stem.2018.11.001
   Shu DY, 2017, PROG RETIN EYE RES, V60, P44, DOI 10.1016/j.preteyeres.2017.08.001
   Sinkkonen L, 2005, NUCLEIC ACIDS RES, V33, P2440, DOI 10.1093/nar/gki502
   Stamer WD, 2015, PROG RETIN EYE RES, V44, P86, DOI 10.1016/j.preteyeres.2014.08.002
   Terpe K, 2003, APPL MICROBIOL BIOT, V60, P523, DOI 10.1007/s00253-002-1158-6
   Tham YC, 2014, OPHTHALMOLOGY, V121, P2081, DOI 10.1016/j.ophtha.2014.05.013
   TIELSCH JM, 1994, ARCH OPHTHALMOL-CHIC, V112, P69, DOI 10.1001/archopht.1994.01090130079022
   Vandemoortele G, 2019, TRENDS BIOTECHNOL, V37, P1078, DOI 10.1016/j.tibtech.2019.03.016
   Wadhwa M, 2000, IMMUNOLOGY, V99, P113, DOI 10.1046/j.1365-2567.2000.00949.x
   Wallace DM, 2014, MATRIX BIOL, V37, P174, DOI 10.1016/j.matbio.2014.03.007
   Wecker T, 2013, INVEST OPHTH VIS SCI, V54, P6456, DOI 10.1167/iovs.13-12669
   Wiggs JL, 2012, INVEST OPHTH VIS SCI, V53, P2467, DOI 10.1167/iovs.12-9483e
   Wu XJ, 2017, NAT REV GENET, V18, P517, DOI 10.1038/nrg.2017.33
   Yan ZC, 2015, EXP EYE RES, V131, P56, DOI 10.1016/j.exer.2014.12.012
   Zhang XX, 2020, CANCER CELL INT, V20, DOI 10.1186/s12935-020-01456-9
   Zhou BJ, 2020, STEM CELL REV REP, V16, P702, DOI 10.1007/s12015-019-09947-7
NR 65
TC 15
Z9 16
U1 2
U2 11
PU CELL PRESS
PI CAMBRIDGE
PA 50 HAMPSHIRE ST, FLOOR 5, CAMBRIDGE, MA 02139 USA
SN 1525-0016
EI 1525-0024
J9 MOL THER
JI Mol. Ther.
PD APR 7
PY 2021
VL 29
IS 4
BP 1639
EP 1657
DI 10.1016/j.ymthe.2020.12.030
PG 19
WC Biotechnology & Applied Microbiology; Genetics & Heredity; Medicine,
   Research & Experimental
WE Science Citation Index Expanded (SCI-EXPANDED)
SC Biotechnology & Applied Microbiology; Genetics & Heredity; Research &
   Experimental Medicine
GA RJ7SL
UT WOS:000637802300010
PM 33388417
OA hybrid, Green Published
DA 2025-03-30
ER

PT J
AU Leaney, JC
   Nguyen, V
   Miranda, E
   Barnett, Y
   Ahmad, K
   Wong, S
   Lawlor, M
AF Leaney, John C.
   Nguyen, Vuong
   Miranda, Eduardo
   Barnett, Yael
   Ahmad, Kate
   Wong, Sui
   Lawlor, Mitchell
TI Bruch's Membrane Opening Minimum Rim Width Provides Objective
   Differentiation between Glaucoma and Nonglaucomatous Optic Neuropathies
SO AMERICAN JOURNAL OF OPHTHALMOLOGY
LA English
DT Article
ID OPEN-ANGLE GLAUCOMA; NERVE HEAD; PREVALENCE; ATROPHY
AB PURPOSE: A challenging clinical scenario is distinguishing between normal tension glaucoma (NTG) and non-glaucomatous optic neuropathies (NGON). The key to the assessment remains identifying the presence of optic nerve head cupping. Recent optical coherence tomography (OCT) measurements now allow objective assessment of cupping by minimum rim width at Bruch's membrane opening (MRW-BMO). This study assessed the hypothesis that the MRW-BMO measurement quantifies cupping and therefore can differentiate between NTG and NGON.
   DESIGN: Diagnostic evaluation with area under the curve.
   METHODS: Setting: multicenter tertiary hospitals and outpatient clinics. Patient population: 81 eyes of 81 patients were enrolled, 27 with NTG and 54 with NGON, including ischemic optic neuropathy, previous optic neuritis, and compressive and inherited optic neuropathies. All NGON patients with intraocular pressure >21 mm Hg, narrow drainage angles, or a family history of glaucoma were excluded. Observational procedure: optic disc OCT images were obtained of both the retinal nerve fiber layer thickness and the MRW-BMO. Main outcome measurements: the utility of the MRW-BMO in differentiating GON from NGON was assessed using the area under the curve (AUC) estimated from a logistic regression model.
   RESULTS: The 5-fold cross-validated AUC for glaucoma versus nonglaucoma from logistic regression models using MRW-BMO values from all sectors was 0.95 (95% confidence interval: 0.86-1.00)
   CONCLUSIONS: The measurement of MRW-BMO effectively differentiates between NTG and NGON with a high level of sensitivity and specificity. Incorporating this measurement into routine glaucoma assessment may provide a robust method of assisting clinicians to improve diagnosis and therefore treatment of optic nerve diseases. ((C) 2020 Elsevier Inc. All rights reserved.)
C1 [Leaney, John C.; Lawlor, Mitchell] Univ Sydney, Fac Med, Sydney, NSW, Australia.
   [Leaney, John C.; Nguyen, Vuong; Lawlor, Mitchell] Sydney Eye Hosp, 8 Macquarie St, Sydney, NSW 2000, Australia.
   [Miranda, Eduardo; Wong, Sui] Moorfields Eye Hosp, Neuroophthalmol Dept, London, England.
   [Barnett, Yael] St Vincents Hosp, Radiol Dept, Sydney, NSW, Australia.
   [Ahmad, Kate] North Shore Hosp, Neurol Dept, Sydney, NSW, Australia.
C3 University of Sydney; NSW Health; Sydney Hospital & Sydney Eye Hospital;
   University of London; University College London; Moorfields Eye Hospital
   NHS Foundation Trust; NSW Health; St Vincents Hospital Sydney; Royal
   North Shore Hospital
RP Leaney, JC (corresponding author), Sydney Eye Hosp, 8 Macquarie St, Sydney, NSW 2000, Australia.
EM jcmleaney@gmail.com
RI Miranda, Eduardo/KGL-5127-2024
OI Nguyen, Vuong/0000-0001-9070-9803
FU Sydney Hospital Foundation, Sydney Eye Hospital, Macquarie St, Sydney
   Australia
FX Sydney Hospital Foundation, Sydney Eye Hospital, 8 Macquarie St, Sydney
   Australia, 2000. The sponsor had no role in the design or conduct of
   this research.
CR Barboni P, 2011, OPHTHALMOLOGY, V118, P2076, DOI 10.1016/j.ophtha.2011.02.027
   Boland MV, 2011, INVEST OPHTH VIS SCI, V52, P7959, DOI 10.1167/iovs.11-7868
   Burgoyne CF, 2008, J GLAUCOMA, V17, P318, DOI 10.1097/IJG.0b013e31815a343b
   Burgoyne CF, 2011, EXP EYE RES, V93, P120, DOI 10.1016/j.exer.2010.09.005
   Chauhan BC, 2013, OPHTHALMOLOGY, V120, P535, DOI 10.1016/j.ophtha.2012.09.055
   Danesh-Meyer HV, 2014, OPHTHALMOLOGY, V121, P1516, DOI 10.1016/j.ophtha.2014.02.020
   Danesh-Meyer HV, 2010, INVEST OPHTH VIS SCI, V51, P2003, DOI 10.1167/iovs.09-3492
   Danesh-Meyer HV, 2001, OPHTHALMOLOGY, V108, P593, DOI 10.1016/S0161-6420(00)00602-3
   Fard MA, 2019, BRIT J OPHTHALMOL, V103, P374, DOI 10.1136/bjophthalmol-2018-312161
   Fournier AV, 2001, OPHTHALMOLOGY, V108, P1595, DOI 10.1016/S0161-6420(01)00696-0
   Fraser CL, 2013, J NEURO-OPHTHALMOL, V33, P377, DOI 10.1097/WON.0000000000000080
   Hayreh SS, 2009, PROG RETIN EYE RES, V28, P34, DOI 10.1016/j.preteyeres.2008.11.002
   Iwase A, 2004, OPHTHALMOLOGY, V111, P1641, DOI 10.1016/j.ophtha.2004.03.029
   Lee EJ, 2015, INVEST OPHTH VIS SCI, V56, P7012, DOI 10.1167/iovs.15-17909
   Malmqvist L, 2018, J NEURO-OPHTHALMOL, V38, P299, DOI 10.1097/WNO.0000000000000585
   MANOR RS, 1995, OPHTHALMOLOGY, V102, P1577
   Mathew RG, 2013, OPHTHALMOLOGY, V120, P859, DOI 10.1016/j.ophtha.2012.01.009
   Nakano E, 2016, GRAEF ARCH CLIN EXP, V254, P1609, DOI 10.1007/s00417-016-3366-2
   O'Neill EC, 2011, OPHTHALMOLOGY, V118, P964, DOI 10.1016/j.ophtha.2010.09.002
   Piette SD, 2006, CURR OPIN OPHTHALMOL, V17, P1, DOI 10.1097/01.icu.0000193072.17122.f3
   Qu YZ, 2011, ACTA OPHTHALMOL, V89, pE428, DOI 10.1111/j.1755-3768.2011.02118.x
   Reis ASC, 2012, INVEST OPHTH VIS SCI, V53, P1852, DOI 10.1167/iovs.11-9309
   Resch H, 2018, ACTA OPHTHALMOL, V96, pE1018, DOI 10.1111/aos.13804
   Rosdahl JA, 2012, SAUDI J OPHTHALMOL, V26, P433, DOI 10.1016/j.sjopt.2012.08.006
   Schuman J S, 1995, Curr Opin Ophthalmol, V6, P89
   Schuman Joel S, 2008, Trans Am Ophthalmol Soc, V106, P426
   SOMMER A, 1991, ARCH OPHTHALMOL-CHIC, V109, P1090, DOI 10.1001/archopht.1991.01080080050026
   Tham YC, 2014, OPHTHALMOLOGY, V121, P2081, DOI 10.1016/j.ophtha.2014.05.013
NR 28
TC 15
Z9 15
U1 0
U2 1
PU ELSEVIER SCIENCE INC
PI NEW YORK
PA STE 800, 230 PARK AVE, NEW YORK, NY 10169 USA
SN 0002-9394
EI 1879-1891
J9 AM J OPHTHALMOL
JI Am. J. Ophthalmol.
PD OCT
PY 2020
VL 218
BP 164
EP 172
DI 10.1016/j.ajo.2020.05.034
PG 9
WC Ophthalmology
WE Science Citation Index Expanded (SCI-EXPANDED)
SC Ophthalmology
GA NW3OL
UT WOS:000574919700018
PM 32574771
DA 2025-03-30
ER

PT J
AU Wu, Y
   Luttrell, I
   Feng, S
   Chen, PP
   Spaide, T
   Lee, AY
   Wen, JC
AF Wu, Yue
   Luttrell, Ian
   Feng, Shu
   Chen, Philip P.
   Spaide, Ted
   Lee, Aaron Y.
   Wen, Joanne C.
TI Development and validation of a machine learning, smartphone-based
   tonometer
SO BRITISH JOURNAL OF OPHTHALMOLOGY
LA English
DT Article
ID SLIT-LAMP BIOMICROSCOPY; INTRAOCULAR-PRESSURE; POSTURAL CHANGE;
   PNEUMATONOMETER; OPHTHALMOSCOPY; RETINOPATHY; AGREEMENT; ADAPTER; ACUITY
AB Background/Aims To compare intraocular pressure (IOP) measurements using a prototype smartphone tonometer with other tonometers used in clinical practice.
   Methods Patients from an academic glaucoma practice were recruited. The smartphone tonometer uses fixed force applanation and in conjunction with a machine-learning computer algorithm is able to calculate the IOP. IOP was also measured using Goldmann applanation tonometry (GAT) in all subjects. A subset of patients were also measured using ICare, pneumotonometry (upright and supine positions) and Tono-Pen (upright and supine positions) and the results were compared.
   Results 92 eyes of 81 subjects were successfully measured. The mean difference (in mm Hg) for IOP measurements of the smartphone tonometer versus other devices was +0.24 mm Hg for GAT, -1.39 mm Hg for ICare, -3.71 mm Hg for pneumotonometry and -1.30 mm Hg for Tono-Pen. The 95% limits of agreement for the smartphone tonometer versus other devices was -4.35 to 4.83 mm Hg for GAT, -6.48 to 3.70 mm Hg for ICare, -7.66 to -0.15 mm Hg for pneumotonometry and -5.72 to 3.12 mm Hg for Tono-Pen. Overall, the smartphone tonometer results correlated best with GAT (R-2=0.67, p<0.001). Of the 92 videos, 90 (97.8%) were within +/- 5 mm Hg of GAT and 58 (63.0%) were within +/- 2 mm Hg of GAT.
   Conclusions Preliminary IOP measurements using a prototype smartphone-based tonometer was grossly equivalent to the reference standard.
C1 [Wu, Yue; Luttrell, Ian] Univ Washington, Ophthalmol, Seattle, WA 98195 USA.
   [Feng, Shu; Chen, Philip P.; Spaide, Ted; Lee, Aaron Y.] Univ Washington, Seattle, WA 98195 USA.
   [Wen, Joanne C.] Duke Univ, Ophthalmol, Durham, NC 27708 USA.
C3 University of Washington; University of Washington Seattle; University
   of Washington; University of Washington Seattle; Duke University
RP Wen, JC (corresponding author), Duke Univ, Ophthalmol, Durham, NC 27708 USA.
EM joanne.wen@duke.edu
RI Lee, Aaron/AAT-2839-2020; Wu, Yue/AAJ-7041-2021
OI Feng, Shu/0000-0002-8372-6063; Lee, Aaron/0000-0002-7452-1648; Chen,
   Philip/0000-0001-9558-9492
FU Research to Prevent Blindness; University of Washington CoMotion
   Innovation Fund; NEI/NIH [K23EY029246]
FX Research to Prevent Blindness. University of Washington CoMotion
   Innovation Fund. AYL was supported by the NEI/NIH K23EY029246.
CR ANDERSON DR, 1973, INVEST OPHTH VISUAL, V12, P204
   Barkana Y, 2014, CLIN EXP OPHTHALMOL, V42, P608, DOI 10.1111/ceo.12272
   Barkana Y, 2014, J GLAUCOMA, V23, pE23, DOI 10.1097/IJG.0b013e3182a0762f
   Bastawrous A, 2016, JAMA OPHTHALMOL, V134, P151, DOI 10.1001/jamaophthalmol.2015.4625
   Bastawrous A, 2015, JAMA OPHTHALMOL, V133, P930, DOI 10.1001/jamaophthalmol.2015.1468
   Cook JA, 2012, OPHTHALMOLOGY, V119, P1552, DOI 10.1016/j.ophtha.2012.02.030
   Goyal A, 2019, INDIAN J OPHTHALMOL, V67, P840, DOI 10.4103/ijo.IJO_1177_18
   Ludwig CA, 2017, CLIN OPHTHALMOL, V11, P1301, DOI 10.2147/OPTH.S134656
   Ludwig CA, 2016, INDIAN J OPHTHALMOL, V64, P191, DOI 10.4103/0301-4738.181742
   Pathipati AS, 2016, GRAEF ARCH CLIN EXP, V254, P1175, DOI 10.1007/s00417-016-3291-4
   POSNER A, 1965, Eye Ear Nose Throat Mon, V44, P77
   Rajalakshmi R, 2015, PLOS ONE, V10, DOI 10.1371/journal.pone.0138285
   Resnikoff S, 2012, BRIT J OPHTHALMOL, V96, P783, DOI 10.1136/bjophthalmol-2011-301378
   Russo A, 2016, J GLAUCOMA, V25, pE777, DOI 10.1097/IJG.0000000000000499
   Russo A, 2015, AM J OPHTHALMOL, V159, P360, DOI 10.1016/j.ajo.2014.11.008
   Sengupta S, 2019, OPHTHALMOL RETINA, V3, P146, DOI 10.1016/j.oret.2018.09.016
   TSUKAHARA S, 1984, BRIT J OPHTHALMOL, V68, P389, DOI 10.1136/bjo.68.6.389
   Vilela MAP, 2018, CLIN OPHTHALMOL, V12, P2581, DOI 10.2147/OPTH.S182022
   Wind C A, 1972, Ann Ophthalmol, V4, P634
NR 19
TC 15
Z9 15
U1 0
U2 4
PU BMJ PUBLISHING GROUP
PI LONDON
PA BRITISH MED ASSOC HOUSE, TAVISTOCK SQUARE, LONDON WC1H 9JR, ENGLAND
SN 0007-1161
EI 1468-2079
J9 BRIT J OPHTHALMOL
JI Br. J. Ophthalmol.
PD OCT
PY 2020
VL 104
IS 10
BP 1394
EP 1398
DI 10.1136/bjophthalmol-2019-315446
PG 5
WC Ophthalmology
WE Science Citation Index Expanded (SCI-EXPANDED)
SC Ophthalmology
GA NW6ZV
UT WOS:000575166900013
PM 31871048
OA Green Accepted
DA 2025-03-30
ER

PT J
AU Man, REK
   Gan, ATL
   Fenwick, EK
   Thakur, S
   Gupta, P
   Teo, ZL
   Cheng, CY
   Wong, TY
   Lamoureux, EL
AF Man, Ryan Eyn Kidd
   Gan, Alfred Tau Liang
   Fenwick, Eva K.
   Thakur, Sahil
   Gupta, Preeti
   Teo, Zhen Ling
   Cheng, Ching-Yu
   Wong, Tien Yin
   Lamoureux, Ecosse L.
TI Using Uniocular Visual Acuity Substantially Underestimates the Impact of
   Visual Impairment on Quality of Life Compared with Binocular Visual
   Acuity
SO OPHTHALMOLOGY
LA English
DT Article
ID PATIENT-REPORTED OUTCOMES; VISION IMPAIRMENT; EYE; QUESTIONNAIRE;
   METHODOLOGY; POPULATION; DEPRESSION; GLAUCOMA; DISTANCE; IMPROVE
AB Purpose: Although the impact of vision-related quality of life (VRQoL) is assessed optimally using binocular visual acuity (VA), uniocular VA remains the preferred measurement method in clinic-based and epidemiologic studies. We compared the impact of distance presenting binocular VA and uniocular VA in the better-seeing (better-eye VA) and worse-seeing (worse-eye VA) eye on VRQoL.
   Design: The Singapore Chinese Eye Study 2 (2015-2017), a population-based, cross-sectional study.
   Participants: One thousand eight hundred twenty-two individuals (mean age, 66.2 years [standard deviation, 8.9 years]; 51.1% women) were included.
   Methods: Presenting uniocular VA and binocular VA were assessed using a logarithm of the minimum angle of resolution number chart at a distance of 4 m under standard lighting by trained and certified study optometrists. Multiple linear regression models were constructed to determine the independent associations between binocular VA, better-eye VA, and worse-eye VA and the outcome (VRQoL), adjusted for potential confounders, including age, gender, socioeconomic status, and presence of comorbidities. In addition, a cluster sandwich estimator was used to determine if any differences in beta estimates between the associations were statistically significant.
   Main Outcome Measures: Vision-related quality of life was measured using Rasch-transformed scores from the emotional, mobility, and reading domains of the Impact of Visual Impairment (IVI) questionnaire.
   Results: Although every 2-line increase (worsening) in binocular VA and uniocular VA was associated independently with decrements in emotional, mobility, and reading IVI scores (P < 0.05 for all), the reductions in all VRQoL domains were substantially lower (P < 0.1) when using either the better-eye VA (compared with binocular VA beta-estimates, -27.8%, -19.4%, and -24.2% difference in emotional, mobility, and reading IVI scores, respectively) or worse-eye VA (compared with binocular VA beta estimates, -38.9%, -58.1%, and -57.5% reduction in emotional, mobility, and reading IVI scores, respectively) to quantify vision loss.
   Conclusions: Uniocular VA seems to underestimate the impact of vision loss on VRQoL indices compared with binocular VA. Our data suggest that researchers, clinicians, and policy planners should consider using binocular instead of uniocular measures of VA in patient-reported outcome evaluation of vision loss because it may better reflect its impact on VRQoL. (C) 2020 by the American Academy of Ophthalmology
C1 [Man, Ryan Eyn Kidd; Gan, Alfred Tau Liang; Fenwick, Eva K.; Thakur, Sahil; Gupta, Preeti; Teo, Zhen Ling; Cheng, Ching-Yu; Wong, Tien Yin; Lamoureux, Ecosse L.] Singapore Eye Res Inst, Singapore, Singapore.
   [Man, Ryan Eyn Kidd; Gan, Alfred Tau Liang; Fenwick, Eva K.; Thakur, Sahil; Gupta, Preeti; Teo, Zhen Ling; Cheng, Ching-Yu; Wong, Tien Yin; Lamoureux, Ecosse L.] Singapore Natl Eye Ctr, Singapore, Singapore.
   [Man, Ryan Eyn Kidd; Fenwick, Eva K.; Cheng, Ching-Yu; Wong, Tien Yin; Lamoureux, Ecosse L.] Duke NUS Med Sch, Singapore, Singapore.
   [Cheng, Ching-Yu; Wong, Tien Yin; Lamoureux, Ecosse L.] Natl Univ Singapore, Singapore, Singapore.
C3 National University of Singapore; Singapore National Eye Center;
   Singapore National Eye Center; National University of Singapore;
   National University of Singapore
RP Lamoureux, EL (corresponding author), Singapore Eye Res Inst SERI, Populat Hlth & Epidemiol Program, 20 Coll Rd,Level 6, Singapore 169856, Singapore.
EM ecosse.lamoureux@seri.com.sg
RI Lamoureux, Ecosse/Z-5482-2019; Teo, Zhen Ling/HLH-2188-2023; Cheng,
   Ching-Yu/Y-2229-2019; Wong, Tien Y/AAC-9724-2020; Thakur,
   Sahil/AAW-1203-2020
OI Wong, Tien Y/0000-0002-8448-1264; Fenwick, Eva/0000-0003-0417-2048; Man,
   Ryan/0000-0001-5028-605X; Thakur, Sahil/0000-0002-7948-6992
FU National Medical Research Council, Ministry of Health, Singapore,
   Republic of Singapore [NMRC/CIRG/1417/2015]
FX Supported by the National Medical Research Council, Ministry of Health,
   Singapore, Republic of Singapore (grant no.: NMRC/CIRG/1417/2015). The
   funding bodies had no role in the design and conduct of this research.
CR Amer Diabet Assoc, 2011, DIABETES CARE, V34, pS11, DOI [10.2337/dc13-S011, 10.2337/dc10-S011, 10.2337/dc12-s064, 10.2337/dc11-S062, 10.2337/dc11-S011, 10.2337/dc13-S067, 10.2337/dc14-S081, 10.2337/dc12-s011, 10.2337/dc10-S062]
   Ang M, 2018, BRIT J OPHTHALMOL, V102, P878, DOI 10.1136/bjophthalmol-2017-310745
   [Anonymous], INVEST OPHTH VIS SCI
   [Anonymous], 2007, PREF PRACT PATT GUID
   Basch E, 2017, NEW ENGL J MED, V376, P105, DOI 10.1056/NEJMp1611252
   Broman AT, 2002, INVEST OPHTH VIS SCI, V43, P3393
   Calvert M, 2019, BMJ-BRIT MED J, V364, DOI 10.1136/bmj.k5267
   Chakravarthy U, 2010, BMJ-BRIT MED J, V340, DOI 10.1136/bmj.c981
   Chan EW, 2015, OPHTHALMOLOGY, V122, P494, DOI 10.1016/j.ophtha.2014.09.030
   Chiang PPC, 2013, OPHTHALMOLOGY, V120, P415, DOI 10.1016/j.ophtha.2012.07.077
   Congdon N, 2004, ARCH OPHTHALMOL-CHIC, V122, P477
   Ekici F, 2015, JAMA OPHTHALMOL, V133, P1377, DOI 10.1001/jamaophthalmol.2015.3426
   Fenwick EK, 2016, QUAL LIFE RES, V25, P871, DOI 10.1007/s11136-015-1141-1
   Finger RP, 2013, PLOS ONE, V8, DOI 10.1371/journal.pone.0081042
   Flaxman SR, 2017, LANCET GLOB HEALTH, V5, pE1221, DOI 10.1016/S2214-109X(17)30393-5
   Hahm BJ, 2008, BRIT J OPHTHALMOL, V92, P650, DOI 10.1136/bjo.2007.127092
   Hirneiss C, 2014, CLIN OPHTHALMOL, V8, P1703, DOI 10.2147/OPTH.S64200
   HODKINSON H M, 1972, Age and Ageing, V1, P233, DOI 10.1093/ageing/1.4.233
   Khadka J, 2012, HEALTH QUAL LIFE OUT, V10, DOI 10.1186/1477-7525-10-80
   Khorrami-Nejad Masoud, 2016, Med Hypothesis Discov Innov Ophthalmol, V5, P96
   Lamoureux E, 2011, AM J OPHTHALMOL, V151, P195, DOI 10.1016/j.ajo.2010.09.020
   Lamoureux EL, 2007, INVEST OPHTH VIS SCI, V48, P1001, DOI 10.1167/iovs.06-0361
   Lamoureux EL, 2006, INVEST OPHTH VIS SCI, V47, P4732, DOI 10.1167/iovs.06-0220
   Lamoureux EL, 2009, INVEST OPHTH VIS SCI, V50, P4103, DOI 10.1167/iovs.08-3294
   Linacre J.M., 2002, RASCH MEASUREMENT T
   Linacre J.M., 2005, USERS GUIDE WINSTEPS
   Majithia S, 2020, BRIT J OPHTHALMOL, V104, P610, DOI 10.1136/bjophthalmol-2019-314760
   Mallinson T, 2007, OPTOMETRY VISION SCI, V84, P675, DOI 10.1097/OPX.0b013e3181339f44
   Musch DC, 2017, OPHTHALMOLOGY, V124, P1031, DOI 10.1016/j.ophtha.2017.02.013
   Rahi JS, 2009, OPHTHALMOLOGY, V116, P270, DOI 10.1016/j.ophtha.2008.09.018
   Rees G, 2010, INVEST OPHTH VIS SCI, V51, P2891, DOI 10.1167/iovs.09-5080
   Rosman M, 2012, CLIN EXP OPHTHALMOL, V40, P557, DOI 10.1111/j.1442-9071.2012.02763.x
   Rosser DA, 2003, INVEST OPHTH VIS SCI, V44, P3278, DOI 10.1167/iovs.02-1100
   Sabanayagam C, 2017, CLIN EXP OPHTHALMOL, V45, P779, DOI 10.1111/ceo.12974
   Sharma S, 2000, CAN J OPHTHALMOL, V35, P267, DOI 10.1016/S0008-4182(00)80077-0
   Sung KR, 2017, J GLAUCOMA, V26, P159, DOI 10.1097/IJG.0000000000000575
   Van der Wees PJ, 2014, MILBANK Q, V92, P754, DOI 10.1111/1468-0009.12091
   Weih LM, 2002, INVEST OPHTH VIS SCI, V43, P927
   WHO, 2011, WORLD REPORT ON DISABILITY, P1
   Wright B.D., 2001, Rasch Measurement Transactions, V14, P786
NR 40
TC 15
Z9 15
U1 1
U2 3
PU ELSEVIER SCIENCE INC
PI NEW YORK
PA STE 800, 230 PARK AVE, NEW YORK, NY 10169 USA
SN 0161-6420
EI 1549-4713
J9 OPHTHALMOLOGY
JI Ophthalmology
PD SEP
PY 2020
VL 127
IS 9
BP 1145
EP 1151
DI 10.1016/j.ophtha.2020.01.056
PG 7
WC Ophthalmology
WE Science Citation Index Expanded (SCI-EXPANDED)
SC Ophthalmology
GA OH6OK
UT WOS:000582712500017
PM 32222400
OA Bronze
DA 2025-03-30
ER

PT J
AU Moghimi, S
   SafiZadeh, M
   Xu, BY
   Fard, MA
   Khatibi, N
   Rao, HL
   Weinreb, RN
AF Moghimi, Sasan
   SafiZadeh, Mona
   Xu, Benjamin Y.
   Fard, Masoud Aghsaei
   Khatibi, Nassim
   Rao, Harsha Laxmana
   Weinreb, Robert N.
TI Vessel density and retinal nerve fibre layer thickness following acute
   primary angle closure
SO BRITISH JOURNAL OF OPHTHALMOLOGY
LA English
DT Article
DE optical coherence tomography angiography; glaucoma; acute primary angle
   closure; vessel density; retinal nerve fiber layer
ID COHERENCE TOMOGRAPHY ANGIOGRAPHY; INTRAOCULAR-PRESSURE ELEVATION;
   AXONAL-TRANSPORT BLOCKADE; PERIPAPILLARY RETINA; LONGITUDINAL CHANGES;
   GLAUCOMA SUSPECT; OPTIC DISC; SEVERITY; OUTCOMES; RISK
AB Background
   To evaluate changes in circumpapillary vessel density (cpVD) and retinal nerve fibre layer (cpRNFL) thickness after a successfully treated episode of acute primary angle closure (APAC) and to identify factors associated with glaucoma progression in these eyes.
   Methods
   Twenty-six patients successfully treated for a unilateral episode of APAC were included in this prospective study. Optical coherence tomography (OCT) cpRNFL thickness and OCT angiography (OCTA) cpVD were compared between 2 and 8 months after treatment. Multiple logistic regression analysis was conducted to identify factors that influenced cpRNFL outcome.
   Results
   cpRNFL thicknesses was thinner in the affected eye (94.0 mu m (95% CI: 87.3 to 100.8)) than in the unaffected fellow eye (103.1 mu m (99.3 to 106.9)) at 2 months (p=0.039). The cpRNFL thickness of the affected eye decreased 8 months after remission (89.5 mu m (84 to 95)), but was unchanged in the unaffected eye. Although cpVD was significantly lower (p=0.001) in APAC eyes 2 months after treatment (56.7% (53.8 to 59.7)) compared with fellow eyes (62.9% (61.4 to 64.4)), there was no significant change in cpVD of the affected eye between 2 and 8 months. In the multivariable analysis, the only factor that was associated with cpRNFL progression was lower cpVD at 2 months after APAC remission (OR=1.79, p=0.036).
   Conclusion
   Early reductions of the vessel density and long-term decrease in cpRNFL thickness were observed during the first 8 months after an APAC attack. A lower vessel density at 2 months was the best predictor of conversion to an abnormal cpRNFL thickness. Glaucomatous progression should be suspected in eyes with lower vessel density even after remission of an episode of APAC.
C1 [Moghimi, Sasan; Weinreb, Robert N.] Univ Calif San Diego, Shiley Eye Inst, Viterbi Family Dept Ophthalmol, La Jolla, CA 92093 USA.
   [SafiZadeh, Mona; Fard, Masoud Aghsaei; Khatibi, Nassim] Univ Tehran Med Sci, Farabi Eye Hosp, Dept Ophthalmol, Tehran, Iran.
   [Xu, Benjamin Y.] Univ Southern Calif, Keck Sch Med, USC Roski Eye Inst, Dept Ophthalmol, Los Angeles, CA 90007 USA.
   [Rao, Harsha Laxmana] Narayana Nethralaya, Glaucoma, Bangalore, Karnataka, India.
C3 University of California System; University of California San Diego;
   Tehran University of Medical Sciences; Farabi Eye Hospital; University
   of Southern California
RP Weinreb, RN (corresponding author), Univ Calif San Diego, Shiley Eye Inst, Viterbi Family Dept Ophthalmol, La Jolla, CA 92093 USA.
EM rweinreb@ucsd.edu
RI Aghsaei Fard, Masoud/D-4652-2011
OI Fard, Masoud Aghsaei/0000-0003-4005-2967; Weinreb,
   Robert/0000-0001-9553-3202; Rao, Harsha/0000-0001-5866-9856
CR ANDERSON DR, 1975, ARCH OPHTHALMOL-CHIC, V93, P267
   Aung T, 2004, OPHTHALMOLOGY, V111, P1464, DOI 10.1016/j.ophtha.2003.12.061
   Aung T, 2004, OPHTHALMOLOGY, V111, P1475, DOI 10.1016/j.ophtha.2003.12.055
   Aung T, 2001, ACTA OPHTHALMOL SCAN, V79, P298, DOI 10.1034/j.1600-0420.2001.790318.x
   Bonomi L, 2000, OPHTHALMOLOGY, V107, P1287, DOI 10.1016/S0161-6420(00)00138-X
   Brubaker RF, 1996, AM J OPHTHALMOL, V121, P473, DOI 10.1016/S0002-9394(14)75421-2
   Gazzard G, 2002, ARCH OPHTHALMOL-CHIC, V120, P1636
   HAYREH SS, 1969, BRIT J OPHTHALMOL, V53, P721, DOI 10.1136/bjo.53.11.721
   Hou HY, 2019, AM J OPHTHALMOL, V199, P120, DOI 10.1016/j.ajo.2018.11.012
   Hou HY, 2018, AM J OPHTHALMOL, V190, P69, DOI 10.1016/j.ajo.2018.03.026
   Jia YL, 2012, BIOMED OPT EXPRESS, V3, DOI 10.1364/BOE.3.003127
   Jia YL, 2012, OPT EXPRESS, V20, P4710, DOI 10.1364/OE.20.004710
   Jin SW, 2018, JPN J OPHTHALMOL, V62, P194, DOI 10.1007/s10384-017-0557-2
   Lee EJ, 2017, PLOS ONE, V12, DOI 10.1371/journal.pone.0168678
   Lee PJ, 2010, AM J OPHTHALMOL, V149, P817, DOI 10.1016/j.ajo.2009.12.007
   Liu L, 2015, JAMA OPHTHALMOL, V133, P1045, DOI 10.1001/jamaophthalmol.2015.2225
   Liu X, 2010, INT J OPHTHALMOL-CHI, V3, P152, DOI 10.3980/j.issn.2222-3959.2010.02.14
   Mammo Z, 2016, AM J OPHTHALMOL, V170, P41, DOI 10.1016/j.ajo.2016.07.015
   Moghimi S, 2019, INVEST OPHTH VIS SCI, V60, P552, DOI 10.1167/iovs.18-25915
   Moghimi S, 2018, OPHTHALMOLOGY, V125, P1720, DOI 10.1016/j.ophtha.2018.05.006
   Moghimi S, 2016, AM J OPHTHALMOL, V166, P133, DOI 10.1016/j.ajo.2016.03.032
   Penteado RC, 2018, J GLAUCOMA, V27, P481, DOI 10.1097/IJG.0000000000000964
   QUIGLEY HA, 1976, INVEST OPHTH VISUAL, V15, P606
   QUIGLEY HA, 1977, INVEST OPHTH VIS SCI, V16, P640
   Rao HL, 2019, AM J OPHTHALMOL, V199, P184, DOI 10.1016/j.ajo.2018.11.021
   Rao HL, 2017, BRIT J OPHTHALMOL, V101, P1066, DOI 10.1136/bjophthalmol-2016-309377
   Shen SY, 2006, OPHTHALMOLOGY, V113, P924, DOI 10.1016/j.ophtha.2006.01.070
   Tan AM, 2009, CLIN EXP OPHTHALMOL, V37, P467, DOI 10.1111/j.1442-9071.2009.02060.x
   Thomas R, 2003, ACTA OPHTHALMOL SCAN, V81, P480, DOI 10.1034/j.1600-0420.2003.00135.x
   Tsai JC, 2006, AM J OPHTHALMOL, V141, P970, DOI 10.1016/j.ajo.2005.12.020
   Tsai JC, 2007, INVEST OPHTH VIS SCI, V48, P1659, DOI 10.1167/iovs.06-0950
   Venugopal JP, 2018, BRIT J OPHTHALMOL, V102, P352, DOI 10.1136/bjophthalmol-2017-310637
   Wang XL, 2017, GRAEF ARCH CLIN EXP, V255, P1013, DOI 10.1007/s00417-017-3593-1
   Wang XL, 2015, GRAEF ARCH CLIN EXP, V253, P1557, DOI 10.1007/s00417-015-3095-y
   Wright C, 2016, ACTA OPHTHALMOL, V94, P217, DOI 10.1111/aos.12784
   Yarmohammadi A, 2016, OPHTHALMOLOGY, V123, P2498, DOI 10.1016/j.ophtha.2016.08.041
   Yarmohammadi A, 2016, INVEST OPHTH VIS SCI, V57, pOCT451, DOI 10.1167/iovs.15-18944
   Yoles E, 1998, SURV OPHTHALMOL, V42, P367, DOI 10.1016/S0039-6257(97)00123-9
   Yu SQ, 2018, PLOS ONE, V13, DOI 10.1371/journal.pone.0204501
   Zhang SH, 2017, AM J OPHTHALMOL, V182, P194, DOI 10.1016/j.ajo.2017.07.024
NR 40
TC 15
Z9 15
U1 0
U2 1
PU BMJ PUBLISHING GROUP
PI LONDON
PA BRITISH MED ASSOC HOUSE, TAVISTOCK SQUARE, LONDON WC1H 9JR, ENGLAND
SN 0007-1161
EI 1468-2079
J9 BRIT J OPHTHALMOL
JI Br. J. Ophthalmol.
PD AUG
PY 2020
VL 104
IS 8
BP 1103
EP 1108
DI 10.1136/bjophthalmol-2019-314789
PG 6
WC Ophthalmology
WE Science Citation Index Expanded (SCI-EXPANDED)
SC Ophthalmology
GA PK2OA
UT WOS:000602289600014
PM 31676595
DA 2025-03-30
ER

PT J
AU Lei, Y
   Gao, YT
   Song, MM
   Cao, WJ
   Sun, XH
AF Lei, Yuan
   Gao, Yanting
   Song, Maomao
   Cao, Wenjun
   Sun, Xinghuai
TI Peroxynitrite is a novel risk factor and treatment target of glaucoma
SO NITRIC OXIDE-BIOLOGY AND CHEMISTRY
LA English
DT Article
DE Peroxynitrite; Nitrotyrosine; Intraocular pressure; Glaucoma
ID OPEN-ANGLE GLAUCOMA; NITRIC-OXIDE SYNTHASE; OXIDATIVE STRESS;
   AQUEOUS-HUMOR; CLOSURE GLAUCOMA; ENOS; POLYMORPHISMS; ASSOCIATION;
   ANTIOXIDANT; EXPRESSION
AB To investigate the association between systemic nitrotyrosine (NT) levels and primary angle-closure glaucoma (PACG) and primary open-angle glaucoma (POAG) and the mechanism involved. A case control study was conducted in the Department of Ophthalmology & Visual Science, Eye & ENT Hospital, Fudan University from April 2017 to December 2017. A total of 400 participants were consecutively recruited into this study (100 PACG, 100 POAG and 200 controls). Multivariable logistic regression analysis was performed to identify the association between serum NT level and PACG or POAG. Clinical results were validated in cell and animal models. Among 200 glaucoma patients, 101 (50.5%) were women; the age was 57.07 +/- 14.51 years. 106 (53%) control participants were women and age was 58.34 +/- 14.04 years. Serum levels of NT in PACG and POAG patients are significantly higher than controls (1808.53 +/- 417.76 nmol/L vs. 1270.62 +/- 454.60 nmol/L, p < 0.001; 1718.63 +/- 437.29 nmol/L vs. 1258.38 +/- 460.72 nmol/L, p < 0.001). Further, elevated serum NT level increases the risk of developing PACG (OR = 1.003, 95% CI: 1.002 to 1.004, p < 0.001) and POAG (OR= 1.002, 95% CI: 1.002 to 1.003, p < 0.001). Consistent with the clinical data, serum and aqueous humour NT levels are significantly higher in caveolin 1 knockout (Cav1 KO) mice, an animal model of glaucoma. More importantly, peroxynitrite (PN) scavenger MnTMPyP and its transduction molecule PARP inhibitor significantly reduce intraocular pressure in Cav1 KO mice. Our data show for the first time that NT is a systemic risk factor and local treatment target of glaucoma.
C1 [Lei, Yuan; Song, Maomao; Sun, Xinghuai] Fudan Univ, Eye & ENT Hosp, Shanghai Med Coll, Dept Ophthalmol & Visual Sci, Shanghai 200031, Peoples R China.
   [Lei, Yuan; Song, Maomao; Sun, Xinghuai] Fudan Univ, NHC Key Lab Myopia, Shanghai Key Lab Visual Impairment & Restorat, Key Lab Myopia,Chinese Acad Med Sci, Shanghai 200031, Peoples R China.
   [Gao, Yanting] Shanghai Jiao Tong Univ, Shanghai Gen Hosp, Dept Lab Med, Sch Med, Shanghai 200031, Peoples R China.
   [Cao, Wenjun] Fudan Univ, Eye & ENT Hosp, Shanghai Med Coll, Dept Clin Lab, Shanghai 200031, Peoples R China.
   [Sun, Xinghuai] Fudan Univ, State Key Lab Med Neurobiol, Inst Brain Sci, Shanghai 200031, Peoples R China.
   [Sun, Xinghuai] Fudan Univ, Collaborat Innovat Ctr Brain Sci, Shanghai 200031, Peoples R China.
C3 Fudan University; Chinese Academy of Medical Sciences - Peking Union
   Medical College; Fudan University; Shanghai Jiao Tong University; Fudan
   University; Fudan University; Fudan University
RP Lei, Y; Sun, XH (corresponding author), Dept Ophthalmol, 83 Fenyang Rd, Shanghai, Peoples R China.; Cao, WJ (corresponding author), Dept Clin Invest, 83 Fenyang Rd, Shanghai, Peoples R China.
EM lilian0167@hotmail.com; wgkjyk@aliyun.com; xhsun@shmu.edu.cn
RI lei, yuan/GXW-0547-2022
OI Cao, Wenjun/0000-0001-6383-9012
FU Shanghai Clinical Medical Center of Ocular Disease (China)
   [2017ZZ01020]; State Key Program of National Natural Science Foundation
   of China (China) [81430007]; Funds for International Cooperation of
   Ministry of Science and Technology (China) [20501100001809340]; National
   Natural Science Foundation China (China) [81100662, 81371015];
   BrightFocus Foundation (USA) [G2018112]; 211 Proect of Fudan University
   (China) [EHF158351]; Young Scientists Program of EENT Hospital of Fudan
   University (China)
FX Supported by theShanghai Clinical Medical Center of Ocular Disease
   (2017ZZ01020, XHS, China), State Key Program of National Natural Science
   Foundation of China (81430007, XHS, China), the Funds for International
   Cooperation of Ministry of Science and Technology (20501100001809340,
   XHS, China), National Natural Science Foundation China (81100662,
   81371015, YL, China), BrightFocus Foundation (G2018112, YL, USA), the
   211 Proect of Fudan University (EHF158351, YL, China), Young Scientists
   Program of EENT Hospital of Fudan University (YL, China).
CR Agrawal S, 2015, MOL NEUROBIOL, V52, P1619, DOI 10.1007/s12035-014-8954-8
   Ashcraft KA, 2015, INT J RADIAT ONCOL, V93, P892, DOI 10.1016/j.ijrobp.2015.07.2283
   Awadalla MS, 2013, INVEST OPHTH VIS SCI, V54, P2108, DOI 10.1167/iovs.12-11391
   Chang D, 2011, PLOS ONE, V6, DOI 10.1371/journal.pone.0027218
   Chiou SH, 2001, OPHTHALMOLOGICA, V215, P113, DOI 10.1159/000050840
   Crow JP, 2000, FREE RADICAL BIO MED, V28, P1487, DOI 10.1016/S0891-5849(00)00249-5
   El-Remessy AB, 2003, AM J PATHOL, V163, P1997, DOI 10.1016/S0002-9440(10)63558-4
   Elliott MH, 2016, SCI REP-UK, V6, DOI 10.1038/srep37127
   Erdurmus M, 2011, CURR EYE RES, V36, P713, DOI 10.3109/02713683.2011.584370
   Feilchenfeld Z, 2008, EXP EYE RES, V87, P409, DOI 10.1016/j.exer.2008.07.011
   Fernández-Durango R, 2008, INVEST OPHTH VIS SCI, V49, P2506, DOI 10.1167/iovs.07-1363
   Gao XJ, 2014, INT J OPHTHALMOL-CHI, V7, P397, DOI 10.3980/j.issn.2222-3959.2014.03.02
   Goyal A, 2014, CURR EYE RES, V39, P823, DOI 10.3109/02713683.2011.556299
   Henning RJ, 2018, CARDIOVASC TOXICOL, V18, P493, DOI 10.1007/s12012-018-9462-2
   ISCHIROPOULOS H, 1992, ARCH BIOCHEM BIOPHYS, V298, P431, DOI 10.1016/0003-9861(92)90431-U
   Jonas JB, 2017, LANCET, V390, P2183, DOI 10.1016/S0140-6736(17)31469-1
   Kang JH, 2011, ARCH OPHTHALMOL-CHIC, V129, P773, DOI 10.1001/archophthalmol.2011.118
   Kouti L, 2013, EUR REV MED PHARMACO, V17, P964
   Lei Y, 2016, INVEST OPHTH VIS SCI, V57, P2805, DOI 10.1167/iovs.15-18841
   Lei YA, 2010, INVEST OPHTH VIS SCI, V51, P5744, DOI 10.1167/iovs.10-5703
   Li SJ, 2017, ONCOTARGET, V8, P2816, DOI 10.18632/oncotarget.13745
   Liao QO, 2011, MOL VIS, V17, P153
   Martinet W, 2002, CIRCULATION, V106, P927, DOI 10.1161/01.CIR.0000026393.47805.21
   Neufeld AH, 1999, SURV OPHTHALMOL, V43, pS129, DOI 10.1016/S0039-6257(99)00010-7
   Neufeld AH, 1997, ARCH OPHTHALMOL-CHIC, V115, P497, DOI 10.1001/archopht.1997.01100150499009
   Openkova Ye Yu, 2013, Klin Lab Diagn, P8
   Pacher P, 2008, AM J PATHOL, V173, P2, DOI 10.2353/ajpath.2008.080019
   Pacher P, 2007, PHYSIOL REV, V87, P315, DOI 10.1152/physrev.00029.2006
   Pazzaglia S, 2020, CELLS-BASEL, V9, DOI 10.3390/cells9010041
   Pinazo-Durán MD, 2013, CURR OPIN PHARMACOL, V13, P98, DOI 10.1016/j.coph.2012.10.007
   Rokicki W, 2015, MED SCI MONITOR, V21, P76, DOI 10.12659/MSM.891177
   Siu AW, 2002, EXP EYE RES, V75, P401, DOI 10.1006/exer.2002.2029
   Song MM, 2017, INVEST OPHTH VIS SCI, V58, P4976, DOI 10.1167/iovs.16-21072
   Song PG, 2017, J GLOB HEALTH, V7, DOI 10.7189/jogh.07.020705
   STOCKER R, 1987, SCIENCE, V235, P1043, DOI 10.1126/science.3029864
   Szabo C, 2007, NAT REV DRUG DISCOV, V6, P662, DOI 10.1038/nrd2222
   Tham YC, 2014, OPHTHALMOLOGY, V121, P2081, DOI 10.1016/j.ophtha.2014.05.013
   Toda N, 2007, PROG RETIN EYE RES, V26, P205, DOI 10.1016/j.preteyeres.2007.01.004
   Tsai DC, 2002, OPHTHALMOLOGICA, V216, P346, DOI 10.1159/000066187
   Ul Islam B, 2017, CARDIOVASC TOXICOL, V17, P373, DOI 10.1007/s12012-016-9394-7
   Wang BS, 2018, BRIT J OPHTHALMOL, V102, P220, DOI 10.1136/bjophthalmol-2017-310333
   Wareham LK, 2018, NITRIC OXIDE-BIOL CH, V77, P75, DOI 10.1016/j.niox.2018.04.010
   WAYNER DDM, 1987, BIOCHIM BIOPHYS ACTA, V924, P408, DOI 10.1016/0304-4165(87)90155-3
   Zanón-Moreno V., 2008, Arch Soc Esp Oftalmol, V83, P365
   Zhao YY, 2009, J CLIN INVEST, V119, P2009, DOI 10.1172/JCI33338
NR 45
TC 15
Z9 15
U1 0
U2 16
PU ACADEMIC PRESS INC ELSEVIER SCIENCE
PI SAN DIEGO
PA 525 B ST, STE 1900, SAN DIEGO, CA 92101-4495 USA
SN 1089-8603
EI 1089-8611
J9 NITRIC OXIDE-BIOL CH
JI Nitric Oxide-Biol. Chem.
PD JUN 1
PY 2020
VL 99
BP 17
EP 24
DI 10.1016/j.niox.2020.03.006
PG 8
WC Biochemistry & Molecular Biology; Cell Biology
WE Science Citation Index Expanded (SCI-EXPANDED)
SC Biochemistry & Molecular Biology; Cell Biology
GA LD6AI
UT WOS:000526111100003
PM 32222418
DA 2025-03-30
ER

PT J
AU Tian, ZQ
   Zheng, YY
   Li, XJ
   Du, SY
   Xu, XY
AF Tian, Zhiqiang
   Zheng, Yaoyue
   Li, Xiaojian
   Du, Shaoyi
   Xu, Xiayu
TI Graph convolutional network based optic disc and cup segmentation on
   fundus images
SO BIOMEDICAL OPTICS EXPRESS
LA English
DT Article
ID COLOR RETINAL IMAGES; FEATURE-EXTRACTION; GLAUCOMA; DIAGNOSIS; MODEL
AB Calculating the cup-to-disc ratio is one of the methods for glaucoma screening with other clinical features. In this paper, we propose a graph convolutional network (GCN) based method to implement the optic disc (OD) and optic cup (OC) segmentation task. We first present a multi-scale convolutional neural network (CNN) as the feature map extractor to generate feature map. The GCN takes the feature map concatenated with the graph nodes as the input for segmentation task. The experimental results on the REFUGE dataset show that the Jaccard index (Jacc) of the proposed method on OD and OC are 95.64% and 91.60%, respectively, while the Dice similarity coefficients (DSC) are 97.76% and 95.58%, respectively. The proposed method outperforms the state-of-the-art methods on the REFUGE leaderboard. We also evaluate the proposed method on the Drishthi-GS1 dataset. The results show that the proposed method outperforms the state-of-the-art methods. (C) 2020 Optical Society of America under the terms of the OSA Open Access Publishing Agreement
C1 [Tian, Zhiqiang; Zheng, Yaoyue; Li, Xiaojian] Xi An Jiao Tong Univ, Sch Software Engn, Xian 710049, Peoples R China.
   [Du, Shaoyi] Xi An Jiao Tong Univ, Inst Artificial Intelligence & Robot, Xian 710049, Peoples R China.
   [Xu, Xiayu] Xi An Jiao Tong Univ, Sch Life Sci & Technol, Key Lab Biomed Informat Engn, Minist Educ, Xian 710049, Peoples R China.
   [Xu, Xiayu] Xi An Jiao Tong Univ, BEBC, Xian 710049, Peoples R China.
C3 Xi'an Jiaotong University; Xi'an Jiaotong University; Xi'an Jiaotong
   University; Xi'an Jiaotong University
RP Tian, ZQ (corresponding author), Xi An Jiao Tong Univ, Sch Software Engn, Xian 710049, Peoples R China.
EM zhiqiangtian@xjtu.edu.cn
RI zheng, yaoyue/JBS-3912-2023
FU National Natural Science Foundation of China [61876148, 61971343]
FX National Natural Science Foundation of China (61876148, 61971343).
CR Almazroa A, 2015, J OPHTHALMOL, V2015, DOI 10.1155/2015/180972
   [Anonymous], 2015, 3 INT C LEARN REPR I
   [Anonymous], 2015, PROC CVPR IEEE
   Aquino A, 2010, IEEE T MED IMAGING, V29, P1860, DOI 10.1109/TMI.2010.2053042
   Chen LCE, 2018, LECT NOTES COMPUT SC, V11211, P833, DOI 10.1007/978-3-030-01234-2_49
   Cheng J, 2011, IEEE ENG MED BIO, P6224, DOI 10.1109/IEMBS.2011.6091537
   Dahl GE, 2013, INT CONF ACOUST SPEE, P8609, DOI 10.1109/ICASSP.2013.6639346
   Dai BS, 2017, PATTERN RECOGN, V64, P226, DOI 10.1016/j.patcog.2016.11.017
   Fu HZ, 2018, IEEE T MED IMAGING, V37, P1597, DOI 10.1109/TMI.2018.2791488
   Haleem MS, 2013, COMPUT MED IMAG GRAP, V37, P581, DOI 10.1016/j.compmedimag.2013.09.005
   He KM, 2016, PROC CVPR IEEE, P770, DOI 10.1109/CVPR.2016.90
   Joshi GD, 2011, IEEE T MED IMAGING, V30, P1192, DOI 10.1109/TMI.2011.2106509
   Kipf, 2016, ARXIV
   Lalonde M, 2001, IEEE T MED IMAGING, V20, P1193, DOI 10.1109/42.963823
   Li ZX, 2018, OPHTHALMOLOGY, V125, P1199, DOI 10.1016/j.ophtha.2018.01.023
   Ling H, 2019, PROC CVPR IEEE, P5252, DOI 10.1109/CVPR.2019.00540
   Litjens G, 2017, MED IMAGE ANAL, V42, P60, DOI 10.1016/j.media.2017.07.005
   Lowell J, 2004, IEEE T MED IMAGING, V23, P256, DOI 10.1109/TMI.2003.823261
   Lu M, 2017, IEEE I CONF COMP VIS, P2488, DOI 10.1109/ICCV.2017.270
   Maninis Kevis-Kokitsi, 2016, Medical Image Computing and Computer-Assisted Intervention - MICCAI 2016. 19th International Conference. Proceedings: LNCS 9901, P140, DOI 10.1007/978-3-319-46723-8_17
   Orlando JI, 2020, MED IMAGE ANAL, V59, DOI 10.1016/j.media.2019.101570
   Osareh A, 2002, INT C PATT RECOG, P743, DOI 10.1109/ICPR.2002.1044865
   Ronneberger O, 2015, LECT NOTES COMPUT SC, V9351, P234, DOI 10.1007/978-3-319-24574-4_28
   Shankaranarayana SM, 2019, IEEE J BIOMED HEALTH, V23, P1417, DOI 10.1109/JBHI.2019.2899403
   Sivaswamy J., 2015, JSM BIOMED IMAGING D, V2, P1004
   Sivaswamy J, 2014, I S BIOMED IMAGING, P53, DOI 10.1109/ISBI.2014.6867807
   Thakur N, 2018, BIOMED SIGNAL PROCES, V42, P162, DOI 10.1016/j.bspc.2018.01.014
   Tham YC, 2014, OPHTHALMOLOGY, V121, P2081, DOI 10.1016/j.ophtha.2014.05.013
   Wang ZY, 2019, I S BIOMED IMAGING, P601, DOI [10.1109/ISBI.2019.8759173, 10.1109/isbi.2019.8759173]
   Wong DWK, 2008, IEEE ENG MED BIO, P2266, DOI 10.1109/IEMBS.2008.4649648
   Xu J, 2007, PATTERN RECOGN, V40, P2063, DOI 10.1016/j.patcog.2006.10.015
   Yohannan J, 2017, OPHTHALMOLOGY, V124, pS66, DOI 10.1016/j.ophtha.2017.05.006
   Zhang ZJ, 2019, LECT NOTES COMPUT SC, V11764, P442, DOI 10.1007/978-3-030-32239-7_49
   Zheng YJ, 2013, LECT NOTES COMPUT SC, V8150, P75, DOI 10.1007/978-3-642-40763-5_10
NR 34
TC 15
Z9 18
U1 1
U2 27
PU Optica Publishing Group
PI WASHINGTON
PA 2010 MASSACHUSETTS AVE NW, WASHINGTON, DC 20036 USA
SN 2156-7085
J9 BIOMED OPT EXPRESS
JI Biomed. Opt. Express
PD JUN 1
PY 2020
VL 11
IS 6
BP 3043
EP 3057
DI 10.1364/BOE.390056
PG 15
WC Biochemical Research Methods; Optics; Radiology, Nuclear Medicine &
   Medical Imaging
WE Science Citation Index Expanded (SCI-EXPANDED)
SC Biochemistry & Molecular Biology; Optics; Radiology, Nuclear Medicine &
   Medical Imaging
GA MK0EG
UT WOS:000548459300001
PM 32637240
OA gold, Green Published
DA 2025-03-30
ER

PT J
AU Phu, J
   Hennessy, MP
   Spargo, M
   Dance, S
   Kalloniatis, M
AF Phu, Jack
   Hennessy, Michael P.
   Spargo, Matthew
   Dance, Samuel
   Kalloniatis, Michael
TI A collaborative care pathway for patients with suspected angle closure
   glaucoma spectrum disease
SO CLINICAL AND EXPERIMENTAL OPTOMETRY
LA English
DT Article
DE collaborative care; eye care; glaucoma; gonioscopy; narrow angles;
   referral refinement
ID OPTOMETRISTS; PREVALENCE; MANAGEMENT; AUSTRALIA; REFERRALS; GUIDELINES;
   OUTCOMES; PEOPLE; SCHEME
AB Background Currently, no specific collaborative care pathway exists that distinguishes open angle glaucoma from narrow angle or angle closure disease. This study evaluates a newly developed referral and collaborative care pathway specifically for patients with angle closure spectrum disease.
   Methods The medical records of consecutive patients referred to the Centre for Eye Health for glaucoma assessment were examined, six months before (Pre Suite) and after (Post Suite) the introduction of a novel referral pathway for anterior chamber angle assessment (Angle Suite). Patient demographic and clinical data, the referral letter and practitioner characteristics were extracted.
   Results Angle Suite (n = 77) patients had an appointment much sooner compared to Pre (n = 383) and Post Suite (n = 425) patients (p < 0.0001). Following the introduction of Angle Suites, there was a reduction of incidental angle closure disease found in routine, non-angle closure glaucoma assessment. Onward referral was required by 36.4 per cent of patients referred for suspected angle closure disease, while the rest could be discharged back into the community (13.0 per cent) or reviewed at the Centre for Eye Health (50.6 per cent). Multinomial logistic regression found that the presence of an angle description in the referral letter improved the true positive rate for angle closure disease (p < 0.0001).
   Conclusions The clinical pathway may reduce the number of incidental angle closure patients and improved the timeliness of appropriate clinical care delivered to a subset of patients who may benefit from prompt medical attention. This pathway provides an opportunity for appropriately staffed and equipped collaborative care clinics to reduce the burden on tertiary level ophthalmic facilities.
C1 [Phu, Jack; Hennessy, Michael P.; Spargo, Matthew; Dance, Samuel; Kalloniatis, Michael] Univ New S Wales, Centre Eye Hlth, Kensington, NSW, Australia.
   [Phu, Jack; Kalloniatis, Michael] Univ New S Wales, Sch Optometry, Vis Sci, Kensington, NSW, Australia.
   [Hennessy, Michael P.; Spargo, Matthew; Dance, Samuel] Prince Wales Hosp, Dept Ophthalmol, Randwick, NSW, Australia.
C3 University of New South Wales Sydney; University of New South Wales
   Sydney; University of New South Wales Sydney; Prince of Wales Hospital
   (POWH)
RP Phu, J (corresponding author), Univ New S Wales, Centre Eye Hlth, Kensington, NSW, Australia.; Phu, J (corresponding author), Univ New S Wales, Sch Optometry, Vis Sci, Kensington, NSW, Australia.
EM jphu@cfeh.com.au
RI Phu, Jack/AAO-6855-2020; Hennessy, Michael/AAN-8444-2021; Kalloniatis,
   Michael/LXA-3386-2024
OI Phu, Jack/0000-0002-9933-6780; Kalloniatis, Michael/0000-0002-5264-4639;
   Hennessy, Michael/0000-0003-2750-9344
CR Ang GS, 2009, EYE, V23, P351, DOI 10.1038/sj.eye.6703045
   Ang LPK, 2004, OPHTHALMOLOGY, V111, P1636, DOI 10.1016/j.ophtha.2004.01.032
   Asian Pacific Glaucoma Society (APGS), 2016, AS PAC GLAUC GUID
   Bourne RRA, 2010, EYE, V24, P881, DOI 10.1038/eye.2009.190
   Bowling B, 2005, BRIT J OPHTHALMOL, V89, P1102, DOI 10.1136/bjo.2004.064378
   Cheng J, 2014, OPHTHALMOLOGY, V121, P126, DOI 10.1016/j.ophtha.2013.08.027
   Damento GM, 2018, SEMIN OPHTHALMOL, V33, P829, DOI 10.1080/08820538.2018.1514059
   Davey Christopher James, 2016, J Optom, V9, P158, DOI 10.1016/j.optom.2015.10.007
   Emanuel ME, 2014, CURR OPIN OPHTHALMOL, V25, P89, DOI 10.1097/ICU.0000000000000028
   Foster PJ, 2002, BRIT J OPHTHALMOL, V86, P238, DOI 10.1136/bjo.86.2.238
   Gaskin BJ, 2006, CLIN EXP OPHTHALMOL, V34, P208, DOI 10.1111/j.1442-9071.2006.01193.x
   He M, 2006, EYE, V20, P3, DOI 10.1038/sj.eye.6701797
   Huang J, 2018, CLIN EXP OPHTHALMOL, V46, P826, DOI 10.1111/ceo.13187
   Imrie F, 2005, EYE, V19, P956, DOI 10.1038/sj.eye.6702008
   Jamous KF, 2015, CLIN EXP OPHTHALMOL, V43, P308, DOI 10.1111/ceo.12466
   Jamous KF, 2014, OPHTHAL PHYSL OPT, V34, P580, DOI 10.1111/opo.12146
   Keenan J, 2015, CLIN EXP OPHTHALMOL, V43, P221, DOI 10.1111/ceo.12398
   Khan S, 2012, OPHTHAL PHYSL OPT, V32, P472, DOI 10.1111/j.1475-1313.2012.00943.x
   Kiely PM, 2015, CLIN EXP OPTOM, V98, P65, DOI 10.1111/cxo.12216
   Liu L, 2008, CLIN EXP OPHTHALMOL, V36, P19, DOI 10.1111/j.1442-9071.2007.01623.x
   Ly A, 2019, CLIN EXP OPTOM, V102, P242, DOI 10.1111/cxo.12847
   Ly A, 2018, CLIN EXP OPTOM, V101, P243, DOI 10.1111/cxo.12607
   Ly A, 2017, OPHTHAL PHYSL OPT, V37, P661, DOI 10.1111/opo.12413
   Ly A, 2016, OPHTHAL PHYSL OPT, V36, P632, DOI 10.1111/opo.12322
   National Health and Medical Research Council (NHMRC), 2010, GUID SCREEN PROGN DI
   Prum Bruce E Jr, 2016, Ophthalmology, V123, pP1, DOI 10.1016/j.ophtha.2015.10.049
   Quigley HA, 2006, BRIT J OPHTHALMOL, V90, P262, DOI 10.1136/bjo.2005.081224
   Radhakrishnan S, 2018, OPHTHALMOLOGY, V125, P1110, DOI 10.1016/j.ophtha.2018.01.015
   Ratnarajan G, 2015, OPHTHAL PHYSL OPT, V35, P577, DOI 10.1111/opo.12224
   Roberts HW, 2015, CURR EYE RES, V40, P690, DOI 10.3109/02713683.2014.957326
   Seider MI, 2009, J GLAUCOMA, V18, P578, DOI 10.1097/IJG.0b013e3181996f19
   Smith SD, 2013, OPHTHALMOLOGY, V120, P1985, DOI 10.1016/j.ophtha.2013.05.034
   Tham YC, 2014, OPHTHALMOLOGY, V121, P2081, DOI 10.1016/j.ophtha.2014.05.013
   Thomas R, 2013, CLIN EXP OPHTHALMOL, V41, P282, DOI 10.1111/j.1442-9071.2012.02885.x
   Trikha S, 2012, EYE, V26, P1288, DOI 10.1038/eye.2012.120
   Varma DK, 2017, CAN J OPHTHALMOL, V52, P373, DOI 10.1016/j.jcjo.2016.12.010
   Verma S, 2014, CAN J OPHTHALMOL, V49, P135, DOI 10.1016/j.jcjo.2013.11.005
   White A, 2014, CLIN EXP OPHTHALMOL, V42, P107, DOI 10.1111/ceo.12270
   Yoshioka N, 2015, OPHTHAL PHYSL OPT, V35, P682, DOI 10.1111/opo.12247
   Zangerl B, 2015, OPHTHAL PHYSL OPT, V35, P212, DOI 10.1111/opo.12197
NR 40
TC 15
Z9 15
U1 0
U2 2
PU TAYLOR & FRANCIS LTD
PI ABINGDON
PA 2-4 PARK SQUARE, MILTON PARK, ABINGDON OR14 4RN, OXON, ENGLAND
SN 0816-4622
EI 1444-0938
J9 CLIN EXP OPTOM
JI Clin. Exp. Optom.
PD MAR
PY 2020
VL 103
IS 2
BP 212
EP 219
DI 10.1111/cxo.12923
PG 8
WC Ophthalmology
WE Science Citation Index Expanded (SCI-EXPANDED)
SC Ophthalmology
GA KO0KM
UT WOS:000515234700014
PM 31119793
OA Green Published
DA 2025-03-30
ER

PT J
AU Fu, HZ
   Li, F
   Xu, YW
   Liao, JA
   Xiong, J
   Shen, JB
   Liu, J
   Zhang, XL
AF Fu, Huazhu
   Li, Fei
   Xu, Yanwu
   Liao, Jingan
   Xiong, Jian
   Shen, Jianbing
   Liu, Jiang
   Zhang, Xiulan
TI A Retrospective Comparison of Deep Learning to Manual Annotations for
   Optic Disc and Optic Cup Segmentation in Fundus Photographs
SO TRANSLATIONAL VISION SCIENCE & TECHNOLOGY
LA English
DT Article
DE optic disc; optic cup; segmentation; artificial intelligence
ID DIABETIC-RETINOPATHY; GLAUCOMA; IMAGES; VALIDATION; AGREEMENT; NETWORK
AB Purpose: Optic disc (OD) and optic cup (OC) segmentation are fundamental for fundus image analysis. Manual annotation is time consuming, expensive, and highly subjective, whereas an automated system is invaluable to the medical community. The aim of this study is to develop a deep learning system to segment OD and OC in fundus photographs, and evaluate how the algorithm compares against manual annotations.
   Methods: A total of 1200 fundus photographs with 120 glaucoma cases were collected. The OD and OC annotations were labeled by seven licensed ophthalmologists, and glaucoma diagnoses were based on comprehensive evaluations of the subject medical records. A deep learning system for OD and OC segmentation was developed. The performances of segmentation and glaucoma discriminating based on the cup-to-disc ratio (CDR) of automated model were compared against the manual annotations.
   Results: The algorithm achieved an OD dice of 0.938 (95% confidence interval [CI] = 0.934-0.941), OC dice of 0.801 (95% CI = 0.793-0.809), and CDR mean absolute error (MAE) of 0.077 (95% CI = 0.073 mean absolute error (MAE)0.082). For glaucoma discriminating based on CDR calculations, the algorithm obtained an area under receiver operator characteristic curve (AUC) of 0.948 (95% CI = 0.920 mean absolute error (MAE)0.973), with a sensitivity of 0.850 (95% CI = 0.794-0.923) and specificity of 0.853 (95% CI = 0.798-0.918).
   Conclusions: We demonstrated the potential of the deep learning system to assist ophthalmologists in analyzing OD and OC segmentation and discriminating glaucoma from nonglaucoma subjects based on CDR calculations.
   Translational Relevance: We investigate the segmentation of OD and OC by deep learning system compared against the manual annotations.
C1 [Li, Fei; Xiong, Jian; Zhang, Xiulan] Sun Yat Sen Univ, Zhongshan Ophthalm Ctr, State Key Lab Ophthalmol, Guangzhou, Guangdong, Peoples R China.
   [Fu, Huazhu; Shen, Jianbing] Incept Inst Artificial Intelligence, Abu Dhabi, U Arab Emirates.
   [Xu, Yanwu] Baidu, Intelligent Healthcare Unit, Beijing 100085, Peoples R China.
   [Liao, Jingan] South China Univ Technol, Sch Comp Sci & Engn, Guangzhou, Guangdong, Peoples R China.
   [Liu, Jiang] Southern Univ Sci & Technol, Dept Comp Sci & Engn, Guangzhou, Guangdong, Peoples R China.
   [Liu, Jiang] Chinese Acad Sci, Cixi Inst Biomed Engn, Ningbo, Zhejiang, Peoples R China.
C3 Sun Yat Sen University; Baidu; South China University of Technology;
   Southern University of Science & Technology; Chinese Academy of Sciences
RP Xu, YW (corresponding author), Baidu, Intelligent Healthcare Unit, Beijing 100085, Peoples R China.; Zhang, XL (corresponding author), Sun Yat Sen Univ, Zhongshan Ophthalm Ctr, Guangzhou 510275, Peoples R China.
EM ywxu@ieee.org; zhangxl2@mail.sysu.edu.cn
RI Shen, Jianbing/KPB-2753-2024; Li, Fei/ABB-7789-2021; Xu,
   Yanwu/AAG-2725-2019; LIU, JIANG/AHB-8921-2022; Fu, Huazhu/A-1411-2014
OI Shen, Jianbing/0000-0002-4109-8353; Fu, Huazhu/0000-0002-9702-5524;
   xiong, jian/0000-0003-3820-8432; liu, jiang/0000-0001-6281-6505
CR Asaoka R, 2019, AM J OPHTHALMOL, V198, P136, DOI 10.1016/j.ajo.2018.10.007
   Brown JM, 2018, JAMA OPHTHALMOL, V136, P803, DOI 10.1001/jamaophthalmol.2018.1934
   Burlina PM, 2019, JAMA OPHTHALMOL, V137, P258, DOI 10.1001/jamaophthalmol.2018.6156
   Burlina PM, 2017, JAMA OPHTHALMOL, V135, P1170, DOI 10.1001/jamaophthalmol.2017.3782
   Bussel II, 2014, BRIT J OPHTHALMOL, V98, P15, DOI 10.1136/bjophthalmol-2013-304326
   Cheng J, 2013, IEEE T MED IMAGING, V32, P1019, DOI 10.1109/TMI.2013.2247770
   Efron B., 1986, STAT SCI, P54, DOI [10.1214/ss/1177013815, DOI 10.1214/SS/1177013815]
   Falk T, 2019, NAT METHODS, V16, P67, DOI 10.1038/s41592-018-0261-2
   Foster PJ, 2002, BRIT J OPHTHALMOL, V86, P238, DOI 10.1136/bjo.86.2.238
   Fu HZ, 2019, AM J OPHTHALMOL, V203, P37, DOI 10.1016/j.ajo.2019.02.028
   Fu HZ, 2020, IEEE T CYBERNETICS, V50, P3358, DOI 10.1109/TCYB.2019.2897162
   Fu Huazhu, 2018, IEEE Trans Med Imaging, V37, P2493, DOI 10.1109/TMI.2018.2837012
   Fu HZ, 2018, IEEE T MED IMAGING, V37, P1597, DOI 10.1109/TMI.2018.2791488
   Garway-Heath DF, 2015, LANCET, V385, P1295, DOI 10.1016/S0140-6736(14)62111-5
   Garway-Heath DF, 1998, BRIT J OPHTHALMOL, V82, P1118, DOI 10.1136/bjo.82.10.1118
   Gordon MO, 2002, ARCH OPHTHALMOL-CHIC, V120, P714
   Gu ZW, 2019, IEEE T MED IMAGING, V38, P2281, DOI 10.1109/TMI.2019.2903562
   Gulshan V, 2016, JAMA-J AM MED ASSOC, V316, P2402, DOI 10.1001/jama.2016.17216
   HAYREH SS, 1972, BRIT J OPHTHALMOL, V56, P175, DOI 10.1136/bjo.56.3.175
   HITCHINGS RA, 1976, BRIT J OPHTHALMOL, V60, P778, DOI 10.1136/bjo.60.11.778
   Jiang YM, 2020, IEEE T BIO-MED ENG, V67, P335, DOI 10.1109/TBME.2019.2913211
   Jonas JB, 2017, LANCET, V390, P2183, DOI 10.1016/S0140-6736(17)31469-1
   Keel S, 2019, JAMA OPHTHALMOL, V137, P288, DOI 10.1001/jamaophthalmol.2018.6035
   Kumar JRH, 2019, SCI REP-UK, V9, DOI 10.1038/s41598-019-43385-2
   Liu H, 2019, AS C COMP VIS, V11365, P625
   Liu HR, 2019, JAMA OPHTHALMOL, V137, P1353, DOI 10.1001/jamaophthalmol.2019.3501
   Maetschke S, 2019, PLOS ONE, V14, DOI 10.1371/journal.pone.0219126
   Medeiros FA, 2005, AM J OPHTHALMOL, V139, P44, DOI 10.1016/j.ajo.2004.08.069
   Orlando JI, 2020, MED IMAGE ANAL, V59, DOI 10.1016/j.media.2019.101570
   Robinson SA, 2020, ROUTL RES EDUC EQUAL, P1
   Rusk N, 2016, NAT METHODS, V13, P35, DOI 10.1038/nmeth.3707
   Schmidt-Erfurth U, 2018, PROG RETIN EYE RES, V67, P1, DOI 10.1016/j.preteyeres.2018.07.004
   TIELSCH JM, 1988, OPHTHALMOLOGY, V95, P350
   Ting DSW, 2017, JAMA-J AM MED ASSOC, V318, P2211, DOI 10.1001/jama.2017.18152
   VARMA R, 1992, OPHTHALMOLOGY, V99, P215
   Wang L, 2019, IEEE T MED IMAGING, V38, P2219, DOI 10.1109/TMI.2019.2901712
   Weerahandi Samaradasa., 1995, Exact Statistical Methods for Data Analysis, P143
   Weinreb RN, 2014, JAMA-J AM MED ASSOC, V311, P1901, DOI 10.1001/jama.2014.3192
   Yu S, 2019, COMPUT MED IMAG GRAP, V74, P61, DOI 10.1016/j.compmedimag.2019.02.005
   Zhao H, 2018, MED IMAGE ANAL, V49, P14, DOI 10.1016/j.media.2018.07.001
   Zheng YJ, 2013, LECT NOTES COMPUT SC, V8150, P75, DOI 10.1007/978-3-642-40763-5_10
NR 41
TC 15
Z9 15
U1 0
U2 11
PU ASSOC RESEARCH VISION OPHTHALMOLOGY INC
PI ROCKVILLE
PA 12300 TWINBROOK PARKWAY, ROCKVILLE, MD 20852-1606 USA
SN 2164-2591
J9 TRANSL VIS SCI TECHN
JI Transl. Vis. Sci. Technol.
PD JAN
PY 2020
VL 9
IS 2
AR 33
DI 10.1167/tvst.9.2.33
PG 11
WC Ophthalmology
WE Science Citation Index Expanded (SCI-EXPANDED)
SC Ophthalmology
GA PG1FX
UT WOS:000599489500019
PM 32832206
OA gold, Green Published, Green Submitted
DA 2025-03-30
ER

PT J
AU Yoserizal, M
   Hirooka, K
   Yoneda, M
   Ohno, H
   Kobuke, K
   Kawano, R
   Kiuchi, Y
AF Yoserizal, Muhammad
   Hirooka, Kazuyuki
   Yoneda, Masayasu
   Ohno, Haruya
   Kobuke, Kazuhiro
   Kawano, Reo
   Kiuchi, Yoshiaki
TI Associations of nutrient intakes with glaucoma among Japanese Americans
SO MEDICINE
LA English
DT Article
DE glaucoma; iron; nutrient intake; vegetable fat; vitamin A
ID OPEN-ANGLE GLAUCOMA; INTRAOCULAR-PRESSURE; OXIDATIVE STRESS; LIFE-STYLE;
   NATIVE JAPANESE; RISK-FACTORS; PREVALENCE; WESTERNIZATION; BURDEN
AB The aim of this study was to investigate possible associations of nutrient intake on glaucoma in subjects of Japanese descent living in Los Angeles, CA.
   In this cross-sectional study, 581 Japanese American participants in Los Angeles underwent an interview, fundus photography, comprehensive physical, and blood examinations, along with determining the body mass index status and any confounding factors. CDSketch was used to measure the cup-disc ratio and rim width of each fundus in the retinal photographs. A multivariate logistic regression test with adjustment for confounding factors was used to assess the association between glaucoma and nutrient intake.
   A total of 61 of 581 participants were diagnosed with glaucoma in this study. Multivariate logistic regression analysis showed that a high intake of iron (odds ratio [OR]: 1.303, P=.004), low intake of vitamin A (OR: 0.365, P=.019), and vegetable fat (OR: 0.957, P=.004) were associated with an increased risk of glaucoma.
   Current findings showed that high iron intake and low vitamin A and vegetable fat intake appeared to be associated with an increased risk of glaucoma in subjects of Japanese descent living in the Los Angeles populations.
C1 [Yoserizal, Muhammad; Hirooka, Kazuyuki; Kiuchi, Yoshiaki] Hiroshima Univ, Grad Sch Biomed & Hlth Sci, Dept Ophthalmol & Visual Sci, Hiroshima, Japan.
   [Yoneda, Masayasu; Ohno, Haruya; Kobuke, Kazuhiro] Hiroshima Univ, Dept Mol & Internal Med, Grad Sch Biomed & Hlth Sci, Hiroshima, Japan.
   [Kawano, Reo] Hiroshima Univ Hosp, Ctr Integrated Med Res, Hiroshima, Japan.
   [Yoserizal, Muhammad] Jakarta Eye Ctr, Jakarta, Indonesia.
C3 Hiroshima University; Hiroshima University; Hiroshima University
RP Hirooka, K (corresponding author), Hiroshima Univ, Grad Sch Biomed Sci, Dept Ophthalmol & Visual Sci, Minami Ku, 1-2-3 Kasumi, Hiroshima 7348551, Japan.
EM khirooka9@gmail.com
CR Abu-Amero K, 2015, INT J MOL SCI, V16, P28886, DOI 10.3390/ijms161226135
   Al Owaifeer AM, 2018, OPHTHALMOL THER, V7, P19, DOI 10.1007/s40123-018-0120-3
   Amer Diabet Assoc, 2012, DIABETES CARE, V35, pS64, DOI 10.2337/dc12-S064
   Braakhuis A, 2017, DISEASES, V5
   Bussel II, 2014, THER ADV CHRONIC DIS, V5, P188, DOI 10.1177/2040622314530181
   Cheung W, 2008, OPTOMETRY VISION SCI, V85, P406, DOI 10.1097/OPX.0b013e31817841e5
   Davari MH, 2014, J Basic Appl Sci, V10, P39
   Dwyer J.T., 2000, DIETARY TREATMENT OB
   Ekici F., 2014, INT SCHOLARLY RES NO, V2014
   Farkas RH, 2004, INVEST OPHTH VIS SCI, V45, P1410, DOI 10.1167/iovs.03-0872
   Flammer J, 2013, EPMA J, V4, DOI 10.1186/1878-5085-4-14
   HOLLOWS FC, 1966, BRIT J OPHTHALMOL, V50, P570, DOI 10.1136/bjo.50.10.570
   Hwang IC, 2016, INVEST OPHTH VIS SCI, V57, P6339, DOI 10.1167/iovs.16-20099
   Iwase A, 2004, OPHTHALMOLOGY, V111, P1641, DOI 10.1016/j.ophtha.2004.03.029
   Izzotti A, 2006, MUTAT RES-REV MUTAT, V612, P105, DOI 10.1016/j.mrrev.2005.11.001
   John SWM, 1998, INVEST OPHTH VIS SCI, V39, P951
   Jung KI, 2018, NUTRIENTS, V10, DOI 10.3390/nu10040387
   Kang JH, 2003, AM J EPIDEMIOL, V158, P337, DOI 10.1093/aje/kwg167
   Kawate R, 1979, Diabetes Care, V2, P161, DOI 10.2337/diacare.2.2.161
   Kim KE, 2016, ASIA-PAC J OPHTHALMO, V5, P23, DOI 10.1097/APO.0000000000000177
   KLEIN BEK, 1992, INVEST OPHTH VIS SCI, V33, P2224
   Kubota M, 2017, CARDIOVASC DIABETOL, V16, DOI 10.1186/s12933-017-0565-z
   Kumar DM, 2007, J GLAUCOMA, V16, P334
   Kundu R., 2017, Cardiology and Angiology an International Journal, V6, P1, DOI [10.9734/CA/2017/30255, DOI 10.9734/CA/2017/30255]
   LESKE MC, 1995, ARCH OPHTHALMOL-CHIC, V113, P918, DOI 10.1001/archopht.1995.01100070092031
   Modrzejewska M, 2015, BOSNIAN J BASIC MED, V15, P50, DOI 10.17305/bjbms.2015.299
   Mori K, 2000, INT J EPIDEMIOL, V29, P661, DOI 10.1093/ije/29.4.661
   Nagaoka T, 2006, ARCH OPHTHALMOL-CHIC, V124, P665, DOI 10.1001/archopht.124.5.665
   Nakanishi S, 2004, BIOMED PHARMACOTHER, V58, P571, DOI 10.1016/j.biopha.2004.10.001
   Pascolini D, 2012, BRIT J OPHTHALMOL, V96, P614, DOI 10.1136/bjophthalmol-2011-300539
   Pavljasevic S, 2009, BOSNIAN J BASIC MED, V9, P85, DOI 10.17305/bjbms.2009.2863
   Ramdas WD, 2012, EUR J EPIDEMIOL, V27, P385, DOI 10.1007/s10654-012-9672-z
   Song J, 2005, INVEST OPHTH VIS SCI, V46, P2424, DOI 10.1167/iovs.04-0776
   Stein JD, 2012, OPHTHALMOLOGY, V119, P2074, DOI 10.1016/j.ophtha.2012.04.029
   Sugihiro T, 2019, J DIABETES INVEST, V10, P1229, DOI 10.1111/jdi.13010
   Tanito M, 2016, SCI REP-UK, V6, DOI 10.1038/srep25792
   Tham Yih-Chung, 2014, Ophthalmology, V121, P2081, DOI 10.1016/j.ophtha.2014.05.013
   US Department of Agriculture The Agricultural Research Service, 1975, AGR HDB, V456
   Wang SY, 2012, INVEST OPHTH VIS SCI, V53, P725, DOI 10.1167/iovs.11-9038
   Weinreb RN, 2014, JAMA-J AM MED ASSOC, V311, P1901, DOI 10.1001/jama.2014.3192
   Williams PA, 2017, SCIENCE, V355, P756, DOI 10.1126/science.aal0092
   Yoneda M, 2008, DIABETES RES CLIN PR, V79, P518, DOI 10.1016/j.diabres.2007.10.012
   Yoshida M, 2003, JPN J OPHTHALMOL, V47, P191, DOI 10.1016/S0021-5155(02)00666-4
NR 43
TC 15
Z9 15
U1 0
U2 6
PU LIPPINCOTT WILLIAMS & WILKINS
PI PHILADELPHIA
PA TWO COMMERCE SQ, 2001 MARKET ST, PHILADELPHIA, PA 19103 USA
SN 0025-7974
EI 1536-5964
J9 MEDICINE
JI Medicine (Baltimore)
PD DEC
PY 2019
VL 98
IS 49
AR e18314
DI 10.1097/MD.0000000000018314
PG 6
WC Medicine, General & Internal
WE Science Citation Index Expanded (SCI-EXPANDED)
SC General & Internal Medicine
GA KI5ZL
UT WOS:000511428400098
PM 31804379
OA Green Published, gold
DA 2025-03-30
ER

PT J
AU Takayama, K
   Someya, H
   Yokoyama, H
   Takamura, Y
   Morioka, M
   Sameshima, S
   Ueda, T
   Kitano, S
   Tashiro, M
   Sugimoto, M
   Kondo, M
   Sakamoto, T
   Takeuchi, M
AF Takayama, Kei
   Someya, Hideaki
   Yokoyama, Hiroshi
   Takamura, Yoshihiro
   Morioka, Masakazu
   Sameshima, Seiji
   Ueda, Tetsuo
   Kitano, Shigehiko
   Tashiro, Maki
   Sugimoto, Masahiko
   Kondo, Mineo
   Sakamoto, Taiji
   Takeuchi, Masaru
TI Risk Factors of Neovascular Glaucoma After 25-gauge Vitrectomy for
   Proliferative Diabetic Retinopathy with Vitreous Hemorrhage: A
   Retrospective Multicenter Study
SO SCIENTIFIC REPORTS
LA English
DT Article
ID YOUNG-ADULTS; COMPLICATIONS; INTERLEUKIN-6
AB Neovascular glaucoma (NVG) is a terminal severe complication in eyes with proliferative diabetic retinopathy (PDR), and PDR eyes with vitreous hemorrhage (VH) which undergo vitrectomy may have higher risk of postoperative NVG. The incidence and the prognostic factor of postoperative NVG after 25-gauge vitrectomy with advanced surgical options remain unclear. We retrospectively reviewed medical records of 268 eyes of 268 consecutive PDR patients with VH who underwent 25-gauge vitrectomy and 12 months follow-up at seven centers. Preoperative ocular factors (visual acuity, tractional retinal detachment, panretinal photocoagulation [PRP]), demographics and clinical factors (sex, age, diabetic duration, HbA1c, hypertension, anticoagulant medication, and kidney function), surgical procedures, and postoperative complications were compared between patients who developed postoperative NVG (9.3%) and those who did not. NVG eyes was significantly younger (P= 0.026), had shorter diabetic duration (P = 0.022), higher HbA1c (P = 0.028), absence of PRP (P = 0.039) and higher frequency of postoperative VH (P = 0.0075) than non-NVG eyes. Logistic regression analysis identified postoperative VH (P = 0.014), shorter diabetic duration (P = 0.029), and no PRP (P = 0.028) as prognostic factors for postoperative NVG. This multicenter study indicates that younger age, uncontrolled diabetes, no PRP, and postoperative VH are risk factors of post-vitrectomy NVG.
C1 [Takayama, Kei; Someya, Hideaki; Takeuchi, Masaru] Natl Def Med Coll, Dept Ophthalmol, Tokorozawa, Saitama 3598513, Japan.
   [Yokoyama, Hiroshi] Hyogo Coll Med, Dept Ophthalmol, Nishinomiya, Hyogo 6638501, Japan.
   [Takamura, Yoshihiro; Morioka, Masakazu] Univ Fukui, Dept Ophthalmol, Fac Med Sci, Yoshida 9101193, Japan.
   [Sameshima, Seiji; Sakamoto, Taiji] Kagoshima Univ, Dept Ophthalmol, Kagoshima 8900046, Japan.
   [Ueda, Tetsuo] Nara Med Univ, Dept Ophthalmol, Kashihara, Nara 6348522, Japan.
   [Kitano, Shigehiko; Tashiro, Maki] Tokyo Womens Med Univ, Diabet Ctr, Sch Med, Tokyo 1628666, Japan.
   [Sugimoto, Masahiko; Kondo, Mineo] Mie Univ, Dept Ophthalmol, Tsu, Mie 5148507, Japan.
C3 National Defense Medical College - Japan; Hyogo Medical University;
   University of Fukui; Kagoshima University; Nara Medical University;
   Tokyo Women's Medical University; Mie University
RP Takeuchi, M (corresponding author), Natl Def Med Coll, Dept Ophthalmol, Tokorozawa, Saitama 3598513, Japan.
EM masatake@ndmc.ac.jp
CR Aiello LP, 2005, NEW ENGL J MED, V353, P839, DOI 10.1056/NEJMe058142
   [Anonymous], 1995, ARCH OPHTHALMOL-CHIC, V113, P1144
   [Anonymous], 1981, OPHTHALMOLOGY, V88, P583
   Berrocal MH, 2016, CURR DIABETES REP, V16, DOI 10.1007/s11892-016-0787-6
   Chalam KV, 2004, SURV OPHTHALMOL, V49, P437, DOI 10.1016/j.survophthal.2004.04.010
   Cheung N, 2010, LANCET, V376, P124, DOI 10.1016/S0140-6736(09)62124-3
   Ehrlich R, 2017, CURR EYE RES, V42, P1269, DOI 10.1080/02713683.2017.1313432
   Enaida H, 2003, RETINA-J RET VIT DIS, V23, P764, DOI 10.1097/00006982-200312000-00003
   Fenwick EK, 2017, PLOS ONE, V12, DOI 10.1371/journal.pone.0180252
   Goto A, 2013, J GLAUCOMA, V22, P572, DOI 10.1097/IJG.0b013e31824d514a
   Hayreh SS, 2007, PROG RETIN EYE RES, V26, P470, DOI 10.1016/j.preteyeres.2007.06.001
   Hillier TA, 2003, DIABETES CARE, V26, P2999, DOI 10.2337/diacare.26.11.2999
   Huang CH, 2017, GRAEF ARCH CLIN EXP, V255, P863, DOI 10.1007/s00417-016-3579-4
   Kovacs K, 2015, INVEST OPHTH VIS SCI, V56, P6523, DOI 10.1167/iovs.15-16793
   Kwon JW, 2017, MEDICINE, V96, DOI 10.1097/MD.0000000000006263
   Nakamura N, 2003, DIABETES RES CLIN PR, V61, P93, DOI 10.1016/S0168-8227(03)00109-8
   Pinhas-Hamiel O, 2007, LANCET, V369, P1823, DOI 10.1016/S0140-6736(07)60821-6
   SIMA P, 1994, DOC OPHTHALMOL, V87, P223, DOI 10.1007/BF01203852
   Someya Y., 2019, J OPHTHALMOL, V2019
   SooHoo JR, 2013, SEMIN OPHTHALMOL, V28, P165, DOI 10.3109/08820538.2012.730103
   Takayama K., RISK FACTORS REVITRE
   Wahab S, 2014, JCPSP-J COLL PHYSICI, V24, P736, DOI 10.2014/JCPSP.736739
   Wakabayashi Y, 2012, INVEST OPHTH VIS SCI, V53, P6403, DOI 10.1167/iovs.12-10367
   Yokota R, 2015, JPN J OPHTHALMOL, V59, P288, DOI 10.1007/s10384-015-0396-y
   Zhang ZH, 2013, AM J OPHTHALMOL, V156, P106, DOI 10.1016/j.ajo.2013.02.008
NR 25
TC 15
Z9 17
U1 1
U2 3
PU NATURE PORTFOLIO
PI BERLIN
PA HEIDELBERGER PLATZ 3, BERLIN, 14197, GERMANY
SN 2045-2322
J9 SCI REP-UK
JI Sci Rep
PD OCT 16
PY 2019
VL 9
AR 14858
DI 10.1038/s41598-019-51411-6
PG 6
WC Multidisciplinary Sciences
WE Science Citation Index Expanded (SCI-EXPANDED)
SC Science & Technology - Other Topics
GA JE0ZF
UT WOS:000490422000028
PM 31619708
OA gold, Green Published
DA 2025-03-30
ER

PT J
AU Kelly, SR
   Bryan, SR
   Crabb, DP
AF Kelly, Stephen R.
   Bryan, Susan R.
   Crabb, David P.
TI Does eye examination order for standard automated perimetry matter?
SO ACTA OPHTHALMOLOGICA
LA English
DT Article
DE fatigue; glaucoma; perimetry; visual fields
ID VISUAL-FIELD CHANGE; GLAUCOMA CLINICS; MEASURING RATES; ADAPTATION;
   PREVALENCE; MANIFEST; SUSPECT; TIME; SITA; RELIABILITY
AB Purpose In spite of faster examination procedures, visual field (VF) results are potentially influenced by fatigue. We use large-scale VF data collected from clinics to test the hypothesis that perimetric fatigue effects are greater in the eye examined second. Methods Series of six Humphrey Swedish Interactive Testing Algorithm (SITA) VFs from 6901 patients were retrospectively extracted from a VF database from four different glaucoma clinics. Mean deviation (MD) was compared between first and second tested eyes. A surrogate measure of longitudinal MD variability over time was estimated from errors using linear regression of MD against time then compared between first and second tested eye. Results Right eye VF was tested consistently first throughout in 6320 (91.6%) patients. Median (interquartile range; IQR) MD in the first tested (right) eye and second tested (left) eye was -2.57 (-6.15, -0.58) dB and -2.70 (-6.34, -0.80) dB respectively (median reduction VF sensitivity of 0.13 dB; p < 0.001). Median (IQR) increase in our surrogate measure of longitudinal MD variability in the second eye tested was 3% (-43%, 50%); this effect was not associated with patient age or rest time between examinations. Conclusion Statistically significant perimetric fatigue effects manifest on average in the second eye tested in routine clinics using Humphrey Field Analyzer SITA examinations. However, the average effects were very small and there was enormous variation among patients. We recommend starting with a right eye examination so that any perimetric fatigue effects, if they exist in an individual, will be as constant as possible from visit to visit.
C1 [Kelly, Stephen R.; Bryan, Susan R.; Crabb, David P.] City Univ London, Sch Hlth Sci, Div Optometry & Visual Sci, London, England.
C3 City St Georges, University of London; City, University of London
RP Crabb, DP (corresponding author), City Univ London, Sch Hlth Sci, Div Optometry & Visual Sci, London, England.
EM david.crabb.1@city.ac.uk
RI Kelly, Stephen/HLH-5835-2023
OI Kelly, Stephen/0000-0002-4334-9355; Crabb, David/0000-0001-8754-3902
FU European Union's Horizon 2020 research and innovation programme under
   the Marie Sklodowska-Curie Grant [675033]
FX Supported by European Union's Horizon 2020 research and innovation
   programme under the Marie Sklodowska-Curie Grant Agreement No. 675033.
   We would like to thank Andrew McNaught (Department of Ophthalmology,
   Gloucestershire Hospitals NHS Foundation Trust, Cheltenham), James
   Kirwan (Department of Ophthalmology, Queen Alexandra Hospital,
   Portsmouth), and Nitin Anand (Calderdale and Huddersfield NHS Foundation
   Trust) for helping to provide access to visual field data from their
   respective hospitals.
CR Anderson AJ, 2002, OPTOMETRY VISION SCI, V79, P88, DOI 10.1097/00006324-200202000-00009
   Anderson AJ, 2007, INVEST OPHTH VIS SCI, V48, P943, DOI 10.1167/iovs.06-0685
   Barkana Y, 2006, ARCH OPHTHALMOL-CHIC, V124, P781, DOI 10.1001/archopht.124.6.781
   Bengtsson B, 2000, ACTA OPHTHALMOL SCAN, V78, P519, DOI 10.1034/j.1600-0420.2000.078005519.x
   Bengtsson B, 2000, INVEST OPHTH VIS SCI, V41, P2201
   Bengtsson B, 1998, ACTA OPHTHALMOL SCAN, V76, P431, DOI 10.1034/j.1600-0420.1998.760408.x
   Bengtsson B, 1998, ACTA OPHTHALMOL SCAN, V76, P268, DOI 10.1034/j.1600-0420.1998.760303.x
   Bengtsson B, 1997, ACTA OPHTHALMOL SCAN, V75, P368
   Bierings RAJM, 2018, INVEST OPHTH VIS SCI, V59, P3416, DOI 10.1167/iovs.17-22497
   Boodhna T, 2015, EYE, V29, P1613, DOI 10.1038/eye.2015.161
   Boodhna T, 2016, BMC HEALTH SERV RES, V16, DOI 10.1186/s12913-016-1849-9
   Boodhna T, 2015, OPHTHAL PHYSL OPT, V35, P225, DOI 10.1111/opo.12187
   Bryan SR, 2015, INVEST OPHTH VIS SCI, V56, P4283, DOI 10.1167/iovs.15-16691
   Chan MPY, 2017, BMJ-BRIT MED J, V358, DOI 10.1136/bmj.j3889
   Chauhan BC, 2008, BRIT J OPHTHALMOL, V92, P569, DOI 10.1136/bjo.2007.135012
   Crabb DP, 2012, INVEST OPHTH VIS SCI, V53, P2770, DOI 10.1167/iovs.12-9476
   Crowston JG, 2004, BRIT J OPHTHALMOL, V88, P766, DOI 10.1136/bjo.2003.028548
   Dul M, 2015, INVEST OPHTH VIS SCI, V56, P1329, DOI 10.1167/iovs.14-15725
   Foster PJ, 2000, ARCH OPHTHALMOL-CHIC, V118, P1105, DOI 10.1001/archopht.118.8.1105
   FUHR PS, 1990, ARCH OPHTHALMOL-CHIC, V108, P983, DOI 10.1001/archopht.1990.01070090085045
   Gardiner SK, 2009, ARCH OPHTHALMOL-CHIC, V127, P213
   Gardiner SK, 2008, OPTOMETRY VISION SCI, V85, P1043, DOI 10.1097/OPX.0b013e31818b9b40
   Glen FC, 2014, BMJ OPEN, V4, DOI 10.1136/bmjopen-2013-003996
   Heijl A, 1996, ARCH OPHTHALMOL-CHIC, V114, P19, DOI 10.1001/archopht.1996.01100130017003
   HEIJL A, 1989, AM J OPHTHALMOL, V108, P130, DOI 10.1016/0002-9394(89)90006-8
   Henson DB, 2010, INVEST OPHTH VIS SCI, V51, P3540, DOI 10.1167/iovs.09-4413
   HUDSON C, 1994, INVEST OPHTH VIS SCI, V35, P268
   Iwase A, 2004, OPHTHALMOLOGY, V111, P1641, DOI 10.1016/j.ophtha.2004.03.029
   Jansonius NM, 2010, BRIT J OPHTHALMOL, V94, P1404, DOI 10.1136/bjo.2009.164897
   JOHNSON CA, 1988, APPL OPTICS, V27, P1030, DOI 10.1364/AO.27.001030
   Kutzko KE, 2000, INVEST OPHTH VIS SCI, V41, P2006
   MASON RP, 1989, OPHTHALMOLOGY, V96, P1363
   Montolio FGJ, 2012, INVEST OPHTH VIS SCI, V53, P7010, DOI 10.1167/iovs.12-10268
   Russell RA, 2013, PLOS ONE, V8, DOI 10.1371/journal.pone.0083595
   Saunders LJ, 2015, JAMA OPHTHALMOL, V133, P74, DOI 10.1001/jamaophthalmol.2014.4237
   Saunders LJ, 2014, INVEST OPHTH VIS SCI, V55, P102, DOI 10.1167/iovs.13-13006
   SEARLE AET, 1991, OPHTHALMOLOGY, V98, P701
   Springelkamp H, 2017, EUR J EPIDEMIOL, V32, P691, DOI 10.1007/s10654-017-0270-y
   Turpin A, 2011, INVEST OPHTH VIS SCI, V52, P3237, DOI 10.1167/iovs.10-6255
   Wensor MD, 1998, OPHTHALMOLOGY, V105, P733, DOI 10.1016/S0161-6420(98)94031-3
   Wild JM, 1999, INVEST OPHTH VIS SCI, V40, P1998
   WILD JM, 1991, ACTA OPHTHALMOL, V69, P210
NR 42
TC 15
Z9 15
U1 0
U2 3
PU WILEY
PI HOBOKEN
PA 111 RIVER ST, HOBOKEN 07030-5774, NJ USA
SN 1755-375X
EI 1755-3768
J9 ACTA OPHTHALMOL
JI Acta Ophthalmol.
PD SEP
PY 2019
VL 97
IS 6
BP E833
EP E838
DI 10.1111/aos.14069
PG 6
WC Ophthalmology
WE Science Citation Index Expanded (SCI-EXPANDED)
SC Ophthalmology
GA IP7VT
UT WOS:000480256800016
PM 30801992
OA Green Published, hybrid, Green Accepted
DA 2025-03-30
ER

PT J
AU Lee, EJ
   Kim, TW
   Kim, JA
   Kim, GN
   Kim, JM
   Girard, MJA
   Mari, JM
   Kim, H
AF Lee, Eun Ji
   Kim, Tae-Woo
   Kim, Ji-Ah
   Kim, Gyu-Nam
   Kim, Joon Mo
   Girard, Michael J. A.
   Mari, Jean Martial
   Kim, Hyunjoong
TI Elucidation of the Strongest Factors Influencing Rapid Retinal Nerve
   Fiber Layer Thinning in Glaucoma
SO INVESTIGATIVE OPHTHALMOLOGY & VISUAL SCIENCE
LA English
DT Article
DE glaucoma progression; optical coherence tomography angiography; lamina
   cribrosa; choroidal microvasculature
ID CHOROIDAL MICROVASCULATURE DROPOUT; COHERENCE TOMOGRAPHY IMAGES; ZONE
   PARAPAPILLARY ATROPHY; LAMINA-CRIBROSA; AXOPLASMIC-TRANSPORT; DISC
   HEMORRHAGE; BLOOD-FLOW; PROGRESSION; MICROSTRUCTURE; PRESSURE
AB PURPOSE. To determine which groupings of prognostic factors best explain the rapid progressive retinal nerve fiber layer (RNFL) thinning in patients with primary open-angle glaucoma (POAG).
   METHODS. Optic nerves of 111 POAG patients who were followed for at least 2.5 years, during which the RNFL thickness was measured by serial spectral-domain optical coherence tomography (OCT) were included. Eyes were imaged using enhanced depth-imaging spectral-domain OCT and swept-source OCT angiography to determine the lamina cribrosa curvature index (LCCI), and the presence of a choroidal microvasculature dropout (cMvD), respectively. The rate of RNFL thinning was determined by linear regression of serial OCT RNFL thickness measurements. A regression tree model was used to find groupings of factors that best explain the rate of future RNFL thinning.
   RESULTS. Disc hemorrhage, larger LCCI, and presence of cMvD were associated with faster global RNFL thinning in the multivariate regression analysis. The regression tree analysis revealed three stratified groups based on the rate of RNFL thinning, divided by the LCCI and the presence of cMvD. Eyes with LCCI >= 11.87 had the fastest RNFL thinning (-2.4 +/- 0.8 mu m/year, mean 6 SD). Among eyes with LCCI < 11.87, the presence of cMvD was the strongest factor influencing faster RNFL thinning (-1.5 6 0.8 mu m/year). Eyes with LCCI < 11.87 and without a cMvD exhibited the slowest RNFL thinning (-0.8 +/- 0.9 mu m/year).
   CONCLUSIONS. Our regression tree model demonstrated that larger LCCI, and then the presence of cMvD were the first and second strongest prognostic factors for faster progressive RNFL thinning. Further studies may be needed to confirm these findings.
C1 [Lee, Eun Ji; Kim, Tae-Woo; Kim, Ji-Ah; Kim, Gyu-Nam] Seoul Natl Univ, Bundang Hosp, Dept Ophthalmol, Seoul Natl Univ Coll Med, 82 Gumi Ro,173 Beon Gil, Seongnam 463707, Gyeonggi Do, South Korea.
   [Kim, Joon Mo] Sungkyunkwan Univ, Kangbuk Samsung Hosp, Dept Ophthalmol, Sch Med, 29 Saemunan Ro, Seoul 03181, South Korea.
   [Girard, Michael J. A.] Natl Univ Singapore, Dept Biomed Engn, Singapore, Singapore.
   [Girard, Michael J. A.] Singapore Natl Eye Ctr, Singapore Eye Res Inst, Singapore, Singapore.
   [Mari, Jean Martial] Univ Polynesie Francaise, GePaSud, Tahiti, French Polynesi, France.
   [Kim, Hyunjoong] Yonsei Univ, Dept Appl Stat, Seoul, South Korea.
C3 Seoul National University (SNU); Sungkyunkwan University (SKKU);
   National University of Singapore; Singapore National Eye Center;
   National University of Singapore; Yonsei University
RP Kim, TW (corresponding author), Seoul Natl Univ, Bundang Hosp, Dept Ophthalmol, Seoul Natl Univ Coll Med, 82 Gumi Ro,173 Beon Gil, Seongnam 463707, Gyeonggi Do, South Korea.; Kim, JM (corresponding author), Sungkyunkwan Univ, Kangbuk Samsung Hosp, Dept Ophthalmol, Sch Med, 29 Saemunan Ro, Seoul 03181, South Korea.
EM twkim7@snu.ac.kr; kjoonmo1@gmail.com
RI Kim, Jeong-ah/Q-2453-2016; Girard, Michael/F-9323-2015; Mari,
   Jean/B-8980-2009; Kim, Ji Hwan/JKJ-3785-2023; Kim, Joon/E-2279-2012;
   Kim, Hongseok/K-7381-2019
FU Seoul National University Bundang Hospital Research Fund [02-2016-023];
   Basic Science Research program through the National Research Foundation
   of Korea - Ministry of Education, Science, and Technology, Seoul, South
   Korea [2016R1D1A1B02011696]
FX Supported by the Seoul National University Bundang Hospital Research
   Fund (no. 02-2016-023), and by Basic Science Research program through
   the National Research Foundation of Korea funded by the Ministry of
   Education, Science, and Technology, Seoul, South Korea (no.
   2016R1D1A1B02011696). The funder had no role in the design or conduct of
   this research.
CR Akagi T, 2017, OPHTHALMOLOGY, V124, P1403, DOI 10.1016/j.ophtha.2017.03.059
   Akagi T, 2016, AM J OPHTHALMOL, V168, P237, DOI 10.1016/j.ajo.2016.06.009
   ANDERSON DR, 1974, INVEST OPHTH VISUAL, V13, P771
   Bellezza AJ, 2003, INVEST OPHTH VIS SCI, V44, P623, DOI 10.1167/iovs.01-1282
   Burgoyne CF, 2005, PROG RETIN EYE RES, V24, P39, DOI 10.1016/j.preteyeres.2004.06.001
   Chan TCW, 2017, AM J OPHTHALMOL, V180, P151, DOI 10.1016/j.ajo.2017.06.003
   Flammer J, 2002, PROG RETIN EYE RES, V21, P359, DOI 10.1016/S1350-9462(02)00008-3
   Gherghel D, 2000, AM J OPHTHALMOL, V130, P597, DOI 10.1016/S0002-9394(00)00766-2
   Girard MJA, 2011, INVEST OPHTH VIS SCI, V52, P7738, DOI 10.1167/iovs.10-6925
   Ha A, 2018, OPHTHALMOLOGY, V125, P1898, DOI 10.1016/j.ophtha.2018.05.017
   Hernandez MR, 2000, PROG RETIN EYE RES, V19, P297, DOI 10.1016/S1350-9462(99)00017-8
   KAISER HJ, 1993, GRAEF ARCH CLIN EXP, V231, P677, DOI 10.1007/BF00919280
   Kim JA, 2018, SCI REP-UK, V8, DOI 10.1038/s41598-017-17843-8
   Kim JA, 2019, OPHTHALMOLOGY, V126, P692, DOI 10.1016/j.ophtha.2018.12.042
   Kim KE, 2015, AM J OPHTHALMOL, V159, P160, DOI 10.1016/j.ajo.2014.10.010
   Kim SH, 2006, OPHTHALMOLOGY, V113, P598, DOI 10.1016/j.ophtha.2005.12.018
   Kim YW, 2014, OPHTHALMOLOGY, V121, P1341, DOI 10.1016/j.ophtha.2014.01.008
   Lee EJ, 2018, OPHTHALMOL GLAUCOMA, V1, P44, DOI 10.1016/j.ogla.2018.05.007
   Lee EJ, 2018, OPHTHALMOLOGY, V125, P588, DOI 10.1016/j.ophtha.2017.10.036
   Lee EJ, 2017, INVEST OPHTH VIS SCI, V58, P5665, DOI 10.1167/iovs.17-22604
   Lee EJ, 2017, OPHTHALMOLOGY, V124, P1209, DOI 10.1016/j.ophtha.2017.03.039
   Lee EJ, 2017, INVEST OPHTH VIS SCI, V58, P1621, DOI 10.1167/iovs.17-21440
   Lee EJ, 2015, OPHTHALMOLOGY, V122, P721, DOI 10.1016/j.ophtha.2014.10.007
   Lee EJ, 2014, INVEST OPHTH VIS SCI, V55, P2805, DOI 10.1167/iovs.13-12742
   Lee EJ, 2011, INVEST OPHTH VIS SCI, V52, P4422, DOI 10.1167/iovs.10-6818
   Lee EJ, 2017, PROG RETIN EYE RES, V60, P20, DOI 10.1016/j.preteyeres.2017.08.002
   Lee SH, 2019, SCI REP-UK, V9, DOI 10.1038/s41598-018-38331-7
   Lee SH, 2017, INVEST OPHTH VIS SCI, V58, DOI 10.1167/iovs.16-20802
   Lee SH, 2016, INVEST OPHTH VIS SCI, V57, P5006, DOI 10.1167/iovs.15-18982
   Leske MC, 2007, OPHTHALMOLOGY, V114, P1965, DOI 10.1016/j.ophtha.2007.03.016
   Leske MC, 2003, ARCH OPHTHALMOL-CHIC, V121, P48
   Park HYL, 2018, OPHTHALMOLOGY, V125, P1003, DOI 10.1016/j.ophtha.2018.01.016
   Maday S, 2014, NEURON, V84, P292, DOI 10.1016/j.neuron.2014.10.019
   Mari JM, 2013, INVEST OPHTH VIS SCI, V54, P2238, DOI 10.1167/iovs.12-11327
   MINCKLER DS, 1977, INVEST OPHTH VIS SCI, V16, P426
   MINCKLER DS, 1976, AM J OPHTHALMOL, V82, P1
   Nitta K, 2011, J GLAUCOMA, V20, P189, DOI 10.1097/IJG.0b013e3181e0799c
   Osborne NN, 2010, EXP EYE RES, V90, P750, DOI 10.1016/j.exer.2010.03.008
   Park SC, 2012, INVEST OPHTH VIS SCI, V53, P1610, DOI 10.1167/iovs.11-7577
   QUIGLEY HA, 1981, ARCH OPHTHALMOL-CHIC, V99, P635, DOI 10.1001/archopht.1981.03930010635009
   Reis ASC, 2012, OPHTHALMOLOGY, V119, P738, DOI 10.1016/j.ophtha.2011.09.054
   Strouthidis NG, 2011, INVEST OPHTH VIS SCI, V52, P1206, DOI 10.1167/iovs.10-5599
   Suh MH, 2016, OPHTHALMOLOGY, V123, P2509, DOI 10.1016/j.ophtha.2016.09.002
   Teng CC, 2010, OPHTHALMOLOGY, V117, P909, DOI 10.1016/j.ophtha.2009.10.016
   Vianna JR, 2017, OPHTHALMOLOGY, V124, P1392, DOI 10.1016/j.ophtha.2017.03.048
   Weinreb RN, 2004, LANCET, V363, P1711, DOI 10.1016/S0140-6736(04)16257-0
   Yamada H, 2016, OPHTHALMOLOGY, V123, P542, DOI 10.1016/j.ophtha.2015.10.061
   Yang HL, 2007, INVEST OPHTH VIS SCI, V48, P5068, DOI 10.1167/iovs.07-0790
NR 48
TC 15
Z9 15
U1 0
U2 3
PU ASSOC RESEARCH VISION OPHTHALMOLOGY INC
PI ROCKVILLE
PA 12300 TWINBROOK PARKWAY, ROCKVILLE, MD 20852-1606 USA
SN 0146-0404
EI 1552-5783
J9 INVEST OPHTH VIS SCI
JI Invest. Ophthalmol. Vis. Sci.
PD AUG
PY 2019
VL 60
IS 10
BP 3343
EP 3351
DI 10.1167/iovs.18-26519
PG 9
WC Ophthalmology
WE Science Citation Index Expanded (SCI-EXPANDED)
SC Ophthalmology
GA IS2FS
UT WOS:000481969000008
PM 31370062
OA Green Published, gold
DA 2025-03-30
ER

PT J
AU Kiuchi, Y
   Yanagi, M
   Itakura, K
   Takahashi, I
   Hida, A
   Ohishi, W
   Furukawa, K
AF Kiuchi, Yoshiaki
   Yanagi, Masahide
   Itakura, Katsumasa
   Takahashi, Ikuno
   Hida, Ayumi
   Ohishi, Waka
   Furukawa, Kyoji
TI Association between radiation, glaucoma subtype, and retinal vessel
   diameter in atomic bomb survivors
SO SCIENTIFIC REPORTS
LA English
DT Article
ID OPTIC-NERVE HEAD; OPEN-ANGLE GLAUCOMA; FIBER LAYER THICKNESS;
   VISUAL-FIELD DEFECTS; C-REACTIVE PROTEIN; CHEMOATTRACTANT PROTEIN-1;
   TREATMENT COMPLICATIONS; ATHEROSCLEROSIS RISK; PLAQUE RADIOTHERAPY;
   IONIZING-RADIATION
AB We examined the relationship between glaucoma subtype and retinal vascular caliber as markers of ocular circulation. Subjects were Japanese atomic bomb survivors in Hiroshima and Nagasaki. After a screening examination, potential cases were subjected to further definitive examination. The diameters of central retinal artery and vein equivalents (CRAE and CRVE) on digitized retinal photographs were measured using an established method. Generalized linear regression analyses were used to examine the associations among vessel diameters, radiation exposure, and prevalence of glaucoma subtypes among the study subjects. We identified 196 cases of glaucoma (12%) based on optic disc appearance, perimetry results, and other ocular findings. The main subtypes were primary angle-closure glaucoma, primary open-angle glaucoma and normal-tension glaucoma (NTG). NTG was the dominant subtype (78%). NTG was negatively associated with CRAE and CRVE, and positively associated with radiation dose. CRVE was negatively associated with radiation dose and the association was unclear for CRAE. The smaller retinal vessel caliber in NTG patients than in subjects without glaucoma may indicate an association between ocular blood flow and the pathogenesis of NTG. However, significant relationships among vessel calibers, NTG and radiation exposure were not clear.
C1 [Kiuchi, Yoshiaki; Yanagi, Masahide; Itakura, Katsumasa] Hiroshima Univ, Dept Ophthalmol & Visual Sci, Minami Ku, 1-2-3 Kasumi, Hiroshima 7348551, Japan.
   [Takahashi, Ikuno; Hida, Ayumi; Ohishi, Waka] RERF, Dept Clin Studies, Minami Ku, 5-2 Hijiyama Pk, Hiroshima 7320815, Japan.
   [Furukawa, Kyoji] Kurume Univ, Biostat Ctr, 67 Asahi Machi, Kurume, Fukuoka 8300011, Japan.
C3 Hiroshima University; Kurume University
RP Kiuchi, Y (corresponding author), Hiroshima Univ, Dept Ophthalmol & Visual Sci, Minami Ku, 1-2-3 Kasumi, Hiroshima 7348551, Japan.
EM ykiuchi@hiroshima-u.ac.jp
RI Takahashi, Hiromitsu/T-2713-2017
OI Hida, Ayumi/0000-0002-2378-5723; Kiuchi, Yoshiaki/0000-0003-1915-1864
FU Japanese Ministry of Health, Labour and Welfare; US Department of
   Energy; RERF Research Protocols [2-10, 1-05]
FX The Radiation Effects Research Foundation, Hiroshima and Nagasaki, Japan
   is a public interest foundation funded by the Japanese Ministry of
   Health, Labour and Welfare and the US Department of Energy. This
   publication was supported by RERF Research Protocols 2-10 and 1-05. The
   views of the authors do not necessarily reflect those of the two
   governments. We thank Ryan Chastain-Gross, Ph.D., from Edanz Group
   (www.edanzediting.com/ac) for editing a draft of this manuscript.
CR Alward WL, 1998, AM J OPHTHALMOL, V126, P498
   Amerasinghe N, 2008, INVEST OPHTH VIS SCI, V49, P5397, DOI 10.1167/iovs.08-2142
   Angelica Moussalli M., 2001, International Ophthalmology, V23, P271, DOI 10.1023/A:1014417606396
   Chan KKW, 2016, BMJ OPEN OPHTHALMOL, V1, DOI 10.1136/bmjophth-2016-000032
   Chang M, 2011, AM J OPHTHALMOL, V151, P100, DOI 10.1016/j.ajo.2010.07.025
   Cullings HM, 2006, RADIAT RES, V166, P219, DOI 10.1667/RR3546.1
   Cullings HM, 2014, RADIAT RES, V182, P587, DOI 10.1667/RR13663.1
   Dieckmann K, 2003, RADIOTHER ONCOL, V67, P199, DOI 10.1016/S0167-8140(02)00345-6
   Drobnjak D, 2016, J OPHTHALMOL, V2016, DOI 10.1155/2016/6138659
   Flammer J, 2007, SURV OPHTHALMOL, V52, pS162, DOI 10.1016/j.survophthal.2007.08.012
   Gao JL, 2015, SCI REP-UK, V5, DOI 10.1038/srep09585
   Glynn RJ, 2012, OPHTHAL EPIDEMIOL, V19, P159, DOI 10.3109/09286586.2012.674614
   Goto W, 2005, CURR EYE RES, V30, P81, DOI 10.1080/02713680490904386
   Hakoda M, 2006, RADIAT RES, V166, P360, DOI 10.1667/RR3589.1
   Hall JK, 2001, AM J OPHTHALMOL, V132, P855, DOI 10.1016/S0002-9394(01)01200-4
   Hamada N, 2019, MUTAT RES-REV MUTAT, V779, P36, DOI 10.1016/j.mrrev.2019.01.001
   Howell GR, 2012, J CLIN INVEST, V122, P1246, DOI 10.1172/JCI61135
   Hubbard LD, 1999, OPHTHALMOLOGY, V106, P2269, DOI 10.1016/S0161-6420(99)90525-0
   Ikram MK, 2013, OPHTHALMOLOGICA, V229, P125, DOI 10.1159/000342158
   Iwase A, 2004, OPHTHALMOLOGY, V111, P1641, DOI 10.1016/j.ophtha.2004.03.029
   JONAS JB, 1989, INVEST OPHTH VIS SCI, V30, P1599
   Kawasaki R, 2013, OPHTHALMOLOGY, V120, P84, DOI 10.1016/j.ophtha.2012.07.007
   Kim CS, 2011, OPHTHALMOLOGY, V118, P1024, DOI 10.1016/j.ophtha.2010.10.016
   Kim JM, 2012, INVEST OPHTH VIS SCI, V53, P5609, DOI 10.1167/iovs.12-9783
   Kiuchi Y, 2013, RADIAT RES, V180, P422, DOI 10.1667/RR3273.2
   Kusunoki Y, 2010, RADIAT RES, V174, P870, DOI 10.1667/RR1847.1
   Lee NY, 2012, CURR EYE RES, V37, P1121, DOI 10.3109/02713683.2012.725798
   Little MP, 2018, SCI REP-UK, V8, DOI 10.1038/s41598-018-28620-6
   Little MP, 2012, ENVIRON HEALTH PERSP, V120, P1503, DOI 10.1289/ehp.1204982
   Lodi Vittorio, 1999, Arhiv za Higijenu Rada i Toksikologiju, V50, P183
   Mitchell P, 2005, OPHTHALMOLOGY, V112, P245, DOI 10.1016/j.ophtha.2004.08.015
   Nakazawa T, 2012, J GLAUCOMA, V21, P426, DOI 10.1097/IJG.0b013e3182182897
   Oku H, 1999, SURV OPHTHALMOL, V44, pS74, DOI 10.1016/S0039-6257(99)00068-5
   Orgul S, 1996, INVEST OPHTH VIS SCI, V37, P1860
   PARR JC, 1974, AM J OPHTHALMOL, V77, P478, DOI 10.1016/0002-9394(74)90458-9
   Scurti D, 1992, Med Lav, V83, P330
   Shields CL, 2002, ARCH OPHTHALMOL-CHIC, V120, P933, DOI 10.1001/archopht.120.7.933
   Shields CL, 2001, OPHTHALMOLOGY, V108, P2116, DOI 10.1016/S0161-6420(01)00797-7
   Shimizu Y, 2010, BMJ-BRIT MED J, V340, DOI 10.1136/bmj.b5349
   Siegal T, 1996, INT J RADIAT ONCOL, V36, P649, DOI 10.1016/S0360-3016(96)00357-4
   Sun C, 2009, SURV OPHTHALMOL, V54, P74, DOI 10.1016/j.survophthal.2008.10.003
   Susanna Remo Jr, 2009, Open Ophthalmol J, V3, P59, DOI 10.2174/1874364100903020059
   Suzuki Y, 2006, OPHTHALMOLOGY, V113, P1613, DOI 10.1016/j.ophtha.2006.03.059
   Takahashi I, 2018, J AM HEART ASSOC, V7, DOI 10.1161/JAHA.118.008921
   Takahashi I, 2017, RADIAT RES, V187, P319, DOI [10.1667/RR14347.1, 10.1667/rr14347.1]
   Takeda A, 1999, INT J RADIAT ONCOL, V44, P599, DOI 10.1016/S0360-3016(99)00057-7
   Tanito M, 2014, JPN J OPHTHALMOL, V58, P56, DOI 10.1007/s10384-013-0280-6
   Tham Yih-Chung, 2014, Ophthalmology, V121, P2081, DOI 10.1016/j.ophtha.2014.05.013
   Wang YX, 2010, AM J OPHTHALMOL, V150, P917, DOI 10.1016/j.ajo.2010.06.037
   Wong TY, 2002, JAMA-J AM MED ASSOC, V287, P1153, DOI 10.1001/jama.287.9.1153
   Wong TY, 2002, JAMA-J AM MED ASSOC, V287, P2528, DOI 10.1001/jama.287.19.2528
   Yamamoto T, 2005, OPHTHALMOLOGY, V112, P1661, DOI 10.1016/j.ophtha.2005.05.012
   Yanagi M, 2014, INVEST OPHTH VIS SCI, V55, P405, DOI 10.1167/iovs.13-12512
   Yanagi M, 2011, CLIN EXP OPHTHALMOL, V39, P252, DOI 10.1111/j.1442-9071.2010.02455.x
   Yu J, 2016, INVEST OPHTH VIS SCI, V57, pOCT204, DOI 10.1167/iovs.15-18630
   ZHANG YJ, 1994, J BIOL CHEM, V269, P15918
   Zheng YF, 2009, INVEST OPHTH VIS SCI, V50, P4091, DOI 10.1167/iovs.09-3444
NR 57
TC 15
Z9 16
U1 0
U2 3
PU NATURE PORTFOLIO
PI BERLIN
PA HEIDELBERGER PLATZ 3, BERLIN, 14197, GERMANY
SN 2045-2322
J9 SCI REP-UK
JI Sci Rep
PD JUN 14
PY 2019
VL 9
AR 8642
DI 10.1038/s41598-019-45049-7
PG 10
WC Multidisciplinary Sciences
WE Science Citation Index Expanded (SCI-EXPANDED)
SC Science & Technology - Other Topics
GA ID3OO
UT WOS:000471586300001
PM 31201344
OA gold, Green Published
DA 2025-03-30
ER

PT J
AU Chen, HY
   Lin, CL
AF Chen, Hsin-Yi
   Lin, Cheng-Li
TI Comparison of medical comorbidity between patients with primary
   angleclosure glaucoma and a control cohort: a population-based study
   from Taiwan
SO BMJ OPEN
LA English
DT Article
ID ANGLE-CLOSURE GLAUCOMA; PREVALENCE
AB Objective To determine the prevalence and risk of systemic comorbidities in primary angle-closure glaucoma in Taiwan population.
   Methods We included 3322 primary angle-closure glaucoma (PACG) subjects and randomly selected patients without PACG from the Taiwan National Health Insurance Research Database and frequency matched four of them (n=13 288) to each PACG patient, based on age and sex. The univariable and multivariable unconditional logistic regression models were used to estimate the effect of comorbidities on the risk of PACG as indicated by the OR with 95% CI.
   Results The mean age of the PACG group was 65.2 +/- 12.7 years, and 61.1% of the patients were female. The risk of PACG was greater for patients with the comorbidities of hyperlipidaemia (ORs: 1.11), headaches (ORs: 1.13), liver diseases (ORs: 1.14), peptic ulcers (ORs: 1.10) and cataract (ORs: 3.80). For the male group, diabetes (ORs: 1.19), liver diseases (ORs: 1.29) and cataract (ORs: 4.30) were significantly associated with increasing PACG risk. For the female group, hyperlipidaemia (ORs: 1.13), headaches (ORs: 1.15), peptic ulcers (ORs: 1.14) and cataract (ORs: 3.54) were significantly associated with increasing PACG risk. For the age group of 64 years and younger, patients with comorbidity of hyperlipidaemia (ORs: 1.20), peptic ulcers (ORs: 1.21) and cataract (ORs: 5.91) were significantly associated with increasing PACG risk. For the age group of 65 years and older, patients with cataract were significantly associated with increasing PACG risk (ORs: 5.07).
   Conclusions Clinicians should be aware of slightly increased PACG risk in the subjects with the medical comorbidities of hyperlipidaemia, headaches, liver diseases and peptic ulcers. However, cataract is the strongest risk factor of PACG.
C1 [Chen, Hsin-Yi] China Med Univ, Ophthalmol, Taichung, Taiwan.
   [Chen, Hsin-Yi] Fu Jen Catholic Univ Hosp, Ophthalmol, New Taipei, Taiwan.
   [Lin, Cheng-Li] China Med Univ, Management Off Hlth Data, Taichung, Taiwan.
C3 China Medical University Taiwan; Fu Jen Catholic University; Fu Jen
   Catholic University Hospital; China Medical University Taiwan
RP Chen, HY (corresponding author), China Med Univ, Ophthalmol, Taichung, Taiwan.; Chen, HY (corresponding author), Fu Jen Catholic Univ Hosp, Ophthalmol, New Taipei, Taiwan.
EM hsin7850@url.com.tw
RI Liao, Yu-Chi/AAT-1357-2021
OI Lin, Cheng-Li/0000-0001-9926-3668
FU Ministry of Health and Welfare, Taiwan [MOHW107-TDU-B-212-123004]; China
   Medical University Hospital; Academia Sinica Stroke Biosignature Project
   [BM10701010021]; MOST Clinical Trial Consortium for Stroke [MOST
   107-2321-B-039 -004-]; Tseng-Lien Lin Foundation, Taichung, Taiwan;
   Katsuzo and Kiyo Aoshima Memorial Funds, Japan
FX This work was supported by grants from the Ministry of Health and
   Welfare, Taiwan (MOHW107-TDU-B-212-123004), China Medical University
   Hospital, Academia Sinica Stroke Biosignature Project (BM10701010021),
   MOST Clinical Trial Consortium for Stroke (MOST 107-2321-B-039 -004-),
   Tseng-Lien Lin Foundation, Taichung, Taiwan, and Katsuzo and Kiyo
   Aoshima Memorial Funds, Japan.
CR [Anonymous], DATABASE NHIR
   Bayer AU, 2002, EUR NEUROL, V47, P165, DOI 10.1159/000047976
   Chan EW, 2016, BRIT J OPHTHALMOL, V100, P78, DOI 10.1136/bjophthalmol-2014-306102
   Chen HY, 2008, J GLAUCOMA, V17, P105, DOI 10.1097/IJG.0b013e31814b9971
   Chen HY, 2014, J OPHTHALMOL, V2014, DOI 10.1155/2014/838912
   Cheng JW, 2014, PLOS ONE, V9, DOI 10.1371/journal.pone.0103222
   Foster P., 2006, Angle closure and angle closure glaucoma, P1
   Gordon MO, 2002, ARCH OPHTHALMOL-CHIC, V120, P714
   Lin HC, 2010, OPHTHALMOLOGY, V117, P2088, DOI 10.1016/j.ophtha.2010.03.003
   Lin SY, 2017, PLOS ONE, V12, DOI 10.1371/journal.pone.0173125
   Nesher R, 2005, HEADACHE, V45, P172, DOI 10.1111/j.1526-4610.2005.05034_4.x
   Nesher R, 2014, ACTA NEUROL BELG, V114, P269, DOI 10.1007/s13760-014-0290-2
   Newman-Casey PA, 2011, OPHTHALMOLOGY, V118, P1318, DOI 10.1016/j.ophtha.2010.11.022
   Pache M, 2006, SURV OPHTHALMOL, V51, P179, DOI 10.1016/j.survophthal.2006.02.008
   Park S, 2017, SCI REP-UK, V7, DOI 10.1038/s41598-017-13283-6
   Park YH, 2014, PLOS ONE, V9, DOI 10.1371/journal.pone.0085068
   Rim THT, 2014, BMC OPHTHALMOL, V14, DOI 10.1186/1471-2415-14-4
   Skalicky S, 2008, J GLAUCOMA, V17, P546, DOI 10.1097/IJG.0b013e318163bdd1
   Sun XH, 2017, PROG RETIN EYE RES, V57, P26, DOI 10.1016/j.preteyeres.2016.12.003
   Trikha S, 2015, CURR OPIN OPHTHALMOL, V26, P128, DOI 10.1097/ICU.0000000000000128
   Tripathi RC, 2003, DRUG SAFETY, V26, P749, DOI 10.2165/00002018-200326110-00002
   Vijaya L, 2008, OPHTHALMOLOGY, V115, P655, DOI 10.1016/j.ophtha.2007.05.034
   Wright C, 2016, ACTA OPHTHALMOL, V94, P217, DOI 10.1111/aos.12784
NR 23
TC 15
Z9 15
U1 0
U2 0
PU BMJ PUBLISHING GROUP
PI LONDON
PA BRITISH MED ASSOC HOUSE, TAVISTOCK SQUARE, LONDON WC1H 9JR, ENGLAND
SN 2044-6055
J9 BMJ OPEN
JI BMJ Open
PD JUN
PY 2019
VL 9
IS 3
AR e024209
DI 10.1136/bmjopen-2018-024209
PG 8
WC Medicine, General & Internal
WE Science Citation Index Expanded (SCI-EXPANDED)
SC General & Internal Medicine
GA IC7HO
UT WOS:000471144900111
PM 30904848
OA gold, Green Published
DA 2025-03-30
ER

PT J
AU Civit-Masot, J
   Luna-Perejón, F
   Vicente-Díaz, S
   Corral, JMR
   Civit, A
AF Civit-Masot, Javier
   Luna-Perejon, Francisco
   Vicente-Diaz, Saturnino
   Rodriguez Corral, Jose Maria
   Civit, Anton
TI TPU Cloud-Based Generalized U-Net for Eye Fundus Image Segmentation
SO IEEE ACCESS
LA English
DT Article
DE Image segmentation; Training; Optical imaging; Biomedical optical
   imaging; Convolution; Adaptive optics; Deep learning; segmentation as a
   service; TPU; U-Net; optic disc and cup; glaucoma
ID OPTIC DISC
AB Medical images from different clinics are acquired with different instruments and settings. To perform segmentation on these images as a cloud-based service we need to train with multiple datasets to increase the segmentation independency from the source. We also require an efficient and fast segmentation network. In this work these two problems, which are essential for many practical medical imaging applications, are studied. As a segmentation network, U-Net has been selected. U-Net is a class of deep neural networks which have been shown to be effective for medical image segmentation. Many different U-Net implementations have been proposed. With the recent development of tensor processing units (TPU), the execution times of these algorithms can be drastically reduced. This makes them attractive for cloud services. In this paper, we study, using Googles publicly available colab environment, a generalized fully configurable Keras U-Net implementation which uses Google TPU processors for training and prediction. As our application problem, we use the segmentation of Optic Disc and Cup, which can be applied to glaucoma detection. To obtain networks with a good performance, independently of the image acquisition source, we combine multiple publicly available datasets (RIM-One V3, DRISHTI and DRIONS). As a result of this study, we have developed a set of functions that allow the implementation of generalized U-Nets adapted to TPU execution and are suitable for cloud-based service implementation.
C1 [Civit-Masot, Javier] COBER SL, Seville 41012, Spain.
   [Luna-Perejon, Francisco; Vicente-Diaz, Saturnino; Civit, Anton] Sch Comp Engn, Seville 41012, Spain.
   [Rodriguez Corral, Jose Maria] Ave Univ Cadiz, Sch Engn, Cadiz 11519, Spain.
RP Civit-Masot, J (corresponding author), COBER SL, Seville 41012, Spain.
EM javi.civit@gmail.com
RI Luna-Perejón, Francisco/AAH-1704-2019; Civit-Masot,
   Javier/AAE-6496-2019; Civit, Anton/L-4784-2014; Vicente Diaz,
   Saturnino/U-9829-2017; Rodriguez Corral, Jose Maria/AAK-3175-2020
OI Vicente Diaz, Saturnino/0000-0001-9466-485X; Rodriguez Corral, Jose
   Maria/0000-0003-1988-5702; Luna Perejon, Francisco/0000-0002-4352-8759;
   Civit-Masot, Javier/0000-0003-3306-3537
FU Google Cloud platform research credit program
FX Development in Cloud environmentwas supported by Google Cloud platform
   research credit program.
CR Al-Bander B, 2018, SYMMETRY-BASEL, V10, DOI 10.3390/sym10040087
   Amidi A., 2019, DETAILED EXAMPLE USE
   [Anonymous], 2011, Proceedings of the 24th International Symposium on Computer-Based Medical Systems, DOI [DOI 10.1109/CBMS.2011.5999143, 10.1109/CBMS.2011.5999143]
   [Anonymous], 2019, ARXIV190611172
   [Anonymous], BIOMEDICAL IMAGE SEG
   [Anonymous], 2016, OVERVIEW GRADIENT DE
   Aquino A, 2010, IEEE T MED IMAGING, V29, P1860, DOI 10.1109/TMI.2010.2053042
   Calimeri F, 2016, 2016 12TH INTERNATIONAL CONFERENCE ON SIGNAL-IMAGE TECHNOLOGY & INTERNET-BASED SYSTEMS (SITIS), P69, DOI 10.1109/SITIS.2016.20
   Carmona EJ, 2008, ARTIF INTELL MED, V43, P243, DOI 10.1016/j.artmed.2008.04.005
   Choi Y, 2018, PROC CVPR IEEE, P8789, DOI 10.1109/CVPR.2018.00916
   Chollet F., 2018, Deep learning with python
   De Fauw J, 2018, NAT MED, V24, P1342, DOI 10.1038/s41591-018-0107-6
   Howard A. G., 2017, ARXIV170404861
   Jonas J.B., 2015, GLAUCOMA MEDICAL DIA, V2nd, DOI [10.1016/b978-0-7020-5193-7.00019-4, DOI 10.1016/B978-0-7020-5193-7.00019-4]
   Kim SJ, 2017, PLOS ONE, V12, DOI 10.1371/journal.pone.0177726
   Litjens G, 2017, MED IMAGE ANAL, V42, P60, DOI 10.1016/j.media.2017.07.005
   Liu SD, 2018, OPHTHALMOL GLAUCOMA, V1, P15, DOI 10.1016/j.ogla.2018.04.002
   Mary MCVS, 2015, BIOMED SIGNAL PROCES, V18, P19, DOI 10.1016/j.bspc.2014.11.003
   Patil D. D., 2015, 2015 INT C PERVASIVE, P1
   Quigley HA, 2006, BRIT J OPHTHALMOL, V90, P262, DOI 10.1136/bjo.2005.081224
   Ronneberger O, 2015, LECT NOTES COMPUT SC, V9351, P234, DOI 10.1007/978-3-319-24574-4_28
   Sevastopolsky A., 2017, Pattern Recognition and Image Analysis, V27, P618, DOI 10.1134/S1054661817030269
   Shankaranarayana SM, 2017, LECT NOTES COMPUT SC, V10554, P168, DOI 10.1007/978-3-319-67561-9_19
   Sivaswamy J, 2014, I S BIOMED IMAGING, P53, DOI 10.1109/ISBI.2014.6867807
   Thakur N, 2018, BIOMED SIGNAL PROCES, V42, P162, DOI 10.1016/j.bspc.2018.01.014
   Zilly J, 2017, COMPUT MED IMAG GRAP, V55, P28, DOI 10.1016/j.compmedimag.2016.07.012
NR 26
TC 15
Z9 16
U1 0
U2 5
PU IEEE-INST ELECTRICAL ELECTRONICS ENGINEERS INC
PI PISCATAWAY
PA 445 HOES LANE, PISCATAWAY, NJ 08855-4141 USA
SN 2169-3536
J9 IEEE ACCESS
JI IEEE Access
PY 2019
VL 7
BP 142379
EP 142387
DI 10.1109/ACCESS.2019.2944692
PG 9
WC Computer Science, Information Systems; Engineering, Electrical &
   Electronic; Telecommunications
WE Science Citation Index Expanded (SCI-EXPANDED)
SC Computer Science; Engineering; Telecommunications
GA JN8QJ
UT WOS:000497156000182
OA gold, Green Published
DA 2025-03-30
ER

PT J
AU Telle, MR
   Chen, N
   Shinsako, D
   Kiland, JA
   Oikawa, K
   Trane, RM
   McLellan, GJ
AF Telle, Mary R.
   Chen, Nickolas
   Shinsako, Daniel
   Kiland, Julie A.
   Oikawa, Kazuya
   Trane, Ralph Moller
   McLellan, Gillian J.
TI Relationship between corneal sensitivity, corneal thickness, corneal
   diameter, and intraocular pressure in normal cats and cats with
   congenital glaucoma
SO VETERINARY OPHTHALMOLOGY
LA English
DT Article
DE cat; corneal diameter; corneal sensitivity; esthesiometry; feline;
   glaucoma
ID 0.5-PERCENT PROPARACAINE HYDROCHLORIDE; VIVO CONFOCAL MICROSCOPY; TEAR
   PRODUCTION; DOGS; AESTHESIOMETER; BUPHTHALMOS; DURATION; HORSES; GLC3A;
   LOCUS
[truncated: 3,018,979 more chars]
