# Supplementary material for: A scoping review of advancements in machine learning for glaucoma: current trends and future direction
Source: Front Med (Lausanne). 2025 Apr 24;12:1573329. doi: 10.3389/fmed.2025.1573329 (PMC12059588; doi:10.3389/fmed.2025.1573329)
Supplement: Supplementary file 1 [file Data_Sheet_1.zip › data/2001-2500.txt]

FN Clarivate Analytics Web of Science
VR 1.0
PT J
AU Ye, X
   She, XJ
   Shen, LJ
AF Ye, Xin
   She, Xiangjun
   Shen, Lijun
TI Association of sex with the global burden of glaucoma: an analysis from
   the global burden of disease study 2017
SO ACTA OPHTHALMOLOGICA
LA English
DT Article
DE disability-adjusted life year; glaucoma; global burden of disease; human
   development index; sex difference
ID SYSTEMATIC ANALYSIS; 195 COUNTRIES; GENDER; HEALTH; TERRITORIES;
   PREVALENCE; BLINDNESS; AGE
AB Purpose To investigate the association of sex with the global burden of glaucoma by year, age and socio-economic status using disability-adjusted life years (DALYs). Method The global, regional and national sex-specific DALY numbers, crude DALY rates and age-standardized DALY rates caused by glaucoma, by year and age, were obtained from the Global Burden of Disease Study 2017. Human development index (HDI) in 2017 as a national socio-economic indicator was obtained from the Human Development Report. t-Test and linear regression were performed to explore the association between sex difference in age-standardized DALY rates and HDI. Results Globally, changes in glaucoma DALY number and crude rates were similar of both sexes between 1990 and 2017. After controlling for population size and age structure, age-standardized DALY rates decreased consistently from 10.7 in 1990 to 9.4 in 2017 among men and from 8.8 in 1990 to 8.0 in 2017 among women. In 2017, the global average age-standardized DALY rates were 11.6 +/- 8.6 (mean +/- standard deviation) in women and 14.9 +/- 12.1 in men. The sex difference in age-standardized DALY of 195 countries was significant (t = 3.109; p < .01) in 2017. Men had higher rates than women of the same age, and sexual differences increased with age. t-Test revealed that age-standardized DALY rates among men were higher than those among women for low-HDI countries (t = 3.102; p < .01) and high-HDI countries (t = 2.110; p < .05). The difference (male minus female) in age-standardized DALY rates (standardized beta = -0.434, p < .001) and the female-to-male age-standardized DALY rate ratios (standardized beta = -0.315, p < .001) were inversely correlated with HDI. Conclusion Although global glaucoma health care is progressing, sexual differences in glaucoma burden showed little improvement in the past few decades. Worldwide, men have higher glaucoma burden than women. Older age and lower socio-economic status are associated with greater sex differences in glaucoma burden. Our findings may enhance public awareness of sexual differences in global glaucoma burden and emphasize the importance of making sex-sensitive health policy to manage global vision loss caused by glaucoma.
C1 [Ye, Xin; She, Xiangjun; Shen, Lijun] Wenzhou Med Univ, Sch Ophthalmol, 270 West Xueyuan Rd, Wenzhou, Zhejiang, Peoples R China.
   [Ye, Xin; She, Xiangjun; Shen, Lijun] Wenzhou Med Univ, Hosp Eye, 270 West Xueyuan Rd, Wenzhou, Zhejiang, Peoples R China.
C3 Wenzhou Medical University; Wenzhou Medical University
RP Shen, LJ (corresponding author), Wenzhou Med Univ, Sch Ophthalmol, 270 West Xueyuan Rd, Wenzhou, Zhejiang, Peoples R China.; Shen, LJ (corresponding author), Wenzhou Med Univ, Hosp Eye, 270 West Xueyuan Rd, Wenzhou, Zhejiang, Peoples R China.
EM slj@mail.eye.ac.cn
RI she, xiangjun/AAH-5955-2019
OI Ye, Xin/0000-0002-0563-0015
FU National Program on Key Basic Research Project of China [2017YFC0111305]
FX This study was funded by National Program on Key Basic Research Project
   of China (2017YFC0111305). The sponsor or funding organization had no
   role in the design or conduct of this research.
CR Abdull MM, 2015, BMC OPHTHALMOL, V15, DOI 10.1186/s12886-015-0097-9
   [Anonymous], 2016, J OPHTHALMOL, DOI DOI 10.1155/2016/7012826
   Flaxman SR, 2017, LANCET GLOB HEALTH, V5, pE1221, DOI 10.1016/S2214-109X(17)30393-5
   Freeman EE, 2013, PLOS ONE, V8, DOI 10.1371/journal.pone.0063315
   Hoevenaars JGMM, 2006, ACTA OPHTHALMOL SCAN, V84, P84, DOI 10.1111/j.1600-0420.2005.00587.x
   Hou J, 2015, SOC SCI J, V52, P331, DOI 10.1016/j.soscij.2014.07.003
   Kyu HH, 2018, LANCET, V392, P1859, DOI 10.1016/S0140-6736(18)32335-3
   Lazcano-Gomez G, 2016, MEDICINE, V95, DOI 10.1097/MD.0000000000005341
   Lee PP, 2006, ARCH OPHTHALMOL-CHIC, V124, P12, DOI 10.1001/archopht.124.1.12
   Lewallen S, 2001, BRIT J OPHTHALMOL, V85, P897, DOI 10.1136/bjo.85.8.897
   Li X, 2018, MOL MED REP, V17, P2529, DOI 10.3892/mmr.2017.8103
   Lou LX, 2017, AM J OPHTHALMOL, V180, P91, DOI 10.1016/j.ajo.2017.04.008
   Lou LX, 2016, INVEST OPHTH VIS SCI, V57, P6271, DOI 10.1167/iovs.16-20242
   Méndez-Ulrich JL, 2017, PSYCHOL HEALTH, V32, P330, DOI 10.1080/08870446.2016.1268690
   Mansouri K, 2013, GRAEF ARCH CLIN EXP, V251, P2609, DOI 10.1007/s00417-013-2464-7
   Ono K, 2010, AM J PUBLIC HEALTH, V100, P1784, DOI 10.2105/AJPH.2009.187930
   Patino CM, 2011, OPHTHALMOLOGY, V118, P1310, DOI 10.1016/j.ophtha.2010.12.018
   Regan JC, 2013, BEST PRACT RES CL EN, V27, P467, DOI 10.1016/j.beem.2013.05.016
   Rein DB, 2006, ARCH OPHTHALMOL-CHIC, V124, P1754, DOI 10.1001/archopht.124.12.1754
   Resnikoff S, 2012, BRIT J OPHTHALMOL, V96, P783, DOI 10.1136/bjophthalmol-2011-301378
   Roth GA, 2018, LANCET, V392, P1736, DOI 10.1016/S0140-6736(18)32203-7
   Rudnicka AR, 2006, INVEST OPHTH VIS SCI, V47, P4254, DOI 10.1167/iovs.06-0299
   Short NP, 2013, J PSYCHIATR MENT HLT, V20, pE8, DOI 10.1111/j.1365-2850.2012.01941.x
   Sullivan DA, 2017, OCUL SURF, V15, P284, DOI 10.1016/j.jtos.2017.04.001
   Suzuki T, 2002, ADV EXP MED BIOL, V506, P483
   Tehrani S, 2015, CURR EYE RES, V40, P191, DOI 10.3109/02713683.2014.968935
   Tham YC, 2014, OPHTHALMOLOGY, V121, P2081, DOI 10.1016/j.ophtha.2014.05.013
   Varma R, 2011, AM J OPHTHALMOL, V152, P515, DOI 10.1016/j.ajo.2011.06.004
NR 28
TC 10
Z9 11
U1 1
U2 8
PU WILEY
PI HOBOKEN
PA 111 RIVER ST, HOBOKEN 07030-5774, NJ USA
SN 1755-375X
EI 1755-3768
J9 ACTA OPHTHALMOL
JI Acta Ophthalmol.
PD AUG
PY 2020
VL 98
IS 5
BP E593
EP E598
DI 10.1111/aos.14330
EA JAN 2020
PG 6
WC Ophthalmology
WE Science Citation Index Expanded (SCI-EXPANDED); Social Science Citation Index (SSCI)
SC Ophthalmology
GA ML4LC
UT WOS:000505975000001
PM 31912656
OA Bronze
DA 2025-03-30
ER

PT J
AU Someya, H
   Takayama, K
   Takeuchi, M
   Yokoyama, H
   Kimura, T
   Morioka, M
   Takamura, Y
   Sameshima, S
   Ueda, T
   Ogata, N
   Tashiro, M
   Kitano, S
   Sakamoto, T
AF Someya, Hideaki
   Takayama, Kei
   Takeuchi, Masaru
   Yokoyama, Hiroshi
   Kimura, Takeshi
   Morioka, Masakazu
   Takamura, Yoshihiro
   Sameshima, Seiji
   Ueda, Tetsuo
   Ogata, Nahoko
   Tashiro, Maki
   Kitano, Shigehiko
   Sakamoto, Taiji
TI Outcomes of 25-Gauge Vitrectomy for Tractional and Nontractional
   Diabetic Macular Edema with Proliferative Diabetic Retinopathy
SO JOURNAL OF OPHTHALMOLOGY
LA English
DT Article
ID PARS-PLANA VITRECTOMY; ENDOTHELIAL GROWTH-FACTOR; TRANSCONJUNCTIVAL
   SUTURELESS VITRECTOMY; LIMITING MEMBRANE; 20-GAUGE VITRECTOMY; THERAPY;
   COMPLICATIONS; MANAGEMENT; PATHOGENESIS; SURGERY
AB The benefit of pars plana vitrectomy with internal limiting membrane peeling for tractional macular edema and diffuse nontractional macular edema in diabetic retinopathy has been reported. Although these studies had included various stages, use of conventional 20-gauge vitrectomy system, small number of cases, single-center study, and lack of retinal structure measurements were limitations. We compared one-year outcomes of 25-gauge vitrectomy for refractory diabetic macular edema with or without the tractional proliferative membrane in proliferative diabetic retinopathy (PDR) eyes and examined the prognostic factors for postoperative visual acuity. A total of consecutive 116 PDR eyes of 116 patients that underwent 25-gauge vitrectomy for tractional macular edema (TME group: 56 eyes) or nontractional macular edema (nTME group: 60 eyes) at six centers were retrospectively reviewed. Visual acuity (VA), central macular thickness (CMT), complications, and postoperative treatments before and 12 months after vitrectomy were compared. Mean VA improved significantly in each group (both P<0.01), and mean CMT decreased significantly in each group (both P<0.01). Thirteen eyes underwent additional vitrectomy, six eyes developed neovascular glaucoma, six eyes received intravitreal anti-VEGF injection, and thirteen eyes received subtenon triamcinolone acetonide injection. Multiple linear regression analysis showed that baseline VA and CMT in the TME group and kidney function in the nTME group were the predictable factors of the 12-month postoperative VA. Twenty-five-gauge vitrectomy effectively improved VA and macular structure both in TME and nTME groups. Baseline VA, CMT, and kidney function are important factors affecting postoperative VA.
C1 [Someya, Hideaki; Takayama, Kei; Takeuchi, Masaru] Natl Def Med Coll, Dept Ophthalmol, Tokorozawa, Saitama 3598513, Japan.
   [Someya, Hideaki; Morioka, Masakazu; Takamura, Yoshihiro] Univ Fukui, Dept Ophthalmol, Fac Med Sci, Yoshida 9101193, Japan.
   [Takayama, Kei; Takeuchi, Masaru; Yokoyama, Hiroshi; Kimura, Takeshi; Morioka, Masakazu; Takamura, Yoshihiro; Sameshima, Seiji; Ueda, Tetsuo; Ogata, Nahoko; Tashiro, Maki; Kitano, Shigehiko; Sakamoto, Taiji] Japan Clin Retina Study Grp, Kagoshima, Japan.
   [Yokoyama, Hiroshi; Kimura, Takeshi] Hyogo Coll Med, Dept Ophthalmol, Nishinomiya, Hyogo 6348521, Japan.
   [Sameshima, Seiji; Sakamoto, Taiji] Kagoshima Univ, Dept Ophthalmol, Kagoshima 8908544, Japan.
   [Ueda, Tetsuo; Ogata, Nahoko] Nara Med Univ, Dept Ophthalmol, Kashihara, Nara 6348522, Japan.
   [Tashiro, Maki; Kitano, Shigehiko] Tokyo Womens Med Univ, Sch Med, Diabet Ctr, Tokyo 1628666, Japan.
C3 National Defense Medical College - Japan; University of Fukui; Hyogo
   Medical University; Kagoshima University; Nara Medical University; Tokyo
   Women's Medical University
RP Takeuchi, M (corresponding author), Natl Def Med Coll, Dept Ophthalmol, Tokorozawa, Saitama 3598513, Japan.; Takeuchi, M (corresponding author), Japan Clin Retina Study Grp, Kagoshima, Japan.
EM masatake@ndmc.ac.jp
OI Takeuchi, Masaru/0000-0002-4913-7089; Takayama, Kei/0000-0002-1477-9014
CR Avery RL, 2016, JAMA OPHTHALMOL, V134, P21, DOI 10.1001/jamaophthalmol.2015.4070
   Bonnin S, 2015, RETINA-J RET VIT DIS, V35, P921, DOI 10.1097/IAE.0000000000000433
   Cheung N, 2010, LANCET, V376, P124, DOI 10.1016/S0140-6736(09)62124-3
   Cruz-Iñigo YJ, 2014, DEV OPHTHALMOL, V54, P196, DOI 10.1159/000360467
   Enaida H, 2003, RETINA-J RET VIT DIS, V23, P764, DOI 10.1097/00006982-200312000-00003
   Ferenchak K, 2014, RETINA-J RET VIT DIS, V34, P1177, DOI 10.1097/IAE.0000000000000058
   FRIEDMAN EA, 1995, AM J KIDNEY DIS, V26, P202, DOI 10.1016/0272-6386(95)90175-2
   Fujii GY, 2002, OPHTHALMOLOGY, V109, P1807, DOI 10.1016/S0161-6420(02)01179-X
   Funatsu H, 2005, OPHTHALMOLOGY, V112, P806, DOI 10.1016/j.ophtha.2004.11.045
   Haller JA, 2010, OPHTHALMOLOGY, V117, P1087, DOI 10.1016/j.ophtha.2009.10.040
   Hammes HP, 2015, PLOS ONE, V10, DOI 10.1371/journal.pone.0132492
   Heng LZ, 2013, DIABETIC MED, V30, P640, DOI 10.1111/dme.12089
   Hoerauf H, 2011, GRAEF ARCH CLIN EXP, V249, P997, DOI 10.1007/s00417-010-1610-8
   Jang L, 2016, INT OPHTHALMOL, V36, P893, DOI 10.1007/s10792-016-0205-8
   Kumagai K, 2015, RETINA-J RET VIT DIS, V35, P1422, DOI 10.1097/IAE.0000000000000497
   Lenters-Westra E, 2017, CLIN CHEM LAB MED, V55, P1426, DOI 10.1515/cclm-2017-0109
   LEWIS H, 1992, OPHTHALMOLOGY, V99, P753
   Man REK, 2015, INVEST OPHTH VIS SCI, V56, P4810, DOI 10.1167/iovs.15-16987
   Michalewska Z, 2013, OSLI RETINA, V44, P238, DOI 10.3928/23258160-20130503-05
   Nakajima T, 2015, RETINA-J RET VIT DIS, V35, P1719, DOI 10.1097/IAE.0000000000000622
   Nwanyanwu KH, 2013, DIABETES CARE, V36, P1562, DOI 10.2337/dc12-0790
   Ozone D, 2011, OPHTHALMOLOGICA, V226, P76, DOI 10.1159/000328407
   Patel JI, 2006, RETINA-J RET VIT DIS, V26, P5, DOI 10.1097/00006982-200601000-00002
   Romero-Aroca P, 2016, J DIABETES RES, V2016, DOI 10.1155/2016/2156273
   Sato T, 2012, CLIN OPHTHALMOL, V6, P1925, DOI 10.2147/OPTH.S37864
   Shaya FT, 2007, CLIN OPHTHALMOL, V1, P259
   Simó R, 2014, DIABETES CARE, V37, P893, DOI 10.2337/dc13-2002
   Stefánsson E, 2006, SURV OPHTHALMOL, V51, P364, DOI 10.1016/j.survophthal.2006.04.005
   Stefánsson E, 2009, GRAEF ARCH CLIN EXP, V247, P147, DOI 10.1007/s00417-008-0980-7
   Takayama K, 2017, GRAEF ARCH CLIN EXP, V255, P449, DOI 10.1007/s00417-016-3468-x
   Terasaki H, 2018, JPN J OPHTHALMOL, V62, P1, DOI 10.1007/s10384-017-0537-6
   van Buggenum IMH, 2002, DIABETOLOGIA, V45, P203, DOI 10.1007/s00125-001-0747-8
   Wahab S, 2014, JCPSP-J COLL PHYSICI, V24, P736, DOI 10.2014/JCPSP.736739
   Wakabayashi Y, 2012, INVEST OPHTH VIS SCI, V53, P6403, DOI 10.1167/iovs.12-10367
   Yamamoto T, 2003, AM J OPHTHALMOL, V135, P14, DOI 10.1016/S0002-9394(02)01819-6
   Yanyali A, 2007, RETINA-J RET VIT DIS, V27, P557, DOI 10.1097/01.iae.0000249390.61854.d5
   Yokota R, 2015, JPN J OPHTHALMOL, V59, P288, DOI 10.1007/s10384-015-0396-y
   Zhang ZH, 2013, AM J OPHTHALMOL, V156, P106, DOI 10.1016/j.ajo.2013.02.008
NR 38
TC 10
Z9 12
U1 0
U2 1
PU HINDAWI LTD
PI LONDON
PA ADAM HOUSE, 3RD FLR, 1 FITZROY SQ, LONDON, W1T 5HF, ENGLAND
SN 2090-004X
EI 2090-0058
J9 J OPHTHALMOL
JI J. Ophthalmol.
PD DEC 11
PY 2019
VL 2019
AR 5304524
DI 10.1155/2019/5304524
PG 9
WC Ophthalmology
WE Science Citation Index Expanded (SCI-EXPANDED)
SC Ophthalmology
GA JY2KR
UT WOS:000504250200001
PM 31885887
OA Green Published, gold
DA 2025-03-30
ER

PT J
AU Keerthiveena, B
   Esakkirajan, S
   Selvakumar, K
   Yogesh, T
AF Keerthiveena, B.
   Esakkirajan, S.
   Selvakumar, K.
   Yogesh, T.
TI Computer-aided diagnosis of retinal diseases using multidomain feature
   fusion
SO INTERNATIONAL JOURNAL OF IMAGING SYSTEMS AND TECHNOLOGY
LA English
DT Article
DE feature fusion; intensity hue saturation; support vector machine;
   wavelet packet transform; weighted principal component analysis
ID DECISION-SUPPORT-SYSTEM; COLOR FUNDUS IMAGES; DIABETIC-RETINOPATHY;
   STATISTICAL FEATURES; VESSEL SEGMENTATION; IDENTIFICATION; TRANSFORM
AB In this article, an attempt is made to combine both transform and spatial domain features to increase the accuracy, sensitivity, and specificity for the classification of retinal diseases. Papilloedema, macular edema, glaucoma, diabetic retinopathy (DR), and central retinal vein occlusion (CRVO) are the leading cause of blindness in humans. To identify these diseases in a mass screening process, it consumes intense labor and time. In this proposed work, an automated computer aided algorithm is developed to classify the normal from the abnormal (Papilledema, macular edema, glaucoma, DR, and CRVO) images. For any classification task, an increase in data size, number of classes, and dimension of the feature space affect the performance of any classifier. A single classifier is generally unable to handle the wide variability and scalability of the data in any problem. In the proposed algorithm, the feature fusion technique is employed to reduce the input data to the classifier. The features are extracted from wavelet packet transform (WPT) and intensity hue saturation (IHS). A support vector machine (SVM)-based learning algorithm is used to train the classifier using the extracted features. The proposed method yields better results than the existing classifier fusion method with an overall accuracy, sensitivity, specificity, positive prediction value (PPV), negative prediction value (NPV), and area under ROC curve (AUC) of 96.3%, 95.8%, 97.8%, 96.4%,98.1%, and 0.971 respectively.
C1 [Keerthiveena, B.; Esakkirajan, S.; Yogesh, T.] PSG Coll Technol, Dept Instrumentat & Control Syst Engn, Coimbatore, Tamil Nadu, India.
   [Selvakumar, K.] Vellore Inst Technol, Sch Elect Engn, Vellore, Tamil Nadu, India.
C3 PSG College Technology; Vellore Institute of Technology (VIT); VIT
   Vellore
RP Keerthiveena, B (corresponding author), PSG Coll Technol, Dept Instrumentat & Control Syst Engn, Coimbatore, Tamil Nadu, India.
EM keerthibalraj5011@gmail.com
RI - PSGCT, Dr Esakkirajan S/GZM-8929-2022; Kamalanathan,
   Selvakumar/C-4019-2019
OI Karuppusamy, Selvakumar/0000-0001-9556-6944; B,
   keerthiveena/0000-0002-0716-8469; Kamalanathan,
   Selvakumar/0000-0002-8376-6030
CR Acharya UR, 2016, COMPUT BIOL MED, V73, P131, DOI 10.1016/j.compbiomed.2016.04.009
   Akram MU, 2014, COMPUT METH PROG BIO, V114, P141, DOI 10.1016/j.cmpb.2014.01.010
   Barkana BD, 2017, KNOWL-BASED SYST, V118, P165, DOI 10.1016/j.knosys.2016.11.022
   Bhavana V, 2016, 2016 INTERNATIONAL CONFERENCE ON COMMUNICATION AND SIGNAL PROCESSING (ICCSP), VOL. 1, P795, DOI 10.1109/ICCSP.2016.7754254
   Bi Y, 2016, INFRARED PHYS TECHN, V77, P366, DOI 10.1016/j.infrared.2016.05.011
   Bock R, 2010, MED IMAGE ANAL, V14, P471, DOI 10.1016/j.media.2009.12.006
   Cheng EK, 2014, MACH VISION APPL, V25, P1779, DOI 10.1007/s00138-014-0638-x
   Dogra A, 2017, J COMPUT SCI-NETH, V21, P371, DOI 10.1016/j.jocs.2016.10.009
   Dua S, 2012, IEEE T INF TECHNOL B, V16, P80, DOI 10.1109/TITB.2011.2176540
   Esakkirajan S, 2013, ULTRASOUND MED BIOL, V39, P2463, DOI 10.1016/j.ultrasmedbio.2013.07.009
   Fraz MM, 2012, IEEE T BIO-MED ENG, V59, P2538, DOI 10.1109/TBME.2012.2205687
   Ghassemian H, 2016, INFORM FUSION, V27, P150
   Ghassemian H, 2016, INFORM FUSION, V32, P75, DOI 10.1016/j.inffus.2016.03.003
   Haddadpour M, 2017, BIOMED J, V40, P219, DOI 10.1016/j.bj.2017.05.002
   Hoover A., 1975, Stare database
   HosseinAbadi HZ, 2014, APPL ACOUST, V86, P59, DOI 10.1016/j.apacoust.2014.05.002
   Huang QQ, 2015, IFAC PAPERSONLINE, V48, P64, DOI 10.1016/j.ifacol.2015.06.059
   Issac A, 2015, COMPUT METH PROG BIO, V122, P229, DOI 10.1016/j.cmpb.2015.08.002
   Jin X, 2017, INFRARED PHYS TECHN, V85, P478, DOI 10.1016/j.infrared.2017.07.010
   Koh JEW, 2017, COMPUT BIOL MED, V84, P89, DOI 10.1016/j.compbiomed.2017.03.008
   Kolár R, 2008, RADIOENGINEERING, V17, P109
   Krishnan MMR, 2012, J MECH MED BIOL, V12, DOI 10.1142/S0219519412400143
   Lay David C., 1997, Linear Algebra and Its Applications, Vsecond
   Li ST, 2017, INFORM FUSION, V33, P100, DOI 10.1016/j.inffus.2016.05.004
   Lim S. T., 2011, 2011 IEEE Colloquium on Humanities, Science and Engineering (CHUSER 2011), P265, DOI 10.1109/CHUSER.2011.6163730
   Liu GX, 2008, ICNC 2008: FOURTH INTERNATIONAL CONFERENCE ON NATURAL COMPUTATION, VOL 2, PROCEEDINGS, P102, DOI 10.1109/ICNC.2008.536
   Ma G, 2016, NEUROCOMPUTING, V218, P164, DOI 10.1016/j.neucom.2016.08.059
   Mookiah MRK, 2014, MED BIOL ENG COMPUT, V52, P781, DOI 10.1007/s11517-014-1180-8
   Mookiah MRK, 2012, KNOWL-BASED SYST, V33, P73, DOI 10.1016/j.knosys.2012.02.010
   Nayak J, 2008, J MED SYST, V32, P107, DOI 10.1007/s10916-007-9113-9
   Niemeijer M., 2013, Digital Retinal Image for Vessel Extraction (DRIVE) Database
   Noronha K, 2013, P I MECH ENG H, V227, P251, DOI 10.1177/0954411912470240
   Osareh A, 2009, IEEE T INF TECHNOL B, V13, P535, DOI 10.1109/TITB.2008.2007493
   Pascolini D, 2012, BRIT J OPHTHALMOL, V96, P614, DOI 10.1136/bjophthalmol-2011-300539
   Perakis P, 2014, PATTERN RECOGN, V47, P2783, DOI 10.1016/j.patcog.2014.03.007
   Sinthanayothin C, 1999, BRIT J OPHTHALMOL, V83, P902, DOI 10.1136/bjo.83.8.902
   Te-Ming Tu, 2001, Information Fusion, V2, P177, DOI 10.1016/S1566-2535(01)00036-7
   Walter T, 2002, IEEE T MED IMAGING, V21, P1236, DOI 10.1109/TMI.2002.806290
   Xu XJ, 2016, BIOMED SIGNAL PROCES, V27, P103, DOI 10.1016/j.bspc.2016.02.008
   Yazid H, 2012, J MED SYST, V36, P1997, DOI 10.1007/s10916-011-9659-4
   Yun WL, 2008, INFORM SCIENCES, V178, P106, DOI 10.1016/j.ins.2007.07.020
NR 41
TC 10
Z9 11
U1 2
U2 17
PU WILEY
PI HOBOKEN
PA 111 RIVER ST, HOBOKEN 07030-5774, NJ USA
SN 0899-9457
EI 1098-1098
J9 INT J IMAG SYST TECH
JI Int. J. Imaging Syst. Technol.
PD JUN
PY 2020
VL 30
IS 2
BP 367
EP 379
DI 10.1002/ima.22379
EA NOV 2019
PG 13
WC Engineering, Electrical & Electronic; Optics; Imaging Science &
   Photographic Technology
WE Science Citation Index Expanded (SCI-EXPANDED)
SC Engineering; Optics; Imaging Science & Photographic Technology
GA LJ2KM
UT WOS:000494836600001
DA 2025-03-30
ER

PT J
AU Scharfenberg, E
   Rauscher, FG
   Meier, P
   Hasenclever, D
AF Scharfenberg, Elizabeth
   Rauscher, Franziska G.
   Meier, Petra
   Hasenclever, Dirk
TI Pseudoexfoliation syndrome: analysis of systemic comorbidities of 325
   PEX-positive patients compared with 911 PEX-negative patients
SO GRAEFES ARCHIVE FOR CLINICAL AND EXPERIMENTAL OPHTHALMOLOGY
LA English
DT Article
DE Pseudoexfoliation syndrome; PEX; Systemic associations; Morbidity;
   Cardiac valve; Prostate; Respiratory; Cardiovascular; Urogenital
ID PRIMARY OPEN-ANGLE; ABDOMINAL AORTIC-ANEURYSM; EXFOLIATION SYNDROME;
   DIABETES-MELLITUS; PREVALENCE; GLAUCOMA; POPULATION; FIBRILLOPATHY;
   ASSOCIATION; MORTALITY
AB Purpose Pseudoexfoliation syndrome (PEX) is an age-related systemic elastic fibrillopathy disorder featuring an excessive production and accumulation of elastic fibre components in the extracellular matrix and is associated with impaired protective mechanisms against oxidative and cellular stress. PEX is diagnosed solely by ophthalmologists; however, PEX deposits have been detected in the connective tissues of many extraocular organ systems. This large, retrospective case-control study investigates whether patients with PEX have an increased risk of extraocular comorbidities. Methods Cases and controls were drawn from consecutive patients over 50 years of age undergoing in-house ophthalmological operations under general anaesthesia or in standby preparedness for general anaesthesia. The participants were grouped based solely on PEX-positive (n = 325) or PEX-negative (n = 911) status. The same teams of ophthalmologists and anaesthesiologists uniformly documented every known systemic comorbidity of each patient through two independent rounds of standard anamnestic procedure and protocols in preparation for general anaesthesia. For the purpose of this study, every systemic comorbidity was registered from these forms and subsequently categorized into 17 disease groups based on the International Classification of Diseases (ICD-10) of the World Health Organization (WHO). Odds ratios (ORs) comparing comorbidities in cases and controls were adjusted for age and gender using logistic regression. Results After adjustment for multiple testing, patients with PEX had an increased odds ratio for respiratory OR 2.1 [1.4; 3.0], cardiac OR 2.5 [1.6; 4.2], vascular OR 2.0 [1.4; 2.8], and urogenital conditions OR 2.3 [1.4; 3.7]. Renal and psychiatric comorbidities were nominally significant. While no substantially higher frequency was found for hernias, aneurysms, aortic dissection, or varicose veins among PEX-positive patients, higher rates of cardiac valve disorders and benign prostate hyperplasia were found among the PEX-positive individuals. Conclusion In addition to confirming an increased risk of respiratory, cardiovascular, and urogenital comorbidities, our data found an increased risk of cardiac valve disorders and benign prostate hyperplasia among PEX-positive patients, which may be manifestations of the underlying systemic elastotic fibrillopathy and warrants further exploration, including future histological study.
C1 [Scharfenberg, Elizabeth; Meier, Petra] Leipzig Univ Hosp, Dept Ophthalmol, Liebigstr 10-14, D-04103 Leipzig, Germany.
   [Rauscher, Franziska G.; Hasenclever, Dirk] Univ Leipzig, Inst Med Informat Stat & Epidemiol, Hartelstr 16-18, D-04107 Leipzig, Germany.
C3 Leipzig University; Leipzig University
RP Rauscher, FG (corresponding author), Univ Leipzig, Inst Med Informat Stat & Epidemiol, Hartelstr 16-18, D-04107 Leipzig, Germany.
EM franziska.rauscher@medizin.uni-leipzig.de
RI Meier, Petra/H-2143-2015; Rauscher, Franziska/AAV-8222-2021
OI Rauscher, Franziska G./0000-0003-0183-0340
FU German Federal Ministry of Education and Research [031L0026]
FX F.G. Rauscher is supported by a grant from the German Federal Ministry
   of Education and Research: i:DSem -Integrative data semantics in systems
   medicine (grant number 031L0026). The sponsor had no role in the design
   or conduct of this research.
CR Abramsson A, 2011, NEUROMOL MED, V13, P160, DOI 10.1007/s12017-011-8144-z
   Arnarsson A, 2010, BRIT J OPHTHALMOL, V94, P831, DOI 10.1136/bjo.2009.157636
   Benson RA, 2016, J VASC SURG, V63, P301, DOI 10.1016/j.jvs.2015.08.091
   Detorakis ET, 2008, EUR J OPHTHALMOL, V18, P71, DOI 10.1177/112067210801800112
   Djordjevic-Jocic J, 2012, CURR EYE RES, V37, P617, DOI 10.3109/02713683.2012.665120
   Ekström C, 2019, ACTA OPHTHALMOL, V97, P80, DOI 10.1111/aos.13882
   Gabr A, 2016, Delta J Ophthalmol, V17, P133, DOI DOI 10.4103/1110-9173.195265
   Gonen KA, 2013, EYE, V27, P735, DOI 10.1038/eye.2013.56
   Grodum K, 2004, GRAEF ARCH CLIN EXP, V242, P397, DOI 10.1007/s00417-004-0858-2
   Hammer T, 2001, ARCH OPHTHALMOL-CHIC, V119, P1023, DOI 10.1001/archopht.119.7.1023
   Helbig H, 1994, Ger J Ophthalmol, V3, P148
   Herold G., 2017, INNERE MED VORLESUNG
   Hietanen J, 2002, ACTA OPHTHALMOL SCAN, V100, P1080
   Hollo G, 1998, J GLAUCOMA, V7, P105
   Jonas JB, 1998, GRAEF ARCH CLIN EXP, V236, P202, DOI 10.1007/s004170050065
   Kan E, 2017, SEMIN OPHTHALMOL, V32, P153, DOI 10.3109/08820538.2015.1009559
   Konstas AGP, 1998, ACTA OPHTHALMOL SCAN, V76, P208, DOI 10.1034/j.1600-0420.1998.760217.x
   Linnér E, 2001, ACTA OPHTHALMOL SCAN, V79, P283, DOI 10.1034/j.1600-0420.2001.790314.x
   Mitchell P, 1997, AM J OPHTHALMOL, V124, P685, DOI 10.1016/S0002-9394(14)70908-0
   Miyazaki M, 2005, J GLAUCOMA, V14, P482, DOI 10.1097/01.ijg.0000185436.15675.b3
   Niyaz L, 2015, RENAL FAILURE, V37, P456, DOI 10.3109/0886022X.2014.1001710
   Pinar-Sueiro Sergio, 2011, Arch Soc Esp Oftalmol, V86, P275, DOI 10.1016/j.oftal.2011.06.014
   PSILAS KG, 1991, ACTA OPHTHALMOL, V69, P664
   Ringvold A, 1997, ACTA OPHTHALMOL SCAN, V75, P255
   Ritland JS, 2004, ACTA OPHTHALMOL SCAN, V82, P397, DOI 10.1111/j.1395-3907.2004.00296.x
   Schlötzer-Schrehardt U, 2006, AM J OPHTHALMOL, V141, P921, DOI 10.1016/j.ajo.2006.01.047
   SCHLOTZERSCHREHARDT U, 1991, ARCH OPHTHALMOL-CHIC, V109, P565, DOI 10.1001/archopht.1991.01080040133044
   SCHLOTZERSCHREHARDT UM, 1992, ARCH OPHTHALMOL-CHIC, V110, P1752, DOI 10.1001/archopht.1992.01080240092038
   Schumacher S, 2001, LANCET, V357, P359, DOI 10.1016/S0140-6736(00)03645-X
   Sekeroglu MA, 2008, EUR J OPHTHALMOL, V18, P551, DOI 10.1177/112067210801800408
   Shrum KR, 2000, AM J OPHTHALMOL, V129, P83, DOI 10.1016/S0002-9394(99)00255-X
   Slettedal JK, 2015, EBIOMEDICINE, V2, P765, DOI 10.1016/j.ebiom.2015.05.024
   Sollosy Mihaela, 2004, Oftalmologia, V48, P76
   Sorkhabi Rana, 2013, Oman Med J, V28, P16, DOI 10.5001/omj.2013.04
   STREETEN BW, 1990, AM J OPHTHALMOL, V110, P490, DOI 10.1016/S0002-9394(14)77871-7
   STREETEN BW, 1992, ARCH OPHTHALMOL-CHIC, V110, P1757, DOI 10.1001/archopht.1992.01080240097039
   Susic N, 2007, ACTA CLIN CROAT, V46, P317
   Svensson R, 2015, ACTA OPHTHALMOL, V93, P162, DOI 10.1111/aos.12402
   Thorleifsson G, 2007, SCIENCE, V317, P1397, DOI 10.1126/science.1146554
   Wang W, 2014, PLOS ONE, V9, DOI 10.1371/journal.pone.0092767
   Wood SD, 2011, J GLAUCOMA, V20, P278, DOI 10.1097/IJG.0b013e3181e3d483
   Xu L, 2013, BRIT J OPHTHALMOL, V97, P1215, DOI [10.1136/bjophthalmol-2012-301906, 10.1136/bjophthalmol-2013-303642]
   Yazdani S, 2008, OPHTHALMOLOGY, V115, P425, DOI 10.1016/j.ophtha.2007.10.038
   Yüksel N, 2006, OPHTHALMOLOGICA, V220, P125, DOI 10.1159/000090578
   Zakrzewski PA, 2012, J GLAUCOMA, V21, P562, DOI 10.1097/IJG.0b013e31821e83fe
NR 45
TC 10
Z9 10
U1 1
U2 10
PU SPRINGER
PI NEW YORK
PA 233 SPRING ST, NEW YORK, NY 10013 USA
SN 0721-832X
EI 1435-702X
J9 GRAEF ARCH CLIN EXP
JI Graefes Arch. Clin. Exp. Ophthalmol.
PD NOV
PY 2019
VL 257
IS 11
BP 2471
EP 2480
DI 10.1007/s00417-019-04438-4
PG 10
WC Ophthalmology
WE Science Citation Index Expanded (SCI-EXPANDED)
SC Ophthalmology
GA JI6YO
UT WOS:000493612800013
PM 31420731
DA 2025-03-30
ER

PT J
AU Hamedani, AG
   Willis, AW
AF Hamedani, A. G.
   Willis, A. W.
TI Self-reported visual dysfunction in Parkinson disease: the Survey of
   Health, Ageing and Retirement in Europe
SO EUROPEAN JOURNAL OF NEUROLOGY
LA English
DT Article
DE epidemiology; non-motor symptoms; Parkinson disease; vision; visual
   dysfunction
ID INCREASED RISK; GLAUCOMA; FEATURES; COMMON
AB Background and purpose Visual dysfunction is a non-motor symptom of Parkinson disease (PD), but its prevalence is unknown as population-based data on the epidemiology of visual symptoms in PD are lacking. The objective was to determine the prevalence of visual dysfunction in PD. Methods This was a cross-sectional analysis of data from adults >= 50 years old in the Survey of Health, Ageing and Retirement in Europe (SHARE), a multinational population-based health survey of adults living in one of 27 European countries and Israel. PD diagnosis was self-reported. Impairment in overall, distance or near eyesight was defined as a score of 4 or 5 on a 1-5 scale. Adjusted logistic regression was used to determine the association between PD and self-reported vision. Results There were 115 240 age-eligible participants in the SHARE study (mean age 64.3 years, 54% female), of whom 1438 (1.25%) reported a diagnosis of PD. In adjusted logistic regression models, PD was associated with increased odds of impaired overall [odds ratio (OR) 2.67, 95% confidence interval (CI) 1.91-3.72], distance (OR 2.55, 95% CI 2.04-3.19) and near (OR 2.07, 95% CI 1.69-2.55) eyesight. Individuals with PD were also less likely to report having an eye examination within the previous 2 years (OR 0.59, 95% CI 0.38-0.92), but this did not remain statistically significant after adjusting for confounders (OR 0.76, 95% CI 0.47-1.24). Conclusions Visual dysfunction is significantly more common in PD than in the general adult population. Visual symptoms are a potentially under-recognized and under-treated source of reduced quality of life in PD patients that require further attention and study.
C1 [Hamedani, A. G.; Willis, A. W.] Univ Penn, Perelman Sch Med, Dept Neurol, 423 Guardian Dr,Blockley 829, Philadelphia, PA 19104 USA.
   [Willis, A. W.] Univ Penn, Ctr Clin Epidemiol & Biostat, Philadelphia, PA 19104 USA.
   [Willis, A. W.] Univ Penn, Leonard Davis Inst Hlth Econ, Philadelphia, PA 19104 USA.
C3 University of Pennsylvania; University of Pennsylvania; University of
   Pennsylvania
RP Hamedani, AG (corresponding author), Univ Penn, Perelman Sch Med, Dept Neurol, 423 Guardian Dr,Blockley 829, Philadelphia, PA 19104 USA.
EM Ali.hamedani@pennmedicine.upenn.edu
RI Willis, Allison/ABC-9010-2020
FU National Institutes of Health [NINDS T32 NS061779-10, NINDS R01
   NS099129-01A1]; European Commission through FP6 [SHARE-I3:
   RII-CT-2006-062193, COMPARE: CIT5-CT-2005-028857, SHARELIFE:
   CIT4-CT-2006-028812]; European Commission through FP7 (SHARE-PREP)
   [211909]; European Commission through FP7 (SHARE-LEAP) [227822];
   European Commission through FP7 (SHARE M4) [261982]; European Commission
   through FP5 [QLK6-CT-2001-00360]; German Ministry of Education and
   Research; Max Planck Society for the Advancement of Science; US National
   Institute on Aging [U01_AG09740-13S2, P01_AG005842, P01_AG08291,
   P30_AG12815, R21_AG025169, Y1-AG-4553-01, IAG_BSR06-11, OGHA_04-064,
   HHSN271201300071C]; National Institute on Aging [R01 AG030153, RC2
   AG036619, R03 AG043052]; National Institute on Aging [U01AG009740]
   Funding Source: NIH RePORTER
FX Drs Hamedani and Willis receive research support from the National
   Institutes of Health: NINDS T32 NS061779-10 (AGH), NINDS R01
   NS099129-01A1 (AWW). The SHARE data collection has been primarily funded
   by the European Commission through FP5 (QLK6-CT-2001-00360), FP6
   (SHARE-I3: RII-CT-2006-062193, COMPARE: CIT5-CT-2005-028857, SHARELIFE:
   CIT4-CT-2006-028812) and FP7 (SHARE-PREP: No211909, SHARE-LEAP:
   No227822, SHARE M4: No261982). Additional funding from the German
   Ministry of Education and Research, the Max Planck Society for the
   Advancement of Science, the US National Institute on Aging
   (U01_AG09740-13S2, P01_AG005842, P01_AG08291, P30_AG12815, R21_AG025169,
   Y1-AG-4553-01, IAG_BSR06-11, OGHA_04-064, HHSN271201300071C) and from
   various national funding sources is gratefully acknowledged (see
   www.share-project.org).This analysis uses data or information from the
   Harmonized SHARE dataset and Codebook, Version D.5 as of July 2018,
   developed by the Gateway to Global Aging Data. The development of the
   Harmonized SHARE was funded by the National Institute on Aging (R01
   AG030153, RC2 AG036619, R03 AG043052). For more information, refer to
   www.g2aging.org.
CR Archibald NK, 2009, BRAIN, V132, P1128, DOI 10.1093/brain/awp068
   Armstrong RA, 2015, J PARKINSON DIS, V5, P715, DOI 10.3233/JPD-150686
   Ascherio A, 2016, LANCET NEUROL, V15, P1255, DOI 10.1016/S1474-4422(16)30230-7
   Bayer AU, 2002, AM J OPHTHALMOL, V133, P135, DOI 10.1016/S0002-9394(01)01196-5
   Biousse V, 2004, NEUROLOGY, V62, P177, DOI 10.1212/01.WNL.0000103444.45882.D8
   Börsch-Supan A, 2013, INT J EPIDEMIOL, V42, P992, DOI 10.1093/ije/dyt088
   Borsch-Supan A, 2019, SURVEY HLTH AGEING R, DOI [10.6103/SHARE.w2.700, DOI 10.6103/SHARE.W2.700]
   Borsch-Supan A., 2018, SURVEY HLTH AGEING R, DOI [10.6103/SHARE.w4.700, DOI 10.6103/SHARE.W4.700]
   Borsch-Supan A., 2019, SURVEY HLTH AGEING R, DOI [10.6103/SHARE.w5.700, DOI 10.6103/SHARE.W5.700]
   Borsch-Supan A., 2019, SURVEY HLTH AGEING R, DOI [10.6103/SHARE.w6.700, DOI 10.6103/SHARE.W6.700]
   Borsch-Supan A, 2019, SURVEY HLTH AGEING R, DOI [10.6103/SHARE.w1.700, DOI 10.6103/SHARE.W1.700]
   Brown G C, 1999, Trans Am Ophthalmol Soc, V97, P473
   Chung SD, 2014, AM J OPHTHALMOL, V157, P464, DOI 10.1016/j.ajo.2013.09.026
   Crizzle AM, 2012, NEUROLOGY, V79, P2067, DOI 10.1212/WNL.0b013e3182749e95
   Danesh-Meyer Helen V, 2015, J Neuroophthalmol, V35 Suppl 1, pS22, DOI 10.1097/WNO.0000000000000293
   Ekker MS, 2017, PARKINSONISM RELAT D, V40, P1, DOI 10.1016/j.parkreldis.2017.02.014
   Etminan M, 2018, J CURR OPHTHALMOL, V30, P365, DOI 10.1016/j.joco.2018.08.004
   Factor SA, 2016, NEUROLOGY, V86, P2278, DOI 10.1212/WNL.0000000000002670
   Hamedani AG, 2019, OPHTHAL EPIDEMIOL, V26, P279, DOI 10.1080/09286586.2019.1611879
   Lai SW, 2017, CURR MED RES OPIN, V33, P1511, DOI 10.1080/03007995.2017.1322570
   Leissner J, 2014, HEALTH QUAL LIFE OUT, V12, DOI 10.1186/1477-7525-12-65
   Lin IC, 2014, PLOS ONE, V9, DOI 10.1371/journal.pone.0108938
   Lum F, 2016, OPHTHALMOLOGY, V123, P928, DOI [10.1016/j.ophtha.2015.10.047, 10.1016/j.ophtha.2016.01.024]
   Nowacka B, 2014, MED SCI MONITOR, V20, P2243, DOI 10.12659/MSM.890861
   Postuma RB, 2015, MOVEMENT DISORD, V30, P1591, DOI 10.1002/mds.26424
   Schindlbeck KA, 2017, PARKINSONISM RELAT D, V45, P1, DOI 10.1016/j.parkreldis.2017.09.024
   Seppi K, 2019, MOVEMENT DISORD, V34, P180, DOI 10.1002/mds.27602
   Sivak JM, 2013, INVEST OPHTH VIS SCI, V54, P871, DOI 10.1167/iovs.12-10827
   Urwyler P, 2014, PARKINSONISM RELAT D, V20, P318, DOI 10.1016/j.parkreldis.2013.12.009
   Willis AW, 2012, ARCH NEUROL-CHICAGO, V69, P601, DOI 10.1001/archneurol.2011.2370
NR 30
TC 10
Z9 10
U1 1
U2 4
PU WILEY
PI HOBOKEN
PA 111 RIVER ST, HOBOKEN 07030-5774, NJ USA
SN 1351-5101
EI 1468-1331
J9 EUR J NEUROL
JI Eur. J. Neurol.
PD MAR
PY 2020
VL 27
IS 3
BP 484
EP 489
DI 10.1111/ene.14092
EA OCT 2019
PG 6
WC Clinical Neurology; Neurosciences
WE Science Citation Index Expanded (SCI-EXPANDED)
SC Neurosciences & Neurology
GA LP3FX
UT WOS:000491473200001
PM 31571317
OA Green Accepted
DA 2025-03-30
ER

PT J
AU Zhu, YT
   Gao, JY
   Li, XY
   Yang, QM
   Lian, Y
   Xiao, HM
   Huang, WM
AF Zhu, Yingting
   Gao, Jinyun
   Li, Xinyan
   Yang, Qiongman
   Lian, Yu
   Xiao, Huiming
   Huang, Wenmin
TI Burden, Positive Aspects, and Predictive Variables of Caregiving: A
   Study of Caregivers of Patients with Pediatric Glaucoma
SO JOURNAL OF OPHTHALMOLOGY
LA English
DT Article
ID QUALITY-OF-LIFE; LOW-INCOME; CHILDREN; VALIDATION; SURGERY; IMPACT; CARE
AB Purpose. To determine the presence of burden and positive aspects among caregivers of patients with pediatric glaucoma (PG) and to establish whether they were influenced by the characteristics of the caregivers and the patients. Method. This study was designed to be cross-sectional and descriptive. The Chinese version of the Caregiver Burden Inventory (CBI) and the Positive Aspects of Caregiving (PAC) questionnaires were used to evaluate the caregivers. The demographic data of the enrolled participants were also collected. The CBI and the PAC scores were analyzed in relation to each other and different characteristics of the patients with PG and their caregivers through a generalized linear regression model. Result. Most of enrolled 57 caregivers were found to act with a moderate level of burden and benefits. The emotional subscale score of the CBI is negatively related to the aggregate score of the PAC and to that of outlook on life. Moreover, patients with a longer duration of disease and caregivers who were female, had jobs, had lower education levels, and had lower household incomes have qualities that are positively related to the summary score of the CBI. However, no factors we collected were significantly related to the PAC score. Conclusion. The results suggest that caregivers perceive positive and negative experiences in the care and support of patients suffering from PG. In addition, we should pay more attention to the caregivers with a high risk of experiencing caregiver burden, especially females with jobs and also with lower incomes and lower levels of education.
C1 [Zhu, Yingting; Gao, Jinyun; Li, Xinyan; Yang, Qiongman; Lian, Yu; Xiao, Huiming; Huang, Wenmin] Sun Yat Sen Univ, Zhongshan Ophthalm Ctr, State Key Lab Ophthalmol, Guangzhou, Guangdong, Peoples R China.
C3 Sun Yat Sen University
RP Xiao, HM; Huang, WM (corresponding author), Sun Yat Sen Univ, Zhongshan Ophthalm Ctr, State Key Lab Ophthalmol, Guangzhou, Guangdong, Peoples R China.
EM xiaohuiming@gzzoc.com; huangwenmin@gzzoc.com
RI Chen, Zhongshan/JMQ-9642-2023
OI Huang, Wenmin/0000-0002-1577-5699
FU National Natural Science Foundation of China [81700858]
FX Th e authors thank Dr. Jianlong Li for assisting with the statistical
   analysis and Dr. Jinmiao Li for manuscript formatting and discussion.
   This work was supported by the National Natural Science Foundation of
   China (No. 81700858).
CR Abdollahpour I, 2018, J GERIATR PSYCH NEUR, V31, P34, DOI 10.1177/0891988717743590
   Abreu W, 2020, DEMENTIA-LONDON, V19, P301, DOI 10.1177/1471301218773842
   Alonso Babarro A, 2004, Aten Primaria, V33, P61
   Boerner K, 2004, PSYCHOL AGING, V19, P668, DOI 10.1037/0882-7974.19.4.668
   Cañedo-Ayala M, 2020, DISABIL REHABIL, V42, P394, DOI 10.1080/09638288.2018.1500647
   Caqueo-Urízar A, 2006, QUAL LIFE RES, V15, P719, DOI 10.1007/s11136-005-4629-2
   Celano M, 2008, FAM PROCESS, V47, P7, DOI 10.1111/j.1545-5300.2008.00236.x
   Chen TC, 2014, OPHTHALMOLOGY, V121, P2107, DOI 10.1016/j.ophtha.2014.05.010
   Chou KR, 2002, NURS RES, V51, P324, DOI 10.1097/00006199-200209000-00009
   Cohen CA, 2002, INT J GERIATR PSYCH, V17, P184, DOI 10.1002/gps.561
   Dada T, 2013, EUR J OPHTHALMOL, V23, P324, DOI 10.5301/ejo.5000238
   Deeken JF, 2003, J PAIN SYMPTOM MANAG, V26, P922, DOI 10.1016/S0885-3924(03)00327-0
   Ekim Ayfer, 2016, Nurs Child Young People, V28, P75, DOI 10.7748/ncyp.28.4.75.s60
   Ertel KA, 2011, J WOMENS HEALTH, V20, P1609, DOI 10.1089/jwh.2010.2657
   Fekete C, 2017, BMJ OPEN, V7, DOI 10.1136/bmjopen-2017-017369
   GEORGE LK, 1986, GERONTOLOGIST, V26, P253, DOI 10.1093/geront/26.3.253
   Gothwal VK, 2016, OPHTHALMOLOGY, V123, P1161, DOI 10.1016/j.ophtha.2015.11.013
   Gothwal VK, 2015, INVEST OPHTH VIS SCI, V56, P770, DOI 10.1167/iovs.14-15905
   Heima M, 2015, CARIES RES, V49, P177, DOI 10.1159/000368560
   HOENIG J, 1966, INT J SOC PSYCHIATR, V12, P165, DOI 10.1177/002076406601200301
   Jensen MP, 2017, EPILEPSY BEHAV, V74, P135, DOI 10.1016/j.yebeh.2017.06.012
   Kajornrattana T, 2018, ASIAN PAC J ALLERGY, V36, P22, DOI 10.12932/AP-160217-0024
   Kim-Cohen J, 2006, AM J PSYCHIAT, V163, P1009, DOI 10.1176/appi.ajp.163.6.1009
   Koay CL, 2015, INT OPHTHALMOL, V35, P201, DOI 10.1007/s10792-014-9932-x
   Hayas CL, 2014, REHABIL PSYCHOL, V59, P193, DOI 10.1037/a0035622
   Lou VWQ, 2015, ARCH GERONTOL GERIAT, V60, P299, DOI 10.1016/j.archger.2014.10.019
   Maida JM, 2008, CURR OPIN OPHTHALMOL, V19, P403, DOI 10.1097/ICU.0b013e328309f180
   Mehta M, 1995, Indian Pediatr, V32, P1281
   Papadopoulos M, 2007, INVEST OPHTH VIS SCI, V48, P4100, DOI 10.1167/iovs.06-1350
   Park EY, 2019, DISABIL REHABIL, V41, P1508, DOI 10.1080/09638288.2018.1432705
   Rüth EM, 2004, J PEDIATR-US, V145, P778, DOI 10.1016/j.jpeds.2004.08.022
   Siow JYM, 2017, GERONTOLOGIST, V57, pE75, DOI 10.1093/geront/gnw198
   Tanco K, 2017, PALLIAT SUPPORT CARE, V15, P110, DOI 10.1017/S1478951516000079
   Taylor RH, 1999, J AAPOS, V3, P308, DOI 10.1016/S1091-8531(99)70028-5
   Webb C, 1998, SCHIZOPHR RES, V34, P169
   Yu DSF, 2018, INT J NURS STUD, V79, P1, DOI 10.1016/j.ijnurstu.2017.10.008
   ZARIT SH, 1980, GERONTOLOGIST, V20, P649, DOI 10.1093/geront/20.6.649
   Zenlea IS, 2017, CLIN OBES, V7, P300, DOI 10.1111/cob.12202
NR 38
TC 10
Z9 10
U1 2
U2 5
PU HINDAWI LTD
PI LONDON
PA ADAM HOUSE, 3RD FLR, 1 FITZROY SQ, LONDON, W1T 5HF, ENGLAND
SN 2090-004X
EI 2090-0058
J9 J OPHTHALMOL
JI J. Ophthalmol.
PD AUG 26
PY 2019
VL 2019
AR 6980208
DI 10.1155/2019/6980208
PG 7
WC Ophthalmology
WE Science Citation Index Expanded (SCI-EXPANDED); Social Science Citation Index (SSCI)
SC Ophthalmology
GA IX8CK
UT WOS:000485912400001
PM 31534796
OA Green Submitted, Green Published, gold
DA 2025-03-30
ER

PT J
AU Tokko, HA
   Hussain, F
   Al-Awadi, A
   Mei, F
   Zeiter, JH
   Kim, C
   Tannir, JR
   Shukairy, A
   Juzych, MS
   McDermott, ML
   Nassiri, N
   Hughes, BA
AF Tokko, Hassan A.
   Hussain, Farhan
   Al-Awadi, Ahmad
   Mei, Frank
   Zeiter, John H.
   Kim, Chaesik
   Tannir, Justin R.
   Shukairy, Aman
   Juzych, Mark S.
   McDermott, Mark L.
   Nassiri, Nariman
   Hughes, Bret A.
TI Factors Associated with the Development of Posterior Capsule
   Opacification Requiring Yttrium Aluminum Garnet Capsulotomy
SO OPTOMETRY AND VISION SCIENCE
LA English
DT Article
ID CATARACT-SURGERY; INTRAOCULAR-LENS; LASER CAPSULOTOMY; IMPLANTATION;
   PHACOEMULSIFICATION; EXTRACTION; RATES; SHARP; EYES
AB PURPOSE The purpose of this study was to investigate risk factors associated with development of clinically significant posterior capsule opacification requiring yttrium aluminum garnet (YAG) capsulotomy. METHODS Medical records of patients (>= 18 years) who underwent cataract surgery between January 1, 2011, and March 31, 2014, at Kresge Eye Institute were reviewed. Three hundred eyes requiring YAG capsulotomy up to 3 years after cataract surgery were included in the YAG capsulotomy group. Three hundred eyes not requiring YAG capsulotomy up to 3 years after cataract surgery were selected via age-matched simple randomization (control group). RESULTS The YAG capsulotomy group included patients with younger age (65.8 +/- 11.3 vs. 70.1 +/- 10.6 years, P < .001), more men (42.67 vs. 34.67%, P = .04), fewer patients with hypertension (73.00 vs. 83.00%, P < .001), and more patients with hydrophilic intraocular lenses (74.67 vs. 47.00%, P < .001). Logistic regression analysis demonstrated a negative association between YAG capsulotomy and age (coefficient, -0.04; 95% confidence interval [CI], 0.95 to 0.98; P < .001) and hydrophobic intraocular lenses (coefficient, -1.50; 95% CI, 0.15 to 0.33; P < .001), and a positive association with presence of glaucoma (coefficient, 0.88; 95% CI, 1.39 to 4.17; P = .002). Elapsed time to YAG capsulotomy was sooner in patients with a history of uveitis (95% CI, 5.10 to 9.70 months; P = .02) and insertion of hydrophilic intraocular lenses (95% CI, 18.67 to 21.57 months; P < .001). CONCLUSIONS Results of this study suggest that development of visually significant posterior capsule opacification is associated with younger age, glaucoma, and hydrophilic intraocular lenses, and it occurs earlier among those with hydrophilic intraocular lenses and a history of uveitis.
C1 [Tokko, Hassan A.; Hussain, Farhan; Al-Awadi, Ahmad; Mei, Frank] Wayne State Univ, Sch Med, Detroit, MI USA.
   [Zeiter, John H.; Kim, Chaesik; Tannir, Justin R.; Shukairy, Aman; Juzych, Mark S.; McDermott, Mark L.; Nassiri, Nariman; Hughes, Bret A.] Wayne State Univ, Sch Med, Kresge Eye Inst, Detroit, MI 48201 USA.
C3 Wayne State University; Wayne State University
RP Nassiri, N (corresponding author), Wayne State Univ, Sch Med, Kresge Eye Inst, Detroit, MI 48201 USA.
EM nariman.nassiri@wayne.edu
OI Mei, Frank/0000-0001-7912-9664
FU Research to Prevent Blindness [410890]
FX Research to Prevent Blindness (410890).
CR Apple DJ, 2001, OPHTHALMOLOGY, V108, P505, DOI 10.1016/S0161-6420(00)00589-3
   Apple DJ, 2000, J CATARACT REFR SURG, V26, P180, DOI 10.1016/S0886-3350(99)00353-3
   Aslam TM, 2003, SURV OPHTHALMOL, V48, P594, DOI 10.1016/j.survophthal.2003.08.002
   Baheti U, 2012, SAUDI J OPHTHALMOL, V26, P55, DOI 10.1016/j.sjopt.2011.10.003
   Boulware LE, 2003, PUBLIC HEALTH REP, V118, P358, DOI 10.1016/S0033-3549(04)50262-5
   Buehl W, 2008, J CATARACT REFR SURG, V34, P1976, DOI 10.1016/j.jcrs.2008.07.029
   Chen J, 2016, MED CARE, V54, P140, DOI 10.1097/MLR.0000000000000467
   Cheng JW, 2007, AM J OPHTHALMOL, V143, P428, DOI 10.1016/j.ajo.2006.11.045
   Dana MR, 1997, OPHTHALMOLOGY, V104, P1387, DOI 10.1016/S0161-6420(97)30126-2
   Dholakia SA, 2005, J CATARACT REFR SURG, V31, P1327, DOI 10.1016/j.jcrs.2004.11.044
   Ebihara Y, 2006, J CATARACT REFR SURG, V32, P1184, DOI 10.1016/j.jcrs.2006.01.100
   Estafanous MFG, 2001, AM J OPHTHALMOL, V131, P620, DOI 10.1016/S0002-9394(00)00909-0
   Findl O, 2005, OPHTHALMOLOGY, V112, P67, DOI 10.1016/j.ophtha.2004.07.032
   Hayashi K, 2002, AM J OPHTHALMOL, V134, P10, DOI 10.1016/S0002-9394(02)01461-7
   Heatley CJ, 2005, J CATARACT REFR SURG, V31, P718, DOI 10.1016/j.jcrs.2004.08.060
   JAMAL SA, 1993, J CATARACT REFR SURG, V19, P333, DOI 10.1016/S0886-3350(13)80301-X
   Kruger AJ, 2000, J CATARACT REFR SURG, V26, P566, DOI 10.1016/S0886-3350(00)00323-0
   Küçüksümer Y, 2000, J CATARACT REFR SURG, V26, P1176, DOI 10.1016/S0886-3350(00)00583-6
   Kugelberg M, 2008, ACTA OPHTHALMOL, V86, P533, DOI 10.1111/j.1600-0420.2007.01094.x
   Kugelberg M, 2006, J CATARACT REFR SURG, V32, P1627, DOI 10.1016/j.jcrs.2006.05.011
   Liu CSC, 1996, INVEST OPHTH VIS SCI, V37, P906
   Maedel S, 2017, COCHRANE DB SYST REV, DOI 10.1002/14651858.CD012516
   MCDONNELL PJ, 1983, OPHTHALMOLOGY, V90, P1548
   Moulick P S, 2009, Med J Armed Forces India, V65, P225, DOI 10.1016/S0377-1237(09)80008-7
   Nekolova J, 2008, Cesk Slov Oftalmol, V64, P193
   Praveen MR, 2014, EYE, V28, P720, DOI 10.1038/eye.2014.60
   Raj Shetal M, 2007, Int J Biomed Sci, V3, P237
   Sharon Y, 2017, INDIAN J OPHTHALMOL, V65, P144, DOI 10.4103/ijo.IJO_933_16
   Thylefors B, 2002, OPHTHALMIC EPIDEMIOL, V9, P83, DOI 10.1076/opep.9.2.83.1523
   Wakamatsu TH, 2011, J CATARACT REFR SURG, V37, P258, DOI 10.1016/j.jcrs.2010.08.048
   Wormstone IM, 1997, INVEST OPHTH VIS SCI, V38, P396
   Wu S, 2018, J OPHTHALMOL, V2018, DOI 10.1155/2018/9089285
   Zaczek A, 1999, J CATARACT REFR SURG, V25, P233, DOI 10.1016/S0886-3350(99)80132-1
NR 33
TC 10
Z9 11
U1 0
U2 1
PU LIPPINCOTT WILLIAMS & WILKINS
PI PHILADELPHIA
PA TWO COMMERCE SQ, 2001 MARKET ST, PHILADELPHIA, PA 19103 USA
SN 1040-5488
EI 1538-9235
J9 OPTOMETRY VISION SCI
JI Optom. Vis. Sci.
PD JUL
PY 2019
VL 96
IS 7
BP 492
EP 499
DI 10.1097/OPX.0000000000001396
PG 8
WC Ophthalmology
WE Science Citation Index Expanded (SCI-EXPANDED)
SC Ophthalmology
GA IH1NB
UT WOS:000474256500005
PM 31274737
DA 2025-03-30
ER

PT J
AU Chen, Q
   Zhao, B
   Wang, MY
   Chen, XY
   Li, D
   Jiang, XQ
   Tian, JH
   Liu, YJ
AF Chen, Qiang
   Zhao, Bin
   Wang, Meng-ya
   Chen, Xue-yu
   Li, Dong
   Jiang, Xin-quan
   Tian, Jing-hui
   Liu, Yong-jun
TI Associations between the red blood cell distribution width and primary
   angle-closure glaucoma: a potential for disease prediction
SO EPMA JOURNAL
LA English
DT Article
DE Primary angle-closure glaucoma; Red blood cell distribution width;
   Patient stratification; Recommendation; Laboratory medicine; Oxidative
   stress; Inflammation; Endothelial dysfunction; Individualised patient
   profile; Predictive preventive personalised medicine
ID OPTICAL COHERENCE TOMOGRAPHY; FLAMMER SYNDROME; AQUEOUS-HUMOR; PRESSURE;
   FLOW; MARKERS; STRESS
AB The red blood cell distribution width (RDW) is a simple and inexpensive laboratory parameter that can be linked to oxidative stress, inflammation and microvascular flow resistance. For this research, we performed a large-sample case-control study to describe the relationships between the RDW and primary angle-closure glaucoma (PACG). A total of 1191 PACG patients (422 males and 769 females), who were divided into mild, moderate and severe PACG groups, and 982 healthy controls (344 males and 638 females) were recruited between January 2008 and June 2018. Detailed eye and physical examinations were performed for each subject. Based on the laboratory results, the mean RDW was significantly higher (p<0.001) in the PACG group (13.01 +/- 0.82%) than in the control group (12.65 +/- 0.53%). Moreover, the mean RDW level was lower (p<0.05) in the mild PACG group than in the moderate and severe PACG groups. The Pearson correlation analyses showed significant positive correlations between the mean deviation and the RDW (r=0.141, p<0.001) and the intraocular pressure and the RDW (r=0.085, p=0.004). After adjusting for the confounding factors, the logistic regression analyses indicated that the odds ratio for the PACG group was 2.318 (p<0.001, 95% confidence interval 1.997, 2.690) when compared to the control group. Additionally, an increased RDW was associated with the PACG severity, and this trend was also observed in the gender and age subgroups. In summary, the results of our study showed that an elevated RDW was associated with PACG and its severity. If future studies confirm this relationship, the use of an RDW assessment may help to predict the PACG severity in each patient in order to better customise effective prevention treatments.
C1 [Chen, Qiang; Chen, Xue-yu; Li, Dong; Jiang, Xin-quan; Tian, Jing-hui] Taishan Med Univ, Sch Publ Hlth, Tai An 271016, Shandong, Peoples R China.
   [Zhao, Bin] Taishan Med Univ, Affiliated Hosp, Dept Ophthalmol, Tai An 271000, Shandong, Peoples R China.
   [Wang, Meng-ya] Feicheng Peoples Hosp, Dept Nursing, Feicheng 271600, Shandong, Peoples R China.
   [Liu, Yong-jun] Taian City Cent Hosp, Dept Ophthalmol, 29 Longtan Rd, Tai An 271000, Shandong, Peoples R China.
C3 Shandong First Medical University & Shandong Academy of Medical
   Sciences; Shandong First Medical University & Shandong Academy of
   Medical Sciences
RP Liu, YJ (corresponding author), Taian City Cent Hosp, Dept Ophthalmol, 29 Longtan Rd, Tai An 271000, Shandong, Peoples R China.
EM lyjkmm@163.com
RI chen, qiang/JXY-6982-2024
FU National Natural Science Foundation of China [31500148]
FX This work was supported by the National Natural Science Foundation of
   China (No. 31500148).
CR Akpinar I, 2014, J CARDIOL, V63, P112, DOI 10.1016/j.jjcc.2013.07.010
   Alattar FT, 2016, IJC HEART VASC, V10, P13, DOI 10.1016/j.ijcha.2015.08.001
   Benoist G, 2016, PLOS ONE, V11, DOI 10.1371/journal.pone.0155556
   Binggeli T, 2018, EPMA J, V9, P387, DOI 10.1007/s13167-018-0155-5
   Cherecheanu AP, 2013, CURR OPIN PHARMACOL, V13, P36, DOI 10.1016/j.coph.2012.09.003
   Chidlow G, 2017, FRONT NEUROSCI-SWITZ, V11, DOI 10.3389/fnins.2017.00478
   Duvesh R, 2017, CURR EYE RES, V42, P1608, DOI 10.1080/02713683.2017.1362003
   Flammer J, 2017, EPMA J, V8, P75, DOI 10.1007/s13167-017-0090-x
   Garofoli F, 2014, HEMATOLOGY, V19, P365, DOI 10.1179/1607845413Y.0000000141
   Golubnitschaja O, 2016, EPMA J, V7, DOI 10.1186/s13167-016-0072-4
   Golubnitschaja O, 2012, EPMA J, V3, DOI 10.1186/1878-5085-3-14
   Goyal A, 2014, CURR EYE RES, V39, P823, DOI 10.3109/02713683.2011.556299
   Hafez AS, 2003, OPHTHALMOLOGY, V110, P201, DOI 10.1016/S0161-6420(02)01716-5
   Hagan S, 2016, EPMA J, V7, DOI 10.1186/s13167-016-0065-3
   Hondur G, 2017, INVEST OPHTH VIS SCI, V58, P4078, DOI 10.1167/iovs.17-22242
   Jonas JB, 2017, LANCET, V390, P2183, DOI 10.1016/S0140-6736(17)31469-1
   Kiefer CR, 2000, CURR OPIN HEMATOL, V7, P113, DOI 10.1097/00062752-200003000-00007
   Kimura A, 2017, OXID MED CELL LONGEV, V2017, DOI 10.1155/2017/2817252
   Kurysheva NI, 2018, EPMA J, V9, P35, DOI 10.1007/s13167-017-0124-4
   Li SJ, 2017, ONCOTARGET, V8, P68984, DOI 10.18632/oncotarget.16571
   Lippi G, 2009, ARCH PATHOL LAB MED, V133, P628, DOI 10.1043/1543-2165-133.4.628
   Liu XJ, 2016, J APPL PHYS, V120, DOI 10.1063/1.4963288
   Montagnana M, 2016, ANN TRANSL MED, V4, DOI 10.21037/atm.2016.10.50
   Mustur D, 2017, EPMA J, V8, P339, DOI 10.1007/s13167-017-0105-7
   Patel KV, 2010, J GERONTOL A-BIOL, V65, P258, DOI 10.1093/gerona/glp163
   Pinto LA, 2016, ACTA OPHTHALMOL, V94, P592, DOI 10.1111/aos.12962
   Rao HL, 2017, BRIT J OPHTHALMOL, V101, P1066, DOI 10.1136/bjophthalmol-2016-309377
   Rao HL, 2017, AM J OPHTHALMOL, V177, P106, DOI 10.1016/j.ajo.2017.02.020
   Sabel BA, 2018, EPMA J, V9, P133, DOI 10.1007/s13167-018-0136-8
   Salvagno GL, 2015, CRIT REV CL LAB SCI, V52, P86, DOI 10.3109/10408363.2014.992064
   Semba RD, 2010, CLIN NUTR, V29, P600, DOI 10.1016/j.clnu.2010.03.001
   Song PG, 2017, J GLOB HEALTH, V7, DOI 10.7189/jogh.07.020705
   Su WW, 2008, OPHTHALMOLOGY, V115, P1173, DOI 10.1016/j.ophtha.2007.10.026
   Sun XH, 2017, PROG RETIN EYE RES, V57, P26, DOI 10.1016/j.preteyeres.2016.12.003
   Tajuddin SM, 2017, J TRANSL MED, V15, DOI 10.1186/s12967-017-1313-6
   Takahashi G, 2016, J GLAUCOMA, V25, pE150, DOI 10.1097/IJG.0000000000000221
   Tonelli M, 2008, CIRCULATION, V117, P163, DOI 10.1161/CIRCULATIONAHA.107.727545
   Vahedian Z, 2017, EPMA J, V8, P187, DOI 10.1007/s13167-017-0093-7
   Verma S, 2017, OPHTHALMOLOGY, V124, P1065, DOI 10.1016/j.ophtha.2017.02.027
   Wang YY, 2018, BIOSCIENCE REP, V38, DOI 10.1042/BSR20181411
   Yamada Y, 2018, J GLAUCOMA RELATIONS
   Zhang SH, 2017, AM J OPHTHALMOL, V182, P194, DOI 10.1016/j.ajo.2017.07.024
NR 42
TC 10
Z9 10
U1 0
U2 9
PU SPRINGER INT PUBL AG
PI CHAM
PA GEWERBESTRASSE 11, CHAM, CH-6330, SWITZERLAND
SN 1878-5077
EI 1878-5085
J9 EPMA J
JI EPMA J.
PD JUN
PY 2019
VL 10
IS 2
BP 185
EP 193
DI 10.1007/s13167-019-00166-1
PG 9
WC Medicine, General & Internal; Medicine, Research & Experimental
WE Science Citation Index Expanded (SCI-EXPANDED)
SC General & Internal Medicine; Research & Experimental Medicine
GA IE1WB
UT WOS:000472175400008
PM 31258822
OA Bronze, Green Published
DA 2025-03-30
ER

PT J
AU Zhuang, WJ
   Wang, SL
   Hao, J
   Xu, MY
   Chi, H
   Piao, SY
   Ma, JQ
   Zhang, XL
   Ha, SP
AF Zhuang, Wenjuan
   Wang, Shaolin
   Hao, Juan
   Xu, Manyun
   Chi, Hao
   Piao, Shunyu
   Ma, Jianqing
   Zhang, Xiaolong
   Ha, Shaoping
TI Genotype-ocular biometry correlation analysis of eight primary angle
   closure glaucoma susceptibility loci in a cohort from Northern China
SO PLOS ONE
LA English
DT Article
ID GENOME-WIDE ASSOCIATION; POPULATION; EPIDEMIOLOGY
AB Purpose
   Recent genome-wide association studies (GWAS) have verified eight genetic loci that were significantly associated with primary angle-closure glaucoma (PACG). The present study investigated whether these variants are associated with the ocular biometric parameters of anterior chamber depth (ACD) and axial length (AL) in a northern Chinese population, as well as whether there were differences in the association of genetic markers in our cohort based on ethnicity.
   Methods
   A case-control association study of 500 patients and 720 controls was undertaken. All individuals were genotyped for eight single nucleotide polymorphisms (SNPs) (rs11024102 in PLEKHA7, rs3753841 in COL11A1, rs1015213 located between PCMTD1 and ST18, rs3816415 in EPDR1, rs1258267 in CHAT, rs736893 in GLIS3, rs7494379 in FERMT2, and rs3739821 mapping between DPM2 and FAM102A) using an improved multiplex ligation detection reaction (iMLDR) technique. Allelic and genotypic frequency differences were evaluated using a logistic regression model. Generalized estimation equation (GEE) analysis was conducted for association testing between genotypes and ocular biometric parameters. False discovery rate (FDR) correction for multiple comparisons was employed, and the statistical power was calculated via power and sample size calculation.
   Results
   Four of the eight SNPs, rs3753841, rs1258267, rs736893 and rs7494379, were associated with PACG (p = 0.007, 0.0016, 0.0045, 0.045, respectively), and only rs3753841, rs1258267 and rs736893 surpassed the FDR correction. For subgroup analysis, only rs1258267 could withstand multiple testing correction in the Han nationality (p = 0.00571). In the GEE tests, rs3753841, rs1258267 and rs736893 were found to be nominally associated with ACD (p = 0.023, 0.016, 0.01, respectively). However, these associations could not survive FDR correction.
   Conclusions
   The SNP rs3753841 in COL11A1, rs1258267 in CHAT and rs736893 in GLIS3 are associated with PACG in northern Chinese people, and the association of genetic markers manifests a tendency of ethnic diversity. Larger population-based studies are warranted to reveal additional PACG loci and ethnic aspects of PACG.
C1 [Zhuang, Wenjuan; Wang, Shaolin; Xu, Manyun; Zhang, Xiaolong; Ha, Shaoping] Northwest Univ Nationalities, Peoples Hosp Ningxia Hui Autonomous Reg, Ningxia Eye Hosp, Affiliated Hosp 1, Yinchuan, Peoples R China.
   [Wang, Shaolin; Piao, Shunyu] Ningxia Med Univ, Clin Med Coll, Yinchuan, Peoples R China.
   [Hao, Juan] Taiyuan Cent Hosp, Dept Ophthalmol, Taiyuan, Shanxi, Peoples R China.
   [Chi, Hao] Jinan Univ, Shandong Acad Med Sci, Jinan, Shandong, Peoples R China.
   [Ma, Jianqing] Wuzhong Peoples Hosp, Dept Ophthalmol, Wuzhong, Peoples R China.
C3 Northwest Minzu University; Ningxia Medical University; Shanxi Medical
   University; University of Jinan; Shandong First Medical University &
   Shandong Academy of Medical Sciences
RP Zhuang, WJ (corresponding author), Northwest Univ Nationalities, Peoples Hosp Ningxia Hui Autonomous Reg, Ningxia Eye Hosp, Affiliated Hosp 1, Yinchuan, Peoples R China.
EM zh_wenj@163.com
RI Chen, Yu-Ju/E-9481-2015; Zhuang, Wenjuan/G-2784-2010; Zhang,
   Xiaolong/AAX-3276-2020
FU National Basic Research Program of China [81460093]; Ningxia Nature
   Science Funding from the Department of Science and technology of Ningxia
   Hui Autonomous Region [NZ16194]
FX This work was supported by grants from the National Basic Research
   Program of China (Program #81460093 to WZ) and Ningxia Nature Science
   Funding (Grant- NZ16194 to WZ) from the Department of Science and
   technology of Ningxia Hui Autonomous Region. The funder had no role in
   the study design, data collection and analysis, decision to publish, or
   preparation of the manuscript.
CR ALSBIRK PH, 1976, ACTA OPHTHALMOL, P5
   Amerasinghe N, 2011, OPHTHALMOLOGY, V118, P480, DOI 10.1016/j.ophtha.2010.06.043
   Awadalla MS, 2013, PLOS ONE, V8, DOI 10.1371/journal.pone.0067903
   BENJAMINI Y, 1995, J R STAT SOC B, V57, P289, DOI 10.1111/j.2517-6161.1995.tb02031.x
   CONGDON N, 1992, SURV OPHTHALMOL, V36, P411, DOI 10.1016/S0039-6257(05)80022-0
   Foster PJ, 2002, BRIT J OPHTHALMOL, V86, P238, DOI 10.1136/bjo.86.2.238
   Foster PJ, 1996, ARCH OPHTHALMOL-CHIC, V114, P1235, DOI 10.1001/archopht.1996.01100140435011
   Hanley JA, 2003, AM J EPIDEMIOL, V157, P364, DOI 10.1093/aje/kwf215
   He MG, 2008, INVEST OPHTH VIS SCI, V49, P81, DOI 10.1167/iovs.07-1052
   Khor CC, 2016, NAT GENET, V48, P556, DOI 10.1038/ng.3540
   Kim YS, 2003, NUCLEIC ACIDS RES, V31, P5513, DOI 10.1093/nar/gkg776
   Lavanya R, 2008, ARCH OPHTHALMOL-CHIC, V126, P686, DOI 10.1001/archopht.126.5.686
   LOWE R F, 1973, Transactions of the Ophthalmological Society of New Zealand, V25, P81
   LOWE RF, 1972, BRIT J OPHTHALMOL, V56, P13, DOI 10.1136/bjo.56.1.13
   LOWE RF, 1970, BRIT J OPHTHALMOL, V54, P161, DOI 10.1136/bjo.54.3.161
   Nongpiur ME, 2018, OPHTHALMOLOGY, V125, P664, DOI 10.1016/j.ophtha.2017.11.016
   Nongpiur ME, 2014, PLOS GENET, V10, DOI 10.1371/journal.pgen.1004089
   Quigley HA, 2006, BRIT J OPHTHALMOL, V90, P262, DOI 10.1136/bjo.2005.081224
   Vithana EN, 2012, NAT GENET, V44, P1142, DOI 10.1038/ng.2390
   Wang NL, 2002, CHINESE MED J-PEKING, V115, P1706
   Wright C, 2016, ACTA OPHTHALMOL, V94, P217, DOI 10.1111/aos.12784
   ZEGER SL, 1988, BIOMETRICS, V44, P1049, DOI 10.2307/2531734
NR 22
TC 10
Z9 10
U1 0
U2 1
PU PUBLIC LIBRARY SCIENCE
PI SAN FRANCISCO
PA 1160 BATTERY STREET, STE 100, SAN FRANCISCO, CA 94111 USA
SN 1932-6203
J9 PLOS ONE
JI PLoS One
PD NOV 6
PY 2018
VL 13
IS 11
AR e0206935
DI 10.1371/journal.pone.0206935
PG 9
WC Multidisciplinary Sciences
WE Science Citation Index Expanded (SCI-EXPANDED)
SC Science & Technology - Other Topics
GA GZ4NU
UT WOS:000449374000031
PM 30399154
OA gold, Green Published, Green Submitted
DA 2025-03-30
ER

PT J
AU Treder, M
   Eter, N
AF Treder, M.
   Eter, N.
TI Deep learning and neuronal networks in ophthalmology. Applications in
   the field of optical coherence tomography
SO OPHTHALMOLOGE
LA German
DT Article
DE Machine learning; Macular edema; Glaucoma; Imaging; Future potential
ID CONVOLUTIONAL NEURAL-NETWORKS; DIABETIC MACULAR EDEMA; OCT IMAGES;
   GLAUCOMA DIAGNOSIS; SEGMENTATION; CLASSIFICATION; DEGENERATION; MODEL;
   AMD
AB Deep learning is increasingly becoming the focus of various imaging methods in medicine. Due to the large number of different imaging modalities, ophthalmology is particularly suitable for this field of application. This article gives ageneral overview on the topic of deep learning and its current applications in the field of optical coherence tomography. For the benefit of the reader it focuses on the clinical rather than the technical aspects.
C1 [Treder, M.; Eter, N.] Univ Klinikum Munster, Augenklin, Albert Schweitzer Campus 1,Gebaude D15, D-48149 Munster, Germany.
RP Treder, M (corresponding author), Univ Klinikum Munster, Augenklin, Albert Schweitzer Campus 1,Gebaude D15, D-48149 Munster, Germany.
EM maximilian.treder@ukmuenster.de
OI Eter, Nicole/0000-0001-5617-346X
CR Angermueller C, 2016, MOL SYST BIOL, V12, DOI 10.15252/msb.20156651
   [Anonymous], 2013, STELLUNGNAHME DTSCH
   Aslam TM, 2018, AM J OPHTHALMOL, V185, P94, DOI 10.1016/j.ajo.2017.10.015
   Belghith A, 2014, IEEE ENG MED BIO, P3869, DOI 10.1109/EMBC.2014.6944468
   Burlina P, 2017, COMPUT BIOL MED, V82, P80, DOI 10.1016/j.compbiomed.2017.01.018
   Devalla SK, 2018, INVEST OPHTH VIS SCI, V59, P63, DOI 10.1167/iovs.17-22617
   ElTanboly A, 2017, MED PHYS, V44, P914, DOI 10.1002/mp.12071
   Fang LY, 2017, BIOMED OPT EXPRESS, V8, P2732, DOI 10.1364/BOE.8.002732
   Garcia-Martin E, 2015, SEMIN OPHTHALMOL, V30, P11, DOI 10.3109/08820538.2013.810277
   Grewal DS, 2008, EUR J OPHTHALMOL, V18, P915, DOI 10.1177/112067210801800610
   Helmholtz H., 1851, Beschreibung eines Augenspiegels zur Untersuchung der Netzhaut im lebenden Auge
   HUANG D, 1991, SCIENCE, V254, P1178, DOI 10.1126/science.1957169
   Huang M, 2005, INVEST OPHTH VIS SCI, V46, P1786, DOI [10.1167/iovs.04-0954, DOI 10.1167/IOVS.04-0954]
   Ji ZX, 2018, TRANSL VIS SCI TECHN, V7, DOI 10.1167/tvst.7.1.1
   Karri SPK, 2017, BIOMED OPT EXPRESS, V8, P579, DOI 10.1364/BOE.8.000579
   Lakhani P, 2017, RADIOLOGY, V284, P574, DOI 10.1148/radiol.2017162326
   Lam C, 2018, INVEST OPHTH VIS SCI, V59, P590, DOI 10.1167/iovs.17-22721
   Larrosa JM, 2015, J GLAUCOMA, V24, P672, DOI 10.1097/IJG.0000000000000071
   Lee CS, 2017, BIOMED OPT EXPRESS, V8, P3440, DOI 10.1364/BOE.8.003440
   Liefers B, 2017, BIOMED OPT EXPRESS, V8, P5160, DOI 10.1364/BOE.8.005160
   Litjens G, 2017, MED IMAGE ANAL, V42, P60, DOI 10.1016/j.media.2017.07.005
   Meiendresch O, 2014, SCHICHT SCHICHT ERKE
   Muhammad H, 2017, J GLAUCOMA, V26, P1086, DOI 10.1097/IJG.0000000000000765
   Murugeswari S, 2017, IRISH J MED SCI, V186, P929, DOI 10.1007/s11845-017-1598-8
   Naithani P, 2007, INVEST OPHTH VIS SCI, V48, P3138, DOI 10.1167/iovs.06-1407
   Niwas SI, 2016, COMPUT METH PROG BIO, V130, P13, DOI 10.1016/j.cmpb.2016.03.011
   Niwas SI, 2016, COMPUT METH PROG BIO, V130, P65, DOI 10.1016/j.cmpb.2016.03.018
   Niwas SI, 2016, IEEE J BIOMED HEALTH, V20, P343, DOI 10.1109/JBHI.2014.2387207
   Prahs P, 2018, GRAEF ARCH CLIN EXP, V256, P91, DOI 10.1007/s00417-017-3839-y
   Schlegl T., 2017, Ophthalmology
   Scholtz S, 2011, SPEKTRUM AUGENHEILKD, V25, P204, DOI 10.1007/s00717-011-0016-2
   Somfai G, 2014, BMC BIOINFORMATICS
   Treder M, 2018, GRAEF ARCH CLIN EXP, V256, P259, DOI 10.1007/s00417-017-3850-3
   Venhuizen FG, 2017, BIOMED OPT EXPRESS, V8, P3292, DOI 10.1364/BOE.8.003292
   Xu YW, 2013, IEEE ENG MED BIO, P7380, DOI 10.1109/EMBC.2013.6611263
   Xu YP, 2017, BIOMED OPT EXPRESS, V8, P4061, DOI 10.1364/BOE.8.004061
NR 36
TC 10
Z9 10
U1 3
U2 30
PU SPRINGER HEIDELBERG
PI HEIDELBERG
PA TIERGARTENSTRASSE 17, D-69121 HEIDELBERG, GERMANY
SN 0941-293X
EI 1433-0423
J9 OPHTHALMOLOGE
JI Ophthalmologe
PD SEP
PY 2018
VL 115
IS 9
BP 714
EP 721
DI 10.1007/s00347-018-0706-0
PG 8
WC Ophthalmology
WE Science Citation Index Expanded (SCI-EXPANDED)
SC Ophthalmology
GA GS6TI
UT WOS:000443831600004
PM 29675699
DA 2025-03-30
ER

PT J
AU Na, KH
   Yoo, CK
   Park, JH
   Kim, YY
AF Na, Kun-Hoo
   Yoo, Chungkwon
   Park, Ji-Hye
   Kim, Yong Yeon
TI Eye Drop Dispenser Type and Medication Possession Ratio in Patients With
   Glaucoma: Single-Use Containers Versus Multiple-Use Bottles
SO AMERICAN JOURNAL OF OPHTHALMOLOGY
LA English
DT Article
ID PATIENTS PRESCRIBED EYEDROPS; HEALTH-CARE-SYSTEM; OCULAR SYMPTOMS;
   ADHERENCE; NONCOMPLIANCE; THERAPY; HYPERTENSION; ASSOCIATION;
   PERSISTENCY; BARRIERS
AB PURPOSE: To determine whether the consumption of topical glaucoma medication is influenced by the type of eye drop dispenser.
   DESIGN: Retrospective cohort study.
   METHODS: We examined 366 patients with open-angle glaucoma or ocular hypertension who were bilaterally treated with 0.0015% tafluprost or 2% dorzolamide/0.5% timolol fixed combination (DTFC). The patients were grouped by the type of dispenser and content of eye drops used: (1) tafluprost in bottles (T-Bottle group); (2) tafluprost in unit-dose pipettes (T-Unit group); (3) DTFC in bottles (C-Bottle group); and (4) DTFC in unit-dose pipettes (C-Unit group). We evaluated the medication possession ratio (MPR) among groups, and factors associated with over-consumption (MPR > 1.2) or under-consumption (MPR < 0.8) in multinomial logistic regression.
   RESULTS: The mean MPR was 1.49 (range, 0.69-2.91) in the T-Bottle group, 0.91 (range, 0.32-1.27) in the T-Unit group, 1.25 (range, 0.51-2.60) in the C-Bottle group, and 0.96 (range, 0.36-1.60) in the C-Unit group. The Bottle groups demonstrated higher mean values and wider ranges of MPR compared to the Unit groups. The MPR interval at which the largest number of patients were found was 1.0-1.4 in the Bottle groups and 0.8-1.2 in the Unit groups. Bottle-type dispenser (odds ratio [OR] 64.02), tafluprost medication (OR 2.84), and older age (OR 1.03) were associated with over-consumption, whereas no factor was correlated with under-consumption.
   CONCLUSIONS: The type of eye drop dispenser affects the consumption of glaucoma medication. Physicians should consider the type of eye drop dispenser when assessing glaucoma medication adherence. ((c) 2018 Elsevier Inc. All rights reserved.)
C1 [Na, Kun-Hoo; Yoo, Chungkwon; Park, Ji-Hye; Kim, Yong Yeon] Korea Univ, Dept Ophthalmol, Coll Med, 126-1 Anam Dong 5-ga, Seoul 136705, South Korea.
C3 Korea University; Korea University Medicine (KU Medicine)
RP Yoo, CK (corresponding author), Korea Univ, Dept Ophthalmol, Coll Med, 126-1 Anam Dong 5-ga, Seoul 136705, South Korea.
EM ckyoomd@korea.ac.kr
RI Yoo, Chungkwon/AAJ-6270-2020
OI na, geonhu/0009-0000-4806-1353; Yoo, Chungkwon/0000-0003-4564-4400
CR Ammar DA, 2011, MOL VIS, V17, P1806
   Andrade SE, 2006, PHARMACOEPIDEM DR S, V15, P565, DOI 10.1002/pds.1230
   Castel OC, 2014, FAM PRACT, V31, P453, DOI 10.1093/fampra/cmu031
   CHARLSON ME, 1987, J CHRON DIS, V40, P373, DOI 10.1016/0021-9681(87)90171-8
   Friedman DS, 2008, OPHTHALMOLOGY, V115, P1320, DOI 10.1016/j.ophtha.2007.11.023
   Friedman DS, 2007, INVEST OPHTH VIS SCI, V48, P5052, DOI 10.1167/iovs.07-0290
   GURWITZ JH, 1993, AM J PUBLIC HEALTH, V83, P711, DOI 10.2105/AJPH.83.5.711
   Haynes RB, 2002, JAMA-J AM MED ASSOC, V288, P2880, DOI 10.1001/jama.288.22.2880
   Jaenen N, 2007, EUR J OPHTHALMOL, V17, P341, DOI 10.1177/112067210701700311
   Konstas AGP, 2013, BRIT J OPHTHALMOL, V97, P1510, DOI 10.1136/bjophthalmol-2012-303026
   MacLaughlin EJ, 2005, DRUG AGING, V22, P231, DOI 10.2165/00002512-200522030-00005
   Newman-Casey PA, 2015, OPHTHALMOLOGY, V122, P1308, DOI 10.1016/j.ophtha.2015.03.026
   Ngan R, 2007, AM J OPHTHALMOL, V144, P310, DOI 10.1016/j.ajo.2007.04.005
   Nordstrom BL, 2005, AM J OPHTHALMOL, V140, P598, DOI 10.1016/j.ajo.2005.04.051
   PATEL SC, 1995, OPHTHALMIC SURG LAS, V26, P233
   Pisella PJ, 2002, BRIT J OPHTHALMOL, V86, P418, DOI 10.1136/bjo.86.4.418
   Quan HD, 2005, MED CARE, V43, P1130, DOI 10.1097/01.mlr.0000182534.19832.83
   Quigley HA, 2006, BRIT J OPHTHALMOL, V90, P262, DOI 10.1136/bjo.2005.081224
   Reardon G, 2003, CLIN THER, V25, P1172, DOI 10.1016/S0149-2918(03)80074-7
   Sleath B, 2011, OPHTHALMOLOGY, V118, P2398, DOI 10.1016/j.ophtha.2011.05.013
   Stolpe Samuel, 2016, J Manag Care Spec Pharm, V22, P1224
   Stroupe KT, 2006, PHARMACOTHERAPY, V26, P779, DOI 10.1592/phco.26.6.779
   Stroupe KT, 2000, J AM GERIATR SOC, V48, P760, DOI 10.1111/j.1532-5415.2000.tb04750.x
   Taylor SA, 2002, J OCUL PHARMACOL TH, V18, P401, DOI 10.1089/10807680260362687
   Tsai JC, 2009, OPHTHALMOLOGY, V116, pS30, DOI 10.1016/j.ophtha.2009.06.024
   Tsai JC, 2003, J GLAUCOMA, V12, P393, DOI 10.1097/00061198-200310000-00001
   Watanabe JH, 2013, CURR MED RES OPIN, V29, P175, DOI 10.1185/03007995.2013.766164
   WINFIELD AJ, 1990, BRIT J OPHTHALMOL, V74, P477, DOI 10.1136/bjo.74.8.477
NR 28
TC 10
Z9 12
U1 0
U2 2
PU ELSEVIER SCIENCE INC
PI NEW YORK
PA 360 PARK AVE SOUTH, NEW YORK, NY 10010-1710 USA
SN 0002-9394
EI 1879-1891
J9 AM J OPHTHALMOL
JI Am. J. Ophthalmol.
PD APR
PY 2018
VL 188
BP 9
EP 18
DI 10.1016/j.ajo.2018.01.011
PG 10
WC Ophthalmology
WE Science Citation Index Expanded (SCI-EXPANDED); Social Science Citation Index (SSCI)
SC Ophthalmology
GA GB9LV
UT WOS:000429396200006
PM 29391124
DA 2025-03-30
ER

PT J
AU Qiu, KL
   Wang, G
   Zhang, RP
   Lu, XH
   Zhang, MZ
   Jansonius, NM
AF Qiu, Kunliang
   Wang, Geng
   Zhang, Riping
   Lu, Xuehui
   Zhang, Mingzhi
   Jansonius, Nomdo M.
TI Influence of optic disc-fovea distance on macular thickness measurements
   with OCT in healthy myopic eyes
SO SCIENTIFIC REPORTS
LA English
DT Article
ID FIBER LAYER THICKNESS; COHERENCE TOMOGRAPHY; 3-DIMENSIONAL PROFILE;
   RETINAL THICKNESS; AXIAL LENGTH; RISK-FACTORS; NERVE; GLAUCOMA; AGE; SEX
AB Assessment of macular thickness is important in the evaluation of various eye diseases. This study aimed to determine the influence of the optic disc-fovea distance (DFD) on macular thickness in myopic eyes. We determined the DFD and the macular thickness in 138 eyes from 138 healthy myopic subjects using the Cirrus HD-OCT. Correlation analysis and multiple linear regression were performed to determine the influence of DFD, axial length, disc area, and ss-PPA on macular thickness. To further remove the confounding effect of ocular magnification on the DFD and OCT scan area, a subgroup analysis was performed in eyes with a limited axial length range (24-25 mm). DFD was significantly correlated with both regional (central, inner, and outer ETDRS subfields) and overall average macular thickness at a Bonferroni corrected P value of 0.004 (r ranging from -0.27 to -0.47), except for the temporal outer (r = -0.15, P = 0.089) and inferior outer (r = -0.22, P = 0.011) macular thickness. In the multivariable analysis, DFD was significantly associated with the average inner and outer macular thickness, the central subfield thickness, and the overall macular thickness (all P < 0.001), independent of ocular magnification and other covariates. Our findings indicate that eyes with a greater DFD have a lower macular thickness.
C1 [Qiu, Kunliang; Wang, Geng; Zhang, Riping; Lu, Xuehui; Zhang, Mingzhi] Shantou Univ, Joint Shantou Int Eye Ctr, Shantou, Guangdong, Peoples R China.
   [Qiu, Kunliang; Wang, Geng; Zhang, Riping; Lu, Xuehui; Zhang, Mingzhi] Chinese Univ Hong Kong, Shantou, Guangdong, Peoples R China.
   [Qiu, Kunliang; Jansonius, Nomdo M.] Univ Groningen, Univ Med Ctr Groningen, Dept Ophthalmol, Groningen, Netherlands.
   [Jansonius, Nomdo M.] Erasmus MC, Dept Epidemiol, Rotterdam, Netherlands.
C3 Shantou University; University of Groningen; Erasmus University
   Rotterdam; Erasmus MC
RP Zhang, MZ (corresponding author), Shantou Univ, Joint Shantou Int Eye Ctr, Shantou, Guangdong, Peoples R China.; Zhang, MZ (corresponding author), Chinese Univ Hong Kong, Shantou, Guangdong, Peoples R China.
EM zmz@jsiec.org
RI wang, geng/T-9490-2019; Qiu, Kunliang/AAF-2967-2020
OI Jansonius, Nomdo/0000-0002-6495-6568
FU Science and Technology Planning Project of Guangdong Province, China
   [2013B022000091]; University of Groningen Abel Tasman Talent Program
   (University Medical Center Groningen/Shantou University Medical College)
FX We would like to thank Prof. Christopher Kai-Shun Leung for his useful
   suggestions regarding this manuscript. The present study was supported
   by Grant No. 2013B022000091, from Science and Technology Planning
   Project of Guangdong Province, China; and by the University of Groningen
   Abel Tasman Talent Program (University Medical Center Groningen/Shantou
   University Medical College). The funding organizations had no role in
   the design, conduct, analysis, or publication of this research.
CR Amini N, 2014, INVEST OPHTH VIS SCI, V55, P7332, DOI 10.1167/iovs.14-14962
   BENNETT AG, 1994, GRAEF ARCH CLIN EXP, V232, P361, DOI 10.1007/BF00175988
   Carl Zeiss Meditec Inc., 2008, CIRR HD OCT US MAN
   Darma S, 2015, ACTA OPHTHALMOL, V93, P355, DOI 10.1111/aos.12596
   Duan XR, 2010, OPHTHALMOLOGY, V117, P1585, DOI 10.1016/j.ophtha.2009.12.036
   Gabriele ML, 2007, INVEST OPHTH VIS SCI, V48, P3154, DOI 10.1167/iovs.06-1416
   Girkin CA, 2011, OPHTHALMOLOGY, V118, P2403, DOI 10.1016/j.ophtha.2011.06.013
   GROSSNIKLAUS HE, 1992, RETINA-J RET VIT DIS, V12, P127, DOI 10.1097/00006982-199212020-00009
   Gupta P, 2013, INVEST OPHTH VIS SCI, V54, P7968, DOI 10.1167/iovs.13-12436
   Hashemi H, 2017, OPHTHAL EPIDEMIOL, V24, P323, DOI 10.1080/09286586.2017.1290808
   Higashide T, 2016, PLOS ONE, V11, DOI 10.1371/journal.pone.0147782
   Hong SW, 2010, INVEST OPHTH VIS SCI, V51, P3515, DOI 10.1167/iovs.09-4888
   HUANG D, 1991, SCIENCE, V254, P1178, DOI 10.1126/science.1957169
   Huang JJ, 2011, OPHTHAL SURG LAS IM, V42, P216, DOI 10.3928/15428877-20110324-01
   Hwang YH, 2012, CLIN EXP OPTOM, V95, P492, DOI 10.1111/j.1444-0938.2012.00749.x
   Jansonius NM, 2016, BIOMED OPT EXPRESS, V7, P4490, DOI 10.1364/BOE.7.004490
   Jonas RA, 2015, PLOS ONE, V10, DOI 10.1371/journal.pone.0138701
   Kang SH, 2010, INVEST OPHTH VIS SCI, V51, P4075, DOI 10.1167/iovs.09-4737
   Katz J, 1997, INVEST OPHTH VIS SCI, V38, P334
   Koh V, 2016, AM J OPHTHALMOL, V164, P69, DOI 10.1016/j.ajo.2016.01.005
   Kwon JW, 2016, J OPHTHALMOL, V2016, DOI 10.1155/2016/3746791
   Lam DSC, 2007, INVEST OPHTH VIS SCI, V48, P376, DOI 10.1167/iovs.06-0426
   Lee R., 2017, ACTA OPHTHALMOL
   Leung CKS, 2007, INVEST OPHTH VIS SCI, V48, P3178, DOI 10.1167/iovs.06-1315
   Liang YB, 2009, OPHTHALMOLOGY, V116, P2119, DOI 10.1016/j.ophtha.2009.04.040
   Marcus MW, 2011, OPHTHALMOLOGY, V118, P1989, DOI 10.1016/j.ophtha.2011.03.012
   Mitchell P, 1999, OPHTHALMOLOGY, V106, P2010, DOI 10.1016/S0161-6420(99)90416-5
   Morgan IG, 2012, LANCET, V379, P1739, DOI 10.1016/S0140-6736(12)60272-4
   Myers CE, 2015, AM J OPHTHALMOL, V159, P445, DOI 10.1016/j.ajo.2014.11.025
   Ng DSC, 2016, EYE, V30, P901, DOI 10.1038/eye.2016.47
   Oddone F, 2016, OPHTHALMOLOGY, V123, P939, DOI 10.1016/j.ophtha.2015.12.041
   Ohno-Matsui K, 2016, PROG RETIN EYE RES, V52, P156, DOI 10.1016/j.preteyeres.2015.12.001
   Ooto S, 2011, INVEST OPHTH VIS SCI, V52, P8769, DOI 10.1167/iovs.11-8388
   Ooto S, 2010, INVEST OPHTH VIS SCI, V51, P465, DOI 10.1167/iovs.09-4047
   Pan CW, 2012, OPHTHAL PHYSL OPT, V32, P3, DOI 10.1111/j.1475-1313.2011.00884.x
   Patel PJ, 2016, OPHTHALMOLOGY, V123, P829, DOI 10.1016/j.ophtha.2015.11.009
   Pereira I, 2015, INVEST OPHTH VIS SCI, V56, P5290, DOI 10.1167/iovs.15-17346
   Rahimy E, 2013, CAN J OPHTHALMOL, V48, P539, DOI 10.1016/j.jcjo.2013.07.006
   Rao HL, 2011, INVEST OPHTH VIS SCI, V52, P1103, DOI 10.1167/iovs.10-5997
   Song WK, 2010, INVEST OPHTH VIS SCI, V51, P3913, DOI 10.1167/iovs.09-4189
   Sun CB, 2016, SCI REP-UK, V6, DOI 10.1038/srep27952
   Varma R, 1996, OPHTHALMOLOGY, V103, P2114, DOI 10.1016/S0161-6420(96)30381-3
   von Hanno T, 2017, ACTA OPHTHALMOL, V95, P262, DOI 10.1111/aos.13337
   Zhao M. H., 2016, CURR EYE RES, V10, P1
NR 44
TC 10
Z9 10
U1 1
U2 4
PU NATURE PORTFOLIO
PI BERLIN
PA HEIDELBERGER PLATZ 3, BERLIN, 14197, GERMANY
SN 2045-2322
J9 SCI REP-UK
JI Sci Rep
PD MAR 27
PY 2018
VL 8
AR 5233
DI 10.1038/s41598-018-23479-z
PG 8
WC Multidisciplinary Sciences
WE Science Citation Index Expanded (SCI-EXPANDED)
SC Science & Technology - Other Topics
GA GA5IK
UT WOS:000428366700013
PM 29588514
OA gold, Green Published
DA 2025-03-30
ER

PT J
AU Adachi, S
   Yuki, K
   Awano-Tanabe, S
   Ono, T
   Shiba, D
   Murata, H
   Asaoka, R
   Tsubota, K
AF Adachi, Sayaka
   Yuki, Kenya
   Awano-Tanabe, Sachiko
   Ono, Takeshi
   Shiba, Daisuke
   Murata, Hiroshi
   Asaoka, Ryo
   Tsubota, Kazuo
TI Factors associated with developing a fear of falling in subjects with
   primary open-angle glaucoma
SO BMC OPHTHALMOLOGY
LA English
DT Article
DE Fear of falling; Primary open-angle glaucoma; Visual field; Quality of
   life; Risk factor
ID OLDER-ADULTS; RISK-FACTORS; DEPRESSION; PREVALENCE; ANXIETY; BURDEN
AB Background: To investigate the relationship between clinical risk factors, including visual field (VF) defects and visual acuity, and a fear of falling, among patients with primary open-angle glaucoma (POAG).
   Methods: All participants answered the following question at a baseline ophthalmic examination: Are you afraid of falling? The same question was then answered every 12 months for 3 years. A binocular integrated visual field was calculated by merging a patient's monocular Humphrey field analyzer VFs, using the 'best sensitivity' method. The means of total deviation values in the whole, superior peripheral, superior central, inferior central, and inferior peripheral VFs were calculated. The relationship between these mean VF measurements, and various clinical factors, against patients' baseline fear of falling and future fear of falling was analyzed using multiple logistic regression.
   Results: Among 392 POAG subjects, 342 patients ( 87.2%) responded to the fear of falling question at least twice in the 3 years study period. The optimal regression model for patients' baseline fear of falling included age, gender, mean of total deviation values in the inferior peripheral VF and number of previous falls. The optimal regression equation for future fear of falling included age, gender, mean of total deviation values in the inferior peripheral VF and number of previous falls.
   Conclusion: Defects in the inferior peripheral VF area are significantly related to the development of a fear of falling.
C1 [Adachi, Sayaka; Yuki, Kenya; Awano-Tanabe, Sachiko; Ono, Takeshi; Shiba, Daisuke; Tsubota, Kazuo] Keio Univ, Dept Ophthalmol, Sch Med, Shinjuku Ku, Shinanomachi 35, Tokyo, Japan.
   [Murata, Hiroshi; Asaoka, Ryo] Univ Tokyo, Dept Ophthalmol, Grad Sch Med, Bunkyo Ku, 7-3-1 Hongo, Tokyo, Japan.
C3 Keio University; University of Tokyo
RP Asaoka, R (corresponding author), Univ Tokyo, Dept Ophthalmol, Grad Sch Med, Bunkyo Ku, 7-3-1 Hongo, Tokyo, Japan.
EM rasaoka-tky@umin.ac.jp
RI Tsubota, Kazuo/M-1915-2013
OI Tsubota, Kazuo/0000-0002-8874-7111
CR Anderson D.R., 1999, Automated static perimetry, V2nd
   Bengtsson B, 2000, INVEST OPHTH VIS SCI, V41, P2201
   Black AA, 2011, OPTOMETRY VISION SCI, V88, P1275, DOI 10.1097/OPX.0b013e31822f4d6a
   Black AA, 2011, OPHTHAL PHYSL OPT, V31, P283, DOI 10.1111/j.1475-1313.2010.00811.x
   Boyd R, 2009, AGE AGEING, V38, P423, DOI 10.1093/ageing/afp053
   Burnham KP, 2004, SOCIOL METHOD RES, V33, P261, DOI 10.1177/0049124104268644
   Fletcher Paula C, 2010, J Patient Saf, V6, P187
   Friedman SM, 2002, J AM GERIATR SOC, V50, P1329, DOI 10.1046/j.1532-5415.2002.50352.x
   Geng YF, 2017, BMC GERIATR, V17, DOI 10.1186/s12877-017-0447-y
   Hauer K, 2006, AGE AGEING, V35, P5, DOI 10.1093/ageing/afi218
   Klein BEK, 2003, OPHTHALMOLOGY, V110, P644, DOI 10.1016/S0161-6420(02)01935-8
   Kwon SC, 2017, J RACIAL ETHN HLTH D
   Lach HW, 2005, PUBLIC HEALTH NURS, V22, P45, DOI 10.1111/j.0737-1209.2005.22107.x
   Lawrence RH, 1998, J AGING HEALTH, V10, P267, DOI 10.1177/089826439801000301
   Mabuchi F, 2012, BRIT J OPHTHALMOL, V96, P821, DOI 10.1136/bjophthalmol-2011-300910
   MALLOWS CL, 1973, TECHNOMETRICS, V15, P661, DOI 10.2307/1267380
   Murphy SL, 2003, J GERONTOL A-BIOL, V58, P943
   Nelson-Quigg JM, 2000, INVEST OPHTH VIS SCI, V41, P2212
   Oh-Park M, 2011, J AM GERIATR SOC, V59, P1225, DOI 10.1111/j.1532-5415.2011.03475.x
   Painter JA, 2012, AM J OCCUP THER, V66, P169, DOI 10.5014/ajot.2012.002535
   Ramulu PY, 2012, OPHTHALMOLOGY, V119, DOI 10.1016/j.ophtha.2012.01.037
   Scheffer AC, 2008, AGE AGEING, V37, P19, DOI 10.1093/ageing/afm169
   Suzuki Mizue, 2002, Nurs Health Sci, V4, P155, DOI 10.1046/j.1442-2018.2002.00123.x
   Tham Yih-Chung, 2014, Ophthalmology, V121, P2081, DOI 10.1016/j.ophtha.2014.05.013
   Tibshirani RJ, 2012, ANN STAT, V40, P1198, DOI 10.1214/12-AOS1003
   TINETTI ME, 1993, J GERONTOL, V48, P35, DOI 10.1093/geronj/48.Special_Issue.35
   TINETTI ME, 1990, J GERONTOL, V45, pP239, DOI 10.1093/geronj/45.6.P239
   Vellas BJ, 1997, AGE AGEING, V26, P189, DOI 10.1093/ageing/26.3.189
   Wang MY, 2012, INVEST OPHTH VIS SCI, V53, P7967, DOI 10.1167/iovs.12-10701
   Yuki K, 2015, PLOS ONE, V10, DOI 10.1371/journal.pone.0129316
   Yuki K, 2013, INVEST OPHTH VIS SCI, V54, P7739, DOI 10.1167/iovs.13-12079
NR 31
TC 10
Z9 10
U1 0
U2 9
PU BMC
PI LONDON
PA CAMPUS, 4 CRINAN ST, LONDON N1 9XW, ENGLAND
EI 1471-2415
J9 BMC OPHTHALMOL
JI BMC Ophthalmol.
PD FEB 13
PY 2018
VL 18
AR 39
DI 10.1186/s12886-018-0706-5
PG 7
WC Ophthalmology
WE Science Citation Index Expanded (SCI-EXPANDED); Social Science Citation Index (SSCI)
SC Ophthalmology
GA FW0NA
UT WOS:000424990600001
PM 29433472
OA gold, Green Published
DA 2025-03-30
ER

PT J
AU Zahoor, MN
   Fraz, MM
AF Zahoor, Muhammad Nauman
   Fraz, Muhammad Moazam
TI A Correction to the Article "Fast Optic Disc Segmentation in Retina
   Using Polar Transform''
SO IEEE ACCESS
LA English
DT Article
DE Retinal image analysis; computer aided diagnosis; Glaucoma detection;
   supervised classification
ID CUP SEGMENTATION; IMAGES; DIAGNOSIS; FEATURES; SYSTEM
AB Glaucoma is one among the leading reasons of blindness and vision loss in the working population. Retinal image analysis is an important tool for early diagnosis and prognosis of glaucoma which helps in preventing vision loss. The end-to-end processing pipeline for Glaucoma detection from retinal images includes the detection of optic disc (OD), neuroretinal rim (NRR), and optic cup (OC) segmentation, feature computation from the segmented OD and OC, and estimation of Glaucoma from these features. This paper is submitted as a correction article to our previous paper, which presented only the first step of the pipeline i.e., fast and robust OD segmentation in retinal images. This correction paper presents the remaining steps of Glaucoma detection processing pipeline. The segmented OD is preprocessed to highlight the NRR and OC area. A multi-layer perceptron with 12-D feature vector is used for pixel classification based OC segmentation. Cup-to-disc ratio and other contextual features are extracted from the segmented OD and OC. A decision tree-based random subspace ensemble classifier is used to classify the Glaucomatous and non-Glaucomatous images. Experimental evaluation shows that the proposed methodology can be reliably utilized in screening programs for early glaucoma detection.
C1 [Zahoor, Muhammad Nauman; Fraz, Muhammad Moazam] Natl Univ Sci & Technol, Sch Elect Engn & Comp Sci, Islamabad 44000, Pakistan.
C3 National University of Sciences & Technology - Pakistan
RP Fraz, MM (corresponding author), Natl Univ Sci & Technol, Sch Elect Engn & Comp Sci, Islamabad 44000, Pakistan.
EM moazam_fraz@yahoo.com
OI Fraz, Muhammad Moazam/0000-0003-0495-463X
CR Abramoff Michael D, 2010, IEEE Rev Biomed Eng, V3, P169, DOI 10.1109/RBME.2010.2084567
   [Anonymous], 2011, Proceedings of the 24th International Symposium on Computer-Based Medical Systems, DOI [DOI 10.1109/CBMS.2011.5999143, 10.1109/CBMS.2011.5999143]
   Arnay R, 2017, APPL SOFT COMPUT, V52, P409, DOI 10.1016/j.asoc.2016.10.026
   Banister K, 2016, OPHTHALMOLOGY, V123, P930, DOI 10.1016/j.ophtha.2016.01.041
   Budai A, 2013, INT J BIOMED IMAGING, V2013, DOI 10.1155/2013/154860
   Dua S, 2012, IEEE T INF TECHNOL B, V16, P80, DOI 10.1109/TITB.2011.2176540
   Fraz MM, 2015, EXPERT SYST APPL, V42, P7221, DOI 10.1016/j.eswa.2015.05.022
   Fraz MM, 2012, COMPUT METH PROG BIO, V108, P407, DOI 10.1016/j.cmpb.2012.03.009
   Haleem MS, 2013, COMPUT MED IMAG GRAP, V37, P581, DOI 10.1016/j.compmedimag.2013.09.005
   Issac A, 2015, COMPUT METH PROG BIO, V122, P229, DOI 10.1016/j.cmpb.2015.08.002
   Joshi GD, 2011, IEEE T MED IMAGING, V30, P1192, DOI 10.1109/TMI.2011.2106509
   Kanski J. J., 2015, CLIN OPHTHALMOLOGY S, P928
   Kotowski Jacek, 2014, Surv Ophthalmol, V59, P458, DOI 10.1016/j.survophthal.2013.04.007
   Mittapalli PS, 2016, BIOMED SIGNAL PROCES, V24, P34, DOI 10.1016/j.bspc.2015.09.003
   Mookiah MRK, 2012, KNOWL-BASED SYST, V33, P73, DOI 10.1016/j.knosys.2012.02.010
   Singh A, 2016, COMPUT METH PROG BIO, V124, P108, DOI 10.1016/j.cmpb.2015.10.010
   Soltani A, 2018, BIOMED SIGNAL PROCES, V40, P366, DOI 10.1016/j.bspc.2017.10.009
   Zahoor MN, 2017, COMM COM INF SC, V723, P38, DOI 10.1007/978-3-319-60964-5_4
   Zahoor MN, 2017, IEEE ACCESS, V5, P12293, DOI 10.1109/ACCESS.2017.2723320
NR 19
TC 10
Z9 10
U1 0
U2 3
PU IEEE-INST ELECTRICAL ELECTRONICS ENGINEERS INC
PI PISCATAWAY
PA 445 HOES LANE, PISCATAWAY, NJ 08855-4141 USA
SN 2169-3536
J9 IEEE ACCESS
JI IEEE Access
PY 2018
VL 6
BP 4845
EP 4849
DI 10.1109/ACCESS.2018.2790040
PG 5
WC Computer Science, Information Systems; Engineering, Electrical &
   Electronic; Telecommunications
WE Science Citation Index Expanded (SCI-EXPANDED)
SC Computer Science; Engineering; Telecommunications
GA FX9QB
UT WOS:000426438500001
OA gold
DA 2025-03-30
ER

PT J
AU Harutyunyan, T
   Giloyan, A
   Petrosyan, V
AF Harutyunyan, T.
   Giloyan, A.
   Petrosyan, V.
TI Factors associated with vision-related quality of life among the adult
   population living in Nagorno Karabagh
SO PUBLIC HEALTH
LA English
DT Article
DE Visual impairment; Vision-related quality of life; Adults; Eye diseases
ID VISUAL IMPAIRMENT; OLDER-ADULTS; DIABETIC-RETINOPATHY; AGE; IMPACT;
   DEPRESSION; BLINDNESS; SEVERITY; GLAUCOMA; PEOPLE
AB Objectives: Visual impairment and blindness are major public health problems causing significant suffering, disability, loss of productivity, and diminishing quality of life for millions of people. This study explored the factors associated with the overall vision-related quality of life (VRQoL) and its different domains in the adult population of Nagorno Karabakh and assessed the independent contribution of specific eye diseases to VRQoL.
   Study design: A cross-sectional study.
   Methods: We conducted interviewer-administered survey along with free eye screenings among adult residents of Hadrut and Martuni regions of Nagorno Karabakh (Artsakh) in 2014-2015. The study questionnaire included questions about sociodemographic characteristics, non-communicable diseases, use of eye care services, visual acuity, eye diseases, and VRQoL. National Eye Institute Visual Functioning Questionnaire-25 (NEI VFQ-25) was used to assess VRQoL. In total, 531 adults participated in the study.
   Results: The mean age of participants was 60.1 years (standard deviation [SD] = 13.7), ranging from 18 to 90 years. The majority of participants were female (71.4%). The most frequently diagnosed eye disorder was cataract (33.8%). The prevalence of moderate and severe visual impairment was 7.0% and 0.8%, respectively. Almost 2.8% (15) of participants were blind. The mean global score of VFQ-25 in all study participants was 71.1 +/- 19.28 (SD), whereas the mean global scores of VFQ-25 among not visually impaired, visually impaired, and blind participants were 74.0 +/- 16.47 (SD), 51.7 +/- 21.77 (SD), and 30.9 +/- 20.2 (SD), respectively. In the adjusted linear regression model having moderate/severe visual impairment or blindness, age, socio-economic status, and having eye diseases such as glaucoma and cataract were significantly associated with VFQ-25 global score. The subscales of near vision, distance vision, peripheral vision, role difficulties, and mental health had significant associations with severe/moderate visual impairment in the adjusted analysis. After adjusting for visual impairment and demographic variables, participants with cataract and glaucoma were found to have statistically significant lower subscale scores than those without eye disease.
   Conclusion: Our data suggest that visual impairment was associated with lower scores of VRQoL. The strength of that association correlated with the increase in the level of visual impairment (from moderate/severe impairment to blindness). VRQoL was also shown to be affected by age, socio-economic status, and having eye diseases such as glaucoma and cataract. Further actions of remediation of visual impairment in this population are warranted. (C) 2017 The Royal Society for Public Health. Published by Elsevier Ltd. All rights reserved.
C1 [Harutyunyan, T.; Petrosyan, V.] Amer Univ Armenia, Gerald & Patricia Turpanjian Sch Publ Hlth, 40 Marshal Baghramian Ave, Yerevan 0019, Armenia.
   [Giloyan, A.] Amer Univ Armenia, Garo Meghrigian Inst Prevent Ophthalmol, Gerald & Patricia Turpanjian Sch Publ Hlth, 40 Marshal Baghramian Ave, Yerevan 0019, Armenia.
RP Giloyan, A (corresponding author), Amer Univ Armenia, Garo Meghrigian Inst Prevent Ophthalmol, Gerald & Patricia Turpanjian Sch Publ Hlth, 40 Marshal Baghramian Ave, Yerevan 0019, Armenia.
EM tsovinar@aua.am; aida@aua.am; vpetrosi@aua.am
RI Petrosyan, Varduhi/ABG-2964-2020
OI Harutyunyan, Tsovinar/0000-0001-5897-6397; Giloyan,
   Aida/0000-0002-9094-9433
CR Adigun K, 2014, J MULTIDISCIP HEALTH, V7, P173, DOI 10.2147/JMDH.S51359
   Ah-Kee Elliott Yann, 2015, Qatar Med J, V2015, P6, DOI 10.5339/qmj.2015.6
   Balalian AA, 2014, HUM RESOUR HEALTH, V12, DOI 10.1186/1478-4491-12-39
   Barbero S., 2012, OPT SOC AM, V51, P36
   BASSI CJ, 1991, OPHTHALMOLOGY, V98, P1406
   Berdeaux GH, 2005, AM J OPHTHALMOL, V139, P271, DOI 10.1016/j.ajo.2004.09.028
   Bourne R, 2013, OPHTHAL EPIDEMIOL, V20, P33, DOI 10.3109/09286586.2012.741279
   Broman AT, 2002, INVEST OPHTH VIS SCI, V43, P3393
   Brown MM, 2002, ARCH OPHTHALMOL-CHIC, V120, P481
   Brown RL, 2011, J GERONTOL B-PSYCHOL, V66, P364, DOI 10.1093/geronb/gbr015
   Centers for Disease Control and Prevention, IMPR NAT VIS HLTH CO
   de Jongh P. J., 2015, ORiON, V31, P17, DOI 10.5784/31-1-162
   Evans JR, 2007, OPHTHALMOLOGY, V114, P283, DOI 10.1016/j.ophtha.2006.10.006
   Evans JR, 2004, BRIT J OPHTHALMOL, V88, P365, DOI 10.1136/bjo.2003.019927
   Fenwick EK, 2012, INVEST OPHTH VIS SCI, V53, P677, DOI 10.1167/iovs.11-8992
   Finger RP, 2011, INVEST OPHTH VIS SCI, V52, P3613, DOI 10.1167/iovs.10-7127
   Frost A, 2001, EYE, V15, P739, DOI 10.1038/eye.2001.241
   Giloyan A, 2015, AGING MENT HEALTH, V19, P175, DOI 10.1080/13607863.2014.920298
   Hassell JB, 2006, BRIT J OPHTHALMOL, V90, P593, DOI 10.1136/bjo.2005.086595
   Hayman KJ, 2007, OPTOMETRY VISION SCI, V84, P1024, DOI 10.1097/OPX.0b013e318157a6b1
   Haymes SA, 2002, OPHTHAL PHYSL OPT, V22, P79, DOI 10.1046/j.1475-1313.2002.00016.x
   He M, 1999, Zhonghua Yan Ke Za Zhi, V35, P355
   KELLY M, 1995, GERIATR NURS, V16, P273, DOI 10.1016/S0197-4572(95)80008-5
   Khachatryan N, 2005, OV RES PLANN WORKSH
   Klein R, 2001, ARCH OPHTHALMOL-CHIC, V119, P733, DOI 10.1001/archopht.119.5.733
   Lamoureux EL, 2011, CURR OPIN OPHTHALMOL, V22, P19, DOI 10.1097/ICU.0b013e3283414284
   Lawrence V, 2009, INT PSYCHOGERIATR, V21, P511, DOI 10.1017/S1041610209008424
   Lin JC, 2012, J FORMOS MED ASSOC, V111, P572, DOI 10.1016/j.jfma.2011.09.021
   Mangione CM, 1999, AM J OPHTHALMOL, V128, P45, DOI 10.1016/S0002-9394(99)00169-5
   MANGIONE CM, 1994, ARCH OPHTHALMOL-CHIC, V112, P1419, DOI 10.1001/archopht.1994.01090230033017
   Mangione CM, 2001, ARCH OPHTHALMOL-CHIC, V119, P1050, DOI 10.1001/archopht.119.7.1050
   McClure TM, 2009, OPHTHAL EPIDEMIOL, V16, P128, DOI 10.1080/09286580902745428
   Mielck A, 2014, HEALTH QUAL LIFE OUT, V12, DOI 10.1186/1477-7525-12-58
   Milanich AL, 2008, MEAS TECH, V51, P37
   Moss SE, 2004, ARCH OPHTHALMOL-CHIC, V122, P369, DOI 10.1001/archopht.122.3.369
   Naidoo KS, 2016, OPTOMETRY VISION SCI, V93, P227, DOI 10.1097/OPX.0000000000000796
   NIWA Y, 2014, INVESTIG OPHTHALMOL, V55
   Noran NH, 2009, ASIA-PAC J PUBLIC HE, V21, P43, DOI 10.1177/1010539508327353
   O'Donnell C, 2005, J VISUAL IMPAIR BLIN, V99, P197
   Onakoya AO, 2012, J GLAUCOMA, V21, P287, DOI 10.1097/IJG.0b013e31820d7cfd
   Parrish R K 2nd, 1996, Trans Am Ophthalmol Soc, V94, P919
   Parrish RK, 1997, ARCH OPHTHALMOL-CHIC, V115, P1447, DOI 10.1001/archopht.1997.01100160617016
   Resnikoff S, 2004, B WORLD HEALTH ORGAN, V82, P844
   Rovner BW, 2002, ARCH OPHTHALMOL-CHIC, V120, P1041
   SALIVE ME, 1994, J AM GERIATR SOC, V42, P287, DOI 10.1111/j.1532-5415.1994.tb01753.x
   Scott IU, 1999, AM J OPHTHALMOL, V128, P54, DOI 10.1016/S0002-9394(99)00108-7
   Seland JH, 2011, ACTA OPHTHALMOL, V89, P608, DOI 10.1111/j.1755-3768.2009.01794.x
   Siaudvytyte L, 2012, MEDICINA-LITHUANIA, V48, P109, DOI 10.3390/medicina48020015
   SMITH LK, 1994, J PUBLIC HEALTH MED, V16, P348
   Stevens GA, 2013, OPHTHALMOLOGY, V120, P2377, DOI 10.1016/j.ophtha.2013.05.025
   The National Eye Institute, 2000, NAT I 25 IT VIS FUNC
   Thompson ME, 2012, PREHOSP DISASTER MED, V27, P509, DOI 10.1017/S1049023X1200132X
   Thompson Michael E, 2010, Confl Health, V4, P21, DOI 10.1186/1752-1505-4-21
   van Nispen RMA, 2016, ACTA OPHTHALMOL, V94, P76, DOI 10.1111/aos.12896
   Varma R, 2006, OPHTHALMOLOGY, V113, P1846, DOI 10.1016/j.ophtha.2006.04.028
   Vriezekolk JE, 2005, J RHEUMATOL, V32, P2351
   Wandell PE, 1997, ACTA OPHTHALMOL SCAN, V75, P584
   Wang C W., 2014, ADV AGING RES, V3, P79, DOI DOI 10.4236/AAR.2014.32014
   Wang JJ, 1999, INVEST OPHTH VIS SCI, V40, P12
   West SK, 1997, INVEST OPHTH VIS SCI, V38, P72
   WHO, 2011, PREV BLINDN VIS IMP
   Wiliams RA, 1998, ARCH OPHTHALMOL-CHIC, V116, P514
   Winters JE., 2011, Optom Vis Dev, V42, P228
   Wood J, 2010, OPTOMETRY VISION SCI, V87, P1037, DOI 10.1097/OPX.0b013e3181fe64d7
   World Health Organization, 2010, CLASS INT CLASS DIS
NR 65
TC 10
Z9 10
U1 2
U2 13
PU W B SAUNDERS CO LTD
PI LONDON
PA 32 JAMESTOWN RD, LONDON NW1 7BY, ENGLAND
SN 0033-3506
EI 1476-5616
J9 PUBLIC HEALTH
JI Public Health
PD DEC
PY 2017
VL 153
BP 137
EP 146
DI 10.1016/j.puhe.2017.09.004
PG 10
WC Public, Environmental & Occupational Health
WE Science Citation Index Expanded (SCI-EXPANDED); Social Science Citation Index (SSCI)
SC Public, Environmental & Occupational Health
GA FO3OO
UT WOS:000416741400021
PM 29049920
DA 2025-03-30
ER

PT J
AU Lee, WJ
   Kim, YK
   Park, KH
   Jeoung, JW
AF Lee, Won June
   Kim, Young Kook
   Park, Ki Ho
   Jeoung, Jin Wook
TI Evaluation of Ganglion Cell-Inner Plexiform Layer Thinning in Eyes With
   Optic Disc Hemorrhage: A Trend-Based Progression Analysis
SO INVESTIGATIVE OPHTHALMOLOGY & VISUAL SCIENCE
LA English
DT Article
DE disc hemorrhage; ganglion cell-inner plexiform layer; optical coherence
   tomography; glaucoma; trend-based analysis
ID NERVE-FIBER LAYER; OPEN-ANGLE GLAUCOMA; NORMAL-TENSION GLAUCOMA;
   COHERENCE TOMOGRAPHY; DIAGNOSTIC-ACCURACY; THICKNESS; TRIAL; RATES
AB PURPOSE. To evaluate the rate of change in ganglion cell-inner plexiform layer (GCIPL) thickness measured by optical coherence tomography (OCT) using a trend-based approach in early-stage glaucomatous eyes with disc hemorrhage (DH) and to compare the GCIPL thinning rate with that in glaucomatous eyes without DH.
   METHODS. This prospective observational study included 46 patients with early-stage open-angle glaucoma and DH who underwent serial spectral-domain OCT measurements for at least 30 months. The GCIPL thinning rate was determined in the global, superior, or inferior hemiretinas and in six macular sectors by linear regression and was compared between glaucomatous eyes with DH and fellow glaucomatous eyes without DH and between glaucomatous eyes with DH and non-DH glaucomatous control eyes.
   RESULTS. The GCIPL thinning rate (mean +/- standard deviation) was significantly more rapid in glaucomatous eyes with DH than in fellow eyes without DH in the inferior hemiretina (-1.07 +/- 0.75 vs. -0.44 +/- 0.54 mu m/y, P = 0.001), inferotemporal sector (-1.13 +/- 1.00 vs. -0.61 +/- 0.66 mu m/y, P = 0.028), and inferior sector (-1.33 +/- 0.79 vs. -0.42 +/- 0.78 mu m/y, P < 0.001). The GCIPL thinning rate was significantly more rapid in glaucomatous eyes with DH than in glaucomatous controls without DH in the global area (-0.78 +/- 0.85 vs. -0.32 +/- 0.48 mu m/y, P = 0.002), the inferior hemiretina (-1.00 +/- 0.94 vs. -0.37 +/- 0.67 mu m/y, P < 0.001), and the inferotemporal sector (-1.31 +/- 1.07 vs. -0.34 +/- 0.75 mu m/y, P < 0.001).
   CONCLUSIONS. The GCIPL thinning rate on OCT was significantly more rapid in glaucomatous eyes with DH than in fellow glaucomatous eyes without DH or glaucomatous control eyes without DH. DH could be associated with progression of glaucoma in terms of GCIPL thinning.
C1 [Lee, Won June; Kim, Young Kook; Park, Ki Ho; Jeoung, Jin Wook] Seoul Natl Univ, Coll Med, Dept Ophthalmol, Seoul, South Korea.
   [Lee, Won June; Kim, Young Kook; Park, Ki Ho; Jeoung, Jin Wook] Seoul Natl Univ Hosp, Dept Ophthalmol, Seoul, South Korea.
C3 Seoul National University (SNU); Seoul National University (SNU); Seoul
   National University Hospital
RP Jeoung, JW (corresponding author), Seoul Natl Univ, Seoul Natl Univ Hosp, Coll Med, Dept Ophthalmol, 101 Daehak Ro, Seoul 03080, South Korea.
EM neuroprotect@gmail.com
RI Kim, You Sun/B-2881-2015; Lee, Won June/Y-8207-2018
OI Kim, Young Kook/0000-0002-6037-8449; Lee, Won June/0000-0002-3506-7139
CR Akagi T, 2017, OPHTHALMOLOGY, V124, P1403, DOI 10.1016/j.ophtha.2017.03.059
   Bengtsson B, 2008, OPHTHALMOLOGY, V115, P2044, DOI 10.1016/j.ophtha.2008.05.031
   DIEHL DLC, 1990, ARCH OPHTHALMOL-CHIC, V108, P545, DOI 10.1001/archopht.1990.01070060093056
   Drance S, 2001, AM J OPHTHALMOL, V131, P699, DOI 10.1016/S0002-9394(01)00964-3
   Gracitelli CPB, 2014, PLOS ONE, V9, DOI 10.1371/journal.pone.0105611
   Grewal DS, 2013, CURR OPIN OPHTHALMOL, V24, P150, DOI 10.1097/ICU.0b013e32835d9e27
   Hood DC, 2017, PROG RETIN EYE RES, V57, P46, DOI 10.1016/j.preteyeres.2016.12.002
   Hwang YH, 2014, J GLAUCOMA, V23, P547, DOI 10.1097/IJG.0000000000000083
   Jeong JH, 2016, PLOS ONE, V11, DOI 10.1371/journal.pone.0160448
   Jeong JH, 2014, ACTA OPHTHALMOL, V92, pE185, DOI 10.1111/aos.12277
   Jeoung JW, 2013, INVEST OPHTH VIS SCI, V54, P4422, DOI 10.1167/iovs.12-11273
   JONAS JB, 1994, AM J OPHTHALMOL, V118, P1
   Kim KE, 2017, CURR OPIN OPHTHALMOL, V28, P105, DOI 10.1097/ICU.0000000000000345
   Kim KE, 2015, AM J OPHTHALMOL, V159, P160, DOI 10.1016/j.ajo.2014.10.010
   Kim SH, 2006, OPHTHALMOLOGY, V113, P598, DOI 10.1016/j.ophtha.2005.12.018
   Kim YK, 2014, INVEST OPHTH VIS SCI, V55, P169, DOI 10.1167/iovs.13-13192
   Lee EJ, 2011, INVEST OPHTH VIS SCI, V52, P1138, DOI 10.1167/iovs.10-5975
   Lee SY, 2015, AM J OPHTHALMOL, V159, P315, DOI 10.1016/j.ajo.2014.10.032
   Lee WJ, 2017, OPHTHALMOLOGY, V124, P1383, DOI 10.1016/j.ophtha.2017.03.013
   Leske MC, 2007, OPHTHALMOLOGY, V114, P1965, DOI 10.1016/j.ophtha.2007.03.016
   Leung CKS, 2014, CURR OPIN OPHTHALMOL, V25, P104, DOI 10.1097/ICU.0000000000000024
   Leung CKS, 2010, INVEST OPHTH VIS SCI, V51, P217, DOI 10.1167/iovs.09-3468
   Medeiros FA, 2012, AM J OPHTHALMOL, V154, P814, DOI 10.1016/j.ajo.2012.04.022
   Medeiros FA, 2010, OPHTHALMOLOGY, V117, P2061, DOI 10.1016/j.ophtha.2010.02.015
   Mwanza JC, 2012, OPHTHALMOLOGY, V119, P1151, DOI 10.1016/j.ophtha.2011.12.014
   Park HYL, 2015, INVEST OPHTH VIS SCI, V56, P7524, DOI 10.1167/iovs.15-17502
   Shin JW, 2017, OPHTHALMOLOGY, V124, P1466, DOI 10.1016/j.ophtha.2017.04.023
   Siegner SW, 1996, OPHTHALMOLOGY, V103, P1014, DOI 10.1016/S0161-6420(96)30572-1
   Sonnsjö B, 2002, PROG RETIN EYE RES, V21, P35, DOI 10.1016/S1350-9462(01)00019-2
   Suh MH, 2010, EYE, V24, P857, DOI 10.1038/eye.2009.209
   Suh MH, 2012, J GLAUCOMA, V21, P358, DOI 10.1097/IJG.0b013e3182120700
   Wollstein G, 2005, ARCH OPHTHALMOL-CHIC, V123, P464, DOI 10.1001/archopht.123.4.464
   Yamamoto T, 2004, J GLAUCOMA, V13, P356, DOI 10.1097/01.ijg.0000137436.68060.d2
NR 33
TC 10
Z9 10
U1 0
U2 1
PU ASSOC RESEARCH VISION OPHTHALMOLOGY INC
PI ROCKVILLE
PA 12300 TWINBROOK PARKWAY, ROCKVILLE, MD 20852-1606 USA
SN 0146-0404
EI 1552-5783
J9 INVEST OPHTH VIS SCI
JI Invest. Ophthalmol. Vis. Sci.
PD DEC
PY 2017
VL 58
IS 14
BP 6449
EP 6456
DI 10.1167/iovs.17-22547
PG 8
WC Ophthalmology
WE Science Citation Index Expanded (SCI-EXPANDED)
SC Ophthalmology
GA FY4GV
UT WOS:000426781300053
PM 29261845
OA gold
DA 2025-03-30
ER

PT J
AU Liu, LF
   Liu, XY
   Huang, CK
   Wang, G
   Ma, D
   Zhang, WQ
   Zheng, C
   Zhang, MZ
AF Liu, Lifang
   Liu, Xinyu
   Huang, Chukai
   Wang, Geng
   Ma, Di
   Zhang, Wanqi
   Zheng, Ce
   Zhang, Mingzhi
TI Associated factors of acute primary angle closure glaucoma in a
   sub-group of Chinese people: comparison between attack eyes and normal
   controls
SO SCIENTIFIC REPORTS
LA English
DT Article
ID OPTICAL COHERENCE TOMOGRAPHY; LASER PERIPHERAL IRIDOTOMY; ANTERIOR
   SEGMENT PARAMETERS; PHARMACOLOGICAL MYDRIASIS; QUANTITATIVE-ANALYSIS;
   INTRAOCULAR-PRESSURE; IRIS THICKNESS; PUPIL-DILATION; NARROW ANGLES;
   OUTCOMES
AB Acute primary angle closure glaucoma (APACG) is an ophthalmic emergency that may lead to irreversible blindness. Although efforts were made to control intraocular pressure, disease progression still existed. Anterior segment optical coherence tomography (AS OCT) may provide a new insight into mechanism of APACG. In order to seek out associated factors by AS OCT, We compared anterior segment parameters between 74 APACG and 48 normal eyes. Analysis of variance, principle component analysis and logistic regression were used. APACG group had more women (75.7% vs 47.9%, p = 0.002), smaller anterior chamber (anterior chamber depth, ACD; anterior chamber area, ACA; all p = 0.001), narrower angle (AOD500, AOD750, angle opening distance at 500um and 750um; TISA500, TISA750, trabecular-iris space area at 500um and 750um; ARA500, ARA750, angle recess area at 500um and 750um; all p < 0.001), thinner iris (iris thickness at 750um, IT750; maximum of iris thickness, ITMAX; all p < 0.001), larger iris area (IA, p < 0.001) and lens vault (LV, p = 0.005). Principle component extracted were AOD500, AOD750, TISA500, TISA750, ARA500, ARA750, IA, PD (pupillary diameter), ACD, ACA and IT750. After adjusting for confounding factors, AOD750 (b = 12.40 +/- 2.56, p < 0.001), IT750 (b = 10.50 +/- 3.45, p = 0.002) and IA (b = -1.56 +/- 0.77, p = 0.044) were significantly associated with occurrence of APACG.
C1 [Zheng, Ce; Zhang, Mingzhi] Shantou Univ, Joint Shantou Int Eye Ctr, Shantou, Peoples R China.
   Chinese Univ Hong Kong, Shantou, Peoples R China.
C3 Shantou University
RP Zheng, C; Zhang, MZ (corresponding author), Shantou Univ, Joint Shantou Int Eye Ctr, Shantou, Peoples R China.
EM zhengce@hotmail.com; zmz0754@126.com
RI 黄, 楚开/HLW-3108-2023; wang, geng/T-9490-2019
FU National Natural Science Foundation of China [81371010]; Medical
   Scientific Research Project of Guangdong Province, China [A2015355];
   Foundation for Distinguished Young Talents in Higher Education of
   Guangdong, China [2014KQNCX075]; Clinical Research Funds of Shantou
   University Medical College
FX This study was supported by the National Natural Science Foundation of
   China (81371010), Medical Scientific Research Project of Guangdong
   Province, China (A2015355), Foundation for Distinguished Young Talents
   in Higher Education of Guangdong, China (2014KQNCX075), and Clinical
   Research Funds of Shantou University Medical College.
CR Almkvist O, 2017, BMJ OPEN, V7, DOI 10.1136/bmjopen-2016-013586
   Andreatta W, 2015, BMC OPHTHALMOL, V15, DOI 10.1186/s12886-015-0100-5
   Aptel F, 2012, INVEST OPHTH VIS SCI, V53, P4005, DOI 10.1167/iovs.11-9387
   Aptel F, 2010, OPHTHALMOLOGY, V117, pc, DOI 10.1016/j.ophtha.2009.10.030
   Atalay E, 2016, INVEST OPHTH VIS SCI, V57, P5320, DOI 10.1167/iovs.16-20006
   Bian Jun-jie, 2012, Zhonghua Yan Ke Za Zhi, V48, P502
   Dastiridou AI, 2015, J OPHTHALMOL, V2015, DOI 10.1155/2015/845643
   Foo LL, 2012, OPHTHALMOLOGY, V119, P278, DOI 10.1016/j.ophtha.2011.07.049
   Guo JM, 2015, INT J OPHTHALMOL-CHI, V8, P980, DOI 10.3980/j.issn.2222-3959.2015.05.23
   Guzman CP, 2013, INVEST OPHTH VIS SCI, V54, P5281, DOI 10.1167/iovs.13-12285
   Hossain MG, 2013, SINGAP MED J, V54, P516
   Huang GF, 2012, CURR EYE RES, V37, P575, DOI 10.3109/02713683.2012.655396
   Khazaeni B., 2017, StatPearls
   Kim JM, 2012, BMC OPHTHALMOL, V12, DOI 10.1186/1471-2415-12-53
   Lavanya R, 2012, OPHTHALMOLOGY, V119, P474, DOI 10.1016/j.ophtha.2011.08.033
   Lee JWY, 2014, INT OPHTHALMOL, V34, P165, DOI 10.1007/s10792-013-9806-7
   Lee JR, 2014, INVEST OPHTH VIS SCI, V55, P3646, DOI 10.1167/iovs.13-13009
   Lee RY, 2015, AM J OPHTHALMOL, V160, P506, DOI 10.1016/j.ajo.2015.06.002
   Lee RY, 2014, OPHTHALMOLOGY, V121, P1194, DOI 10.1016/j.ophtha.2013.12.027
   Lin JL, 2017, PLOS ONE, V12, DOI 10.1371/journal.pone.0177769
   Liu J, 2008, J AGR FOOD CHEM, V56, P7106, DOI 10.1021/jf800879v
   Maslin JS, 2015, INDIAN J OPHTHALMOL, V63, P630, DOI 10.4103/0301-4738.169787
   Moghimi S, 2016, J CURR OPHTHALMOL, V28, P170, DOI 10.1016/j.joco.2016.06.005
   Moghimi S, 2016, AM J OPHTHALMOL, V166, P133, DOI 10.1016/j.ajo.2016.03.032
   Moghimi S, 2015, INVEST OPHTH VIS SCI, V56, P7611, DOI 10.1167/iovs.15-17336
   Moghimi S, 2014, CLIN EXP OPHTHALMOL, V42, P615, DOI 10.1111/ceo.12285
   Narayanaswamy A, 2010, ARCH OPHTHALMOL-CHIC, V128, P1321, DOI 10.1001/archophthalmol.2010.231
   Nongpiur M. E, 2016, EYE LOND
   Nongpiur ME, 2017, JAMA OPHTHALMOL, V135, P252, DOI 10.1001/jamaophthalmol.2016.5847
   Nongpiur ME, 2011, OPHTHALMOLOGY, V118, P474, DOI 10.1016/j.ophtha.2010.07.025
   Qian CXY, 2012, CAN J OPHTHALMOL, V47, P448, DOI 10.1016/j.jcjo.2012.07.005
   Quigley HA, 2009, J GLAUCOMA, V18, P173, DOI 10.1097/IJG.0b013e31818624ce
   Seager FE, 2014, INVEST OPHTH VIS SCI, V55, P1672, DOI 10.1167/iovs.13-13641
   Sng CCA, 2016, BRIT J OPHTHALMOL, V100, P542, DOI 10.1136/bjophthalmol-2015-307087
   Sng CCA, 2014, OPHTHALMOLOGY, V121, P119, DOI 10.1016/j.ophtha.2013.08.004
   Tan AM, 2009, CLIN EXP OPHTHALMOL, V37, P467, DOI 10.1111/j.1442-9071.2009.02060.x
   Wang BS, 2011, BRIT J OPHTHALMOL, V95, P46, DOI 10.1136/bjo.2009.178129
   Wang BS, 2010, OPHTHALMOLOGY, V117, P11, DOI 10.1016/j.ophtha.2009.06.017
   Wang YE, 2013, INVEST OPHTH VIS SCI, V54, P7717, DOI 10.1167/iovs.13-12850
   Wang ZH, 2016, INVEST OPHTH VIS SCI, V57, P3299, DOI 10.1167/iovs.16-19558
   Zhang HT, 2010, GRAEF ARCH CLIN EXP, V248, P825, DOI 10.1007/s00417-009-1291-3
   Zhang X, 2017, SURVEY OPHTHALMOLOGY
   Zhang Y, 2015, INVEST OPHTH VIS SCI, V56, P563, DOI 10.1167/iovs.14-15216
   Zhang Y, 2014, INVEST OPHTH VIS SCI, V55, P4405, DOI 10.1167/iovs.13-13782
NR 44
TC 10
Z9 12
U1 0
U2 15
PU NATURE PORTFOLIO
PI BERLIN
PA HEIDELBERGER PLATZ 3, BERLIN, 14197, GERMANY
SN 2045-2322
J9 SCI REP-UK
JI Sci Rep
PD NOV 2
PY 2017
VL 7
AR 14885
DI 10.1038/s41598-017-14685-2
PG 8
WC Multidisciplinary Sciences
WE Science Citation Index Expanded (SCI-EXPANDED)
SC Science & Technology - Other Topics
GA FL5GR
UT WOS:000414261500002
PM 29097742
OA Green Published, gold
DA 2025-03-30
ER

PT J
AU Becker, C
   Jick, SS
   Meier, CR
AF Becker, Claudia
   Jick, Susan S.
   Meier, Christoph R.
TI Selective Serotonin Reuptake Inhibitors and Cataract Risk A
   Case-Control Analysis
SO OPHTHALMOLOGY
LA English
DT Article
ID PRACTICE RESEARCH DATABASE; PRACTICE RESEARCH DATALINK; VALIDITY; EYE
AB Purpose: Use of selective serotonin reuptake inhibitors (SSRIs) has been associated with an increased cataract risk. We aimed to assess cataract risk after exposure to SSRI or to other antidepressant drugs in a large electronic primary care database.
   Design: Case-control study.
   Participants: The study population was derived from the UK-based Clinical Practice Research Datalink (CPRD). We included patients with first-time cataract aged >= 40 years between 1995 and 2015 and an equal number of cataract-free controls matched on age, sex, general practice, date of cataract recording (i.e., index date), and years of history in the CPRD before the index date.
   Methods: We conducted conditional logistic regression analyses adjusted for body mass index, smoking, hypertension, diabetes, and systemic steroid use. Exposure of interest was the number of SSRI prescriptions and prescriptions for other antidepressant drugs. We further explored mutually exclusive use of single SSRI substances. In sensitivity analyses, we shifted the index date backwards by 2 years, and we restricted our analyses to cases and controls without a prior glaucoma diagnosis.
   Main Outcome Measures: Relative risk estimates as odds ratios (ORs) with 95% confidence intervals (CIs).
   Results: We identified 206 931 cataract cases and the same number of matched controls. Current long-term use of SSRI (>= 20 prescriptions) was not associated with an increased cataract risk (adjusted OR, 0.99; 95% CI, 0.94-1.03). However, in a subset of patients aged 40 to 64 years, we found a slightly increased risk of cataract for long-term SSRI users (adjusted OR, 1.24; 95% CI, 1.15-1.34) compared with nonusers.
   Conclusions: In these data, use of SSRI was not associated with an increased risk of cataract. The slightly increased OR for individuals younger than 65 years of age in association with long-term SSRI use needs to be investigated in further studies. (C) 2017 by the American Academy of Ophthalmology
C1 [Becker, Claudia; Meier, Christoph R.] Univ Basel, Div Clin Pharm & Epidemiol, Dept Pharmaceut Sci, Basel Pharmacoepidemiol Unit, Basel, Switzerland.
   [Jick, Susan S.; Meier, Christoph R.] Boston Univ, Boston Collaborat Drug Surveillance Program, Sch Publ Hlth, Lexington, MA USA.
   [Meier, Christoph R.] Univ Hosp Basel, Hosp Pharm, Basel, Switzerland.
C3 University of Basel; Boston University; University of Basel
RP Meier, CR (corresponding author), Univ Hosp Basel, Hosp Pharm, Basel Pharmacoepidemiol Unit, Spitalstr 26, CH-4031 Basel, Switzerland.
EM christoph.meier@usb.ch
OI Jick, Susan/0000-0002-2215-1067; Meier, Christoph/0000-0002-7120-6378
CR BOERRIGTER RMM, 1992, DOC OPHTHALMOL, V82, P141, DOI 10.1007/BF00157004
   Bourne RRA, 2013, LANCET GLOB HEALTH, V1, pE339, DOI 10.1016/S2214-109X(13)70113-X
   Costagliola C, 2004, CNS DRUGS, V18, P475, DOI 10.2165/00023210-200418080-00001
   Delcourt C, 2000, AM J EPIDEMIOL, V151, P497
   Erie JC, 2014, AM J OPHTHALMOL, V158, P192, DOI 10.1016/j.ajo.2014.03.006
   Etminan M, 2010, OPHTHALMOLOGY, V117, P1251, DOI 10.1016/j.ophtha.2009.11.042
   Herrett E, 2015, INT J EPIDEMIOL, V44, P827, DOI 10.1093/ije/dyv098
   Herrett E, 2010, BRIT J CLIN PHARMACO, V69, P4, DOI 10.1111/j.1365-2125.2009.03537.x
   HOLLOWS F, 1981, LANCET, V2, P1249
   Jick SS, 2003, PHARMACOTHERAPY, V23, P686, DOI 10.1592/phco.23.5.686.32205
   Kang EM, 2015, PHARMACOEPIDEM DR S, V24, P38, DOI 10.1002/pds.3726
   Klein BEK, 2001, OPHTHALMOLOGY, V108, P1670, DOI 10.1016/S0161-6420(01)00656-X
   Li L, 2014, BMC OPHTHALMOL, V14, DOI 10.1186/1471-2415-14-94
   Machan CM, 2012, OPTOMETRY VISION SCI, V89, P1165, DOI 10.1097/OPX.0b013e3182644cd1
   Tan JSL, 2008, OPHTHAL EPIDEMIOL, V15, P155, DOI 10.1080/09286580701840362
   URBAN RC, 1986, SURV OPHTHALMOL, V31, P102, DOI 10.1016/0039-6257(86)90077-9
   Walley T, 1997, LANCET, V350, P1097, DOI 10.1016/S0140-6736(97)04248-7
   Williams T, 2012, THER ADV DRUG SAF, V3, P89, DOI 10.1177/2042098611435911
NR 18
TC 10
Z9 12
U1 0
U2 3
PU ELSEVIER SCIENCE INC
PI NEW YORK
PA 360 PARK AVE SOUTH, NEW YORK, NY 10010-1710 USA
SN 0161-6420
EI 1549-4713
J9 OPHTHALMOLOGY
JI Ophthalmology
PD NOV
PY 2017
VL 124
IS 11
BP 1635
EP 1639
DI 10.1016/j.ophtha.2017.05.002
PG 5
WC Ophthalmology
WE Science Citation Index Expanded (SCI-EXPANDED)
SC Ophthalmology
GA FK1JD
UT WOS:000413236000022
PM 28571893
DA 2025-03-30
ER

PT J
AU Chua, J
   Nongpiur, ME
   Zhao, WT
   Tham, YC
   Gupta, P
   Sabanayagam, C
   Aung, T
   Wong, TY
   Cheng, CY
AF Chua, Jacqueline
   Nongpiur, Monisha E.
   Zhao, Wanting
   Tham, Yih Chung
   Gupta, Preeti
   Sabanayagam, Charumathi
   Aung, Tin
   Wong, Tien Yin
   Cheng, Ching-Yu
TI Comparison of Corneal Biomechanical Properties between Indian and
   Chinese Adults
SO OPHTHALMOLOGY
LA English
DT Article
ID OCULAR RESPONSE ANALYZER; OPEN-ANGLE GLAUCOMA; EYE-DISEASES;
   SINGAPORE-EPIDEMIOLOGY; INTRAOCULAR-PRESSURE; HYSTERESIS; PREVALENCE;
   POPULATION; THICKNESS; ASSOCIATION
AB Purpose: To investigate the difference in corneal hysteresis (CH) and corneal resistance factor (CRF) between Indian and Chinese populations.
   Design: Population-based cross-sectional study.
   Participants: Three hundred eighty-two Singaporean Indian persons and 764 Singaporean Chinese 50 years of age or older were included from the Singapore Indian Eye Study and Singapore Chinese Eye Study, respectively.
   Methods: Participants underwent standardized systemic and ocular examinations and interviewer-administered questionnaires for risk factor assessment. The CH and CRF were measured with the Ocular Response Analyzer (Reichert Ophthalmic Instruments, Buffalo, NY). Information on genetic ancestry was derived using principal component analysis. Linear regression models were used to investigate the association of CH and CRF with potential risk factors.
   Main Outcome Measures: Corneal hysteresis and CRF. Results: After excluding participants with a history of intraocular surgery, a diagnosis of glaucoma suspect or glaucoma, refractive surgery, or presence of corneal abnormalities, CH and CRF readings were available for 382 Indian persons. For each Indian participant, 2 Chinese participants were selected and matched for age and gender (n = 764). There were no differences in the clinical measurements of CH (10.6 +/- 1.6 mmHg; P = 0.670) or CRF (10.3 +/- 1.7 mmHg; P = 0.103) between the ethnic groups. However, after adjusting for covariates, Indian persons had, on average, 0.18-mmHg higher CH levels than in Chinese (95% confidence interval [CI], 0.02-0.38; P = 0.031). Consistently, CH level was correlated significantly with genetic ancestry in the Southeast Asian population. Corneal resistance factor level was not associated independently with self-reported ethnicity (95% CI, -0.10 to 0.29; P = 0.335).
   Conclusions: Chinese have lower CH than Indian persons, and this disparity may reflect biomechanical differences of the cornea. (C) 2017 by the American Academy of Ophthalmology
C1 [Chua, Jacqueline; Nongpiur, Monisha E.; Zhao, Wanting; Tham, Yih Chung; Gupta, Preeti; Sabanayagam, Charumathi; Aung, Tin; Wong, Tien Yin; Cheng, Ching-Yu] Singapore Natl Eye Ctr, Singapore Eye Res Inst, Singapore, Singapore.
   [Chua, Jacqueline; Nongpiur, Monisha E.; Zhao, Wanting; Sabanayagam, Charumathi; Aung, Tin; Wong, Tien Yin; Cheng, Ching-Yu] Duke NUS Med Sch, Ophthalmol & Visual Sci Acad Clin Program, Singapore, Singapore.
   [Gupta, Preeti; Sabanayagam, Charumathi; Aung, Tin; Wong, Tien Yin; Cheng, Ching-Yu] Natl Univ Singapore, Yong Loo Lin Sch Med, Dept Ophthalmol, Singapore, Singapore.
   [Gupta, Preeti; Sabanayagam, Charumathi; Aung, Tin; Wong, Tien Yin; Cheng, Ching-Yu] Natl Univ Hlth Syst, Singapore, Singapore.
C3 Singapore National Eye Center; National University of Singapore;
   National University of Singapore; National University of Singapore;
   National University of Singapore
RP Cheng, CY (corresponding author), 20 Coll Rd,Level 6,Discovery Tower, Singapore 169856, Singapore.
EM chingyu.cheng@duke-nus.edu.sg
RI Cheng, Ching-Yu/Y-2229-2019; Wang, Qianghu/HJI-9741-2023; Sabanayagam,
   Charumathi/C-1294-2011; Chung, Yih/AIF-2414-2022; Tin, Aung/B-6521-2009;
   Wong, Tien Y/AAC-9724-2020
OI Cheng, Ching-Yu/0000-0003-0655-885X; Wong, Tien Y/0000-0002-8448-1264;
   Sabanayagam, Charumathi/0000-0002-4042-4719; , Yih
   Chung/0000-0002-6752-797X; Chua, Jacqueline/0000-0002-6474-5293
FU SingHealth Foundation, Singapore, Republic of Singapore
   [SHF/FG563P/2014]; National Medical Research Council, Singapore,
   Republic of Singapore [0796/2003, IRG07nov013, IRG09nov014,
   STaR/0003/2008, CG/SERI/2010, NMRC/CSA/033/2012]; Biomedical Research
   Council, Singapore, Republic of Singapore [08/1/35/19/550,
   09/1/35/19/616]
FX Supported by the SingHealth Foundation, Singapore, Republic of Singapore
   (grant no.: SHF/FG563P/2014); the National Medical Research Council,
   Singapore, Republic of Singapore (grant nos.: 0796/2003, IRG07nov013,
   IRG09nov014, STaR/0003/2008, CG/SERI/2010, and NMRC/CSA/033/2012
   [C.-Y.C]); and the Biomedical Research Council, Singapore, Republic of
   Singapore (grant nos.: 08/1/35/19/550 and 09/1/35/19/616). The sponsor
   or funding organization had no role in the design or conduct of this
   research.
CR Baskaran M, 2015, JAMA OPHTHALMOL, V133, P874, DOI 10.1001/jamaophthalmol.2015.1110
   Bourne RRA, 2013, LANCET GLOB HEALTH, V1, pE339, DOI 10.1016/S2214-109X(13)70113-X
   Chan MPY, 2016, OPHTHALMOLOGY, V123, P771, DOI 10.1016/j.ophtha.2015.11.031
   Chang PY, 2010, BRIT J OPHTHALMOL, V94, P877, DOI 10.1136/bjo.2009.158568
   Chen JM, 2009, AM J HUM GENET, V85, P775, DOI 10.1016/j.ajhg.2009.10.016
   Chua J, 2017, PLOS ONE, V12, DOI 10.1371/journal.pone.0170804
   Chua J, 2015, OPHTHALMOLOGY, V122, P2169, DOI 10.1016/j.ophtha.2015.06.052
   Chua J, 2015, JAMA OPHTHALMOL, V133, P938, DOI 10.1001/jamaophthalmol.2015.1478
   Chua J, 2014, OPHTHALMOLOGY, V121, P2013, DOI 10.1016/j.ophtha.2014.04.041
   Congdon NG, 2006, AM J OPHTHALMOL, V141, P868, DOI 10.1016/j.ajo.2005.12.007
   De Moraes CGV, 2012, J GLAUCOMA, V21, P209, DOI 10.1097/IJG.0b013e3182071b92
   Deol M, 2015, CURR OPIN OPHTHALMOL, V26, P96, DOI 10.1097/ICU.0000000000000130
   Fontes BM, 2008, J REFRACT SURG, V24, P941, DOI 10.3928/1081597X-20081101-14
   Foster PJ, 2002, BRIT J OPHTHALMOL, V86, P238, DOI 10.1136/bjo.86.2.238
   Grise-Dulac A, 2012, J GLAUCOMA, V21, P486, DOI 10.1097/IJG.0b013e318220daf0
   Kamiya K, 2008, GRAEF ARCH CLIN EXP, V246, P1491, DOI 10.1007/s00417-008-0864-x
   Kotecha A, 2007, SURV OPHTHALMOL, V52, pS109, DOI 10.1016/j.survophthal.2007.08.004
   Kotecha A, 2006, INVEST OPHTH VIS SCI, V47, P5337, DOI 10.1167/iovs.06-0557
   Lavanya R, 2009, OPHTHAL EPIDEMIOL, V16, P325, DOI 10.3109/09286580903144738
   Leite MT, 2010, AM J OPHTHALMOL, V150, P163, DOI 10.1016/j.ajo.2010.02.024
   Luce DA, 2005, J CATARACT REFR SURG, V31, P156, DOI 10.1016/j.jcrs.2004.10.044
   Mangouritsas G, 2009, ACTA OPHTHALMOL, V87, P901, DOI 10.1111/j.1755-3768.2008.01370.x
   Medeiros FA, 2013, OPHTHALMOLOGY, V120, P1533, DOI 10.1016/j.ophtha.2013.01.032
   Narayanaswamy A, 2013, INVEST OPHTH VIS SCI, V54, P4621, DOI 10.1167/iovs.13-11950
   Narayanaswamy A, 2011, ARCH OPHTHALMOL-CHIC, V129, P429, DOI 10.1001/archophthalmol.2011.60
   Narayanaswamy A, 2011, OPHTHALMOLOGY, V118, P1253, DOI 10.1016/j.ophtha.2010.12.001
   Patterson N, 2006, PLOS GENET, V2, P2074, DOI 10.1371/journal.pgen.0020190
   Price AL, 2006, NAT GENET, V38, P904, DOI 10.1038/ng1847
   Shah Sunil, 2006, Cont Lens Anterior Eye, V29, P257, DOI 10.1016/j.clae.2006.09.006
   Shen MX, 2008, VISION RES, V48, P2167, DOI 10.1016/j.visres.2008.06.020
   Tham YC, 2014, OPHTHALMOLOGY, V121, P2081, DOI 10.1016/j.ophtha.2014.05.013
NR 31
TC 10
Z9 10
U1 0
U2 8
PU ELSEVIER SCIENCE INC
PI NEW YORK
PA 360 PARK AVE SOUTH, NEW YORK, NY 10010-1710 USA
SN 0161-6420
EI 1549-4713
J9 OPHTHALMOLOGY
JI Ophthalmology
PD SEP
PY 2017
VL 124
IS 9
BP 1271
EP 1279
DI 10.1016/j.ophtha.2017.03.055
PG 9
WC Ophthalmology
WE Science Citation Index Expanded (SCI-EXPANDED)
SC Ophthalmology
GA FD8RT
UT WOS:000407792500011
PM 28461014
DA 2025-03-30
ER

PT J
AU Ersoz, MG
   Mart, DK
   Ayintap, E
   Hazar, L
   Gunes, IB
   Adiyeke, SK
   Dogan, B
AF Ersoz, Mehmet Giray
   Mart, Duygu Kunak
   Ayintap, Emre
   Hazar, Leyla
   Gunes, Irfan Botan
   Adiyeke, Seda Karaca
   Dogan, Beysim
TI The factors influencing peripapillary choroidal thickness in primary
   open-angle glaucoma
SO INTERNATIONAL OPHTHALMOLOGY
LA English
DT Article
DE Choroidal thickness; Glaucoma; Enhanced depth imaging; Lamina cribrosa
   thickness; Pulse rate; Prelaminar tissue thickness
ID OPTICAL COHERENCE TOMOGRAPHY; OCULAR BLOOD-FLOW; DIAGNOSIS; PRESSURE
AB To investigate whether there is a difference between primary open-angle glaucoma (POAG) patients and control group with regard to choroidal thickness (CT) and the factors influencing CT.
   Ninety eyes of 90 patients who were being followed up with POAG and 72 eyes of 72 healthy subjects matched for age and gender were included. Peripapillary retinal nerve fiber layer thickness (RNFLT), peripapillary CT, lamina cribrosa thickness (LCT), and prelaminar tissue thickness (PTT) were measured with spectral-domain optical coherence tomography (SD-OCT) enhanced depth imaging (EDI) in all patients.
   According to multi-variable linear regression analysis results, the factors influencing CT were found as axial length (AL) (B = -22.78, p = 0.002), intraocular pressure (IOP) (B = -7.95, p = 0.001), age (B = -1.77, p = 0.009), and radial pulse rate (B = 1.42, p = 0.015). A statistically significant relationship was not detected between CT and central corneal thickness, mean deviation value of visual field, cup/disk ratio, RNFLT, LCT, PTT. CT was found significantly thinner in glaucoma group (147.5 +/- 61.2 mu m) compared to control group (167.1 +/- 37.3 mu m). However, IOP was found significantly higher (p < 0.001) and pulse rate was found significantly lower (p = 0.021) in POAG group. IOP and pulse rate were considered to have affected CT difference between the groups. In advanced and worser stage patients, there were significant positive correlations between CT and RNFLT in inferior and superior quadrants.
   In addition to previous studies, IOP and pulse rate were detected to be effective on CT. Further studies are required for determining the whole factors effective on CT and better understanding CT and glaucoma relationship.
C1 [Ersoz, Mehmet Giray; Hazar, Leyla] Kiziltepe Govt Hosp, Dept Ophthalmol, TR-47400 Kiziltepe, Mardin, Turkey.
   [Mart, Duygu Kunak; Ayintap, Emre; Adiyeke, Seda Karaca] Tepecik Educ & Res Hosp, Dept Ophthalmol, TR-35260 Izmir, Turkey.
   [Gunes, Irfan Botan] Borcka Govt Hosp, Dept Ophthalmol, TR-08400 Artvin, Turkey.
   [Dogan, Beysim] Odemis Govt Hosp, Dept Ophthalmol, TR-35750 Izmir, Turkey.
C3 Kiziltepe State Hospital; Izmir Tepecik Training & Research Hospital;
   Odemis State Hospital
RP Ersoz, MG (corresponding author), Kiziltepe Govt Hosp, Dept Ophthalmol, TR-47400 Kiziltepe, Mardin, Turkey.
EM m.girayersoz@gmail.com
RI güneş, irfan botan/JHS-4507-2023; Ersöz, Mehmet/B-4195-2019; Ayintap,
   Emre/JZD-7317-2024
OI Ayintap, Emre/0000-0002-7537-2672; Gunes, Irfan
   Botan/0000-0002-4515-2310
CR Brown JS, 2009, INVEST OPHTH VIS SCI, V50, P5, DOI 10.1167/iovs.08-1779
   Chakraborty R, 2011, INVEST OPHTH VIS SCI, V52, P5121, DOI 10.1167/iovs.11-7364
   Chung Ho Seok, 2014, Korean J Ophthalmol, V28, P234, DOI 10.3341/kjo.2014.28.3.234
   Cioffi GA, 2004, ARCH OPHTHALMOL-CHIC, V122, P1517, DOI 10.1001/archopht.122.10.1517
   Ehrlich JR, 2011, EXP EYE RES, V92, P189, DOI 10.1016/j.exer.2011.01.002
   Flammer J, 2002, PROG RETIN EYE RES, V21, P359, DOI 10.1016/S1350-9462(02)00008-3
   Fuchsjäger-Mayrl G, 2004, INVEST OPHTH VIS SCI, V45, P834, DOI 10.1167/iovs.03-0461
   Garway-Heath DF, 2008, PROG BRAIN RES, V173, P47, DOI 10.1016/S0079-6123(08)01105-9
   Hirooka K, 2012, BMC OPHTHALMOL, V12, DOI 10.1186/1471-2415-12-29
   Li L, 2013, AM J OPHTHALMOL, V156, P1277, DOI 10.1016/j.ajo.2013.07.011
   Maul EA, 2011, OPHTHALMOLOGY, V118, P1571, DOI 10.1016/j.ophtha.2011.01.016
   Mills RP, 2006, AM J OPHTHALMOL, V141, P24, DOI 10.1016/j.ajo.2005.07.044
   Park HYL, 2014, J GLAUCOMA, V23, P225, DOI 10.1097/IJG.0000000000000045
   Quigley HA, 2006, BRIT J OPHTHALMOL, V90, P262, DOI 10.1136/bjo.2005.081224
   Resnikoff S, 2008, B WORLD HEALTH ORGAN, V86, P63, DOI 10.2471/BLT.07.041210
   Spaide RF, 2008, AM J OPHTHALMOL, V146, P496, DOI 10.1016/j.ajo.2008.05.032
   Sugiyama K, 1999, INVEST OPHTH VIS SCI, V40, P3084
   Toprak I, 2016, INT OPHTHALMOL, V36, P171, DOI 10.1007/s10792-015-0092-4
   Weinreb RN, 2004, LANCET, V363, P1711, DOI 10.1016/S0140-6736(04)16257-0
   Yin ZQ, 1997, J GLAUCOMA, V6, P23
   Zengin MO, 2015, INT OPHTHALMOL, V35, P513, DOI 10.1007/s10792-014-9977-x
   ZEYEN T, 1995, GRAEF ARCH CLIN EXP, V233, P627, DOI 10.1007/BF00185283
NR 22
TC 10
Z9 10
U1 0
U2 2
PU SPRINGER
PI DORDRECHT
PA VAN GODEWIJCKSTRAAT 30, 3311 GZ DORDRECHT, NETHERLANDS
SN 0165-5701
EI 1573-2630
J9 INT OPHTHALMOL
JI Int. Ophthalmol.
PD AUG
PY 2017
VL 37
IS 4
BP 827
EP 833
DI 10.1007/s10792-016-0346-9
PG 7
WC Ophthalmology
WE Science Citation Index Expanded (SCI-EXPANDED)
SC Ophthalmology
GA FB2ZC
UT WOS:000406011300009
PM 27620471
DA 2025-03-30
ER

PT J
AU Bonnemaijer, PWM
   Cook, C
   Nag, A
   Hammond, CJ
   van Duijn, CM
   Lemij, HG
   Klaver, CCW
   Thiadens, AAHJ
AF Bonnemaijer, Pieter W. M.
   Cook, Colin
   Nag, Abhishek
   Hammond, Christopher J.
   van Duijn, Cornelia M.
   Lemij, Hans G.
   Klaver, Caroline C. W.
   Thiadens, Alberta A. H. J.
TI Genetic African Ancestry Is Associated With Central Corneal Thickness
   and Intraocular Pressure in Primary Open-Angle Glaucoma
SO INVESTIGATIVE OPHTHALMOLOGY & VISUAL SCIENCE
LA English
DT Article
DE genetic African ancestry; glaucoma; central corneal thickness;
   intraocular pressure
ID OPTICAL COHERENCE TOMOGRAPHY; LAMINA-CRIBROSA; BIOMECHANICAL PROPERTIES;
   OCULAR HYPERTENSION; RISK-FACTOR; HYSTERESIS; TENSION; POPULATION;
   PREVALENCE; CAUCASIANS
AB PURPOSE. To unravel the relationship between African ancestry, central corneal thickness (CCT), and intraocular pressure (IOP) by estimating the genetic African ancestry (GAA) proportion in primary open-angle glaucoma (POAG) patients and controls from an admixed South African Colored (SAC) and a South African Black (SAB) population.
   METHODS. In this case-control study, 268 POAG patients and 137 controls were recruited from a university clinic in Cape Town, South Africa. All participants were genotyped on the Illumina HumanOmniExpress beadchip or HumanOmni2.5Exome beadchip. ADMIXTURE was used to infer participant's GAA among 86,632 SNPs. Linear and logistic regression models were used to assess the relation between GAA, POAG, CCT, and IOP.
   RESULTS. The median proportion of GAA was 60% in the study population. GAA was significantly associated with thinner CCT (P < 0.001) and IOP (P = 0.034) in POAG patients. The effect of GAA on CCT was marginally different among POAG patients versus controls (P = 0.066). In POAG patients, the CCT was significantly thinner compared to controls after adjusting for age and sex (P = 0.016). In a stratified analysis in participants with >60% GAA, CCT was not associated with POAG (P = 0.550).
   CONCLUSIONS. This study demonstrated that a higher proportion of GAA was associated with a thinner CCT and a higher IOP in POAG patients. Remarkably, at higher proportions of GAA, the difference in CCT between POAG and controls was reduced. This suggests that thinner CCT is not associated with POAG in Africans.
C1 [Bonnemaijer, Pieter W. M.; Klaver, Caroline C. W.; Thiadens, Alberta A. H. J.] Erasmus MC, Dept Ophthalmol, Rotterdam, Netherlands.
   [Bonnemaijer, Pieter W. M.; van Duijn, Cornelia M.; Klaver, Caroline C. W.; Thiadens, Alberta A. H. J.] Erasmus MC, Dept Epidemiol, Rotterdam, Netherlands.
   [Cook, Colin] Univ Cape Town, Div Ophthalmol, Cape Town, South Africa.
   [Nag, Abhishek; Hammond, Christopher J.] Kings Coll London, Dept Twin Res & Genet Epidemiol, London, England.
   [Nag, Abhishek; Hammond, Christopher J.] Kings Coll London, Dept Ophthalmol, London, England.
   [Lemij, Hans G.] Rotterdam Eye Hosp, Glaucoma Serv, Rotterdam, Netherlands.
   [Klaver, Caroline C. W.] Radboud Univ Nijmegen, Med Ctr, Dept Ophthalmol, Nijmegen, Netherlands.
C3 Erasmus University Rotterdam; Erasmus MC; Erasmus University Rotterdam;
   Erasmus MC; University of Cape Town; University of London; King's
   College London; University of London; King's College London; Rotterdam
   Eye Hospital; Radboud University Nijmegen
RP Thiadens, AAHJ (corresponding author), Erasmus MC, Dept Ophthalmol & Epidemiol, Room NA 28-08,POB 2040, NL-3000 CA Rotterdam, Netherlands.
EM a.thiadens@erasmusmc.nl
RI Hammond, Christopher/X-6386-2019; Klaver, Caroline/A-2013-2016; Lemij,
   Hans/HKE-3597-2023; van Leeuwen, Elisabeth/G-3382-2017
OI Hammond, Christopher/0000-0002-3227-2620; Klaver,
   Caroline/0000-0002-2355-5258; Van Duijn, Cornelia/0000-0002-2374-9204
CR Abdull MM, 2015, BMC OPHTHALMOL, V15, DOI 10.1186/s12886-015-0097-9
   Adhikari Mohamed., 2005, NOT WHITE ENOUGH NOT
   Aghaian E, 2004, OPHTHALMOLOGY, V111, P2211, DOI 10.1016/j.ophtha.2004.06.013
   Alexander DH, 2009, GENOME RES, V19, P1655, DOI 10.1101/gr.094052.109
   Altshuler DM, 2015, NATURE, V526, P68, DOI 10.1038/nature15393
   Argus WA, 1995, OPHTHALMOLOGY, V102, P1810, DOI 10.1016/S0161-6420(95)30790-7
   Bechmann M, 2000, BRIT J OPHTHALMOL, V84, P1233, DOI 10.1136/bjo.84.11.1233
   BECK RW, 1985, OPHTHALMOLOGY, V92, P873
   Brandt JD, 2012, OPHTHALMOLOGY, V119, P437, DOI 10.1016/j.ophtha.2011.03.018
   Bron AM, 1999, GRAEF ARCH CLIN EXP, V237, P220, DOI 10.1007/s004170050222
   Burnett MS, 2006, AM J EPIDEMIOL, V163, P486, DOI 10.1093/aje/kwj057
   Carbonaro F, 2014, AM J OPHTHALMOL, V157, P441, DOI 10.1016/j.ajo.2013.10.017
   CHI T, 1989, ARCH OPHTHALMOL-CHIC, V107, P836, DOI 10.1001/archopht.1989.01070010858029
   Congdon NG, 2006, AM J OPHTHALMOL, V141, P868, DOI 10.1016/j.ajo.2005.12.007
   Cook C, 2009, J GLAUCOMA, V18, P124, DOI 10.1097/IJG.0b013e318189158c
   Copt RP, 1999, ARCH OPHTHALMOL-CHIC, V117, P14
   DANDONA L, 1990, ARCH OPHTHALMOL-CHIC, V108, P393, DOI 10.1001/archopht.1990.01070050091039
   Ramos BRD, 2016, GENETICA, V144, P259, DOI 10.1007/s10709-016-9894-1
   Dimasi DP, 2011, PLOS ONE, V6, DOI 10.1371/journal.pone.0022103
   Doughty MJ, 2000, SURV OPHTHALMOL, V44, P367, DOI 10.1016/S0039-6257(00)00110-7
   Eballe AO, 2010, CLIN OPHTHALMOL, V4, P717
   Fogagnolo P, 2006, BRIT J OPHTHALMOL, V90, P24, DOI 10.1136/bjo.2005.079285
   Foster PJ, 2002, BRIT J OPHTHALMOL, V86, P238, DOI 10.1136/bjo.86.2.238
   Girkin CA, 2015, INVEST OPHTH VIS SCI, V56, P2043, DOI 10.1167/iovs.14-15719
   Girkin CA, 2010, ARCH OPHTHALMOL-CHIC, V128, P541, DOI 10.1001/archophthalmol.2010.49
   Goldich Y, 2011, J CATARACT REFR SURG, V37, P1507, DOI 10.1016/j.jcrs.2011.03.038
   GOLDMANN H, 1957, Ophthalmologica, V134, P221
   Hawker MJ, 2009, EYE, V23, P56, DOI 10.1038/sj.eye.6703001
   Herndon LW, 1997, ARCH OPHTHALMOL-CHIC, V115, P1137, DOI 10.1001/archopht.1997.01100160307007
   Iyamu E., 2013, Journal of Optometry, V6, P154, DOI DOI 10.1016/J.0PT0M.2012.09.004
   Jonas JB, 2005, INVEST OPHTH VIS SCI, V46, P1275, DOI 10.1167/iovs.04-0851
   Jonas JB, 2009, ARCH OPHTHALMOL-CHIC, V127, P1395, DOI 10.1001/archophthalmol.2009.243
   Kapetanakis VV, 2016, BRIT J OPHTHALMOL, V100, P86, DOI 10.1136/bjophthalmol-2015-307223
   Kaushik S, 2012, AM J OPHTHALMOL, V153, P840, DOI 10.1016/j.ajo.2011.10.032
   Kim HY, 2008, AM J OPHTHALMOL, V145, P228, DOI 10.1016/j.ajo.2007.09.030
   Kyari Fatima, 2013, Middle East Afr J Ophthalmol, V20, P111, DOI 10.4103/0974-9233.110605
   La Rosa FA, 2001, ARCH OPHTHALMOL-CHIC, V119, P23
   Leite TKM, 2011, PLOS ONE, V6, DOI 10.1371/journal.pone.0027162
   Leske MC, 2007, OPHTHALMOLOGY, V114, P1965, DOI 10.1016/j.ophtha.2007.03.016
   Liu Xing, 2006, Zhonghua Yan Ke Za Zhi, V42, P199
   Mafwiri M, 2005, OPHTHAL EPIDEMIOL, V12, P299, DOI 10.1080/09286580500180572
   Mangouritsas G, 2009, ACTA OPHTHALMOL, V87, P901, DOI 10.1111/j.1755-3768.2008.01370.x
   Manni G, 2008, PROG BRAIN RES, V173, P25, DOI 10.1016/S0079-6123(08)01103-5
   Mbumba BF, 2012, E AFR J OPHTHALMOL, V16, P4
   Medeiros FA, 2013, OPHTHALMOLOGY, V120, P1533, DOI 10.1016/j.ophtha.2013.01.032
   Medeiros FA, 2012, OPHTHALMOLOGY, V119, P435, DOI 10.1016/j.ophtha.2012.01.018
   Mercieca K, 2007, CORNEA, V26, P557, DOI 10.1097/ICO.0b013e3180415d90
   Mersha TB, 2015, HUM GENOMICS, V9, DOI 10.1186/s40246-014-0023-x
   Morad Y, 1998, AM J OPHTHALMOL, V125, P164, DOI 10.1016/S0002-9394(99)80086-5
   Nannini D, 2016, OPHTHALMOLOGY, V123, P102, DOI 10.1016/j.ophtha.2015.08.042
   Nemesure B, 2003, ARCH OPHTHALMOL-CHIC, V121, P240
   Noche CD, 2010, CLIN OPHTHALMOL, V4, P1371, DOI 10.2147/OPTH.S14951
   Ntim-Amponsah CT, 2012, CORNEA, V31, P1093, DOI 10.1097/ICO.0b013e31823c51f7
   Omoti AE, 2006, TROP DOCT, V36, P97, DOI 10.1258/004947506776593323
   Pakravan M, 2007, BRIT J OPHTHALMOL, V91, P26, DOI 10.1136/bjo.2006.106039
   Parra FC, 2003, P NATL ACAD SCI USA, V100, P177, DOI 10.1073/pnas.0126614100
   Prata TS, 2012, CLIN EXP OPHTHALMOL, V40, P682, DOI 10.1111/j.1442-9071.2012.02790.x
   Purcell S, 2007, AM J HUM GENET, V81, P559, DOI 10.1086/519795
   Rotchford AP, 2003, OPHTHALMOLOGY, V110, P376, DOI 10.1016/S0161-6420(02)01568-3
   Shimmyo M, 2003, AM J OPHTHALMOL, V136, P603, DOI 10.1016/S0002-9394(03)00424-0
   Sng C, 2016, AM J OPHTHALMOL, V169, P268, DOI 10.1016/j.ajo.2016.07.004
   Terai N, 2011, ACTA OPHTHALMOL, V89, P556, DOI 10.1111/j.1755-3768.2009.01746.x
   Tham Yih-Chung, 2014, Ophthalmology, V121, P2081, DOI 10.1016/j.ophtha.2014.05.013
   Tolesa K, 2016, BMC OPHTHALMOL, V16, DOI 10.1186/s12886-016-0334-x
   VARMA R, 1994, ARCH OPHTHALMOL-CHIC, V112, P1068, DOI 10.1001/archopht.1994.01090200074026
   Ventura ACS, 2001, BRIT J OPHTHALMOL, V85, P792, DOI 10.1136/bjo.85.7.792
   VERREY JD, 1990, EYE, V4, P115, DOI 10.1038/eye.1990.14
   Wolfs RC, 1997, AM J OPHTHALMOL, V123, P767, DOI 10.1016/S0002-9394(14)71125-0
   WORMALD R, 1990, EYE, V4, P107, DOI 10.1038/eye.1990.13
   Wu RY, 2011, INVEST OPHTH VIS SCI, V52, P1320, DOI 10.1167/iovs.10-6038
   Zhang CW, 2016, AM J OPHTHALMOL, V166, P29, DOI 10.1016/j.ajo.2016.02.034
NR 71
TC 10
Z9 11
U1 0
U2 0
PU ASSOC RESEARCH VISION OPHTHALMOLOGY INC
PI ROCKVILLE
PA 12300 TWINBROOK PARKWAY, ROCKVILLE, MD 20852-1606 USA
SN 0146-0404
EI 1552-5783
J9 INVEST OPHTH VIS SCI
JI Invest. Ophthalmol. Vis. Sci.
PD JUN
PY 2017
VL 58
IS 7
BP 3172
EP 3180
DI 10.1167/iovs.17-21716
PG 9
WC Ophthalmology
WE Science Citation Index Expanded (SCI-EXPANDED)
SC Ophthalmology
GA EZ8FE
UT WOS:000404959300038
PM 28654982
OA Green Published, gold
DA 2025-03-30
ER

PT J
AU Shin, JW
   Sung, KR
   Lee, J
   Kwon, J
AF Shin, Joong Won
   Sung, Kyung Rim
   Lee, Jiyun
   Kwon, Junki
TI Factors Associated With Visual Field Progression in Cirrus Optical
   Coherence Tomography-guided Progression Analysis: A Topographic Approach
SO JOURNAL OF GLAUCOMA
LA English
DT Article
DE glaucoma; OCT; GPA; progression; retinal nerve fiber layer
ID NORMAL-TENSION GLAUCOMA; FIBER LAYER THICKNESS; OPEN-ANGLE GLAUCOMA;
   NERVE; RISK; DISC; EYES
AB Purpose: To identify factors associated with visual field (VF) progression in optical coherence tomography (OCT)-guided progression analysis (GPA) using a topographic approach.
   Methods: Topographic components of OCT-GPA maps (Cirrus HD-OCT; Carl Zeiss Meditec) were classified according to location (temporal, superotemporal, superonasal, nasal, inferornasal, and inferotemporal), size (small, medium, and large), shape (wedge and irregular types), and pattern of retinal nerve fiber layer (RNFL) progression (widening, deepening, and new development). All positive findings in OCT-GPA (RNFL thickness maps, profiles, and average RNFL thickness) were defined as strong RNFL progression. VF progression was determined by linear regression analysis of VF mean deviation over time. Univariate and multivariate logistic regression analyses were performed to evaluate the association of VF progression with OCT-GPA parameters.
   Results: In total, 276 primary open-angle glaucoma patients were followed up for 5.1 years. According to OCT-GPA, 89 eyes were found to have RNFL progression. Of these, VF progression was detected in 27 (30.3%) eyes. Eyes with progressed VF group showed topographically different characteristics, which were wedge-shaped (80.6%), large-sized (40.0%), and widening (69.5%) or deepening (11.1%) pattern of RNFL progression in the inferotemporal (44.4%) and superotemporal (30.6%) regions, compared with eyes with non-progressed VF group. In multivariate analysis, strong RNFL progression and widening or deepening pattern of RNFL progression were significantly associated with VF progression (P=0.012 and 0.016, respectively).
   Conclusions: Topographic analysis in OCT-GPA maps showed different characteristics between progressed VF and nonprogressed VF groups. Glaucoma patients with widening or deepening pattern of RNFL progression should be carefully monitored for greater risk of VF progression.
C1 [Shin, Joong Won; Sung, Kyung Rim; Lee, Jiyun; Kwon, Junki] Univ Ulsan, Asan Med Ctr, Dept Ophthalmol, Coll Med, 388-1 Pungnap 2 Dong, Seoul 138736, South Korea.
C3 University of Ulsan; Asan Medical Center
RP Sung, KR (corresponding author), Univ Ulsan, Asan Med Ctr, Dept Ophthalmol, Coll Med, 388-1 Pungnap 2 Dong, Seoul 138736, South Korea.
EM sungeye@gmail.com
CR Adhi M, 2013, CURR OPIN OPHTHALMOL, V24, P213, DOI 10.1097/ICU.0b013e32835f8bf8
   Centofanti M, 2005, OPHTHALMOLOGY, V112, P366, DOI 10.1016/j.ophtha.2004.11.030
   Drance S, 2001, AM J OPHTHALMOL, V131, P699, DOI 10.1016/S0002-9394(01)00964-3
   Garway-Heath DF, 2000, OPHTHALMOLOGY, V107, P1809, DOI 10.1016/S0161-6420(00)00284-0
   Gordon MO, 2002, ARCH OPHTHALMOL-CHIC, V120, P714
   Hood DC, 2007, PROG RETIN EYE RES, V26, P688, DOI 10.1016/j.preteyeres.2007.08.001
   Hood DC, 2007, INVEST OPHTH VIS SCI, V48, P3662, DOI 10.1167/iovs.06-1401
   Jonas JB, 2004, INVEST OPHTH VIS SCI, V45, P2613, DOI 10.1167/iovs.03-1274
   Kim YJ, 2012, INVEST OPHTH VIS SCI, V53, P4485, DOI 10.1167/iovs.12-9862
   Kostanyan T, 2016, OPHTHALMOLOGY, V123, P783, DOI 10.1016/j.ophtha.2015.12.010
   Lee JY, 2015, INVEST OPHTH VIS SCI, V56, P1775, DOI 10.1167/iovs.14-16002
   Leske MC, 2007, OPHTHALMOLOGY, V114, P1965, DOI 10.1016/j.ophtha.2007.03.016
   Leung CKS, 2012, OPHTHALMOLOGY, V119, P1858, DOI 10.1016/j.ophtha.2012.03.044
   Medeiros FA, 2003, AM J OPHTHALMOL, V136, P805, DOI 10.1016/S0002-9394(03)00484-7
   Musch DC, 2009, OPHTHALMOLOGY, V116, P200, DOI 10.1016/j.ophtha.2008.08.051
   Mwanza JC, 2015, INVEST OPHTH VIS SCI, V56, P6344, DOI 10.1167/iovs.15-17248
   Na JH, 2013, CURR EYE RES, V38, P386, DOI 10.3109/02713683.2012.742913
   Suh MH, 2010, EYE, V24, P857, DOI 10.1038/eye.2009.209
   TUULONEN A, 1993, OPHTHALMOLOGY, V100, P587
   Wollstein G, 2005, ARCH OPHTHALMOL-CHIC, V123, P464, DOI 10.1001/archopht.123.4.464
   Yu M, 2016, OPHTHALMOLOGY, V123, P1201, DOI 10.1016/j.ophtha.2016.02.017
NR 21
TC 10
Z9 10
U1 0
U2 2
PU LIPPINCOTT WILLIAMS & WILKINS
PI PHILADELPHIA
PA TWO COMMERCE SQ, 2001 MARKET ST, PHILADELPHIA, PA 19103 USA
SN 1057-0829
EI 1536-481X
J9 J GLAUCOMA
JI J. Glaucoma
PD JUN
PY 2017
VL 26
IS 6
BP 555
EP 560
DI 10.1097/IJG.0000000000000680
PG 6
WC Ophthalmology
WE Science Citation Index Expanded (SCI-EXPANDED)
SC Ophthalmology
GA EW5CY
UT WOS:000402524000020
PM 28410253
DA 2025-03-30
ER

PT J
AU Bryan, SR
   Eilers, PHC
   van Rosmalen, J
   Rizopoulos, D
   Vermeer, KA
   Lemij, HG
   Lesaffre, EMEH
AF Bryan, Susan R.
   Eilers, Paul H. C.
   van Rosmalen, Joost
   Rizopoulos, Dimitris
   Vermeer, Koenraad A.
   Lemij, Hans G.
   Lesaffre, Emmanuel M. E. H.
TI Bayesian hierarchical modeling of longitudinal glaucomatous visual
   fields using a two-stage approach
SO STATISTICS IN MEDICINE
LA English
DT Article
DE Bayesian modeling; hierarchical structure; longitudinal data analysis;
   two-stage approach
ID STANDARD AUTOMATED PERIMETRY; TEST RELIABILITY; PROGRESSION;
   VARIABILITY; DEVIATION; RESPONSES
AB The Bayesian approach has become increasingly popular because it allows to fit quite complex models to data via Markov chain Monte Carlo sampling. However, it is also recognized nowadays that Markov chain Monte Carlo sampling can become computationally prohibitive when applied to a large data set. We encountered serious computational difficulties when fitting an hierarchical model to longitudinal glaucoma data of patients who participate in an ongoing Dutch study. To overcome this problem, we applied and extended a recently proposed two-stage approach to model these data. Glaucoma is one of the leading causes of blindness in the world. In order to detect deterioration at an early stage, a model for predicting visual fields (VFs) in time is needed. Hence, the true underlying VF progression can be determined, and treatment strategies can then be optimized to prevent further VF loss. Because we were unable to fit these data with the classical one-stage approach upon which the current popular Bayesian software is based, we made use of the two-stage Bayesian approach. The considered hierarchical longitudinal model involves estimating a large number of random effects and deals with censoring and high measurement variability. In addition, we extended the approach with tools for model evaluation. Copyright (C) 2017 JohnWiley & Sons, Ltd.
C1 [Bryan, Susan R.; Eilers, Paul H. C.; van Rosmalen, Joost; Rizopoulos, Dimitris; Lesaffre, Emmanuel M. E. H.] Erasmus MC, Dept Biostat, Rotterdam, Netherlands.
   [Bryan, Susan R.; Vermeer, Koenraad A.] Rotterdam Ophthalm Inst, Rotterdam, Netherlands.
   [Lemij, Hans G.] Rotterdam Eye Hosp, Glaucoma Serv, Rotterdam, Netherlands.
   [Lesaffre, Emmanuel M. E. H.] Katholieke Univ Leuven, Biostat L, Leuven, Belgium.
C3 Erasmus University Rotterdam; Erasmus MC; Rotterdam Eye Hospital; KU
   Leuven
RP Bryan, SR (corresponding author), Erasmus MC, Dept Biostat, Rotterdam, Netherlands.
EM s.bryan@erasmusmc.nl
RI Lemij, Hans/HKE-3597-2023; Rizopoulos, Dimitris/D-6919-2012; Vermeer,
   Koenraad Arndt/A-9516-2009
OI van Rosmalen, Joost/0000-0002-9187-244X; Vermeer, Koenraad
   Arndt/0000-0002-4038-3945
FU Stichting Wetenschappelijk Onderzoek het Oogziekenhuis; Stichting voor
   Ooglijders; Stichting Glaucoomfonds
FX The authors would like to thank Dr. Baoyue Li for his useful discussions
   that helped with the early stages of this work. The authors would also
   like to thank Stichting Wetenschappelijk Onderzoek het Oogziekenhuis,
   Stichting voor Ooglijders, and Stichting Glaucoomfonds for the financial
   support. Furthermore, the authors would like to thank the editor and the
   referees for their helpful comments and suggestions that drastically
   improved the quality of the manuscript.
CR Anderson D.R., 1999, Automated static perimetry, V2nd
   [Anonymous], 2000, LINEAR MIXED MODELS
   Artes PH, 2005, INVEST OPHTH VIS SCI, V46, P4600, DOI 10.1167/iovs.05-0827
   Bengtsson B, 2000, INVEST OPHTH VIS SCI, V41, P2201
   Bengtsson B, 2008, AM J OPHTHALMOL, V145, P343, DOI 10.1016/j.ajo.2007.09.038
   Bryan SR, 2015, INVEST OPHTH VIS SCI, V56, P4283, DOI 10.1167/iovs.15-16691
   Bryan SR, 2013, INVEST OPHTH VIS SCI, V54, P6694, DOI 10.1167/iovs.12-11185
   Caprioli J, 2011, INVEST OPHTH VIS SCI, V52, P4765, DOI 10.1167/iovs.10-6414
   Erler NS, 2014, INVEST OPHTH VIS SCI, V55, P2350, DOI 10.1167/iovs.13-12492
   Gardiner SK, 2014, OPHTHALMOLOGY, V121, P1359, DOI 10.1016/j.ophtha.2014.01.020
   GELFAND AE, 1990, J AM STAT ASSOC, V85, P398, DOI 10.2307/2289776
   Gelman A, 2014, BAYESIAN DATA ANAL, V3rd
   Henson DB, 2000, INVEST OPHTH VIS SCI, V41, P417
   Hoffman MD, 2014, J MACH LEARN RES, V15, P1593
   HUDSON C, 1994, INVEST OPHTH VIS SCI, V35, P268
   Kingman S, 2004, B WORLD HEALTH ORGAN, V82, P887
   Kymes SM, 2012, OPHTHALMOLOGY, V119, DOI 10.1016/j.ophtha.2012.01.054
   Lee KJ, 2008, STAT MED, V27, P418, DOI 10.1002/sim.2897
   Lesaffre E., 2012, BAYESIAN BIOSTATISTI, DOI DOI 10.1002/9781119942412
   Lunn D, 2013, J R STAT SOC C-APPL, V62, P551, DOI 10.1111/rssc.12007
   Lunn D, 2009, STAT MED, V28, P3049, DOI 10.1002/sim.3680
   MCNAUGHT AI, 1995, GRAEF ARCH CLIN EXP, V233, P750, DOI 10.1007/BF00184085
   Montolio FGJ, 2012, INVEST OPHTH VIS SCI, V53, P7010, DOI 10.1167/iovs.12-10268
   Ntzoufras, 2009, BAYESIAN MODELING US, DOI 10.1002/9780470434567
   Pathak M, 2013, INVEST OPHTH VIS SCI, V54, P5505, DOI 10.1167/iovs.13-12236
   Plummer M., 2003, P 3 INT C DISTRIBUTE, P124
   Rue H, 2009, J ROY STAT SOC B, V71, P319, DOI 10.1111/j.1467-9868.2008.00700.x
   Russell RA, 2012, INVEST OPHTH VIS SCI, V53, P5985, DOI 10.1167/iovs.12-10428
   Spiegelhalter DJ, 2002, J R STAT SOC B, V64, P583, DOI 10.1111/1467-9868.00353
   Swanson WH, 2011, INVEST OPHTH VIS SCI, V52, P764, DOI 10.1167/iovs.10-6158
   TOBIN J, 1958, ECONOMETRICA, V26, P24, DOI 10.2307/1907382
   Zhu HL, 2014, PLOS ONE, V9, DOI 10.1371/journal.pone.0087332
NR 32
TC 10
Z9 13
U1 0
U2 7
PU WILEY
PI HOBOKEN
PA 111 RIVER ST, HOBOKEN 07030-5774, NJ USA
SN 0277-6715
EI 1097-0258
J9 STAT MED
JI Stat. Med.
PD MAY 20
PY 2017
VL 36
IS 11
BP 1735
EP 1753
DI 10.1002/sim.7235
PG 19
WC Mathematical & Computational Biology; Public, Environmental &
   Occupational Health; Medical Informatics; Medicine, Research &
   Experimental; Statistics & Probability
WE Science Citation Index Expanded (SCI-EXPANDED)
SC Mathematical & Computational Biology; Public, Environmental &
   Occupational Health; Medical Informatics; Research & Experimental
   Medicine; Mathematics
GA ET8ZV
UT WOS:000400595100004
PM 28152571
OA Green Submitted
DA 2025-03-30
ER

PT J
AU Jiang, XJ
   Varma, R
   Torres, M
   Hsu, CY
   McKean-Cowdin, R
AF Jiang, Xuejuan
   Varma, Rohit
   Torres, Mina
   Hsu, Chunyi
   McKean-Cowdin, Roberta
CA Chinese Amer Eye Study Grp
TI Self-reported Use of Eye Care Among Adult Chinese Americans: The Chinese
   American Eye Study
SO AMERICAN JOURNAL OF OPHTHALMOLOGY
LA English
DT Article
ID QUALITY-OF-LIFE; IDENTITY ACCULTURATION SCALE; VISUAL IMPAIRMENT
   FINDINGS; HEALTH-CARE; ACCESS; ACUITY; COMORBIDITY; ATTITUDES; BARRIERS;
   GLAUCOMA
AB PURPOSE: To identify the prevalence and determinants of self-reported eye care use among Chinese Americans.
   DESIGN: Population-based, cross-sectional study.
   PARTICIPANTS: A total of 4582 Chinese Americans 50 years and older residing in Monterey Park, California.
   METHODS: Multivariable logistic regression analyses based on Andersen's Behavioral Model of Health Services Use were conducted to identify predisposing, enabling, and need variables associated with self-reported eye care use.
   MAIN OUTCOME MEASURES: Prevalence of self reported use assessed as eye care visit in the past 12 months, dilated eye examination in the past 12 months, and ever having had a dilated examination, and odds ratios for factors associated with these measures.
   RESULTS: Overall, 36% of participants reported an eye care visit and 21% reported a dilated examination in the past 12 months. forty-eight percent reported ever having had a dilated eye examination. Older age, female sex, preference for English, more education, health and vision insurance, a usual place for health care, currently driving, a greater number of comorbidities, and lower vision-specific quality-of-life (NEI VFQ-25) scores were associated with higher odds of reporting use of eye care.
   CONCLUSIONS: Use of eye care among Chinese Americans was found to be as low as what is reported for African Americans and Hispanics, and lower than what is reported for whites. Multiple modifiable factors are associated with use of eye care among the rapidly growing Chinese American population. Culturally sensitive interventions targeting these factors should be a priority. Further research is needed to investigate how findings from this group of Chinese Americans reflect other Asian Americans that are different in language and ethnicity. (C)2017 Elsevier Inc. All rights reserved.
C1 [Jiang, Xuejuan; Varma, Rohit; Torres, Mina; Hsu, Chunyi] Univ Southern Calif, Keck Sch Med, Dept Ophthalthol, USC Roski Eye Inst, 1450 San Pablo St,Room 4900, Los Angeles, CA 90033 USA.
   [Jiang, Xuejuan; McKean-Cowdin, Roberta] Univ Southern Calif, Keck Sch Med, Dept Prevent Med, Los Angeles, CA USA.
C3 University of Southern California; University of Southern California
RP Varma, R (corresponding author), Univ Southern Calif, Keck Sch Med, Dept Ophthalthol, USC Roski Eye Inst, 1450 San Pablo St,Room 4900, Los Angeles, CA 90033 USA.
EM rvarma@usc.edu
OI Hsu, Chunyi/0000-0001-9790-2542; Jiang, xuejuan/0000-0002-5637-666X
FU NATIONAL EYE INSTITUTE, NATIONAL INSTItutes of Health, Bethesda,
   Maryland [EY-017337]; Research to Prevent Blindness, New York, New York
FX THIS WORK WAS SUPPORTED BY GRANT EY-017337 FROM THE NATIONAL EYE
   INSTITUTE, NATIONAL INSTItutes of Health, Bethesda, Maryland, and an
   unrestricted Departmental grant from Research to Prevent Blindness, New
   York, New York.
CR American Academy of Ophthalmology, FIND OPHTH
   American Academy of Ophthalmology BoD, 2015, FREQ OC EX
   ANDERSEN RM, 1995, J HEALTH SOC BEHAV, V36, P1, DOI 10.2307/2137284
   [Anonymous], AS AM POP
   [Anonymous], MOD IMM WAV BRINGS 5
   Bailey R. N., 2006, Morbidity and Mortality Weekly Report, V55, P1321
   Baker RS, 2005, OPHTHAL EPIDEMIOL, V12, P1, DOI 10.1080/09286580590921330
   Brody BL, 2001, OPHTHALMOLOGY, V108, P1893, DOI 10.1016/S0161-6420(01)00754-0
   Chou CF, 2012, AM J OPHTHALMOL, V154, pS45, DOI 10.1016/j.ajo.2011.09.025
   Crews JE, 2014, OPHTHAL EPIDEMIOL, V21, P287, DOI 10.3109/09286586.2014.926556
   Ellish NJ, 2007, INVEST OPHTH VIS SCI, V48, P1989, DOI 10.1167/iovs.06-0934
   FERRIS FL, 1982, AM J OPHTHALMOL, V94, P91, DOI 10.1016/0002-9394(82)90197-0
   Gee GC, 2010, AM J PUBLIC HEALTH, V100, P563, DOI 10.2105/AJPH.2008.156976
   Globe DR, 2005, ARCH OPHTHALMOL-CHIC, V123, P815, DOI 10.1001/archopht.123.6.815
   Hoeffel E.M., 2012, The Asian Population: 2010. 2010 Census Briefs
   Keenum Z, 2016, JAMA OPHTHALMOL, V134, P1221, DOI 10.1001/jamaophthalmol.2016.3081
   Kim W, 2010, SOC WORK PUBLIC HLTH, V25, P286, DOI 10.1080/19371910903240704
   Lee DJ, 2009, ARCH OPHTHALMOL-CHIC, V127, P303, DOI 10.1001/archophthalmol.2008.567
   Lee S, 2011, J IMMIGR MINOR HEALT, V13, P244, DOI 10.1007/s10903-009-9278-z
   LINN BS, 1968, J AM GERIATR SOC, V16, P622, DOI 10.1111/j.1532-5415.1968.tb02103.x
   Lum F, 2016, OPHTHALMOLOGY, V123, P928, DOI [10.1016/j.ophtha.2015.10.047, 10.1016/j.ophtha.2016.01.024]
   Mangione CM, 2001, ARCH OPHTHALMOL-CHIC, V119, P1050, DOI 10.1001/archopht.119.7.1050
   Marder E, 2013, MMWR-MORBID MORTAL W, V62, P1
   McKean-Cowdin R, 2010, OPHTHALMOLOGY, V117, P1900, DOI 10.1016/j.ophtha.2010.01.059
   Miskala PH, 2003, ARCH OPHTHALMOL-CHIC, V121, P531
   Morales LS, 2010, OPHTHALMOLOGY, V117, P207, DOI 10.1016/j.ophtha.2009.07.015
   National Eye Institute, 2005, ID VAR THAT INFL ACC
   Olomu AB, 2012, BMC HEALTH SERV RES, V12, DOI 10.1186/1472-6963-12-398
   Orr P, 1999, OPHTHALMOLOGY, V106, P904, DOI 10.1016/S0161-6420(99)00508-4
   Pew Research Center, 2013, RIS AS AM
   Quigley HA, 2002, AM J OPHTHALMOL, V133, P386, DOI 10.1016/S0002-9394(01)01380-0
   Ritter PL, 2001, J CLIN EPIDEMIOL, V54, P136, DOI 10.1016/S0895-4356(00)00261-4
   Royston P, 2004, STATA J, V4, P227, DOI 10.1177/1536867X0400400301
   Samsa G, 1999, PHARMACOECONOMICS, V15, P141, DOI 10.2165/00019053-199915020-00003
   Scott AW, 2016, JAMA OPHTHALMOL, V134, P1111, DOI 10.1001/jamaophthalmol.2016.2627
   Shaikh Y, 2014, AM J OPHTHALMOL, V158, P1121, DOI 10.1016/j.ajo.2014.08.023
   Sloan FA, 2014, OPHTHALMOLOGY, V121, P2452, DOI 10.1016/j.ophtha.2014.07.020
   SUINN RM, 1995, J MULTICULT COUNS D, V23, P139, DOI 10.1002/j.2161-1912.1995.tb00269.x
   SUINN RM, 1992, EDUC PSYCHOL MEAS, V52, P1041, DOI 10.1177/0013164492052004028
   U. S. Census Bureau, 2 US CENS BUR
   Varma R, 2013, OPHTHAL EPIDEMIOL, V20, P335, DOI 10.3109/09286586.2013.823505
   Vincent GK, 2010, POPULATION ESTIMATES
   Ware JE, 1996, MED CARE, V34, P220, DOI 10.1097/00005650-199603000-00003
   Zhang X. F., 2007, EURASIP J ADV SIG PR, V1, P125
   Zhang XZ, 2008, OPHTHAL EPIDEMIOL, V15, P418, DOI 10.1080/09286580802399102
   Zheng CX, 2016, J COMMUN HEALTH, V41, P359, DOI 10.1007/s10900-015-0104-3
NR 46
TC 10
Z9 11
U1 0
U2 11
PU ELSEVIER SCIENCE INC
PI NEW YORK
PA STE 800, 230 PARK AVE, NEW YORK, NY 10169 USA
SN 0002-9394
EI 1879-1891
J9 AM J OPHTHALMOL
JI Am. J. Ophthalmol.
PD APR
PY 2017
VL 176
BP 183
EP 193
DI 10.1016/j.ajo.2017.01.018
PG 11
WC Ophthalmology
WE Science Citation Index Expanded (SCI-EXPANDED); Social Science Citation Index (SSCI)
SC Ophthalmology
GA ER5ZT
UT WOS:000398885100024
PM 28161048
OA Green Accepted
DA 2025-03-30
ER

PT J
AU Urzua, CA
   Lantigua, Y
   Abuauad, S
   Liberman, P
   Berger, O
   Sabat, P
   Velasquez, V
   Castiglione, E
   Calonge, M
AF Urzua, Cristhian A.
   Lantigua, Yrbani
   Abuauad, Sergio
   Liberman, Paulina
   Berger, Osvaldo
   Sabat, Pablo
   Velasquez, Victor
   Castiglione, Enzo
   Calonge, Margarita
TI Clinical Features and Prognostic Factors in Presumed Ocular Tuberculosis
SO CURRENT EYE RESEARCH
LA English
DT Article
DE Complications; case series; ocular tuberculosis; prognostic factors;
   visual outcomes
ID UVEITIS; COMPLICATIONS; MANAGEMENT; THERAPY
AB Purpose: To characterize the clinical features in patients with presumed ocular tuberculosis (TB) and determine prognostic factors of visual outcomes and complications in this disease.Material and methods: Retrospective case series of 35 patients (29 females, 6 males) with presumed ocular TB from referral centers in Chile and Spain between 2002 and 2012. Medical records were reviewed, and data regarding clinical features, complications, best-corrected visual acuity (BCVA), duration of disease, extraocular manifestations, and therapy were retrieved. Prognostic factors for low vision (BCVA 20/50 or less), legal blindness (BCVA 20/200 or less), and complications (cataract, glaucoma, and macular lesion) were evaluated. To calculate correlations, we used Spearman's rank correlation test. To determine clinical predictors, we used the binary logistic regression test.Results: Anterior and non-granulomatous uveitis was the most common types of inflammation. Only 2 (5.7%) patients had respiratory symptoms, and 6 (17.1%) patients had an abnormal chest X-ray at diagnosis. All patients received combined antitubercular therapy with a mean duration of 6.9 2.3 months. A longer duration of symptoms at diagnosis was associated with both low vision and legal blindness. Older patients had a higher risk of legal blindness. A longer duration of symptoms as well as anterior inflammation demonstrated an increased risk for cataract formation. The duration of the symptoms and baseline BCVA had a positive correlation with the final BCVA. Prognostic factors of macular lesions were not found.Conclusions: The diagnosis of ocular TB can be difficult due to the lack of extraocular manifestations and the broad spectrum of ocular features. A longer duration of symptoms at diagnosis was associated with poorer visual outcomes and cataracts. Therefore, efforts should be made to avoid a delay in the diagnosis of ocular TB and to identify prognostic factors for visual outcomes and complications.
C1 [Urzua, Cristhian A.; Sabat, Pablo; Velasquez, Victor] Hosp Salvador, Uveitis Dept, Salvador 464, Santiago, Chile.
   [Urzua, Cristhian A.; Abuauad, Sergio; Sabat, Pablo; Velasquez, Victor; Castiglione, Enzo] Univ Chile, Dept Ophthalmol, Santiago, Chile.
   [Lantigua, Yrbani; Calonge, Margarita] Univ Valladolid, IOBA Inst Appl Ophthalmobiol, Valladolid, Spain.
   [Liberman, Paulina; Berger, Osvaldo] Pontificia Univ Catolica Chile, Dept Ophthalmol, Santiago, Chile.
   [Calonge, Margarita] Biomed Res Networking Ctr Bioengn Biomat & Nanome, Valladolid, Spain.
C3 Universidad de Chile; Universidad de Valladolid; Pontificia Universidad
   Catolica de Chile; CIBER - Centro de Investigacion Biomedica en Red;
   CIBERBBN
RP Urzua, CA (corresponding author), Hosp Salvador, Uveitis Dept, Salvador 464, Santiago, Chile.
EM cristhianurzua@gmail.com
RI Castiglione, Enzo/AAP-6843-2020; Berger, Osvaldo/ABE-9432-2020; Sabat,
   Pablo/LMP-3778-2024; URZUA, CRISTHIAN ALEJANDRO/N-9387-2018; Calonge,
   Margarita/K-2839-2014
OI Sabat, Pablo/0000-0002-3243-5741; URZUA, CRISTHIAN
   ALEJANDRO/0000-0001-5325-0415; Berger, Osvaldo/0000-0002-7434-0580;
   Calonge, Margarita/0000-0001-8178-4836; Liberman,
   Paulina/0000-0002-1053-8651
CR Abu El-Asrar Ahmed M, 2010, Int Ophthalmol Clin, V50, P19, DOI 10.1097/IIO.0b013e3181d2ccb9
   Al-Kharashi Abdullah S., 2007, International Ophthalmology, V27, P201, DOI 10.1007/s10792-007-9062-9
   Al-Mansour Yousef S., 2010, International Ophthalmology, V30, P501, DOI 10.1007/s10792-010-9379-7
   Al-Mezaine Hani S., 2008, International Ophthalmology, V28, P413, DOI 10.1007/s10792-007-9170-6
   Ang M, 2015, BRIT J OPHTHALMOL, V99, P984, DOI 10.1136/bjophthalmol-2014-306285
   Balne PK, 2014, J OPHTHALMIC INFLAMM, V4, DOI 10.1186/1869-5760-4-10
   Bansal R, 2008, AM J OPHTHALMOL, V146, P772, DOI 10.1016/j.ajo.2008.06.011
   Basu S, 2013, EYE, V27, P657, DOI 10.1038/eye.2013.5
   Cunningham ET, 2001, BRIT J OPHTHALMOL, V85, P127, DOI 10.1136/bjo.85.2.127
   Cutrufello NJ, 2010, OCUL IMMUNOL INFLAMM, V18, P281, DOI 10.3109/09273948.2010.489729
   DELAMAZA MS, 1994, OPHTHALMOLOGY, V101, P389
   DONAHUE HC, 1967, AM J OPHTHALMOL, V64, P742, DOI 10.1016/0002-9394(67)92860-7
   Ducommun MA, 2012, EUR J OPHTHALMOL, V22, P195, DOI 10.5301/EJO.2011.8423
   Durrani OM, 2004, BRIT J OPHTHALMOL, V88, P1159, DOI 10.1136/bjo.2003.037226
   Gupta A, 2010, AM J OPHTHALMOL, V149, P562, DOI 10.1016/j.ajo.2009.11.020
   Gupta V, 2007, SURV OPHTHALMOL, V52, P561, DOI 10.1016/j.survophthal.2007.08.015
   Jabs DA, 2005, AM J OPHTHALMOL, V140, P509, DOI 10.1016/j.ajo.2005.03.057
   Lawn SD, 2011, LANCET, V378, P57, DOI 10.1016/S0140-6736(10)62173-3
   Lou SM, 2014, OCUL IMMUNOL INFLAMM, P1
   MOORTHY RS, 1994, AM J OPHTHALMOL, V118, P197, DOI 10.1016/S0002-9394(14)72899-5
   Moradi A, 2015, AM J OPHTHALMOL, V159, P334, DOI 10.1016/j.ajo.2014.10.030
   Nora RL, 2014, AM J OPHTHALMOL, V157, P754, DOI 10.1016/j.ajo.2013.11.013
   Read RW, 2001, AM J OPHTHALMOL, V131, P647, DOI 10.1016/S0002-9394(01)00925-4
   Rosenberg KD, 2004, OPHTHALMOLOGY, V111, P2299, DOI 10.1016/j.ophtha.2004.06.014
   Sanghvi C, 2011, EYE, V25, P475, DOI 10.1038/eye.2010.235
   Sudharshan S., 2012, International Ophthalmology, V32, P217, DOI 10.1007/s10792-012-9554-0
   Tabbara KF, 2007, CURR OPIN OPHTHALMOL, V18, P493, DOI 10.1097/ICU.0b013e3282f06d2e
   World Health Organization, 2024, World Health Organization
   Wroblewski KJ, 2011, OPHTHALMOLOGY, V118, P772, DOI 10.1016/j.ophtha.2010.08.011
NR 29
TC 10
Z9 11
U1 0
U2 7
PU TAYLOR & FRANCIS INC
PI PHILADELPHIA
PA 530 WALNUT STREET, STE 850, PHILADELPHIA, PA 19106 USA
SN 0271-3683
EI 1460-2202
J9 CURR EYE RES
JI Curr. Eye Res.
PY 2017
VL 42
IS 7
BP 1029
EP 1034
DI 10.1080/02713683.2016.1266663
PG 6
WC Ophthalmology
WE Science Citation Index Expanded (SCI-EXPANDED)
SC Ophthalmology
GA FA8YQ
UT WOS:000405733000011
PM 28157425
DA 2025-03-30
ER

PT J
AU Kwon, JW
   Rand, GM
   Cho, KJ
   Gore, PK
   McCartney, MD
   Chuck, RS
AF Kwon, Ji Won
   Rand, Gabriel M.
   Cho, Kyong Jin
   Gore, Patrick K.
   McCartney, Mitchell D.
   Chuck, Roy S.
TI Association Between Corneal Endothelial Cell Density and Topical
   Glaucoma Medication Use in an Eye Bank Donor Population
SO CORNEA
LA English
DT Article
DE eye bank; endothelial cell density; glaucoma; benzalkonium chloride;
   carbonic anhydrase inhibitor
ID PENETRATING KERATOPLASTY; OCULAR HYPERTENSION; GRAFT FAILURE;
   BENZALKONIUM CHLORIDE; DORZOLAMIDE; MORPHOLOGY; THICKNESS; TIMOLOL
AB Purpose: To evaluate the association between corneal endothelial cell density (ECD) and donor topical glaucoma medication use in an eye bank database.
   Methods: Raw eye bank data included 19,159 donors over the period July 2007 to May 2015. Free-text, donor medication lists were retrospectively searched for glaucoma medication. Exclusion criteria were age less than 40 years, history of eye surgery, endothelial trauma, guttae, and cell densities <1000 or >3300/mm(2). Analysis of covariance was used to test differences in cell density between groups while adjusting for age. Linear regression was used to test the correlation of independent interval variables while adjusting for age.
   Results: Twelve thousand one hundred fifty-seven donors were included in the final analysis; 134 were on topical glaucoma medication. The mean ECD for donors not on glaucoma medication and pooled donors on glaucoma medication was 2561 +/- 348 and 2516 +/- 320 cells/mm(2), respectively (P = 0.42). Subgroup analysis by medication class resulted in nonstatistically significant differences between ECDs of nonmedicated donors and donors on alpha agonists (P = 0.76), beta blockers (P = 0.90), carbonic anhydrase inhibitors (P = 0.13), cholinergics (P = 0.37), and prostaglandin analogs (P = 0.62). The number of glaucoma medication classes used by donors was not a statistically significant predictor of endothelial density (P = 0.298).
   Conclusions: Donors on topical glaucoma medication do not have ECDs statistically significantly lower than donors not on medication.
C1 [Kwon, Ji Won] Seonam Univ, Coll Med, Myongji Hosp, Dept Ophthalmol, Goyang, South Korea.
   [Kwon, Ji Won; Rand, Gabriel M.; Chuck, Roy S.] Montefiore Med Ctr, Albert Einstein Coll Med, Dept Ophthalmol & Visual Sci, 3332 Rochambeau Ave, Bronx, NY 10467 USA.
   [Cho, Kyong Jin] Dankook Univ, Coll Med, Dept Ophthalmol, Cheonan, South Korea.
   [Gore, Patrick K.; McCartney, Mitchell D.] Lions Eye Inst Transplant & Res, Tampa, FL USA.
C3 Seonam University; Myongji Hospital; Montefiore Medical Center; Albert
   Einstein College of Medicine; Yeshiva University; Dankook University
RP Chuck, RS (corresponding author), Montefiore Med Ctr, Albert Einstein Coll Med, Dept Ophthalmol & Visual Sci, 3332 Rochambeau Ave, Bronx, NY 10467 USA.
EM rchuck@montefiore.org
FU Research to Prevent Blindness unrestricted core grant (Albert Einstein
   College of Medicine) [340844]
FX Supported by a Research to Prevent Blindness unrestricted core grant
   (Albert Einstein College of Medicine-fund number 340844).
CR [Anonymous], 2016, 2015 EYE BANK STAT R
   Avisar R, 2010, CORNEA, V29, P251, DOI 10.1097/ICO.0b013e3181b11568
   Ayaki M, 2010, CLIN OPHTHALMOL, V4, P1217, DOI 10.2147/OPTH.S13708
   Baratz KH, 2006, CORNEA, V25, P1046, DOI 10.1097/01.ico.0000230499.07273.c5
   BIGAR F, 1982, OPHTHALMOLOGY, V89, P596
   Dunn SP, 2014, CORNEA, V33, P1003, DOI 10.1097/ICO.0000000000000212
   Gagnon MM, 1997, CORNEA, V16, P314
   KIM EK, 1992, AM J OPHTHALMOL, V114, P329, DOI 10.1016/S0002-9394(14)71800-8
   Konowal A, 1999, AM J OPHTHALMOL, V127, P403, DOI 10.1016/S0002-9394(98)00438-3
   KOREY M, 1982, AM J OPHTHALMOL, V94, P610, DOI 10.1016/0002-9394(82)90005-8
   Lass JH, 1998, ARCH OPHTHALMOL-CHIC, V116, P1003, DOI 10.1001/archopht.116.8.1003
   Lass JH, 2001, OPHTHALMOLOGY, V108, P264, DOI 10.1016/S0161-6420(00)00531-5
   Lass JH, 2015, OPHTHALMOLOGY, V122, P448, DOI 10.1016/j.ophtha.2014.09.012
   Lass JH, 2010, ARCH OPHTHALMOL-CHIC, V128, P63, DOI 10.1001/archophthalmol.2010.128.63
   LEMP MA, 1988, AM J OPHTHALMOL, V105, P670, DOI 10.1016/0002-9394(88)90062-1
   Liu H, 2001, J CATARACT REFR SURG, V27, P1746, DOI 10.1016/S0886-3350(01)01067-7
   Nishimura JK, 1999, OPHTHALMOLOGY, V106, P1962, DOI 10.1016/S0161-6420(99)90409-8
   Ollivier FJ, 2003, EXP EYE RES, V76, P671, DOI 10.1016/S0014-4835(03)00055-1
   POLSE KA, 1990, INVEST OPHTH VIS SCI, V31, P1542
   Prevent Blindness America, VIS PROBL US
   Sheng H, 2007, CORNEA, V26, P520, DOI 10.1097/ICO.0b013e318033a6da
   Wu KY, 2007, KAOHSIUNG J MED SCI, V23, P105, DOI 10.1016/S1607-551X(09)70384-5
   Yu AL, 2014, CORNEA, V33, P1149, DOI 10.1097/ICO.0000000000000225
NR 23
TC 10
Z9 10
U1 0
U2 4
PU LIPPINCOTT WILLIAMS & WILKINS
PI PHILADELPHIA
PA TWO COMMERCE SQ, 2001 MARKET ST, PHILADELPHIA, PA 19103 USA
SN 0277-3740
EI 1536-4798
J9 CORNEA
JI Cornea
PD DEC
PY 2016
VL 35
IS 12
BP 1533
EP 1536
DI 10.1097/ICO.0000000000000972
PG 4
WC Ophthalmology
WE Science Citation Index Expanded (SCI-EXPANDED)
SC Ophthalmology
GA EC1KK
UT WOS:000387863300013
PM 27490051
DA 2025-03-30
ER

PT J
AU Shen, Y
   Su, XJ
   Liu, X
   Miao, HM
   Fang, XJ
   Zhou, XT
AF Shen, Yang
   Su, Xiangjian
   Liu, Xiu
   Miao, Huamao
   Fang, Xuejun
   Zhou, Xingtao
TI Changes in intraocular pressure values measured with noncontact
   tonometer (NCT), ocular response analyzer (ORA) and corvis scheimpflug
   technology tonometer (CST) in the early phase after small incision
   lenticule extraction (SMILE)
SO BMC OPHTHALMOLOGY
LA English
DT Article
DE Intraocular pressure; Corneal biomechanical property; Corneal
   deformation parameter; Small incision lenticule extraction; Ocular
   response analyzer; Corvis scheimpflug technology tonometer
ID GOLDMANN APPLANATION TONOMETER; CORNEAL BIOMECHANICAL CHANGES;
   REFRACTIVE SURGERY; FEMTOSECOND LASER; LASIK; PARAMETERS; THICKNESS;
   GLAUCOMA; CURVATURE
AB Background: Corneal biomechanical properties are always compromised after corneal refractive surgeries thus leading to underestimated intraocular pressure (IOP) that complicates the management of IOP. We investigated the changes in postoperative baseline of IOP values measured with noncontact tonometer (NCT), ocular response analyzer (ORA) and corvis scheimpflug technology (CST) in the early phase after small incision lenticule extraction (SMILE).
   Methods: Twenty-two eyes (-6.76 +/- 1.39D) of 22 moderate and high myopes, (28.36 +/- 7.14 years, 12 male and 10 female) were involved in this prospective study. IOP values were measured using a non-contact tomometer (NCT-IOP), an ocular response analyzer (corneal-compensated IOP, IOPcc and Goldmann-correlated IOP, IOPg) and a Corvis scheimpflug technology tonometer (CST-IOP) preoperatively, at 20 min and 24 h, postoperatively. Repeated measures analysis of variance (RM-ANOVA), Pearson's correlation analysis and multiple linear regression models (stepwise) were performed. Cut-off P values were 0.05.
   Results: Except for IOPcc, NCT-IOP, IOPg, and CST-IOP values significantly decreased after SMILE procedure (All P values < 0.05). Delta CCT, as well as Delta MRSE and Delta Km, did not significantly correlated with Delta NCT-IOP, Delta IOPcc, Delta IOPg or Delta CST-IOP, (all P values >0.05). Multiple linear regression models (stepwise) showed that the practical post-operative IOP value was the main predictor of the theoretical post-operative NCT-IOP, IOPcc and IOPg values (all P values < 0.001). The postoperative applanation time 1 (AT1) value (B = 8.079, t = 4.866, P < 0.001), preoperative central corneal thickness (CCT) value (B = 0.035, t = 2.732, P = 0.014) and postoperative peak distance (PD) value (B = 0.515, t = 2.176, P = 0.043) were the main predictors of the theoretical post-operative CST-IOP value.
   Conclusions: IOP values are underestimated when assessed after SMILE by using NCT-IOP, IOPg and CST-IOP. The practical postoperative IOPcc value and theoretical post-operative CST-IOP value may be more preferable for IOP assessment in the early phase after SMILE.
C1 [Shen, Yang; Miao, Huamao; Zhou, Xingtao] Minist Hlth, Key Lab Myopia, 19 Baoqing Rd, Shanghai 200031, Peoples R China.
   [Shen, Yang; Miao, Huamao; Zhou, Xingtao] Fudan Univ, Dept Ophthalmol, EYE & ENT Hosp, 83 Fenyang Rd, Shanghai 200031, Peoples R China.
   [Su, Xiangjian; Liu, Xiu; Fang, Xuejun] Shenyang Aier Eye Hosp, 11 Shiyiwei Rd, Shenyang 110000, Liaoning, Peoples R China.
C3 Fudan University
RP Zhou, XT (corresponding author), Minist Hlth, Key Lab Myopia, 19 Baoqing Rd, Shanghai 200031, Peoples R China.; Fang, XJ (corresponding author), Shenyang Aier Eye Hosp, 11 Shiyiwei Rd, Shenyang 110000, Liaoning, Peoples R China.
EM fangxuejun@vip.163.com; doctzhouxingtao@163.com
RI Shen, Yang/R-3539-2016; Zhou, Xingtao/F-2927-2019
OI Zhou, Xingtao/0000-0002-3465-1579; Shen, Yang/0000-0002-5859-0790
FU National Natural Science Foundation of China [81570879]; Outstanding
   Academic Leaders Program of Shanghai Health System [XBR2013098];
   Liaoning Province Science and Technology Project [2013225303]
FX (1) National Natural Science Foundation of China (Grant No. 81570879)(2)
   Outstanding Academic Leaders Program of Shanghai Health System (Grant
   No. XBR2013098).(3) Liaoning Province Science and Technology Project
   (Grant No. 2013225303)The funders had no role in study design, data
   collection and analysis, decision to publish or preparation of the
   manuscript.
CR Aristeidou AP, 2011, GRAEF ARCH CLIN EXP, V249, P767, DOI 10.1007/s00417-010-1431-9
   Bhan A, 2002, INVEST OPHTH VIS SCI, V43, P1389
   Silva TGC, 2011, ARQ BRAS OFTALMOL, V74, P102, DOI 10.1590/S0004-27492011000200006
   Chen SH, 2010, J REFRACT SURG, V26, P279, DOI 10.3928/1081597X-20100218-04
   Cheng ACK, 2006, CORNEA, V25, P26, DOI 10.1097/01.ico.0000164833.69668.02
   Chou CY, 2012, AM J OPHTHALMOL, V153, P412, DOI 10.1016/j.ajo.2011.08.020
   Detry-Morel M, 2011, EUR J OPHTHALMOL, V21, P138, DOI 10.5301/EJO.2010.2150
   GOLDMANN H, 1957, Ophthalmologica, V134, P221
   Hatami-Marbini H, 2015, CURR EYE RES, V30, P1
   Hong JX, 2015, OPTOMETRY VISION SCI, V92, P589, DOI 10.1097/OPX.0000000000000575
   Kim NR, 2011, CURR EYE RES, V36, P295, DOI 10.3109/02713683.2010.542865
   Kohlhaas M, 2006, ARCH OPHTHALMOL-CHIC, V124, P471, DOI 10.1001/archopht.124.4.471
   Kohlhaas M, 2006, J CATARACT REFR SURG, V32, P279, DOI 10.1016/j.jcrs.2005.12.092
   Lee M, 2016, PLOS ONE, V11, DOI 10.1371/journal.pone.0151868
   Levinger E, 2009, J CATARACT REFR SURG, V35, P386, DOI 10.1016/j.jcrs.2008.08.044
   Luce DA, 2005, J CATARACT REFR SURG, V31, P156, DOI 10.1016/j.jcrs.2004.10.044
   Osman E, 2011, SAUDI J OPHTHALMOL, V25, P169, DOI 10.1016/j.sjopt.2010.04.003
   Osman IM, 2016, BMC OPHTHALMOL, V16, DOI 10.1186/s12886-016-0304-3
   Reinstein DZ, 2014, EYE VISION, V1, DOI 10.1186/s40662-014-0003-1
   Reinstein DZ, 2013, J REFRACT SURG, V29, P454, DOI 10.3928/1081597X-20130617-03
   Schallhorn JM, 2015, OPHTHALMOLOGY, V122, P471, DOI 10.1016/j.ophtha.2014.09.033
   Shah S, 2009, CONTACT LENS ANTERIO, V32, P123, DOI 10.1016/j.clae.2009.02.005
   Shen Y, 2014, PLOS ONE, V9, DOI 10.1371/journal.pone.0103893
   Shen Y, 2014, J REFRACT SURG, V30, P310, DOI 10.3928/1081597X-20140422-01
   Shrivastava A, 2011, CURR OPIN OPHTHALMOL, V22, P215, DOI 10.1097/ICU.0b013e3283477c73
   Uzbek AK, 2011, CURR EYE RES, V36, P614, DOI 10.3109/02713683.2010.546952
   Vestergaard AH, 2014, J REFRACT SURG, V30, P102, DOI 10.3928/1081597X-20140120-05
   Wang DY, 2014, J REFRACT SURG, V30, P702, DOI 10.3928/1081597X-20140903-09
   Worley A, 2011, AUST J PRIM HEALTH, V17, P233, DOI 10.1071/PY10042
NR 29
TC 10
Z9 10
U1 1
U2 15
PU BMC
PI LONDON
PA CAMPUS, 4 CRINAN ST, LONDON N1 9XW, ENGLAND
SN 1471-2415
J9 BMC OPHTHALMOL
JI BMC Ophthalmol.
PD NOV 18
PY 2016
VL 16
AR 205
DI 10.1186/s12886-016-0381-3
PG 8
WC Ophthalmology
WE Science Citation Index Expanded (SCI-EXPANDED)
SC Ophthalmology
GA EC3QY
UT WOS:000388041900001
PM 27863469
OA Green Published, gold
DA 2025-03-30
ER

PT J
AU Jung, KI
   Kang, MK
   Choi, JA
   Shin, HY
   Park, CK
AF Jung, Kyoung In
   Kang, Min Ku
   Choi, Jin A.
   Shin, Hye-Young
   Park, Chan Kee
TI Structure-Function Relationship in Glaucoma Patients With Parafoveal
   Versus Peripheral Nasal Scotoma
SO INVESTIGATIVE OPHTHALMOLOGY & VISUAL SCIENCE
LA English
DT Article
DE frequency doubling technology; parafoveal scotoma; short-wavelength
   automated perimetry; standard automated perimetry; structure-function
   relationship
ID WAVELENGTH AUTOMATED PERIMETRY; FREQUENCY-DOUBLING TECHNOLOGY; OPTICAL
   COHERENCE TOMOGRAPHY; TEST-RETEST VARIABILITY; SCANNING LASER
   POLARIMETRY; VISUAL-FIELD DEFECT; OPEN-ANGLE GLAUCOMA; FULL-THRESHOLD;
   GANGLION-CELLS; MATRIX
AB PURPOSE. We evaluated whether the structure-function relationship in glaucoma patients with parafoveal scotoma or peripheral scotoma differs with the use of frequency doubling technology (FDT) or short-wavelength automated perimetry (SWAP) compared to standard automated perimetry (SAP).
   METHODS. Glaucoma patients with isolated parafoveal scotoma (PFS) within the central 10 degrees of fixation in 1 hemifield and those with an isolated peripheral nasal step (PNS) within the nasal periphery outside 10 degrees of fixation in one hemifield were studied. Peripapillary retinal nerve fiber layer (RNFL) thickness was measured using spectral-domain optical coherence tomography. The topographic relationships between structure and function were investigated.
   RESULTS. In the PNS group, superotemporal (r(2) = 0.300, P = 0.001) and inferotemporal (r(2) = 0.302, P = 0.001) RNFL thickness showed significant correlations with the corresponding visual field (VF) sensitivity using linear regression model in SAP. In the PFS group, temporal RNFL thickness was not correlated with nasal mean sensitivity (MS) on SAP (r(2) = 0.103, P = 0.065). Using FDT, however, the temporal RNFL thickness was correlated with nasal MS in the PFS group (r(2) = 0.277, P = 0.001). Using SWAP, the temporal RNFL thickness was not significantly associated with regional VF sensitivity in the PFS group (r(2) = 0.052, P = 0.192).
   CONCLUSIONS. In glaucoma with peripheral scotoma, the RNFL thickness was associated significantly with the corresponding VF loss in SAP, FDT, and SWAP. In eyes with PFS, however, the topographic structure-function relationships were not distinct with SAP or SWAP. Frequency doubling technology performed well in terms of structure-function correlation in glaucoma with PFS.
C1 [Jung, Kyoung In; Kang, Min Ku; Park, Chan Kee] Catholic Univ Korea, Coll Med, Seoul St Marys Hosp, Dept Ophthalmol & Visual Sci, 505 Banpo Dong, Seoul 137701, South Korea.
   [Choi, Jin A.] Catholic Univ Korea, Coll Med, Dept Ophthalmol, St Vincents Hosp, Seoul 137701, South Korea.
   [Shin, Hye-Young] Catholic Univ Korea, Coll Med, Dept Ophthalmol, Uijeongbu St Marys Hosp, Seoul 137701, South Korea.
C3 Catholic University of Korea; Seoul St. Mary's Hospital; Catholic
   University of Korea; Catholic University of Korea
RP Park, CK (corresponding author), Catholic Univ Korea, Coll Med, Seoul St Marys Hosp, Dept Ophthalmol & Visual Sci, 505 Banpo Dong, Seoul 137701, South Korea.
EM ckpark@catholic.ac.kr
FU Basic Science Research Program through the National Research Foundation
   of Korea (NRF) - Ministry of Education [2014R1A1A2059143]
FX Supported by Basic Science Research Program through the National
   Research Foundation of Korea (NRF) funded by the Ministry of Education
   (2014R1A1A2059143). The authors alone are responsible for the content
   and writing of the paper.
CR Anderson AJ, 2005, INVEST OPHTH VIS SCI, V46, P1540, DOI 10.1167/iovs.04-0968
   Anderson RS, 2006, PROG RETIN EYE RES, V25, P79, DOI 10.1016/j.preteyeres.2005.06.001
   Aptel F, 2010, AM J OPHTHALMOL, V150, P825, DOI 10.1016/j.ajo.2010.06.011
   Artes PH, 2005, INVEST OPHTH VIS SCI, V46, P2451, DOI 10.1167/iovs.05-0135
   Bengtsson B, 2006, OPHTHALMOLOGY, V113, P1092, DOI 10.1016/j.ophtha.2005.12.028
   Bengtsson B, 2003, INVEST OPHTH VIS SCI, V44, P5029, DOI 10.1167/iovs.02-1220
   Bengtsson B, 2008, ACTA OPHTHALMOL, V86, P170, DOI 10.1111/j.1600-0420.2007.01019.x
   Brusini P, 2006, J GLAUCOMA, V15, P77, DOI 10.1097/00061198-200604000-00001
   Burgansky-Eliash Z, 2007, BRIT J OPHTHALMOL, V91, P933, DOI 10.1136/bjo.2006.110437
   Chauhan BC, 1999, INVEST OPHTH VIS SCI, V40, P648
   Coeckelbergh TRM, 2002, ARCH OPHTHALMOL-CHIC, V120, P1509, DOI 10.1001/archopht.120.11.1509
   CURCIO CA, 1990, J COMP NEUROL, V300, P5, DOI 10.1002/cne.903000103
   Demirel S, 2001, AM J OPHTHALMOL, V131, P709, DOI 10.1016/S0002-9394(00)00946-6
   El Beltagi TA, 2003, OPHTHALMOLOGY, V110, P2185, DOI 10.1016/S0161-6420(03)00860-1
   FLAMMER J, 1984, ARCH OPHTHALMOL-CHIC, V102, P704, DOI 10.1001/archopht.1984.01040030560017
   Fogagnolo P, 2008, PROG BRAIN RES, V173, P101, DOI 10.1016/S0079-6123(08)01108-4
   Fujita Kyoko, 2006, Nippon Ganka Gakkai Zasshi, V110, P914
   Garway-Heath DF, 2002, INVEST OPHTH VIS SCI, V43, P2213
   Girkin CA, 2000, ARCH OPHTHALMOL-CHIC, V118, P1231
   Hood DC, 2007, PROG RETIN EYE RES, V26, P688, DOI 10.1016/j.preteyeres.2007.08.001
   Hood DC, 2012, TRANSL VIS SCI TECHN, V1, DOI 10.1167/tvst.1.1.3
   Horani A, 2007, EUR J OPHTHALMOL, V17, P203, DOI 10.1177/112067210701700209
   Jampel HD, 2011, OPHTHALMOLOGY, V118, P986, DOI 10.1016/j.ophtha.2011.03.019
   JOHNSON CA, 1995, OPTOMETRY VISION SCI, V72, P359, DOI 10.1097/00006324-199506000-00003
   JOHNSON CA, 1995, ARCH OPHTHALMOL-CHIC, V113, P70, DOI 10.1001/archopht.1995.01100010072023
   JONAS JB, 1993, OPHTHALMOLOGY, V100, P63
   JONAS JB, 1988, GRAEF ARCH CLIN EXP, V226, P531, DOI 10.1007/BF02169200
   Kolker A E, 1977, Trans Am Ophthalmol Soc, V75, P539
   Lamparter J, 2012, INVEST OPHTH VIS SCI, V53, P7553, DOI 10.1167/iovs.12-10892
   Landers J, 2006, BRIT J OPHTHALMOL, V90, P70, DOI 10.1136/bjo.2005.071266
   Lee Barry B, 2004, Clin Exp Optom, V87, P239
   Lee PJ, 2010, AM J OPHTHALMOL, V149, P817, DOI 10.1016/j.ajo.2009.12.007
   Leeprechanon N, 2007, AM J OPHTHALMOL, V143, P263, DOI 10.1016/j.ajo.2006.10.033
   Leite MT, 2012, J GLAUCOMA, V21, P49, DOI 10.1097/IJG.0b013e31822af27a
   LEWIS RA, 1993, GRAEF ARCH CLIN EXP, V231, P274, DOI 10.1007/BF00919105
   Liu S, 2011, INVEST OPHTH VIS SCI, V52, P7325, DOI 10.1167/iovs.11-7795
   Mansoori T, 2011, BRIT J OPHTHALMOL, V95, P685, DOI 10.1136/bjo.2010.183020
   Medeiros FA, 2006, INVEST OPHTH VIS SCI, V47, P2520, DOI 10.1167/iovs.05-1441
   Mok KH, 2003, J GLAUCOMA, V12, P45, DOI 10.1097/00061198-200302000-00009
   Ng M, 2009, INVEST OPHTH VIS SCI, V50, P1726, DOI 10.1167/iovs.08-2718
   Park SC, 2013, OPHTHALMOLOGY, V120, P1546, DOI 10.1016/j.ophtha.2013.01.045
   Pinto LM, 2014, INVEST OPHTH VIS SCI, V55, P3074, DOI 10.1167/iovs.13-13664
   Polo V, 1998, ARCH OPHTHALMOL-CHIC, V116, P1295, DOI 10.1001/archopht.116.10.1295
   QUIGLEY HA, 1982, ARCH OPHTHALMOL-CHIC, V100, P135, DOI 10.1001/archopht.1982.01030030137016
   QUIGLEY HA, 1989, AM J OPHTHALMOL, V107, P453, DOI 10.1016/0002-9394(89)90488-1
   Racette L, 2008, INVEST OPHTH VIS SCI, V49, P954, DOI 10.1167/iovs.07-0493
   SAMPLE PA, 1992, INVEST OPHTH VIS SCI, V33, P2068
   Sample PA, 2006, INVEST OPHTH VIS SCI, V47, P3381, DOI 10.1167/iovs.05-1546
   Sánchez-Galeana CA, 2004, OPHTHALMOLOGY, V111, P1866, DOI 10.1016/j.ophtha.2004.04.017
   Spry PGD, 2001, INVEST OPHTH VIS SCI, V42, P1404
   Spry PGD, 2005, BRIT J OPHTHALMOL, V89, P1031, DOI 10.1136/bjo.2004.057778
   Swanson WH, 2014, TRANSL VIS SCI TECHN, V3, DOI 10.1167/tvst.3.5.6
   Swanson WH, 2011, INVEST OPHTH VIS SCI, V52, P764, DOI 10.1167/iovs.10-6158
   Tafreshi A, 2009, INVEST OPHTH VIS SCI, V50, P1234, DOI 10.1167/iovs.08-2535
   Traynis I, 2014, JAMA OPHTHALMOL, V132, P291, DOI 10.1001/jamaophthalmol.2013.7656
   TUULONEN A, 1991, AM J OPHTHALMOL, V111, P485, DOI 10.1016/S0002-9394(14)72385-2
   Wall M, 2009, INVEST OPHTH VIS SCI, V50, P974, DOI 10.1167/iovs.08-1789
   WERNER EB, 1989, INVEST OPHTH VIS SCI, V30, P1083
   Wild JM, 2001, ACTA OPHTHALMOL SCAN, V79, P546, DOI 10.1034/j.1600-0420.2001.790602.x
   Yamagishi N, 1997, AM J OPHTHALMOL, V123, P667, DOI 10.1016/S0002-9394(14)71079-7
NR 60
TC 10
Z9 10
U1 0
U2 4
PU ASSOC RESEARCH VISION OPHTHALMOLOGY INC
PI ROCKVILLE
PA 12300 TWINBROOK PARKWAY, ROCKVILLE, MD 20852-1606 USA
SN 0146-0404
EI 1552-5783
J9 INVEST OPHTH VIS SCI
JI Invest. Ophthalmol. Vis. Sci.
PD FEB
PY 2016
VL 57
IS 2
BP 420
EP 428
DI 10.1167/iovs.15-18256
PG 9
WC Ophthalmology
WE Science Citation Index Expanded (SCI-EXPANDED)
SC Ophthalmology
GA DI6EF
UT WOS:000373591300015
PM 26848881
OA gold, Green Published, Green Submitted
DA 2025-03-30
ER

PT J
AU Heng, JS
   Wormald, R
   Khaw, PT
AF Heng, Jacob S.
   Wormald, Richard
   Khaw, Peng Tee
TI Geographical variation in glaucoma prescribing trends in England
   2008-2012: an observational ecological study
SO BMJ OPEN
LA English
DT Article
DE EPIDEMIOLOGY
ID OPEN-ANGLE GLAUCOMA; OCULAR HYPERTENSION; POPULATION; CARE; PREVALENCE;
   RATES; RISK; NICE
AB Objectives To explore (1) the national trend in population-adjusted prescription rates for glaucoma and ocular hypertension (OHT) in England and (2) any geographical variation in glaucoma/OHT prescribing trends and its association with established risk factors for primary open-angle glaucoma (POAG) at the population level.
   Design Observational ecological study.
   Setting Primary care in England 2008-2012.
   Participants All patients who received 1 or more of the 37778660 glaucoma/OHT prescription items between 2008 and 2012.
   Primary and secondary outcome measure methods Glaucoma/OHT prescription statistics for England and its constituent primary care trusts (PCTs) between 2008 and 2012 were divided by annual population estimates to give prescription rates per 100000 population aged 40years. To examine regional differences, prescription rates and the change in prescription rates between 2008 and 2012 for PCTs were separately entered into multivariable linear regression models with the population proportion aged 60years; the proportion of males; the proportion of West African Diaspora (WAD) ethnicity; PCT funding per capita; Index of Multiple Deprivation 2010 score and its domains.
   Results Between 2008 and 2012, glaucoma/OHT prescriptions increased from 28029 to 31309 items per 100000 population aged 40years. Between PCTs, nearly a quarter of the variation in prescription rates in 2008 and 2012 could be attributed to age, WAD ethnicity and male gender. The change in prescription rates between 2008 and 2012 was only modestly correlated with age (p=0.003, =0.234), and income deprivation (p=0.035, =-0.168).
   Conclusions Increased population-adjusted glaucoma/OHT prescription rates in the study period were likely due to increased detection of POAG and OHT cases at risk of POAG. Between PCTs, regional variation in overall prescription rates was partly attributable to demographic risk factors for POAG, although the change in prescription rates was only modestly correlated with the same risk factors, suggesting potential variation in practice.
C1 [Heng, Jacob S.] Johns Hopkins Univ, Sch Med, Solomon H Snyder Dept Neurosci, Baltimore, MD 21218 USA.
   [Heng, Jacob S.] Univ London Imperial Coll Sci Technol & Med, Fac Med, London, England.
   [Wormald, Richard; Khaw, Peng Tee] Moorfields Eye Hosp NHS Fdn Trust, Natl Inst Hlth Res, Biomed Res Ctr, London, England.
   [Wormald, Richard; Khaw, Peng Tee] UCL Inst Ophthalmol, London, England.
C3 Johns Hopkins University; Imperial College London; University of London;
   University College London; Moorfields Eye Hospital NHS Foundation Trust;
   University of London; University College London
RP Khaw, PT (corresponding author), Moorfields Eye Hosp NHS Fdn Trust, Natl Inst Hlth Res, Biomed Res Ctr, London, England.; Khaw, PT (corresponding author), UCL Inst Ophthalmol, London, England.
EM p.khaw@ucl.ac.uk
OI Khaw, Sir Peng Tee/0000-0002-8087-2268; Heng, Jacob/0000-0001-6291-6688
FU National Institute for Health Research (NIHR) Biomedical Research Centre
   at Moorfields Eye Hospital NHS Foundation Trust; UCL Institute of
   Ophthalmology
FX This research received no specific grant from any funding agency in the
   public, commercial or not-for-profit sectors. RW and PTK were supported
   in part by the National Institute for Health Research (NIHR) Biomedical
   Research Centre at Moorfields Eye Hospital NHS Foundation Trust and UCL
   Institute of Ophthalmology.
CR [Anonymous], 2010, OPTOMETRY PRACTICE
   [Anonymous], 2015, SNSG5719 HOUS COMM L
   Bunce C, 2010, EYE, V24, P1692, DOI 10.1038/eye.2010.122
   Buys YM, 2013, CAN J OPHTHALMOL, V48, P83, DOI 10.1016/j.jcjo.2012.10.003
   Chung SD, 2015, J GLAUCOMA, V24, pe116, DOI 10.1097/IJG.0000000000000222
   Connor AJ, 2014, EYE, V28, P863, DOI 10.1038/eye.2014.114
   Day F, 2010, EYE, V24, P1478, DOI 10.1038/eye.2010.73
   de Silva SR, 2013, OPHTHAL PHYSL OPT, V33, P179, DOI 10.1111/opo.12030
   Fraser S, 2001, BMJ-BRIT MED J, V322, P639, DOI 10.1136/bmj.322.7287.639
   Kass MA, 2002, ARCH OPHTHALMOL-CHIC, V120, P701
   Keenan TDL, 2009, EYE, V23, P1141, DOI 10.1038/eye.2008.195
   Keenan TDL, 2009, J GLAUCOMA, V18, P201, DOI 10.1097/IJG.0b013e318181540a
   Kolko M, 2015, PLOS ONE, V10, DOI 10.1371/journal.pone.0132048
   Kymes SM, 2006, AM J OPHTHALMOL, V141, P997, DOI 10.1016/j.ajo.2006.01.019
   Leske MC, 2001, ARCH OPHTHALMOL-CHIC, V119, P89
   Malik ANJ, 2013, BRIT J OPHTHALMOL, V97, P553, DOI 10.1136/bjophthalmol-2012-302067
   McLennan D., 2011, ENGLISH INDICES DEPR, DOI DOI 10.21704/AC.V77I2.483
   Mukesh BN, 2002, OPHTHALMOLOGY, V109, P1047, DOI 10.1016/S0161-6420(02)01040-0
   National Institute of Clinical Excellence, 2009, GLAUC DIAGN MAN CHRO, V85
   Ng WS, 2010, BRIT J OPHTHALMOL, V94, P85, DOI 10.1136/bjo.2008.153312
   Owen CG, 2006, BRIT J OPHTHALMOL, V90, P861, DOI 10.1136/bjo.2005.088666
   Quigley HA, 2006, BRIT J OPHTHALMOL, V90, P262, DOI 10.1136/bjo.2005.081224
   Racette L, 2003, SURV OPHTHALMOL, V48, P295, DOI 10.1016/S0039-6257(03)00028-6
   Rahman MQ, 2013, BRIT J OPHTHALMOL, V97, P720, DOI 10.1136/bjophthalmol-2012-302525
   Ratnarajan G, 2013, BRIT J OPHTHALMOL, V97, P210, DOI 10.1136/bjophthalmol-2012-302352
   Rudnicka AR, 2006, INVEST OPHTH VIS SCI, V47, P4254, DOI 10.1167/iovs.06-0299
   Shah S, 2011, OPHTHAL PHYSL OPT, V31, P339, DOI 10.1111/j.1475-1313.2011.00843.x
   TEIKARI JM, 1987, ACTA OPHTHALMOL, V65, P715
   TIELSCH JM, 1991, JAMA-J AM MED ASSOC, V266, P369, DOI 10.1001/jama.266.3.369
   Tuck MW, 2003, OPHTHAL PHYSL OPT, V23, P175, DOI 10.1046/j.1475-1313.2003.00104.x
   Wolfs RCW, 1998, ARCH OPHTHALMOL-CHIC, V116, P1640, DOI 10.1001/archopht.116.12.1640
NR 31
TC 10
Z9 10
U1 0
U2 1
PU BMJ PUBLISHING GROUP
PI LONDON
PA BRITISH MED ASSOC HOUSE, TAVISTOCK SQUARE, LONDON WC1H 9JR, ENGLAND
SN 2044-6055
J9 BMJ OPEN
JI BMJ Open
PY 2016
VL 6
IS 5
AR e010429
DI 10.1136/bmjopen-2015-010429
PG 10
WC Medicine, General & Internal
WE Science Citation Index Expanded (SCI-EXPANDED)
SC General & Internal Medicine
GA DP3SF
UT WOS:000378414700045
PM 27188806
OA Green Published, Green Submitted, gold
DA 2025-03-30
ER

PT J
AU Yamashita, T
   Nitta, K
   Sonoda, S
   Sugiyama, K
   Sakamoto, T
AF Yamashita, Takehiro
   Nitta, Koji
   Sonoda, Shozo
   Sugiyama, Kazuhisa
   Sakamoto, Taiji
TI Relationship Between Location of Retinal Nerve Fiber Layer Defect and
   Curvature of Retinal Artery Trajectory in Eyes With Normal Tension
   Glaucoma
SO INVESTIGATIVE OPHTHALMOLOGY & VISUAL SCIENCE
LA English
DT Article
DE normal tension glaucoma; retinal nerve fiber layer defect; retinal
   artery
ID OPEN-ANGLE GLAUCOMA; VISUAL-FIELD; AXIAL LENGTH; OPTIC DISC; MYOPIA;
   VARIABILITY; THICKNESS; PREVALENCE; REFRACTION; POSITION
AB PURPOSE. To quantify the degree of curvature of the retinal artery trajectory (RAT) and to investigate the relationship between the curvature and the location of a retinal nerve fiber layer defect (NFLD) in eyes with normal tension glaucoma (NTG).
   METHODS. This was a retrospective observational study of 88 eyes of 88 NTG patients who had a wedge-shaped NFLD. The retinal artery trajectory and the position of the NFLD were assessed in the fundus photographs. The course of the supra and infratemporal retinal arteries were marked on a color fundus photograph and fitted to a second degree polynomial curve (ax[x]/100 + bx + c) using ImageJ. The coefficient "a'' was used for the curvature of the trajectory. The proximity of the NFLD to the fovea (supra-NFLD angle, infra-NFLD angle) was determined by two methods. The relationship between the RAT and the supra-NFLD angle and the infra-NFLD angle was determined by linear regression analyses.
   RESULTS. Fifty-six eyes had a supratemporal NFLD and 69 eyes had an infratemporal NFLD. The steepness of the RAT was significantly correlated with the supra-NFLD angle 1 (R = -0.27, P = 0.041) and angle 2 (R = -0.28, P = 0.040), but not with the infra-NFLD angle 1 (R = -0.06, P = 0.61) and angle 2 (R = -0.21, P = 0.078).
   CONCLUSIONS. The supratemporal NFLDs were located closer to the fovea in eyes with the retinal artery closer to the fovea in NTG patients. The steepness of the trajectory of the temporal retinal artery can be one predictor of the proximity of the NFLD to the fovea.
C1 [Yamashita, Takehiro; Sonoda, Shozo; Sakamoto, Taiji] Kagoshima Univ, Dept Ophthalmol, Grad Sch Med & Dent Sci, Kagoshima 890, Japan.
   [Nitta, Koji] Fukui Ken Saiseikai Hosp, Dept Ophthalmol, Fukui, Japan.
   [Sugiyama, Kazuhisa] Kanazawa Univ, Grad Sch Med Sci, Dept Ophthalmol & Visual Sci, Kanazawa, Ishikawa, Japan.
C3 Kagoshima University; Kanazawa University
RP Sakamoto, T (corresponding author), Kagoshima Univ, Dept Ophthalmol, Grad Sch Med & Dent Sci, Kagoshima 890, Japan.
EM tsakamot@m3.kufm.kagoshima-u.ac.jp
RI Yamashita, Takehiro/JJF-2937-2023
FU Grants-in-Aid for Scientific Research [26462643] Funding Source: KAKEN
CR ARAIE M, 1995, JPN J OPHTHALMOL, V39, P60
   Axer-Siegel R, 2007, INVEST OPHTH VIS SCI, V48, P5454, DOI 10.1167/iovs.07-0929
   Bloom RI, 2010, CURR OPIN OPHTHALMOL, V21, P247, DOI 10.1097/ICU.0b013e328339f1dd
   Ferreras A, 2008, INVEST OPHTH VIS SCI, V49, P3018, DOI 10.1167/iovs.08-1775
   Garway-Heath DF, 2000, OPHTHALMOLOGY, V107, P1809, DOI 10.1016/S0161-6420(00)00284-0
   GREVE EL, 1980, A GRAEF ARCH KLIN EX, V213, P33, DOI 10.1007/BF02391209
   Hong SW, 2010, INVEST OPHTH VIS SCI, V51, P3515, DOI 10.1167/iovs.09-4888
   Hood DC, 2008, J GLAUCOMA, V17, P519, DOI 10.1097/IJG.0b013e3181629a02
   Hood DC, 2010, J GLAUCOMA, V19, P158, DOI 10.1097/IJG.0b013e3181af31ec
   Iwase A, 2004, OPHTHALMOLOGY, V111, P1641, DOI 10.1016/j.ophtha.2004.03.029
   Jansonius NM, 2012, EXP EYE RES, V105, P70, DOI 10.1016/j.exer.2012.10.008
   Kim JM, 2013, BMC OPHTHALMOL, V67, P13
   Kimura Y, 2012, INVEST OPHTH VIS SCI, V53, P6472, DOI 10.1167/iovs.12-10319
   Lamparter J, 2013, INVEST OPHTH VIS SCI, V54, P6074, DOI 10.1167/iovs.13-11902
   Mayama C, 2002, OPHTHALMOLOGY, V109, P2072, DOI 10.1016/S0161-6420(02)01175-2
   Mitchell P, 1999, OPHTHALMOLOGY, V106, P2010, DOI 10.1016/S0161-6420(99)90416-5
   Nitta K, 2011, J GLAUCOMA, V20, P189, DOI 10.1097/IJG.0b013e3181e0799c
   QUIGLEY HA, 1982, ARCH OPHTHALMOL-CHIC, V100, P135, DOI 10.1001/archopht.1982.01030030137016
   Sawada A, 2008, OPHTHALMOLOGY, V115, P363, DOI 10.1016/j.ophtha.2007.03.075
   SOMMER A, 1991, ARCH OPHTHALMOL-CHIC, V109, P77, DOI 10.1001/archopht.1991.01080010079037
   Vitale S, 2009, ARCH OPHTHALMOL-CHIC, V127, P1632, DOI 10.1001/archophthalmol.2009.303
   Woo SJ, 2003, BRIT J OPHTHALMOL, V87, P695, DOI 10.1136/bjo.87.6.695
   Yamashita T, 2014, INVEST OPHTH VIS SCI, V55, P5176, DOI 10.1167/iovs.14-14105
   Yamashita T, 2013, INVEST OPHTH VIS SCI, V54, P5481, DOI 10.1167/iovs.12-11008
   Yoo YC, 2012, OPTOMETRY VISION SCI, V89, P4, DOI 10.1097/OPX.0b013e3182358008
NR 25
TC 10
Z9 10
U1 0
U2 0
PU ASSOC RESEARCH VISION OPHTHALMOLOGY INC
PI ROCKVILLE
PA 12300 TWINBROOK PARKWAY, ROCKVILLE, MD 20852-1606 USA
SN 0146-0404
EI 1552-5783
J9 INVEST OPHTH VIS SCI
JI Invest. Ophthalmol. Vis. Sci.
PD SEP
PY 2015
VL 56
IS 10
BP 6190
EP 6195
DI 10.1167/iovs.15-17119
PG 6
WC Ophthalmology
WE Science Citation Index Expanded (SCI-EXPANDED)
SC Ophthalmology
GA DB3QL
UT WOS:000368426300062
PM 26416093
DA 2025-03-30
ER

PT J
AU Kunikata, H
   Aizawa, N
   Kudo, M
   Mugikura, S
   Nitta, F
   Morimoto, R
   Iwakura, Y
   Ono, Y
   Satoh, F
   Takahashi, H
   Ito, S
   Takahashi, S
   Nakazawa, T
AF Kunikata, Hiroshi
   Aizawa, Naoko
   Kudo, Masataka
   Mugikura, Shunji
   Nitta, Fumihiko
   Morimoto, Ryo
   Iwakura, Yoshitsugu
   Ono, Yoshikiyo
   Satoh, Fumitoshi
   Takahashi, Hidetoshi
   Ito, Sadayoshi
   Takahashi, Shoki
   Nakazawa, Toru
TI Relationship of Ocular Microcirculation, Measured by Laser Speckle
   Flowgraphy, and Silent Brain Infarction in Primary Aldosteronism
SO PLOS ONE
LA English
DT Article
ID RETINAL MICROVASCULAR ABNORMALITIES; HEAD BLOOD-FLOW; PULSE-WAVE
   ANALYSIS; ATHEROSCLEROSIS RISK; FLUORESCEIN ANGIOGRAPHY; CEREBRAL
   INFARCTION; GLAUCOMA PATIENTS; CIRCULATION; STROKE; DIAGNOSIS
AB Purpose
   Recent studies have shown that the risk of cerebro- and cardiovascular events (CVEs) is higher in patients with primary aldosteronism (PA) than in those with essential hypertension (EH), and that silent brain infarction (SBI) is a risk factor and predictor of CVEs. Here, we evaluated the relationship between findings from laser speckle flowgraphy (LSFG), a recently introduced non-invasive means of measuring mean blur rate (MBR), an important biomarker of ocular blood flow, and the occurrence of SBI in patients with PA.
   Methods
   87 PA patients without symptomatic cerebral events (mean 55.1 +/- 11.2 years old, 48 male and 39 female) were enrolled in this study. We measured MBR in the optic nerve head (ONH) with LSFG and checked the occurrence of SBI with magnetic resonance imaging. We examined three MBR waveform variables: skew, blowout score (BOS) and blowout time (BOT). We also recorded clinical findings, including age, blood pressure, and plasma aldosterone concentration.
   Results
   PA patients with SBI (15 of 87 patients; 17%) were significantly older and had significantly lower BOT in the capillary area of the ONH than the patients without SBI (P = 0.02 and P = 0.03, respectively). Multiple logistic regression analysis revealed that age and BOT were independent factors for the presence of SBI in PA patients (OR, 1.15, 95% CI 1.01-1.38; P = .03 and OR, 0.73, 95% CI 0.45-0.99; P = .04, respectively).
   Conclusion
   PA patients with SBI were older and had lower MBR BOT than those without SBI. Our analysis showed that age was a risk factor for SBI, and that BOT was a protective factor, in patients with PA. This suggests that BOT, a non-invasive and objective biomarker, may be a useful predictor of SBI and form part of future PA evaluations and clinical decision-making.
C1 [Kunikata, Hiroshi; Aizawa, Naoko; Nitta, Fumihiko; Takahashi, Hidetoshi; Nakazawa, Toru] Tohoku Univ, Dept Ophthalmol, Grad Sch Med, Sendai, Miyagi 980, Japan.
   [Kunikata, Hiroshi; Nakazawa, Toru] Tohoku Univ, Grad Sch Med, Dept Retinal Dis Control, Sendai, Miyagi 980, Japan.
   [Kudo, Masataka; Morimoto, Ryo; Iwakura, Yoshitsugu; Ono, Yoshikiyo; Satoh, Fumitoshi; Ito, Sadayoshi] Tohoku Univ, Grad Sch Med, Div Nephrol Endocrinol & Vasc Med, Dept Med, Sendai, Miyagi 980, Japan.
   [Mugikura, Shunji; Takahashi, Shoki] Tohoku Univ, Grad Sch Med, Dept Diagnost Radiol, Sendai, Miyagi 980, Japan.
   [Nakazawa, Toru] Tohoku Univ, Dept Adv Ophthalm Med, Grad Sch Med, Sendai, Miyagi 980, Japan.
C3 Tohoku University; Tohoku University; Tohoku University; Tohoku
   University; Tohoku University
RP Kunikata, H (corresponding author), Tohoku Univ, Dept Ophthalmol, Grad Sch Med, Sendai, Miyagi 980, Japan.
EM kunikata@oph.med.tohoku.ac.jp
RI Ito, Sadayoshi/A-3933-2015
OI MUGIKURA, SHUNJI/0000-0002-9138-610X; Ito, Sadayoshi/0000-0002-5092-3626
FU JST grant; JSPS KAKENHI [26293372, 26462629, 26670751]; Grants-in-Aid
   for Scientific Research [26462629] Funding Source: KAKEN
FX This paper was supported in part by JST grant, JSPS KAKENHI Grant-in-Aid
   for Scientific Research (B) (T.N. 26293372), for Scientific Research (C)
   (H.K. 26462629), and for Exploratory Research (T.N. 26670751). The
   funders had no role in study design, data collection and analysis,
   decision to publish, or preparation of the manuscript.
CR Aizawa N, 2013, CLIN EXPERIMENT OPHT, DOI [10.1111/ceo.12150, DOI 10.1111/CEO.12150]
   Aizawa N, INVEST OPHTH VIS SCI, DOI [10.1167/iovs.14-15725, DOI 10.1167/IOVS.14-15725]
   Aizawa N, 2011, CLIN OPHTHALMOL, V5, P1171, DOI 10.2147/OPTH.S22093
   Asumi M, 2010, ATHEROSCLEROSIS, V210, P674, DOI 10.1016/j.atherosclerosis.2010.01.008
   Catena C, 2012, HORM METAB RES, V44, P181, DOI 10.1055/s-0031-1291318
   Cheung N, 2010, BRAIN, V133, P1987, DOI 10.1093/brain/awq127
   Chiba N, 2011, CLIN OPHTHALMOL, V5, P1549, DOI 10.2147/OPTH.S22097
   CONN JW, 1955, T ASSOC AM PHYSICIAN, V68, P215
   Cooper LS, 2006, STROKE, V37, P82, DOI 10.1161/01.STR.0000195134.04355.e5
   Funder JW, 2008, J CLIN ENDOCR METAB, V93, P3266, DOI 10.1210/jc.2008-0104
   GOTO I, 1975, STROKE, V6, P263, DOI 10.1161/01.STR.6.3.263
   Hannemann A, 2012, HORM METAB RES, V44, P157, DOI 10.1055/s-0031-1295438
   Isono H, 2003, ARCH OPHTHALMOL-CHIC, V121, P225
   Kawasaki R, 2010, STROKE, V41, P1826, DOI 10.1161/STROKEAHA.110.585042
   Kwa VIH, 2002, NEUROLOGY, V59, P1536, DOI 10.1212/01.WNL.0000033093.16450.5C
   KWITEROVICH KA, 1991, OPHTHALMOLOGY, V98, P1139
   Milan A, 2012, HIGH BLOOD PRESS CAR, V19, P11, DOI 10.2165/11593690-000000000-00000
   Milliez P, 2005, J AM COLL CARDIOL, V45, P1243, DOI 10.1016/j.jacc.2005.01.015
   Miwa K, 2010, INTERNAL MED, V49, P817, DOI 10.2169/internalmedicine.49.3211
   Mulatero P, 2013, J CLIN ENDOCR METAB, V98, P4826, DOI 10.1210/jc.2013-2805
   Musa F, 2006, ACTA OPHTHALMOL SCAN, V84, P740, DOI 10.1111/j.1600-0420.2006.00728.x
   Nishikawa T, 2011, ENDOCR J, V58, P711, DOI 10.1507/endocrj.EJ11-0133
   Orth D, 1984, COLOR AND FLUORESCEI, P1
   Rossi GP, 2005, TRENDS ENDOCRIN MET, V16, P104, DOI 10.1016/j.tem.2005.02.010
   Satoh F, 2007, HYPERTENS RES, V30, P1083, DOI 10.1291/hypres.30.1083
   Savard S, 2013, HYPERTENSION, V62, P331, DOI 10.1161/HYPERTENSIONAHA.113.01060
   Sharrett AR, 2007, OPHTHAL EPIDEMIOL, V14, P238, DOI 10.1080/09286580701396712
   Shiba T, 2012, J ATHEROSCLER THROMB, V19, P999, DOI 10.5551/jat.13631
   Shiba T, 2012, GRAEF ARCH CLIN EXP, V250, P1275, DOI 10.1007/s00417-012-1952-5
   Shiga Y, 2013, INVEST OPHTH VIS SCI, V54, P7699, DOI 10.1167/iovs.13-12930
   Sugiyama T, 2010, ACTA OPHTHALMOL, V88, P723, DOI 10.1111/j.1755-3768.2009.01586.x
   Sugiyama T, 2009, ACTA OPHTHALMOL, V87, P797, DOI 10.1111/j.1755-3768.2008.01460.x
   Takahashi H, 2013, EXP EYE RES, V108, P10, DOI 10.1016/j.exer.2012.12.003
   TAMAKI Y, 1995, EXP EYE RES, V60, P373, DOI 10.1016/S0014-4835(05)80094-6
   Tsuda S, 2014, CURR EYE RES, DOI [10.3109/02713683.2014.986333, DOI 10.3109/02713683.2014.986333]
   Turchi F, 2014, NUTR METAB CARDIOVAS, V24, P476, DOI 10.1016/j.numecd.2013.09.009
   VANBUCHEM FSP, 1956, LANCET, V271, P335
   Vermeer SE, 2007, LANCET NEUROL, V6, P611, DOI 10.1016/S1474-4422(07)70170-9
   Wang L, 2012, INVEST OPHTH VIS SCI, V53, P8303, DOI 10.1167/iovs.12-10911
   Watanabe G, 2008, JPN J OPHTHALMOL, V52, P175, DOI 10.1007/s10384-007-0521-7
   Wong TY, 2002, JAMA-J AM MED ASSOC, V288, P67, DOI 10.1001/jama.288.1.67
   Wong TY, 2004, LANCET NEUROL, V3, P179, DOI 10.1016/S1474-4422(04)00682-9
   Yatsuya H, 2010, STROKE, V41, P1349, DOI 10.1161/STROKEAHA.110.580837
   Yokoyama Y, 2011, CLIN OPHTHALMOL, V5, P1721, DOI 10.2147/OPTH.S23204
   Yoshida Y, 2010, J OCUL PHARMACOL TH, V26, P187, DOI 10.1089/jop.2009.0117
   Zhu YC, 2011, STROKE, V42, P1140, DOI 10.1161/STROKEAHA.110.600114
NR 46
TC 10
Z9 11
U1 0
U2 2
PU PUBLIC LIBRARY SCIENCE
PI SAN FRANCISCO
PA 1160 BATTERY STREET, STE 100, SAN FRANCISCO, CA 94111 USA
SN 1932-6203
J9 PLOS ONE
JI PLoS One
PD FEB 12
PY 2015
VL 10
IS 2
AR e0117452
DI 10.1371/journal.pone.0117452
PG 12
WC Multidisciplinary Sciences
WE Science Citation Index Expanded (SCI-EXPANDED)
SC Science & Technology - Other Topics
GA CB8WX
UT WOS:000349914000023
PM 25675373
OA Green Published, Green Submitted, gold
DA 2025-03-30
ER

PT J
AU Warrian, KJ
   Katz, LJ
   Myers, JS
   Moster, MR
   Pro, MJ
   Wizov, SS
   Spaeth, GL
AF Warrian, Kevin J.
   Katz, L. Jay
   Myers, Jonathan S.
   Moster, Marlene R.
   Pro, Michael J.
   Wizov, Sheryl S.
   Spaeth, George L.
TI A comparison of methods used to evaluate mobility performance in the
   visually impaired
SO BRITISH JOURNAL OF OPHTHALMOLOGY
LA English
DT Article
ID QUALITY-OF-LIFE; WALKING SPEED; MACULAR DEGENERATION; ABILITY; TESTS;
   TASKS
AB Purpose To compare three different approaches to measuring mobility performance when evaluating the visually impaired.
   Methods 488 participants, including 192 glaucoma, 112 age-related macular degeneration, 91 diabetic retinopathy and 93 healthy volunteers, completed the Assessment of Disability Related to Vision (ADREV) mobility course. The performance of participants on the mobility course was evaluated by noting errors made and time required for completion. Errors noted and time taken were compared using multivariate logistic regression to determine which measurement better differentiated patients with visual disease from healthy volunteers. Multivariate logistic regression was also used to evaluate the combined metric of ADREV errors divided by time to determine its ability to discriminate participants with visual disease from healthy volunteers.
   Results Errors noted and time taken while ambulating through the standardised mobility course shared a weak but statistically significant association (Pearson's r=0.36, p<0.05). After controlling for demographic and medical comorbidities, logistic regression analysis revealed that errors noted were better at discriminating individuals with visual disease from healthy volunteers (OR 2.8-4.9, 95% CI 1.5 to 10.3) compared with the time taken for mobility course completion (OR 1.1, 95% CI 1.0 to 1.2). These findings were consistent across all comparisons between healthy volunteers and participants with each type of visual impairment. Finally, the combined metric of ADREV errors divided by time was far more predictive of visual disease compared with either time taken or errors noted during mobility testing (OR 11.0-17.7, 95% CI 3.6 to 77.1).
   Conclusions A validated scoring system based on errors is more effective when assessing visual disability during mobility testing than recording the time taken for course completion. The combined metric of ADREV errors noted divided by time taken was most predictive of all the methods used to evaluate visual disability during mobility testing.
C1 [Warrian, Kevin J.; Katz, L. Jay; Myers, Jonathan S.; Moster, Marlene R.; Pro, Michael J.; Wizov, Sheryl S.; Spaeth, George L.] Thomas Jefferson Univ, Wills Eye Hosp, Glaucoma Res Ctr, William & Anna Goldberg Glaucoma Serv, Philadelphia, PA 19107 USA.
C3 Thomas Jefferson University
RP Warrian, KJ (corresponding author), Elbow Retina Ctr, 7808 Elbow Dr SW, Calgary, AB T2V 1K4, Canada.
EM kevinjwarrian@gmail.com
OI Myers, Jonathan/0000-0002-8251-6750
FU Pfizer; Perelman Fund through Wills Eye Institute of Jefferson Medical
   College; Pearle Vision Foundation; Glaucoma Service Foundation to
   Prevent Blindness
FX Financial support provided by Pfizer, The Perelman Fund through Wills
   Eye Institute of Jefferson Medical College, The Pearle Vision Foundation
   and The Glaucoma Service Foundation to Prevent Blindness.
CR ALEXANDER MF, 1988, ARCH OPHTHALMOL-CHIC, V106, P1543, DOI 10.1001/archopht.1988.01060140711040
   Alió JL, 2011, J CATARACT REFR SURG, V37, P27, DOI 10.1016/j.jcrs.2010.07.035
   Altangerel U, 2006, OPHTHAL EPIDEMIOL, V13, P67, DOI 10.1080/09286580500428500
   BAILEY IL, 1991, INVEST OPHTH VIS SCI, V32, P422
   Bainbridge JWB, 2008, NEW ENGL J MED, V358, P2231, DOI 10.1056/NEJMoa0802268
   BEGGS WDA, 1991, ERGONOMICS, V34, P91, DOI 10.1080/00140139108967291
   CHYLACK LT, 1993, ARCH OPHTHALMOL-CHIC, V111, P831, DOI 10.1001/archopht.1993.01090060119035
   Cohen J, 1988, Statistical power analysis for the behavioral sciences, V2nd
   Faul F, 2007, BEHAV RES METHODS, V39, P175, DOI 10.3758/BF03193146
   Friedman SM, 1999, INVEST OPHTH VIS SCI, V40, P858
   Geruschat DR, 2007, INVEST OPHTH VIS SCI, V48, P3988, DOI 10.1167/iovs.06-1193
   Graham JE, 2008, J EVAL CLIN PRACT, V14, P552, DOI 10.1111/j.1365-2753.2007.00917.x
   Green RM., 1951, TRANSLATION GALENS H
   GURALNIK JM, 1994, J GERONTOL, V49, pM85, DOI 10.1093/geronj/49.2.M85
   Harlow L., 2005, ESSENCE MULTIVARIATE
   Klein BEK, 2003, OPHTHALMOLOGY, V110, P644, DOI 10.1016/S0161-6420(02)01935-8
   Kulkarni KM, 2012, AM J OPHTHALMOL, V154, P445, DOI 10.1016/j.ajo.2012.03.030
   Lorenzana L, 2009, OPHTHAL EPIDEMIOL, V16, P107, DOI 10.1080/09286580902738142
   Maguire AM, 2008, NEW ENGL J MED, V358, P2240, DOI 10.1056/NEJMoa0802315
   Marascuilo L.A., 1983, MULTIVARIATE STAT SO
   McCabe P, 2000, Ophthalmic Epidemiol, V7, P259, DOI 10.1076/opep.7.4.259.4173
   Owsley C, 2002, GERONTOLOGY, V48, P254, DOI 10.1159/000058360
   Patel I, 2006, INVEST OPHTH VIS SCI, V47, P65, DOI 10.1167/iovs.05-0582
   Richman J, 2010, OPHTHAL EPIDEMIOL, V17, P144, DOI 10.3109/09286581003734878
   Stifter E, 2005, GRAEF ARCH CLIN EXP, V243, P1228, DOI 10.1007/s00417-005-1187-9
   Szlyk JP, 2001, OPHTHALMOLOGY, V108, P65, DOI 10.1016/S0161-6420(00)00413-9
   Turano KA, 1999, INVEST OPHTH VIS SCI, V40, P2803
   Warrian KJ, 2010, AM J OPHTHALMOL, V149, P852, DOI 10.1016/j.ajo.2009.12.028
   Warrian KJ, 2010, SURV OPHTHALMOL, V55, P146, DOI 10.1016/j.survophthal.2009.06.006
   Warrian KJ, 2009, RETINA-J RET VIT DIS, V29, P80, DOI 10.1097/IAE.0b013e318187f160
   Zhang L, 2007, OPHTHAL EPIDEMIOL, V14, P216, DOI 10.1080/09286580701502988
NR 31
TC 10
Z9 10
U1 0
U2 8
PU BMJ PUBLISHING GROUP
PI LONDON
PA BRITISH MED ASSOC HOUSE, TAVISTOCK SQUARE, LONDON WC1H 9JR, ENGLAND
SN 0007-1161
EI 1468-2079
J9 BRIT J OPHTHALMOL
JI Br. J. Ophthalmol.
PD JAN
PY 2015
VL 99
IS 1
BP 113
EP 118
DI 10.1136/bjophthalmol-2014-305324
PG 6
WC Ophthalmology
WE Science Citation Index Expanded (SCI-EXPANDED)
SC Ophthalmology
GA AW6CW
UT WOS:000346358000023
PM 25138757
DA 2025-03-30
ER

PT J
AU Celojevic, D
   Nilsson, S
   Kalaboukhova, L
   Tasa, G
   Juronen, E
   Sjölander, A
   Zetterberg, H
   Zetterberg, M
AF Celojevic, Dragana
   Nilsson, Staffan
   Kalaboukhova, Lada
   Tasa, Gunnar
   Juronen, Erkki
   Sjolander, Annica
   Zetterberg, Henrik
   Zetterberg, Madeleine
TI Genetic Variation of Superoxide Dismutases in Patients with Primary
   Open-angle Glaucoma
SO OPHTHALMIC GENETICS
LA English
DT Article
DE Oxidative stress; primary open-angle glaucoma; single nucleotide
   polymorphisms; SOD genes
ID NORMAL-TENSION GLAUCOMA; OXIDATIVE STRESS MARKERS; BREAST-CANCER;
   INTRAOCULAR-PRESSURE; GANGLION-CELLS; AQUEOUS-HUMOR; UNITED-STATES;
   RISK; POLYMORPHISM; POPULATION
AB Purpose: Oxidative stress has been described as an underlying pathogenetic mechanism in retinal ganglion cell apoptosis, which is a hallmark of primary open-angle glaucoma (POAG). Superoxide dismutases (SODs) are enzymes involved in the protection against oxidative stress by detoxification of superoxide. In this study, we investigated a number of disease-associated single nucleotide polymorphisms (SNPs) in the copper-zinc-containing SOD1 and SOD3, and in the manganese superoxide dismutase SOD2, in POAG patients.
   Methods: The study included 239 patients with POAG and 185 controls, all of Estonian origin, recruited at two ophthalmic clinics in Tartu, Estonia. Eleven SNPs, either functional, disease-associated or tag SNPs in SOD1, SOD2 and SOD3 were genotyped using TaqMan Allelic Discrimination. Haplotype analysis was performed on the SNPs in SOD2.
   Results: Using binary logistic regression in an additive model, the rs2842980 SNP in SOD2 was significantly associated with POAG diagnosis (p = 0.03) at a univariate level. None of the studied SNPs showed an association with risk of POAG in a multivariate analysis, including age and current smoking as covariates. Analysis of SOD2 haplotypes did not show any association with risk of POAG.
   Conclusions: If oxidative stress is an important mechanism in POAG-related retinal ganglion cell death, genetic variations in SOD1, SOD2 and SOD3 are not major contributors in the pathogenesis.
C1 [Celojevic, Dragana; Kalaboukhova, Lada; Zetterberg, Madeleine] Univ Gothenburg, Dept Clin Neurosci & Rehabil Ophthalmol, Inst Neurosci & Physiol, Sahlgrenska Acad, Gothenburg, Sweden.
   [Nilsson, Staffan] Chalmers, Inst Math Sci, Dept Math Stat, S-41296 Gothenburg, Sweden.
   [Tasa, Gunnar; Juronen, Erkki] Univ Tartu, Inst Gen & Mol Pathol, Dept Human Biol & Genet, EE-50090 Tartu, Estonia.
   [Sjolander, Annica] Univ Gothenburg, Sahlgrenska Acad, Inst Hlth & Care Sci, Gothenburg, Sweden.
   [Zetterberg, Henrik] Univ Gothenburg, Sahlgrenska Acad, Dept Psychiat & Neurochem, Inst Neurosci & Physiol, SE-43180 Molndal, Sweden.
   [Zetterberg, Henrik] UCL Inst Neurol, London, England.
C3 University of Gothenburg; Chalmers University of Technology; University
   of Tartu; University of Gothenburg; University of Gothenburg; University
   of London; University College London
RP Zetterberg, M (corresponding author), Univ Gothenburg, Sahlgrenska Acad, Sahlgrenska Univ Hosp, Dept Clin Neurosci & Rehabil Ophthalmol, SE-43180 Molndal, Sweden.
EM madeleine.zetterberg@gu.se
RI Zetterberg, Henrik/F-9117-2013
OI Nilsson, Staffan/0000-0003-4748-0446; Skiljic,
   Dragana/0000-0002-9220-7767
FU Swedish Research Instituto [2008-3065]; Swedish government
   [ALF-GBG-145921]; Goteborg Medical Society; Marianne and Marcus
   Wallenberg Foundation; Stiftelsen Herman Svenssons fond for blinda och
   synsvaga; Ogonfonden; Kronprinsessan Margaretas Arbetsnamnd for
   Synskadade
FX This work was supported by grants from the Swedish Research Instituto
   (#2008-3065), Swedish government ("Agreement concerning research and
   education of doctors''; ALF-GBG-145921), Goteborg Medical Society,
   Marianne and Marcus Wallenberg Foundation, Stiftelsen Herman Svenssons
   fond for blinda och synsvaga, Ogonfonden and Kronprinsessan Margaretas
   Arbetsnamnd for Synskadade.
CR Al-Chalabi A, 2012, ACTA NEUROPATHOL, V124, P339, DOI 10.1007/s00401-012-1022-4
   Almasieh M, 2012, PROG RETIN EYE RES, V31, P152, DOI 10.1016/j.preteyeres.2011.11.002
   Alward WLM, 2003, AM J OPHTHALMOL, V136, P904, DOI 10.1016/S0002-9394(03)00577-4
   Aung T, 2003, J MED GENET, V40, DOI 10.1136/jmg.40.8.e101
   Bagnis A, 2012, EXP EYE RES, V103, P55, DOI 10.1016/j.exer.2012.07.011
   Barnett EM, 2009, P NATL ACAD SCI USA, V106, P9391, DOI 10.1073/pnas.0812884106
   Barrett JC, 2005, BIOINFORMATICS, V21, P263, DOI 10.1093/bioinformatics/bth457
   Burdon KP, 2012, OPHTHALMOLOGY, V119, P1539, DOI 10.1016/j.ophtha.2012.02.004
   Burdon KP, 2011, NAT GENET, V43, P574, DOI 10.1038/ng.824
   Cai QY, 2004, BREAST CANCER RES, V6, pR647, DOI 10.1186/bcr929
   Cao D, 2012, PLOS ONE, V7, DOI 10.1371/journal.pone.0039278
   Crawford A, 2012, GENE, V501, P89, DOI 10.1016/j.gene.2012.04.011
   Engin KN, 2010, MOL VIS, V16, P1260
   EXCOFFIER L, 1995, MOL BIOL EVOL, V12, P921
   Ferreira SM, 2004, AM J OPHTHALMOL, V137, P62, DOI 10.1016/S0002-9394(03)00788-8
   Fingert JH, 1999, HUM MOL GENET, V8, P899, DOI 10.1093/hmg/8.5.899
   Fingert JH, 2011, HUM MOL GENET, V20, P2482, DOI 10.1093/hmg/ddr123
   Forsberg L, 2001, ARCH BIOCHEM BIOPHYS, V389, P84, DOI 10.1006/abbi.2001.2295
   Gabriel SB, 2002, SCIENCE, V296, P2225, DOI 10.1126/science.1069424
   Gemenetzi M, 2012, EYE, V26, P355, DOI 10.1038/eye.2011.309
   Ghanem AA, 2010, CURR EYE RES, V35, P295, DOI 10.3109/02713680903548970
   Gibbs RA, 2003, NATURE, V426, P789, DOI 10.1038/nature02168
   Heijl A, 2002, ARCH OPHTHALMOL-CHIC, V120, P1268, DOI 10.1001/archopht.120.10.1268
   Kerrigan LA, 1997, ARCH OPHTHALMOL-CHIC, V115, P1031, DOI 10.1001/archopht.1997.01100160201010
   Leske MC, 2008, OPHTHALMOLOGY, V115, P85, DOI 10.1016/j.ophtha.2007.03.017
   Leske MC, 2009, CURR OPIN OPHTHALMOL, V20, P73, DOI 10.1097/ICU.0b013e32831eef82
   Leske MC, 2003, ARCH OPHTHALMOL-CHIC, V121, P48
   LESKE MC, 1994, ARCH OPHTHALMOL-CHIC, V112, P821, DOI 10.1001/archopht.1994.01090180121046
   Livak KJ, 1999, GENET ANAL-BIOMOL E, V14, P143, DOI 10.1016/S1050-3862(98)00019-9
   Millikan RC, 2004, BREAST CANCER RES, V6, pR264, DOI 10.1186/bcr786
   Nakano M, 2012, PLOS ONE, V7, DOI 10.1371/journal.pone.0033389
   Nguyen D, 2011, CELL DEATH DIS, V2, DOI 10.1038/cddis.2011.117
   Nickells RW, 1999, SURV OPHTHALMOL, V43, pS151, DOI 10.1016/S0039-6257(99)00029-6
   Oku Y, 2009, GRAEF ARCH CLIN EXP, V247, P781, DOI 10.1007/s00417-009-1045-2
   Pasquale LR, 2013, AM J OPHTHALMOL, V155, P342, DOI 10.1016/j.ajo.2012.07.023
   Quigley HA, 2006, BRIT J OPHTHALMOL, V90, P262, DOI 10.1136/bjo.2005.081224
   Ryskulova A, 2008, AM J PUBLIC HEALTH, V98, P454, DOI 10.2105/AJPH.2006.098202
   Stone EM, 1997, SCIENCE, V275, P668, DOI 10.1126/science.275.5300.668
   Tamimi RM, 2004, CANCER EPIDEM BIOMAR, V13, P989
   Wigginton JE, 2005, AM J HUM GENET, V76, P887, DOI 10.1086/429864
   Wolfs RCW, 1998, ARCH OPHTHALMOL-CHIC, V116, P1640, DOI 10.1001/archopht.116.12.1640
NR 41
TC 10
Z9 10
U1 0
U2 11
PU INFORMA HEALTHCARE
PI LONDON
PA TELEPHONE HOUSE, 69-77 PAUL STREET, LONDON EC2A 4LQ, ENGLAND
SN 1381-6810
EI 1744-5094
J9 OPHTHALMIC GENET
JI Ophthalmic Genet.
PD JUN
PY 2014
VL 35
IS 2
BP 79
EP 84
DI 10.3109/13816810.2013.793364
PG 6
WC Genetics & Heredity; Ophthalmology
WE Science Citation Index Expanded (SCI-EXPANDED)
SC Genetics & Heredity; Ophthalmology
GA AH2AM
UT WOS:000335923100004
PM 23638916
DA 2025-03-30
ER

PT J
AU Hsu, WC
   Shen, EP
   Hsieh, YT
AF Hsu, Wei-Cherng
   Shen, Elizabeth P.
   Hsieh, Yi-Ting
TI Is being female a risk factor for shallow anterior chamber? The
   associations between anterior chamber depth and age, sex, and body
   height
SO INDIAN JOURNAL OF OPHTHALMOLOGY
LA English
DT Article
DE Age; anterior chamber depth; body height; primary angle closure
   glaucoma; sex
ID PRIMARY ANGLE-CLOSURE; PARTIAL COHERENCE INTERFEROMETRY; LASER
   IRIDOTOMY; ULTRASOUND BIOMICROSCOPY; SEGMENT MORPHOLOGY; OCULAR
   DIMENSIONS; ADULT-POPULATION; ASIAN POPULATION; GLAUCOMA; EYES
AB Aim of Study: To analyze the association between anterior chamber depth (ACD) and age, sex, and body height (BH). Materials and Methods: One thousand four hundred eighty eyes of 1480 adults 40 years of age and older receiving preoperative evaluation for cataract surgery were recruited consecutively from June 1, 2006, to December 31, 2010. ACD was measured with the Zeiss IOLMaster. Univariate and multivariate linear regression models were used to analyze the correlations, and receiving operator characteristic (ROC) curves and the area under the curve (AUC) were used for evaluating the predictability of an ACD less than 2.70 mm. Results: ACD was negatively correlated with age and positively correlated with BH in both univariate and multivariate regression analysis (P < 0.001). Sex was associated with ACD in univariate analysis, but not after adjustment with age and BH. In predicting an ACD less than 2.70 mm, the AUCs of ROC curves for 'age and sex', 'age and BH', and 'age, sex, and BH' were 0.687, 0.689, and 0.689, respectively. Conclusion: Age and BH were independent associating factors of ACD; however, sex was not. Older people and shorter ones likely had shallower ACD, and therefore were predisposed to Primary angle closure glaucoma (PACG). The predictability of ACD by age and BH solely was low, and adding sex did not increase it.
C1 [Hsu, Wei-Cherng; Shen, Elizabeth P.; Hsieh, Yi-Ting] Buddhist Tzu Chi Med Fdn, Taipei Tzu Chi Hosp, Dept Ophthalmol, New Taipei, Taiwan.
   [Hsu, Wei-Cherng; Shen, Elizabeth P.; Hsieh, Yi-Ting] Tzu Chi Univ, Sch Med, Hualien, Taiwan.
   [Shen, Elizabeth P.; Hsieh, Yi-Ting] Natl Taiwan Univ Hosp, Taipei 10002, Taiwan.
C3 Buddhist Tzu Chi General Hospital; Taipei Tzu Chi Hospital; Tzu Chi
   University; National Taiwan University; National Taiwan University
   Hospital
RP Hsieh, YT (corresponding author), Natl Taiwan Univ Hosp, Dept Ophthalmol, 7 Zhongshan S Rd, Taipei 10002, Taiwan.
EM ythyth@gmail.com
RI Hsieh, Yi-Ting/ACZ-1884-2022
OI Hsieh, Yi-Ting/0000-0003-2258-154X
FU Buddhist Tzu Chi General Hospital, Taipei Branch, New Taipei, Taiwan
   [TCRD-TPE-101-22]
FX Source of Support: This study was supported by a grant from the Buddhist
   Tzu Chi General Hospital, Taipei Branch, New Taipei, Taiwan
   (TCRD-TPE-101-22). The sponsor had no role in the design or conduct of
   this research. Conflict of Interest: None declared.
CR ALSBIRK PH, 1992, INT OPHTHALMOL, V16, P265
   ALSBIRK PH, 1976, ACTA OPHTHALMOL    S, V127, P5
   Antoniazzi E, 2010, EUR J OPHTHALMOL, V20, P517, DOI 10.1177/112067211002000325
   Chang L, 2009, EYE, V23, P1775, DOI 10.1038/eye.2008.375
   CONGDON N, 1992, SURV OPHTHALMOL, V36, P411, DOI 10.1016/S0039-6257(05)80022-0
   Connors R, 2002, J CATARACT REFR SURG, V28, P235, DOI 10.1016/S0886-3350(01)01179-8
   Devereux JG, 2000, ARCH OPHTHALMOL-CHIC, V118, P257
   Fotedar R, 2010, OPHTHALMOLOGY, V117, P417, DOI 10.1016/j.ophtha.2009.07.028
   Gazzard G, 2003, OPHTHALMOLOGY, V110, P630, DOI 10.1016/S0161-6420(02)01893-6
   He MG, 2008, OPHTHALMOLOGY, V115, P1286, DOI 10.1016/j.ophtha.2007.12.003
   Hsieh YT, 2012, OPTOMETRY VISION SCI, V89, P1697, DOI 10.1097/OPX.0b013e31827717ae
   Hsieh YT, 2010, INVEST OPHTH VIS SCI, V51, P6896, DOI 10.1167/iovs.10-5613
   Hsieh YT, 2009, AM J OPHTHALMOL, V147, P1108, DOI 10.1016/j.ajo.2009.03.007
   Kurita N, 2009, J GLAUCOMA, V18, P506, DOI 10.1097/IJG.0b013e318193c141
   Lee KE, 2009, ARCH OPHTHALMOL-CHIC, V127, P88, DOI 10.1001/archophthalmol.2008.521
   Li SN, 2010, CLIN EXP OPHTHALMOL, V38, P10, DOI 10.1111/j.1442-9071.2010.02205.x
   Lim LS, 2010, INVEST OPHTH VIS SCI, V51, P103, DOI 10.1167/iovs.09-3553
   Lin YW, 1997, J FORMOS MED ASSOC, V96, P908
   LOWE RF, 1970, BRIT J OPHTHALMOL, V54, P161, DOI 10.1136/bjo.54.3.161
   Mandell MA, 2003, AM J OPHTHALMOL, V136, P900, DOI 10.1016/S0002-9394(03)00578-6
   Midelfart A, 1996, ACTA OPHTHALMOL SCAN, V74, P589
   Németh J, 2003, J CATARACT REFR SURG, V29, P85, DOI 10.1016/S0886-3350(02)01500-6
   Packer M, 2002, J CATARACT REFR SURG, V28, P239, DOI 10.1016/S0886-3350(01)01259-7
   Quigley HA, 2006, BRIT J OPHTHALMOL, V90, P262, DOI 10.1136/bjo.2005.081224
   Salmon JF, 1999, PROG RETIN EYE RES, V18, P121, DOI 10.1016/S1350-9462(98)00007-X
   Shufelt C, 2005, INVEST OPHTH VIS SCI, V46, P4450, DOI 10.1167/iovs.05-0435
   Wong TY, 2001, INVEST OPHTH VIS SCI, V42, P1237
   Wu HM, 2007, CLIN EXP OPHTHALMOL, V35, P834, DOI 10.1111/j.1442-9071.2007.01638.x
   Xu L, 2008, AM J OPHTHALMOL, V145, P929, DOI 10.1016/j.ajo.2008.01.004
NR 29
TC 10
Z9 11
U1 0
U2 3
PU MEDKNOW PUBLICATIONS & MEDIA PVT LTD
PI MUMBAI
PA B-9, KANARA BUSINESS CENTRE, OFF LINK RD, GHAKTOPAR-E, MUMBAI, 400075,
   INDIA
SN 0301-4738
EI 1998-3689
J9 INDIAN J OPHTHALMOL
JI Indian J. Ophthalmol.
PD APR
PY 2014
VL 62
IS 4
BP 446
EP 449
DI 10.4103/0301-4738.119344
PG 4
WC Ophthalmology
WE Science Citation Index Expanded (SCI-EXPANDED)
SC Ophthalmology
GA AZ9RI
UT WOS:000348551300013
PM 24145564
OA Green Published, Green Submitted, gold
DA 2025-03-30
ER

PT J
AU Han, YS
   Lee, JW
   Lee, JS
AF Han, Young Sang
   Lee, Ji Woong
   Lee, Jong Soo
TI Intraocular pressure and influencing systemic health parameters in a
   Korean population
SO INDIAN JOURNAL OF OPHTHALMOLOGY
LA English
DT Article
DE Age; body mass index; gender; high density lipoprotein; intraocular
   pressure; lipid profiles; total cholesterol; triglyceride
ID NONCONTACT TONOMETER; BLOOD-PRESSURE; ASSOCIATION; GLAUCOMA; AGE
AB Aim: To evaluate the relationship between intraocular pressure (IOP) and systemic health parameters such as age, gender, body mass index (BMI), total cholesterol, high density lipoprotein (HDL), and triglyceride (TG) in a Korean population. Materials and Methods: A total of 30,893 healthy subjects underwent automated multiphasic tests, including non-contact tonometry, automated perimetry, fundus photography, and blood samplings for total cholesterol, HDL, and TG. Seven age groups were divided by decades ranging from 20 to 29 years to 80 + years. The association between IOP and BMI, plasma lipid profiles was examined using cross-sectional analysis. Results: The mean age of subjects was 47.7 years. The mean IOP of subjects was 15.4 +/- 3.2 mmHg for both eyes. The mean IOP of men was significantly higher than women (P = 0.000). By multiple linear regression analysis, IOP was positively associated with gender (male), BMI, total cholesterol, and TG and negatively associated with age (P = 0.000). BMI, total cholesterol, and TG had significantly positive correlations with IOP after adjusting for age, gender, and other variables which can influence the IOP (P = 0.000). Conclusions: In a Korean population, the mean IOP, total cholesterol, TG, and BMI values of men were higher than women. IOP was found to increase with total cholesterol, TG, BMI, and to decrease with only age regardless of sex.
C1 [Han, Young Sang; Lee, Ji Woong; Lee, Jong Soo] Pusan Natl Univ, Dept Ophthalmol, Coll Med, Pusan 602739, South Korea.
   [Han, Young Sang; Lee, Ji Woong; Lee, Jong Soo] Pusan Natl Univ Hosp, Med Res Inst, Pusan, South Korea.
C3 Pusan National University; Pusan National University; Pusan National
   University Hospital
RP Lee, JS (corresponding author), Pusan Natl Univ, Dept Ophthalmol, Coll Med, 1-10 Ami Dong, Pusan 602739, South Korea.
EM jongsool@pusan.ac.kr
RI Lee, Jiwoong/AAA-5837-2022
OI Lee, Jiwoong/0000-0002-1053-612X
FU Medical Research Institute Grant [2010-4]; Pusan National University
   Hospital; Korean Health Technology R and D Project, Ministry of health
   and welfare, Republic of Korea [A070001]
FX Source of Support: This study was supported by Medical Research
   Institute Grant (2010-4), Pusan National University Hospital and the
   Korean Health Technology R and D Project, Ministry of health and
   welfare, Republic of Korea (A070001). Conflict of Interest: None
   declared.
CR CAREL RS, 1984, OPHTHALMOLOGY, V91, P311
   CLIMENHAGA H, 1989, CAN J OPHTHALMOL, V24, P7
   DIELEMANS I, 1995, OPHTHALMOLOGY, V102, P54
   Fukuoka S, 2008, ACTA OPHTHALMOL, V86, P434, DOI 10.1111/j.1600-0420.2007.01068.x
   KAHN HA, 1977, AM J EPIDEMIOL, V106, P33, DOI 10.1093/oxfordjournals.aje.a112429
   KASS MA, 1977, SURV OPHTHALMOL, V22, P153, DOI 10.1016/0039-6257(77)90053-4
   KASS MA, 1978, ARCH OPHTHALMOL-CHIC, V96, P2212
   Katsushima Harumi, 2002, Nippon Ganka Gakkai Zasshi, V106, P143
   KLEIN BE, 1981, ARCH OPHTHALMOL-CHIC, V99, P837
   KLEIN BEK, 1992, INVEST OPHTH VIS SCI, V33, P2224
   정석철, 2005, [Journal of The Korean Ophthalmological Society, 대한안과학회지], V46, P1518
   Lee JS, 2002, CLIN EXP OPHTHALMOL, V30, P237, DOI 10.1046/j.1442-9071.2002.00527.x
   Lee JS, 2003, J KOREAN OPHTHALMOL, V44, P1559, DOI [10.3341/jkos.2009.50.7.1082, DOI 10.3341/JKOS.2009.50.7.1082]
   Lin HY, 2005, ARCH OPHTHALMOL-CHIC, V123, P381, DOI 10.1001/archopht.123.3.381
   Mori K, 2000, INT J EPIDEMIOL, V29, P661, DOI 10.1093/ije/29.4.661
   Nakano T, 2005, OPHTHALMOLOGY, V112, P609, DOI 10.1016/j.ophtha.2004.10.046
   Nomura H, 1999, OPHTHALMOLOGY, V106, P2016, DOI 10.1016/S0161-6420(99)90417-7
   Qureshi IA, 1997, CLIN PHYSIOL, V17, P247, DOI 10.1111/j.1365-2281.1997.tb00004.x
   SCHULZER M, 1987, BRIT J OPHTHALMOL, V71, P245, DOI 10.1136/bjo.71.4.245
   Shield MB, 2005, SHIELDS TXB GLAUCOMA, P52
   SHIOSE Y, 1984, ARCH OPHTHALMOL-CHIC, V102, P883
   SHIOSE Y, 1986, AM J OPHTHALMOL, V101, P714, DOI 10.1016/0002-9394(86)90776-2
   Stewart WC, 1996, AM J OPHTHALMOL, V122, P575, DOI 10.1016/S0002-9394(14)72121-X
NR 23
TC 10
Z9 13
U1 0
U2 1
PU WOLTERS KLUWER MEDKNOW PUBLICATIONS
PI MUMBAI
PA WOLTERS KLUWER INDIA PVT LTD , A-202, 2ND FLR, QUBE, C T S  NO 1498A-2
   VILLAGE MAROL, ANDHERI EAST, MUMBAI, 400059, INDIA
SN 0301-4738
EI 1998-3689
J9 INDIAN J OPHTHALMOL
JI Indian J. Ophthalmol.
PD MAR
PY 2014
VL 62
IS 3
BP 305
EP 310
DI 10.4103/0301-4738.116453
PG 6
WC Ophthalmology
WE Science Citation Index Expanded (SCI-EXPANDED)
SC Ophthalmology
GA AZ9QP
UT WOS:000348549500011
PM 24008798
OA Green Published, gold
DA 2025-03-30
ER

PT J
AU Viswanathan, D
   Goldberg, I
   Graham, SL
AF Viswanathan, Deepa
   Goldberg, Ivan
   Graham, Stuart L.
TI Relationship of change in central corneal thickness to visual field
   progression in eyes with glaucoma
SO GRAEFES ARCHIVE FOR CLINICAL AND EXPERIMENTAL OPHTHALMOLOGY
LA English
DT Article
DE Central corneal thickness; Glaucoma; Visual field progression
ID OPEN-ANGLE GLAUCOMA; OCULAR HYPERTENSION TREATMENT;
   INTRAOCULAR-PRESSURE; APPLANATION TONOMETRY; RISK-FACTORS;
   ABNORMALITIES; POPULATION; IMPROVE; DAMAGE
AB To assess the relationship between baseline central corneal thickness (CCT) and/or ongoing CCT change over time with subsequent visual field progression.
   One hundred sixty three eyes of 163 patients with medically treated glaucoma were followed up for 6.8 +/- 1.8 years. Exclusion criteria was laser or intraocular surgery. Baseline and follow up CCT, confocal scanning laser tomography and visual fields were performed. CCT and CCT change related to visual field progression using Glaucoma Progress Analysis were assessed. Multivariate logistic regression analysis for predictive factors of glaucoma progression was used to analyze data.
   Thinner baseline CCT was associated with more advanced damage at presentation, mean deviation (MD) (r = 0.17, p = 0.02) and neuroretinal rim area (NRR) (r = 0.20, p = 0.02). Progressing eyes had significantly thinner (p = 0.01) baseline CCT compared to non-progressing eyes. The slope of visual field change was significantly greater (p = 0.05) for thinner (< 540 mu m) as compared to thicker eyes. A small but significant CCT reduction (12.78 +/- 13.35 mu m, p < 0.0001) was noted in all eyes; however, there was no significant difference (p = 0.95) in the amount of change between progressing and non-progressing eyes. CCT change did not correlate with MD or NRR change. A thinner CCT (Odds ratio = 1.80, p = 0.02), but not CCT change (Odds ratio = 1.07, p = 0.69), was a significant risk factor for glaucoma progression.
   CCT correlates significantly with the amount of glaucomatous damage at presentation. Thinner corneas may be associated with increased risk of visual field progression. CCT reduced slightly over time in eyes with glaucoma; but the magnitude of this change was not related to visual field progression.
C1 [Viswanathan, Deepa; Graham, Stuart L.] Macquarie Univ, Australian Sch Adv Med, Sydney, NSW 2109, Australia.
   [Goldberg, Ivan; Graham, Stuart L.] Univ Sydney, Save Sight Inst, Dept Ophthalmol, Sydney, NSW 2000, Australia.
C3 Macquarie University; University of Sydney
RP Viswanathan, D (corresponding author), Macquarie Univ, Australian Sch Adv Med, Hub 1,2 Technol Pl, Sydney, NSW 2109, Australia.
EM viswamdeepa@gmail.com
RI Radford-Smith, Graham/G-5749-2017
OI Graham, Stuart/0000-0001-7519-969X
CR Aghaian E, 2004, OPHTHALMOLOGY, V111, P2211, DOI 10.1016/j.ophtha.2004.06.013
   Bengtsson B, 2008, AM J OPHTHALMOL, V145, P343, DOI 10.1016/j.ajo.2007.09.038
   Bosworth C F, 2000, Semin Ophthalmol, V15, P172, DOI 10.3109/08820530009037869
   Brandt JD, 2008, OPHTHALMOLOGY, V115, P1550, DOI 10.1016/j.ophtha.2008.02.001
   Brandt JD, 2012, OPHTHALMOLOGY, V119, P437, DOI 10.1016/j.ophtha.2011.03.018
   Chauhan BC, 2005, BRIT J OPHTHALMOL, V89, P1008, DOI 10.1136/bjo.2004.062927
   De Moraes CGV, 2011, ARCH OPHTHALMOL-CHIC, V129, P562, DOI 10.1001/archophthalmol.2011.72
   Doughty MJ, 2000, SURV OPHTHALMOL, V44, P367, DOI 10.1016/S0039-6257(00)00110-7
   EHLERS N, 1975, ACTA OPHTHALMOL, V53, P34
   Foster PJ, 1998, OPHTHALMOLOGY, V105, P969, DOI 10.1016/S0161-6420(98)96021-3
   Francis BA, 2008, AM J OPHTHALMOL, V146, P741, DOI 10.1016/j.ajo.2008.05.048
   GOLDMANN H, 1957, Ophthalmologica, V134, P221
   Gordon MO, 2002, ARCH OPHTHALMOL-CHIC, V120, P714
   HANSEN FK, 1971, ACTA OPHTHALMOL, V49, P775
   Herndon LW, 2004, ARCH OPHTHALMOL-CHIC, V122, P17, DOI 10.1001/archopht.122.1.17
   Hong S, 2007, AM J OPHTHALMOL, V143, P362, DOI 10.1016/j.ajo.2006.09.038
   Jonas JB, 2005, INVEST OPHTH VIS SCI, V46, P1269, DOI 10.1167/iovs.04-0265
   Kim JW, 2004, OPHTHALMOLOGY, V111, P2126, DOI 10.1016/j.ophtha.2004.04.029
   Kohlhaas M, 2006, ARCH OPHTHALMOL-CHIC, V124, P471, DOI 10.1001/archopht.124.4.471
   Leske MC, 2008, OPHTHALMOLOGY, V115, P85, DOI 10.1016/j.ophtha.2007.03.017
   Leske MC, 2003, ARCH OPHTHALMOL-CHIC, V121, P48
   Leung C, 2011, WORLD GLAUCOMA ASS C, V8, P45
   Medeiros FA, 2003, OPHTHALMOLOGY, V110, P1903, DOI 10.1016/S0161-6420(03)00734-6
   Medeiros FA, 2003, AM J OPHTHALMOL, V135, P131, DOI 10.1016/S0002-9394(02)01886-X
   Medeiros FA, 2012, INVEST OPHTH VIS SCI, V53, P2199, DOI 10.1167/iovs.11-8639
   Medeiros FA, 2012, OPHTHALMOLOGY, V119, P435, DOI 10.1016/j.ophtha.2012.01.018
   Miglior S, 2007, OPHTHALMOLOGY, V114, P3, DOI 10.1016/j.ophtha.2006.05.075
   Nemesure B, 2003, ARCH OPHTHALMOL-CHIC, V121, P240
   Oriowo OM, 2009, OPTOMETRY, V80, P442, DOI 10.1016/j.optm.2008.12.008
   Orssengo GJ, 1999, B MATH BIOL, V61, P551, DOI 10.1006/bulm.1999.0102
   Viswanathan D, 2012, LONGITUDINAL EFFECT, DOI [10.1111/j.1442-9071.2012.02870.x, DOI 10.1111/J.1442-9071.2012.02870.X]
   Weizer S, 2006, BRIT J OPHTHALMOL, V90, P732, DOI 10.1136/bjo.2005.087155
   WHITACRE MM, 1993, AM J OPHTHALMOL, V115, P592, DOI 10.1016/S0002-9394(14)71455-2
NR 33
TC 10
Z9 13
U1 0
U2 2
PU SPRINGER
PI NEW YORK
PA 233 SPRING ST, NEW YORK, NY 10013 USA
SN 0721-832X
EI 1435-702X
J9 GRAEF ARCH CLIN EXP
JI Graefes Arch. Clin. Exp. Ophthalmol.
PD JUN
PY 2013
VL 251
IS 6
BP 1593
EP 1599
DI 10.1007/s00417-013-2295-6
PG 7
WC Ophthalmology
WE Science Citation Index Expanded (SCI-EXPANDED)
SC Ophthalmology
GA 150VP
UT WOS:000319419800019
PM 23494444
DA 2025-03-30
ER

PT J
AU Geimer, SA
AF Geimer, Sabina Andersson
TI Glaucoma diagnostics
SO ACTA OPHTHALMOLOGICA
LA English
DT Article
DE ANN; artificial neural network; CME; diagnostic accuracy; FDT; GDx VCC;
   glaucoma; HRT; OCT; ONH assessment; POAG; population-based; screening;
   subjective assessment; visual field assessment
ID NERVE-FIBER-LAYER; OPEN-ANGLE GLAUCOMA; OPTICAL COHERENCE TOMOGRAPHY;
   SCANNING LASER POLARIMETRY; HEIDELBERG-RETINA-TOMOGRAPH; ENHANCED
   CORNEAL COMPENSATION; INTERACTIVE THRESHOLD ALGORITHM; DOUBLING
   TECHNOLOGY PERIMETRY; MACHINE LEARNING CLASSIFIERS; QUANTITATIVE IMAGING
   DEVICES
AB This thesis addresses several aspects of glaucoma diagnostics from both a clinical and a screening perspective. New instruments for diagnosing glaucoma have been developed over the past years, but little information is available regarding their performance as screening methods and their usefulness in ordinary clinical practice.
   Purpose of the research underlying this thesis: The objectives of this research were as follows: to compare the accuracy of results of analysis of the optic nerve head (ONH) achieved by computerized imaging using the Heidelberg Retina Tomograph (HRT) and by subjective assessment performed by physicians with different degrees of experience of glaucoma (paper III); to evaluate the effect of a continuous medical education (CME) lecture on subjective assessment of the ONH for diagnosis of glaucoma (paper II); to investigate subjective assessment of perimetric test results by physicians with varying knowledge of glaucoma with a trained artificial neural network (ANN) and to compare the certainty of the classifications (paper IV); and to compare the diagnostic performance of time-domain Stratus optical coherence tomography (OCT) with that of spectral-domain Cirrus OCT (paper I), frequency doubling technology (FDT) screening perimetry and scanning laser polarimetry with the GDx variable corneal compensator (VCC) in a random population-based sample and in patients with glaucoma of varying disease severity.
   Methods and results: In evaluation of the ONH, use of the HRT statistical tools, Moorfields regression analysis (MRA) and the Glaucoma Probability Score (GPS) was compared with subjective assessment performed by 45 physicians. Optic nerve head images and photographs from 138 healthy and 97 glaucoma subjects were included. The sensitivity of MRA was higher (87-94%) than that of the average physician (62-82%), considerably greater than that of ophthalmologists with subspecialties other than glaucoma (53-77%) and non-significantly better than that of glaucoma experts (72-88%). Sensitivity achieved by GPS (79-93%) was also greater than that of the average physician. MRA correctly classified all eyes with advanced glaucomatous visual field defects, a result that was not achieved by GPS or even by the glaucoma experts. In eyes with small discs, MRA sensitivity (88%) was comparable with that of glaucoma experts (85%) and much better than that of GPS (50%). Also, the group comprising all physicians provided specificity (75-92%) similar to that of both MRA (69 - 86%) and GPS (72-94%) (Andersson et al. 2011a).
   A 1-hr CME lecture on ONH assessment led to a significant improvement in sensitivity (from 70% to 80%) and a significant decrease in uncertain assessments (from 22% to 13%), whereas specificity remained unchanged (68%) (Andersson et al. 2011b). A rise in sensitivity was seen in all subgroups of physicians, including glaucoma experts.
   Thirty physicians assessing standard automated perimetry (SAP) test results as Humphrey Field Analyzer single-field analysis printouts with full StatPac information from 99 patients with glaucoma and 66 healthy subjects were compared with a trained ANN regarding diagnostic performance. ANN reached significantly higher sensitivity (93%) than the average physician (83%), whereas specificity was similar for these two groups (91% and 90%, respectively). Diagnostic accuracy was similar among the different groups of physicians and seemingly rather independent of experience. Sensitivity ranged from 82% in the subgroup of other subspecialists to 87% in the glaucoma expert group, and specificity ranged from 88% among general ophthalmologists to 91% for glaucoma experts. The ANN attained certainty of classification that was in parity with that provided by the glaucoma experts and did not make any completely incorrect classifications of the visual fields (i.e. erroneous classifications were in the borderline zone) (Andersson et al. 2012).
   From a population-based randomly selected sample (n = 308) of older subjects (aged >= 50 years) living in southern Sweden, 170 subjects underwent a comprehensive examination that included Stratus OCT, Cirrus OCT, an FDT screening programme and the GDx VCC. The same test protocol was applied to 138 randomized clinical patients with different stages of glaucoma. In the population-based sample, both Stratus and Cirrus OCT showed high diagnostic accuracy with area under the receiver-operating curve (aROC) values close to 1.0 (Bengtsson et al. 2012). Both OCT instruments correctly classified all of the clinical glaucoma patients with advanced disease. FDT screening showed high sensitivity (91%) but erroneously gave normal test results for some eyes with advanced disease. GDx VCC had lower sensitivity (73-92%) and also led to a large proportion of examinations with an atypical retardation pattern that is known to affect the diagnostic efficiency of this instrument.
   Conclusions: The HRT MRA performed better than most physicians and was consistent with the glaucoma experts. These results suggest that MRA can be a valuable tool for diagnosing glaucoma in ordinary practice, particularly when only a few glaucoma experts are available. Even though MRA provided 100% sensitivity in eyes with advanced glaucoma, it probably does not offer sufficient specificity to make it suitable as a screening method. Continuing medical education on ONH analysis had a small, but positive effect on diagnostic accuracy for glaucoma.
   An ANN trained to classify visual fields seemed to perform at least as well as most of the participating physicians, whose performances were remarkably similar regardless of their level of experience. This indicates that available tools for interpreting SAP findings are helpful in assessments of visual field test results. However, SAP is associated with learning effects (Heijl et al. 1989) that may entail low specificity for untrained subjects, and hence, it is not an ideal screening method for glaucoma. By comparison, the screening test of FDT is rapid and easy, but it is probably less suitable for screening purpose, because some eyes with advanced glaucoma were missed in this investigation. GDx VCC images for a relatively large number of eyes could not be analysed and is thus not appropriate for screening.
   The OCT instruments offer both high sensitivity and high specificity, and all eyes with advanced disease were correctly classified as glaucomatous in this evaluation. However, these instruments are still expensive and require special operator skills. Additional development to obtain OCT instrument that is more compact, easier to use and less expensive might render such tomography suitable as a screening tool for glaucoma.
C1 Lund Univ, Skane Univ Hosp, Dept Clin Sci, Malmo, Sweden.
C3 Lund University; Skane University Hospital
RP Geimer, SA (corresponding author), Lund Univ, Skane Univ Hosp, Dept Clin Sci, Malmo, Sweden.
EM sabina.andersson@med.lu.se
FU Swedish Research Council [K2011-63X-10426-19-3]
FX The work in this thesis has been funded by the Swedish Research Council
   grant K2011-63X-10426-19-3, The Herman Jarnhardt Foundation, The
   Foundation for Visually Impaired in Former Malmohus lan and Crown
   Princess Margareta's Foundation for the Visually Impaired. There are no
   potential conflicts of interest to declare.
CR ABRAMS LS, 1994, OPHTHALMOLOGY, V101, P1662
   Ahrlich KG, 2010, INVEST OPHTH VIS SCI, V51, P1458, DOI 10.1167/iovs.09-3806
   AIRAKSINEN PJ, 1983, GRAEF ARCH CLIN EXP, V220, P193, DOI 10.1007/BF02186668
   AIRAKSINEN PJ, 1981, ACTA OPHTHALMOL, V59, P627, DOI 10.1111/j.1755-3768.1981.tb08728.x
   Altman DG, 1990, PRACTICAL STAT MED R, V1st, DOI [10.1201/9780429258589, DOI 10.1201/9780429258589]
   Alward WLM, 2011, OPTOMETRY VISION SCI, V88, P29, DOI 10.1097/OPX.0b013e3181fc3718
   Alward WLM, 2001, OPHTHALMOLOGY, V108, P247
   Anderson D.R., 1999, Automated static perimetry, V2nd
   Andersson S, 2011, EYE, V25, P1401, DOI 10.1038/eye.2011.172
   Andersson S, 2012, ACTA OPHTHALMOL
   Andersson S, 2011, BMC OPHTHALMOL, V11, DOI 10.1186/1471-2415-11-12
   [Anonymous], ZBL MED WISS
   [Anonymous], 1987, DOC OPHTHALMOL
   Applebaum EL, 2001, LARYNGOSCOPE, V111, P937, DOI 10.1097/00005537-200106000-00002
   ARMALY MF, 1969, DOC OPHTHALMOL, V26, P526, DOI 10.1007/BF00944008
   ASMAN P, 1992, ARCH OPHTHALMOL-CHIC, V110, P812, DOI 10.1001/archopht.1992.01080180084033
   Aubert R, 1857, A VONGRAEFES ARCH OP, V3, P1
   Badala F, 2007, AM J OPHTHALMOL, V144, P724, DOI 10.1016/j.ajo.2007.07.010
   Bagga H, 2005, AM J OPHTHALMOL, V139, P437, DOI 10.1016/j.ajo.2004.10.019
   Bangerter A, 1941, OPHTHALMOLOGICA, V102, P321
   Barkan O., 1936, AM J OPHTHALMOL, V19, P209
   Bathija R, 1998, J GLAUCOMA, V7, P121
   Bengtsson B, 2005, INVEST OPHTH VIS SCI, V46, P3730, DOI 10.1167/iovs.05-0175
   BENGTSSON B, 1981, BRIT J OPHTHALMOL, V65, P46, DOI 10.1136/bjo.65.1.46
   Bengtsson B, 1998, ACTA OPHTHALMOL SCAN, V76, P268, DOI 10.1034/j.1600-0420.1998.760303.x
   Bengtsson B, 1999, ACTA OPHTHALMOL SCAN, V77, P125, DOI 10.1034/j.1600-0420.1999.770201.x
   Bengtsson B, 2008, AM J OPHTHALMOL, V145, P343, DOI 10.1016/j.ajo.2007.09.038
   Bengtsson B, 2012, ACTA OPHTHALMOL, V90, P310, DOI 10.1111/j.1755-3768.2010.01977.x
   Benítez-del-Castillo J, 2011, EUR J OPHTHALMOL, V21, P228, DOI 10.5301/EJO.2010.5586
   Bizios D, 2007, J GLAUCOMA, V16, P20, DOI 10.1097/IJG.0b013e31802b34e4
   Bjerrum J, 1889, NORD OPHTHAL T, V2, P144
   Bjerrum J., 1889, NORD OPHTHALMOL TSKR, V2, P141
   Bjerrum J, 1890, 10 INT MED C BERL, VIV, P66
   Bowd C, 2007, INVEST OPHTH VIS SCI, V48, P223, DOI 10.1167/iovs.06-0787
   Bozkurt B, 2010, ACTA OPHTHALMOL, V88, P125, DOI 10.1111/j.1755-3768.2009.01591.x
   Brisseau M, 1709, TRAITE CATARACTE GLA, P42
   Broman AT, 2008, INVEST OPHTH VIS SCI, V49, P66, DOI 10.1167/iovs.07-0866
   Budenz DL, 2005, OPHTHALMOLOGY, V112, P3, DOI 10.1016/j.ophtha.2004.06.039
   Budenz DL, 2002, OPHTHALMOLOGY, V109, P1052, DOI 10.1016/S0161-6420(02)01047-3
   Burgansky-Eliash Z, 2007, OPHTHALMOLOGY, V114, P466, DOI 10.1016/j.ophtha.2006.08.022
   Burr J M., 2007, Health Technol Asses, V11, pix
   Burr J, 2007, HEALTH TECHNOL ASSES, V11, P1, DOI 10.3310/hta11410
   Burr JM, 2007, HEALTH TECHNOL ASSES, V11, piii
   Chan KL, 2002, IEEE T BIO-MED ENG, V49, P963, DOI 10.1109/TBME.2002.802012
   Chang RT, 2009, OPHTHALMOLOGY, V116, P2294, DOI 10.1016/j.ophtha.2009.06.012
   Chen HY, 2005, GRAEF ARCH CLIN EXP, V243, P894, DOI 10.1007/s00417-005-1140-y
   Chen HY, 2012, J GLAUCOMA
   Chen PP, 2003, OPHTHALMOLOGY, V110, P726, DOI 10.1016/S0161-6420(02)01974-7
   CHER I, 1973, T OPHTHAL SOC UK, V93, P213
   Cho JW, 2011, J GLAUCOMA, V20, P15, DOI 10.1097/IJG.0b013e3181d1d332
   COHEN J, 1960, EDUC PSYCHOL MEAS, V20, P37, DOI 10.1177/001316446002000104
   Colen TP, 2004, J GLAUCOMA, V13, P28, DOI 10.1097/00061198-200402000-00006
   Coops A, 2006, INVEST OPHTH VIS SCI, V47, P5348, DOI 10.1167/iovs.06-0579
   Da Pozzo S, 2006, EYE, V20, P769, DOI 10.1038/sj.eye.6701997
   DANIELSON BL, 1987, APPL OPTICS, V26, P2836, DOI 10.1364/AO.26.002836
   De León-Ortega JE, 2007, AM J OPHTHALMOL, V144, P525, DOI 10.1016/j.ajo.2007.06.021
   DeLeón-Ortega JE, 2006, INVEST OPHTH VIS SCI, V47, P3374, DOI 10.1167/iovs.05-1239
   DELLAPORTA A, 1975, Survey of Ophthalmology, V20, P137, DOI 10.1016/0039-6257(75)90021-1
   DIELEMANS I, 1994, OPHTHALMOLOGY, V101, P1851
   DRANCE SM, 1977, ARCH OPHTHALMOL-CHIC, V95, P226
   DRANCE SM, 1970, CAN J OPHTHALMOLOGY, V5, P137
   DREHER AW, 1992, APPL OPTICS, V31, P3730, DOI 10.1364/AO.31.003730
   Drexler W, 1999, OPT LETT, V24, P1221, DOI 10.1364/OL.24.001221
   Drexler W, 2003, ARCH OPHTHALMOL-CHIC, V121, P695, DOI 10.1001/archopht.121.5.695
   Drexler W, 2001, NAT MED, V7, P502, DOI 10.1038/86589
   Drexler W, 2004, J BIOMED OPT, V9, P47, DOI 10.1117/1.1629679
   Duke-Elder S, 1969, DIS LENS VITREOUS GL, P377
   Ekstrom C, 1996, ACTA OPHTHALMOL SCAN, V74, P107
   FANKHAUSER F, 1972, A GRAEF ARCH KLIN EX, V184, P126, DOI 10.1007/BF02390260
   Fansi AAK, 2011, J GLAUCOMA, V20, P167, DOI 10.1097/IJG.0b013e3181d9cb7c
   Fercher A. F., 1986, Proceedings of the SPIE - The International Society for Optical Engineering, V658, P48, DOI 10.1117/12.938523
   FERCHER AF, 1988, OPT LETT, V13, P186, DOI 10.1364/OL.13.000186
   Ferreras A, 2008, AM J OPHTHALMOL, V145, P354, DOI 10.1016/j.ajo.2007.09.039
   Ferreras A, 2007, OPHTHALMOLOGY, V114, P1981, DOI 10.1016/j.ophtha.2007.01.015
   FLAMMER J, 1983, CAN J OPHTHALMOL, V18, P115
   Fogagnolo P, 2005, J GLAUCOMA, V14, P485, DOI 10.1097/01.ijg.0000184833.85912.2a
   Ford BA, 2003, OPHTHALMOLOGY, V110, P1145, DOI 10.1016/S0161-6420(03)00230-6
   Forsman E, 2007, J GLAUCOMA, V16, P313, DOI 10.1097/IJG.0b013e318033500f
   Foster PJ, 2001, BRIT J OPHTHALMOL, V85, P1277, DOI 10.1136/bjo.85.11.1277
   Frankhauser F, 1977, Surv Ophthalmol, V22, P131
   Friedman DS, 2006, ARCH OPHTHALMOL-CHIC, V124, P1625, DOI 10.1001/archopht.124.11.1625
   FUJIMOTO JG, 1986, OPT LETT, V11, P150, DOI 10.1364/OL.11.000150
   Garas A, 2012, EUR J OPHTHALMOL, V22, P45, DOI 10.5301/ejo.5000011
   Gardiner SK, 2006, OPTOMETRY VISION SCI, V83, P432, DOI 10.1097/01.opx.0000225912.06027.ac
   Garrison FieldingH., 1913, An Introduction to the History of Medicine
   Garway-Heath DF, 1998, BRIT J OPHTHALMOL, V82, P1118, DOI 10.1136/bjo.82.10.1118
   GIBSON JM, 1985, T OPHTHAL SOC UK, V104, P196
   Girkin CA, 2004, INVEST OPHTH VIS SCI, V45, P2272, DOI 10.1167/iovs.03-0996
   Goh YW, 2011, CLIN EXP OPHTHALMOL, V39, P766, DOI 10.1111/j.1442-9071.2011.02559.x
   Goldbaum MH, 2005, INVEST OPHTH VIS SCI, V46, P3676, DOI 10.1167/iovs.04-1167
   GOLDBAUM MH, 1994, INVEST OPHTH VIS SCI, V35, P3362
   Goldbaum MH, 2002, INVEST OPHTH VIS SCI, V43, P162
   Goldmann, 1938, OPHTHALMOLOGICA, V96, P90, DOI [DOI 10.1159/000299579, 10.1159/000299579]
   GOLDMANN H, 1954, Bull Mem Soc Fr Ophtalmol, V67, P474
   GOLDMANN H, 1952, Bibl Ophthalmol, V36, P177
   Gray M'Kendrick J, 1899, MASTERS MED HLF VONH, P1
   Greaney MJ, 2002, INVEST OPHTH VIS SCI, V43, P140
   Greenfield DS, 2000, AM J OPHTHALMOL, V129, P715, DOI 10.1016/S0002-9394(00)00353-6
   Greenfield DS, 2002, AM J OPHTHALMOL, V134, P27, DOI 10.1016/S0002-9394(02)01512-X
   Grewal DS, 2011, INVEST OPHTH VIS SCI, V52, P4516, DOI 10.1167/iovs.10-5969
   Grodum K, 2002, ACTA OPHTHALMOL SCAN, V80, P627, DOI 10.1034/j.1600-0420.2002.800613.x
   Gundersen KG, 1999, ACTA OPHTHALMOL SCAN, V77, P13, DOI 10.1034/j.1600-0420.1999.770103.x
   Gundersen KG, 1998, ACTA OPHTHALMOL SCAN, V76, P170, DOI 10.1034/j.1600-0420.1998.760209.x
   Gunvant P, 2008, OPTOMETRY VISION SCI, V85, P482, DOI 10.1097/OPX.0b013e3181783aa2
   Haffmanns JHA, 1862, ARCH OPHTHALMOL-CHIC, V8, P143
   Harizman N, 2006, BRIT J OPHTHALMOL, V90, P1390, DOI 10.1136/bjo.2006.098111
   Harper R, 2001, GRAEF ARCH CLIN EXP, V239, P342, DOI 10.1007/s004170100272
   Harper R, 2000, GRAEF ARCH CLIN EXP, V238, P949, DOI 10.1007/s004170000209
   Hattenhauer MG, 1998, OPHTHALMOLOGY, V105, P2099, DOI 10.1016/S0161-6420(98)91133-2
   HEE MR, 1995, AM J OPHTHALMOL, V120, P65, DOI 10.1016/S0002-9394(14)73760-2
   HEE MR, 1995, OPHTHALMOLOGY, V102, P748, DOI 10.1016/S0161-6420(95)30959-1
   HEE MR, 1995, ARCH OPHTHALMOL-CHIC, V113, P325, DOI 10.1001/archopht.1995.01100030081025
   Heeg GP, 2005, ACTA OPHTHALMOL SCAN, V83, P46, DOI 10.1111/j.1600-0420.2005.00423.x
   HEIJL A, 1989, ARCH OPHTHALMOL-CHIC, V107, P81, DOI 10.1001/archopht.1989.01070010083032
   HEIJL A, 1975, ACTA OPHTHALMOL, V53, P293
   HEIJL A, 1993, ACTA OPHTHALMOL, V71, P122
   Heijl A, 2002, ARCH OPHTHALMOL-CHIC, V120, P1268, DOI 10.1001/archopht.120.10.1268
   Heijl A, 2012, ACTA OPHTHALMOL
   Heijl A., 1990, PERIMETRY UPDATE 199, P303
   Heijl A, 2009, OPHTHALMOLOGY, V116, P2271, DOI 10.1016/j.ophtha.2009.06.042
   Helmholtz H., 1851, Beschreibung Eines Augen-Spiegels
   Henson DB, 1996, BRIT J OPHTHALMOL, V80, P526, DOI 10.1136/bjo.80.6.526
   Hernández RA, 2008, INT J TECHNOL ASSESS, V24, P203, DOI 10.1017/S0266462308080288
   HITCHINGS RA, 1976, BRIT J OPHTHALMOL, V60, P778, DOI 10.1136/bjo.60.11.778
   Hoffmann EM, 2007, SURV OPHTHALMOL, V52, P32, DOI 10.1016/j.survophthal.2006.10.002
   Horn FK, 2002, GRAEF ARCH CLIN EXP, V240, P658, DOI 10.1007/s00417-002-0512-9
   Hougaard JL, 2008, ACTA OPHTHALMOL, V86, P569, DOI 10.1111/j.1755-3768.2008.01263.x
   HOYT WF, 1972, LANCET, V1, P692
   HOYT WF, 1972, BRIT J OPHTHALMOL, V56, P577, DOI 10.1136/bjo.56.8.577
   HUANG D, 1991, SCIENCE, V254, P1178, DOI 10.1126/science.1957169
   Iester M, 2008, J GLAUCOMA, V17, P535, DOI 10.1097/IJG.0b013e3181622568
   IWATA K, 1982, KLIN MONATSBL AUGENH, V180, P20, DOI 10.1055/s-2008-1055005
   IZATT JA, 1994, ARCH OPHTHALMOL-CHIC, V112, P1584, DOI 10.1001/archopht.1994.01090240090031
   Jaeger E., 1854, UEBER PRUEFUNG SEHVE
   Jeoung JW, 2010, INVEST OPHTH VIS SCI, V51, P938, DOI 10.1167/iovs.08-3335
   Jeoung JW, 2005, OPHTHALMOLOGY, V112, P2157, DOI 10.1016/j.ophtha.2005.07.012
   JONAS JB, 1989, KLIN MONATSBL AUGENH, V195, P308, DOI 10.1055/s-2008-1050044
   Kass MA, 2002, ARCH OPHTHALMOL-CHIC, V120, P701
   KATZ J, 1991, ARCH OPHTHALMOL-CHIC, V109, P1684, DOI 10.1001/archopht.1991.01080120068028
   KELLY DH, 1966, J OPT SOC AM, V56, P1628, DOI 10.1364/JOSA.56.001628
   Knight OJ, 2009, OPHTHALMOLOGY, V116, P1271, DOI 10.1016/j.ophtha.2008.12.032
   Koeppe L., 1920, MIKROSKOPIE LEBENDEN, P303
   Koeppe L, 1920, DTSCH OPHTHALMOL GES, V87
   Koeppe L, 1918, GRAEFES ARCH CLIN EX, V97, P346
   Kong YXG, 2011, CLIN EXP OPHTHALMOL, V39, P308, DOI 10.1111/j.1442-9071.2010.02462.x
   Kooner KS, 2008, CLIN OPHTHALMOL, V2, P757
   Kwon YH, 2001, AM J OPHTHALMOL, V132, P47, DOI 10.1016/S0002-9394(01)00912-6
   Leitgeb RA, 2004, OPT EXPRESS, V12, P2156, DOI 10.1364/OPEX.12.002156
   Leske MC, 2003, ARCH OPHTHALMOL-CHIC, V121, P48
   Leske MC, 2001, ARCH OPHTHALMOL-CHIC, V119, P89
   Leung CKS, 2010, OPHTHALMOLOGY, V117, P1684, DOI 10.1016/j.ophtha.2010.01.026
   Leung CKS, 2009, OPHTHALMOLOGY, V116, P1257, DOI 10.1016/j.ophtha.2009.04.013
   Leung CK, 2009, OPHTHALMOLOGY, V116
   Li G, 2010, OPHTHALMOLOGY, V117, P453, DOI 10.1016/j.ophtha.2009.07.033
   Lichter P R, 1976, Trans Am Ophthalmol Soc, V74, P532
   Lim R, 2010, GLAUCOMA BOOK: A PRACTICAL, EVIDENCE-BASED APPROACH TO PATIENT CARE, P3, DOI 10.1007/978-0-387-76700-0_1
   Lu A.T., 2008, Ophthalmology, V115, p1357.
   Lu ATH, 2008, OPHTHALMOLOGY, V115, P1352, DOI 10.1016/j.ophtha.2008.01.011
   Mackenzie W., 1830, A practical treatise on the diseases of the eye
   Mai TA, 2007, OPHTHALMOLOGY, V114, P1988, DOI 10.1016/j.ophtha.2007.01.022
   Manassakorn A, 2006, AM J OPHTHALMOL, V141, P105, DOI 10.1016/j.ajo.2005.08.023
   MARGOLIS KL, 1989, J GEN INTERN MED, V4, P296, DOI 10.1007/BF02597400
   MARTINEZ GS, 1982, AM J OPHTHALMOL, V94, P181, DOI 10.1016/0002-9394(82)90073-3
   Medeiros FA, 2004, ARCH OPHTHALMOL-CHIC, V122, P827, DOI 10.1001/archopht.122.6.827
   Medeiros FA, 2004, ARCH OPHTHALMOL-CHIC, V122, P698, DOI 10.1001/archopht.122.5.698
   Medeiros FA, 2007, INVEST OPHTH VIS SCI, V48, P3146, DOI 10.1167/iovs.06-1139
   Medeiros FA, 2007, INVEST OPHTH VIS SCI, V48, P214, DOI 10.1167/iovs.06-0618
   Medow NB, 2008, OPHTHALMOL TIME 0215, P38
   Mikelberg F S, 1995, J Glaucoma, V4, P242
   Mitchell P, 1996, OPHTHALMOLOGY, V103, P1661, DOI 10.1016/S0161-6420(96)30449-1
   Monnik AJW, 1867, DONDERS VERSL NEDERL, VVIII, P55
   Moreno-Montañés J, 2008, AM J OPHTHALMOL, V145, P360, DOI 10.1016/j.ajo.2007.09.006
   Moreno-Montañés J, 2010, INVEST OPHTH VIS SCI, V51, P335, DOI 10.1167/iovs.08-2988
   Morgan JE, 2005, OPHTHALMOLOGY, V112, P855, DOI 10.1016/j.ophtha.2004.11.056
   Muller HSB, 1856, PHYSL MED GES WURZBU
   Muller HSB, 1872, 7 GLAUKOM EXCAVATION
   Müskens RPHM, 2004, OPHTHAL PHYSL OPT, V24, P498, DOI 10.1111/j.1475-1313.2004.00224.x
   Oddone F, 2008, OPHTHALMOLOGY, V115, P1358, DOI 10.1016/j.ophtha.2008.01.007
   Oddone F, 2011, OPHTHALMOLOGY, V118, P1340, DOI 10.1016/j.ophtha.2010.12.017
   Oliver JE, 2002, AM J OPHTHALMOL, V133, P764, DOI 10.1016/S0002-9394(02)01403-4
   Pablo LE, 2010, EYE, V24, P123, DOI 10.1038/eye.2009.14
   Park SB, 2009, ARCH OPHTHALMOL-CHIC, V127, P1603, DOI 10.1001/archophthalmol.2009.296
   Patel SC, 2000, AM J OPHTHALMOL, V129, P323, DOI 10.1016/S0002-9394(99)00399-2
   PULIAFITO CA, 1995, OPHTHALMOLOGY, V102, P217
   Quigley HA, 2006, BRIT J OPHTHALMOL, V90, P262, DOI 10.1136/bjo.2005.081224
   Quigley HA, 1998, AM J OPHTHALMOL, V125, P819, DOI 10.1016/S0002-9394(98)00046-4
   QUIGLEY HA, 1980, ARCH OPHTHALMOL-CHIC, V98, P1564
   Ramesh SV, 2010, CLIN EXP OPTOM, V93, P349, DOI 10.1111/j.1444-0938.2010.00505.x
   READ RM, 1974, T AM ACAD OPHTHALMOL, V78, pO255
   Reddy S, 2009, J GLAUCOMA, V18, P368, DOI 10.1097/IJG.0b013e31818c6edd
   Reidy A, 1998, BRIT MED J, V316, P1643, DOI 10.1136/bmj.316.7145.1643
   Reis ASC, 2012, INVEST OPHTH VIS SCI, V53, P1852, DOI 10.1167/iovs.11-9309
   Reis ASC, 2012, OPHTHALMOLOGY, V119, P738, DOI 10.1016/j.ophtha.2011.09.054
   Reus NJ, 2007, BRIT J OPHTHALMOL, V91, P313, DOI 10.1136/bjo.2006.096586
   Reus NJ, 2006, INVEST OPHTH VIS SCI, V47, P3870, DOI 10.1167/iovs.05-0067
   Reus NJ, 2010, OPHTHALMOLOGY, V117, P717, DOI 10.1016/j.ophtha.2009.09.026
   Reus NJ, 2004, OPHTHALMOLOGY, V111, P1860, DOI 10.1016/j.ophtha.2004.04.024
   Rudnicka AR, 2006, INVEST OPHTH VIS SCI, V47, P4254, DOI 10.1167/iovs.06-0299
   Saito H, 2009, OPHTHALMOLOGY, V116, P1854, DOI 10.1016/j.ophtha.2009.03.048
   Saito H, 2009, J GLAUCOMA, V18, P227, DOI 10.1097/IJG.0b013e3181815438
   Salzmann M, 1913, WIEN KLIN WOCHENSCHR, V26, P1681
   Salzmann M., 1914, Z AUGENHEILK, V31, P1, DOI [10.1159/000293723, DOI 10.1159/000293723]
   Salzmann M., 1915, Z Augenheilkd, V34, P160, DOI [10.1159/000293994, DOI 10.1159/000293994]
   Salzmann M, 1915, Z AUGENHEILKD, V34, P26
   Sample PA, 2004, INVEST OPHTH VIS SCI, V45, P2596, DOI 10.1167/iovs.03-0343
   Sample PA, 2002, INVEST OPHTH VIS SCI, V43, P2660
   Schiotz H, 1905, NORSK MAG LAGEVIDENS, V66, P597
   Schmidt-Erfurth U, 2005, INVEST OPHTH VIS SCI, V46, P3393, DOI 10.1167/iovs.05-0370
   Schulzer M, 1998, AM J OPHTHALMOL, V126, P487
   Sehi M, 2006, BRIT J OPHTHALMOL, V90, P749, DOI 10.1136/bjo.2005.086447
   Sehi M, 2007, INVEST OPHTH VIS SCI, V48, P2099, DOI 10.1167/iovs.06-1087
   Sehi M, 2007, AM J OPHTHALMOL, V143, P272, DOI 10.1016/j.ajo.2006.09.049
   Sehi M, 2009, AM J OPHTHALMOL, V148, P597, DOI 10.1016/j.ajo.2009.05.030
   Sekhar GC, 2000, OPHTHALMOLOGY, V107, P1303, DOI 10.1016/S0161-6420(00)00140-8
   Sharma AK, 2000, J GLAUCOMA, V9, P20
   Sihota R, 2006, INVEST OPHTH VIS SCI, V47, P2006, DOI 10.1167/iovs.05-1102
   SNYDACKER D, 1964, AM J OPHTHALMOL, V58, P958, DOI 10.1016/0002-9394(64)90006-6
   SOMMER A, 1977, ARCH OPHTHALMOL-CHIC, V95, P2149
   SPAHR J, 1973, A GRAEF ARCH KLIN EX, V188, P323, DOI 10.1007/BF00412949
   Stoutenbeek R, 2004, OPHTHAL PHYSL OPT, V24, P493, DOI 10.1111/j.1475-1313.2004.00223.x
   Sung K R., 2009, Ophthalmology, V116, p1270.
   Sung KR, 2009, OPHTHALMOLOGY, V116, P1264, DOI 10.1016/j.ophtha.2008.12.045
   Susanna R, 2009, CURR MED RES OPIN, V25, P2167, DOI 10.1185/03007990903098867
   SWANSON EA, 1993, OPT LETT, V18, P1864, DOI 10.1364/OL.18.001864
   Swanson WH, 1995, PERIMETRY UPDATE, V1994/1995, P341
   Swindale NV, 2000, INVEST OPHTH VIS SCI, V41, P1730
   TAKADA K, 1987, APPL OPTICS, V26, P1603, DOI 10.1364/AO.26.001603
   Tan S Y, 2006, Singapore Med J, V47, P359
   Tannenbaum DP, 2004, OPHTHALMOLOGY, V111, P259, DOI 10.1016/j.ophtha.2003.05.015
   Taylor HR, 2009, OPHTHALMOLOGY, V116, P821, DOI 10.1016/j.ophtha.2009.01.042
   Thorburn T, 1927, SVENSKA LAKARESALLSK, P252
   TIELSCH JM, 1991, AM J EPIDEMIOL, V134, P1102, DOI 10.1093/oxfordjournals.aje.a116013
   TjonFoSang MJ, 1997, AM J OPHTHALMOL, V123, P62, DOI 10.1016/S0002-9394(14)70993-6
   Topouzis F, 2008, AM J OPHTHALMOL, V145, P327, DOI 10.1016/j.ajo.2007.09.013
   Tóth M, 2005, BRIT J OPHTHALMOL, V89, P1139, DOI 10.1136/bjo.2005.070011
   Tóth M, 2007, J GLAUCOMA, V16, P462
   Trantas A, 1918, ARCH OPHTHALMOL PARI, V36, P257
   Trantas A, 1907, ARCH OPHTHALMOL PARI, V36, P581
   Trible JR, 2000, AM J OPHTHALMOL, V129, P740, DOI 10.1016/S0002-9394(00)00354-8
   Tucker A, 2005, ARTIF INTELL MED, V34, P163, DOI 10.1016/j.artmed.2004.07.004
   Tuulonen A, 2011, INDIAN J OPHTHALMOL, V59, pS24, DOI 10.4103/0301-4738.73684
   Vaahtoranta-Lehtonen H, 2007, ACTA OPHTHALMOL SCAN, V85, P508, DOI 10.1111/j.1600-0420.2007.00947.x
   VARMA R, 1992, OPHTHALMOLOGY, V99, P215
   Vessani RM, 2009, J GLAUCOMA, V18, P253, DOI 10.1097/IJG.0b013e31818153da
   Vetrugno M, 2006, OPHTHALMOLOGICA, V220, P296, DOI 10.1159/000094618
   Vizzeri G, 2009, BRIT J OPHTHALMOL, V93, P775, DOI 10.1136/bjo.2008.150698
   von Graefe A, 1856, ARCH OPHTHALMOL-CHIC, V2, P258
   von Graefe A, 1854, GRAEFES ARCH CLIN EX, V1, p[371, 372, 299]
   Wang Z, 2008, OPHTHALMOLOGICA, V222, P17, DOI 10.1159/000109273
   Weih LM, 2001, OPHTHALMOLOGY, V108, P1966, DOI 10.1016/S0161-6420(01)00799-0
   Weinreb RN, 2003, ARCH OPHTHALMOL-CHIC, V121, P218
   WEINREB RN, 1990, ARCH OPHTHALMOL-CHIC, V108, P557, DOI 10.1001/archopht.1990.01070060105058
   Wild JM, 1999, INVEST OPHTH VIS SCI, V40, P1998
   WILSON JMG, 1968, B OFIC SANIT PANAM, V65, P281
   Wollstein G, 2000, OPHTHALMOLOGY, V107, P2272, DOI 10.1016/S0161-6420(00)00363-8
   Wollstein G, 1998, OPHTHALMOLOGY, V105, P1557, DOI 10.1016/S0161-6420(98)98047-2
   Wong EYH, 2004, OPHTHALMOLOGY, V111, P1508, DOI 10.1016/j.ophtha.2004.01.029
   Yip LW, 2008, J GLAUCOMA, V17, P513, DOI 10.1097/IJG.0b013e31815f5332
   Yoo YC, 2012, J GLAUCOMA
   Yoo YC, 2010, J GLAUCOMA, V19, P229, DOI 10.1097/IJG.0b013e3181b21e87
   YOUNGQUIST RC, 1987, OPT LETT, V12, P158, DOI 10.1364/OL.12.000158
   Zangwill LM, 2007, INVEST OPHTH VIS SCI, V48, P2653, DOI 10.1167/iovs.06-1314
   Zheng YF, 2010, OPHTHALMOLOGY, V117, P290, DOI 10.1016/j.ophtha.2009.07.018
   Zinser G, 1988, P SOC PHOTO-OPT INS, V1028, P127
NR 264
TC 10
Z9 12
U1 2
U2 32
PU WILEY
PI HOBOKEN
PA 111 RIVER ST, HOBOKEN 07030-5774, NJ USA
SN 1755-375X
EI 1755-3768
J9 ACTA OPHTHALMOL
JI Acta Ophthalmol.
PD FEB
PY 2013
VL 91
SI 1
BP 1
EP 25
DI 10.1111/aos.12072
PG 25
WC Ophthalmology
WE Science Citation Index Expanded (SCI-EXPANDED)
SC Ophthalmology
GA 158ID
UT WOS:000319961800001
PM 23384049
OA Bronze
DA 2025-03-30
ER

PT J
AU Wirawan, A
   Kwoh, CK
   Chew, PTK
   Aquino, MCD
   Loon, SC
   See, J
   Zheng, C
   Lin, WS
AF Wirawan, Adrianto
   Kwoh, Chee Keong
   Chew, Paul Tec Kuan
   Aquino, Maria Cecilia D.
   Loon, Seng Chee
   See, Jovina
   Zheng, Ce
   Lin, Weisi
TI Feature Selection for Computer-Aided Angle Closure Glaucoma Mechanism
   Detection
SO JOURNAL OF MEDICAL IMAGING AND HEALTH INFORMATICS
LA English
DT Article
DE Angle Closure Glaucoma; Computer Aided Detection; Feature Selection;
   Machine Learning
ID OPTICAL COHERENCE TOMOGRAPHY; ANTERIOR SEGMENT; MUTUAL INFORMATION;
   CHAMBER; CLASSIFICATION; CLASSIFIERS
AB Selection of relevant features is of fundamental importance in building robust classifiers for computer-aided detection (CAD) of angle closure glaucoma mechanism. Typically one is interested in determining which, of a large number of potentially redundant or noisy features, are most discriminative for classification. The objective of the paper is to exploit machine learning algorithms for automated classification of different angle closure mechanisms based on the quantitative assessment of Anterior Segment Optical Coherence Tomography (AS-OCT). In this paper, we propose an effective combination of Minimum Redundancy Maximum Relevance (MRMR), a mutual information feature selection, with AdaBoost, an adaptive boosting to detect angle closure glaucoma. The proposed method effectively combines the best feature selection and classifier to the problem. A sequential forward search was conducted to determine the optimal feature subset by the proposed criteria. The optimal selected feature subset, using only 11.90% of the entire available feature, for our angle closure glaucoma dataset outperforms the result using all 84 features. It also achieves better prediction compared to 4 other methods, i.e., Classification Tree, Support Vector Machine (SVM), Random Forest and Naive Bayes. The reduced set of features avoids computation of unnecessary features and thus improves the efficiency. Furthermore, 9 out of the 10 selected features have been clinically proven to be important in determining the type of angle closure glaucoma. The algorithm show promising and encouraging results to detect and determine the type of angle closure glaucoma which may help early recognition and treatment of the disease. The reduced complexity of the generated models achieves better generalization and improves the efficiency.
C1 [Wirawan, Adrianto] Johannes Gutenberg Univ Mainz, Inst Informat, D-55128 Mainz, Germany.
   [Kwoh, Chee Keong; Lin, Weisi] Nanyang Technol Univ, Sch Comp Engn, Singapore 639798, Singapore.
   [Chew, Paul Tec Kuan; Aquino, Maria Cecilia D.; Loon, Seng Chee; See, Jovina; Zheng, Ce] Natl Univ Singapore Hosp, Natl Univ Hlth Syst, Dept Ophthalmol, Glaucoma Unit, Singapore 119228, Singapore.
C3 Johannes Gutenberg University of Mainz; Nanyang Technological
   University; National University of Singapore
RP Wirawan, A (corresponding author), Johannes Gutenberg Univ Mainz, Inst Informat, D-55128 Mainz, Germany.
RI Wirawan, Adrianto/E-7411-2011; Lin, Weisi/A-8011-2012; Kwoh,
   C/A-3727-2011
CR Aptel F, 2010, OPHTHALMOLOGY, V117, pc, DOI 10.1016/j.ophtha.2009.10.030
   BATTITI R, 1994, IEEE T NEURAL NETWOR, V5, P537, DOI 10.1109/72.298224
   Burgansky-Eliash Z, 2005, INVEST OPHTH VIS SCI, V46, P4147, DOI 10.1167/iovs.05-0366
   Cheng J, 2010, IEEE ENG MED BIO, P4096, DOI 10.1109/IEMBS.2010.5627290
   Ding Chris, 2005, Journal of Bioinformatics and Computational Biology, V3, P185, DOI 10.1142/S0219720005001004
   Freund Y, 1997, J COMPUT SYST SCI, V55, P119, DOI 10.1006/jcss.1997.1504
   HITCHINGS RA, 1977, BRIT J OPHTHALMOL, V61, P107, DOI 10.1136/bjo.61.2.107
   HUANG D, 1991, SCIENCE, V254, P1178, DOI 10.1126/science.1957169
   Huang ML, 2005, INVEST OPHTH VIS SCI, V46, P4121, DOI 10.1167/iovs.05-0069
   Kwak N, 2002, IEEE T NEURAL NETWOR, V13, P143, DOI 10.1109/72.977291
   Leung CKS, 2007, INVEST OPHTH VIS SCI, V48, P4116, DOI 10.1167/iovs.07-0010
   Memarzadeh F, 2007, AM J OPHTHALMOL, V143, P877, DOI 10.1016/j.ajo.2006.11.055
   Mickler D., 2001, ASIAN J OPHTHALMOL, P3
   Nolan WP, 2007, OPHTHALMOLOGY, V114, P33, DOI 10.1016/j.ophtha.2006.05.073
   Peng HC, 2005, IEEE T PATTERN ANAL, V27, P1226, DOI 10.1109/TPAMI.2005.159
   Prabhu S, 2011, J MED IMAG HEALTH IN, V1, P97, DOI 10.1166/jmihi.2011.1015
   Prabhu Srikanth, 2011, COMP MACHINE LEARNIN, V1, P97
   Quigley HA, 2006, BRIT J OPHTHALMOL, V90, P262, DOI 10.1136/bjo.2005.081224
   Radhakrishnan S, 2005, ARCH OPHTHALMOL-CHIC, V123, P1053, DOI 10.1001/archopht.123.8.1053
   Radhakrishnan S, 2001, ARCH OPHTHALMOL-CHIC, V119, P1179, DOI 10.1001/archopht.119.8.1179
   Resnikoff S, 2004, B WORLD HEALTH ORGAN, V82, P844
NR 21
TC 10
Z9 10
U1 0
U2 8
PU AMER SCIENTIFIC PUBLISHERS
PI VALENCIA
PA 26650 THE OLD RD, STE 208, VALENCIA, CA 91381-0751 USA
SN 2156-7018
EI 2156-7026
J9 J MED IMAG HEALTH IN
JI J. Med. Imaging Health Inform.
PD DEC
PY 2012
VL 2
IS 4
BP 438
EP 444
DI 10.1166/jmihi.2012.1119
PG 7
WC Mathematical & Computational Biology; Radiology, Nuclear Medicine &
   Medical Imaging
WE Science Citation Index Expanded (SCI-EXPANDED)
SC Mathematical & Computational Biology; Radiology, Nuclear Medicine &
   Medical Imaging
GA 082DM
UT WOS:000314372500014
DA 2025-03-30
ER

PT J
AU Niles, PI
   Greenfield, DS
   Sehi, M
   Bhardwaj, N
   Iverson, SM
   Chung, YS
AF Niles, P. I.
   Greenfield, D. S.
   Sehi, M.
   Bhardwaj, N.
   Iverson, S. M.
   Chung, Y. S.
CA Adv Imaging Glaucoma Study Grp
TI Detection of progressive macular thickness loss using optical coherence
   tomography in glaucoma suspect and glaucomatous eyes
SO EYE
LA English
DT Article; Proceedings Paper
CT Annual Meeting of the
   Association-for-Research-in-Vision-and-Ophthalmology (ARVO)
CY MAY 01-05, 2011
CL Fort Lauderdale, FL
SP Assoc Res Vis & Ophthalmol, Pfizer Inc
DE glaucoma; macular thickness; imaging; progression
ID NERVE-FIBER LAYER; VISUAL-FIELD-PROGRESSION; STRATUS OCT;
   INTRAOCULAR-PRESSURE; ATROPHY; TRIAL; CRITERIA; DAMAGE; HEAD;
   REPRODUCIBILITY
AB Aims To examine the rate of macular thickness loss using time-domain optical coherence tomography (OCT) in functionally progressing versus non-progressing eyes, determined by standard automated perimetry (SAP).
   Methods Glaucoma suspects (GS) and glaucomatous (G) eyes underwent SAP and OCT imaging every 6 months. Functional progression was determined using pointwise linear regression, defined as 2 contiguous locations losing >= 1.0 dB/year at P<1.0% in the same hemifield. The annual rate of macular thickness loss was calculated from inner and outer regions of the macular map.
   Results 72 eyes (43 GS and 29G) with >= 30 months of follow-up were enroled. Fourteen eyes demonstrated SAP progression. The annual rate of macular thickness loss (mu m/year) in progressing eyes was faster (all P<0.05) than non-progressing eyes in temporal outer (-1.90 +/- 2.97 vs 0.33 +/- 2.77), nasal inner (-1.70 +/- 2.66 vs 0.14 +/- 2.76), superior inner (-2.15 +/- 4.57 vs 0.51 +/- 2.99), temporal inner quadrants (-2.58 +/- 5.05 vs -0.38 +/- 2.34), and the average of inner macular quadrants (-1.84 +/- 2.90 vs 0.03 +/- 2.10). The rate of loss in the nasal inner (P = 0.02) and temporal outer (P = 0.02) macular regions was associated with optic disc haemorrhage.
   Conclusions Eyes with SAP progression have significantly greater rates of macular thickness loss consistent with glaucomatous retinal ganglion cell atrophy, as compared with non-progressing eyes. Eye (2012) 26, 983-991; doi:10.1038/eye.2012.76; published online 11 May 2012
C1 [Niles, P. I.; Greenfield, D. S.; Sehi, M.; Bhardwaj, N.; Iverson, S. M.; Chung, Y. S.] Univ Miami, Miller Sch Med, Bascom Palmer Eye Inst, Dept Ophthalmol, Palm Beach Gardens, FL 33418 USA.
   Oregon Hlth & Sci Univ, Dept Ophthalmol, Casey Eye Inst, Portland, OR 97201 USA.
   Univ Pittsburgh, Med Ctr, Pittsburgh, PA USA.
   [Adv Imaging Glaucoma Study Grp] Univ So Calif, Keck Sch Med, Doheny Eye Inst, Dept Ophthalmol, Los Angeles, CA 90033 USA.
C3 Bascom Palmer Eye Institute; Oregon Health & Science University;
   Pennsylvania Commonwealth System of Higher Education (PCSHE); University
   of Pittsburgh; Doheny Eye Institute; University of Southern California
RP Sehi, M (corresponding author), Univ Miami, Miller Sch Med, Bascom Palmer Eye Inst, Dept Ophthalmol, 7101 Fairway Dr, Palm Beach Gardens, FL 33418 USA.
EM msehi@med.miami.edu
FU NEI NIH HHS [P30 EY014801, R01 EY013516-10, R01-EY013516, R01 EY013516,
   P30EY014801] Funding Source: Medline
CR AIRAKSINEN PJ, 1984, AM J OPHTHALMOL, V98, P566, DOI 10.1016/0002-9394(84)90242-3
   Bengtsson B, 2007, OPHTHALMOLOGY, V114, P205, DOI 10.1016/j.ophtha.2006.07.060
   Boden C, 2004, AM J OPHTHALMOL, V138, P1029, DOI 10.1016/j.ajo.2004.07.003
   Budenz DL, 2005, INVEST OPHTH VIS SCI, V46, P2440, DOI 10.1167/iovs.04-1174
   Budenz DL, 2008, OPHTHALMOLOGY, V115, P661, DOI 10.1016/j.ophtha.2007.05.035
   Centofanti M, 2005, OPHTHALMOLOGY, V112, P366, DOI 10.1016/j.ophtha.2004.11.030
   De Moraes CG, 2012, CLIN EXP OPHTHALMOL, V40, pE190, DOI 10.1111/j.1442-9071.2011.02680.x
   De Moraes CGV, 2011, ARCH OPHTHALMOL-CHIC, V129, P562, DOI 10.1001/archophthalmol.2011.72
   Greenfield DS, 2003, ARCH OPHTHALMOL-CHIC, V121, P41
   Grewal DS, 2012, J GLAUCOMA, V21, P214, DOI 10.1097/IJG.0b013e3182071cc7
   Guedes V, 2003, OPHTHALMOLOGY, V110, P177, DOI 10.1016/S0161-6420(02)01564-6
   Harwerth RS, 2007, INVEST OPHTH VIS SCI, V48, P763, DOI 10.1167/iovs.06-0688
   Harwerth RS, 1999, INVEST OPHTH VIS SCI, V40, P2242
   Heijl A, 2008, OPHTHALMOLOGY, V115, P1557, DOI 10.1016/j.ophtha.2008.02.005
   Heijl A, 2009, OPHTHALMOLOGY, V116, P2271, DOI 10.1016/j.ophtha.2009.06.042
   Hood DC, 2008, J GLAUCOMA, V17, P519, DOI 10.1097/IJG.0b013e3181629a02
   HOYT WF, 1973, INVEST OPHTH VISUAL, V12, P814
   HUANG D, 1991, SCIENCE, V254, P1178, DOI 10.1126/science.1957169
   Kanadani FN, 2006, BRIT J OPHTHALMOL, V90, P1393, DOI 10.1136/bjo.2006.099069
   Kass MA, 2002, ARCH OPHTHALMOL-CHIC, V120, P701
   Lee EJ, 2009, INVEST OPHTH VIS SCI, V50, P662, DOI 10.1167/iovs.08-1682
   Leske MC, 2003, ARCH OPHTHALMOL-CHIC, V121, P48
   Leung CKS, 2011, OPHTHALMOLOGY, V118, P1551, DOI 10.1016/j.ophtha.2010.12.035
   Leung CKS, 2011, OPHTHALMOLOGY, V118, P1558, DOI 10.1016/j.ophtha.2011.01.026
   Leung CKS, 2010, INVEST OPHTH VIS SCI, V51, P217, DOI 10.1167/iovs.09-3468
   Leung CKS, 2005, OPHTHALMOLOGY, V112, P391, DOI 10.1016/j.ophtha.2004.10.020
   Medeiros FA, 2005, AM J OPHTHALMOL, V139, P44, DOI 10.1016/j.ajo.2004.08.069
   Medeiros FA, 2009, INVEST OPHTH VIS SCI, V50, P5741, DOI 10.1167/iovs.09-3715
   Nouri-Mahdavi K, 2008, J GLAUCOMA, V17, P183, DOI 10.1097/IJG.0b013e31815768c4
   Park SB, 2009, ARCH OPHTHALMOL-CHIC, V127, P1603, DOI 10.1001/archophthalmol.2009.296
   QUIGLEY HA, 1992, OPHTHALMOLOGY, V99, P19
   QUIGLEY HA, 1989, AM J OPHTHALMOL, V107, P453, DOI 10.1016/0002-9394(89)90488-1
   QUIGLEY HA, 1980, INVEST OPHTH VIS SCI, V19, P505
   Sehi M, 2007, J GLAUCOMA, V16, P287, DOI 10.1097/IJG.0b013e3180391a72
   Sehi M, 2006, AM J OPHTHALMOL, V142, P1056, DOI 10.1016/j.ajo.2006.07.043
   SOMMER A, 1991, ARCH OPHTHALMOL-CHIC, V109, P77, DOI 10.1001/archopht.1991.01080010079037
   Tan O, 2009, OPHTHALMOLOGY, V116, P2305, DOI 10.1016/j.ophtha.2009.05.025
   Teng CC, 2011, OPHTHALMOLOGY, V118, P2409, DOI 10.1016/j.ophtha.2011.06.014
   Vessani RM, 2009, J GLAUCOMA, V18, P253, DOI 10.1097/IJG.0b013e31818153da
   Viswanathan AC, 2003, BRIT J OPHTHALMOL, V87, P726, DOI 10.1136/bjo.87.6.726
   Wollstein G, 2004, AM J OPHTHALMOL, V138, P218, DOI 10.1016/j.ajo.2004.03.019
   Wollstein G, 2005, ARCH OPHTHALMOL-CHIC, V123, P464, DOI 10.1001/archopht.123.4.464
   Zeimer R, 1998, OPHTHALMOLOGY, V105, P224, DOI 10.1016/S0161-6420(98)92743-9
NR 43
TC 10
Z9 10
U1 0
U2 3
PU NATURE PUBLISHING GROUP
PI LONDON
PA MACMILLAN BUILDING, 4 CRINAN ST, LONDON N1 9XW, ENGLAND
SN 0950-222X
EI 1476-5454
J9 EYE
JI Eye
PD JUL
PY 2012
VL 26
IS 7
BP 983
EP 991
DI 10.1038/eye.2012.76
PG 9
WC Ophthalmology
WE Science Citation Index Expanded (SCI-EXPANDED); Conference Proceedings Citation Index - Science (CPCI-S)
SC Ophthalmology
GA 973LE
UT WOS:000306360800013
PM 22576828
OA Green Published, Bronze
DA 2025-03-30
ER

PT J
AU Pradhan, S
   Leffler, CT
   Wilkes, M
   Mahmood, MA
AF Pradhan, Shilpi
   Leffler, Christopher T.
   Wilkes, Martin
   Mahmood, Muneera A.
TI Preoperative iris configuration and intraocular pressure after cataract
   surgery
SO JOURNAL OF CATARACT AND REFRACTIVE SURGERY
LA English
DT Article
ID OPEN-ANGLE GLAUCOMA; ANTERIOR-CHAMBER DEPTH; LENS IMPLANTATION;
   PHACOEMULSIFICATION; EYES; REDUCTION; WIDTH; CLOSURE; AREA; RISE
AB PURPOSE: To determine predictors of long-term intraocular pressure (IOP) after cataract surgery.
   SETTING: Hunter Holmes McGuire Veterans Administration Hospital, Richmond, Virginia, USA.
   DESIGN: Case series.
   METHODS: Clinical variables, IOP by applanation tonometry, anatomic features on anterior segment optical coherence tomography (AS-OCT), and gonioscopy were assessed before and after uneventful cataract surgery in eyes with open filtration angles. Multivariate linear regression of preoperative measurements was used to predict the mean IOP from 2 to 18 months postoperatively.
   RESULTS: The study enrolled 77 eyes (77 patients). Prediction of the mean postoperative IOP improved when up to 4 preoperative IOP values were averaged (r(2) = 0.20) compared with using the final preoperative IOP value only (r(2) = 0.13). The mean iris cross-sectional area decreased after surgery, from 3.84 mm(2) to 3.70 mm(2) (P=.01). The mean convex hull of the iris segments also decreased, from 5.05 mm(2) to 4.19 mm(2) (P<.001). The mean postoperative IOP was independently predicted by the preoperative average IOP, primary open-angle glaucoma, and the convex hull of cross-sectional iris segments (P=.001, model r(2) = 0.38) or iris cross-sectional area (P=.003, model r(2) = 0.36). Phacoemulsification parameters, incision type, and anterior chamber angle and depth did not predict postoperative IOP.
   CONCLUSIONS: Averaging up to 4 preoperative IOP values improved postoperative IOP predictions. A high iris cross-sectional area or convex hull of the iris segments on AS-OCT was associated with lower postoperative IOP. These findings might help identify patients who are likely to have the largest IOP drop after cataract surgery.
C1 [Pradhan, Shilpi; Leffler, Christopher T.; Mahmood, Muneera A.] Virginia Commonwealth Univ, Sch Med, Hunter Holmes McGuire Vet Adm Med Ctr, Ophthalmol Sect, Richmond, VA USA.
   Virginia Commonwealth Univ, Sch Med, Dept Ophthalmol, Richmond, VA USA.
   [Wilkes, Martin] Cincinnati Eye Inst, Cincinnati, OH USA.
C3 Hunter Holmes McGuire Veterinary Affairs Medical Center; Virginia
   Commonwealth University; Virginia Commonwealth University
RP Leffler, CT (corresponding author), McGuire VA Med Ctr, Eye Clin 112, 1201 Broad Rock Blvd, Richmond, VA 23249 USA.
EM cleffler@pol.net
CR Altan C, 2004, J CATARACT REFR SURG, V30, P832, DOI 10.1016/j.jcrs.2003.08.023
   Ang GS, 2011, J GLAUCOMA IN PRESS
   Hayashi K, 2000, OPHTHALMOLOGY, V107, P698, DOI 10.1016/S0161-6420(00)00007-5
   Issa SA, 2005, BRIT J OPHTHALMOL, V89, P543, DOI 10.1136/bjo.2004.047662
   KRUPIN T, 1989, OPHTHALMOLOGY, V96, P579
   Lam DSC, 2008, OPHTHALMOLOGY, V115, P1134, DOI 10.1016/j.ophtha.2007.10.033
   Leffler Christopher T, 2007, BMC Ophthalmol, V7, P17, DOI 10.1186/1471-2415-7-17
   Meyer MA, 1997, OPHTHALMOLOGY, V104, P1221, DOI 10.1016/S0161-6420(97)30154-7
   Poley BJ, 2008, J CATARACT REFR SURG, V34, P735, DOI 10.1016/j.jcrs.2007.12.045
   Poley BJ, 2009, J CATARACT REFR SURG, V35, P1946, DOI 10.1016/j.jcrs.2009.05.061
   Quigley HA, 2009, J GLAUCOMA, V18, P173, DOI 10.1097/IJG.0b013e31818624ce
   Schmitz-Valckenberg S, 2006, INVEST OPHTH VIS SCI, V47, P2648, DOI 10.1167/iovs.05-0892
   SHAFFER R N, 1957, Trans Am Ophthalmol Soc, V55, P59
   Shaffer RN, 1957, T AM OPHTHAL SOC, V55, P64
   Shin HC, 2010, J CATARACT REFR SURG, V36, P1289, DOI 10.1016/j.jcrs.2010.02.024
   Shingleton BJ, 2006, J GLAUCOMA, V15, P494, DOI 10.1097/01.ijg.0000212294.31411.92
   Shrivastava A, 2010, CURR OPIN OPHTHALMOL, V21, P118, DOI 10.1097/ICU.0b013e3283360ac3
   Silver DM, 2004, J GLAUCOMA, V13, P100, DOI 10.1097/00061198-200404000-00004
   Tennen DG, 1996, J CATARACT REFR SURG, V22, P568, DOI 10.1016/S0886-3350(96)80010-1
   Wang BS, 2010, OPHTHALMOLOGY, V117, P11, DOI 10.1016/j.ophtha.2009.06.017
   Wang N, 2003, INVEST OPHTH VIS SCI, V44, P1977, DOI 10.1167/iovs.02-0631
   Zhou AW, 2010, CAN J OPHTHALMOL, V45, P149, DOI 10.3129/i10-009
NR 22
TC 10
Z9 12
U1 0
U2 1
PU ELSEVIER SCIENCE INC
PI NEW YORK
PA 360 PARK AVE SOUTH, NEW YORK, NY 10010-1710 USA
SN 0886-3350
J9 J CATARACT REFR SURG
JI J. Cataract. Refract. Surg.
PD JAN
PY 2012
VL 38
IS 1
BP 117
EP 123
DI 10.1016/j.jcrs.2011.07.033
PG 7
WC Ophthalmology; Surgery
WE Science Citation Index Expanded (SCI-EXPANDED)
SC Ophthalmology; Surgery
GA 871BS
UT WOS:000298713200019
PM 22082750
DA 2025-03-30
ER

PT J
AU Wang, Q
   Grozdanic, SD
   Harper, MM
   Hamouche, N
   Kecova, H
   Lazic, T
   Yu, CX
AF Wang, Qi
   Grozdanic, Sinisa D.
   Harper, Matthew M.
   Hamouche, Nicolas
   Kecova, Helga
   Lazic, Tatjana
   Yu, Chenxu
TI Exploring Raman spectroscopy for the evaluation of glaucomatous retinal
   changes
SO JOURNAL OF BIOMEDICAL OPTICS
LA English
DT Article
DE glaucoma; raman spectroscopy; retinal ganglion cells; detection; support
   vector machine
ID FLUORESCENCE; MICROSCOPY; EYE
AB Glaucoma is a chronic neurodegenerative disease characterized by apoptosis of retinal ganglion cells and subsequent loss of visual function. Early detection of glaucoma is critical for the prevention of permanent structural damage and irreversible vision loss. Raman spectroscopy is a technique that provides rapid biochemical characterization of tissues in a nondestructive and noninvasive fashion. In this study, we explored the potential of using Raman spectroscopy for detection of glaucomatous changes in vitro. Raman spectroscopic imaging was conducted on retinal tissues of dogs with hereditary glaucoma and healthy control dogs. The Raman spectra were subjected to multivariate discriminant analysis with a support vector machine algorithm, and a classification model was developed to differentiate disease tissues versus healthy tissues. Spectroscopic analysis of 105 retinal ganglion cells (RGCs) from glaucomatous dogs and 267 RGCs from healthy dogs revealed spectroscopic markers that differentiated glaucomatous specimens from healthy controls. Furthermore, the multivariate discriminant model differentiated healthy samples and glaucomatous samples with good accuracy [healthy 89.5% and glaucomatous 97.6% for the same breed (Basset Hounds); and healthy 85.0% and glaucomatous 85.5% for different breeds (Beagles versus Basset Hounds)]. Raman spectroscopic screening can be used for in vitro detection of glaucomatous changes in retinal tissue with a high specificity. (C) 2011 Society of Photo-Optical Instrumentation Engineers (SPIE). [DOI: 10.1117/1.3642010]
C1 [Wang, Qi; Yu, Chenxu] Iowa State Univ, Dept Agr & Biosyst Engn, Ames, IA 50011 USA.
   [Grozdanic, Sinisa D.; Harper, Matthew M.; Kecova, Helga; Lazic, Tatjana] US Dept Vet Affairs, Ctr Prevent & Treatment Visual Loss, Iowa City, IA 52246 USA.
   [Hamouche, Nicolas] McFarland Clin Eye Ctr, Ames, IA 50011 USA.
C3 Iowa State University; US Department of Veterans Affairs; Veterans
   Health Administration (VHA); Iowa City VA Health Care System
RP Yu, CX (corresponding author), Iowa State Univ, Dept Agr & Biosyst Engn, 3224 NSRIC, Ames, IA 50011 USA.
EM chenxuyu@iastate.edu
RI chen, lijuan/HSE-1019-2023
OI Harper, Matthew/0000-0003-3395-2406
FU U.S. Department of Veterans Affairs Center for Prevention and Treatment
   of Visual Loss
FX This study has been supported by the U.S. Department of Veterans Affairs
   Center for Prevention and Treatment of Visual Loss.
CR [Anonymous], 2008, SUPPORT VECTOR MACHI
   [Anonymous], IEEE T SYST MAN CY C
   Barth A, 2002, Q REV BIOPHYS, V35, P369, DOI 10.1017/S0033583502003815
   Beattie JR, 2007, FASEB J, V21, P766, DOI 10.1096/fj.06-7028com
   Brereton RG, 2010, ANALYST, V135, P230, DOI 10.1039/b918972f
   Carden A, 2003, CALCIFIED TISSUE INT, V72, P166, DOI 10.1007/s00223-002-1039-0
   Draux F, 2010, ANAL BIOANAL CHEM, V397, P2727, DOI 10.1007/s00216-010-3759-8
   Erckens RJ, 2001, LASER MED SCI, V16, P236, DOI 10.1007/PL00011360
   Grozdanic SD, 2010, INVEST OPHTH VIS SCI, V51, P255, DOI 10.1167/iovs.09-4081
   Herrero AM, 2008, CRIT REV FOOD SCI, V48, P512, DOI 10.1080/10408390701537385
   Huang ZW, 2005, PHOTOCHEM PHOTOBIOL, V81, P1219, DOI 10.1562/2005-02-24-RA-449
   Huang ZW, 2003, INT J CANCER, V107, P1047, DOI 10.1002/ijc.11500
   Jiang B, 2010, MOL VIS, V16, P2092
   Katz A, 2000, P SOC PHOTO-OPT INS, V4098, P169, DOI 10.1117/12.401625
   Kemsley EK., 1998, Discriminant Analysis and Class Modelling of Spectroscopic Data
   Levin LA, 1999, SURV OPHTHALMOL, V43, pS98, DOI 10.1016/S0039-6257(99)00027-2
   Levkovitch-Verbin H, 2004, EYE, V18, P1066, DOI 10.1038/sj.eye.6701576
   Lieber CA, 2003, APPL SPECTROSC, V57, P1363, DOI 10.1366/000370203322554518
   Long D. A., 1977, Raman Spectroscopy
   Matousek P, 1999, APPL SPECTROSC, V53, P1485, DOI 10.1366/0003702991945993
   Meade AD, 2010, ANAL BIOANAL CHEM, V396, P1781, DOI 10.1007/s00216-009-3411-7
   Morrison JC, 2005, J GLAUCOMA, V14, P315, DOI 10.1097/01.ijg.0000169410.09258.bf
   Myers JS, 1998, ARCH OPHTHALMOL-CHIC, V116, P488, DOI 10.1001/archopht.116.4.488
   Osborne N N, 1999, Curr Opin Ophthalmol, V10, P82, DOI 10.1097/00055735-199904000-00002
   Pudney PDA, 2007, APPL SPECTROSC, V61, P804, DOI 10.1366/000370207781540042
   Quigley HA, 1999, PROG RETIN EYE RES, V18, P39, DOI 10.1016/S1350-9462(98)00014-7
   Rasmussen CA, 2005, J GLAUCOMA, V14, P311, DOI 10.1097/01.ijg.0000169409.01635.bc
   Schulze G, 2005, APPL SPECTROSC, V59, P545, DOI 10.1366/0003702053945985
   TAHARA T, 1993, APPL SPECTROSC, V47, P391, DOI 10.1366/0003702934335001
   Taleb A, 2006, J PHYS CHEM B, V110, P19625, DOI 10.1021/jp061981q
   TIELSCH JM, 1991, JAMA-J AM MED ASSOC, V266, P369, DOI 10.1001/jama.266.3.369
NR 31
TC 10
Z9 15
U1 0
U2 10
PU SPIE-SOC PHOTO-OPTICAL INSTRUMENTATION ENGINEERS
PI BELLINGHAM
PA 1000 20TH ST, PO BOX 10, BELLINGHAM, WA 98225 USA
SN 1083-3668
EI 1560-2281
J9 J BIOMED OPT
JI J. Biomed. Opt.
PD OCT
PY 2011
VL 16
IS 10
AR 107006
DI 10.1117/1.3642010
PG 9
WC Biochemical Research Methods; Optics; Radiology, Nuclear Medicine &
   Medical Imaging
WE Science Citation Index Expanded (SCI-EXPANDED)
SC Biochemistry & Molecular Biology; Optics; Radiology, Nuclear Medicine &
   Medical Imaging
GA 853ZV
UT WOS:000297465200028
PM 22029368
OA Bronze
DA 2025-03-30
ER

PT J
AU Wu, RY
   Wong, TY
   Saw, SM
   Cajucom-Uy, H
   Rosman, M
   Aung, T
AF Wu, Renyi
   Wong, Tien-Yin
   Saw, Seang-Mei
   Cajucom-Uy, Howard
   Rosman, Mohamad
   Aung, Tin
TI Effect of Corneal Arcus on Central Corneal Thickness, Intraocular
   Pressure, and Primary Open-angle Glaucoma The Singapore Malay Eye
   Study
SO ARCHIVES OF OPHTHALMOLOGY
LA English
DT Article
ID BIOMECHANICAL PROPERTIES; APPLANATION TONOMETRY; OCULAR HYPERTENSION;
   PREVALENCE; CURVATURE; ASSOCIATION; POPULATION; HYSTERESIS; DEFINITION;
   PEOPLE
AB Objectives: To examine the association of corneal arcus with central corneal thickness (CCT), intraocular pressure (IOP), and the prevalence of primary open-angle glaucoma.
   Methods: This was a population-based cross-sectional study of Malay participants aged 40 to 80 years living in Singapore. Participants underwent a standardized interview and systemic and ocular examinations, including CCT, IOP, and corneal curvature radius measurements. Corneal arcus, assessed using a slitlamp, was defined as gray-white or yellow opacity located near the periphery of the cornea but separated from the limbus by a clear zone.
   Results: Corneal arcus was found in right eyes among 1747 (57.9%) of 3015 participants. After adjusting for age, sex, and systemic factors, IOP was higher (15.87 vs 14.86 mm Hg, P<.001) and CCT was thinner (540.6 vs 543.4 mu m, P=.03) in eyes with vs without corneal arcus. In multiple linear regression models, eyes with corneal arcus had on average 1.14 mm Hg higher IOP than eyes without corneal arcus. In the presence of corneal arcus, the linear correlations of CCT X IOP and of corneal curvature radius X IOP were altered. The prevalence of ocular hypertension, but not primary open-angle glaucoma, was significantly higher among participants with corneal arcus than among participants without corneal arcus (P=.02).
   Conclusions: Corneal arcus was associated with higher IOP and lower CCT independent of age, sex, and systemic and ocular factors. Further research is required to investigate the clinical implications of these findings for IOP assessment in eyes with corneal arcus.
C1 [Saw, Seang-Mei; Cajucom-Uy, Howard; Rosman, Mohamad; Aung, Tin] Natl Univ Singapore, Yong Loo Lin Sch Med, Singapore Natl Eye Ctr, Singapore 168751, Singapore.
   [Wu, Renyi; Wong, Tien-Yin; Saw, Seang-Mei; Cajucom-Uy, Howard; Rosman, Mohamad; Aung, Tin] Natl Univ Singapore, Yong Loo Lin Sch Med, Singapore Eye Res Inst, Singapore 168751, Singapore.
   [Wong, Tien-Yin; Aung, Tin] Natl Univ Singapore, Yong Loo Lin Sch Med, Dept Ophthalmol, Singapore 168751, Singapore.
   [Wong, Tien-Yin; Saw, Seang-Mei] Natl Univ Singapore, Yong Loo Lin Sch Med, Dept Community Occupat & Family Med, Singapore 168751, Singapore.
C3 Singapore National Eye Center; National University of Singapore;
   National University of Singapore; Singapore National Eye Center;
   National University of Singapore; National University of Singapore
RP Aung, T (corresponding author), Natl Univ Singapore, Yong Loo Lin Sch Med, Singapore Natl Eye Ctr, 11 3rd Hosp Ave, Singapore 168751, Singapore.
EM tin11@pacific.net.sg
RI Tin, Aung/B-6521-2009; WU, Renyi/HTN-2323-2023; Wong, Tien
   Y/AAC-9724-2020
OI Wong, Tien Y/0000-0002-8448-1264; Wu, Renyi/0000-0002-5945-0124
FU National Medical Research Council [0796/2003]; Biomedical Research
   Council [501/1/25-5]; Singapore Prospective Study Program; A*STAR
FX This study was supported by grant 0796/2003 from the National Medical
   Research Council and by grant 501/1/25-5 from the Biomedical Research
   Council, with support from the Singapore Prospective Study Program and
   the Singapore Tissue Network (renamed A*STAR).
CR Ang GS, 2008, J GLAUCOMA, V17, P259, DOI 10.1097/IJG.0b013e31815c3a93
   Broman AT, 2007, J GLAUCOMA, V16, P581, DOI 10.1097/IJG.0b013e3180640f40
   CHAMBLESS LE, 1990, AM J PUBLIC HEALTH, V80, P1200, DOI 10.2105/AJPH.80.10.1200
   Chihara E, 2008, SURV OPHTHALMOL, V53, P203, DOI 10.1016/j.survophthal.2008.02.005
   Chua BE, 2004, AM J OPHTHALMOL, V137, P363, DOI 10.1016/S0002-9394(03)00902-4
   Daxer A, 1998, INVEST OPHTH VIS SCI, V39, P644
   Doughty MJ, 2000, SURV OPHTHALMOL, V44, P367, DOI 10.1016/S0039-6257(00)00110-7
   Feltgen N, 2001, BRIT J OPHTHALMOL, V85, P85, DOI 10.1136/bjo.85.1.85
   Foong AWP, 2007, OPHTHAL EPIDEMIOL, V14, P25, DOI 10.1080/09286580600878844
   Foster PJ, 2002, BRIT J OPHTHALMOL, V86, P238, DOI 10.1136/bjo.86.2.238
   GLOSTER J, 1963, EXP EYE RES, V2, P274, DOI 10.1016/S0014-4835(63)80048-2
   Gordon MO, 2002, ARCH OPHTHALMOL-CHIC, V120, P714
   Harada Y, 2008, J GLAUCOMA, V17, P619, DOI 10.1097/IJG.0b013e3181634f0f
   Kohlhaas M, 2006, ARCH OPHTHALMOL-CHIC, V124, P471, DOI 10.1001/archopht.124.4.471
   Liu J, 2005, J CATARACT REFR SURG, V31, P146, DOI 10.1016/j.jcrs.2004.09.031
   Mangouritsas G, 2009, ACTA OPHTHALMOL, V87, P901, DOI 10.1111/j.1755-3768.2008.01370.x
   MARTINEZDE LA, 2006, INVEST OPHTH VIS SCI, V47, P4410
   Miglior S, 2007, OPHTHALMOLOGY, V114, P3, DOI 10.1016/j.ophtha.2006.05.075
   Moreno-Montañes J, 2008, INVEST OPHTH VIS SCI, V49, P968, DOI 10.1167/iovs.07-0280
   Rask G, 2006, OPHTHALMIC RES, V38, P49, DOI 10.1159/000089762
   Rifkind B M, 1972, Surv Ophthalmol, V16, P295
   Rudnicka AR, 2006, INVEST OPHTH VIS SCI, V47, P4254, DOI 10.1167/iovs.06-0299
   Saleh TA, 2006, CLIN EXP OPHTHALMOL, V34, P516, DOI 10.1111/j.1442-9071.2006.1266.x
   Shen SY, 2008, INVEST OPHTH VIS SCI, V49, P3846, DOI 10.1167/iovs.08-1759
   Su DHW, 2009, AM J OPHTHALMOL, V147, P709, DOI 10.1016/j.ajo.2008.10.013
   Suzuki S, 2005, OPHTHALMOLOGY, V112, P1327, DOI 10.1016/j.ophtha.2005.03.022
   Touboul D, 2008, J CATARACT REFR SURG, V34, P616, DOI 10.1016/j.jcrs.2007.11.051
   WHITACRE MM, 1993, SURV OPHTHALMOL, V38, P1, DOI 10.1016/0039-6257(93)90053-A
   Winder AF, 1998, CLIN GENET, V54, P497
   Wong TY, 2008, ARCH OPHTHALMOL-CHIC, V126, P1091, DOI 10.1001/archopht.126.8.1091
   Wong TT, 2009, INVEST OPHTH VIS SCI, V50, P4097, DOI 10.1167/iovs.08-2822
NR 31
TC 10
Z9 10
U1 0
U2 1
PU AMER MEDICAL ASSOC
PI CHICAGO
PA 330 N WABASH AVE, STE 39300, CHICAGO, IL 60611-5885 USA
SN 0003-9950
EI 1538-3601
J9 ARCH OPHTHALMOL-CHIC
JI Arch. Ophthalmol.
PD NOV
PY 2010
VL 128
IS 11
BP 1455
EP 1461
DI 10.1001/archophthalmol.2010.252
PG 7
WC Ophthalmology
WE Science Citation Index Expanded (SCI-EXPANDED)
SC Ophthalmology
GA 676RD
UT WOS:000283932600011
PM 21060048
DA 2025-03-30
ER

PT J
AU Strouthidis, NG
   Gardiner, SK
   Owen, VMF
   Zuniga, C
   Garway-Heath, DF
AF Strouthidis, Nicholas G.
   Gardiner, Stuart K.
   Owen, Victoria M. F.
   Zuniga, Claudio
   Garway-Heath, David F.
TI Predicting Progression to Glaucoma in Ocular Hypertensive Patients
SO JOURNAL OF GLAUCOMA
LA English
DT Article
DE optic disc; visual field; progression; HRT
ID HEIDELBERG-RETINA-TOMOGRAPH; VISUAL-FIELD PROGRESSION; TEST-RETEST
   VARIABILITY; NERVE HEAD TOPOGRAPHY; OPTIC DISC; PROBABILITY SCORE;
   DIAGNOSTIC-ACCURACY; AUTOMATED-ANALYSIS; IMAGES; EYES
AB Purpose: To assess the ability of Heidelberg Retina Tomograph (HRT) Moorfields Regression Analysis (MRA) and Glaucoma Probability Score (GPS) classifications at baseline to predict glaucomatous progression in ocular hypertensive eyes.
   Methods: One hundred ninety-eight ocular hypertensive subjects underwent regular HRT and visual field (VF) testing from 1993 to 2001. HRT progression was assessed using linear regression of rim area/time. VF progression was assessed by pointwise linear regression of sensitivity/time. Subjects were classified as progressing or stable at the end of the study period. The relationship between baseline abnormal (outside normal limits combined with borderline classification) MRA and GPS classification and progression status was assessed by odds ratios (ORs).
   Results: An abnormal superotemporal MRA was the only classification found to be predictive of HRT progression in isolation (OR 3.05, 1.25-7.47). Abnormal global, superotemporal, superonasal, and temporal MRA classifications were all associated with significant ORs for predicting HRT or VF progression (OR range: 1.77-2.54). Abnormal GPS classifications were not predictive of disease behavior. Combined abnormal GPS and MRA classifications were associated with higher ORs than either classification in isolation.
   Conclusions: Patients with an abnormal MRA and GPS classification at presentation may be at increased risk of HRT or VF change.
C1 [Strouthidis, Nicholas G.; Zuniga, Claudio; Garway-Heath, David F.] Moorfields Eye Hosp, Glaucoma Res Unit, NIHR Biomed Res Ctr Ophthalmol, NHS Fdn Trust,UCL Inst Ophthalmol, London EC1V 2PD, England.
   [Strouthidis, Nicholas G.; Gardiner, Stuart K.] Devers Eye Inst, Discoveries Sight Labs, Legacy Hlth Syst, Portland, OR USA.
   [Owen, Victoria M. F.; Garway-Heath, David F.] City Univ London, Dept Optometry & Visual Sci, London, England.
C3 University of London; University College London; Moorfields Eye Hospital
   NHS Foundation Trust; Oxford University Hospitals NHS Foundation Trust;
   Legacy Health; Devers Eye Institute; City St Georges, University of
   London; City, University of London
RP Garway-Heath, DF (corresponding author), Moorfields Eye Hosp, Glaucoma Res Unit, NIHR Biomed Res Ctr Ophthalmol, NHS Fdn Trust,UCL Inst Ophthalmol, 162 City Rd, London EC1V 2PD, England.
EM david.garway-heath@moorfields.nhs.uk
RI Owen, Victoria/GSE-2297-2022; Gardiner, Stuart/I-7279-2013
OI Garway-Heath, David/0000-0003-2907-6992; Gardiner,
   Stuart/0000-0002-9139-4943
FU Department of Health's National Institute for Health Research Biomedical
   Research Centre at Moorfields Eye Hospital; UCL Institute of
   Ophthalmology
FX The corresponding author has received a proportion of his funding from
   the Department of Health's National Institute for Health Research
   Biomedical Research Centre at Moorfields Eye Hospital and the UCL
   Institute of Ophthalmology.
CR Alencar LM, 2008, INVEST OPHTH VIS SCI, V49, P1898, DOI 10.1167/iovs.07-0111
   Artes PH, 2005, PROG RETIN EYE RES, V24, P333, DOI 10.1016/j.preteyeres.2004.10.002
   Burgansky-Eliash Z, 2007, OPHTHALMOLOGY, V114, P466, DOI 10.1016/j.ophtha.2006.08.022
   Coops A, 2006, INVEST OPHTH VIS SCI, V47, P5348, DOI 10.1167/iovs.06-0579
   De León-Ortega JE, 2007, AM J OPHTHALMOL, V144, P525, DOI 10.1016/j.ajo.2007.06.021
   Ferreras A, 2007, OPHTHALMOLOGY, V114, P1981, DOI 10.1016/j.ophtha.2007.01.015
   GAASTERLAND DE, 1994, OPHTHALMOLOGY, V101, P1445
   Gardiner SK, 2002, INVEST OPHTH VIS SCI, V43, P1400
   Garway-Heath DF, 2000, OPHTHALMOLOGY, V107, P1809, DOI 10.1016/S0161-6420(00)00284-0
   Harizman N, 2006, BRIT J OPHTHALMOL, V90, P1390, DOI 10.1136/bjo.2006.098111
   Kamal D, 2003, GRAEF ARCH CLIN EXP, V241, P196, DOI 10.1007/s00417-002-0614-4
   Oddone F, 2008, OPHTHALMOLOGY, V115, P1358, DOI 10.1016/j.ophtha.2008.01.007
   OLEARY N, 2008, INVEST OPHTHALMOL VI, V49
   ROHRSCHNEIDER K, 1994, OPHTHALMOLOGY, V101, P1044
   Sihota R, 2002, J GLAUCOMA, V11, P321, DOI 10.1097/00061198-200208000-00008
   Strouthidis NG, 2005, BRIT J OPHTHALMOL, V89, P1427, DOI 10.1136/bjo.2005.067298
   Strouthidis NG, 2008, CURR OPIN OPHTHALMOL, V19, P141, DOI 10.1097/ICU.0b013e3282f4450b
   Strouthidis NG, 2006, INVEST OPHTH VIS SCI, V47, P2904, DOI 10.1167/iovs.05-1584
   Swindale NV, 2000, INVEST OPHTH VIS SCI, V41, P1730
   Wollstein G, 1998, OPHTHALMOLOGY, V105, P1557, DOI 10.1016/S0161-6420(98)98047-2
   Zangwill LM, 2007, INVEST OPHTH VIS SCI, V48, P2653, DOI 10.1167/iovs.06-1314
   Zangwill LM, 2005, ARCH OPHTHALMOL-CHIC, V123, P1188, DOI 10.1001/archopht.123.9.1188
NR 22
TC 10
Z9 11
U1 0
U2 1
PU LIPPINCOTT WILLIAMS & WILKINS
PI PHILADELPHIA
PA TWO COMMERCE SQ, 2001 MARKET ST, PHILADELPHIA, PA 19103 USA
SN 1057-0829
EI 1536-481X
J9 J GLAUCOMA
JI J. Glaucoma
PD JUN-JUL
PY 2010
VL 19
IS 5
BP 304
EP 309
DI 10.1097/IJG.0b013e3181b6e5a1
PG 6
WC Ophthalmology
WE Science Citation Index Expanded (SCI-EXPANDED)
SC Ophthalmology
GA 613UE
UT WOS:000279006300005
PM 19730117
DA 2025-03-30
ER

PT J
AU Artes, PH
   Crabb, DP
AF Artes, Paul H.
   Crabb, David P.
TI Estimating Normative Limits of Heidelberg Retina Tomograph Optic Disc
   Rim Area with Quantile Regression
SO INVESTIGATIVE OPHTHALMOLOGY & VISUAL SCIENCE
LA English
DT Article; Proceedings Paper
CT Annual Meeting of the
   Association-for-Research-in-Vision-and-Ophthalmology (ARVO)
CY APR 30, 2008
CL Ft Lauderdale, FL
SP Assoc Res Vis & Ophthalmol (ARVO)
ID SCANNING LASER OPHTHALMOSCOPY; DETECTING GLAUCOMA; VISUAL-FIELD; NERVE
   HEAD; CLASSIFICATION; VARIABILITY; DIAGNOSIS; SIZE
AB PURPOSE. To investigate why the specificity of the Moorfields Regression Analysis (MRA) of the Heidelberg Retina Tomograph (HRT) varies with disc size, and to derive accurate normative limits for neuroretinal rim area to address this problem.
   METHODS. Two datasets from healthy subjects (Manchester, UK, n = 88; Halifax, Nova Scotia, Canada, n = 75) were used to investigate the physiological relationship between the optic disc and neuroretinal rim area. Normative limits for rim area were derived by quantile regression (QR) and compared with those of the MRA (derived by linear regression). Logistic regression analyses were performed to quantify the association between disc size and positive classifications with the MRA, as well as with the QR-derived normative limits.
   RESULTS. In both datasets, the specificity of the MRA depended on optic disc size. The odds of observing a borderline or outside-normal-limits classification increased by similar to 10% for each 0.1 mm(2) increase in disc area (P < 0.1). The lower specificity of the MRA with large optic discs could be explained by the failure of linear regression to model the extremes of the rim area distribution (observations far from the mean). In comparison, the normative limits predicted by QR were larger for smaller discs (less specific, more sensitive), and smaller for larger discs, such that false-positive rates became independent of optic disc size.
   CONCLUSIONS. Normative limits derived by quantile regression appear to remove the size-dependence of specificity with the MRA. Because quantile regression does not rely on the restrictive assumptions of standard linear regression, it may be a more appropriate method for establishing normative limits in other clinical applications where the underlying distributions are nonnormal or have nonconstant variance. (Invest Ophthalmol Vis Sci. 2010; 51:355-361) DOI:10.1167/iovs.08-3354
C1 [Artes, Paul H.] Dalhousie Univ, Fac Med, Halifax, NS B3H 2Y9, Canada.
   [Crabb, David P.] City Univ London, Dept Optometry & Visual Sci, London EC1V 0HB, England.
C3 Dalhousie University; City St Georges, University of London; City,
   University of London
RP Artes, PH (corresponding author), Dalhousie Univ, Fac Med, Room 2035,W Victoria,1276 S Pk St, Halifax, NS B3H 2Y9, Canada.
EM paul@dal.ca
RI Artes, Paul/A-2603-2008
OI Crabb, David/0000-0001-8754-3902; Artes, Paul/0000-0003-3574-8396
CR AGARWAL H, 2003, INDIAN J OPHTHALMOL, P25
   Anderson AJ, 2005, INVEST OPHTH VIS SCI, V46, P1540, DOI 10.1167/iovs.04-0968
   Cade BS, 2003, FRONT ECOL ENVIRON, V1, P412, DOI 10.1890/1540-9295(2003)001[0412:AGITQR]2.0.CO;2
   CAPRIOLI J, 1987, ARCH OPHTHALMOL-CHIC, V105, P1683
   Chauhan BC, 2000, INVEST OPHTH VIS SCI, V41, P775
   COLE TJ, 1992, STAT MED, V11, P1305, DOI 10.1002/sim.4780111005
   Coops A, 2006, INVEST OPHTH VIS SCI, V47, P5348, DOI 10.1167/iovs.06-0579
   Ford BA, 2003, OPHTHALMOLOGY, V110, P1145, DOI 10.1016/S0161-6420(03)00230-6
   Fox J., 1997, APPL REGRESSION ANAL, pxxi
   Garway-Heath DF, 1998, BRIT J OPHTHALMOL, V82, P352, DOI 10.1136/bjo.82.4.352
   Girkin CA, 2006, OPHTHALMOLOGY, V113, P2144, DOI 10.1016/j.ophtha.2006.06.035
   Harasymowycz PJ, 2005, OPHTHALMOLOGY, V112, P2164, DOI 10.1016/j.ophtha.2005.09.009
   Harrell FE., 2001, Regression Modeling Strategies with Applications to Linear Models, Logistic and Ordinal Regression, and Survival Analysis, Springer Series in Statistics
   Hawker MJ, 2007, J GLAUCOMA, V16, P345, DOI 10.1097/IJG.0b013e3180618d72
   Hawker MJ, 2006, OPHTHALMOLOGY, V113, P778, DOI 10.1016/j.ophtha.2005.10.068
   HEIJL A, 1987, ARCH OPHTHALMOL-CHIC, V105, P1544
   HEIJL A, 1993, ACTA OPHTHALMOL, V71, P122
   Ihaka R., 1996, J COMPUTATIONAL GRAP, V5, P299, DOI [10.1080/10618600.1996.10474713, 10.2307/1390807]
   JONAS JB, 1988, INVEST OPHTH VIS SCI, V29, P1151
   Kamal DS, 1999, BRIT J OPHTHALMOL, V83, P290, DOI 10.1136/bjo.83.3.290
   Kesen MR, 2002, AM J OPHTHALMOL, V133, P613, DOI 10.1016/S0002-9394(02)01395-8
   Koenker R, 2001, J ECON PERSPECT, V15, P143, DOI 10.1038/s41592-019-0406-y
   KOENKER R, 1978, ECONOMETRICA, V46, P33, DOI 10.2307/1913643
   KOENKER R, 1991, QUANTREG QUANTILE RE
   KOENKER R, 2005, QUANTILE REGRESSION, P296
   Koenker R., 2005, Quantile Regression, DOI DOI 10.1017/CBO9780511754098
   Kwartz A J, 2005, Health Technol Assess, V9, P1
   Lester M, 1997, OPHTHALMOLOGY, V104, P545
   Lichter P R, 1976, Trans Am Ophthalmol Soc, V74, P532
   Mardin CY, 2001, CURR OPIN OPHTHALMOL, V12, P100, DOI 10.1097/00055735-200104000-00004
   Mardin CY, 1999, BRIT J OPHTHALMOL, V83, P299, DOI 10.1136/bjo.83.3.299
   Mardin CY, 2003, J GLAUCOMA, V12, P340, DOI 10.1097/00061198-200308000-00008
   Owen VMF, 2006, INVEST OPHTH VIS SCI, V47, P5322, DOI 10.1167/iovs.06-0096
   Patterson AJ, 2005, INVEST OPHTH VIS SCI, V46, P1659, DOI 10.1167/iovs.04-0953
   R Core Team, 2022, R LANG ENV STAT COMP
   Saito H, 2009, OPHTHALMOLOGY, V116, P1854, DOI 10.1016/j.ophtha.2009.03.048
   Spry PGD, 2001, OPTOMETRY VISION SCI, V78, P436, DOI 10.1097/00006324-200106000-00017
   Wollstein G, 2000, OPHTHALMOLOGY, V107, P2272, DOI 10.1016/S0161-6420(00)00363-8
   Wollstein G, 1998, OPHTHALMOLOGY, V105, P1557, DOI 10.1016/S0161-6420(98)98047-2
   Wright EM, 1997, J ROY STAT SOC A, V160, P47, DOI 10.1111/1467-985X.00045
   Zangwill LM, 2004, INVEST OPHTH VIS SCI, V45, P3144, DOI 10.1167/iovs.04-0202
NR 41
TC 10
Z9 10
U1 0
U2 2
PU ASSOC RESEARCH VISION OPHTHALMOLOGY INC
PI ROCKVILLE
PA 12300 TWINBROOK PARKWAY, ROCKVILLE, MD 20852-1606 USA
SN 0146-0404
EI 1552-5783
J9 INVEST OPHTH VIS SCI
JI Invest. Ophthalmol. Vis. Sci.
PD JAN
PY 2010
VL 51
IS 1
BP 355
EP 361
DI 10.1167/iovs.08-3354
PG 7
WC Ophthalmology
WE Science Citation Index Expanded (SCI-EXPANDED); Conference Proceedings Citation Index - Science (CPCI-S)
SC Ophthalmology
GA 539OI
UT WOS:000273264200048
PM 19737891
DA 2025-03-30
ER

PT J
AU Wroblewski, D
   Francis, BA
   Chopra, V
   Kawji, AS
   Quiros, P
   Dustin, L
   Massengill, RK
AF Wroblewski, Dariusz
   Francis, Brian A.
   Chopra, Vikas
   Kawji, A. Shahem
   Quiros, Peter
   Dustin, Laurie
   Massengill, R. Kemp
TI Glaucoma detection and evaluation through pattern recognition in
   standard automated perimetry data
SO GRAEFES ARCHIVE FOR CLINICAL AND EXPERIMENTAL OPHTHALMOLOGY
LA English
DT Article
DE Glaucoma screening; Glaucoma staging; Perimetry; Pattern recognition
ID MACHINE LEARNING CLASSIFIERS; LONG-TERM FLUCTUATION; VISUAL-FIELD;
   NEURAL-NETWORKS; SYSTEM
AB Perimetry remains one of the main diagnostic tools in glaucoma, and it is usually used in conjunction with evaluation of the optic nerve. This study assesses the capability of automatic pattern recognition methods, and in particular the support vector machines (SVM), to provide a valid clinical diagnosis classification of glaucoma based solely upon perimetry data.
   Over 2,200 patient records were reviewed to produce an annotated database of 2,017 eyes. Visual field (VF) data were obtained with HFA II perimeter using the 24-2 algorithm. Ancillary information included treated and untreated intraocular pressure, cup-to-disk ratio, age, sex, central corneal thickness and family history. Ophthalmic diagnosis and classification of visual fields were provided by a consensus of at least two glaucoma experts. The database includes normal eyes, cases of suspect glaucoma, pre-perimetric glaucoma, and glaucoma with different levels of severity, as well as 189 eyes with neurologic or neuro-ophthalmologic defects. Support vector machines were trained to provide multi-level classifications into visual field and glaucoma diagnosis classes.
   Numerical validation indicates 70-90% expected agreement between multi-stage classifications provided by the automated system, using a hierarchy of SVM models, and glaucoma experts. Approximately 75% accuracy for the classification of glaucoma suspect and pre-perimetric glaucoma (which by definition do not exhibit glaucomatous defects) indicates the ability of the numerical model to discern subtle changes in the VF associated with early stages of glaucoma. The Glaucoma Likelihood Index provides a single number summary of classification results.
   Automatic classification of perimetry data may be useful for glaucoma screening, staging and follow-up.
C1 [Wroblewski, Dariusz] BioFormatix Inc, San Diego, CA USA.
   [Francis, Brian A.; Chopra, Vikas; Kawji, A. Shahem; Quiros, Peter; Massengill, R. Kemp] Univ So Calif, Keck Sch Med, Doheny Eye Inst, Los Angeles, CA 90033 USA.
   [Francis, Brian A.; Chopra, Vikas; Kawji, A. Shahem; Quiros, Peter; Massengill, R. Kemp] Univ So Calif, Keck Sch Med, Dept Ophthalmol, Los Angeles, CA 90033 USA.
   [Dustin, Laurie] Univ So Calif, Keck Sch Med, Dept Prevent Med, Los Angeles, CA 90033 USA.
C3 Doheny Eye Institute; University of Southern California; University of
   Southern California; University of Southern California
RP Wroblewski, D (corresponding author), 12396 World Trade Dr, San Diego, CA 92128 USA.
EM dariusz@bioformatix.com
FU National Eye Institute, the National Institutes of Health [EY014077,
   EY03040]
FX This project was supported by Small Business Innovation Research Grant
   EY014077 from the National Eye Institute, the National Institutes of
   Health, and in part by National Eye Institute grant EY03040 (LD). The
   content is solely the responsibility of the authors, and does not
   necessarily represent the official views of the National Eye Institute
   or the National Institutes of Health.
CR Anton A, 1997, OPHTHALMOLOGY, V104, P525, DOI 10.1016/S0161-6420(97)30280-2
   ASMAN P, 1992, ARCH OPHTHALMOL-CHIC, V110, P812, DOI 10.1001/archopht.1992.01080180084033
   BEBIE H, 1989, GRAEF ARCH CLIN EXP, V227, P9, DOI 10.1007/BF02169816
   BOEGLIN RJ, 1992, AM J OPHTHALMOL, V113, P396, DOI 10.1016/S0002-9394(14)76161-6
   Brigatti L, 1997, ARCH OPHTHALMOL-CHIC, V115, P725, DOI 10.1001/archopht.1997.01100150727005
   Brigatti L, 1996, AM J OPHTHALMOL, V121, P511, DOI 10.1016/S0002-9394(14)75425-X
   Brusini P, 2006, J GLAUCOMA, V15, P40, DOI 10.1097/01.ijg.0000195932.48288.97
   Brusini P, 1996, Eur J Ophthalmol, V6, P402
   Chan KL, 2002, IEEE T BIO-MED ENG, V49, P963, DOI 10.1109/TBME.2002.802012
   Chang CC, 2011, ACM T INTEL SYST TEC, V2, DOI 10.1145/1961189.1961199
   CRISTIANI N, 2001, INTRO SUPPORT VECTOR, P93
   FLAMMER J, 1985, INVEST OPHTH VIS SCI, V26, P176
   FLAMMER J, 1984, ARCH OPHTHALMOL-CHIC, V102, P704, DOI 10.1001/archopht.1984.01040030560017
   FLAMMER J, 1986, GRAEF ARCH CLIN EXP, V224, P389, DOI 10.1007/BF02173350
   GOLDBAUM MH, 1994, INVEST OPHTH VIS SCI, V35, P3362
   Goldbaum MH, 2002, INVEST OPHTH VIS SCI, V43, P162
   HAYKIN S, 1994, NEURAL NETWORKS COMP, P236
   Heijl A, 1987, 7 INT VIS FIELD S, P153, DOI [DOI 10.1007/978-94-009-3325-5_23, 10.1007/978-94-009-3325-5_23]
   Lietman T, 1999, J GLAUCOMA, V8, P77
   Lin A, 2003, AM J OPHTHALMOL, V135, P49, DOI 10.1016/S0002-9394(02)01836-6
   Mills RP, 2006, AM J OPHTHALMOL, V141, P24, DOI 10.1016/j.ajo.2005.07.044
   NABNEY I, 2001, NETLAB ALGORITHMS PA, P191
   Sample PA, 2002, INVEST OPHTH VIS SCI, V43, P2660
   TWOMEY JM, 1999, APPL REV, V28, P417
   WERNER EB, 1989, INVEST OPHTH VIS SCI, V30, P1083
   Zahlmann G, 2000, IEEE ENG MED BIOL, V19, P84, DOI 10.1109/51.816247
NR 26
TC 10
Z9 11
U1 1
U2 6
PU SPRINGER
PI NEW YORK
PA ONE NEW YORK PLAZA, SUITE 4600, NEW YORK, NY, UNITED STATES
SN 0721-832X
EI 1435-702X
J9 GRAEF ARCH CLIN EXP
JI Graefes Arch. Clin. Exp. Ophthalmol.
PD NOV
PY 2009
VL 247
IS 11
BP 1517
EP 1530
DI 10.1007/s00417-009-1121-7
PG 14
WC Ophthalmology
WE Science Citation Index Expanded (SCI-EXPANDED)
SC Ophthalmology
GA 503NB
UT WOS:000270541500009
PM 19579030
DA 2025-03-30
ER

PT J
AU Harju, M
   Kurvinen, L
   Saari, J
   Vesti, E
AF Harju, Mika
   Kurvinen, Leena
   Saari, Jukka
   Vesti, Eija
TI Blood flow in the peripapillary retina in exfoliation glaucoma
SO CLINICAL AND EXPERIMENTAL OPHTHALMOLOGY
LA English
DT Article
DE blood flow; exfoliation glaucoma; Heidelberg retina flowmeter;
   peripapillary retinal blood flow; pseudoexfoliation
ID PRIMARY OPEN-ANGLE; LASER-DOPPLER FLOWMETER; NEURORETINAL RIM AREA;
   OPTIC-NERVE HEAD; PSEUDOEXFOLIATION SYNDROME; RETROBULBAR CIRCULATION;
   JUXTAPAPILLARY RETINA; OCULAR HEMODYNAMICS; PROGRESSION; PERFUSION
AB The aim of this article is to study peripapillary retinal blood flow in patients with progressive and stable exfoliation glaucoma (ExG).
   Fifty-eight eyes with ExG were included; 25 of them had progressive and 33 stable glaucoma. Retinal blood flow in the peripapillary retina was measured with scanning laser Doppler flowmetry. Acquired flow maps were analysed with the automatic full-field perfusion image analyser. Multiple logistic regression was used to model progression of glaucoma.
   Mean retinal flow (MF; correlation coefficient, P-value; R = 0.36, P = 0.006) and retinal minimum diastolic flow (R = 0.33, P = 0.011) were positively correlated with visual field mean defect (MD). Factors associated with progressive glaucoma were mean intraocular pressure (OR = 1.198 for each mmHg; P = 0.050) and visual field MD (OR = 1.134 for each dB; P = 0.013). Age (P = 0.35), MF (P = 0.58), or presence of cardiovascular disease (P = 0.17) were not associated with glaucoma progression.
   No difference in peripapillary retinal blood flow between progressive and stable ExG could be found.
C1 [Harju, Mika; Kurvinen, Leena; Saari, Jukka; Vesti, Eija] Helsinki Univ Eye Hosp, Helsinki 00029, Finland.
C3 University of Helsinki; Helsinki University Central Hospital
RP Harju, M (corresponding author), Helsinki Univ Eye Hosp, POB 220, Helsinki 00029, Finland.
EM mika.harju@aad.fi
RI Harju, Mika/N-6988-2019
FU Mary och Georg C. Ehrnrooths Stiftelse; Silmasaatio (The Eye
   Foundation); HYKS Instituutti (The Clinical Research Institute Helsinki
   University Central Hospital); Glaukooma tukisaatio LUX (the Glaucoma
   Foundation LUX)
FX Financial support was provided by Mary och Georg C. Ehrnrooths
   Stiftelse, Silmasaatio (The Eye Foundation), HYKS Instituutti (The
   Clinical Research Institute Helsinki University Central Hospital) and
   Glaukooma tukisaatio LUX (the Glaucoma Foundation LUX).
CR Akarsu C, 2005, EYE, V19, P1297, DOI 10.1038/sj.eye.6701776
   Arend O, 2003, ACTA OPHTHALMOL SCAN, V81, P474, DOI 10.1034/j.1600-0420.2003.00122.x
   ASANO N, 1995, OPHTHALMOLOGY, V102, P1279, DOI 10.1016/S0161-6420(95)30873-1
   Butt Z, 1997, INVEST OPHTH VIS SCI, V38, P690
   BUTT Z, 1995, EYE, V9, P29, DOI 10.1038/eye.1995.4
   CAPRIOLI J, 1991, AM J OPHTHALMOL, V111, P235, DOI 10.1016/S0002-9394(14)72266-4
   Chauhan BC, 2006, ARCH OPHTHALMOL-CHIC, V124, P397, DOI 10.1001/archopht.124.3.397
   Detorakis ET, 2007, GRAEF ARCH CLIN EXP, V245, P516, DOI 10.1007/s00417-006-0439-7
   Findl O, 2000, AM J OPHTHALMOL, V130, P589, DOI 10.1016/S0002-9394(00)00636-X
   Fontana L, 1998, BRIT J OPHTHALMOL, V82, P731, DOI 10.1136/bjo.82.7.731
   GAASTERLAND DE, 1994, OPHTHALMOLOGY, V101, P1445
   Galassi F, 2003, ARCH OPHTHALMOL-CHIC, V121, P1711, DOI 10.1001/archopht.121.12.1711
   Gottanka J, 2005, INVEST OPHTH VIS SCI, V46, P4170, DOI 10.1167/iovs.05-0289
   HAMARD P, 1994, BRIT J OPHTHALMOL, V78, P449, DOI 10.1136/bjo.78.6.449
   Harju M, 2001, BRIT J OPHTHALMOL, V85, P297, DOI 10.1136/bjo.85.3.297
   Hayreh SS., 1994, CURR OPIN OPHTHALMOL, V5, P26
   Helbig H, 1994, Ger J Ophthalmol, V3, P148
   Hollo G, 1997, INT OPHTHALMOL, V20, P71, DOI 10.1007/BF00212949
   Kaiser HJ, 1997, AM J OPHTHALMOL, V123, P320, DOI 10.1016/S0002-9394(14)70127-8
   Kerr J, 1998, AM J OPHTHALMOL, V126, P42, DOI 10.1016/S0002-9394(98)00074-9
   Kivela T, 1997, INVEST OPHTH VIS SCI, V38, P2008
   KONSTAS AGP, 1993, ACTA OPHTHALMOL, V71, P751
   Laatikainen L, 1971, Acta Ophthalmol Suppl, V111, P3
   Martínez A, 2005, ACTA OPHTHALMOL SCAN, V83, P716, DOI 10.1111/j.1600-0420.2005.00567.x
   Michelson G, 1998, GRAEF ARCH CLIN EXP, V236, P80, DOI 10.1007/s004170050046
   Michelson G, 1996, J GLAUCOMA, V5, P91
   Michelson G, 1998, BRIT J OPHTHALMOL, V82, P1294, DOI 10.1136/bjo.82.11.1294
   Michelson G, 1996, J GLAUCOMA, V5, P99
   Mistlberger Andrea, 2001, International Ophthalmology, V23, P337, DOI 10.1023/A:1014454714574
   Nicolela MT, 1996, AM J OPHTHALMOL, V122, P775, DOI 10.1016/S0002-9394(14)70373-3
   Parodi MB, 2000, ACTA OPHTHALMOL SCAN, V78, P437, DOI 10.1034/j.1600-0420.2000.078004437.x
   Puska PM, 2002, J GLAUCOMA, V11, P517, DOI 10.1097/00061198-200212000-00012
   RINGVOLD A, 1970, VIRCHOWS ARCH A, V349, P1, DOI 10.1007/BF00548518
   RINGVOLD A, 1981, BRIT J OPHTHALMOL, V65, P138, DOI 10.1136/bjo.65.2.138
   ROJANAPONGPUN P, 1993, BRIT J OPHTHALMOL, V77, P25, DOI 10.1136/bjo.77.1.25
   Satilmis M, 2003, AM J OPHTHALMOL, V135, P664, DOI 10.1016/S0002-9394(02)02156-6
   SCHLOTZERSCHREHARDT U, 1991, ARCH OPHTHALMOL-CHIC, V109, P565, DOI 10.1001/archopht.1991.01080040133044
   Sponsel WE, 1997, OPHTHALMOLOGY, V104, P1026, DOI 10.1016/S0161-6420(97)30191-2
   SPONSEL WE, 1990, AM J OPHTHALMOL, V109, P49, DOI 10.1016/S0002-9394(14)75578-3
   Townsend R, 2006, EXP EYE RES, V82, P65, DOI 10.1016/j.exer.2005.05.003
   TREW DR, 1991, BRIT J OPHTHALMOL, V75, P71, DOI 10.1136/bjo.75.2.71
   Vannas A, 1969, Acta Ophthalmol Suppl, V105, P1
   VANNAS A, 1972, A GRAEF ARCH KLIN EX, V184, P248, DOI 10.1007/BF00413298
   Vesti E, 2001, ANN OPHTHALMOL, V33, P309, DOI 10.1007/s12009-001-0046-5
   Yamazaki Y, 1997, AM J OPHTHALMOL, V124, P287, DOI 10.1016/S0002-9394(14)70820-7
   Yu DY, 2005, INVEST OPHTH VIS SCI, V46, P166, DOI 10.1167/iovs.04-0772
   Yüksel N, 2006, GRAEF ARCH CLIN EXP, V244, P316, DOI 10.1007/s00417-004-0942-7
   Yüksel N, 2001, OPHTHALMOLOGY, V108, P1043, DOI 10.1016/S0161-6420(01)00572-3
   Zeitz O, 2006, BRIT J OPHTHALMOL, V90, P1245, DOI 10.1136/bjo.2006.093633
   Zeitz Oliver, 2005, BMC Ophthalmol, V5, P6, DOI 10.1186/1471-2415-5-6
NR 50
TC 10
Z9 10
U1 0
U2 2
PU WILEY
PI HOBOKEN
PA 111 RIVER ST, HOBOKEN 07030-5774, NJ USA
SN 1442-6404
EI 1442-9071
J9 CLIN EXP OPHTHALMOL
JI Clin. Exp. Ophthalmol.
PD NOV
PY 2008
VL 36
IS 8
BP 738
EP 743
DI 10.1111/j.1442-9071.2008.01884.x
PG 6
WC Ophthalmology
WE Science Citation Index Expanded (SCI-EXPANDED)
SC Ophthalmology
GA 389OX
UT WOS:000262105500009
PM 19128378
OA Bronze
DA 2025-03-30
ER

PT J
AU Tóth, M
   Holló, G
AF Toth, Marta
   Hollo, Gabor
TI Increased Long-term Measurement Variability With Scanning Laser
   Polarimetry Employing Enhanced Corneal Compensation
SO JOURNAL OF GLAUCOMA
LA English
DT Article
DE glaucoma; progression; scanning laser polarimetry; GDx-ECC
ID NERVE-FIBER LAYER; GANGLION-CELL FUNCTION; GLAUCOMATOUS EYES; GDX-VCC;
   MICROTUBULE CONTRIBUTION; THICKNESS MEASUREMENTS; INTRAOCULAR-PRESSURE;
   VISUAL-FIELD; BIREFRINGENCE; REFLECTANCE
AB Purpose: To investigate whether the intervisit standard deviation (ISD) of various scanning laser polarimetry parameters is increased, in progressing glaucoma.
   Methods: GDx-variable corneal compensation (VCC) and GDx-enhanced corneal compensation (ECC) measurements, and Octopus G2 Visual field tests, were performed at 6-month intervals on 27 healthy subjects and 52 consecutive glaucoma patients. One eye per participant was analyzed. Fifteen patients progressed (on the basis of visual field criteria) and 37 remained stable, during the 2.6 +/- 0.4 years follow-up.
   Results: Baseline visual field indices and the stage of glaucoma did not differ between the glaucoma groups. No regression with time was found for any GDx parameter in any group. The ISD of GDx-ECC nerve fiber indicator (NFI), but not GDx-VCC NFI, was significantly higher in progression than in the stable glaucoma group (Mann-Whitney U test with Bonferroni correction, P = 0.028). Also, several other ISD values tended to increase in the progressing group. Logistic regression analysis revealed that ISD of NFI [odds ratio (OR) = 1.22, P = 0.013] inferior average (OR = 1.80, P = 0.035), and average thickness along the measuring ellipse (OR = 2.00 P = 0.042), as determined with GDx-ECC (but not with GDx-VCC), all associated with visual field progression, independently of patient age.
   Conclusions: With GDx-ECC, increase of ISD is an early sign of glaucoma progression, precedes the development of detectable parameter changes, and is associated with visual field progression.
C1 [Toth, Marta; Hollo, Gabor] Semmelweis Univ, Dept Ophthalmol, H-1083 Budapest, Hungary.
C3 Semmelweis University
RP Holló, G (corresponding author), Semmelweis Univ, Dept Ophthalmol, Tomo 25-29, H-1083 Budapest, Hungary.
EM hg@szem1.sote.hu
FU Hungarian National Health [001/2006]
FX Supported in part by Hungarian National Health Grant (ETT) 001/2006 (Dr
   Hollo).
CR Artes PH, 2005, PROG RETIN EYE RES, V24, P333, DOI 10.1016/j.preteyeres.2004.10.002
   Bagga H, 2005, AM J OPHTHALMOL, V139, P437, DOI 10.1016/j.ajo.2004.10.019
   Balaratnasingam C, 2007, INVEST OPHTH VIS SCI, V48, P3632, DOI 10.1167/iovs.06-1002
   Bowd C, 2007, OPHTHALMOLOGY, V114, P1259, DOI 10.1016/j.ophtha.2006.10.020
   Bowd C, 2007, INVEST OPHTH VIS SCI, V48, P223, DOI 10.1167/iovs.06-0787
   Hodapp E., 1993, CLIN DECISIONS GLAUC, P84
   Huang XR, 2006, INVEST OPHTH VIS SCI, V47, P5363, DOI 10.1167/iovs.06-0451
   Huang XR, 2005, INVEST OPHTH VIS SCI, V46, P4588, DOI 10.1167/iovs.05-0532
   Iacono P, 2006, OPHTHALMOLOGICA, V220, P266, DOI 10.1159/000093082
   Kim J, 2004, OPHTHALMOLOGY, V111, P2109, DOI 10.1016/j.ophtha.2004.06.029
   Knighton RW, 1998, INVEST OPHTH VIS SCI, V39, P189
   Mai TA, 2007, INVEST OPHTH VIS SCI, V48, P1651, DOI 10.1167/iovs.06-1003
   Medeiros FA, 2007, INVEST OPHTH VIS SCI, V48, P3146, DOI 10.1167/iovs.06-1139
   Medeiros FA, 2007, J GLAUCOMA, V16, P277, DOI 10.1097/IJG.0b013e3180391a3c
   Mills RP, 2006, AM J OPHTHALMOL, V141, P24, DOI 10.1016/j.ajo.2005.07.044
   Reus NJ, 2006, INVEST OPHTH VIS SCI, V47, P3870, DOI 10.1167/iovs.05-0067
   Sehi M, 2006, BRIT J OPHTHALMOL, V90, P749, DOI 10.1136/bjo.2005.086447
   Sehi M, 2007, INVEST OPHTH VIS SCI, V48, P2099, DOI 10.1167/iovs.06-1087
   Sehi M, 2007, AM J OPHTHALMOL, V143, P272, DOI 10.1016/j.ajo.2006.09.049
   Tóth M, 2005, BRIT J OPHTHALMOL, V89, P1139, DOI 10.1136/bjo.2005.070011
   Tóth M, 2007, J GLAUCOMA, V16, P462
   Ventura LM, 2005, OPHTHALMOLOGY, V112, P20, DOI 10.1016/j.ophtha.2004.09.002
   Ventura LM, 2006, INVEST OPHTH VIS SCI, V47, P3904, DOI 10.1167/iovs.06-0161
NR 23
TC 10
Z9 10
U1 0
U2 0
PU LIPPINCOTT WILLIAMS & WILKINS
PI PHILADELPHIA
PA TWO COMMERCE SQ, 2001 MARKET ST, PHILADELPHIA, PA 19103 USA
SN 1057-0829
EI 1536-481X
J9 J GLAUCOMA
JI J. Glaucoma
PD OCT-NOV
PY 2008
VL 17
IS 7
BP 571
EP 577
DI 10.1097/IJG.0b013e3181650fa1
PG 7
WC Ophthalmology
WE Science Citation Index Expanded (SCI-EXPANDED)
SC Ophthalmology
GA 364EA
UT WOS:000260317800012
PM 18854736
DA 2025-03-30
ER

PT J
AU Wilkins, MR
   Fitzke, FW
   Khaw, PT
AF Wilkins, MR
   Fitzke, FW
   Khaw, PT
TI Pointwise linear progression criteria and the detection of visual field
   change in a glaucoma trial
SO EYE
LA English
DT Article
DE visual field; linear regression; glaucoma
ID NORMAL-TENSION GLAUCOMA; AUTOMATED PERIMETRY; FOLLOW-UP;
   REGRESSION-ANALYSIS; OPTIC DISK; TRABECULECTOMY; CATARACT; INTERVENTION;
   VARIABILITY; THRESHOLD
AB Background Current pointwise linear regression (PLR) change criteria for visual field analysis are largely empirical.
   Methods Two independent sets of Humphrey Field Analyzer fields were analysed using PLR. Set i, 56 patients, and set ii, 97 patients, were followed over 16 months. Criteria were tested against set i, and then validated using set ii. Each criterion specified a fixed critical slope of 1 dB/year and with a range of significance from P < 0.001 to 0.05. The criteria were varied by altering location number, cluster arrangement, and by requiring points to show change over both 12 and 16 months. True glaucomatous change was differentiated from noise by looking for exclusive progression (EP), the detection of progression without detection of improvement.
   Results Set i required 1 point to have a slope of 1 dB/year and P < 0.05 labelled 64% progressing and 58% improving, whereas several stricter criteria were capable of detecting EP. Two points in a perimetric nerve fibre bundle (PNFB) cluster gave optimal EP detection, labelling 8.9% progressing in set i and 7.2% progressing in set ii with a cutoff P-value of 0.026 inset i and 0.013 inset ii.
   Conclusion Lax PLR criteria detect large amounts of change. Validating criteria using two data sets allow selection of better criteria, capable of detecting EP. The criterion involving 2 points changing in a PNFB cluster offers the best option for exclusively detecting progression.
C1 Moorfields Eye Hosp, London EC1V 2PD, England.
   Inst Ophthalmol, Wound Healing Res Unit, London, England.
   Inst Ophthalmol, Dept Visual Sci, London, England.
C3 University of London; University College London; Moorfields Eye Hospital
   NHS Foundation Trust; University of London; University College London;
   University of London; University College London
RP Moorfields Eye Hosp, 162 City Rd, London EC1V 2PD, England.
EM mail@markwilkins.co.uk
RI Khaw, Peng/C-1881-2008; Fitzke, Fred/C-3535-2008; Wilkins,
   Mark/N-1452-2015
OI Wilkins, Mark/0000-0002-8742-9162; Khaw, Sir Peng
   Tee/0000-0002-8087-2268
CR Anton A, 1998, AM J OPHTHALMOL, V125, P436, DOI 10.1016/S0002-9394(99)80183-4
   ASMAN P, 1992, ARCH OPHTHALMOL-CHIC, V110, P812, DOI 10.1001/archopht.1992.01080180084033
   Bhandari A, 1997, OPHTHALMOLOGY, V104, P1131, DOI 10.1016/S0161-6420(97)30172-9
   BIRCH MK, 1995, OPHTHALMOLOGY, V102, P1227, DOI 10.1016/S0161-6420(95)30885-8
   Birch MK, 1995, OPHTHALMOLOGY, V102, P1234
   BUDENZ DL, 1993, OPHTHALMOLOGY, V100, P511
   CLARKE MP, 1990, EYE, V4, P577, DOI 10.1038/eye.1990.80
   COSTA VP, 1993, OPHTHALMOLOGY, V100, P599
   EGBERT PR, 1993, AM J OPHTHALMOL, V116, P612, DOI 10.1016/S0002-9394(14)73204-0
   Fitzke F W, 1994, Curr Opin Ophthalmol, V5, P110, DOI 10.1097/00055735-199404000-00016
   GAASTERLAND DE, 1994, OPHTHALMOLOGY, V101, P1445
   Gaasterland DE, 1998, OPHTHALMOLOGY, V105, P1146
   GANDOLFI SA, 1995, OPHTHALMIC SURG LAS, V26, P121
   Garway-Heath DF, 2000, OPHTHALMOLOGY, V107, P1809, DOI 10.1016/S0161-6420(00)00284-0
   HAEFLIGER IO, 1989, AM J OPHTHALMOL, V107, P417, DOI 10.1016/0002-9394(89)90667-3
   HEIJL A, 1987, ARCH OPHTHALMOL-CHIC, V105, P1544
   Heijl A, 1996, ARCH OPHTHALMOL-CHIC, V114, P19, DOI 10.1001/archopht.1996.01100130017003
   HEIJL A, 1989, AM J OPHTHALMOL, V108, P130, DOI 10.1016/0002-9394(89)90006-8
   HEIJL A, 1986, DOC OPHTHALMOL, P153
   Katz J, 1997, OPHTHALMOLOGY, V104, P1017, DOI 10.1016/S0161-6420(97)30192-4
   Katz J, 1999, OPHTHALMOLOGY, V106, P391, DOI 10.1016/S0161-6420(99)90052-0
   KRUG J, 1995, AM J OPHTHALMOL, V120, P718
   LAM BL, 1991, OPHTHALMOLOGY, V98, P1066
   McNaught AI, 1996, GRAEF ARCH CLIN EXP, V234, P411, DOI 10.1007/BF02539406
   NOUREDDIN BN, 1991, BRIT J OPHTHALMOL, V75, P493, DOI 10.1136/bjo.75.8.493
   NouriMahdavi K, 1995, OPHTHALMOLOGY, V102, P1760, DOI 10.1016/S0161-6420(95)30796-8
   Robin AL, 1997, ARCH OPHTHALMOL-CHIC, V115, P969, DOI 10.1001/archopht.1997.01100160139001
   SCHULZER M, 1994, OPHTHALMOLOGY, V101, P1589
   SCHULZER M, 1994, OPHTHALMOLOGY, V101, P1595
   Smith SD, 1996, INVEST OPHTH VIS SCI, V37, P1419
   Viswanathan AC, 1997, BRIT J OPHTHALMOL, V81, P1037, DOI 10.1136/bjo.81.12.1037
   WEBER J, 1991, INT OPHTHALMOL, V15, P193, DOI 10.1007/BF00153928
   WEBER J, 1990, ACTA OPHTHALMOL, V68, P568
   Wild JM, 1997, OPHTHALMOLOGY, V104, P808, DOI 10.1016/S0161-6420(97)30229-2
   WILD JM, 1991, ACTA OPHTHALMOL, V69, P210
   Yamagishi N, 1997, AM J OPHTHALMOL, V123, P667, DOI 10.1016/S0002-9394(14)71079-7
NR 36
TC 10
Z9 11
U1 0
U2 0
PU NATURE PUBLISHING GROUP
PI LONDON
PA MACMILLAN BUILDING, 4 CRINAN ST, LONDON N1 9XW, ENGLAND
SN 0950-222X
EI 1476-5454
J9 EYE
JI Eye
PD JAN
PY 2006
VL 20
IS 1
BP 98
EP 106
DI 10.1038/sj.eye.6701781
PG 9
WC Ophthalmology
WE Science Citation Index Expanded (SCI-EXPANDED)
SC Ophthalmology
GA 999VL
UT WOS:000234418700018
PM 15650759
OA Bronze
DA 2025-03-30
ER

PT J
AU Felius, J
   Swanson, WH
AF Felius, J
   Swanson, WH
TI Effects of cone adaptation on variability in S-Cone increment thresholds
SO INVESTIGATIVE OPHTHALMOLOGY & VISUAL SCIENCE
LA English
DT Article
ID WAVELENGTH AUTOMATED PERIMETRY; BLUE-ON-YELLOW; VISUAL-FIELD LOSS;
   TEST-RETEST VARIABILITY; ACHROMATIC PERIMETRY; GLAUCOMA SUSPECTS;
   SENSITIVITY; STANDARD; DAMAGE; DISCRIMINATION
AB PURPOSE. Short-wavelength automated perimetry (SWAP) has gained popularity as a clinical tool for the assessment of short-wavelength- sensitive (S)-cone visual function, but has also been shown to have higher threshold variability than conventional achromatic perimetry, possibly due to an imbalance between S-cone adaptation and long (L)- and medium (M)-wavelength-sensitive cone adaptation. To investigate potential causes for this relatively high variability, we studied the effects of luminance and S-cone adaptation on variability in S-cone increment thresholds.
   METHODS. Foveal S-cone increment thresholds were measured on adapting backgrounds ranging from 1.17 to 4.17 log troland (Td) and from -0.16 to 3.66 log S-cone trolands (Td(s)). Within-session variability (slope of the psychometric function) was evaluated in 2 trained and 15 inexperienced normal observers. Test-retest variability was evaluated in the 2 trained observers, and interobserver variability in the group of 15 observers. Multiple linear regression was used to model the effects of log luminance, log S-cone adaptation, and second-site polarization (ratio of luminance and S-cone adaptation; log [Td/Td(s)]).
   RESULTS. Test-retest variability was lower for conditions with higher levels of S-cone adaptation (F = 9.04, P = 0.013, for the trained observers). Adaptation conditions with lower levels of polarization were associated with lower within-session variability (F = 6.9, P = 0.011; trained observers) and interobserver variability (F = 33.7, P = 0.004; group of 15 observers).
   CONCLUSIONS. Variability of S-cone increment thresholds can be reduced by using adaptation conditions with a higher level of S-cone adaptation and/or a more balanced ratio between luminance and S-cone adaptation than is used for SWAP.
C1 Retina Fdn SW, Dallas, TX 75231 USA.
   Univ Texas, SW Med Ctr, Dept Ophthalmol, Dallas, TX USA.
   SUNY Coll Optometry, Glaucoma Inst, New York, NY 10010 USA.
C3 Retina Foundation of the Southwest; University of Texas System;
   University of Texas Dallas; University of Texas Southwestern Medical
   Center Dallas; State University of New York (SUNY) System; SUNY
   Optometry
RP Felius, J (corresponding author), Retina Fdn SW, 9900 N Cent Expressway,Suite 400, Dallas, TX 75231 USA.
EM jfelius@earthlink.net
OI Felius, Joost/0000-0001-7200-8755; Swanson, William/0000-0003-1331-3658
FU NEI NIH HHS [R01 EY007716-11A1, R01 EY007716, R01 EY007716-12, R01
   EY007716-10, EY07716] Funding Source: Medline
CR Blumenthal EZ, 2000, AM J OPHTHALMOL, V129, P309, DOI 10.1016/S0002-9394(99)00432-8
   BOYNTON RM, 1980, COLOR RES APPL, V5, P13, DOI 10.1002/col.5080050104
   DEJONG LAMS, 1990, DOC OPHTHALMOL, V75, P303, DOI 10.1007/BF00164844
   Delori FC, 2001, J OPT SOC AM A, V18, P1212, DOI 10.1364/JOSAA.18.001212
   EISNER A, 1987, INVEST OPHTH VIS SCI, V28, P1824
   EISNER A, 1995, J OPT SOC AM A, V12, P2318, DOI 10.1364/JOSAA.12.002318
   FELIUS J, 1995, INVEST OPHTH VIS SCI, V36, P1665
   FELIUS J, 1993, PERIMETRY UPDATE 1992/1993, P339
   Greenstein VC, 1996, VISION RES, V36, P621, DOI 10.1016/0042-6989(95)00158-1
   HEIJL A, 1989, AM J OPHTHALMOL, V108, P130, DOI 10.1016/0002-9394(89)90006-8
   HERON G, 1988, INVEST OPHTH VIS SCI, V29, P64
   Hutchings N, 2001, INVEST OPHTH VIS SCI, V42, P2332
   JACOBSON SG, 1986, OPHTHALMOLOGY, V93, P1604
   JOHNSON CA, 1993, ARCH OPHTHALMOL-CHIC, V111, P645, DOI 10.1001/archopht.1993.01090050079034
   JOHNSON CA, 1993, ARCH OPHTHALMOL-CHIC, V111, P651, DOI 10.1001/archopht.1993.01090050085035
   JOHNSON CA, 1989, INVEST OPHTH VIS SCI, V30, P2056
   JUDD DB, 1951, HDB EXPT PSYCHOL
   KELTNER JL, 1995, ARCH OPHTHALMOL-CHIC, V113, P475, DOI 10.1001/archopht.1995.01100040095033
   KRAUSKOPF J, 1980, VISION RES, V20, P193, DOI 10.1016/0042-6989(80)90101-7
   Kwon YH, 1998, AM J OPHTHALMOL, V126, P29, DOI 10.1016/S0002-9394(98)00062-2
   Lobefalo L, 1998, DIABETES CARE, V21, P2003, DOI 10.2337/diacare.21.11.2003
   MIYAHARA E, 1993, J OPT SOC AM A, V10, P545, DOI 10.1364/JOSAA.10.000545
   MOLLON JD, 1979, VISION RES, V19, P435, DOI 10.1016/0042-6989(79)90110-X
   NYGAARD RW, 1982, VISION RES, V22, P433, DOI 10.1016/0042-6989(82)90189-4
   Pearson P, 2001, VISION RES, V41, P1215, DOI 10.1016/S0042-6989(00)00311-4
   Pearson PM, 2000, J OPT SOC AM A, V17, P232, DOI 10.1364/JOSAA.17.000232
   PILTZ JR, 1990, AM J OPHTHALMOL, V109, P109
   POKORNY J, 1987, APPL OPTICS, V26, P1437, DOI 10.1364/AO.26.001437
   PUGH EN, 1979, VISION RES, V19, P293, DOI 10.1016/0042-6989(79)90175-5
   Remky A, 2001, J OPT SOC AM A, V18, P1425, DOI 10.1364/JOSAA.18.001425
   Remky A, 2001, BRIT J OPHTHALMOL, V85, P1432, DOI 10.1136/bjo.85.12.1432
   Remky A, 2000, INVEST OPHTH VIS SCI, V41, P274
   Sample PA, 1996, J GLAUCOMA, V5, P375
   SAMPLE PA, 1993, AM J OPHTHALMOL, V115, P225, DOI 10.1016/S0002-9394(14)73928-5
   SMITH VC, 1975, VISION RES, V15, P161, DOI 10.1016/0042-6989(75)90203-5
   Soliman MAE, 2002, OPHTHALMOLOGY, V109, P444, DOI 10.1016/S0161-6420(01)00988-5
   Strasburger H, 2001, PERCEPT PSYCHOPHYS, V63, P1348, DOI 10.3758/BF03194547
   SWANSON WH, 1992, PERCEPT PSYCHOPHYS, V51, P409, DOI 10.3758/BF03211637
   Wall M, 1997, INVEST OPHTH VIS SCI, V38, P426
   WATANABE A, 1997, COLOUR VISION DEFICI, V13, P369
   WILD JM, 1995, INVEST OPHTH VIS SCI, V36, P1398
   Wild JM, 1998, INVEST OPHTH VIS SCI, V39, P54
   WISOWATY JJ, 1980, VISION RES, V20, P895, DOI 10.1016/0042-6989(80)90071-1
   Wyszecki G., 1982, Color Science: Concepts and Methods, Quantitative Data and Formulae, VSecond
   YEH T, 1993, VISION RES, V33, P1835, DOI 10.1016/0042-6989(93)90174-U
NR 45
TC 10
Z9 10
U1 0
U2 1
PU ASSOC RESEARCH VISION OPHTHALMOLOGY INC
PI ROCKVILLE
PA 12300 TWINBROOK PARKWAY, ROCKVILLE, MD 20852-1606 USA
SN 0146-0404
EI 1552-5783
J9 INVEST OPHTH VIS SCI
JI Invest. Ophthalmol. Vis. Sci.
PD SEP
PY 2003
VL 44
IS 9
BP 4140
EP 4146
DI 10.1167/iovs.02-1067
PG 7
WC Ophthalmology
WE Science Citation Index Expanded (SCI-EXPANDED)
SC Ophthalmology
GA 715WC
UT WOS:000184994900056
PM 12939338
DA 2025-03-30
ER

PT J
AU Hulsman, CAA
   Houwing-Duistermaat, JJ
   van Duijn, CM
   Wolfs, R
   Borger, PH
   Hofman, A
   de Jong, PTVM
AF Hulsman, CAA
   Houwing-Duistermaat, JJ
   van Duijn, CM
   Wolfs, R
   Borger, PH
   Hofman, A
   de Jong, PTVM
TI Family score as an indicator of genetic risk of primary open-angle
   glaucoma
SO ARCHIVES OF OPHTHALMOLOGY
LA English
DT Article
ID LOW-TENSION GLAUCOMA; BALTIMORE EYE SURVEY; BEAVER-DAM EYE; BARBADOS
   EYE; PREVALENCE; LOCUS; HISTORY; REGION; TWINS; LOCALIZATION
AB Objectives: To assess the genetic risk of open-angle glaucoma (OAG) in individuals by calculating a family score (FS), which summarizes the information of all relatives including their disease status, age, sex, and degree of kinship and to examine the genetic contribution to OAG with and without an increased intraocular pressure.
   Methods: Case and control probands, derived from the Rotterdam Study, underwent the same ophthalmologic examination as their relatives. The FS of each proband was the sum of the differences between observed and expected values of OAG for all relatives. The FSs were compared between case and control probands using logistic regression analysis, adjusted for intraocular pressure.
   Results: Of 37 case probands, 44 (half-) siblings and 86 children were available, and of 83 control probands there were 97 (half-) siblings and 155 children. Family scores ranged from -0.44 to 7.08 in case probands and from -0.98 to 2.46 in control probands. One unit increase in FS was significantly associated with a higher risk of OAG (odds ratio, 1.59; 95% confidence interval, 1.14-2.23). Adjustments for intraocular pressure did not change the odds ratio.
   Conclusions: These data show that the FS strongly predicts OAG, independent of the intraocular pressure. Therefore, the FS is useful to identify individuals with a high genetic risk.
C1 Netherlands Ophthalm Res Inst, KNAW, NL-1105 BA Amsterdam, Netherlands.
   Univ Amsterdam, Acad Med Ctr, Dept Ophthalmol, NL-1105 AZ Amsterdam, Netherlands.
   Erasmus Med Ctr, Dept Epidemiol & Biostat, Rotterdam, Netherlands.
   Erasmus Med Ctr, Dept Ophthalmol, Rotterdam, Netherlands.
C3 Royal Netherlands Academy of Arts & Sciences; Netherlands Institute for
   Neuroscience (NIN-KNAW); University of Amsterdam; Academic Medical
   Center Amsterdam; Erasmus University Rotterdam; Erasmus MC; Erasmus
   University Rotterdam; Erasmus MC
RP de Jong, PTVM (corresponding author), Netherlands Ophthalm Res Inst, KNAW, Meibergdreef 47, NL-1105 BA Amsterdam, Netherlands.
RI de Jong, Paul/JZT-7408-2024; Houwing-Duistermaat, Jeanne/V-9048-2018
OI Van Duijn, Cornelia/0000-0002-2374-9204; Houwing-Duistermaat,
   Jeanine/0000-0002-4505-7137
CR ARMALY MF, 1968, ARCH OPHTHALMOL-CHIC, V80, P354
   BENNETT SR, 1989, AM J OPHTHALMOL, V108, P238, DOI 10.1016/0002-9394(89)90112-8
   BIRD AEC, 1995, SURV OPHTHALMOL, V39, P367, DOI 10.1016/S0039-6257(05)80092-X
   Charliat G, 1994, Ophthalmic Epidemiol, V1, P131, DOI 10.3109/09286589409047221
   Gottfredsdottir MS, 1999, J GLAUCOMA, V8, P134
   HOFMAN A, 1991, EUR J EPIDEMIOL, V7, P403, DOI 10.1007/BF00145007
   Houwing-Duistermaat JJ, 1998, STAT MED, V17, P2865, DOI 10.1002/(SICI)1097-0258(19981230)17:24<2865::AID-SIM895>3.0.CO;2-X
   Ikram MK, 2002, OPHTHALMOLOGY, V109, P486, DOI 10.1016/S0161-6420(01)00983-6
   Jay B, 1970, Trans Ophthalmol Soc U K, V90, P161
   KALENAK JW, 1995, OPHTHALMOLOGY, V102, P1559
   KLEIN BEK, 1992, OPHTHALMOLOGY, V99, P1499
   KLEIN BEK, 1993, OPHTHALMOLOGY, V100, P1609
   LESKE MC, 1995, ARCH OPHTHALMOL-CHIC, V113, P918, DOI 10.1001/archopht.1995.01100070092031
   LESKE MC, 1983, AM J EPIDEMIOL, V118, P166, DOI 10.1093/oxfordjournals.aje.a113626
   LESKE MC, 1994, ARCH OPHTHALMOL-CHIC, V112, P821, DOI 10.1001/archopht.1994.01090180121046
   Mitchell P, 1996, OPHTHALMOLOGY, V103, P1661, DOI 10.1016/S0161-6420(96)30449-1
   NETLAND PA, 1993, INT OPHTHALMOL CLIN, V33, P101, DOI 10.1097/00004397-199303320-00011
   OFNER S, 1992, AM J OPHTHALMOL, V114, P764, DOI 10.1016/S0002-9394(14)74057-7
   PONTE F, 1994, DOC OPHTHALMOL, V85, P203, DOI 10.1007/BF01664928
   Rezaie T, 2002, SCIENCE, V295, P1077, DOI 10.1126/science.1066901
   ROSENTHAL AR, 1985, BRIT J OPHTHALMOL, V69, P664, DOI 10.1136/bjo.69.9.664
   Sarfarazi M, 1998, AM J HUM GENET, V62, P641, DOI 10.1086/301767
   SHEFFIELD VC, 1993, NAT GENET, V4, P47, DOI 10.1038/ng0593-47
   SHIN DH, 1977, ARCH OPHTHALMOL-CHIC, V95, P598
   SOMMER A, 1991, ARCH OPHTHALMOL-CHIC, V109, P1090, DOI 10.1001/archopht.1991.01080080050026
   Stoilova D, 1996, GENOMICS, V36, P142, DOI 10.1006/geno.1996.0434
   Stone EM, 1997, SCIENCE, V275, P668, DOI 10.1126/science.275.5300.668
   TEIKARI JM, 1990, INT OPHTHALMOL CLIN, V30, P161, DOI 10.1097/00004397-199030030-00003
   Terhell AJ, 2000, PARASITOLOGY, V120, P23, DOI 10.1017/S0031182099005247
   TIELSCH JM, 1994, ARCH OPHTHALMOL-CHIC, V112, P69, DOI 10.1001/archopht.1994.01090130079022
   Trifan OC, 1998, AM J OPHTHALMOL, V126, P17, DOI 10.1016/S0002-9394(98)00073-7
   Weih LM, 2001, OPHTHALMOLOGY, V108, P1966, DOI 10.1016/S0161-6420(01)00799-0
   Wirtz MK, 1997, AM J HUM GENET, V60, P296
   Wirtz MK, 1999, ARCH OPHTHALMOL-CHIC, V117, P237
   Wolfs RCW, 1998, ARCH OPHTHALMOL-CHIC, V116, P1640, DOI 10.1001/archopht.116.12.1640
   Wolfs RCW, 2000, INVEST OPHTH VIS SCI, V41, P3309
NR 36
TC 10
Z9 13
U1 0
U2 0
PU AMER MEDICAL ASSOC
PI CHICAGO
PA 515 N STATE ST, CHICAGO, IL 60610 USA
SN 0003-9950
J9 ARCH OPHTHALMOL-CHIC
JI Arch. Ophthalmol.
PD DEC
PY 2002
VL 120
IS 12
BP 1726
EP 1731
PG 6
WC Ophthalmology
WE Science Citation Index Expanded (SCI-EXPANDED)
SC Ophthalmology
GA 624AV
UT WOS:000179737900016
PM 12470149
DA 2025-03-30
ER

PT J
AU Wang, RL
   Bradley, C
   Herbert, P
   Hou, KH
   Ramulu, P
   Breininger, K
   Unberath, M
   Yohannan, J
AF Wang, Ruolin
   Bradley, Chris
   Herbert, Patrick
   Hou, Kaihua
   Ramulu, Pradeep
   Breininger, Katharina
   Unberath, Mathias
   Yohannan, Jithin
TI Deep learning-based identification of eyes at risk for glaucoma surgery
SO SCIENTIFIC REPORTS
LA English
DT Article
ID VISION LOSS
AB To develop and evaluate the performance of a deep learning model (DLM) that predicts eyes at high risk of surgical intervention for uncontrolled glaucoma based on multimodal data from an initial ophthalmology visit. Longitudinal, observational, retrospective study. 4898 unique eyes from 4038 adult glaucoma or glaucoma-suspect patients who underwent surgery for uncontrolled glaucoma (trabeculectomy, tube shunt, xen, or diode surgery) between 2013 and 2021, or did not undergo glaucoma surgery but had 3 or more ophthalmology visits. We constructed a DLM to predict the occurrence of glaucoma surgery within various time horizons from a baseline visit. Model inputs included spatially oriented visual field (VF) and optical coherence tomography (OCT) data as well as clinical and demographic features. Separate DLMs with the same architecture were trained to predict the occurrence of surgery within 3 months, within 3-6 months, within 6 months-1 year, within 1-2 years, within 2-3 years, within 3-4 years, and within 4-5 years from the baseline visit. Included eyes were randomly split into 60%, 20%, and 20% for training, validation, and testing. DLM performance was measured using area under the receiver operating characteristic curve (AUC) and precision-recall curve (PRC). Shapley additive explanations (SHAP) were utilized to assess the importance of different features. Model prediction of surgery for uncontrolled glaucoma within 3 months had the best AUC of 0.92 (95% CI 0.88, 0.96). DLMs achieved clinically useful AUC values (> 0.8) for all models that predicted the occurrence of surgery within 3 years. According to SHAP analysis, all 7 models placed intraocular pressure (IOP) within the five most important features in predicting the occurrence of glaucoma surgery. Mean deviation (MD) and average retinal nerve fiber layer (RNFL) thickness were listed among the top 5 most important features by 6 of the 7 models. DLMs can successfully identify eyes requiring surgery for uncontrolled glaucoma within specific time horizons. Predictive performance decreases as the time horizon for forecasting surgery increases. Implementing prediction models in a clinical setting may help identify patients that should be referred to a glaucoma specialist for surgical evaluation.
C1 [Wang, Ruolin; Hou, Kaihua; Unberath, Mathias; Yohannan, Jithin] Johns Hopkins Univ, Malone Ctr Engn Healthcare, Sch Med, Baltimore, MD 21218 USA.
   [Bradley, Chris; Herbert, Patrick; Ramulu, Pradeep; Yohannan, Jithin] Johns Hopkins Univ, Wilmer Eye Inst, Sch Med, 600 N Wolfe St, Baltimore, MD 21287 USA.
   [Wang, Ruolin; Breininger, Katharina] Friedrich Alexander Univ Erlangen Nurnberg, Dept Artificial Intelligence Biomed Engn, Erlangen, Germany.
C3 Johns Hopkins University; Johns Hopkins University; Johns Hopkins
   Medicine; University of Erlangen Nuremberg
RP Yohannan, J (corresponding author), Johns Hopkins Univ, Malone Ctr Engn Healthcare, Sch Med, Baltimore, MD 21218 USA.; Yohannan, J (corresponding author), Johns Hopkins Univ, Wilmer Eye Inst, Sch Med, 600 N Wolfe St, Baltimore, MD 21287 USA.
EM jyohann1@jhmi.edu
RI Breininger, Katharina/ACE-9793-2022; 王, 若琳/HHN-4587-2022
FU Foundation for the National Institutes of Health
FX No Statement Available
CR Baxter SL, 2021, AM J OPHTHALMOL, V227, P74, DOI 10.1016/j.ajo.2021.01.008
   Baxter SL, 2019, AM J OPHTHALMOL, V208, P30, DOI 10.1016/j.ajo.2019.07.005
   Bayer A, 2020, TURK OFTALMOL DERG, V50, P99, DOI 10.4274/tjo.galenos.2019.78000
   Bewick V, 2004, CRIT CARE, V8, P508, DOI 10.1186/cc3000
   Bourne RRA, 2013, LANCET GLOB HEALTH, V1, pE339, DOI 10.1016/S2214-109X(13)70113-X
   Chauhan BC, 2014, INVEST OPHTH VIS SCI, V55, P4135, DOI 10.1167/iovs.14-14643
   DELONG ER, 1988, BIOMETRICS, V44, P837, DOI 10.2307/2531595
   Dosovitskiy A, 2021, Arxiv, DOI arXiv:2010.11929
   Flaxman SR, 2017, LANCET GLOB HEALTH, V5, pE1221, DOI 10.1016/S2214-109X(17)30393-5
   Francis BA, 2011, ARCH OPHTHALMOL-CHIC, V129, P1011, DOI 10.1001/archophthalmol.2011.182
   Golub GH, 1999, SIAM J MATRIX ANAL A, V21, P185, DOI 10.1137/S0895479897326432
   Herbert P, 2023, OPHTHALMOL GLAUCOMA, V6, P466, DOI 10.1016/j.ogla.2023.03.005
   Hussain A, 2022, COMPUT INTEL NEUROSC, V2022, DOI 10.1155/2022/3454167
   IEEE Xplore, IEEE Journals & Magazine
   Liu ML, 2023, COMPUT BIOL MED, V158, DOI 10.1016/j.compbiomed.2023.106874
   Liu Z, 2021, 2021 IEEE/CVF INTERNATIONAL CONFERENCE ON COMPUTER VISION (ICCV 2021), P9992, DOI 10.1109/ICCV48922.2021.00986
   Lundberg SM, 2017, ADV NEUR IN, V30
   Mandrekar JN, 2010, J THORAC ONCOL, V5, P1315, DOI 10.1097/JTO.0b013e3181ec173d
   Minckler DS, 2008, OPHTHALMOLOGY, V115, P1089, DOI 10.1016/j.ophtha.2008.03.031
   Murugesan M, 2023, J INTELL FUZZY SYST, V45, P1603, DOI 10.3233/JIFS-230659
   pytorch, EarlyStopping-PyTorch-Ignite v0.4.12 Documentation
   Resnikoff S, 2020, BRIT J OPHTHALMOL, V104, P588, DOI 10.1136/bjophthalmol-2019-314336
   Ruopp MD, 2008, BIOMETRICAL J, V50, P419, DOI 10.1002/bimj.200710415
   Shapley L.S., 1953, A Value for n-Person Games WWW Document, DOI [10.1515/9781400881970-018/html, DOI 10.1515/9781400881970-018/HTML]
   Shon K, 2022, AM J OPHTHALMOL, V233, P124, DOI 10.1016/j.ajo.2021.06.025
   Shorten C, 2019, J BIG DATA-GER, V6, DOI 10.1186/s40537-019-0197-0
   Shuldiner SR, 2021, PLOS ONE, V16, DOI 10.1371/journal.pone.0249856
   Sitaula C, 2021, APPL INTELL, V51, P2850, DOI 10.1007/s10489-020-02055-x
   sklearn.model_selection, GridSearchCV-scikit-learn 1.0.2 documentation
   Sung MS, 2019, J GLAUCOMA, V28, P1006, DOI 10.1097/IJG.0000000000001374
   Tham YC, 2014, OPHTHALMOLOGY, V121, P2081, DOI 10.1016/j.ophtha.2014.05.013
   Tibshirani R, 1996, J ROY STAT SOC B, V58, P267, DOI 10.1111/j.2517-6161.1996.tb02080.x
   Wang SY, 2022, OPHTHALMOL SCI, V2, DOI 10.1016/j.xops.2022.100127
   Xu X, 2021, BIOMED ENG ONLINE, V20, DOI 10.1186/s12938-021-00877-5
   Yohannan J, 2021, J GLAUCOMA, V30, P759, DOI 10.1097/IJG.0000000000001906
   Yohannan J, 2017, OPHTHALMOLOGY, V124, P1612, DOI 10.1016/j.ophtha.2017.04.035
   Zhang HY, 2023, SIGNAL PROCESS-IMAGE, V116, DOI 10.1016/j.image.2023.116985
   Zheng W, 2018, OPHTHALMOLOGY, V125, P984, DOI 10.1016/j.ophtha.2018.01.007
NR 38
TC 9
Z9 9
U1 0
U2 0
PU NATURE PORTFOLIO
PI BERLIN
PA HEIDELBERGER PLATZ 3, BERLIN, 14197, GERMANY
SN 2045-2322
J9 SCI REP-UK
JI Sci Rep
PD JAN 5
PY 2024
VL 14
IS 1
AR 599
DI 10.1038/s41598-023-50597-0
PG 10
WC Multidisciplinary Sciences
WE Science Citation Index Expanded (SCI-EXPANDED)
SC Science & Technology - Other Topics
GA EE1Q2
UT WOS:001137154200050
PM 38182701
OA gold
DA 2025-03-30
ER

PT J
AU Corral, JMR
   Civit-Masot, J
   Luna-Perejon, F
   Diaz-Cano, I
   Morgado-Estevez, A
   Dominguez-Morales, M
AF Corral, Jose Maria Rodriguez
   Civit-Masot, Javier
   Luna-Perejon, Francisco
   Diaz-Cano, Ignacio
   Morgado-Estevez, Arturo
   Dominguez-Morales, Manuel
TI Energy efficiency in edge TPU vs. embedded GPU for computer-aided
   medical imaging segmentation and classification
SO ENGINEERING APPLICATIONS OF ARTIFICIAL INTELLIGENCE
LA English
DT Article
DE Edge TPU; Embedded accelerated systems; Energy efficiency; GPU; Medical
   diagnostic aids
ID GLAUCOMA
AB In this work, we evaluate the energy usage of fully embedded medical diagnosis aids based on both segmentation and classification of medical images implemented on Edge TPU and embedded GPU processors. We use glaucoma diagnosis based on color fundus images as an example to show the possibility of performing segmentation and classification in real time on embedded boards and to highlight the different energy requirements of the studied implementations.Several other works develop the use of segmentation and feature extraction techniques to detect glaucoma, among many other pathologies, with deep neural networks. Memory limitations and low processing capabilities of embedded accelerated systems (EAS) limit their use for deep network-based system training. However, including specific acceleration hardware, such as NVIDIA's Maxwell GPU or Google's Edge TPU, enables them to perform inferences using complex pre-trained networks in very reasonable times.In this study, we evaluate the timing and energy performance of two EAS equipped with Machine Learning (ML) accelerators executing an example diagnostic tool developed in a previous work. For optic disc (OD) and cup (OC) segmentation, the obtained prediction times per image are under 29 and 43 ms using Edge TPUs and Maxwell GPUs, respectively. Prediction times for the classification subsystem are lower than 10 and 14 ms for Edge TPUs and Maxwell GPUs, respectively. Regarding energy usage, in approximate terms, for OD segmentation Edge TPUs and Maxwell GPUs use 38 and 190 mJ per image, respectively. For fundus classification, Edge TPUs and Maxwell GPUs use 45 and 70 mJ, respectively.
C1 [Corral, Jose Maria Rodriguez; Diaz-Cano, Ignacio; Morgado-Estevez, Arturo] Univ Cadiz, Sch Engn, Appl Robot Res Grp TEP 940, Avda Univ Cadiz 10, Cadiz, Spain.
   [Civit-Masot, Javier; Luna-Perejon, Francisco; Dominguez-Morales, Manuel] Univ Seville, Architecture & Comp Technol Dept, Robot & Technol Comp Res Grp TEP 108, ETS Ingn Informat, Avda Reina Mercedes,S-N, Seville, Spain.
C3 Universidad de Cadiz; University of Sevilla
RP Corral, JMR (corresponding author), Univ Cadiz, Sch Engn, Appl Robot Res Grp TEP 940, Avda Univ Cadiz 10, Cadiz, Spain.
EM josemaria.rodriguez@uca.es; mjavier@us.es; fluna1@us.es;
   ignacio.diaz@uca.es; arturo.morgado@uca.es; mjdominguez@us.es
RI Morgado-Estevez, Arturo/M-6750-2013; Luna-Perejón,
   Francisco/AAH-1704-2019; Di­az-Cano, Ignacio/ABB-6171-2021; Civit-Masot,
   Javier/AAE-6496-2019; Rodriguez Corral, Jose Maria/AAK-3175-2020;
   Dominguez Morales, Manuel Jesus/I-3786-2015
OI Rodriguez Corral, Jose Maria/0000-0003-1988-5702; Diaz-Cano,
   Ignacio/0000-0002-5353-6760; Dominguez Morales, Manuel
   Jesus/0000-0001-5669-9111
CR Abbasian H., 2021, SPEEDING DEEP LEARNI
   Al-Bander B, 2018, SYMMETRY-BASEL, V10, DOI 10.3390/sym10040087
   [Anonymous], 1948, Biol Skr, V5, P1, DOI DOI 10.1234/12345678
   Ariza JA, 2022, COMPUT APPL ENG EDUC, V30, P304, DOI 10.1002/cae.22439
   Baller SP, 2021, INT CONF CLOUD ENG, P20, DOI 10.1109/IC2E52221.2021.00016
   Barros DMS, 2020, BIOMED ENG ONLINE, V19, DOI 10.1186/s12938-020-00767-2
   Bianco S, 2018, IEEE ACCESS, V6, P64270, DOI 10.1109/ACCESS.2018.2877890
   Bourne Rupert Ra, 2006, Community Eye Health, V19, P44
   Chen C, 2020, FRONT CARDIOVASC MED, V7, DOI 10.3389/fcvm.2020.00025
   Chollet F., 2021, Deep learning with Python
   Civit-Masot J, 2021, ENG APPL ARTIF INTEL, V104, DOI 10.1016/j.engappai.2021.104384
   Civit-Masot J, 2020, IEEE ACCESS, V8, P127519, DOI 10.1109/ACCESS.2020.3008539
   Das P, 2016, NETW MODEL ANAL HLTH, V5, DOI 10.1007/s13721-015-0110-5
   Díaz-del-Río F, 2016, COMPUTER, V49, P14, DOI 10.1109/MC.2016.49
   Diaz-Pinto A, 2019, BIOMED ENG ONLINE, V18, DOI 10.1186/s12938-019-0649-y
   Fumero F, 2011, COMP MED SY
   Golz C, 2022, BMC MED EDUC, V22, DOI 10.1186/s12909-022-03819-4
   Google, 2021, Post-Training Quantization
   Google, 2021, Cloud TPU System Architecture
   Google LLC, 2020, EDG TPU COMP
   Google LLC, 2020, Get Started with the Dev Board
   Google LLC, 2020, Coral Dev Board Datasheet
   Google LLC, 2020, TensorFlow Models on the Edge TPU
   Google LLC, 2020, Retrain a Classification Model for Edge TPU (With TF 2.0)
   Google LLC, 2020, Run inference on the Edge TPU with Python
   Hassan Q.F., 2017, Internet of Things: Challenges, Advances, and Applications, DOI DOI 10.4324/9781315155005
   Hesamian MH, 2019, J DIGIT IMAGING, V32, P582, DOI 10.1007/s10278-019-00227-x
   Litjens G, 2017, MED IMAGE ANAL, V42, P60, DOI 10.1016/j.media.2017.07.005
   Martins J, 2020, COMPUT METH PROG BIO, V192, DOI 10.1016/j.cmpb.2020.105341
   Nath Malaya Kumar, 2012, International Journal of Image, Graphics and Signal Processing, V4, P44, DOI 10.5815/ijigsp.2012.09.07
   Niepceron B, 2020, APPL ARTIF INTELL, V34, P866, DOI 10.1080/08839514.2020.1787678
   NVIDIA, Nvidia tensorrt
   NVIDIA Corp, 2021, CUDA Toolkit. Develop, Optimize and Deploy GPU-Accelerated Apps
   NVIDIA Corp, 2021, PG-08540-000_v7.2.3
   NVIDIA Corp, 2021, Jetson Nano 2GB Developer Kit
   NVIDIA Corp, 2021, Jetson Software
   NVIDIA Corp, 2021, NVIDIA cuDNN
   NVIDIA Corp, 2021, Jetson Linux
   NVIDIA Corp, 2021, Power Management for Jetson Nano and Jetson TX1 Devices
   Patel Shivangi C., 2018, 2018 2nd International Conference on Trends in Electronics and Informatics (ICOEI). Proceedings, P1071, DOI 10.1109/ICOEI.2018.8553707
   Peréz AD, 2020, PROC SPIE, V11330, DOI 10.1117/12.2547126
   Prabhu M.S., 2021, IEEE 9 INT C REL INF, P1, DOI DOI 10.1109/ICRITO51393.2021.9596380
   Rehman A, 2020, I C DEV ESYST ENG, P412, DOI 10.1109/DeSE51703.2020.9450750
   Ronneberger O, 2015, LECT NOTES COMPUT SC, V9351, P234, DOI 10.1007/978-3-319-24574-4_28
   Russakovsky O, 2015, INT J COMPUT VISION, V115, P211, DOI 10.1007/s11263-015-0816-y
   Sandler M, 2018, PROC CVPR IEEE, P4510, DOI 10.1109/CVPR.2018.00474
   Tolosana ES, 2021, AN SIST SANIT NAVAR, V44, P185, DOI 10.23938/ASSN.0945
   Sevastopolsky A., 2017, Pattern Recognition and Image Analysis, V27, P618, DOI 10.1134/S1054661817030269
   Shankaranarayana SM, 2017, LECT NOTES COMPUT SC, V10554, P168, DOI 10.1007/978-3-319-67561-9_19
   Simonyan K, 2015, Arxiv, DOI arXiv:1409.1556
   Sivaswamy J, 2014, I S BIOMED IMAGING, P53, DOI 10.1109/ISBI.2014.6867807
   Teikari P, 2019, THER ADV OPHTHALMOL, V11, DOI 10.1177/2515841419827172
   Washburn P.S., 2021, Mater. Today Proc., P1, DOI DOI 10.1016/J.MATPR.2021.03.335
   Weinreb RN, 2014, JAMA-J AM MED ASSOC, V311, P1901, DOI 10.1001/jama.2014.3192
   World Health Organization, 2021, WHO Policy on disability
   World Health Organization, 2006, WORLD HLTH REPORT 20
   World Health Organization (WHO), 2020, Achieve Universal Health Coverage in Ghana
   Zilly J, 2017, COMPUT MED IMAG GRAP, V55, P28, DOI 10.1016/j.compmedimag.2016.07.012
   Zulfira FZ, 2021, COMPUT BIOL MED, V139, DOI 10.1016/j.compbiomed.2021.104951
NR 59
TC 9
Z9 9
U1 5
U2 13
PU PERGAMON-ELSEVIER SCIENCE LTD
PI OXFORD
PA THE BOULEVARD, LANGFORD LANE, KIDLINGTON, OXFORD OX5 1GB, ENGLAND
SN 0952-1976
EI 1873-6769
J9 ENG APPL ARTIF INTEL
JI Eng. Appl. Artif. Intell.
PD JAN
PY 2024
VL 127
AR 107298
DI 10.1016/j.engappai.2023.107298
EA OCT 2023
PN B
PG 17
WC Automation & Control Systems; Computer Science, Artificial Intelligence;
   Engineering, Multidisciplinary; Engineering, Electrical & Electronic
WE Science Citation Index Expanded (SCI-EXPANDED)
SC Automation & Control Systems; Computer Science; Engineering
GA Y0UY9
UT WOS:001102518300001
OA Green Accepted
DA 2025-03-30
ER

PT J
AU Oguz, C
   Aydin, T
   Yaganoglu, M
AF Oguz, Cinare
   Aydin, Tolga
   Yaganoglu, Mete
TI A CNN-based hybrid model to detect glaucoma disease
SO MULTIMEDIA TOOLS AND APPLICATIONS
LA English
DT Article
DE Glaucoma; Deep learning; CNN; AdaBoost; ACRIMA; Hybrid models
ID NEURAL-NETWORK; CLASSIFIERS; DIAGNOSIS
AB Glaucoma is an eye disease caused by damage to the optic nerves and is a common cause of incurable blindness worldwide. If glaucoma is diagnosed early, vision loss can be prevented with regular exams and treatment. If diagnosed too late, the disease can cause severe damage to the optic nerve that cannot be reversed, leading to loss of central vision and blindness. Therefore, early diagnosis of the disease is critical. Most of the studies conducted in recent years have presented Deep Learning (DL) based architectures that use an automatic computerized system based on segmentation of hand-made features in fundus images. In this study, we seek to help experts detect glaucoma using a model that combines Deep Learning and Machine Learning using raw fundus images. Deep features are extracted using a new Convolutional Neural Networks (CNN) model. Deep features have been used in popular traditional Machine Learning methods (ML) for classification such as Adaboost, k Nearest Neighbor (kNN), Random Forest (RF), Multilayer Perceptron (MLP), Support Vector Machines (SVM), and Naive Bayes (NB). The performances of the hybrid models were evaluated using the ACRIMA dataset of 705 images. The dataset is reserved for 80% training and 20% testing data. Experimental results show that the hybrid model of CNN and Adaboost has the highest success rate with 92.96% accuracy, 93.75% F1 score and an AUC value of 0.928.
C1 [Oguz, Cinare; Aydin, Tolga; Yaganoglu, Mete] Ataturk Univ, Fac Engn, Dept Comp Engn, Erzurum, Turkiye.
C3 Ataturk University
RP Yaganoglu, M (corresponding author), Ataturk Univ, Fac Engn, Dept Comp Engn, Erzurum, Turkiye.
EM cinare.oguz.91@gmail.com; atolga@atauni.edu.tr; yaganoglu@atauni.edu.tr
RI Yaganoglu, Mete/AFX-8940-2022
CR Asaoka R, 2016, OPHTHALMOLOGY, V123, P1974, DOI 10.1016/j.ophtha.2016.05.029
   Bajwa MN, 2019, BMC MED INFORM DECIS, V19, DOI 10.1186/s12911-019-0842-8
   Breiman L., 2001, Machine Learning, V45, P5, DOI 10.1023/A:1010933404324
   Burgansky-Eliash Z, 2005, INVEST OPHTH VIS SCI, V46, P4147, DOI 10.1167/iovs.05-0366
   Chai YD, 2018, KNOWL-BASED SYST, V161, P147, DOI 10.1016/j.knosys.2018.07.043
   Chaudhuri BB, 2000, NEUROCOMPUTING, V34, P11, DOI 10.1016/S0925-2312(00)00305-2
   Chen XY, 2015, IEEE ENG MED BIO, P715, DOI 10.1109/EMBC.2015.7318462
   Davidson D, 2023, J AM COLL HEALTH, V71, P10, DOI 10.1080/07448481.2021.1876708
   Devalla SK, 2018, INVEST OPHTH VIS SCI, V59, P63, DOI 10.1167/iovs.17-22617
   Diaz-Pinto A, 2019, BIOMED ENG ONLINE, V18, DOI 10.1186/s12938-019-0649-y
   Freund Y., 1999, Journal of Japanese Society for Artificial Intelligence, V14, P771
   Gheisari S, 2021, SCI REP-UK, V11, DOI 10.1038/s41598-021-81554-4
   Hacisoftaoglu RE, 2020, PATTERN RECOGN LETT, V135, P409, DOI 10.1016/j.patrec.2020.04.009
   Hand DJ, 2001, INT STAT REV, V69, P385, DOI 10.2307/1403452
   Hearst MA, 1998, IEEE INTELL SYST APP, V13, P18, DOI 10.1109/5254.708428
   Jiang Y, 2004, LECT NOTES COMPUT SC, V3173, P356
   Juneja M, 2022, EXPERT SYST APPL, V201, DOI 10.1016/j.eswa.2022.117202
   Juneja M, 2022, COMPUT ELECTR ENG, V101, DOI 10.1016/j.compeleceng.2022.108009
   Koh V, 2018, PLOS ONE, V13, DOI 10.1371/journal.pone.0199134
   Krizhevsky A, 2017, COMMUN ACM, V60, P84, DOI 10.1145/3065386
   Padmanayana, 2022, MATER TODAY-PROC, V58, P212, DOI 10.1016/j.matpr.2022.01.466
   Patil N, 2021, MULTIMED TOOLS APPL, V80, P29481, DOI 10.1007/s11042-021-11087-5
   Raghavendra U, 2018, INFORM SCIENCES, V441, P41, DOI 10.1016/j.ins.2018.01.051
   Raja H, 2023, IETE J RES, V69, P7958, DOI 10.1080/03772063.2022.2043783
   Roccetti M, 2019, J BIG DATA-GER, V6, DOI 10.1186/s40537-019-0235-y
   Serte S, 2015, 2019 3 INT S MULTIDI, P1
   Shinoj VK, 2016, MED ENG PHYS, V38, P1383, DOI 10.1016/j.medengphy.2016.09.014
   Shoukat A., 2021, ARTIF INTELL, V1, P209, DOI DOI 10.1201/9781003097204-9
   Singh LK, 2021, INT J E-HEALTH MED C, V12, P32, DOI 10.4018/IJEHMC.20210701.oa3
   Strickland E, 2022, A NG UNBIGGEN AI IEE
   Sunija AP, 2022, BIOMED SIGNAL PROCES, V71, DOI 10.1016/j.bspc.2021.103192
   Zilly J, 2017, COMPUT MED IMAG GRAP, V55, P28, DOI 10.1016/j.compmedimag.2016.07.012
NR 32
TC 9
Z9 9
U1 2
U2 8
PU SPRINGER
PI DORDRECHT
PA VAN GODEWIJCKSTRAAT 30, 3311 GZ DORDRECHT, NETHERLANDS
SN 1380-7501
EI 1573-7721
J9 MULTIMED TOOLS APPL
JI Multimed. Tools Appl.
PD FEB
PY 2024
VL 83
IS 6
BP 17921
EP 17939
DI 10.1007/s11042-023-16129-8
EA JUL 2023
PG 19
WC Computer Science, Information Systems; Computer Science, Software
   Engineering; Computer Science, Theory & Methods; Engineering, Electrical
   & Electronic
WE Science Citation Index Expanded (SCI-EXPANDED)
SC Computer Science; Engineering
GA IX5S6
UT WOS:001031485100011
DA 2025-03-30
ER

PT J
AU Kim, JA
   Yoon, H
   Lee, D
   Kim, M
   Choi, J
   Lee, EJ
   Kim, TW
AF Kim, Ji-Ah
   Yoon, Hanbit
   Lee, Dayun
   Kim, MoonHyun
   Choi, JoonHee
   Lee, Eun Ji
   Kim, Tae-Woo
TI Development of a deep learning system to detect glaucoma using macular
   vertical optical coherence tomography scans of myopic eyes
SO SCIENTIFIC REPORTS
LA English
DT Article
ID VISUAL-FIELD ABNORMALITIES; OPEN-ANGLE GLAUCOMA; DIAGNOSTIC-ACCURACY;
   PREPERIMETRIC GLAUCOMA; SD-OCT; THICKNESS; CLASSIFICATION; ABILITY
AB Myopia is one of the risk factors for glaucoma, making accurate diagnosis of glaucoma in myopic eyes particularly important. However, diagnosis of glaucoma in myopic eyes is challenging due to the frequent associations of distorted optic disc and distorted parapapillary and macular structures. Macular vertical scan has been suggested as a useful tool to detect glaucomatous retinal nerve fiber layer loss even in highly myopic eyes. The present study was performed to develop and validate a deep learning (DL) system to detect glaucoma in myopic eyes using macular vertical optical coherence tomography (OCT) scans and compare its diagnostic power with that of circumpapillary OCT scans. The study included a training set of 1416 eyes, a validation set of 471 eyes, a test set of 471 eyes, and an external test set of 249 eyes. The ability to diagnose glaucoma in eyes with large myopic parapapillary atrophy was greater with the vertical than the circumpapillary OCT scans, with areas under the receiver operating characteristic curves of 0.976 and 0.914, respectively. These findings suggest that DL artificial intelligence based on macular vertical scans may be a promising tool for diagnosis of glaucoma in myopic eyes.
C1 [Kim, Ji-Ah] Ewha Womans Univ, Seoul Hosp, Dept Ophthalmol, Coll Med, Seoul, South Korea.
   [Yoon, Hanbit] Sungkyunkwan Univ, Dept Machine Learning & Comp Vis, Suwon, South Korea.
   [Lee, Dayun; Kim, MoonHyun] Sungkyunkwan Univ, Coll Comp & Informat, Dept Comp, Suwon, South Korea.
   [Kim, MoonHyun] Hippo T&C, Suwon, South Korea.
   [Choi, JoonHee] Samsung Semicond Inc, Suwon, South Korea.
   [Lee, Eun Ji; Kim, Tae-Woo] Seoul Natl Univ, Bundang Hosp, Dept Ophthalmol, Coll Med, 82 Gumi Ro,173 Beon Gil, Gyeonggi Do 23347, Seongnam, South Korea.
C3 Ewha Womans University; Sungkyunkwan University (SKKU); Sungkyunkwan
   University (SKKU); Seoul National University (SNU)
RP Kim, TW (corresponding author), Seoul Natl Univ, Bundang Hosp, Dept Ophthalmol, Coll Med, 82 Gumi Ro,173 Beon Gil, Gyeonggi Do 23347, Seongnam, South Korea.
EM twkim7@snu.ac.kr
RI Kim, Ji Hwan/JKJ-3785-2023; Kim, Jeong-ah/Q-2453-2016
FU Basic Science Research Program through the National Research Foundation
   of Korea (NRF) - Ministry of Education [NRF-2021R1I1A1A01056053]
FX AcknowledgementsThis work was supported by Basic Science Research
   Program through the National Research Foundation of Korea (NRF) funded
   by the Ministry of Education (NRF-2021R1I1A1A01056053). The funder had
   no role in the design or conduct of this research.
CR Akashi A, 2015, INVEST OPHTH VIS SCI, V56, P6573, DOI 10.1167/iovs.15-17635
   Alamouti B, 2003, BRIT J OPHTHALMOL, V87, P899, DOI 10.1136/bjo.87.7.899
   Asaoka R, 2016, OPHTHALMOLOGY, V123, P1974, DOI 10.1016/j.ophtha.2016.05.029
   Atchison DA, 2004, INVEST OPHTH VIS SCI, V45, P3380, DOI 10.1167/iovs.04-0292
   Chang RT, 2013, CURR OPIN OPHTHALMOL, V24, P96, DOI 10.1097/ICU.0b013e32835cef31
   DELONG ER, 1988, BIOMETRICS, V44, P837, DOI 10.2307/2531595
   He KM, 2016, PROC CVPR IEEE, P770, DOI 10.1109/CVPR.2016.90
   Holden BA, 2016, OPHTHALMOLOGY, V123, P1036, DOI 10.1016/j.ophtha.2016.01.006
   Hsu CH, 2015, CURR OPIN OPHTHALMOL, V26, P90, DOI 10.1097/ICU.0000000000000124
   Huang G, 2017, PROC CVPR IEEE, P2261, DOI 10.1109/CVPR.2017.243
   Keltner JL, 2003, ARCH OPHTHALMOL-CHIC, V121, P643, DOI 10.1001/archopht.121.5.643
   Kim KE, 2020, J CLIN MED, V9, DOI 10.3390/jcm9072167
   Kim TW, 2012, OPHTHALMOLOGY, V119, P21, DOI 10.1016/j.ophtha.2011.07.051
   Kim YW, 2020, AM J OPHTHALMOL, V218, P182, DOI 10.1016/j.ajo.2020.05.032
   Kim YW, 2018, INVEST OPHTH VIS SCI, V59, P3655, DOI 10.1167/iovs.18-24283
   Kim YK, 2016, INVEST OPHTH VIS SCI, V57, P5856, DOI 10.1167/iovs.16-20116
   Kim YJ, 2021, SCI REP-UK, V11, DOI 10.1038/s41598-021-01661-0
   Kingma DP, 2014, PREPRINT
   Kobayashi H, 2002, BRIT J OPHTHALMOL, V86, P1269, DOI 10.1136/bjo.86.11.1269
   Leung CKS, 2006, INVEST OPHTH VIS SCI, V47, P5171, DOI 10.1167/iovs.06-0545
   Li D, 2020, OPHTHALMOLOGY, V127, P357, DOI 10.1016/j.ophtha.2019.09.019
   Li ZX, 2018, OPHTHALMOLOGY, V125, P1199, DOI 10.1016/j.ophtha.2018.01.023
   Lin FB, 2022, OPHTHALMOLOGY, V129, P803, DOI 10.1016/j.ophtha.2022.03.001
   Malik R, 2016, OPHTHALMOLOGY, V123, P1181, DOI 10.1016/j.ophtha.2016.01.052
   Mitchell P, 1999, OPHTHALMOLOGY, V106, P2010, DOI 10.1016/S0161-6420(99)90416-5
   Morgan IG, 2018, PROG RETIN EYE RES, V62, P134, DOI 10.1016/j.preteyeres.2017.09.004
   Nakano N, 2013, AM J OPHTHALMOL, V156, P511, DOI 10.1016/j.ajo.2013.04.028
   Nakano N, 2011, OPHTHALMOLOGY, V118, P2414, DOI 10.1016/j.ophtha.2011.06.015
   Nakazawa M, 2008, ACTA OPHTHALMOL, V86, P626, DOI 10.1111/j.1600-0420.2007.01139.x
   Olson RS, 2019, SPRING SER CHALLENGE, P151, DOI 10.1007/978-3-030-05318-5_8
   Olson RS, 2016, GECCO'16: PROCEEDINGS OF THE 2016 GENETIC AND EVOLUTIONARY COMPUTATION CONFERENCE, P485, DOI 10.1145/2908812.2908918
   Resnikoff S, 2004, B WORLD HEALTH ORGAN, V82, P844
   Seo SJ, 2016, J OPHTHALMOL, V2016, DOI 10.1155/2016/1690256
   Shibata N, 2018, SCI REP-UK, V8, DOI 10.1038/s41598-018-33013-w
   Shoji T, 2012, GRAEF ARCH CLIN EXP, V250, P1843, DOI 10.1007/s00417-012-1994-8
   Shorten C, 2019, J BIG DATA-GER, V6, DOI 10.1186/s40537-019-0197-0
   Simonyan K, 2015, Arxiv, DOI arXiv:1409.1556
   Suzuki Y, 2006, OPHTHALMOLOGY, V113, P1613, DOI 10.1016/j.ophtha.2006.03.059
   Tan MX, 2019, PR MACH LEARN RES, V97
   Thompson AC, 2020, TRANSL VIS SCI TECHN, V9, DOI 10.1167/tvst.9.2.42
   Thompson AC, 2020, JAMA OPHTHALMOL, V138, P333, DOI 10.1001/jamaophthalmol.2019.5983
   Xu LA, 2007, OPHTHALMOLOGY, V114, P216, DOI 10.1016/j.ophtha.2006.06.050
NR 42
TC 9
Z9 9
U1 0
U2 1
PU NATURE PORTFOLIO
PI BERLIN
PA HEIDELBERGER PLATZ 3, BERLIN, 14197, GERMANY
SN 2045-2322
J9 SCI REP-UK
JI Sci Rep
PD MAY 17
PY 2023
VL 13
IS 1
AR 8040
DI 10.1038/s41598-023-34794-5
PG 10
WC Multidisciplinary Sciences
WE Science Citation Index Expanded (SCI-EXPANDED)
SC Science & Technology - Other Topics
GA H3VG6
UT WOS:000995271600051
PM 37198215
OA gold, Green Published
DA 2025-03-30
ER

PT J
AU Sonti, K
   Dhuli, R
AF Sonti, Kamesh
   Dhuli, Ravindra
TI A new convolution neural network model "KR-NET"for retinal fundus
   glaucoma classification
SO OPTIK
LA English
DT Article
DE Glaucoma; Convolution neural networks; Region of interest; Variable mode
   decomposition
ID DIAGNOSIS
AB In recent years, deep learning is an emerging trend with potential applications in ophthalmol-ogy. Glaucoma is one ophthalmic disease where early detection is required to avoid vision loss. In the context of deep learning, convolution neural networks (CNN) are preferred for glaucoma classification because they can extract the highly discriminate features effectively from raw pixel intensities. In our approach, the region-of-interest (ROI) can be segmented from the fundus images using variable mode decomposition (VMD) by splitting the coefficients into 5 recurrence decays and upgrading the normal recurrence ranges. This approach will improve the possibility of identifying even poorly differentiated exudates. Later, a 26-layer CNN which involves six convolution layers, four pooling layers, and one fully connected layer that is designed and trained to extract distinctive features from the selective ROI and classified using the softmax layer. Data augmentation technique is employed in our model to enhance the size of dataset and the model is validated using 10-fold cross validation (CV) and 70:30 split ratio approach, and evaluated the performance metrics for different values of batch size, and initial learning rate. The proposed model is verified on a set of balanced and unbalanced public datasets (Drishti-GS1, RIM-ONE and ACRIMA) and the significant accuracy values of the results can be obtained as 90.32% for Drishti-GS1, 90.51% for RIM-ONE, and 96.70% for ACRIMA datasets. To verify the robustness of the model, the proposed model is also validated on two other datasets: (i) a private dataset, and (ii) a huge challenge dataset Refuge. The proposed model given satisfactory results when implemented on these two datasets and the significant accuracy values of the results can be obtained as 88.89% for the private dataset, and 89.17% for Refuge datasetThe obtained results and evaluated performance metrics show that our proposed model classifies the retinal fundus images effectively.
C1 [Sonti, Kamesh; Dhuli, Ravindra] VIT AP Univ, Sch Elect Engn, Amaravati 522237, Andhra Pradesh, India.
C3 VIT-AP University
RP Dhuli, R (corresponding author), VIT AP Univ, Sch Elect Engn, Amaravati 522237, Andhra Pradesh, India.
EM kamesh.sonti@gmail.com; ravindra.d@vitap.ac.in
RI SONTI, KAMESH/ADR-3010-2022
OI SONTI, KAMESH/0000-0001-7188-7372
CR Al-Gburi ZDS, 2022, OPTIK, V271, DOI 10.1016/j.ijleo.2022.170103
   An GZ, 2019, J HEALTHC ENG, V2019, DOI 10.1155/2019/4061313
   Bengio Yoshua, 2012, Neural Networks: Tricks of the Trade. Second Edition: LNCS 7700, P437, DOI 10.1007/978-3-642-35289-8_26
   Carvalho NRD, 2021, NEUROCOMPUTING, V438, P72, DOI 10.1016/j.neucom.2020.07.146
   Chakravarty A, 2016, I S BIOMED IMAGING, P689, DOI 10.1109/ISBI.2016.7493360
   Claro M, 2019, J VIS COMMUN IMAGE R, V64, DOI 10.1016/j.jvcir.2019.102597
   Diaz-Pinto A, 2019, BIOMED ENG ONLINE, V18, DOI 10.1186/s12938-019-0649-y
   Elangovan P, 2022, INT J IMAG SYST TECH, V32, P2034, DOI 10.1002/ima.22761
   Elangovan P, 2021, INT J IMAG SYST TECH, V31, P955, DOI 10.1002/ima.22494
   Fujita H, 2008, COMPUT METH PROG BIO, V92, P238, DOI 10.1016/j.cmpb.2008.04.003
   Fumero F, 2011, COMP MED SY
   Giardini ME, 2014, IEEE ENG MED BIO, P2177, DOI 10.1109/EMBC.2014.6944049
   Gómez-Valverde JJ, 2019, BIOMED OPT EXPRESS, V10, P892, DOI 10.1364/BOE.10.000892
   Gour N, 2020, PATTERN RECOGN LETT, V137, P3, DOI 10.1016/j.patrec.2019.04.004
   Grewal PS, 2018, CAN J OPHTHALMOL, V53, P309, DOI 10.1016/j.jcjo.2018.04.019
   Ide H, 2017, IEEE IJCNN, P2684, DOI 10.1109/IJCNN.2017.7966185
   Ioffe Sergey, 2015, P MACHINE LEARNING R, V37, P448, DOI DOI 10.48550/ARXIV.1502.03167
   Kingma DP, 2014, ADV NEUR IN, V27
   Krizhevsky A, 2017, COMMUN ACM, V60, P84, DOI 10.1145/3065386
   Li ZX, 2018, OPHTHALMOLOGY, V125, P1199, DOI 10.1016/j.ophtha.2018.01.023
   Liang SYW, 2009, SURV OPHTHALMOL, V54, P450, DOI 10.1016/j.survophthal.2009.04.006
   Liu Hao, 2020, TOOLS APPL, P1
   Maheshwari S, 2017, IEEE J BIOMED HEALTH, V21, P803, DOI 10.1109/JBHI.2016.2544961
   Nawaldgi S, 2022, BIOMED SIGNAL PROCES, V77, DOI 10.1016/j.bspc.2022.103875
   Orlando JI, 2020, MED IMAGE ANAL, V59, DOI 10.1016/j.media.2019.101570
   Patel RK, 2023, INT J IMAG SYST TECH, V33, P246, DOI 10.1002/ima.22797
   Prabhakar B, 2021, COMPUT MED IMAG GRAP, V87, DOI 10.1016/j.compmedimag.2020.101818
   Radiuk Pavlo M., 2014, INFORM TECHNOL MANAG, V20, P20
   Ruder S, 2017, Arxiv, DOI [arXiv:1609.04747, DOI 10.48550/ARXIV.1609.04747]
   Shin HC, 2016, IEEE T MED IMAGING, V35, P1285, DOI 10.1109/TMI.2016.2528162
   Shorten C, 2019, J BIG DATA-GER, V6, DOI 10.1186/s40537-019-0197-0
   Shyamalee T, 2022, MACH INTELL RES, V19, P563, DOI 10.1007/s11633-022-1354-z
   Shyamalee T, 2022, 2022 INTERNATIONAL CONFERENCE ON DECISION AID SCIENCES AND APPLICATIONS (DASA), P6, DOI 10.1109/DASA54658.2022.9765303
   Shyamalee Thisara, 2022, 2022 2 INT C ADV RES, P200
   Simonyan K, 2015, Arxiv, DOI arXiv:1409.1556
   Sivaswamy J, 2014, I S BIOMED IMAGING, P53, DOI 10.1109/ISBI.2014.6867807
   Sonti K, 2022, BIOMED SIGNAL PROCES, V73, DOI 10.1016/j.bspc.2021.103473
   Sreejini KS, 2019, ENG SCI TECHNOL, V22, P777, DOI 10.1016/j.jestch.2019.02.002
   Tayal A., 2021, Multimedia Systems, P1
   Vijayalakshmi D, 2021, CIRC SYST SIGNAL PR, V40, P3929, DOI 10.1007/s00034-021-01655-3
   Zou Beiji, 2019, BMC Bioinformatics, V20, P1
NR 41
TC 9
Z9 9
U1 0
U2 5
PU ELSEVIER GMBH
PI MUNICH
PA HACKERBRUCKE 6, 80335 MUNICH, GERMANY
SN 0030-4026
EI 1618-1336
J9 OPTIK
JI Optik
PD JUL
PY 2023
VL 283
AR 170861
DI 10.1016/j.ijleo.2023.170861
EA APR 2023
PG 15
WC Optics
WE Science Citation Index Expanded (SCI-EXPANDED)
SC Optics
GA G3ZV6
UT WOS:000988586200001
DA 2025-03-30
ER

PT J
AU Dinç, B
   Kaya, Y
AF Dinc, Baris
   Kaya, Yasin
TI A Novel Hybrid Optic Disc Detection and Fovea Localization Method
   Integrating Region-Based Convnet and Mathematical Approach
SO WIRELESS PERSONAL COMMUNICATIONS
LA English
DT Article
DE Image processing; Optic disc detection; Fovea localization; Faster
   R-CNN; Fundus image; Convolutional neural network
ID RETINAL IMAGES; FUNDUS IMAGES; SEGMENTATION; EXTRACTION; VESSELS
AB Optic disc (OD), fovea, and blood vessels are major anatomical structures in a fundus image. In retinal image processing, automated detection of structural parts is crucial in analyzing image patterns and abnormalities caused by eye diseases such as glaucoma, macular edema, and diabetic retinopathy. This paper presents a robust and efficient OD detection and fovea localization method integrating region-based deep convolutional neural networks and a mathematical approach. The proposed model consists of two stages: In the first stage, we generated multiple OD region proposals and then detected the OD based on the boundary box with the highest score using Faster R-CNN. In the second stage, we calculated the localization of the fovea employing a mathematical model considering the coordinates of the predicted OD region. We used four publically available fundus image databases, ORIGA-light, DRIVE, DIARET-DB1, and MESSIDOR, to evaluate our model. The proposed hybrid model was trained with 70% images of the ORIGA-light database and tested on 30% images of ORIGA-light and all images of the other databases. To show the robustness of the model, all databases were divided into two parts, as normal and diseased samples. The presented model achieved a reliable and flexible performance in detecting the OD, with overall IoU results of 88.5, 75.5, 84.4, and 86.8% on ORIGA-light, DRIVE, DIARET-DB1, and MESSIDOR databases, respectively. Moreover, the average fovea localization results in terms of IoU were 58.1, 66.1, 71, and 73.2% on ORIGA-light, DRIVE, DIARET-DB1, and MESSIDOR databases, respectively. The experimental tests demonstrate that the proposed approach achieves promising results for both normal and diseased images.
C1 [Dinc, Baris; Kaya, Yasin] Adana Alparslan Turkes Sci & Technol Univ, Dept Comp Engn, TR-01250 Adana, Turkiye.
C3 Adana Alparslan Turkes Science & Technology University
RP Kaya, Y (corresponding author), Adana Alparslan Turkes Sci & Technol Univ, Dept Comp Engn, TR-01250 Adana, Turkiye.
EM bdinc@atu.edu.tr; ykaya@atu.edu.tr
RI KAYA, Yasin/E-8858-2018
OI KAYA, Yasin/0000-0002-9074-0189
CR Abdullah AS, 2018, MED BIOL ENG COMPUT, V56, P2015, DOI 10.1007/s11517-018-1840-1
   Abed S, 2016, APPL SOFT COMPUT, V49, P146, DOI 10.1016/j.asoc.2016.08.015
   Al-antari MA, 2020, COMPUT METH PROG BIO, V196, DOI 10.1016/j.cmpb.2020.105584
   Al-antari MA, 2020, ADV EXP MED BIOL, V1213, P59, DOI 10.1007/978-3-030-33128-3_4
   Al-Bander B, 2018, BIOMED SIGNAL PROCES, V40, P91, DOI 10.1016/j.bspc.2017.09.008
   Bajwa MN, 2019, BMC MED INFORM DECIS, V19, DOI 10.1186/s12911-019-0842-8
   Basit A, 2015, APPL OPTICS, V54, P3440, DOI 10.1364/AO.54.003440
   Bengani S, 2021, MULTIMED TOOLS APPL, V80, P3443, DOI 10.1007/s11042-020-09778-6
   Decencière E, 2014, IMAGE ANAL STEREOL, V33, P231, DOI 10.5566/ias.1155
   Foracchia M, 2004, IEEE T MED IMAGING, V23, P1189, DOI 10.1109/TMI.2004.829331
   GeethaRamani R, 2018, COMPUT METH PROG BIO, V160, P153, DOI 10.1016/j.cmpb.2018.03.020
   Guo XX, 2020, IEEE J BIOMED HEALTH, V24, P2315, DOI 10.1109/JBHI.2020.2971593
   Hoover A, 2003, IEEE T MED IMAGING, V22, P951, DOI 10.1109/TMI.2003.815900
   Huang CX, 2021, NEUROCOMPUTING, V452, P521, DOI 10.1016/j.neucom.2020.07.145
   Huang YJ, 2020, BIOMED SIGNAL PROCES, V60, DOI 10.1016/j.bspc.2020.101939
   Kalviainen RVJPH, 2007, Medical image understanding and analysis, V2007, P61, DOI DOI 10.5244/C.21.15
   Kaya Y, 2020, MULTIMED TOOLS APPL, V79, P23387, DOI 10.1007/s11042-020-09080-5
   Kumar ES, 2021, J AMB INTEL HUM COMP, DOI 10.1007/s12652-021-02977-5
   Lu SJ, 2011, IEEE T MED IMAGING, V30, P2126, DOI 10.1109/TMI.2011.2164261
   Mateen M, 2019, SYMMETRY-BASEL, V11, DOI 10.3390/sym11010001
   Nayak J., 2009, Journal of Medical Engineering & Technology, V33, P119, DOI 10.1080/03091900701349602
   Niemeijer M, 2007, IEEE T MED IMAGING, V26, P116, DOI 10.1109/TMI.2006.885336
   Pallawala PMDS, 2004, LECT NOTES COMPUT SC, V3022, P139
   Pereira C, 2013, MED BIOL ENG COMPUT, V51, P295, DOI 10.1007/s11517-012-0994-5
   Rahebi J, 2016, MED BIOL ENG COMPUT, V54, P453, DOI 10.1007/s11517-015-1330-7
   Ren SQ, 2015, ADV NEUR IN, V28, DOI 10.1109/TPAMI.2016.2577031
   Sevastopolsky A., 2017, Pattern Recognition and Image Analysis, V27, P618, DOI 10.1134/S1054661817030269
   Simonyan K, 2015, Arxiv, DOI arXiv:1409.1556
   Sinthanayothin C, 1999, BRIT J OPHTHALMOL, V83, P902, DOI 10.1136/bjo.83.8.902
   Staal J, 2004, IEEE T MED IMAGING, V23, P501, DOI 10.1109/TMI.2004.825627
   Stapor K, 2004, LECT NOTES COMPUT SC, V3039, P41
   Walter T., 2001, ISMDA, P282
   Wilkinson CP, 2003, OPHTHALMOLOGY, V110, P1677, DOI 10.1016/S0161-6420(03)00475-5
   Xu PY, 2017, LECT NOTES COMPUT SC, V10554, P134, DOI 10.1007/978-3-319-67561-9_15
   Youssif AAHAR, 2008, IEEE T MED IMAGING, V27, P11, DOI 10.1109/TMI.2007.900326
   Yu S, 2019, COMPUT MED IMAG GRAP, V74, P61, DOI 10.1016/j.compmedimag.2019.02.005
   Zago GT, 2020, COMPUT BIOL MED, V116, DOI 10.1016/j.compbiomed.2019.103537
   Zeiler MD, 2014, LECT NOTES COMPUT SC, V8689, P818, DOI 10.1007/978-3-319-10590-1_53
   Zhang Z, 2010, IEEE ENG MED BIO, P3065, DOI 10.1109/IEMBS.2010.5626137
NR 39
TC 9
Z9 9
U1 0
U2 4
PU SPRINGER
PI NEW YORK
PA ONE NEW YORK PLAZA, SUITE 4600, NEW YORK, NY, UNITED STATES
SN 0929-6212
EI 1572-834X
J9 WIRELESS PERS COMMUN
JI Wirel. Pers. Commun.
PD APR
PY 2023
VL 129
IS 4
BP 2727
EP 2748
DI 10.1007/s11277-023-10255-0
EA MAR 2023
PG 22
WC Telecommunications
WE Science Citation Index Expanded (SCI-EXPANDED)
SC Telecommunications
GA C2TT2
UT WOS:000950417800011
DA 2025-03-30
ER

PT J
AU Zhou, W
   Ji, JH
   Jiang, Y
   Wang, J
   Qi, Q
   Yi, YG
AF Zhou, Wei
   Ji, Jianhang
   Jiang, Yan
   Wang, Jing
   Qi, Qi
   Yi, Yugen
TI EARDS: EfficientNet and attention-based residual depth-wise separable
   convolution for joint OD and OC segmentation
SO FRONTIERS IN NEUROSCIENCE
LA English
DT Article
DE glaucoma; joint optic disc and cup segmentation; EfficientNet;
   attention; residual depth-wise separable convolution
ID OPTIC DISC; CUP SEGMENTATION; FUNDUS IMAGES; FEATURE-EXTRACTION;
   GLAUCOMA; NETWORK; MODEL
AB Background: Glaucoma is the leading cause of irreversible vision loss. Accurate Optic Disc (OD) and Optic Cup (OC) segmentation is beneficial for glaucoma diagnosis. In recent years, deep learning has achieved remarkable performance in OD and OC segmentation. However, OC segmentation is more challenging than OD segmentation due to its large shape variability and cryptic boundaries that leads to performance degradation when applying the deep learning models to segment OC. Moreover, the OD and OC are segmented independently, or pre-requirement is necessary to extract the OD centered region with pre-processing procedures.
   Methods: In this paper, we suggest a one-stage network named EfficientNet and Attention-based Residual Depth-wise Separable Convolution (EARDS) for joint OD and OC segmentation. In EARDS, EfficientNet-b0 is regarded as an encoder to capture more effective boundary representations. To suppress irrelevant regions and highlight features of fine OD and OC regions, Attention Gate (AG) is incorporated into the skip connection. Also, Residual Depth-wise Separable Convolution (RDSC) block is developed to improve the segmentation performance and computational efficiency. Further, a novel decoder network is proposed by combining AG, RDSC block and Batch Normalization (BN) layer, which is utilized to eliminate the vanishing gradient problem and accelerate the convergence speed. Finally, the focal loss and dice loss as a weighted combination is designed to guide the network for accurate OD and OC segmentation.
   Results and discussion: Extensive experimental results on the Drishti-GS and REFUGE datasets indicate that the proposed EARDS outperforms the state-of-the-art approaches. The code is available athttps://github.com/M4cheal/EARDS.
C1 [Zhou, Wei; Ji, Jianhang] Shenyang Aerosp Univ, Coll Comp Sci, Shenyang, Peoples R China.
   [Jiang, Yan; Yi, Yugen] Jiangxi Normal Univ, Sch Software, Nanchang, Peoples R China.
   [Wang, Jing] Shenyang Aier Excellence Eye Hosp Co Ltd, Shenyang, Peoples R China.
   [Qi, Qi] Party Sch Liaoning Prov Party Comm, Shenyang, Peoples R China.
C3 Shenyang Aerospace University; Jiangxi Normal University
RP Yi, YG (corresponding author), Jiangxi Normal Univ, Sch Software, Nanchang, Peoples R China.
EM yiyg510@jxnu.edu.cn
FU National Natural Science Foundation of China [62062040, 62102270,
   62041702]; Outstanding Youth Project of Jiangxi Natural Science
   Foundation [20212ACB212003]; Jiangxi Province Key Subject Academic and
   Technical Leader Funding Project [20212BCJ23017]; d Natural Science
   Foundation of Hunan Province of China [2021JJ40003]
FX This work was supported in part by grants from the National Natural
   Science Foundation of China (Nos. 62062040, 62102270, and 62041702), the
   Outstanding Youth Project of Jiangxi Natural Science Foundation (No.
   20212ACB212003), the Jiangxi Province Key Subject Academic and Technical
   Leader Funding Project (No. 20212BCJ23017), and Natural Science
   Foundation of Hunan Province of China (2021JJ40003).
CR Al-Bander B, 2018, SYMMETRY-BASEL, V10, DOI 10.3390/sym10040087
   Almubarak H, 2020, APPL SCI-BASEL, V10, DOI 10.3390/app10113833
   Aquino A, 2010, IEEE T MED IMAGING, V29, P1860, DOI 10.1109/TMI.2010.2053042
   Cheng J, 2013, IEEE T MED IMAGING, V32, P1019, DOI 10.1109/TMI.2013.2247770
   Cheng J, 2011, IEEE ENG MED BIO, P6224, DOI 10.1109/IEMBS.2011.6091537
   Chollet F, 2017, PROC CVPR IEEE, P1800, DOI 10.1109/CVPR.2017.195
   Cicek Ozgun, 2016, Medical Image Computing and Computer-Assisted Intervention - MICCAI 2016. 19th International Conference. Proceedings: LNCS 9901, P424, DOI 10.1007/978-3-319-46723-8_49
   Dai BS, 2017, PATTERN RECOGN, V64, P226, DOI 10.1016/j.patcog.2016.11.017
   Fernandez-Granero MA, 2017, J HEALTHC ENG, V2017, DOI 10.1155/2017/5953621
   Fu HZ, 2018, IEEE T MED IMAGING, V37, P1597, DOI 10.1109/TMI.2018.2791488
   Giangiacomo A., 2009, EPIDEMIOLOGY GLAUCOM, P13, DOI [10.1007/978-3-540-69475-5_2, DOI 10.1007/978-3-540-69475-5_2]
   Gu ZW, 2019, IEEE T MED IMAGING, V38, P2281, DOI 10.1109/TMI.2019.2903562
   He KM, 2016, PROC CVPR IEEE, P770, DOI 10.1109/CVPR.2016.90
   Hervella AS, 2022, APPL SOFT COMPUT, V116, DOI 10.1016/j.asoc.2021.108347
   Hervella AS, 2020, INT CONF ACOUST SPEE, P961, DOI [10.1109/ICASSP40776.2020.9053551, 10.1109/icassp40776.2020.9053551]
   Hoover A, 2003, IEEE T MED IMAGING, V22, P951, DOI 10.1109/TMI.2003.815900
   Jiang Y, 2019, IEEE ACCESS, V7, P64483, DOI 10.1109/ACCESS.2019.2917508
   Kadambi S, 2020, INT J COMPUT ASS RAD, V15, P1205, DOI 10.1007/s11548-020-02144-9
   Kim J, 2019, COMP MED SY, P489, DOI 10.1109/CBMS.2019.00100
   Krizhevsky A, 2017, COMMUN ACM, V60, P84, DOI 10.1145/3065386
   Lalonde M, 2001, IEEE T MED IMAGING, V20, P1193, DOI 10.1109/42.963823
   Li G, 2020, AAAI CONF ARTIF INTE, V34, P751
   Li L, 2019, PROC CVPR IEEE, P10563, DOI 10.1109/CVPR.2019.01082
   Lin Tsung-Yi, 2020, IEEE Trans Pattern Anal Mach Intell, V42, P318, DOI 10.1109/TPAMI.2018.2858826
   Liu P, 2019, LECT NOTES COMPUT SC, V11768, P521, DOI 10.1007/978-3-030-32254-0_58
   Long J, 2015, PROC CVPR IEEE, P3431, DOI 10.1109/CVPR.2015.7298965
   Mahfouz AE, 2010, IEEE T IMAGE PROCESS, V19, P3285, DOI 10.1109/TIP.2010.2052280
   Maninis Kevis-Kokitsi, 2016, Medical Image Computing and Computer-Assisted Intervention - MICCAI 2016. 19th International Conference. Proceedings: LNCS 9901, P140, DOI 10.1007/978-3-319-46723-8_17
   Mary MCVS, 2016, IEEE ACCESS, V4, P4327, DOI 10.1109/ACCESS.2016.2596761
   Milletari F, 2016, INT CONF 3D VISION, P565, DOI 10.1109/3DV.2016.79
   Morales S, 2013, IEEE T MED IMAGING, V32, P786, DOI 10.1109/TMI.2013.2238244
   Oktay O, 2018, Arxiv, DOI [arXiv:1804.03999, 10.48550/arXiv.1804.03999]
   Orlando JI, 2020, MED IMAGE ANAL, V59, DOI 10.1016/j.media.2019.101570
   Pachade S, 2021, MED IMAGE ANAL, V74, DOI 10.1016/j.media.2021.102253
   Ronneberger O, 2015, LECT NOTES COMPUT SC, V9351, P234, DOI 10.1007/978-3-319-24574-4_28
   Sandler M, 2018, PROC CVPR IEEE, P4510, DOI 10.1109/CVPR.2018.00474
   Sevastopolsky A., 2017, Pattern Recognition and Image Analysis, V27, P618, DOI 10.1134/S1054661817030269
   Sevastopolsky A, 2019, PROC SPIE, V10949, DOI 10.1117/12.2511572
   Shah S, 2019, I S BIOMED IMAGING, P578, DOI [10.1109/isbi.2019.8759171, 10.1109/ISBI.2019.8759171]
   Sivaswamy J, 2014, I S BIOMED IMAGING, P53, DOI 10.1109/ISBI.2014.6867807
   Soorya M, 2019, J MED SYST, V43, DOI 10.1007/s10916-019-1260-2
   Sun GM, 2023, NEURAL COMPUT APPL, V35, P16129, DOI 10.1007/s00521-021-06554-x
   Tan MX, 2019, PR MACH LEARN RES, V97
   Tham YC, 2014, OPHTHALMOLOGY, V121, P2081, DOI 10.1016/j.ophtha.2014.05.013
   Wang SJ, 2019, IEEE T MED IMAGING, V38, P2485, DOI 10.1109/TMI.2019.2899910
   Weinreb RN, 2014, JAMA-J AM MED ASSOC, V311, P1901, DOI 10.1001/jama.2014.3192
   Welfer D, 2010, COMPUT BIOL MED, V40, P124, DOI 10.1016/j.compbiomed.2009.11.009
   Wong DWK, 2008, IEEE ENG MED BIO, P2266, DOI 10.1109/IEMBS.2008.4649648
   Xu J, 2007, PATTERN RECOGN, V40, P2063, DOI 10.1016/j.patcog.2006.10.015
   Yin PS, 2019, LECT NOTES COMPUT SC, V11764, P129, DOI 10.1007/978-3-030-32239-7_15
   Yu S, 2019, COMPUT MED IMAG GRAP, V74, P61, DOI 10.1016/j.compmedimag.2019.02.005
   Zhu XL, 2008, IEEE ENG MED BIO, P3546, DOI 10.1109/IEMBS.2008.4649971
   Zilly J, 2017, COMPUT MED IMAG GRAP, V55, P28, DOI 10.1016/j.compmedimag.2016.07.012
NR 53
TC 9
Z9 10
U1 7
U2 33
PU FRONTIERS MEDIA SA
PI LAUSANNE
PA AVENUE DU TRIBUNAL FEDERAL 34, LAUSANNE, CH-1015, SWITZERLAND
EI 1662-453X
J9 FRONT NEUROSCI-SWITZ
JI Front. Neurosci.
PD MAR 9
PY 2023
VL 17
AR 1139181
DI 10.3389/fnins.2023.1139181
PG 15
WC Neurosciences
WE Science Citation Index Expanded (SCI-EXPANDED)
SC Neurosciences & Neurology
GA A8AL4
UT WOS:000957290000001
PM 36968487
OA gold, Green Published
DA 2025-03-30
ER

PT J
AU Yuan, M
   Liu, ZD
   Wu, XT
   Gou, HY
   Zhang, YG
   Ning, X
   Li, WJ
   Yao, ZH
   Wang, YJ
   Pei, WH
   Chen, HD
AF Yuan, Miao
   Liu, Zhiduo
   Wu, Xiaoting
   Gou, Haoyang
   Zhang, Yugui
   Ning, Xin
   Li, Weijun
   Yao, Zhaohui
   Wang, Yijun
   Pei, Weihua
   Chen, Hongda
TI High-sensitive microfluidic contact lens sensor for intraocular pressure
   visualized monitoring
SO SENSORS AND ACTUATORS A-PHYSICAL
LA English
DT Article
DE Microfluidic contact lens sensor; Intraocular pressure sensor; Glaucoma;
   Wearable sensor
ID GLAUCOMA PROGRESSION; POISSONS RATIO; FLUCTUATION; THICKNESS
AB Intraocular pressure (IOP) is the primary pathogenic indicator of glaucoma. Real-time IOP monitoring is significant for preventing, diagnosing, and treating glaucoma. Compared with contact lens sensors based on electronic components and photonic crystals, microfluidic contact lens sensors have the merits of good flexibility, straightforward IOP reading, and low cost. We report a high-sensitivity microfluidic contact lens sensor for direct IOP visual reading based on the bilateral wall structure. The bilateral wall structure substantially enhances the sensitivity and the linearity of the sensor. The dyed fish oil with good hydrophilicity, low viscosity, and almost non-volatile is selected as the liquid indicator. An automatic image processing program is designed to obtain the displacement of the liquid interface. The sensor exhibits a high sensitivity of 660 mu m/mmHg and a linear regression coefficient of 0.999 in the operating range of 10-30 mmHg. The sensor steadily responds to IOP changes after 24 h of the static test and maintains high synchronization with pressure in multiple cycles at a pressure change rate of 3 mmHg/s. With high sensitivity, linearity, and sufficient flexibility, the sensor holds excellent potential for clinic application of IOP monitoring.
C1 [Yuan, Miao; Wang, Yijun; Pei, Weihua; Chen, Hongda] Chinese Acad Sci, Inst Semicond, State Key Lab Integrated Optoelect, Beijing 10083, Peoples R China.
   [Yuan, Miao; Zhang, Yugui; Ning, Xin; Li, Weijun; Wang, Yijun; Pei, Weihua; Chen, Hongda] Univ Chinese Acad Sci, Inst Semicond, Beijing 10049, Peoples R China.
   [Liu, Zhiduo] Beijing Inst Technol, Ctr Quantum Phys, Sch Phys, Key Lab Adv Optoelect Quantum Architecture & Measu, Beijing 100081, Peoples R China.
   [Liu, Zhiduo] Beijing Inst Technol, Sch Phys, Beijing Key Lab Nanophoton & Ultrafine Optoelect S, Beijing 100081, Peoples R China.
   [Wu, Xiaoting] Shanxi Normal Univ, Sch Phys & Informat Engn, Taiyuan 030031, Peoples R China.
   [Gou, Haoyang; Yao, Zhaohui] Univ Chinese Acad Sci, Sch Engn Sci, Beijing 101408, Peoples R China.
   [Zhang, Yugui; Ning, Xin] Chinese Acad Sci, Inst Semicond, Lab Artificial Neural Networks & High Speed Circui, Beijing 10083, Peoples R China.
   [Li, Weijun] Chinese Acad Sci, Inst Semicond, Beijing Key Lab Semicond Neural Network Intelligen, Beijing 10083, Peoples R China.
C3 Chinese Academy of Sciences; Chinese Academy of Sciences; University of
   Chinese Academy of Sciences, CAS; Beijing Institute of Technology;
   Beijing Institute of Technology; Shanxi Normal University; Chinese
   Academy of Sciences; University of Chinese Academy of Sciences, CAS;
   Chinese Academy of Sciences; Chinese Academy of Sciences
RP Pei, WH (corresponding author), Chinese Acad Sci, Inst Semicond, State Key Lab Integrated Optoelect, Beijing 10083, Peoples R China.
EM peiwh@semi.ac.cn
RI Li, Weijun/T-8979-2019; Wang, Yijun/F-3547-2012
FU National Key Technologies Research and Development Program of China
   [2017YFA0701100, 2022YFF1202303]; Shanghai Municipal Science and
   Technology Major Project [2021SHZDZX]; National Natural Science
   Foundation of China [61634006, 62071447]; Strategic Priority Research
   Program of Chinese Academy of Sciences Pilot Project [XDB32030102,
   XDB32040203, XDA16021305]
FX The project was supported by the National Key Technologies Research and
   Development Program of China (No. 2017YFA0701100 and 2022YFF1202303) ;
   Shanghai Municipal Science and Technology Major Project (2021SHZDZX) ;
   the National Natural Science Foundation of China (Nos. 61634006 and
   62071447) ; the Strategic Priority Research Program of Chinese Academy
   of Sciences Pilot Project (Nos. XDB32030102, XDB32040203, and
   XDA16021305) .
CR Agaoglu S, 2018, LAB CHIP, V18, P3471, DOI 10.1039/c8lc00758f
   An HB, 2019, SENSOR ACTUAT A-PHYS, V295, P177, DOI 10.1016/j.sna.2019.04.050
   An HB, 2018, J MICROMECH MICROENG, V28, DOI 10.1088/1361-6439/aaceb7
   Araci IE, 2019, LAB CHIP, V19, P3899, DOI 10.1039/c9lc00842j
   Barkana Y, 2006, ARCH OPHTHALMOL-CHIC, V124, P793, DOI 10.1001/archopht.124.6.793
   Beer F.P., 2015, MECH MATER, V7th
   BEKKEDAHL N, 1949, J RES NAT BUR STAND, V43, P145, DOI 10.6028/jres.043.017
   Bengtsson B, 2007, OPHTHALMOLOGY, V114, P205, DOI 10.1016/j.ophtha.2006.07.060
   Campigotto Angelica, 2020, Medical Devices & Sensors, V3, DOI 10.1002/mds3.10086
   CARLSON KH, 1987, INVEST OPHTH VIS SCI, V28, P1346
   Chen GZ, 2013, SENSOR ACTUAT A-PHYS, V203, P112, DOI 10.1016/j.sna.2013.08.029
   Chen YF, 2013, SENSOR ACTUAT A-PHYS, V189, P143, DOI 10.1016/j.sna.2012.09.024
   Choi J, 2007, INVEST OPHTH VIS SCI, V48, P104, DOI 10.1167/iovs.06-0615
   De Moraes CGV, 2011, ARCH OPHTHALMOL-CHIC, V129, P562, DOI 10.1001/archophthalmol.2011.72
   Dogru S, 2018, POLYM TEST, V69, P375, DOI 10.1016/j.polymertesting.2018.05.044
   Dou ZQ, 2021, MICROMACHINES-BASEL, V12, DOI 10.3390/mi12020108
   Gere J., 2012, Mechanics of Materials
   Greaves GN, 2011, NAT MATER, V10, P823, DOI [10.1038/nmat3134, 10.1038/NMAT3134]
   HJORTDAL JO, 1995, ACTA OPHTHALMOL SCAN, V73, P5
   Hubanova R, 2014, ACTA OPHTHALMOL, V92, pE119, DOI 10.1111/aos.12241
   Kingman S, 2004, B WORLD HEALTH ORGAN, V82, P887
   Kothe A C, 1994, Surv Ophthalmol, V38 Suppl, pS191, DOI 10.1016/0039-6257(94)90066-3
   Kouhani MHM, 2020, LAB CHIP, V20, P332, DOI 10.1039/c9lc00735k
   Lam AKC, 1997, OPHTHAL PHYSL OPT, V17, P18, DOI 10.1016/S0275-5408(96)00033-6
   Lee EJ, 2019, SCI REP-UK, V9, DOI 10.1038/s41598-019-55406-1
   Leonardi M, 2004, INVEST OPHTH VIS SCI, V45, P3113, DOI 10.1167/iovs.04-0015
   Leonardi M, 2009, ACTA OPHTHALMOL, V87, P433, DOI 10.1111/j.1755-3768.2008.01404.x
   Leske MC, 2003, ARCH OPHTHALMOL-CHIC, V121, P48
   Liu ZD, 2021, ADV FUNCT MATER, V31, DOI 10.1002/adfm.202010991
   Liu ZD, 2020, J MATER CHEM B, V8, P8794, DOI 10.1039/d0tb01687j
   Liu ZD, 2019, I IEEE EMBS C NEUR E, P803, DOI [10.1109/ner.2019.8716899, 10.1109/NER.2019.8716899]
   Maeng B, 2020, LAB CHIP, V20, P1740, DOI 10.1039/c9lc01268k
   Mansouri K., 2013, ACTA OPHTHALMOL, V91, P324
   Mata A, 2005, BIOMED MICRODEVICES, V7, P281, DOI 10.1007/s10544-005-6070-2
   Morales-Fernandez L, 2018, CAN J OPHTHALMOL, V53, P236, DOI 10.1016/j.jcjo.2017.10.028
   MOSES RA, 1958, AM J OPHTHALMOL, V46, P865, DOI 10.1016/0002-9394(58)90998-X
   Piso D., 2012, J Biomaterials and Nanobiotechnology, V3, P301
   YAMABAYASHI S, 1991, BRIT J OPHTHALMOL, V75, P652, DOI 10.1136/bjo.75.11.652
   Yan J, 2011, IEEE ENG MED BIO, P2522, DOI 10.1109/IEMBS.2011.6090698
   Yang C, 2021, ADV SCI, V8, DOI 10.1002/advs.202002971
   Yung E, 2014, GRAEF ARCH CLIN EXP, V252, P1179, DOI 10.1007/s00417-014-2668-5
NR 41
TC 9
Z9 10
U1 11
U2 39
PU ELSEVIER SCIENCE SA
PI LAUSANNE
PA PO BOX 564, 1001 LAUSANNE, SWITZERLAND
SN 0924-4247
EI 1873-3069
J9 SENSOR ACTUAT A-PHYS
JI Sens. Actuator A-Phys.
PD MAY 1
PY 2023
VL 354
AR 114250
DI 10.1016/j.sna.2023.114250
EA FEB 2023
PG 9
WC Engineering, Electrical & Electronic; Instruments & Instrumentation
WE Science Citation Index Expanded (SCI-EXPANDED)
SC Engineering; Instruments & Instrumentation
GA H7ZH2
UT WOS:000998093800001
DA 2025-03-30
ER

PT J
AU Al Marouf, A
   Mottalib, MM
   Alhajj, R
   Rokne, J
   Jafarullah, O
AF Al Marouf, Ahmed
   Mottalib, Md Mozaharul
   Alhajj, Reda
   Rokne, Jon
   Jafarullah, Omar
TI An Efficient Approach to Predict Eye Diseases from Symptoms Using
   Machine Learning and Ranker-Based Feature Selection Methods
SO BIOENGINEERING-BASEL
LA English
DT Article
DE eye disease; machine learning; ranker-based feature selection;
   symptomatic analysis; support vector machine
AB The eye is generally considered to be the most important sensory organ of humans. Diseases and other degenerative conditions of the eye are therefore of great concern as they affect the function of this vital organ. With proper early diagnosis by experts and with optimal use of medicines and surgical techniques, these diseases or conditions can in many cases be either cured or greatly mitigated. Experts that perform the diagnosis are in high demand and their services are expensive, hence the appropriate identification of the cause of vision problems is either postponed or not done at all such that corrective measures are either not done or done too late. An efficient model to predict eye diseases using machine learning (ML) and ranker-based feature selection (r-FS) methods is therefore proposed which will aid in obtaining a correct diagnosis. The aim of this model is to automatically predict one or more of five common eye diseases namely, Cataracts (CT), Acute Angle-Closure Glaucoma (AACG), Primary Congenital Glaucoma (PCG), Exophthalmos or Bulging Eyes (BE) and Ocular Hypertension (OH). We have used efficient data collection methods, data annotations by professional ophthalmologists, applied five different feature selection methods, two types of data splitting techniques (train-test and stratified k-fold cross validation), and applied nine ML methods for the overall prediction approach. While applying ML methods, we have chosen suitable classic ML methods, such as Decision Tree (DT), Random Forest (RF), Naive Bayes (NB), AdaBoost (AB), Logistic Regression (LR), k-Nearest Neighbour (k-NN), Bagging (Bg), Boosting (BS) and Support Vector Machine (SVM). We have performed a symptomatic analysis of the prominent symptoms of each of the five eye diseases. The results of the analysis and comparison between methods are shown separately. While comparing the methods, we have adopted traditional performance indices, such as accuracy, precision, sensitivity, F1-Score, etc. Finally, SVM outperformed other models obtaining the highest accuracy of 99.11% for 10-fold cross-validation and LR obtained 98.58% for the split ratio of 80:20.
C1 [Al Marouf, Ahmed; Alhajj, Reda; Rokne, Jon] Univ Calgary, Dept Comp Sci, Calgary, AB T2N 1N4, Canada.
   [Al Marouf, Ahmed] Daffodil Int Univ, Dept Comp Sci & Engn, Dhaka 1341, Bangladesh.
   [Mottalib, Md Mozaharul] Univ Delaware, Dept Comp & Informat Sci, Newark, DE 19716 USA.
   [Alhajj, Reda] Istanbul Medipol Univ, Dept Comp Engn, TR-34810 Istanbul, Turkiye.
   [Alhajj, Reda] Univ Southern Denmark, Dept Heath Informat, DK-5230 Odense, Denmark.
   [Jafarullah, Omar] Ispahani Islamia Eye Hosp, Dhaka 1215, Bangladesh.
C3 University of Calgary; Daffodil International University; University of
   Delaware; Istanbul Medipol University; University of Southern Denmark
RP Al Marouf, A (corresponding author), Univ Calgary, Dept Comp Sci, Calgary, AB T2N 1N4, Canada.; Al Marouf, A (corresponding author), Daffodil Int Univ, Dept Comp Sci & Engn, Dhaka 1341, Bangladesh.
EM ahmedal.marouf@ucalgary.ca
OI Marouf, Ahmed Al/0000-0001-6520-0749; Jafarullah,
   Omar/0009-0000-1404-1768; Mottalib, Md Mozaharul/0000-0003-4930-0365
CR Abdi H, 2010, WIRES COMPUT STAT, V2, P433, DOI 10.1002/wics.101
   Abraham MT, 2021, LAND-BASEL, V10, DOI 10.3390/land10090989
   Acharya U Rajendra, 2006, Conf Proc IEEE Eng Med Biol Soc, V2006, P6121
   Al Marouf A, 2020, IEEE T COMPUT SOC SY, V7, P587, DOI 10.1109/TCSS.2020.2966910
   Argus WA, 1995, OPHTHALMOLOGY, V102, P1810, DOI 10.1016/S0161-6420(95)30790-7
   Ayodele T. O., 2010, New Advances in Machine Learning, V3, P5
   Badawi AH, 2019, SAUDI J OPHTHALMOL, V33, P382, DOI 10.1016/j.sjopt.2019.10.002
   Bhadra AA, 2016, PROCEEDINGS OF THE 2016 IEEE INTERNATIONAL CONFERENCE ON WIRELESS COMMUNICATIONS, SIGNAL PROCESSING AND NETWORKING (WISPNET), P1341, DOI 10.1109/WiSPNET.2016.7566355
   Bodapati JD, 2021, SIGNAL IMAGE VIDEO P, V15, P923, DOI 10.1007/s11760-020-01816-y
   Feng YQ, 2003, 2003 INTERNATIONAL CONFERENCE ON MACHINE LEARNING AND CYBERNETICS, VOLS 1-5, PROCEEDINGS, P2085, DOI 10.1109/ICMLC.2003.1259848
   Fengxi Song, 2010, Proceedings of the 2010 International Conference on System Science, Engineering Design and Manufacturing Informatization (ICSEM 2010), P27, DOI 10.1109/ICSEM.2010.14
   Forman G., 2003, Journal of Machine Learning Research, V3, P1289, DOI 10.1162/153244303322753670
   Fourcade A, 2019, J STOMATOL ORAL MAXI, V120, P279, DOI 10.1016/j.jormas.2019.06.002
   Gao Z., 2014, 2014 4 INT C WIR, P1
   Ghosh P, 2021, IEEE ACCESS, V9, P19304, DOI 10.1109/ACCESS.2021.3053759
   Hameed S.R, 2021, AL QADISIYAH J PURE, V26, P1, DOI [10.29350/qjps2021.26.1.1220, DOI 10.29350/JOPS.2021.26, 10.29350/jops.2021.26]
   Hodge WG, 1995, EPIDEMIOL REV, V17, P336, DOI 10.1093/oxfordjournals.epirev.a036197
   Juul S., 2021, TRIALS, V22, P497, DOI 10.21873/anticanres.15758
   Kadir S.M.U., 2022, COMMUNITY BASED MED, V11, P41, DOI [10.3329/cbmj.v11i1.60268, DOI 10.3329/CBMJ.V11I1.60268]
   Khan MSM, 2021, 2021 IEEE WORLD AI IOT CONGRESS (AIIOT), P209, DOI [10.1109/AIIoT52608.2021.9454244, 10.1109/AIIOT52608.2021.9454244]
   KIRA K, 1992, AAAI-92 PROCEEDINGS : TENTH NATIONAL CONFERENCE ON ARTIFICIAL INTELLIGENCE, P129
   Ko F, 2015, PROG BRAIN RES, V221, P177, DOI 10.1016/bs.pbr.2015.06.005
   LaValley MP, 2008, CIRCULATION, V117, P2395, DOI 10.1161/CIRCULATIONAHA.106.682658
   Liu YC, 2017, LANCET, V390, P600, DOI 10.1016/S0140-6736(17)30544-5
   Mackenzie A, 2015, EUR J CULT STUD, V18, P429, DOI 10.1177/1367549415577384
   Mair C, 2000, J SYST SOFTWARE, V53, P23, DOI 10.1016/S0164-1212(00)00005-4
   Malik S, 2019, APPL SCI-BASEL, V9, DOI 10.3390/app9142789
   Moro A, 2013, ARQ NEURO-PSIQUIAT, V71, P428, DOI 10.1590/0004-282X20130056
   Muhit M, 2022, DEV MED CHILD NEUROL, V64, P209, DOI 10.1111/dmcn.15041
   Myles AJ, 2004, J CHEMOMETR, V18, P275, DOI 10.1002/cem.873
   Nazir T, 2021, SENSORS-BASEL, V21, DOI 10.3390/s21165283
   Oda M., 2020, P MEDICAL IMAGING 20, V11314, P991
   Pahuja Rahul, 2022, Proceedings of Data Analytics and Management: ICDAM 2021. Lecture Notes on Data Engineering and Communications Technologies (90), P719, DOI 10.1007/978-981-16-6289-8_59
   Pearson K, 1900, PHILOS MAG, V50, P157, DOI 10.1080/14786440009463897
   Pearson K, 1901, PHILOS MAG, V2, P559, DOI 10.1080/14786440109462720
   Petsas Anna, 2017, J Intensive Care Soc, V18, P244, DOI 10.1177/1751143717701946
   Prasad K, 2019, TENCON IEEE REGION, P2148, DOI [10.1109/TENCON.2019.8929666, 10.1109/tencon.2019.8929666]
   Refaeilzadeh P., 2009, Encyclopedia of database systems, P532, DOI 10.1007/978-0-387-39940-9_565
   Rish I., 2001, J UNIVERS COMPUT SCI, V1, P41
   Sarki R, 2022, EAI ENDORSED TRANS S, V9, DOI 10.4108/eai.16-12-2021.172436
   Sarki R, 2021, DATA SCI ENG, V6, P455, DOI 10.1007/s41019-021-00167-z
   Sutradhar I, 2019, BMC OPHTHALMOL, V19, DOI 10.1186/s12886-019-1043-z
   Umesh L, 2016, INT RES J ENG TECHNO, V3, P547
   Verma S., 2019, ILLUMINATION, V10, P525, DOI [10.14569/IJACSA.2019.0100772, DOI 10.14569/IJACSA.2019.0100772]
   Zhang SC, 2018, IEEE T NEUR NET LEAR, V29, P1774, DOI 10.1109/TNNLS.2017.2673241
   US
NR 46
TC 9
Z9 9
U1 0
U2 5
PU MDPI
PI BASEL
PA ST ALBAN-ANLAGE 66, CH-4052 BASEL, SWITZERLAND
EI 2306-5354
J9 BIOENGINEERING-BASEL
JI Bioengineering-Basel
PD JAN
PY 2023
VL 10
IS 1
AR 25
DI 10.3390/bioengineering10010025
PG 20
WC Biotechnology & Applied Microbiology; Engineering, Biomedical
WE Science Citation Index Expanded (SCI-EXPANDED)
SC Biotechnology & Applied Microbiology; Engineering
GA 7X3ZO
UT WOS:000914140300001
PM 36671598
OA Green Published, gold
DA 2025-03-30
ER

PT J
AU Heckenlaible, NJ
   Dun, C
   Prescott, C
   Eghrari, AO
   Woreta, F
   Makary, MA
   Srikumaran, D
AF Heckenlaible, Nicolas J.
   Dun, Chen
   Prescott, Christina
   Eghrari, Allen O.
   Woreta, Fasika
   Makary, Martin A.
   Srikumaran, Divya
TI Predictors of Receiving Keratoplasty for Fuchs' Endothelial Corneal
   Dystrophy among Medicare Beneficiaries
SO OPHTHALMOLOGY
LA English
DT Article
DE Endothelial keratoplasty; Fuchs? endothelial corneal dystrophy;
   Medicare; Penetrating keratoplasty
ID EYE CARE PROVIDERS; AFRICAN-AMERICANS; UNITED-STATES; GRAFT-SURVIVAL;
   RISK-FACTORS; SEVERITY; ASSOCIATION; EXPANSION; GLAUCOMA; RATES
[truncated: 3,025,161 more chars]
