# Supplementary material for: A scoping review of advancements in machine learning for glaucoma: current trends and future direction
Source: Front Med (Lausanne). 2025 Apr 24;12:1573329. doi: 10.3389/fmed.2025.1573329 (PMC12059588; doi:10.3389/fmed.2025.1573329)
Supplement: Supplementary file 1 [file Data_Sheet_1.zip › data/2501-3000.txt]

FN Clarivate Analytics Web of Science
VR 1.0
PT J
AU Niu, WR
   Dong, CQ
   Zhang, X
   Feng, YF
   Yuan, F
AF Niu, Wei-ran
   Dong, Chun-qiong
   Zhang, Xi
   Feng, Yi-fan
   Yuan, Fei
TI Ocular Biometric Characteristics of Chinese with History of Acute Angle
   Closure
SO JOURNAL OF OPHTHALMOLOGY
LA English
DT Article
ID ANTERIOR-CHAMBER DEPTH; GLAUCOMA; ASSOCIATION; PROGRESSION; PREVALENCE;
   DIMENSIONS; PARAMETERS; EYES; AGE
AB Purpose. To investigate the biometric characteristics of Chinese patients with a history of acute angle closure (AAC). Methods. In this clinic-based, retrospective, observational, cross-sectional study, biometric parameters of eyes were acquired from a general population of Chinese adults. The crowding value (defined as lens thickness (LT); central corneal thickness (CCT); anterior chamber depth (ACD)/axial length (AL)) was calculated for each patient. Logistic regression analysis was performed to identify risk factors for AAC. Receiver operating characteristic (ROC) curves were plotted, and biometric variables were compared to compile a risk assessment for AAC. Result. This study included 1500 healthy subjects (2624 eyes, mean age of 66.54 +/- 15.82 years) and 107 subjects with AAC (202 eyes, mean age of 70.01 +/- 11.05 years). Eyes with AAC had thicker lens (P< 0.001), shallower anterior chamber depth (P <= 0.001), and shorter axial length (P <= 0.001) than healthy eyes. Logistic regression analysis and ROC curve analysis indicated that a crowding value above 0.13 was a significant (P < 0.05) risk factor for the development of AAC. Conclusions. Biometric parameters were significantly different between the eyes from the AAC group to the normal group. Ocular crowding value might be a new noncontact screening method to assess the risk of AAC in adults.
C1 [Niu, Wei-ran; Dong, Chun-qiong; Zhang, Xi; Feng, Yi-fan; Yuan, Fei] Fudan Univ, Zhongshan Hosp, Dept Ophthalmol, Shanghai 200032, Peoples R China.
C3 Fudan University
RP Yuan, F (corresponding author), Fudan Univ, Zhongshan Hosp, Dept Ophthalmol, Shanghai 200032, Peoples R China.
EM yuanfei_zs@126.com
RI Feng, Yifan/ABB-3308-2020; Wang, Xintong/JJE-1189-2023
FU Youth Foundation of Zhongshan Hospital [2017ZSQN47]
FX We thank for Yuan Yuan-zhi, MD for his suggestions and support. This
   study was supported by the Youth Foundation of Zhongshan Hospital (Grant
   no. 2017ZSQN47)
CR American Academy of Ophthalmolog and Preferred Practice Patterns Committee, 2015, PRIM ANGL CLOS PREF
   Ang LPK, 2004, OPHTHALMOLOGY, V111, P1636, DOI 10.1016/j.ophtha.2004.01.032
   Aptel F, 2010, OPHTHALMOLOGY, V117, pc, DOI 10.1016/j.ophtha.2009.10.030
   Casson RJ, 2008, CLIN EXP OPHTHALMOL, V36, P70, DOI 10.1111/j.1442-9071.2008.01672.x
   Chan EW, 2016, BRIT J OPHTHALMOL, V100, P78, DOI 10.1136/bjophthalmol-2014-306102
   Chang PY, 2013, J GLAUCOMA, V22, P358, DOI 10.1097/IJG.0b013e3182447a17
   Cheung CYL, 2010, INVEST OPHTH VIS SCI, V51, P4040, DOI 10.1167/iovs.09-3941
   Cheung SW, 2013, INVEST OPHTH VIS SCI, V54, P1613, DOI 10.1167/iovs.12-10434
   Congdon NG, 1997, OPHTHALMOLOGY, V104, P1489, DOI 10.1016/S0161-6420(97)30112-2
   Debert I, 2012, ARQ BRAS OFTALMOL, V75, P38, DOI 10.1590/S0004-27492012000100008
   Foster PJ, 2001, BRIT J OPHTHALMOL, V85, P1277, DOI 10.1136/bjo.85.11.1277
   Friedman DS, 2003, ARCH OPHTHALMOL-CHIC, V121, P633, DOI 10.1001/archopht.121.5.633
   George R, 2003, BRIT J OPHTHALMOL, V87, P399, DOI 10.1136/bjo.87.4.399
   Iribarren R, 2012, INVEST OPHTH VIS SCI, V53, P543, DOI 10.1167/iovs.11-8523
   Lan YW, 2007, OPHTHALMOLOGICA, V221, P388, DOI 10.1159/000107498
   Lee JR, 2014, INVEST OPHTH VIS SCI, V55, P3646, DOI 10.1167/iovs.13-13009
   Lim MCC, 2006, J GLAUCOMA, V15, P260, DOI 10.1097/01.ijg.0000212212.10395.76
   LOWE RF, 1970, BRIT J OPHTHALMOL, V54, P161, DOI 10.1136/bjo.54.3.161
   Marchini G, 1998, OPHTHALMOLOGY, V105, P2091, DOI 10.1016/S0161-6420(98)91132-0
   Mérula RV, 2010, ARQ BRAS OFTALMOL, V73, P511, DOI 10.1590/S0004-27492010000600009
   Mimiwati Z, 2001, Med J Malaysia, V56, P341
   Nongpiur ME, 2013, INVEST OPHTH VIS SCI, V54, P5824, DOI 10.1167/iovs.13-11901
   Nongpiur ME, 2011, OPHTHALMOLOGY, V118, P474, DOI 10.1016/j.ophtha.2010.07.025
   Nongpiur ME, 2010, OPHTHALMOLOGY, V117, P1967, DOI 10.1016/j.ophtha.2010.02.007
   Park SB, 2011, JPN J OPHTHALMOL, V55, P343, DOI 10.1007/s10384-011-0036-0
   Prum Bruce E Jr, 2016, Ophthalmology, V123, pP112, DOI 10.1016/j.ophtha.2015.10.055
   Quigley HA, 2006, BRIT J OPHTHALMOL, V90, P262, DOI 10.1136/bjo.2005.081224
   Razeghinejad Mohammad Reza, 2013, J Ophthalmic Vis Res, V8, P17
   Salmon J F, 1994, J Glaucoma, V3, P237
   Seah SKL, 1997, ARCH OPHTHALMOL-CHIC, V115, P1436, DOI 10.1001/archopht.1997.01100160606014
   Shammas HJ, 2012, AM J OPHTHALMOL, V153, P55, DOI 10.1016/j.ajo.2011.06.012
   Sun JH, 2012, INVEST OPHTH VIS SCI, V53, P2607, DOI 10.1167/iovs.11-9359
   Sun XH, 2017, PROG RETIN EYE RES, V57, P26, DOI 10.1016/j.preteyeres.2016.12.003
   Tham YC, 2014, OPHTHALMOLOGY, V121, P2081, DOI 10.1016/j.ophtha.2014.05.013
   Thomas R, 2003, BRIT J OPHTHALMOL, V87, P450, DOI 10.1136/bjo.87.4.450
   Thomas R, 1996, AUST NZ J OPHTHALMOL, V24, P251, DOI 10.1111/j.1442-9071.1996.tb01588.x
   Thomas R, 2014, CLIN EXP OPHTHALMOL, V42, P522, DOI 10.1111/ceo.12245
   Thomas R, 2013, CLIN EXP OPHTHALMOL, V41, P282, DOI 10.1111/j.1442-9071.2012.02885.x
   THYLEFORS B, 1995, B WORLD HEALTH ORGAN, V73, P115
   TOMLINSON A, 1973, BRIT J OPHTHALMOL, V57, P475, DOI 10.1136/bjo.57.7.475
   Weinreb RN, 2014, JAMA-J AM MED ASSOC, V311, P1901, DOI 10.1001/jama.2014.3192
   WILENSKY JT, 1993, AM J OPHTHALMOL, V115, P338, DOI 10.1016/S0002-9394(14)73585-8
   Wong TY, 2006, BRIT J OPHTHALMOL, V90, P506, DOI 10.1136/bjo.2005.083733
NR 43
TC 6
Z9 6
U1 1
U2 4
PU HINDAWI LTD
PI LONDON
PA ADAM HOUSE, 3RD FLR, 1 FITZROY SQ, LONDON, W1T 5HF, ENGLAND
SN 2090-004X
EI 2090-0058
J9 J OPHTHALMOL
JI J. Ophthalmol.
PY 2018
VL 2018
AR 5835791
DI 10.1155/2018/5835791
PG 6
WC Ophthalmology
WE Science Citation Index Expanded (SCI-EXPANDED)
SC Ophthalmology
GA GY4VM
UT WOS:000448564300001
PM 30416827
OA Green Published, gold, Green Submitted
DA 2025-03-30
ER

PT J
AU Aizawa, N
   Kunikata, H
   Shiga, Y
   Tsuda, S
   Yokoyama, Y
   Omodaka, K
   Yasui, T
   Kato, K
   Kurashima, H
   Miyamoto, E
   Hashimoto, M
   Nakazawa, T
AF Aizawa, Naoko
   Kunikata, Hiroshi
   Shiga, Yukihiro
   Tsuda, Satoru
   Yokoyama, Yu
   Omodaka, Kazuko
   Yasui, Tomoki
   Kato, Keiichi
   Kurashima, Hiroaki
   Miyamoto, Etsuyo
   Hashimoto, Masayo
   Nakazawa, Toru
TI Preperimetric Glaucoma Prospective Observational Study (PPGPS): Design,
   baseline characteristics, and therapeutic effect of tafluprost in
   preperimetric glaucoma eye
SO PLOS ONE
LA English
DT Article
ID LASER SPECKLE FLOWGRAPHY; OCULAR BLOOD-FLOW; NORMAL-TENSION GLAUCOMA;
   OPEN-ANGLE GLAUCOMA; OPTIC DISC; ENDOTHELIN-1-INDUCED CONTRACTION;
   INTRAVITREAL INJECTION; VISUAL-FIELD; OCT; REPRODUCIBILITY
AB Purpose
   There is no consensus on the diagnosis or treatment policy for Preperimetric Glaucoma (PPG) because the pathogenesis of PPG is not clear at this time. Preperimetric Glaucoma Prospective Observational Study (PPGPS) is a first multicenter, prospective, observational study to clarify the pathogenesis of PPG. This article indicates study design, patient baseline characteristics, and analysis focused on optic nerve head (ONH) blood flow in PPG, as well as the intraocular pressure (IOP) -lowering effect and ONH blood flow-improving effects of Tafluprost.
   Method
   In this study, 122 eyes from 122 subjects (mean age: 53.1 +/- 14.3) newly diagnosed as PPG were enrolled. The circumpapillary retinal nerve fiber layer thickness (cpRNFLT) was evaluated with optical coherence tomography (OCT). The ONH blood flow was measured with laser speckle flowgraphy. The therapeutic effect of Tafluprost was evaluated at Month 0 (ONH blood flow-improving effect) and Month 4 (IOP-lowering effect).
   Results
   The untreated IOP, cpRNFLT, and baseline Mean deviation (MD) value was 16.4 +/- 2.5 mmHg, 80.4 +/- 8.2 mu m, and -0.48 +/- 1.29 dB, respectively. In the site-specific visual field evaluation using the sector map, there was no appreciable site-specific visual field defect in the eye with PPG. The inferior region of cpRNFLT in 4-quadrant OCT sector analysis and 6 o'clock region in 12-o'clock OCT sector analysis was the highest rate of abnormality in PPG eyes. Topical administration of Tafluprost significantly reduced IOP from 16.4 +/- 2.5 mmHg at baseline to 14.5 +/- 2.3 mmHg at Month 4 (P < 0.001, paired t-test). In the linear regression analysis, there was a significant relationship between the increase of ONH blood flow and baseline value.
   Conclusion
   PPGPS is a first prospective study focusing on the pathology of PPG. This study is expected to elucidate the pathology of PPG, with evidence useful for determining a treatment strategy for PPG.
C1 [Aizawa, Naoko; Kunikata, Hiroshi; Shiga, Yukihiro; Tsuda, Satoru; Yokoyama, Yu; Omodaka, Kazuko; Nakazawa, Toru] Tohoku Univ, Dept Ophthalmol, Grad Sch Med, Sendai, Miyagi, Japan.
   [Kunikata, Hiroshi; Nakazawa, Toru] Tohoku Univ, Dept Retinal Dis Control, Grad Sch Med, Sendai, Miyagi, Japan.
   [Omodaka, Kazuko; Nakazawa, Toru] Tohoku Univ, Dept Ophthalm Imaging & Informat Analyt, Grad Sch Med, Sendai, Miyagi, Japan.
   [Yasui, Tomoki] Yasui Eye Clin, Rifu, Japan.
   [Kato, Keiichi] Kato Eye Ctr, Taiwa, Miyagi, Japan.
   [Kurashima, Hiroaki; Miyamoto, Etsuyo; Hashimoto, Masayo] Santen Pharmaceut Co Ltd, Japan Med Affairs, Global R&D, Osaka, Japan.
   [Nakazawa, Toru] Tohoku Univ, Dept Adv Ophthalm Med, Grad Sch Med, Sendai, Miyagi, Japan.
C3 Tohoku University; Tohoku University; Tohoku University; Santen
   Pharmaceutical Co Ltd; Tohoku University
RP Nakazawa, T (corresponding author), Tohoku Univ, Dept Ophthalmol, Grad Sch Med, Sendai, Miyagi, Japan.; Nakazawa, T (corresponding author), Tohoku Univ, Dept Retinal Dis Control, Grad Sch Med, Sendai, Miyagi, Japan.; Nakazawa, T (corresponding author), Tohoku Univ, Dept Ophthalm Imaging & Informat Analyt, Grad Sch Med, Sendai, Miyagi, Japan.; Nakazawa, T (corresponding author), Tohoku Univ, Dept Adv Ophthalm Med, Grad Sch Med, Sendai, Miyagi, Japan.
EM ntoru@oph.med.tohoku.ac.jp
FU Santen Pharmaceutical Co., Ltd.; Yasui Eye Clinic; Kato Eye Center
FX This study was performed under collaborative research agreement between
   Tohoku University Graduate School of Medicine and Santen Pharmaceutical
   Co. Ltd. and funded by Santen Pharmaceutical Co., Ltd. Santen
   Pharmaceutical Co., Ltd. contributed towards study design and
   preparation of the manuscript but did not participate in data
   management, statistical analysis, or audit which was conducted by
   Contract Research Organizations. Hiroaki Kurashima, Etsuyo Miyamoto, and
   Masayo Hashimoto are employees of Santen Pharmaceutical Co. Ltd. Tomoki
   Yasui is an employee of Yasui Eye Clinic, and Keiichi Kato is an
   employee of Kato Eye Center. Yasui Eye Clinic and Kato Eye Center
   provided support in the form of salaries for authors (TS, KK), but did
   not have any additional role in the study design, data collection and
   analysis, decision to publish, or preparation of the manuscript. The
   specific roles of these authors are articulated in the 'author
   contributions' section.
CR Aizawa N, 2014, INVEST OPHTH VIS SCI, V55, P7991, DOI 10.1167/iovs.14-15373
   Aizawa N, 2011, CLIN OPHTHALMOL, V5, P1171, DOI 10.2147/OPTH.S22093
   [Anonymous], 2016, J FLUORESC, DOI DOI 10.1109/PERC0M.2016
   Araie Makoto, 2012, Nippon Ganka Gakkai Zasshi, V116
   Budenz DL, 2005, INVEST OPHTH VIS SCI, V46, P2440, DOI 10.1167/iovs.04-1174
   De Moraes CG, 2012, AM J OPHTHALMOL, V154, P702, DOI 10.1016/j.ajo.2012.04.015
   Dong Y, 2008, EXP EYE RES, V87, P251, DOI 10.1016/j.exer.2008.06.005
   European Glaucoma Society, 2014, TERM GUID GLAUC, P131
   Flammer J, 2002, PROG RETIN EYE RES, V21, P359, DOI 10.1016/S1350-9462(02)00008-3
   Garway-Heath DF, 2000, OPHTHALMOLOGY, V107, P1809, DOI 10.1016/S0161-6420(00)00284-0
   Jeong JH, 2014, ACTA OPHTHALMOL, V92, pE185, DOI 10.1111/aos.12277
   Jeoung JW, 2008, OPHTHALMOLOGY, V115, P2132, DOI 10.1016/j.ophtha.2008.08.024
   Kim KE, 2015, AM J OPHTHALMOL, V159, P160, DOI 10.1016/j.ajo.2014.10.010
   Komuro T, 1997, J CARDIOVASC PHARM, V30, P504, DOI 10.1097/00005344-199710000-00015
   Kotera Y, 2011, INVEST OPHTH VIS SCI, V52, P1412, DOI 10.1167/iovs.10-5572
   Kurashima H, 2010, EXP EYE RES, V91, P853, DOI 10.1016/j.exer.2010.09.004
   LIN HY, 1991, P NATL ACAD SCI USA, V88, P3185, DOI 10.1073/pnas.88.8.3185
   Lisboa R, 2013, INVEST OPHTH VIS SCI, V54, P3417, DOI 10.1167/iovs.13-11676
   Medeiros Felipe A, 2012, Arch Ophthalmol, V130, pE1
   Nagata A, 2014, INVEST OPHTH VIS SCI, V55, P1040, DOI 10.1167/iovs.13-13056
   Omodaka K, 2016, PLOS ONE, V11, DOI 10.1371/journal.pone.0153707
   Park SC, 2015, INVEST OPHTH VIS SCI, V56, P2059, DOI 10.1167/iovs.14-15540
   Prum Bruce E Jr, 2016, Ophthalmology, V123, pP41, DOI 10.1016/j.ophtha.2015.10.053
   Quigley HA, 2006, BRIT J OPHTHALMOL, V90, P262, DOI 10.1136/bjo.2005.081224
   Sasaoka M, 2006, EXP EYE RES, V83, P629, DOI 10.1016/j.exer.2006.03.007
   Schmetterer L, 2007, SURV OPHTHALMOL, V52, pS134, DOI 10.1016/j.survophthal.2007.08.008
   Shiga Y, 2016, CURR EYE RES, V41, P1447, DOI 10.3109/02713683.2015.1127974
   Stewart WC, 2007, BRIT J OPHTHALMOL, V91, P1263, DOI 10.1136/bjo.2007.119065
   Sugiyama T, 2010, ACTA OPHTHALMOL, V88, P723, DOI 10.1111/j.1755-3768.2009.01586.x
   Tan O, 2008, OPHTHALMOLOGY, V115, P949, DOI 10.1016/j.ophtha.2007.08.011
   Tatham AJ, 2014, CLIN OPHTHALMOL, V8, P611, DOI 10.2147/OPTH.S44586
   Tham YC, 2014, OPHTHALMOLOGY, V121, P2081, DOI 10.1016/j.ophtha.2014.05.013
   Tsuda S, 2013, J GLAUCOMA, V22, P398, DOI 10.1097/IJG.0b013e318237c8b3
   Tsukamoto H, 2002, J GLAUCOMA, V11, P497, DOI 10.1097/00061198-200212000-00008
   Weinreb RN, 2004, AM J OPHTHALMOL, V138, P458, DOI 10.1016/j.ajo.2004.04.054
   Weinreb RN, 2014, JAMA-J AM MED ASSOC, V311, P1901, DOI 10.1001/jama.2014.3192
   Zhang XF, 1998, EUR J PHARMACOL, V352, P237, DOI 10.1016/S0014-2999(98)00362-8
NR 37
TC 6
Z9 7
U1 0
U2 5
PU PUBLIC LIBRARY SCIENCE
PI SAN FRANCISCO
PA 1160 BATTERY STREET, STE 100, SAN FRANCISCO, CA 94111 USA
SN 1932-6203
J9 PLOS ONE
JI PLoS One
PD DEC 13
PY 2017
VL 12
IS 12
AR e0188692
DI 10.1371/journal.pone.0188692
PG 15
WC Multidisciplinary Sciences
WE Science Citation Index Expanded (SCI-EXPANDED)
SC Science & Technology - Other Topics
GA FP8HS
UT WOS:000417884100026
PM 29236784
OA gold, Green Published, Green Submitted
DA 2025-03-30
ER

PT J
AU Nitta, K
   Wajima, R
   Tachibana, G
   Inoue, S
   Ohigashi, T
   Otsuka, N
   Kurashima, H
   Santo, K
   Hashimoto, M
   Shibahara, H
   Hirukawa, M
   Sugiyama, K
AF Nitta, Koji
   Wajima, Ryotaro
   Tachibana, Gaku
   Inoue, Sachie
   Ohigashi, Tatsuya
   Otsuka, Naomi
   Kurashima, Hiroaki
   Santo, Kazunori
   Hashimoto, Masayo
   Shibahara, Hidetoshi
   Hirukawa, Mai
   Sugiyama, Kazuhisa
TI Prediction of Visual Field Progression in Patients with Primary
   Open-Angle Glaucoma, Mainly Including Normal Tension Glaucoma
SO SCIENTIFIC REPORTS
LA English
DT Article
ID INTRAOCULAR-PRESSURE; PREVALENCE; REDUCTION
AB An objective method to predict individual visual field progression will contribute to realise personalised medication. The purpose of this study was to establish a predictive formula for glaucomatous visual field progression in patients with Primary open-angle glaucoma, mainly including normal tension glaucoma. This study was a large-scale, longitudinal and retrospective study including 498 eyes of 312 patients visiting from June 2009 to May 2015. In this analysis, 191 eyes of 191 patients meeting all eligible criteria were used. A predictive formula to calculate the rate of glaucomatous visual field progression (mean deviation slope) was obtained through multivariate linear regression analysis by adopting "Angle of Retinal Nerve Fibre Layer Defect" at the baseline, "Vertical Cup-Disc ratio" at the baseline, "Presence or absence of Disc Haemorrhage" during the follow-up period, and "Mean IOP change (%)" during the follow-up period as predictors. Coefficient of determination of the formula was 0.20. The discriminative ability of the formula was evaluated as moderate performance using receiver operating characteristic analysis, and the area under the curve was approximately 0.75 at all cut-off values. Internal validity was confirmed by bootstrapping. The predictive formula established by this type of approach might be useful for personalised medication.
C1 [Nitta, Koji; Wajima, Ryotaro; Tachibana, Gaku] Fukui Ken Saiseikai Hosp, Fukui, Japan.
   [Nitta, Koji; Wajima, Ryotaro; Tachibana, Gaku; Sugiyama, Kazuhisa] Kanazawa Univ, Grad Sch Med Sci, Kanazawa, Ishikawa, Japan.
   [Inoue, Sachie; Shibahara, Hidetoshi; Hirukawa, Mai] Crecon Med Assessment Inc, Tokyo, Japan.
   [Ohigashi, Tatsuya; Otsuka, Naomi; Kurashima, Hiroaki; Santo, Kazunori; Hashimoto, Masayo] Santen Pharmaceut Co Ltd, Osaka, Japan.
C3 Kanazawa University; Santen Pharmaceutical Co Ltd
RP Nitta, K (corresponding author), Fukui Ken Saiseikai Hosp, Fukui, Japan.; Nitta, K (corresponding author), Kanazawa Univ, Grad Sch Med Sci, Kanazawa, Ishikawa, Japan.
EM nitta.koji7001@fukui.saiseikai.or.jp
FU Santen
FX This study was conducted under financial support from Santen. K.N., R.W.
   and G.T. received research grand from Santen. K.N. and K.S. received
   honoraria for lectures from Santen. K.N., G.T. and K.S. received travel
   fee from Santen. K.S. received consulting fee from Santen. T.O., N.O.,
   H.K., K. S. and M.H. are employees of Santen.
CR Altman DG, 2009, BMJ-BRIT MED J, V338, DOI 10.1136/bmj.b605
   Alward WL, 1998, AM J OPHTHALMOL, V126, P498
   [Anonymous], 1986, The Design and Analysis of Clinical Experiments
   Araie Makoto, 2012, Nippon Ganka Gakkai Zasshi, V116
   Boland MV, 2011, BMC OPHTHALMOL, V11, DOI 10.1186/1471-2415-11-6
   Cho HK, 2014, SURV OPHTHALMOL, V59, P434, DOI 10.1016/j.survophthal.2013.09.003
   de Moraes CG, 2014, OPHTHALMOLOGY, V121, P1531, DOI 10.1016/j.ophtha.2014.02.007
   De Moraes CG, 2012, INVEST OPHTH VIS SCI, V53, P2702, DOI 10.1167/iovs.11-7900
   Doi S. A., 2013, METHODS CLIN EPIDEMI, P69
   Ernest PJG, 2016, J GLAUCOMA, V25, P228, DOI 10.1097/IJG.0000000000000146
   European Glaucoma Society, 2014, TERM GUID GLAUC, P131
   European Glaucoma Society, 2008, Terminology and guidelines for glaucoma, V2.2.1, P95
   HARRELL FE, 1982, JAMA-J AM MED ASSOC, V247, P2543, DOI 10.1001/jama.247.18.2543
   Heijl A, 2002, ARCH OPHTHALMOL-CHIC, V120, P1268, DOI 10.1001/archopht.120.10.1268
   Iwase A, 2004, OPHTHALMOLOGY, V111, P1641, DOI 10.1016/j.ophtha.2004.03.029
   Kim CS, 2011, OPHTHALMOLOGY, V118, P1024, DOI 10.1016/j.ophtha.2010.10.016
   KITAZAWA Y, 1986, OPHTHALMOLOGY, V93, P853
   Leske M Cristina, 2004, Curr Opin Ophthalmol, V15, P102
   Lichter P.R., 2001, Ophthalmology, V108, P1943, DOI [10.1016/S0161-6420(01)00873-9, DOI 10.1016/S0161-6420(01)00873-9]
   McLeod SD, 2016, OPHTHALMOLOGY, V123, pP41, DOI 10.1016/j.ophtha.2015.10.053
   Mitchell P, 1999, OPHTHALMOLOGY, V106, P2010, DOI 10.1016/S0161-6420(99)90416-5
   Nitta Koji, 2011, Nippon Ganka Gakkai Zasshi, V115, P839
   Quigley HA, 2006, BRIT J OPHTHALMOL, V90, P262, DOI 10.1136/bjo.2005.081224
   Sehi M, 2012, EYE, V26, P1527, DOI 10.1038/eye.2012.203
   Shields MB, 2008, CURR OPIN OPHTHALMOL, V19, P85, DOI 10.1097/ICU.0b013e3282f3919b
   Suh MH, 2011, CLIN EXP OPHTHALMOL, V39, P513, DOI 10.1111/j.1442-9071.2010.02482.x
   SWETS JA, 1988, SCIENCE, V240, P1285, DOI 10.1126/science.3287615
   Van Veldhuisen PC, 2000, AM J OPHTHALMOL, V130, P429
   Wong TY, 2006, BRIT J OPHTHALMOL, V90, P506, DOI 10.1136/bjo.2005.083733
   Yamada H, 2016, OPHTHALMOLOGY, V123, P542, DOI 10.1016/j.ophtha.2015.10.061
NR 30
TC 6
Z9 6
U1 0
U2 2
PU NATURE PORTFOLIO
PI BERLIN
PA HEIDELBERGER PLATZ 3, BERLIN, 14197, GERMANY
SN 2045-2322
J9 SCI REP-UK
JI Sci Rep
PD NOV 8
PY 2017
VL 7
AR 15048
DI 10.1038/s41598-017-15267-y
PG 12
WC Multidisciplinary Sciences
WE Science Citation Index Expanded (SCI-EXPANDED)
SC Science & Technology - Other Topics
GA FM0JG
UT WOS:000414648700015
PM 29118453
OA gold, Green Published
DA 2025-03-30
ER

PT J
AU Wesselink, C
   Jansonius, NM
AF Wesselink, Christiaan
   Jansonius, Nomdo M.
TI Glaucoma progression detection with frequency doubling technology (FDT)
   compared to standard automated perimetry (SAP) in the Groningen
   Longitudinal Glaucoma Study
SO OPHTHALMIC AND PHYSIOLOGICAL OPTICS
LA English
DT Article
DE frequency doubling technology; glaucoma; perimetry; progression
   detection; rate of progression
ID VISUAL-FIELD PROGRESSION; NERVE-FIBER ANALYZER; MATRIX PERIMETRY; TEST
   RELIABILITY; LAYER THICKNESS; THRESHOLD; TESTS; VARIABILITY; EXPERIENCE;
   RATES
AB PurposeTo determine the usefulness of frequency doubling perimetry (FDT) for progression detection in glaucoma, compared to standard automated perimetry (SAP).
   MethodsData were used from 150 eyes of 150 glaucoma patients from the Groningen Longitudinal Glaucoma Study. After baseline, SAP was performed approximately yearly; FDT every other year. First and last visit had to contain both tests. Using linear regression, progression velocities were calculated for SAP (Humphrey Field Analyzer) mean deviation (MD) and FDT MD and the number of test locations with a total deviation probability below p<0.01 (TD). Progression velocity tertiles were determined and eyes were classified as slowly, intermediately, or fast progressing for both techniques. Comparison between SAP and FDT classifications were made using a Mantel Haenszel chi-square test. Longitudinal signal-to-noise ratios (LSNRs) were calculated, per patient and per technique, defined as progression velocity divided by the standard deviation of the residuals.
   ResultsMean (SD) follow-up was 6.4 (1.7) years; median (interquartile range [IQR]) baseline SAP MD -6.6 (-14.2 to -3.6) dB. On average 8.2 and 4.5 tests were performed for SAP and FDT, respectively. Median (IQR) MD slope was -0.16 (-0.46 to +0.02) dB/year for SAP and -0.05 (-0.39 to +0.17) dB/year for FDT. Mantel Haenszel chi-squares of SAP MD vs FDT MD and TD were 12.5 (p<0.001) and 15.8 (p<0.001), respectively. LSNRs for SAP MD (median -0.17yr(-1)) were better than those for FDT MD (-0.04yr(-1); p=0.010).
   ConclusionsFDT may be a useful technique for monitoring glaucoma progression in patients who cannot perform SAP reliably.
C1 [Wesselink, Christiaan; Jansonius, Nomdo M.] Univ Groningen, Univ Med Ctr Groningen, Dept Ophthalmol, Groningen, Netherlands.
   [Jansonius, Nomdo M.] Erasmus MC, Dept Epidemiol & Biostat, Rotterdam, Netherlands.
C3 University of Groningen; Erasmus University Rotterdam; Erasmus MC
RP Jansonius, NM (corresponding author), Univ Groningen, Univ Med Ctr Groningen, Dept Ophthalmol, Groningen, Netherlands.; Jansonius, NM (corresponding author), Erasmus MC, Dept Epidemiol & Biostat, Rotterdam, Netherlands.
EM n.m.jansonius@umcg.nl
OI Jansonius, Nomdo/0000-0002-6495-6568
FU Dutch Health Care Insurance Council (CVZ); University Medical Center
   Groningen, the Netherlands
FX This research was supported by the Dutch Health Care Insurance Council
   (CVZ) and the University Medical Center Groningen, the Netherlands. The
   funding organisations had no role in the design, conduct, analysis, or
   publication of this research.
CR Abramson Joseph H, 2011, Epidemiol Perspect Innov, V8, P1, DOI 10.1186/1742-5573-8-1
   Anderson AJ, 2011, OPTOMETRY VISION SCI, V88, P806, DOI 10.1097/OPX.0b013e31821861bd
   Artes PH, 2009, INVEST OPHTH VIS SCI, V50, P4700, DOI 10.1167/iovs.09-3601
   Artes PH, 2005, INVEST OPHTH VIS SCI, V46, P2451, DOI 10.1167/iovs.05-0135
   BENGTSSON B, 1991, ACTA OPHTHALMOL, V69, P288
   DesJong DGMM, 1984, DOC OPHTHALMOL P SER, V43, P18
   Gardiner SK, 2015, INVEST OPHTH VIS SCI, V56, P6886, DOI 10.1167/iovs.15-16701
   Gardiner SK, 2013, TRANSL VIS SCI TECHN, V2, DOI 10.1167/tvst.2.6.3
   Gardiner SK, 2008, OPHTHALMOLOGY, V115, P2127, DOI 10.1016/j.ophtha.2008.08.013
   Garway-Heath DF, 2015, LANCET, V385, P1295, DOI 10.1016/S0140-6736(14)62111-5
   Haymes SA, 2005, INVEST OPHTH VIS SCI, V46, P547, DOI 10.1167/iovs.04-0973
   Heeg GP, 2009, EYE, V23, P1647, DOI 10.1038/eye.2008.348
   Heeg GP, 2006, AM J OPHTHALMOL, V141, P585, DOI 10.1016/j.ajo.2005.10.005
   Heeg GP, 2005, ACTA OPHTHALMOL SCAN, V83, P46, DOI 10.1111/j.1600-0420.2005.00423.x
   Heeg GP, 2003, OPHTHAL PHYSL OPT, V23, P535, DOI 10.1046/j.1475-1313.2003.00149.x
   Heijl A, 2002, ARCH OPHTHALMOL-CHIC, V120, P1268, DOI 10.1001/archopht.120.10.1268
   HEIJL A, 1987, 7TH INT VIS FIELD S, P153
   Henson DB, 2010, INVEST OPHTH VIS SCI, V51, P3540, DOI 10.1167/iovs.09-4413
   HUDSON C, 1994, INVEST OPHTH VIS SCI, V35, P268
   Jansonius NM, 2010, BRIT J OPHTHALMOL, V94, P1404, DOI 10.1136/bjo.2009.164897
   Jansonius NM, 2009, ACTA OPHTHALMOL, V87, P429, DOI 10.1111/j.1755-3768.2008.01279.x
   Liu S, 2014, INVEST OPHTH VIS SCI, V55, P2862, DOI 10.1167/iovs.13-13225
   Medeiros FA, 2004, AM J OPHTHALMOL, V137, P863, DOI 10.1016/j.ajo.2003.12.009
   Montolio FGJ, 2012, INVEST OPHTH VIS SCI, V53, P7010, DOI 10.1167/iovs.12-10268
   Montolio FGJ, 2012, PLOS ONE, V7, DOI 10.1371/journal.pone.0041211
   Mowatt G, 2008, INVEST OPHTH VIS SCI, V49, P5373, DOI 10.1167/iovs.07-1501
   O'Leary N, 2012, EYE, V26, P1554, DOI 10.1038/eye.2012.202
   Redmond T, 2013, JAMA OPHTHALMOL, V131, P1565, DOI 10.1001/jamaophthalmol.2013.4382
   Stoutenbeek R, 2004, OPHTHAL PHYSL OPT, V24, P493, DOI 10.1111/j.1475-1313.2004.00223.x
   Wesselink C, 2012, J GLAUCOMA, V21, P579, DOI 10.1097/IJG.0b013e31822543e0
   Xin DY, 2011, INVEST OPHTH VIS SCI, V52, P519, DOI 10.1167/iovs.10-5174
NR 31
TC 6
Z9 7
U1 0
U2 5
PU WILEY
PI HOBOKEN
PA 111 RIVER ST, HOBOKEN 07030-5774, NJ USA
SN 0275-5408
EI 1475-1313
J9 OPHTHAL PHYSL OPT
JI Ophthalmic Physiol. Opt.
PD SEP
PY 2017
VL 37
IS 5
BP 594
EP 601
DI 10.1111/opo.12401
PG 8
WC Ophthalmology
WE Science Citation Index Expanded (SCI-EXPANDED)
SC Ophthalmology
GA FE6IT
UT WOS:000408313900006
PM 28836391
OA Green Published
DA 2025-03-30
ER

PT J
AU Yuki, K
   Asaoka, R
   Awano-Tanabe, S
   Ono, T
   Shiba, D
   Murata, H
   Tsubota, K
AF Yuki, Kenya
   Asaoka, Ryo
   Awano-Tanabe, Sachiko
   Ono, Takeshi
   Shiba, Daisuke
   Murata, Hiroshi
   Tsubota, Kazuo
TI Predicting Future Self-Reported Motor Vehicle Collisions in Subjects
   with Primary Open-Angle Glaucoma Using the Penalized Support Vector
   Machine Method
SO TRANSLATIONAL VISION SCIENCE & TECHNOLOGY
LA English
DT Article
DE motor vehicle collision; visual field; glaucoma; support vector machine
ID VISUAL-FIELD LOSS; OLDER DRIVERS; DRIVING PERFORMANCE; RISK-FACTORS;
   OF-VIEW; INVOLVEMENT; SELECTION; VISION; PERIMETRY; CRASHES
AB Purpose: We predict the likelihood of a future motor vehicle collision (MVC) from visual function data, attitudes to driving, and past MVC history using the penalized support vector machine (pSVM) in subjects with primary open-angle glaucoma (POAG).
   Methods: Patients with POAG were screened prospectively for eligibility and 185 were analyzed in this study. Self-reported MVCs of all participants were recorded for 3 years from the baseline using a survey questionnaire every 12 months. A binocular integrated visual field (IVF) was calculated for each patient by merging a patient's monocular Humphrey Field Analyzer (HFA) visual fields (VFs). The IVF was divided into six regions, based on eccentricity and the right or left hemifield, and the average of the total deviation (TD) values in each of these six areas was calculated. Then, the future MVCs were predicted using various variables, including age, sex, 63 variables of 52 TD values, mean of the TD values, visual acuities (VAs), six sector average TDs with (pred(penSVM_all)) and without (pred(penSVM_basic)) the attitudes in driving, and also past MVC history, using the pSVM method, applying the leave-one-out cross validation.
   Results: The relationship between predpenSVM_basic and the future MVC approached significance (odds ratio = 1.15, [0.99-1.29], P = 0.064, logistic regression). A significant relationship was observed between pred(penSVM_all) and the future MVC (odds ratio = 1.21, P = 0.0015).
   Conclusions: It was useful to predict future MVCs in patients with POAG using visual function metrics, patients' attitudes to driving, and past MVC history, using the pSVM.
C1 [Yuki, Kenya; Awano-Tanabe, Sachiko; Ono, Takeshi; Shiba, Daisuke; Tsubota, Kazuo] Keio Univ, Sch Med, Dept Ophthalmol, Shinjuku Ku, Shinanomachi 35, Tokyo, Japan.
   [Asaoka, Ryo; Murata, Hiroshi] Univ Tokyo, Grad Sch Med, Dept Ophthalmol, Bunkyo Ku, 7-3-1 Hongo, Tokyo 1138655, Japan.
C3 Keio University; University of Tokyo
RP Asaoka, R (corresponding author), Univ Tokyo, Grad Sch Med, Dept Ophthalmol, Bunkyo Ku, 7-3-1 Hongo, Tokyo 1138655, Japan.
EM rasaoka-tky@umin.ac.jp
RI Tsubota, Kazuo/M-1915-2013
OI Tsubota, Kazuo/0000-0002-8874-7111
FU Ministry of Education, Culture, Sports, Science, and Technology of Japan
   [17K11418]; Japan Science and Technology Agency (JST) CREST
   [JPMJCR1304]; Grants-in-Aid for Scientific Research [17K16959, 17K11418]
   Funding Source: KAKEN
FX Supported by Grant 17K11418 from the Ministry of Education, Culture,
   Sports, Science, and Technology of Japan and Japan Science and
   Technology Agency (JST) CREST JPMJCR1304.
CR Anderson D.R., 1999, Automated static perimetry, V2nd
   [Anonymous], 2010, J Mach Learn Res
   Asaoka R, 2013, PLOS ONE, V8, DOI 10.1371/journal.pone.0072199
   Becker N, 2009, BIOINFORMATICS, V25, P1711, DOI 10.1093/bioinformatics/btp286
   Bengtsson B, 2000, INVEST OPHTH VIS SCI, V41, P2201
   BENJAMINI Y, 1995, J R STAT SOC B, V57, P289, DOI 10.1111/j.2517-6161.1995.tb02031.x
   Bermingham ML, 2015, SCI REP-UK, V5, DOI 10.1038/srep10312
   Bowers A, 2005, OPTOMETRY VISION SCI, V82, P657, DOI 10.1097/01.opx.0000175558.33268.b5
   Braver ER, 2004, INJURY PREV, V10, P27, DOI 10.1136/ip.2003.002923
   Brown LH, 2006, NURSE PRACT, V31, P38, DOI 10.1097/00006205-200603000-00011
   Carter PM, 2014, ACCIDENT ANAL PREV, V72, P146, DOI 10.1016/j.aap.2014.05.024
   Charman WN, 1997, OPHTHAL PHYSL OPT, V17, P371, DOI 10.1016/S0275-5408(97)00014-8
   Chawla NV, 2002, J ARTIF INTELL RES, V16, P321, DOI 10.1613/jair.953
   Coleman AL, 2008, SURV OPHTHALMOL, V53, pS3, DOI 10.1016/j.survophthal.2008.08.006
   Crabb DP, 2010, PLOS ONE, V5, DOI 10.1371/journal.pone.0009710
   Crabb DP, 2005, GRAEF ARCH CLIN EXP, V243, P210, DOI 10.1007/s00417-004-0984-x
   Crabb DP, 2004, BRIT J OPHTHALMOL, V88, P1191, DOI 10.1136/bjo.2003.035949
   Cristianini N., 2007, Intelligent Data Analysis, P169, DOI [10.1007/978-3-540-48625-15, DOI 10.1007/978-3-540-48625-15]
   Cross JM, 2009, BRIT J OPHTHALMOL, V93, P400, DOI 10.1136/bjo.2008.144584
   Desapriya E, 2014, COCHRANE DB SYST REV, DOI 10.1002/14651858.CD006252.pub4
   Fujino Y, 2015, INVEST OPHTH VIS SCI, V56, P2334, DOI 10.1167/iovs.15-16445
   Glen FC, 2015, BRIT J OPHTHALMOL, V99, P613, DOI 10.1136/bjophthalmol-2014-305932
   Gracitelli CPB, 2015, PLOS ONE, V10, DOI 10.1371/journal.pone.0138288
   Hamel J, 2013, FRONT PSYCHOL, V4, DOI 10.3389/fpsyg.2013.00339
   Hansen RN, 2015, AM J PUBLIC HEALTH, V105, pE64, DOI 10.2105/AJPH.2015.302723
   Hirasawa H, 2014, BRIT J OPHTHALMOL, V98, P1230, DOI 10.1136/bjophthalmol-2013-304319
   Huisingh C, 2015, INVEST OPHTH VIS SCI, V56, P132, DOI 10.1167/iovs.14-15194
   Inkster B, 2013, DIABETES OBES METAB, V15, P775, DOI 10.1111/dom.12071
   JOHNSON CA, 1983, ARCH OPHTHALMOL-CHIC, V101, P371
   Kasneci E, 2014, PLOS ONE, V9, DOI 10.1371/journal.pone.0087470
   Kripke DF, 2016, DRUG SAFETY, V39, P93, DOI 10.1007/s40264-015-0362-0
   Kunimatsu-Sanuki S, 2015, BMJ OPEN, V5, DOI 10.1136/bmjopen-2014-006379
   Kwon M, 2016, OPHTHALMOLOGY, V123, P109, DOI 10.1016/j.ophtha.2015.08.043
   Marottoli RA, 1997, J GERONTOL A-BIOL, V52, pM184, DOI 10.1093/gerona/52A.3.M184
   McGwin G, 2004, INVEST OPHTH VIS SCI, V45, P3934, DOI 10.1167/iovs.04-0524
   Owsley C, 1999, J GERONTOL A-BIOL, V54, pM203, DOI 10.1093/gerona/54.4.M203
   Quigley HA, 2011, LANCET, V377, P1367, DOI 10.1016/S0140-6736(10)61423-7
   Szlyk JP, 2005, J GLAUCOMA, V14, P145, DOI 10.1097/01.ijg.0000151686.89162.28
   Szlyk JP, 2002, J REHABIL RES DEV, V39, P467
   Tatham AJ, 2015, TRANSL VIS SCI TECHN, V4, DOI 10.1167/tvst.4.3.5
   Tham YC, 2014, OPHTHALMOLOGY, V121, P2081, DOI 10.1016/j.ophtha.2014.05.013
   Wang L, 2006, STAT SINICA, V16, P589
   Yuki K, 2014, PLOS ONE, V9, DOI 10.1371/journal.pone.0115572
   Zou H, 2005, J R STAT SOC B, V67, P301, DOI 10.1111/j.1467-9868.2005.00503.x
NR 44
TC 6
Z9 6
U1 0
U2 4
PU ASSOC RESEARCH VISION OPHTHALMOLOGY INC
PI ROCKVILLE
PA 12300 TWINBROOK PARKWAY, ROCKVILLE, MD 20852-1606 USA
SN 2164-2591
J9 TRANSL VIS SCI TECHN
JI Transl. Vis. Sci. Technol.
PD MAY
PY 2017
VL 6
IS 3
AR 14
DI 10.1167/tvst.6.3.14
PG 10
WC Ophthalmology
WE Science Citation Index Expanded (SCI-EXPANDED); Social Science Citation Index (SSCI)
SC Ophthalmology
GA FH2GT
UT WOS:000410957800014
PM 28603662
OA Green Published, gold, Green Submitted
DA 2025-03-30
ER

PT J
AU Chen, SD
   Lv, JH
   Fan, SJ
   Zhang, H
   Xie, L
   Xu, L
   Jiang, B
   Yuan, HP
   Liang, YB
   Li, SN
   Chen, PY
   Zhang, XL
   Wang, NL
AF Chen, Shida
   Lv, Jianhua
   Fan, Sujie
   Zhang, Hong
   Xie, Lin
   Xu, Ling
   Jiang, Bing
   Yuan, Huipin
   Liang, Yuanbo
   Li, Shuning
   Chen, Pingyan
   Zhang, Xiulan
   Wang, Ningli
CA Multi-Mech Angle Closure Study MAC
TI Laser peripheral iridotomy versus laser peripheral iridotomy plus laser
   peripheral iridoplasty in the treatment of multi-mechanism angle
   closure: study protocol for a randomized controlled trial
SO TRIALS
LA English
DT Article
DE PAC; PACG; Primary angle closure; Laser peripheral iridoplasty; Laser
   peripheral iridotomy; LPI; LPIP; Primary angle-closure glaucoma
ID ULTRASOUND BIOMICROSCOPY; LIWAN EYE; SUSPECTS; GLAUCOMA; WORLDWIDE
AB Background: China has the largest burden of primary angle-closure glaucoma (PACG) worldwide. The mechanism of the angle closure is complex and includes pupillary block and non-pupillary block. Currently, opinion is that laser peripheral iridotomy (LPI) alone is not sufficient to prevent disease progression. Laser peripheral iridoplasty (LPIP) is an alternative and effective way of widening the angle recess in eyes that are affected by primary angle closure (PAC). However, it is not known if greater benefit would be achieved using LPI plus LPIP for PAC with multiple mechanisms (MAC). Thus, the aim of this study is to demonstrate if LPI plus LPIP would be more effective than single LPI in controlling the progression of PAC with multiple mechanisms, based on ultrasound biomicroscopy (UBM) classification. A secondary aim is to determine whether or not this would result in the use of less medication and/or prolong the time to antiglaucoma surgery.
   Methods: This multiple-mechanism angle-closure study will comprise a 3-year, multicenter, randomized, parallel-group, open-label, superiority trial, the aim of which will be to evaluate the safety and efficacy of LPI plus LPIP versus LPI for PAC. It is anticipated that 240 adults, diagnosed with PAC (the mechanism of angle closure will be assessed by UBM and it will be determined whether or not it involves multiple mechanisms) will be recruited from ten ophthalmic centers in China. Participants will be randomly allocated to receive either single LPI or LPI plus LPIP. Participant assessment will be designed to test the rate of disease progression and who will be followed up for 3 years. The primary outcome will be the disease progression rate and a comparison will be made between the LPI and LPI plus LPIP groups using Pearson's.2 test. Logistic regression analysis will be performed to account for the central effect.
   Discussion: If the LPI plus LPIP is found to significantly decrease the rate of PAC progression, this intervention could potentially be a standard therapy to be used to treat PAC when multiple mechanisms are involved in angle closure. Subsequently, this would have the potential to delay the rate of PAC progression to PACG and delay the time to the administration of antiglaucoma medication or trabeculectomy surgery.
C1 [Chen, Shida; Zhang, Xiulan] Sun Yat Sen Univ, Zhongshan Ophthalm Ctr, State Key Lab Ophthalmol, 54 South Xianlie Rd, Guangzhou, Guangdong, Peoples R China.
   [Lv, Jianhua] Hebei Prov Eye Hosp, Xingtai City, Hebei, Peoples R China.
   [Fan, Sujie] Handan Eye Hosp, Handan City, Hebei, Peoples R China.
   [Zhang, Hong] Huazhong Univ Sci & Technol, Tongji Hosp, Dept Ophthalmol, Tongji Med Coll, Wuhan, Hubei, Peoples R China.
   [Xie, Lin] Third Mil Med Univ, Daping Hosp, Dept Ophthalmol, Chongqing, Hubei, Peoples R China.
   [Xu, Ling] Liaoning He Univ, He Eye Hosp, Shenyang, Liaoning, Peoples R China.
   [Jiang, Bing] Cent S Univ, Xiangya Hosp 2, Dept Ophthalmol, Changsha, Hunan, Peoples R China.
   [Yuan, Huipin] Harbin Med Univ, Dept Ophthalmol, Affiliated Hosp 2, Harbin, Heilongjiang, Peoples R China.
   [Liang, Yuanbo] Wenzhou Med Univ, Clin & Epidemiol Res Ctr, Affiliated Eye Hosp, Wenzhou, Zhejiang, Peoples R China.
   [Li, Shuning; Wang, Ningli] Capital Med Univ, Beijing Tongren Hosp, Beijing Tongren Eye Ctr, Beijing Ophthalmol & Visual Sci Key Lab, 1 Dong Jiao Min Xiang St, Beijing, Peoples R China.
   [Chen, Pingyan] Southern Med Univ, Sch Publ Hlth & Trop Med, Dept Biostat, Guangzhou, Guangdong, Peoples R China.
C3 Sun Yat Sen University; Huazhong University of Science & Technology;
   Army Medical University; Central South University; Harbin Medical
   University; Wenzhou Medical University; Capital Medical University;
   Southern Medical University - China
RP Zhang, XL (corresponding author), Sun Yat Sen Univ, Zhongshan Ophthalm Ctr, State Key Lab Ophthalmol, 54 South Xianlie Rd, Guangzhou, Guangdong, Peoples R China.; Wang, NL (corresponding author), Capital Med Univ, Beijing Tongren Hosp, Beijing Tongren Eye Ctr, Beijing Ophthalmol & Visual Sci Key Lab, 1 Dong Jiao Min Xiang St, Beijing, Peoples R China.
EM zhangxl2@mail.sysu.edu.cn; wningli@vip.163.com
RI Liang, Yuan/AGT-6278-2022; chen, shida/AAJ-8890-2020; Jiang,
   Bing/V-9606-2019; Xie, Linhui/LXW-3607-2024; Chen, Jiayi/KVY-7291-2024
OI liang, Yuanbo/0000-0001-9685-7356
FU Sun Yat-sen University Clinical Research 5010 Program [2015019]
FX This study is supported by Sun Yat-sen University Clinical Research 5010
   Program (2015019), based on the ethically approved study protocol
   (version 2, 24 November 2015) and the supporting study documents (i.e.,
   the patient information sheet, consent form, and standard operation
   procedure sheet). The study protocol was also reviewed by the "5010
   Plan" evaluation committee at Sun Yat-sen University, Guangzhou, China.
   Every year the evaluation committee will examine the study progress and
   adherence to the study protocol.
CR Choi JS, 2005, AM J OPHTHALMOL, V140, P1125, DOI 10.1016/j.ajo.2005.06.018
   Gazzard G, 2003, OPHTHALMOLOGY, V110, P630, DOI 10.1016/S0161-6420(02)01893-6
   He MG, 2007, OPHTHALMOLOGY, V114, P494, DOI 10.1016/j.ophtha.2006.06.053
   Jiang YZ, 2014, OPHTHALMOLOGY, V121, P1699, DOI 10.1016/j.ophtha.2014.03.039
   Jiang YZ, 2010, INVEST OPHTH VIS SCI, V51, P2035, DOI 10.1167/iovs.09-4145
   Nongpiur ME, 2011, CURR OPIN OPHTHALMOL, V22, P96, DOI 10.1097/ICU.0b013e32834372b9
   Quigley HA, 2006, BRIT J OPHTHALMOL, V90, P262, DOI 10.1136/bjo.2005.081224
   Quigley HA, 2001, BRIT J OPHTHALMOL, V85, P1271, DOI 10.1136/bjo.85.11.1271
   Ramani KK, 2009, J GLAUCOMA, V18, P521, DOI 10.1097/IJG.0b013e318193c12d
   Ritch R, 2004, OPHTHALMOLOGY, V111, P104, DOI 10.1016/j.ophtha.2003.05.001
   Ritch R, 2007, SURV OPHTHALMOL, V52, P279, DOI 10.1016/j.survophthal.2007.02.006
   Sawada A, 2012, J GLAUCOMA, V21, P174, DOI 10.1097/IJG.0b013e3182070c98
   Sun X, 2010, AM J OPHTHALMOL, V150, P68, DOI 10.1016/j.ajo.2010.02.004
   WAND M, 1992, ARCH OPHTHALMOL-CHIC, V110, P363, DOI 10.1001/archopht.1992.01080150061029
   Wang N, 2000, Zhonghua Yan Ke Za Zhi, V36, P46
   Yip JLY, 2010, BRIT J OPHTHALMOL, V94, P1472, DOI 10.1136/bjo.2009.168682
NR 16
TC 6
Z9 6
U1 3
U2 19
PU BIOMED CENTRAL LTD
PI LONDON
PA 236 GRAYS INN RD, FLOOR 6, LONDON WC1X 8HL, ENGLAND
SN 1745-6215
J9 TRIALS
JI Trials
PD MAR 17
PY 2017
VL 18
AR 130
DI 10.1186/s13063-017-1860-4
PG 8
WC Medicine, Research & Experimental
WE Science Citation Index Expanded (SCI-EXPANDED)
SC Research & Experimental Medicine
GA EO9HS
UT WOS:000397000400001
PM 28302178
OA Green Published, gold
DA 2025-03-30
ER

PT J
AU Kan, E
   Yilmaz, A
   Demirag, MD
   Calik, M
AF Kan, Emrah
   Yilmaz, Ahmet
   Demirag, Mehmet Derya
   Calik, Murat
TI Is pseudoexfoliation Syndrome a Risk Factor for Cerebro Vascular
   Disease?
SO SEMINARS IN OPHTHALMOLOGY
LA English
DT Article
DE Arterial hypertension; cerebral embolism; cerebro vascular disease;
   diabetes mellitus; pseudoexfoliation syndrome
ID EXFOLIATION; ASSOCIATIONS; GLAUCOMA
AB Purpose: To determine the relationship between cerebro vascular disease and pseudoexfoliation syndrome. Materials and Methods: This cross-sectional case control study consisted of 50 patients with ischemic-type cerebro vascular disease and 50 control subjects. All subjects were investigated for diabetes mellitus and hypertension status and underwent a detailed ophthalmic examination. A diagnosis of pseudoexfoliation syndrome was made if characteristic greyish particulate matter was found on the anterior lens capsule after pupillary dilatation by slit-lamp examination. All subjects were compared in terms of pseudoexfoliation syndrome, diabetes mellitus, and hypertension. Pearson Chi Square and Student's t test were used for statistical analysis. Logistic regression analyses of the risk factors between groups were also made. Results: The presence of pseudoexfoliation syndrome was significantly higher in patients with cerebro vascular disease when compared to the control subjects (p = 0.02). The frequency of diabetes mellitus was similar between the two groups. Arterial hypertension was significantly more frequent in the patient group when compared to the control subjects (p <0.01). The logistic regression analysis showed that both pseudoexfoliation syndrome and hypertension were significantly associated with cerebro vascular disease. Conclusion: In the present study, we found that pseudoexfoliation syndrome frequency was found to be higher in patients with cerebro vascular disease than in control subjects. A slit-lamp examination of the eye could be an important marker that indicates the risk of cerebro vascular disease. We recommend an evaluation of all subjects with pseudoexfoliation syndrome for the presence of cerebro vascular disease. Longitudinal studies with larger populations are needed to confirm this relationship.
C1 [Kan, Emrah; Yilmaz, Ahmet; Demirag, Mehmet Derya; Calik, Murat] Samsun Training & Res Hosp, Samsun, Turkey.
C3 Samsun Training & Research Hospital
RP Kan, E (corresponding author), Samsun Training & Res Hosp, Dept Ophthalmol, TR-55090 Samsun, Turkey.
EM dremrahkan@yahoo.com
RI demirag, mehmet/H-9616-2014; Kan, Emrah/HCG-9138-2022
OI Kan, Emrah/0000-0001-5056-4689
CR Allingham RR, 2001, BRIT J OPHTHALMOL, V85, P702, DOI 10.1136/bjo.85.6.702
   Amer Diabet Assoc, 2011, DIABETES CARE, V34, pS11, DOI [10.2337/dc13-S011, 10.2337/dc10-S011, 10.2337/dc12-s064, 10.2337/dc11-S062, 10.2337/dc11-S011, 10.2337/dc13-S067, 10.2337/dc14-S081, 10.2337/dc12-s011, 10.2337/dc10-S062]
   [Anonymous], DUANES CLIN OPHTHALM
   BOYSEN G, 1988, STROKE, V19, P1345, DOI 10.1161/01.STR.19.11.1345
   Chobanian AV, 2003, HYPERTENSION, V42, P1206, DOI 10.1161/01.HYP.0000107251.49515.c2
   Citirik M, 2007, EYE, V21, P11, DOI 10.1038/sj.eye.6702177
   Cumurcu T, 2013, SEMIN OPHTHALMOL, V28, P224, DOI 10.3109/08820538.2013.793726
   Demir N, 2011, EYE, V25, P1177, DOI 10.1038/eye.2011.145
   Elhawy E, 2012, HUM GENOMICS, V6, DOI 10.1186/1479-7364-6-22
   Mitchell P, 1997, AM J OPHTHALMOL, V124, P685, DOI 10.1016/S0002-9394(14)70908-0
   Praveen MR, 2011, EYE, V25, P174, DOI 10.1038/eye.2010.175
   REPO LP, 1995, OPHTHALMOLOGY, V102, P1199, DOI 10.1016/S0161-6420(95)30890-1
   Ringvold A, 1997, ACTA OPHTHALMOL SCAN, V75, P255
   Ritch R, 2001, SURV OPHTHALMOL, V45, P265, DOI 10.1016/S0039-6257(00)00196-X
   Ritland JS, 2004, ACTA OPHTHALMOL SCAN, V82, P401, DOI 10.1111/j.1395-3907.2004.00297.x
   Schlötzer-Schrehardt U, 2010, KLIN MONATSBL AUGENH, V227, P108, DOI 10.1055/s-0028-1109977
   Schumacher S, 2001, LANCET, V357, P359, DOI 10.1016/S0140-6736(00)03645-X
   Shrum KR, 2000, AM J OPHTHALMOL, V129, P83, DOI 10.1016/S0002-9394(99)00255-X
   STREETEN BW, 1992, ARCH OPHTHALMOL-CHIC, V110, P1757, DOI 10.1001/archopht.1992.01080240097039
   Susic N, 2007, ACTA CLIN CROAT, V46, P317
   Tarkkanen A, 2002, ACTA OPHTHALMOL SCAN, V80, P151, DOI 10.1034/j.1600-0420.2002.800206.x
   Turgut B, 2010, EUR ARCH OTO-RHINO-L, V267, P523, DOI 10.1007/s00405-009-1093-6
   Türkcü FM, 2013, MEDICINA-LITHUANIA, V49, P214, DOI 10.3390/medicina49050034
   Ulus T, 2013, J CARDIOVASC MED, V14, P587, DOI 10.2459/JCM.0b013e328358fde0
   Visontai Z, 2006, BRIT J OPHTHALMOL, V90, P563, DOI 10.1136/bjo.2005.087908
   Wang W, 2014, PLOS ONE, V9, DOI 10.1371/journal.pone.0092767
   You QS, 2013, OPHTHALMOLOGY, V120, P1551, DOI 10.1016/j.ophtha.2013.01.020
   Yüksel N, 2006, GRAEF ARCH CLIN EXP, V244, P316, DOI 10.1007/s00417-004-0942-7
NR 28
TC 6
Z9 6
U1 2
U2 5
PU TAYLOR & FRANCIS INC
PI PHILADELPHIA
PA 530 WALNUT STREET, STE 850, PHILADELPHIA, PA 19106 USA
SN 0882-0538
EI 1744-5205
J9 SEMIN OPHTHALMOL
JI Semin. Ophthalmol.
PD MAR
PY 2017
VL 32
IS 2
BP 153
EP 156
DI 10.3109/08820538.2015.1009559
PG 4
WC Ophthalmology
WE Science Citation Index Expanded (SCI-EXPANDED)
SC Ophthalmology
GA EL6IM
UT WOS:000394725400001
PM 25751568
DA 2025-03-30
ER

PT J
AU Gursoy, H
   Bilgec, MD
   Sahin, A
   Colak, E
AF Gursoy, Huseyin
   Bilgec, Mustafa Deger
   Sahin, Afsun
   Colak, Ertugrul
TI A Possible Regression Equation for Predicting Visual Outcomes after
   Surgical Repair of Open Globe Injuries
SO JOURNAL OF OPHTHALMOLOGY
LA English
DT Article
ID PROGNOSTIC-FACTORS; CLINICAL-FEATURES; OCULAR TRAUMA; RISK-FACTORS;
   CLASSIFICATION; MANAGEMENT; SECONDARY
AB Background. To analyze the effects of factors other than the ocular trauma score parameters on visual outcomes in open globe injuries. Methods. Open globe injuries primarily repaired in our hospital were reviewed. The number of surgeries, performance of pars plana vitrectomy (PPV), lens status, affected tissues (corneal, scleral, or corneoscleral), intravitreal hemorrhage, intraocular foreign body, glaucoma, anterior segment inflammation, loss of iris tissue, cutting of any prolapsed vitreous in the primary surgery, penetrating injury, and the time interval between the trauma and repair were the thirteen variables evaluated using linear regression analysis. Results. In total, 131 eyes with a mean follow-up of 16.1 +/- 4.7 (12-36) months and a mean age of 33.8 +/- 22.2 (4-88) years were included. The regression coefficients were 0.502, 0.960, 0.831, -0.385, and -0.506 for the performance of PPV, aphakia after the initial trauma, loss of iris tissue, penetrating injury, and cutting of any prolapsed vitreous in the primary surgery, respectively (P < 0.05 for these variables). Conclusions. The performance of PPV, aphakia after the initial trauma, and loss of iris tissue were associated with poor visual outcomes, whereas cutting any prolapsed vitreous in the primary repair and penetrating-type injury were associated with better visual outcomes.
C1 [Gursoy, Huseyin; Bilgec, Mustafa Deger; Sahin, Afsun] Eskisehir Osmangazi Univ, Fac Med, Dept Ophthalmol, Eskisehir, Turkey.
   [Colak, Ertugrul] Eskisehir Osmangazi Univ, Fac Med, Dept Biostat, Eskisehir, Turkey.
C3 Eskisehir Osmangazi University; Eskisehir Osmangazi University
RP Gursoy, H (corresponding author), Eskisehir Osmangazi Univ, Fac Med, Dept Ophthalmol, Eskisehir, Turkey.
EM hhgursoy@hotmail.com
RI BİLGEC, MUSTAFA/AAR-3067-2020; Çolak, Ertuğrul/AAG-2140-2020; Sahin,
   Afsun/F-1450-2013; Gursoy, Huseyin/W-1995-2017; BILGEC, MUSTAFA
   DEGER/Q-6382-2017
OI Gursoy, Huseyin/0000-0002-9254-4114; BILGEC, MUSTAFA
   DEGER/0000-0002-9972-2147; Colak, Ertugrul/0000-0003-3251-1043
CR Acuna OM, 2009, J PEDIAT OPHTH STRAB, V46, P202, DOI 10.3928/01913913-20090706-04
   Agrawal R, 2013, INT OPHTHALMOL, V33, P435, DOI 10.1007/s10792-012-9698-y
   Ahmed Y, 2012, EYE, V26, P212, DOI 10.1038/eye.2011.313
   Aylward GW, 2008, EYE, V22, P1366, DOI 10.1038/eye.2008.74
   Larque-Daza AB, 2010, EUR J OPHTHALMOL, V20, P578, DOI 10.1177/112067211002000307
   Bi Hongsheng, 2013, Curr Ther Res Clin Exp, V74, P16, DOI 10.1016/j.curtheres.2012.10.002
   Bunting H, 2013, J AAPOS, V17, P43, DOI 10.1016/j.jaapos.2012.10.012
   Cardillo JA, 1997, OPHTHALMOLOGY, V104, P1166, DOI 10.1016/S0161-6420(97)30167-5
   Castellarin Alessandro A, 2007, Compr Ophthalmol Update, V8, P111
   Feng K, 2015, CLIN EXP OPHTHALMOL, V43, P629, DOI 10.1111/ceo.12534
   Feng K, 2011, RETINA-J RET VIT DIS, V31, P1988, DOI 10.1097/IAE.0b013e318213d8c7
   Hatton MP, 2002, OPHTHAL PLAST RECONS, V18, P458, DOI 10.1097/00002341-200211000-00013
   Isaac DLC, 2003, OPHTHALMOLOGICA, V217, P431, DOI 10.1159/000073075
   Khokhar S, 2014, EUR J OPHTHALMOL, V24, P124, DOI 10.5301/ejo.5000342
   Knyazer B, 2008, CLIN EXP OPHTHALMOL, V36, P836, DOI 10.1111/j.1442-9071.2009.01922.x
   Kuhn F, 1996, OPHTHALMOLOGY, V103, P240
   Kuhn Ferenc, 2002, Ophthalmol Clin North Am, V15, P163, DOI 10.1016/S0896-1549(02)00007-X
   Lee CH, 2009, AM J EMERG MED, V27, P530, DOI 10.1016/j.ajem.2008.04.004
   LEIBOWITZ HM, 1981, ARCH OPHTHALMOL-CHIC, V99, P417
   Macsai M. S., 2005, CORNEA, P1836
   Paramananda MAL, 2014, INT J OPHTHALMOL-CHI, V7, P486, DOI 10.3980/j.issn.2222-3959.2014.03.18
   Pieramici DJ, 1996, OPHTHALMOLOGY, V103, P1798, DOI 10.1016/S0161-6420(96)30424-7
   Pieramici DJ, 1997, AM J OPHTHALMOL, V123, P820, DOI 10.1016/S0002-9394(14)71132-8
   Qi Y, 2015, INT J OPHTHALMOL-CHI, V8, P162, DOI 10.3980/j.issn.2222-3959.2015.01.29
   Roberts MF, 2002, BRIT J OPHTHALMOL, V86, P658, DOI 10.1136/bjo.86.6.658
   Schmidt GW, 2008, OPHTHALMOLOGY, V115, P202, DOI 10.1016/j.ophtha.2007.04.008
   Teixeira SM, 2014, EUR J OPHTHALMOL, V24, P932, DOI 10.5301/ejo.5000471
NR 27
TC 6
Z9 7
U1 0
U2 7
PU HINDAWI LTD
PI LONDON
PA ADAM HOUSE, 3RD FLR, 1 FITZROY SQ, LONDON, W1T 5HF, ENGLAND
SN 2090-004X
EI 2090-0058
J9 J OPHTHALMOL
JI J. Ophthalmol.
PY 2017
VL 2017
AR 1320457
DI 10.1155/2017/1320457
PG 7
WC Ophthalmology
WE Science Citation Index Expanded (SCI-EXPANDED)
SC Ophthalmology
GA EK6MJ
UT WOS:000394038400001
PM 28168043
OA Green Submitted, Green Published, gold
DA 2025-03-30
ER

PT J
AU Kondkar, AA
   Mousa, A
   Azad, TA
   Sultan, T
   Almobarak, FA
   Alawad, A
   Altuwaijri, S
   Al-Obeidan, SA
   Abu-Amero, KK
AF Kondkar, Altaf A.
   Mousa, Ahmed
   Azad, Taif A.
   Sultan, Tahira
   Almobarak, Faisal A.
   Alawad, Abdullah
   Altuwaijri, Saleh
   Al-Obeidan, Saleh A.
   Abu-Amero, Khaled K.
TI Analysis of Polymorphism rs1900004 in Atonal bHLH Transcription
   Factor 7 in Saudi Patients with Primary Open Angle Glaucoma
SO GENETIC TESTING AND MOLECULAR BIOMARKERS
LA English
DT Article
DE ATOH7; primary open angle glaucoma; rs1900004; Saudi Arabia
ID GENOME-WIDE ASSOCIATION; TO-DISC RATIO; RISK-FACTORS; ATOH7; GENETICS
AB Aims: To investigate the association between the rs1900004 polymorphism in the atonal bHLH transcription factor 7 (ATOH7) gene and primary open angle glaucoma (POAG) in Saudi patients. Methods: Eighty-seven unrelated POAG cases and 94 unrelated control subjects of Saudi origin were genotyped utilizing a TaqMan (R) assay. The association between mutant genotypes and POAG and its related clinical indices was investigated. Results: The genotype and allele frequencies of the polymorphism in ATOH7 did not show any statistically significant association with POAG compared to controls. The minor allele frequency was 0.32 in both cases and controls. None of the demographic, systemic diseases nor glaucoma-specific clinical indices such as intraocular pressure (IOP), cup/disc ratio, and number of antiglaucoma medication, showed any significant association with genotypes. Binary logistic regression analysis (adjusted for age and gender) showed that age was a marginally significant risk factor for the development of glaucoma (adjusted odds ratio = 1.1; 95% confidence interval = 1.079-1.158; p < 0.0001). Conclusions: The study did not detect any direct link between genotype/allele frequency of rs1900004 in ATOH7 and POAG or its related clinical indices such as IOP and cup/disc ratio indicating that this polymorphism is not a risk factor for POAG in a Saudi cohort.
C1 [Kondkar, Altaf A.; Mousa, Ahmed; Azad, Taif A.; Sultan, Tahira; Almobarak, Faisal A.; Al-Obeidan, Saleh A.; Abu-Amero, Khaled K.] King Saud Univ, Dept Ophthalmol, Coll Med, POB 245, Riyadh 11411, Saudi Arabia.
   [Kondkar, Altaf A.; Mousa, Ahmed; Azad, Taif A.; Sultan, Tahira; Almobarak, Faisal A.; Al-Obeidan, Saleh A.; Abu-Amero, Khaled K.] King Saud Univ, Dept Ophthalmol, Coll Med, Glaucoma Res Chair, Riyadh, Saudi Arabia.
   [Alawad, Abdullah] King Abdulaziz City Sci & Technol, Life Sci & Environm Res Inst, Natl Ctr Stem Cell Technol, Riyadh, Saudi Arabia.
   [Altuwaijri, Saleh] SAAD Specialist Hosp, Clin Res Lab, SAAD Res & Dev Ctr, Al Khobar, Saudi Arabia.
   [Altuwaijri, Saleh] Qassim Univ, Buraydah, Saudi Arabia.
   [Abu-Amero, Khaled K.] Dept Ophthalmol, Coll Med, Jacksonville, FL USA.
C3 King Saud University; King Saud University; King Abdulaziz City for
   Science & Technology; Saad Specialist Hospital; Qassim University
RP Abu-Amero, KK (corresponding author), King Saud Univ, Dept Ophthalmol, Coll Med, POB 245, Riyadh 11411, Saudi Arabia.
EM abuamero@gmail.com
RI Mousa, Ahmed/AAH-2827-2019; Azad, Taif/ABC-9252-2021; Sultan,
   Tahira/ABD-1127-2021; Kondkar, Altaf/ACU-8038-2022; Almobarak,
   Faisal/GQH-3533-2022; Al Obeidan, Saleh/AAX-5361-2021
OI Kondkar, Altaf/0000-0002-5516-6951; Almobarak,
   Faisal/0000-0003-3504-2828; Al Obeidan, Saleh/0000-0002-0573-4017;
   Sultan, Tahira/0000-0002-1737-9286
FU Glaucoma Research Chair at the Department of Ophthalmology, College of
   Medicine, King Saud University
FX The authors thank the Glaucoma Research Chair at the Department of
   Ophthalmology, College of Medicine, King Saud University, for funding
   this study.
CR Abu-Amero K, 2015, INT J MOL SCI, V16, P28886, DOI 10.3390/ijms161226135
   Abu-Amero KK, 2014, OPHTHALMIC GENET, V35, P85, DOI 10.3109/13816810.2013.796390
   Al Obeidan SA, 2011, SAUDI J OPHTHALMOL, V25, P373, DOI 10.1016/j.sjopt.2011.09.001
   Cao D, 2012, PLOS ONE, V7, DOI 10.1371/journal.pone.0039278
   Chen YH, 2015, INVEST OPHTH VIS SCI, V56, P2595, DOI 10.1167/iovs.14-16269
   Coleman AL, 2008, SURV OPHTHALMOL, V53, pS3, DOI 10.1016/j.survophthal.2008.08.006
   Dimasi DP, 2012, AM J OPHTHALMOL, V154, P833, DOI 10.1016/j.ajo.2012.04.023
   Fan BJ, 2011, INVEST OPHTH VIS SCI, V52, P1788, DOI 10.1167/iovs.10-6339
   Janssen SF, 2013, PROG RETIN EYE RES, V37, P31, DOI 10.1016/j.preteyeres.2013.09.001
   Khor CC, 2011, HUM MOL GENET, V20, P1864, DOI 10.1093/hmg/ddr060
   Mabuchi F, 2012, OPHTHALMOLOGY, V119, P1819, DOI 10.1016/j.ophtha.2012.02.044
   Macgregor S, 2010, HUM MOL GENET, V19, P2716, DOI 10.1093/hmg/ddq144
   Philomenadin FS, 2015, PLOS ONE, V10, DOI 10.1371/journal.pone.0119703
   Ramdas WD, 2011, HUM MOL GENET, V20, P2464, DOI 10.1093/hmg/ddr120
   Ramdas WD, 2010, PLOS GENET, V6, DOI 10.1371/journal.pgen.1000978
   Sakurada Y, 2015, PROG BRAIN RES, V220, P107, DOI 10.1016/bs.pbr.2015.04.006
   Song WT, 2015, EXP BIOL MED, V240, P682, DOI 10.1177/1535370214560965
   Yang ZY, 2003, DEV BIOL, V264, P240, DOI 10.1016/j.ydbio.2003.08.005
NR 18
TC 6
Z9 6
U1 0
U2 2
PU MARY ANN LIEBERT, INC
PI NEW ROCHELLE
PA 140 HUGUENOT STREET, 3RD FL, NEW ROCHELLE, NY 10801 USA
SN 1945-0265
EI 1945-0257
J9 GENET TEST MOL BIOMA
JI Genet. Test. Mol. Biomark.
PD NOV
PY 2016
VL 20
IS 11
BP 715
EP 718
DI 10.1089/gtmb.2016.0209
PG 4
WC Biochemistry & Molecular Biology; Genetics & Heredity
WE Science Citation Index Expanded (SCI-EXPANDED)
SC Biochemistry & Molecular Biology; Genetics & Heredity
GA EC4KI
UT WOS:000388097500013
PM 27617586
DA 2025-03-30
ER

PT J
AU Silpa-Archa, S
   Lee, JJ
   Boonsopon, S
   Lizárraga, MT
   Preble, JM
   Sujirarat, D
   Patel, P
   Foster, CS
AF Silpa-Archa, Sukhum
   Lee, Joan J.
   Boonsopon, Sutasinee
   Lizarraga, Marisol T.
   Preble, Janine M.
   Sujirarat, Dusit
   Patel, Pranav
   Foster, C. Stephen
TI POOR PROGNOSTIC FACTORS IN PATIENTS WITH BIRDSHOT RETINOCHOROIDOPATHY
SO RETINA-THE JOURNAL OF RETINAL AND VITREOUS DISEASES
LA English
DT Article
DE birdshot retinochoroidopathy; prognostic factors; SITA SWAP mean
   deviation
ID VISUAL-FIELD; BASE-LINE; CHORIORETINOPATHY; UVEITIS; GLAUCOMA; COHORT
AB Purpose: To identify prognostic factors for poor visual outcome in patients with birdshot retinochoroidopathy.
   Methods: A case-control study of 98 patients with birdshot retinochoroidopathy (196 eyes) was evaluated with a follow-up period of at least 12 months. After exclusion of glaucoma, optic atrophy, and macular scar, the remaining eligible patients were categorized into two groups: poor visual outcomes and good visual outcomes. Poor visual outcome was defined as less than 26 mean deviation score on Swedish interactive threshold algorithm (SITA) short-wavelength automated perimetry (SWAP) test and abnormality (amplitude or implicit time) of 30 Hz flicker electroretinogram at 4-year follow-up and at the most recent visit for separate analysis. Potential factors between both groups were statistically analyzed by Chi-square test and logistic regression model.
   Results: After the aforementioned exclusion, the remaining 77 patients with an average follow-up period of 52 +/- 29 months (335 person-years, 36% with follow-up of more than 5 years) were divided into two groups. Sixteen patients were categorized as having poor visual outcome. Univariate analysis identified significant association of abnormal 30 Hz flicker electroretinogram amplitude (P = 0.004), implicit time (P = 0.002), and SITA SWAP mean deviation at the initial visit (P < 0.001) in the poor visual outcome group. Multivariate logistic regression analysis identified only SITA SWAP mean deviation to be associated with poor visual outcome (adjusted odds ratio, 32.50; 95% confidence interval [3.84-275.32]; P = 0.001) at the initial visit. To verify the model validity, an analysis of 42 patients at 4-year follow-up was performed and the outcome was confirmed (adjusted odds ratio, 8.80; 95% confidence interval [1.58-49.16]; P = 0.013).
   Conclusion: Worse SITA SWAP mean deviation at the initial visit is a predictor of poor visual outcome in patients with birdshot retinochoroidopathy, and may serve as a proxy marker for delayed effective steroid sparing therapy in patients with birdshot retinochoroidopathy.
C1 [Silpa-Archa, Sukhum; Lee, Joan J.; Boonsopon, Sutasinee; Lizarraga, Marisol T.; Preble, Janine M.; Patel, Pranav; Foster, C. Stephen] Massachusetts Eye Res & Surg Inst, 1440 Main St,Suite 201, Waltham, MA 02451 USA.
   [Silpa-Archa, Sukhum; Lee, Joan J.; Boonsopon, Sutasinee; Lizarraga, Marisol T.; Preble, Janine M.; Patel, Pranav; Foster, C. Stephen] Ocular Immunol & Uveitis Fdn, Waltham, MA USA.
   [Silpa-Archa, Sukhum] Rangsit Univ, Coll Med, Rajavithi Hosp, Fac Med,Dept Ophthalmol, Bangkok, Thailand.
   [Boonsopon, Sutasinee] Mahidol Univ, Siriraj Hosp, Dept Ophthalmol, Fac Med, Bangkok, Thailand.
   [Sujirarat, Dusit] Mahidol Univ, Fac Publ Hlth, Dept Epidemiol, Bangkok, Thailand.
   [Foster, C. Stephen] Harvard Med Sch, Boston, MA USA.
C3 Rajavithi Hospital; Rangsit University; Mahidol University; Mahidol
   University; Harvard University; Harvard Medical School
RP Foster, CS (corresponding author), Massachusetts Eye Res & Surg Inst, 1440 Main St,Suite 201, Waltham, MA 02451 USA.
EM sisukhum@gmail.com
RI Silpa-archa, S/AGQ-4847-2022; Silpa-archa, Sukhum/AAE-6396-2022
OI silpa-archa, sukhum/0000-0002-3903-1889
CR Birch DG, 2010, RETINA-J RET VIT DIS, V30, P930, DOI 10.1097/IAE.0b013e3181c720b4
   Gordon LK, 2007, AM J OPHTHALMOL, V144, P829, DOI 10.1016/j.ajo.2007.08.010
   Gordon LK, 2006, OCUL IMMUNOL INFLAMM, V14, P325, DOI 10.1080/09273940600966400
   Hodapp E, 1993, CLIN DECISIONS
   Holder GE, 2005, BRIT J OPHTHALMOL, V89, P709, DOI 10.1136/bjo.2004.047837
   Holladay JT, 2004, J CATARACT REFR SURG, V30, P287, DOI 10.1016/j.jcrs.2004.01.014
   Hwang DK, 2015, J GLAUCOMA, V24, P219, DOI 10.1097/01.ijg.0000435774.97407.67
   Jabs DA, 2005, AM J OPHTHALMOL, V140, P509, DOI 10.1016/j.ajo.2005.03.057
   Lange C, 2009, GRAEF ARCH CLIN EXP, V247, P137, DOI 10.1007/s00417-008-0926-0
   Levinson RD, 2006, AM J OPHTHALMOL, V141, P185, DOI 10.1016/j.ajo.2005.08.025
   Maini R, 2004, BRIT J OPHTHALMOL, V88, P512, DOI 10.1136/bjo.2002.013334
   Maleki A, 2016, AM J OPHTHALMOL, V163, P83, DOI 10.1016/j.ajo.2015.11.024
   Marmor MF, 2009, DOC OPHTHALMOL, V118, P69, DOI 10.1007/s10633-008-9155-4
   Moorthy RS, 1997, SURV OPHTHALMOL, V41, P361, DOI 10.1016/S0039-6257(97)00006-4
   Neri P, 2004, J GLAUCOMA, V13, P461, DOI 10.1097/01.ijg.0000146391.77618.d0
   Papadia M, 2013, GRAEF ARCH CLIN EXP, V251, P861, DOI 10.1007/s00417-012-2201-7
   RYAN SJ, 1980, AM J OPHTHALMOL, V89, P31, DOI 10.1016/0002-9394(80)90226-3
   Sobrin L, 2005, AM J OPHTHALMOL, V140, P52, DOI 10.1016/j.ajo.2005.01.053
   Thorne JE, 2008, AM J OPHTHALMOL, V145, P23, DOI 10.1016/j.ajo.2007.08.039
   Tomkins-Netzer O, 2014, JAMA OPHTHALMOL, V132, P57, DOI 10.1001/jamaophthalmol.2013.6235
   Zacks DN, 2002, GRAEF ARCH CLIN EXP, V240, P601, DOI 10.1007/s00417-002-0506-7
NR 21
TC 6
Z9 6
U1 0
U2 0
PU LIPPINCOTT WILLIAMS & WILKINS
PI PHILADELPHIA
PA TWO COMMERCE SQ, 2001 MARKET ST, PHILADELPHIA, PA 19103 USA
SN 0275-004X
EI 1539-2864
J9 RETINA-J RET VIT DIS
JI Retin.-J. Retin. Vitr. Dis.
PD NOV
PY 2016
VL 36
IS 11
BP 2220
EP 2226
DI 10.1097/IAE.0000000000001051
PG 7
WC Ophthalmology
WE Science Citation Index Expanded (SCI-EXPANDED)
SC Ophthalmology
GA EB1AY
UT WOS:000387079800031
PM 27115993
DA 2025-03-30
ER

PT J
AU Yang, YL
   Trope, GE
   Buys, YM
   Badley, EM
   Gignac, MAM
   Shen, C
   Jin, YP
AF Yang, Yelin
   Trope, Graham E.
   Buys, Yvonne M.
   Badley, Elizabeth M.
   Gignac, Monique A. M.
   Shen, Carl
   Jin, Ya-Ping
TI Glaucoma Severity and Participation in Diverse Social Roles: Does Visual
   Field Loss Matter?
SO JOURNAL OF GLAUCOMA
LA English
DT Article
DE visual field loss; social participation; glaucoma
ID PATIENT-REPORTED OUTCOMES; MOTOR-VEHICLE COLLISIONS; QUALITY-OF-LIFE;
   PEOPLE; ADULTS; PERFORMANCE; IMPAIRMENT; CHALLENGE; HEALTH; MODEL
AB Purpose: To assess the association between glaucoma severity and participation in diverse social roles.
   Design: Cross-sectional survey.
   Patients and Methods: Individuals with glaucoma, 50+, with visual acuity in the better eye > 20/50 were enrolled. They were classified into 3 groups based on visual field loss in the better eye: mild [mean deviation (MD)> -6 dB], moderate (MD, -6 to -12 dB), and severe (MD < -12 dB). The validated Social Role Participation Questionnaire assessed respondents' perceptions of the importance, difficulty, and satisfaction with participation in 11 social role domains (eg, community events, travel). Differences between groups were examined using multivariate linear regression analyses.
   Results: A total of 118 participants (52% female) were included: 60 mild, 29 moderate, and 29 severe. All social role domains were rated as important by all participants except for education and employment. Women (P < 0.01), those with a partner (P < 0.01), and those who were less depressed (P = 0.03) reported higher scores of perceived importance of participating in social activities. Compared with those with mild glaucoma, individuals with severe glaucoma reported significantly more difficulty participating in community/religious/cultural events (P < 0.01), travelling (P < 0.01), and relationships with family members (P = 0.01). They also reported less satisfaction with travelling (P = 0.01) and social events (P = 0.04).
   Conclusions: Participation in diverse social roles is valued by individuals with glaucoma. Severe visual field loss impedes involvement in and satisfaction with activities in community/religious/cultural events, travelling, and relationships with family members. Appropriate community and targeted interventions are needed to allow people with severe glaucoma to maintain active social participation-a key component to successful aging.
C1 [Yang, Yelin] Univ Ottawa, Fac Med, Ottawa, ON, Canada.
   [Trope, Graham E.; Buys, Yvonne M.; Shen, Carl; Jin, Ya-Ping] Univ Toronto, Dept Ophthalmol & Vis Sci, 340 Coll St,Suite 400, Toronto, ON M5T 3A9, Canada.
   [Badley, Elizabeth M.; Gignac, Monique A. M.; Jin, Ya-Ping] Univ Toronto, Dalla Lana Sch Publ Hlth, Toronto, ON, Canada.
   [Badley, Elizabeth M.; Gignac, Monique A. M.] Toronto Western Res Inst, Health Care & Outcomes Res, Toronto, ON, Canada.
   [Gignac, Monique A. M.] Inst Work & Hlth, Toronto, ON, Canada.
C3 University of Ottawa; University of Toronto; University of Toronto;
   University of Toronto; University Health Network Toronto; Institute for
   Work & Health
RP Jin, YP (corresponding author), Univ Toronto, Dept Ophthalmol & Vis Sci, 340 Coll St,Suite 400, Toronto, ON M5T 3A9, Canada.
EM Yaping.Jin@utoronto.ca
OI Shen, Carl/0000-0002-9466-3838; Badley, Elizabeth/0000-0002-6045-2549
FU CNIB (Canadian National Institute for the Blind); GRSC (Glaucoma
   Research Society of Canada)
FX Supported by grant funding to Y.-P.J. (PI) from the CNIB (Canadian
   National Institute for the Blind) and GRSC (Glaucoma Research Society of
   Canada).
CR Adler G, 2005, SOC WORK HEALTH CARE, V40, P75, DOI 10.1300/J010v40n03_05
   Alma MA, 2011, DISABIL REHABIL, V33, P63, DOI 10.3109/09638288.2010.488711
   [Anonymous], 2002, B WHO
   Bode RK, 2010, ARCH PHYS MED REHAB, V91, pS60, DOI 10.1016/j.apmr.2009.10.035
   Boerner K, 2005, CLIN REHABIL, V19, P790, DOI 10.1191/0269215505cr893oa
   Brown Benjamin T, 2005, Chiropr Osteopat, V13, P5, DOI 10.1186/1746-1340-13-5
   Brown BT, 2010, TRIALS, V11, DOI 10.1186/1745-6215-11-106
   Calvert M, 2013, JAMA-J AM MED ASSOC, V309, P814, DOI 10.1001/jama.2013.879
   CNIB, 2010, CNIB
   Crews JE, 2004, AM J PUBLIC HEALTH, V94, P823, DOI 10.2105/AJPH.94.5.823
   Davis AM, 2011, ANN RHEUM DIS, V70, P1765, DOI 10.1136/ard.2010.149211
   Davis AM, 2009, NAT CLIN PRACT RHEUM, V5, P46, DOI 10.1038/ncprheum0978
   Denniston AK, 2014, EYE, V28, P637, DOI 10.1038/eye.2014.41
   Desrosiers J, 2009, DISABIL REHABIL, V31, P1227, DOI 10.1080/09638280802532456
   Dorsett P, 2008, SPINAL CORD, V46, P386, DOI 10.1038/sj.sc.3102159
   ENGEL GL, 1977, SCIENCE, V196, P129, DOI 10.1126/science.847460
   FDA Ctr Drug Evaluation Res, 2006, HEALTH QUAL LIFE OUT, V4, DOI 10.1186/1477-7525-4-79
   Freeman EE, 2008, OPHTHALMOLOGY, V115, P233, DOI 10.1016/j.ophtha.2007.04.050
   Friedman DS, 2007, OPHTHALMOLOGY, V114, P2232, DOI 10.1016/j.ophtha.2007.02.001
   Gignac MA, 2010, STRIKING BALANCE HLT
   Gignac MA, MEASURING WHAT MATTE
   Gignac MAM, 2008, J RHEUMATOL, V35, P1655
   Gignac MAM, 2013, SOC SCI MED, V81, P87, DOI 10.1016/j.socscimed.2012.12.013
   Goldberg I, 2009, J GLAUCOMA, V18, P6, DOI 10.1097/IJG.0b013e3181752c83
   Guse Clare E, 2003, WMJ, V102, P37
   Haymes SA, 2007, INVEST OPHTH VIS SCI, V48, P1149, DOI 10.1167/iovs.06-0886
   Hodapp E., 1993, Clinical Decisions in Glaucoma
   Jampel HD, 2002, INVEST OPHTH VIS SCI, V43, P1059
   Lamoureux EL, 2004, AM J OPHTHALMOL, V137, P265, DOI 10.1016/j.ajo.2003.08.003
   LESKE MC, 1983, AM J EPIDEMIOL, V118, P166, DOI 10.1093/oxfordjournals.aje.a113626
   Lubben J, 2006, GERONTOLOGIST, V46, P503, DOI 10.1093/geront/46.4.503
   McGwin G, 2005, INVEST OPHTH VIS SCI, V46, P4437, DOI 10.1167/iovs.05-0750
   McGwin G, 2004, INVEST OPHTH VIS SCI, V45, P3934, DOI 10.1167/iovs.04-0524
   Noe G, 2003, CLIN EXP OPHTHALMOL, V31, P482, DOI 10.1046/j.1442-9071.2003.00712.x
   RADLOFF L S, 1977, Applied Psychological Measurement, V1, P385, DOI 10.1177/014662167700100306
   Ramulu PY, 2009, OPHTHALMOLOGY, V116, P1846, DOI 10.1016/j.ophtha.2009.03.033
   vanSant AF., 2006, INT CLASS FUNCT DIS, V18, P237, DOI DOI 10.1097/01.PEP.0000245823.21888.71
NR 37
TC 6
Z9 6
U1 0
U2 5
PU LIPPINCOTT WILLIAMS & WILKINS
PI PHILADELPHIA
PA TWO COMMERCE SQ, 2001 MARKET ST, PHILADELPHIA, PA 19103 USA
SN 1057-0829
EI 1536-481X
J9 J GLAUCOMA
JI J. Glaucoma
PD JUL
PY 2016
VL 25
IS 7
BP E697
EP E703
DI 10.1097/IJG.0000000000000353
PG 7
WC Ophthalmology
WE Science Citation Index Expanded (SCI-EXPANDED); Social Science Citation Index (SSCI)
SC Ophthalmology
GA DR0GD
UT WOS:000379585100012
PM 26561419
DA 2025-03-30
ER

PT J
AU Colombo, L
   Bertuzzi, F
   Rulli, E
   Miglior, S
AF Colombo, Leonardo
   Bertuzzi, Francesca
   Rulli, Eliana
   Miglior, Stefano
TI Correlations Between the Individual Risk for Glaucoma and RNFL and Optic
   Disc Morphometrical Evaluations in Ocular Hypertensive Patients
SO JOURNAL OF GLAUCOMA
LA English
DT Article
DE glaucoma; ocular hypertension; OCT; HRT; GDX; optic disc
ID OPEN-ANGLE GLAUCOMA; LASER-OPHTHALMOSCOPY-ANCILLARY; FIBER LAYER
   THICKNESS; VISUAL-FIELD LOSS; SPECTRAL-DOMAIN; PREVALENCE; ONSET;
   IMPAIRMENT; DESIGN; MODEL
AB Purpose: To assess the correlation between the 5-year risk of developing primary open-angle glaucoma (POAG) [on the basis of the Ocular Hypertension Treatment Study (OHTS)-European Glaucoma Prevention Study (EGPS) model] and optic nerve head and retinal nerve fiber layer (RNFL) indices as evaluated by optical coherence tomography (Stratus OCT), scanning laser polarimetry (GDx ECC), and confocal laser ophthalmoscopy [Heidelberg Retinal Tomograph (HRT) III] in ocular hypertensive (OHT) individuals.
   Participants and Methods: Sixty-eight OHT individuals with the untreated intraocular pressure in both eyes between 22 and 32 mm Hg, an ophthalmoscopically normal optic disc with a cup/disc ratio asymmetry between the 2 eyes of <= 0.2, and a visual field with glaucoma hemifield test within normal limits, and pattern SD within P<0.05 were recruited. A comprehensive glaucoma workup and examination by means of OCT, GDx ECC, and HRT III were performed in all of the patients. The probability of developing POAG in 5 years was calculated by means of the OHTS-EGPS model (risk calculator score-RS), which has been developed by the OHTS-EGPS Collaborative Study Group by taking into account the age and the mean values of the central corneal thickness, the intraocular pressure, the pattern SD, and the cup/disc ratio collected in the 2 eyes. Correlations between the individual RS and OCT, GDx, and HRT parameters were then assessed by regression analysis (exponential and linear), with a statistically significant level of P<0.01.
   Results: The RS of the 68 individuals ranged between 1.5% and 28.6%, with a mean of 10.2% (SD 6.4). Only OCT RNFL-related parameters showed a statistically significant correlation with the RS. The average RNFL thickness had an exponential regression r(2) of 0.21 (P<0.0001) and a linear regression r(2) of 0.14 (P=0.0012); the superior average RNFL thickness had an exponential regression r(2) of 0.26 (P<0.0001) and a linear regression r(2) of 0.23 (P<0.0001); the nasal average RNFL thickness had an exponential regression r(2) of only 0.12 (P=0.0031). Neither GDx RNFL-related parameters nor HRT disc-related parameters showed statistically significant correlations with the RC score.
   Conclusions: This explorative study showed that the individual risk to develop POAG within 5 years in OHT individuals is significantly correlated with OCT RNFL parameters, but not with GDx RNFL parameters or HRT disc parameters. OCT parameters could explain about 20% to 25% of the variability in individual RS. The RS seems to take into account the subclinical RNFL thinning shown by the OCT.
C1 [Colombo, Leonardo; Bertuzzi, Francesca; Miglior, Stefano] Univ Milano Bicocca, Policlin Monza, Eye Clin, Milan, Italy.
   [Rulli, Eliana] Ist Ric Farmacol Mario Negri, Milan, Italy.
C3 University of Milano-Bicocca; Istituto di Ricerche Farmacologiche Mario
   Negri IRCCS
RP Miglior, S (corresponding author), Univ Milano Bicocca, Policlin Monza, Via Amati 111, I-20052 Monza, MI, Italy.
EM stefano.miglior@unimib.it
RI Colombo, Leonardo/HKV-8770-2023; Rulli, Eliana/K-3211-2018
OI Rulli, Eliana/0000-0003-1058-4137; Colombo, Leonardo/0000-0002-9556-994X
FU University of Milan Bicocca (FAR)
FX Supported by a Grant from the University of Milan Bicocca (FAR 2006).
CR ARMALY MF, 1980, ARCH OPHTHALMOL-CHIC, V98, P2163, DOI 10.1001/archopht.1980.01020041015002
   Bengtsson B, 2005, J GLAUCOMA, V14, P135, DOI 10.1097/01.ijg.0000151683.04410.f3
   Blumenthal EZ, 2000, OPHTHALMOLOGY, V107, P2278, DOI 10.1016/S0161-6420(00)00341-9
   BURK ROW, 1991, KLIN MONATSBL AUGENH, V198, P522, DOI 10.1055/s-2008-1046026
   Cho JW, 2011, J GLAUCOMA, V20, P15, DOI 10.1097/IJG.0b013e3181d1d332
   Georgopoulos G, 1997, Eur J Ophthalmol, V7, P357
   Gordon MO, 2007, OPHTHALMOLOGY, V114, P10, DOI 10.1016/j.ophtha.2006.08.031
   Gordon MO, 1999, ARCH OPHTHALMOL-CHIC, V117, P573
   Gordon MO, 2002, ARCH OPHTHALMOL-CHIC, V120, P714
   HOVDING G, 1986, ACTA OPHTHALMOL, V64, P601
   Hyman L, 2001, OPHTHALMOLOGY, V108, P1751, DOI 10.1016/S0161-6420(01)00590-5
   Kass MA, 2002, ARCH OPHTHALMOL-CHIC, V120, P701
   Kymes SM, 2006, AM J OPHTHALMOL, V141, P997, DOI 10.1016/j.ajo.2006.01.019
   Leibowitz H M, 1980, Surv Ophthalmol, V24, P335
   Lisboa R, 2012, OPHTHALMOLOGY, V119, P2261, DOI 10.1016/j.ophtha.2012.06.009
   Medeiros FA, 2005, ARCH OPHTHALMOL-CHIC, V123, P1351, DOI 10.1001/archopht.123.10.1351
   Miglior S, 2002, OPHTHALMOLOGY, V109, P1612
   Miglior S, 2007, OPHTHALMOLOGY, V114, P3, DOI 10.1016/j.ophtha.2006.05.075
   Miglior S, 2015, AM J OPHTHALMOL, V159, P265, DOI 10.1016/j.ajo.2014.10.028
   Mikelberg F S, 1995, J Glaucoma, V4, P242
   Mukesh BN, 2002, OPHTHALMOLOGY, V109, P1047, DOI 10.1016/S0161-6420(02)01040-0
   Quigley HA, 1997, INVEST OPHTH VIS SCI, V38, P83
   QUIGLEY HA, 1994, ARCH OPHTHALMOL-CHIC, V112, P644, DOI 10.1001/archopht.1994.01090170088028
   Quigley HA, 1996, BRIT J OPHTHALMOL, V80, P389, DOI 10.1136/bjo.80.5.389
   QUIGLEY HA, 1989, AM J OPHTHALMOL, V107, P453, DOI 10.1016/0002-9394(89)90488-1
   Reus NJ, 2006, INVEST OPHTH VIS SCI, V47, P3870, DOI 10.1167/iovs.05-0067
   Reus NJ, 2004, OPHTHALMOLOGY, V111, P1860, DOI 10.1016/j.ophtha.2004.04.024
   SOMMER A, 1991, NEW ENGL J MED, V325, P1412, DOI 10.1056/NEJM199111143252004
   Thomas Ravi, 2003, Indian Journal of Ophthalmology, V51, P329
   Töteberg-Harms M, 2012, GRAEF ARCH CLIN EXP, V250, P279, DOI 10.1007/s00417-011-1811-9
   US Department of Health, 1969, STAT BLINDN MOD REP
   Weinreb RN, 2010, OPHTHALMOLOGY, V117, P1674, DOI 10.1016/j.ophtha.2010.03.044
   WILENSKY JT, 1974, ARCH OPHTHALMOL-CHIC, V91, P200
   Williams ZY, 2002, AM J OPHTHALMOL, V134, P538, DOI 10.1016/S0002-9394(02)01683-5
   Zangwill LM, 2005, ARCH OPHTHALMOL-CHIC, V123, P1188, DOI 10.1001/archopht.123.9.1188
   Zangwill LM, 2004, AM J OPHTHALMOL, V137, P219, DOI 10.1016/j.ajo.2003.08.031
   Zhou QY, 2002, INVEST OPHTH VIS SCI, V43, P2221
NR 37
TC 6
Z9 6
U1 0
U2 4
PU LIPPINCOTT WILLIAMS & WILKINS
PI PHILADELPHIA
PA TWO COMMERCE SQ, 2001 MARKET ST, PHILADELPHIA, PA 19103 USA
SN 1057-0829
EI 1536-481X
J9 J GLAUCOMA
JI J. Glaucoma
PD MAY
PY 2016
VL 25
IS 5
BP E455
EP E462
DI 10.1097/IJG.0000000000000291
PG 8
WC Ophthalmology
WE Science Citation Index Expanded (SCI-EXPANDED)
SC Ophthalmology
GA DK8AV
UT WOS:000375150000003
PM 26091177
DA 2025-03-30
ER

PT J
AU Gracitelli, CPB
   Tatham, AJ
   Zangwill, LM
   Weinreb, RN
   Abe, RY
   Diniz, A
   Paranhos, A
   Baig, S
   Medeiros, FA
AF Gracitelli, Carolina P. B.
   Tatham, Andrew J.
   Zangwill, Linda M.
   Weinreb, Robert N.
   Abe, Ricardo Y.
   Diniz-Filho, Alberto
   Paranhos, Augusto, Jr.
   Baig, Saif
   Medeiros, Felipe A.
TI Asymmetric Macular Structural Damage Is Associated With Relative
   Afferent Pupillary Defects in Patients With Glaucoma
SO INVESTIGATIVE OPHTHALMOLOGY & VISUAL SCIENCE
LA English
DT Article
DE pupillary response; pupillary reflex; glaucoma; macula; structural
   damage
ID NERVE-FIBER LAYER; OPTICAL COHERENCE TOMOGRAPHY; INNER PLEXIFORM LAYER;
   VISUAL-FIELD DEFECTS; GANGLION-CELL LOSS; CLINICAL-APPLICATIONS;
   INTRAOCULAR-PRESSURE; AFRICAN DESCENT; THICKNESS; PUPILLOGRAPHY
AB PURPOSE. We examined the relationship between relative afferent pupillary defects (RAPDs) and macular structural damage measured by macular thickness and macular ganglion cell-inner plexiform layer (mGCIPL) thickness in patients with glaucoma.
   METHODS. A cross-sectional study was done of 106 glaucoma patients and 85 healthy individuals from the Diagnostic Innovations in Glaucoma Study. All subjects underwent standard automated perimetry (SAP) and optic nerve and macular imaging using Cirrus Spectral Domain Optical Coherence Tomography (SDOCT). Glaucoma was defined as repeatable abnormal SAP or progressive glaucomatous changes on stereo photographs. Pupil responses were assessed using an automated pupillometer, which records the magnitude of RAPD (RAPD score), with additional RAPD scores recorded for each of a series of colored stimuli (blue, red, green, and yellow). The relationship between RAPD score and intereye differences (right minus left eye) in circumpapillary retinal nerve fiber layer (cpRNFL) thickness, mGCIPL, macular thickness, and SAP mean deviation (MD), was examined using linear regression.
   RESULTS. There was fair correlation between RAPD score and asymmetric macular structural damage measured by intereye difference in mGCIPL thickness (R-2 = 0.285, P < 0.001). The relationship between RAPD score and intereye difference in macular thickness was weaker (R-2 = 0.167, P < 0.001). Intereye difference in cpRNFL thickness (R-2 = 0.350, P < 0.001) and SAP MD (R-2 = 0.594, P < 0.001) had stronger association with RAPD scores compared to intereye difference in mGCIPL and macular thickness.
   CONCLUSIONS. Objective assessment of pupillary responses using a pupillometer was associated with asymmetric macular structural damage in patients with glaucoma.
C1 [Gracitelli, Carolina P. B.; Tatham, Andrew J.; Zangwill, Linda M.; Weinreb, Robert N.; Abe, Ricardo Y.; Diniz-Filho, Alberto; Baig, Saif; Medeiros, Felipe A.] Univ Calif San Diego, Hamilton Glaucoma Ctr, 9500 Gilman Dr, La Jolla, CA 92093 USA.
   [Gracitelli, Carolina P. B.; Tatham, Andrew J.; Zangwill, Linda M.; Weinreb, Robert N.; Abe, Ricardo Y.; Diniz-Filho, Alberto; Baig, Saif; Medeiros, Felipe A.] Univ Calif San Diego, Dept Ophthalmol, La Jolla, CA 92093 USA.
   [Gracitelli, Carolina P. B.; Paranhos, Augusto, Jr.] Univ Fed Sao Paulo, Dept Ophthalmol, Sao Paulo, Brazil.
   [Tatham, Andrew J.] Univ Edinburgh, Princess Alexandra Eye Pavil, Edinburgh EH8 9YL, Midlothian, Scotland.
   [Tatham, Andrew J.] Univ Edinburgh, Dept Ophthalmol, Edinburgh EH8 9YL, Midlothian, Scotland.
C3 University of California System; University of California San Diego;
   University of California System; University of California San Diego;
   Universidade Federal de Sao Paulo (UNIFESP); University of Edinburgh;
   University of Edinburgh
RP Medeiros, FA (corresponding author), Univ Calif San Diego, Hamilton Glaucoma Ctr, 9500 Gilman Dr, La Jolla, CA 92093 USA.
EM fmedeiros@ucsd.edu
RI Gracitelli, Carolina/ABI-5387-2020; Paranhos, Augusto/A-6115-2010; Abe,
   Ricardo/L-1965-2018; medeiros, felipe/MCK-1612-2025; Paranhos Jr,
   Augusto/E-6297-2012; Diniz-Filho, Alberto/C-8564-2015
OI Abe, Ricardo/0000-0002-7023-2144; Tatham, Andrew/0000-0003-0372-3100;
   Paranhos Jr, Augusto/0000-0001-6266-6922; Diniz-Filho,
   Alberto/0000-0002-0371-2359
FU National Institutes of Health/National Eye Institute [EY021818, EY11008,
   EY14267, EY019869, P30EY022589]; Research to Prevent Blindness (New
   York, NY, USA); Alcon; Allergan; Pfizer; Merck; Santen; Brazilian
   National Research Council-CAPES [12309-13-3]
FX Supported in part by National Institutes of Health/National Eye
   Institute Grants EY021818 (FAM), EY11008 (LMZ), EY14267 (LMZ), EY019869
   (LMZ), Core Grant P30EY022589; an unrestricted grant from Research to
   Prevent Blindness (New York, NY, USA); grants for participants' glaucoma
   medications from Alcon, Allergan, Pfizer, Merck, and Santen; and
   fellowships from Brazilian National Research Council-CAPES 12309-13-3
   (CPBG).
CR Arintawati P, 2013, J GLAUCOMA, V22, P713, DOI 10.1097/IJG.0b013e318259b2e1
   Carle CF, 2011, INVEST OPHTH VIS SCI, V52, P2365, DOI 10.1167/iovs.10-6335
   Chang DS, 2013, INVEST OPHTH VIS SCI, V54, P5596, DOI 10.1167/iovs.13-12142
   Chew SSL, 2010, INVEST OPHTH VIS SCI, V51, P5049, DOI 10.1167/iovs.09-4216
   CURCIO CA, 1990, J COMP NEUROL, V300, P5, DOI 10.1002/cne.903000103
   Greenfield DS, 2007, OPHTHALMOLOGY, V114, P460, DOI 10.1016/j.ophtha.2006.06.056
   Grewal DS, 2013, CURR OPIN OPHTHALMOL, V24, P150, DOI 10.1097/ICU.0b013e32835d9e27
   Gugleta K, 1999, OPHTHALMOLOGICA, V213, P219, DOI 10.1159/000027425
   Harwerth RS, 2008, OPTOMETRY VISION SCI, V85, P436, DOI 10.1097/OPX.0b013e31817841b5
   Hood DC, 2013, PROG RETIN EYE RES, V32, P1, DOI 10.1016/j.preteyeres.2012.08.003
   Ichihashi K., 1993, JPN J CLIN OPHTHALMO, V47, P1045
   KAWASAKI A, 1995, AM J OPHTHALMOL, V120, P622, DOI 10.1016/S0002-9394(14)72209-3
   Krupin T, 2005, OPHTHALMOLOGY, V112, P376, DOI 10.1016/j.ophtha.2004.10.034
   Lagreze WDA, 1998, GRAEF ARCH CLIN EXP, V236, P401, DOI 10.1007/s004170050096
   Lankaranian D, 2005, T AM OPHTHAL SOC, V103, P207
   Lankaranian Dara, 2005, Trans Am Ophthalmol Soc, V103, P200
   LOWENSTEIN O, 1958, ARCH OPHTHALMOL-CHIC, V59, P352, DOI 10.1001/archopht.1958.00940040058007
   Medeiros FA, 2013, OPHTHALMOLOGY, V120, P736, DOI 10.1016/j.ophtha.2012.09.039
   Mwanza JC, 2011, INVEST OPHTH VIS SCI, V52, P8323, DOI 10.1167/iovs.11-7962
   OGDEN TE, 1983, VISION RES, V23, P581, DOI 10.1016/0042-6989(83)90063-9
   Ozeki N, 2013, BRIT J OPHTHALMOL, V97, P1538, DOI 10.1136/bjophthalmol-2013-303825
   Park JC, 2011, INVEST OPHTH VIS SCI, V52, P6624, DOI 10.1167/iovs.11-7586
   Racette L, 2010, ARCH OPHTHALMOL-CHIC, V128, P551, DOI 10.1001/archophthalmol.2010.58
   Sample PA, 2009, ARCH OPHTHALMOL-CHIC, V127, P1136, DOI 10.1001/archophthalmol.2009.187
   Sarezky D, 2014, J GLAUCOMA, V23, P419, DOI 10.1097/IJG.0b013e31827b1522
   Spaide RF, 1999, ANATOMY
   Tatham AJ, 2014, OPHTHALMOLOGY, V121, P1185, DOI 10.1016/j.ophtha.2013.12.015
   Tatham AJ, 2014, INVEST OPHTH VIS SCI, V55, P513, DOI 10.1167/iovs.13-12921
   Tatsumi Y, 2007, BRIT J OPHTHALMOL, V91, P633, DOI 10.1136/bjo.2006.105494
   Tezel G, 2003, J GLAUCOMA, V12, P63, DOI 10.1097/00061198-200302000-00014
   Tham YC, 2013, BRIT J OPHTHALMOL, V97, P1592, DOI 10.1136/bjophthalmol-2013-303660
   WAKAKURA M, 1995, BRIT J OPHTHALMOL, V79, P442, DOI 10.1136/bjo.79.5.442
   Wang JC, 2004, EYE, V18, P365, DOI 10.1038/sj.eye.6700664
   Wang L, 2002, INVEST OPHTH VIS SCI, V43, P1088
   Weinreb RN, 2014, JAMA-J AM MED ASSOC, V311, P1901, DOI 10.1001/jama.2014.3192
   Wilhelm H, 2003, J NEURO-OPHTHALMOL, V23, P42, DOI 10.1097/00041327-200303000-00010
   Wilhelm H, 2007, J NEURO-OPHTHALMOL, V27, P263, DOI 10.1097/WNO.0b013e31815bf865
NR 37
TC 6
Z9 6
U1 0
U2 1
PU ASSOC RESEARCH VISION OPHTHALMOLOGY INC
PI ROCKVILLE
PA 12300 TWINBROOK PARKWAY, ROCKVILLE, MD 20852-1606 USA
SN 0146-0404
EI 1552-5783
J9 INVEST OPHTH VIS SCI
JI Invest. Ophthalmol. Vis. Sci.
PD APR
PY 2016
VL 57
IS 4
BP 1738
EP 1746
DI 10.1167/iovs.15-18079
PG 9
WC Ophthalmology
WE Science Citation Index Expanded (SCI-EXPANDED)
SC Ophthalmology
GA DL8XY
UT WOS:000375926700028
PM 27064394
OA Green Published, Green Submitted, gold
DA 2025-03-30
ER

PT J
AU Gupta, S
   Sinha, G
   Sharma, R
   Nayak, B
   Patil, B
   Kashyap, B
   Shameer, A
   Dada, T
AF Gupta, Shikha
   Sinha, Gautam
   Sharma, Reetika
   Nayak, Bhagabat
   Patil, Bharat
   Kashyap, Bibhuti
   Shameer, Abdul
   Dada, Tanuj
TI Agreement between diurnal variations of intraocular pressure by Tono-Pen
   and Goldmann applanation tonometer in patients on topical anti-glaucoma
   medication
SO INTERNATIONAL OPHTHALMOLOGY
LA English
DT Article
DE Glaucoma; Goldmann applanation; Tono-Pen; Intraocular pressure; Diurnal
   fluctuation; Central corneal thickness
ID CENTRAL CORNEAL THICKNESS; BLOOD-FLOW TONOMETER; GLAUCOMA; XL
AB To estimate agreement in diurnal variations of intraocular pressure (IOP) by Tono-Pen (TP) and Goldmann applanation tonometer (GAT) in glaucoma patients on topical anti-glaucoma medication(s). IOP was measured at every 3 h from 7 a.m. to 10 a.m. in 50 eyes of glaucoma patients on topical medication(s). Diurnal fluctuation of IOP by each method was calculated as maximum-minimum IOP in a day. Central corneal thickness (CCT) was measured by ultrasonic pachymeter. There was good correlation between TP and GAT at all times during a day, minimum, and maximum IOPs during a day (Correlation coefficient, 0.706 at 7 a.m., 0.624 at 10 a.m., 0.682 at 1 p.m., 0.814 at 4 p.m., 0.652 at 7 p.m., 0.572 at 10 p.m., 0.668 minimum IOP, 0.689 maximum IOP). Mean IOPs by TP were always higher than GAT at all times during a day. Bland-Altman plots suggested a close relationship between the two sets of readings, and that this relationship was consistent at different times in a day, in maximum IOPs, minimum IOPs and also in fluctuation of IOPs. Linear regression analysis between the differences of diurnal fluctuation (diurnal fluctuation by GAT-diurnal fluctuation by TP) and CCT showed strong association (R (2) = 0.857, p < 0.001). The mean change in difference of diurnal fluctuation (GAT-TP) for a 10-micron increase in CCT was 0.69 mmHg. TP can be considered a reliable alternative to GAT in glaucoma patients for knowing the diurnal control of IOP; however these two methods should not be used interchangeably. Difference of diurnal fluctuation between two methods is dependent on CCT.
C1 [Gupta, Shikha; Sharma, Reetika; Nayak, Bhagabat; Patil, Bharat; Kashyap, Bibhuti; Shameer, Abdul; Dada, Tanuj] All India Inst Med Sci, Dr Rajendra Prasad Ctr Ophthalm Sci, New Delhi 110029, India.
   [Sinha, Gautam] All India Inst Med Sci, Dr Rajendra Prasad Ctr Ophthalm Sci, Room 376, New Delhi 110029, India.
C3 All India Institute of Medical Sciences (AIIMS) New Delhi; Dr. Rajendra
   Prasad Centre for Ophthalmic Sciences; All India Institute of Medical
   Sciences (AIIMS) New Delhi; Dr. Rajendra Prasad Centre for Ophthalmic
   Sciences
RP Sinha, G (corresponding author), All India Inst Med Sci, Dr Rajendra Prasad Ctr Ophthalm Sci, Room 376, New Delhi 110029, India.
EM gautamaiims@gmail.com
CR Asrani S, 2000, J GLAUCOMA, V9, P134
   Bafa M, 2001, ACTA OPHTHALMOL SCAN, V79, P15, DOI 10.1034/j.1600-0420.2001.079001015.x
   Bandyopadhyay M, 2002, OPHTHAL EPIDEMIOL, V9, P215, DOI 10.1076/opep.9.3.215.1518
   Bhartiya S, 2013, INDIAN J OPHTHALMOL, V61, P129, DOI 10.4103/0301-4738.109384
   Bhartiya Shibal, 2011, International Ophthalmology, V31, P297, DOI 10.1007/s10792-011-9458-4
   BLAND JM, 1986, LANCET, V1, P307, DOI 10.1016/s0140-6736(86)90837-8
   Brubaker RF, 1996, AM J OPHTHALMOL, V121, P473, DOI 10.1016/S0002-9394(14)75421-2
   DRANCE SM, 1963, ARCH OPHTHALMOL-CHIC, V70, P302, DOI 10.1001/archopht.1963.00960050304004
   Fogagnolo P, 2010, J GLAUCOMA, V19, P418, DOI 10.1097/IJG.0b013e3181aff432
   GOLDMANN H, 1957, Ophthalmologica, V134, P221
   Horowitz GS, 2004, CLIN EXP OPHTHALMOL, V32, P584, DOI 10.1111/j.1442-9071.2004.00907.x
   Hsu SY, 2009, EYE, V23, P1582, DOI 10.1038/eye.2009.77
   Iester M, 2001, EYE, V15, P52, DOI 10.1038/eye.2001.13
   Kass MA, 2002, ARCH OPHTHALMOL-CHIC, V120, P701
   Li JP, 2004, ARCH OPHTHALMOL-CHIC, V122, P1117, DOI 10.1001/archopht.122.8.1117
   Mackay RS, 1959, ACTA OPHTHALMOL, V37, P495
   Miglior S, 2007, AM J OPHTHALMOL, V144, P266, DOI 10.1016/j.ajo.2007.04.040
   Mollan SP, 2008, BRIT J OPHTHALMOL, V92, P1661, DOI 10.1136/bjo.2007.136473
   Mosaed S, 2008, J GLAUCOMA, V17, P85, DOI 10.1097/IJG.0b013e31814b9922
   Nouri-Mahdavi K, 2004, OPHTHALMOLOGY, V111, P1627, DOI 10.1016/j.ophtha.2004.02.017
   Rao VJ, 2001, CORNEA, V20, P834, DOI 10.1097/00003226-200111000-00011
   Salvetat ML, 2007, ACTA OPHTHALMOL SCAN, V85, P272, DOI 10.1111/j.1600-0420.2006.00834.x
   Schulzer M, 1998, AM J OPHTHALMOL, V126, P487
   Viestenz A, 2002, KLIN MONATSBL AUGENH, V219, P785, DOI 10.1055/s-2002-36317
   WHITACRE MM, 1993, SURV OPHTHALMOL, V38, P1, DOI 10.1016/0039-6257(93)90053-A
   Yoshita T, 2004, J GLAUCOMA, V13, P413, DOI 10.1097/01.ijg.0000132821.82950.52
NR 26
TC 6
Z9 6
U1 0
U2 3
PU SPRINGER
PI DORDRECHT
PA VAN GODEWIJCKSTRAAT 30, 3311 GZ DORDRECHT, NETHERLANDS
SN 0165-5701
EI 1573-2630
J9 INT OPHTHALMOL
JI Int. Ophthalmol.
PD FEB
PY 2016
VL 36
IS 1
BP 9
EP 15
DI 10.1007/s10792-015-0067-5
PG 7
WC Ophthalmology
WE Science Citation Index Expanded (SCI-EXPANDED)
SC Ophthalmology
GA DC1YC
UT WOS:000369013200003
PM 25820518
DA 2025-03-30
ER

PT J
AU Morgan, WH
   House, PH
   Hazelton, ML
   Betz-Stablein, BD
   Chauhan, BC
   Viswanathan, A
   Yu, DY
AF Morgan, William H.
   House, Philip H.
   Hazelton, Martin L.
   Betz-Stablein, Brigid D.
   Chauhan, Balwantray C.
   Viswanathan, Ananth
   Yu, Dao-Yi
TI Intraocular Pressure Reduction Is Associated with Reduced Venous
   Pulsation Pressure
SO PLOS ONE
LA English
DT Article
ID CENTRAL RETINAL VEIN; OPTIC-NERVE HEAD; INTRACRANIAL-PRESSURE;
   LAMINA-CRIBROSA
AB Purpose
   To explore whether alterations in intraocular pressure (IOP) affect vein pulsation properties using ophthalmodynamometric measures of vein pulsation pressure.
   Patients and Methods
   Glaucoma patients had two retinal vein pulsation pressure (VPP) measurements from upper and lower hemiveins performed by ophthalmodynamometry at least 3 months apart. All subjects had VPP and IOP recorded at two visits, with standard automated perimetry, central corneal thickness (CCT) recorded at the initial visit. Where venous pulsation was spontaneous ophthalmodynamometry could not be performed and VPP was considered equal to IOP. Change in VPP was calculated and binarized with reduction in pressure scored 1 and no change or increase scored as 0. Data analysis used a mixed logistic regression model with change in VPP as response variable and change in IOP, visual field loss (mean deviation), CCT and time interval as explanatory variables.
   Results
   31 subjects (20 females) with mean age 60 years (sd 11) were examined with change in VPP being significantly associated with change in IOP (odds ratio 1.6/mmHg, 95% CI 1.2 to 2.1 in the glaucoma patients but not suspect patients (p = 0.0005).
   Conclusion
   Change in VPP is strongly associated with change in IOP such that a reduced intraocular pressure is associated with a subsequent reduction in VPP. This indicates that reduced IOP alters some retinal vein properties however the nature and time course of these changes is not known.
C1 [Morgan, William H.; House, Philip H.; Yu, Dao-Yi] Univ Western Australia, Lions Eye Inst, Nedlands, WA 6009, Australia.
   [Hazelton, Martin L.; Betz-Stablein, Brigid D.] Massey Univ, Stat & Bioinformat Grp, Inst Fundamental Sci, Palmerston North, New Zealand.
   [Chauhan, Balwantray C.] Dalhousie Univ, Dept Ophthalmol & Visual Sci, Halifax, NS, Canada.
   [Viswanathan, Ananth] City Univ London, Moorfields Eye Hosp, London EC1V 0HB, England.
C3 University of Western Australia; Lions Eye Institute; Massey University;
   Dalhousie University; City St Georges, University of London; City,
   University of London; University of London; University College London;
   Moorfields Eye Hospital NHS Foundation Trust
RP Morgan, WH (corresponding author), Univ Western Australia, Lions Eye Inst, Nedlands, WA 6009, Australia.
EM billmorgan@lei.org.au
RI Hazelton, Martin/AAB-9373-2019; Morgan, William/AAX-6750-2020;
   Betz-Stablein, Brigid/S-6925-2018
OI Chauhan, Balwantray/0000-0002-7936-6907; Hazelton,
   Martin/0000-0001-7831-725X; Yu, Dao-Yi/0000-0002-9490-534X;
   Betz-Stablein, Brigid/0000-0003-3876-501X
FU National Health and Medical Research Council, Australia (NHMRC)
   [1020367]
FX This work was supported by The National Health and Medical Research
   Council, Australia (NHMRC Project Grant 1020367)
   (https://www.nhmrc.gov.au/) (WHM D-YY). The funders had no role in study
   design, data collection and analysis, decision to publish, or
   preparation of the manuscript.
CR [Anonymous], OPHTHALMOLOGY
   [Anonymous], ARCH OPHTHALMOL
   Balaratnasingam C, 2007, BRIT J OPHTHALMOL, V91, P441, DOI 10.1136/bjo.2006.105338
   BEAUMONT PE, 1994, AUST NZ J OPHTHALMOL, V22, P271, DOI 10.1111/j.1442-9071.1994.tb00796.x
   Bellezza AJ, 2003, INVEST OPHTH VIS SCI, V44, P623, DOI 10.1167/iovs.01-1282
   Berdahl JP, 2008, OPHTHALMOLOGY, V115, P763, DOI 10.1016/j.ophtha.2008.01.013
   Burgoyne CF, 2005, PROG RETIN EYE RES, V24, P39, DOI 10.1016/j.preteyeres.2004.06.001
   Fatehee N, 2011, INVEST OPHTH VIS SCI, V52, P6192, DOI 10.1167/iovs.10-7137
   FRY DL, 1968, CIRC RES, V22, P165, DOI 10.1161/01.RES.22.2.165
   Joshua SP, 2011, CLIN NEUROL NEUROSUR, V113, P635, DOI 10.1016/j.clineuro.2011.05.012
   Kang MH, 2013, EXP EYE RES, V111, P50, DOI 10.1016/j.exer.2013.03.005
   Kang MH, 2011, INVEST OPHTH VIS SCI, V52, P1359, DOI 10.1167/iovs.10-6366
   Legler U, 2009, J GLAUCOMA, V18, P210, DOI 10.1097/IJG.0b013e318182edd2
   Leske M Cristina, 2004, Curr Opin Ophthalmol, V15, P102
   McCulley TJ, 2003, AM J OPHTHALMOL, V135, P706, DOI 10.1016/S0002-9394(03)00122-3
   MEYERSCHWICKERATH R, 1995, GRAEF ARCH CLIN EXP, V233, P783, DOI 10.1007/BF00184090
   Morgan WH, 2009, BRIT J OPHTHALMOL, V93, P594, DOI 10.1136/bjo.2008.149963
   Morgan WH, 2004, OPHTHALMOLOGY, V111, P1489, DOI 10.1016/j.ophtha.2003.12.053
   Morgan WH, 2002, INVEST OPHTH VIS SCI, V43, P3236
   Morgan WH, 2010, GRAEF ARCH CLIN EXP, V248, P401, DOI 10.1007/s00417-009-1288-y
   R Core Team, 2022, R LANG ENV STAT COMP
   RIOSMONTENEGRO EN, 1973, ARCH OPHTHALMOL-CHIC, V89, P52
   Roberts MD, 2009, INVEST OPHTH VIS SCI, V50, P681, DOI 10.1167/iovs.08-1792
   ROSNER B, 1984, BIOMETRICS, V40, P1025, DOI 10.2307/2531153
   Stodtmeister R, 2013, INVEST OPHTH VIS SCI, V54, P4698, DOI 10.1167/iovs.12-10607
NR 25
TC 6
Z9 6
U1 0
U2 4
PU PUBLIC LIBRARY SCIENCE
PI SAN FRANCISCO
PA 1160 BATTERY STREET, STE 100, SAN FRANCISCO, CA 94111 USA
SN 1932-6203
J9 PLOS ONE
JI PLoS One
PD JAN 29
PY 2016
VL 11
IS 1
AR e0147915
DI 10.1371/journal.pone.0147915
PG 9
WC Multidisciplinary Sciences
WE Science Citation Index Expanded (SCI-EXPANDED)
SC Science & Technology - Other Topics
GA DC9GH
UT WOS:000369528600072
PM 26824849
OA Green Published, gold, Green Submitted
DA 2025-03-30
ER

PT J
AU Tsai, ASH
   Aung, T
   Yip, WF
   Wong, TY
   Cheung, CYL
AF Tsai, Andrew S. H.
   Aung, Tin
   Yip, Wanfen
   Wong, Tien Yin
   Cheung, Carol Yim-Lui
TI Relationship of Intraocular Pressure with Central Aortic Systolic
   Pressure
SO CURRENT EYE RESEARCH
LA English
DT Article
DE Blood pressure; central aortic systolic pressure; intraocular pressure
ID OPEN-ANGLE GLAUCOMA; SYSTEMIC BLOOD-PRESSURE; BEAVER DAM EYE;
   CARDIOVASCULAR EVENTS; ARTERIAL STIFFNESS; PERFUSION-PRESSURE;
   RISK-FACTORS; ALL-CAUSE; POPULATION; ASSOCIATION
AB Purpose: To examine the relationship between central aortic systolic pressure (CASP) and intraocular pressure (IOP), and to compare the strength of any association with that of peripheral blood pressure and IOP.
   Methods: Adults ranging in age from 40 to 80 years were consecutively recruited from the population-based Singapore Chinese Eye Study. We measured CASP using arterial tonometry (BPro) and IOP using Goldmann applanation tonometry. All participants had a standardized examination including a complete ophthalmic and systemic examination. Systolic blood pressure (SBP) and diastolic blood pressure (DBP) were measured using peripheral blood pressure cuff. Univariable and multiple linear regression analyses were performed to examine the relationship between CASP and IOP. Standardized regression coefficients (s beta) were calculated to compare the associations between CASP and SBP with IOP.
   Results: A total of 372 consecutive Chinese participants were analyzed. After adjusting for age, gender, body mass index, total cholesterol, use of antihypertensive medication and central corneal thickness, each 10mmHg increase in CASP was associated with 0.32mmHg of IOP elevation [ 95% confidence interval (CI): 0.10-0.53, s beta = 0.160, p value = 0.004]. SBP also had a positive relationship with IOP (beta = 0.279, 95% CI: 0.079-0.479, s beta = 0.152, p value = 0.006). Associations between IOP and CASP, SBP and DBP were similar in participants using antihypertensive medication to participant not using antihypertensives.
   Conclusions: Increased CASP, as measured by arterial tonometry, is associated with higher IOP. Our results strengthen the relationship between systemic blood pressure and IOP.
C1 [Tsai, Andrew S. H.; Aung, Tin; Yip, Wanfen; Wong, Tien Yin; Cheung, Carol Yim-Lui] Singapore Natl Eye Ctr, Singapore Eye Res Inst, Singapore, Singapore.
   [Aung, Tin; Wong, Tien Yin; Cheung, Carol Yim-Lui] Natl Univ Singapore, Yong Loo Lin Sch Med, Dept Ophthalmol, Singapore 117595, Singapore.
   [Wong, Tien Yin; Cheung, Carol Yim-Lui] Natl Univ Singapore, Duke NUS Grad Med Sch, Ophthalmol & Visual Sci Acad Clin Programme, Singapore 117548, Singapore.
C3 Singapore National Eye Center; National University of Singapore;
   National University of Singapore; National University of Singapore
RP Cheung, CYL (corresponding author), Singapore Eye Res Inst, Discovery Tower Level 6,20 Coll Rd, Singapore 169856, Singapore.
EM carol.cheung.y.l@seri.com.sg
RI Cheung, Carol/AAF-1101-2020; Wong, Tien/AAC-9724-2020; Tin,
   Aung/B-6521-2009
OI Cheung, Carol/0000-0003-0869-859X
FU National Medical Research Council; National Research Foundation,
   Singapore
FX This work was financially supported by National Medical Research Council
   and National Research Foundation, Singapore. The authors report no
   conflict of interest. The authors alone are responsible for the content
   and writing of the paper.
CR BENGTSSON B, 1972, ACTA OPHTHALMOL, V50, P33
   BILL A, 1973, EXP EYE RES, V16, P287, DOI 10.1016/0014-4835(73)90094-8
   Bonomi L, 2000, OPHTHALMOLOGY, V107, P1287, DOI 10.1016/S0161-6420(00)00138-X
   BULPITT CJ, 1975, BRIT J OPHTHALMOL, V59, P717, DOI 10.1136/bjo.59.12.717
   CAREL RS, 1984, OPHTHALMOLOGY, V91, P311
   DIELEMANS I, 1995, OPHTHALMOLOGY, V102, P54
   Flammer J, 2002, PROG RETIN EYE RES, V21, P359, DOI 10.1016/S1350-9462(02)00008-3
   Foster PJ, 2003, INVEST OPHTH VIS SCI, V44, P3885, DOI 10.1167/iovs.03-0012
   Harris Alon, 2005, Ophthalmol Clin North Am, V18, P345, DOI 10.1016/j.ohc.2005.04.001
   Healey PR, 1997, J GLAUCOMA, V6, P274
   Hulsman CAA, 2007, ARCH OPHTHALMOL-CHIC, V125, P805, DOI 10.1001/archopht.125.6.805
   KAHN HA, 1977, AM J EPIDEMIOL, V106, P33, DOI 10.1093/oxfordjournals.aje.a112429
   KLEIN BE, 1981, ARCH OPHTHALMOL-CHIC, V99, P837
   Klein BEK, 2005, BRIT J OPHTHALMOL, V89, P284, DOI 10.1136/bjo.2004.048710
   KLEIN BEK, 1992, INVEST OPHTH VIS SCI, V33, P2224
   Lavanya R, 2009, OPHTHAL EPIDEMIOL, V16, P325, DOI 10.3109/09286580903144738
   Leske MC, 2008, OPHTHALMOLOGY, V115, P85, DOI 10.1016/j.ophtha.2007.03.017
   Leske MC, 2007, OPHTHALMOLOGY, V114, P1965, DOI 10.1016/j.ophtha.2007.03.016
   LESKE MC, 1983, AM J EPIDEMIOL, V118, P166, DOI 10.1093/oxfordjournals.aje.a113626
   Memarzadeh F, 2008, AM J OPHTHALMOL, V146, P69, DOI 10.1016/j.ajo.2008.03.015
   Mitchell P, 2005, AM J OPHTHALMOL, V140, P131, DOI 10.1016/j.ajo.2004.12.088
   Ng KG, 2004, BLOOD PRESS MONIT, V9, P149, DOI 10.1097/01.mbp.0000130432.57658.f7
   Ott C, 2012, J CLIN HYPERTENS, V14, P575, DOI 10.1111/j.1751-7176.2012.00682.x
   Pini R, 2008, J AM COLL CARDIOL, V51, P2432, DOI 10.1016/j.jacc.2008.03.031
   Roman MJ, 2007, HYPERTENSION, V50, P197, DOI 10.1161/HYPERTENSIONAHA.107.089078
   SHIOSE Y, 1986, AM J OPHTHALMOL, V101, P714, DOI 10.1016/0002-9394(86)90776-2
   SOMMER A, 1989, AM J OPHTHALMOL, V107, P186, DOI 10.1016/0002-9394(89)90221-3
   Theilade S, 2012, DIABETES TECHNOL THE, V14, P453, DOI 10.1089/dia.2012.0006
   TIELSCH JM, 1995, ARCH OPHTHALMOL-CHIC, V113, P216, DOI 10.1001/archopht.1995.01100020100038
   Tomiyama H, 2013, HYPERTENS RES, V36, P19, DOI 10.1038/hr.2012.123
   Tomoyose E, 2010, AM J OPHTHALMOL, V150, P279, DOI 10.1016/j.ajo.2010.03.009
   Vlachopoulos C, 2010, EUR HEART J, V31, P1865, DOI 10.1093/eurheartj/ehq024
   Wang KL, 2010, HYPERTENSION, V55, P799, DOI 10.1161/HYPERTENSIONAHA.109.139964
   Wang S, 2009, OPHTHALMOLOGY, V116, P2373, DOI 10.1016/j.ophtha.2009.05.041
   Williams B, 2011, J AM COLL CARDIOL, V57, P951, DOI 10.1016/j.jacc.2010.09.054
   Wong TT, 2009, INVEST OPHTH VIS SCI, V50, P4097, DOI 10.1167/iovs.08-2822
   Wu SY, 1997, ARCH OPHTHALMOL-CHIC, V115, P1572, DOI 10.1001/archopht.1997.01100160742012
   Zhao D, 2014, AM J OPHTHALMOL, V158, P615, DOI 10.1016/j.ajo.2014.05.029
   Zheng YF, 2010, INVEST OPHTH VIS SCI, V51, P3399, DOI 10.1167/iovs.09-4867
NR 39
TC 6
Z9 7
U1 0
U2 4
PU TAYLOR & FRANCIS INC
PI PHILADELPHIA
PA 530 WALNUT STREET, STE 850, PHILADELPHIA, PA 19106 USA
SN 0271-3683
EI 1460-2202
J9 CURR EYE RES
JI Curr. Eye Res.
PY 2016
VL 41
IS 3
BP 377
EP 382
DI 10.3109/02713683.2015.1030506
PG 6
WC Ophthalmology
WE Science Citation Index Expanded (SCI-EXPANDED)
SC Ophthalmology
GA DL1NP
UT WOS:000375399200014
PM 25942602
DA 2025-03-30
ER

PT J
AU Bleisch, D
   Furrer, S
   Funk, J
AF Bleisch, Dominik
   Furrer, Sandra
   Funk, Jens
TI Rates of glaucomatous visual field change before and after transscleral
   cyclophotocoagulation: a retrospective case series
SO BMC OPHTHALMOLOGY
LA English
DT Article
DE Glaucoma; progression; rate of progression; visual field; transscleral
   cyclophotocoagulation
ID DIODE-LASER CYCLOPHOTOCOAGULATION; PRIMARY OPEN-ANGLE; OCULAR
   HYPERTENSION TREATMENT; REFRACTORY GLAUCOMA; PROGRESSION; CYCLOABLATION;
   TRIAL; ONSET
AB Background: The primary goal of glaucoma treatment is to lower and control intraocular pressure (IOP) and thereby prevent functional deterioration. For glaucomas that are refractory to medical and incisional surgical therapies, transscleral diode cyclophotocoagulation (TCP) is a well-established procedure to effectively decrease IOP. This study investigated rates of visual field (VF) change in patients with glaucoma before and after TCP.
   Methods: This retrospective case series investigated rates of VF changes in glaucoma patients before and after they underwent TCP. At least four VF examinations were required, two before and two after surgery. VF examinations were performed using standard automated perimetry and rates of change were calculated by linear regression analysis of mean deviation (MD) values measured over time.
   Results: A total of 46 eyes of 43 patients were included and followed on average 3.6 years before and 2.1 years after TCP. 67 % of the eyes showed further progression of glaucoma following surgery. Mean preoperative MD change was -0.21 dB/year (SE = 0.08, 95 % CI [-0.06, -0.37]). Postoperatively the mean change was -0.26 dB/year (SE = 0.22 95 % CI [0.38, -0.48]) which results in a difference between pre- and postoperative MD rate of 0.05 dB/year (p = 0.824). The mean MD value was worse after surgery and dropped by 1.73 dB (SE = 0.58, 95 % CI [-0.59, -2.87], p = 0.003). Intraocular pressure (IOP) decreased from 23.2 mmHg (SD = 4.67) before TCP to 14.3 mmHg (SD = 3.17) after TCP (p < 0.001). For each 1 mmHg of IOP reduction after surgery, postoperative rate of VF loss decreased by 0.15 dB/year.
   Conclusion: Rates of glaucomatous visual field loss did not significantly change after TCP and the majority of the eyes showed further progression of glaucoma after surgery. Mean MD value was considerably lower after TCP.
C1 [Bleisch, Dominik; Furrer, Sandra; Funk, Jens] Univ Zurich Hosp, Dept Ophthalmol, Frauenklin Str 24, CH-8091 Zurich, Switzerland.
C3 University of Zurich; University Zurich Hospital
RP Bleisch, D (corresponding author), Univ Zurich Hosp, Dept Ophthalmol, Frauenklin Str 24, CH-8091 Zurich, Switzerland.
EM bleisch.dominik@bluewin.ch
CR Ahrlich KG, 2010, INVEST OPHTH VIS SCI, V51, P1458, DOI 10.1167/iovs.09-3806
   Bertrand V, 2014, ACTA OPHTHALMOL, V92, P116, DOI 10.1111/aos.12073
   Chauhan BC, 2008, BRIT J OPHTHALMOL, V92, P569, DOI 10.1136/bjo.2007.135012
   Chauhan BC, 2014, INVEST OPHTH VIS SCI, V55, P4135, DOI 10.1167/iovs.14-14643
   De Moraes CGV, 2011, ARCH OPHTHALMOL-CHIC, V129, P562, DOI 10.1001/archophthalmol.2011.72
   Folgar FA, 2010, AM J OPHTHALMOL, V149, P258, DOI 10.1016/j.ajo.2009.09.010
   Gordon MO, 2002, ARCH OPHTHALMOL-CHIC, V120, P714
   Grueb M, 2006, GRAEF ARCH CLIN EXP, V244, P1293, DOI 10.1007/s00417-006-0280-z
   Heijl A, 2013, ACTA OPHTHALMOL, V91, P406, DOI 10.1111/j.1755-3768.2012.02492.x
   Heijl A, 2009, OPHTHALMOLOGY, V116, P2271, DOI 10.1016/j.ophtha.2009.06.042
   Iliev ME, 2007, BRIT J OPHTHALMOL, V91, P1631, DOI 10.1136/bjo.2007.116533
   Kass MA, 2002, ARCH OPHTHALMOL-CHIC, V120, P701
   Leske MC, 2007, OPHTHALMOLOGY, V114, P1965, DOI 10.1016/j.ophtha.2007.03.016
   Molenberghs Geert., 2000, Linear Mixed Models for Longitudinal Data
   Murphy CC, 2003, BRIT J OPHTHALMOL, V87, P1252, DOI 10.1136/bjo.87.10.1252
   Musch DC, 2009, OPHTHALMOLOGY, V116, P200, DOI 10.1016/j.ophtha.2008.08.051
   Rotchford AP, 2010, BRIT J OPHTHALMOL, V94, P1180, DOI 10.1136/bjo.2008.145565
   Van Veldhuisen PC, 2000, AM J OPHTHALMOL, V130, P429
   Vernon SA, 2006, CLIN EXP OPHTHALMOL, V34, P411, DOI 10.1111/j.1442-9071.2006.01241.x
   World Glaucoma Association (WGA), GUID DES REP GLAUC S
NR 20
TC 6
Z9 6
U1 0
U2 1
PU BIOMED CENTRAL LTD
PI LONDON
PA 236 GRAYS INN RD, FLOOR 6, LONDON WC1X 8HL, ENGLAND
SN 1471-2415
J9 BMC OPHTHALMOL
JI BMC Ophthalmol.
PD DEC 14
PY 2015
VL 15
AR 179
DI 10.1186/s12886-015-0166-0
PG 7
WC Ophthalmology
WE Science Citation Index Expanded (SCI-EXPANDED)
SC Ophthalmology
GA DD3DU
UT WOS:000369802300001
PM 26667206
OA Green Published, gold
DA 2025-03-30
ER

PT J
AU Xu, YL
   Jia, X
   Hu, M
   Sun, X
AF Xu, Yongli
   Jia, Xin
   Hu, Man
   Sun, Xu
TI Feature Extraction from Optic Disc and Cup Boundary Lines in Fundus
   Images Based on ISNT Rule for Glaucoma Diagnosis
SO JOURNAL OF MEDICAL IMAGING AND HEALTH INFORMATICS
LA English
DT Article
DE Machine Learning; Glaucoma Diagnosis; Feature Extraction; Fundus Images;
   ISNT Rule
ID COLOR RETINAL IMAGES; MACHINE; CLASSIFIERS
AB Glaucoma is a serious progressive optic neuropathy and is the second leading cause of blindness in the world. In recent years, computer-aided glaucoma diagnosis has gradually attracted more and more attention. While the field has made significant gains, in the existing machine learning algorithm based on fundus images, there is no direct application of the ISNT rule, which is an important criterion for glaucoma diagnosis by doctors. This paper presents a method to quantify the ISNT rule and then extract two features from the optic cup and disk boundary lines. These two features can reflect the cup-to-disc ratio (CDR) and the degree of compliance of the neuroretinal rim to the ISNT rule, respectively. Therefore, a diagnosis classification based on the above features would result in a diagnosis based on doctors' priori knowledge. On a real sample set, the proposed feature extraction and diagnosis algorithms achieve a high prediction accuracy rate.
C1 [Xu, Yongli; Jia, Xin] Beijing Univ Chem Technol, Dept Math, Beijing 100029, Peoples R China.
   [Hu, Man] Capital Med Univ, Beijing Childrens Hosp, Natl Key Discipline Pediat, Minist Educ,Dept Ophthalmol, Beijing 100045, Peoples R China.
   [Sun, Xu] Chinese Acad Sci, Ctr Earth Observat & Digital Earth, Beijing 100094, Peoples R China.
C3 Beijing University of Chemical Technology; Capital Medical University;
   Chinese Academy of Sciences
RP Sun, X (corresponding author), Chinese Acad Sci, Ctr Earth Observat & Digital Earth, Beijing 100094, Peoples R China.
RI Hu, man/HPG-9675-2023; sun, xu/JCN-6491-2023
CR [Anonymous], LIBSVM: A Library for Support Vector Machines
   Bai J, 2014, I S BIOMED IMAGING, P525, DOI 10.1109/ISBI.2014.6867924
   Belhumeur PN, 1997, IEEE T PATTERN ANAL, V19, P711, DOI 10.1109/34.598228
   Bock R, 2010, MED IMAGE ANAL, V14, P471, DOI 10.1016/j.media.2009.12.006
   Chan KL, 2002, IEEE T BIO-MED ENG, V49, P963, DOI 10.1109/TBME.2002.802012
   Cheng J, 2013, IEEE T MED IMAGING, V32, P1019, DOI 10.1109/TMI.2013.2247770
   CORTES C, 1995, MACH LEARN, V20, P273, DOI 10.1007/BF00994018
   Haleem MS, 2013, COMPUT MED IMAG GRAP, V37, P581, DOI 10.1016/j.compmedimag.2013.09.005
   Harizman N, 2006, ARCH OPHTHALMOL-CHIC, V124, P1579, DOI 10.1001/archopht.124.11.1579
   Jolliffe I.T., 2002, SERIES SPRINGER SERI
   Jonas JB, 1999, SURV OPHTHALMOL, V43, P293, DOI 10.1016/S0039-6257(98)00049-6
   Joshi GD, 2011, IEEE T MED IMAGING, V30, P1192, DOI 10.1109/TMI.2011.2106509
   Liu J, 2013, J AM MED INFORM ASSN, V20, P1021, DOI 10.1136/amiajnl-2012-001336
   Nayak J, 2009, J MED SYST, V33, P337, DOI 10.1007/s10916-008-9195-z
   Quigley HA, 2006, BRIT J OPHTHALMOL, V90, P262, DOI 10.1136/bjo.2005.081224
   Schacknow P. N., 2010, THE GLAUCOMA BOOK
   Tian J, 2011, IEEE T BIO-MED ENG, V58, P3242, DOI 10.1109/TBME.2011.2166397
   Yang JL, 2008, 2008 7TH WORLD CONGRESS ON INTELLIGENT CONTROL AND AUTOMATION, VOLS 1-23, P2241, DOI 10.1109/WCICA.2008.4593271
   Yousefi S, 2014, IEEE T BIO-MED ENG, V61, P1143, DOI 10.1109/TBME.2013.2295605
   Zangwill LM, 2004, INVEST OPHTH VIS SCI, V45, P3144, DOI 10.1167/iovs.04-0202
   Zhang EH, 2014, BIO-MED MATER ENG, V24, P53, DOI 10.3233/BME-130783
   Zhang Z, 2011, IEEE ENG MED BIO, P6228, DOI 10.1109/IEMBS.2011.6091538
NR 22
TC 6
Z9 7
U1 0
U2 8
PU AMER SCIENTIFIC PUBLISHERS
PI VALENCIA
PA 26650 THE OLD RD, STE 208, VALENCIA, CA 91381-0751 USA
SN 2156-7018
EI 2156-7026
J9 J MED IMAG HEALTH IN
JI J. Med. Imaging Health Inform.
PD DEC
PY 2015
VL 5
IS 8
BP 1833
EP 1838
DI 10.1166/jmihi.2015.1654
PG 6
WC Mathematical & Computational Biology; Radiology, Nuclear Medicine &
   Medical Imaging
WE Science Citation Index Expanded (SCI-EXPANDED)
SC Mathematical & Computational Biology; Radiology, Nuclear Medicine &
   Medical Imaging
GA DB5OY
UT WOS:000368564700041
DA 2025-03-30
ER

PT J
AU Sonron, EA
   Tripathi, V
   Bridgemohan, P
   Sharma, S
AF Sonron, Ebiakpo-aboere
   Tripathi, Vrijesh
   Bridgemohan, Petra
   Sharma, Subash
TI A retrospective study on the outcomes of cataract surgery in an Eastern
   Regional Health Authority hospital of Trinidad and Tobago
SO PEERJ
LA English
DT Article
DE Visual outcomes; Logistic regression; Cataract surgery; Ocular
   co-morbidity; Cataract surgery
ID POSSIBLE PREDICTORS; OLDER ADULTS; RISK-FACTORS; EYE SURVEY; GLAUCOMA;
   POPULATION; BLINDNESS; IMPAIRMENT; GUIDELINES; DISTRICT
AB Background. Worldwide, cataract is a major cause of blindness. The paper aims to evaluate factors associated with borderline and poor outcomes of cataract surgery at an Eastern Regional Health Authority (ERHA) hospital in Trinidad and Tobago.
   Materials and Methods. A hospital-based, retrospective study was done on 401 patients who had undergone cataract surgery (unilateral and bilateral) at an ERHA Hospital between March 2009 and September 2014. Data was collected on variables concerning demographic, medical history, surgical history, ocular findings and visual acuity (VA). The outcome variable of interest was Snellen's post-operative (presenting) VA which was transformed into a dichotomous variable with borderline and poor outcomes as one and good outcomes as the other. Data were analysed using univariate and multivariate logistic regression analyses.
   Results. Good outcome (presenting VA 6/18 or better) was seen in 350 (67%) eyes. The fitted model consisted of ocular co-morbidity (OR = 2.133; 95% CI [1.346-3.380]), hypertension (OR = 0.520; 95% CI [0.381-0.928]), surgical procedure (OR = 1.56; 95% CI [1.004-2.425]), good preoperative VA (OR = 0.388, 95% CI [0.211-0.714]), borderline preoperative VA (OR = 0.485; 95% CI = [0.278-0.843]) and year of first visit to clinic (OR = 2.243; 95% CI [1.215-4.141]).
   Conclusion. There is a need for community-based outreach to increase awareness of eye health and diseases. It is recommended that the general population is encouraged to take responsibility for personal management. The facilities at the Hospital should also be enhanced.
C1 [Sonron, Ebiakpo-aboere; Tripathi, Vrijesh] Univ W Indies, Dept Math & Stat, Fac Sci & Technol, St Augustine, Trinidad Tobago.
   [Bridgemohan, Petra] Sangre Grande Hosp, Eastern Reg Hlth Author, Dept Ophthalmol, Sangre Grande, Trinidad Tobago.
   [Sharma, Subash] Univ W Indies, Sch Optometry & Visual Sci, St Augustine, Trinidad Tobago.
C3 University West Indies Mona Jamaica; University West Indies Saint
   Augustine; University West Indies Mona Jamaica; University West Indies
   Saint Augustine
RP Tripathi, V (corresponding author), Univ W Indies, Dept Math & Stat, Fac Sci & Technol, St Augustine, Trinidad Tobago.
EM vrijesh.tripathi@sta.uwi.edu
OI Sonron, Ebiakpo-aboere/0000-0002-1790-7245
CR [Anonymous], 2002, Community Eye Health, V15, P49
   [Anonymous], 2010, BR J OPHTHALMOL
   [Anonymous], 2010, LOND CAT SURG GUID
   Baltussen R, 2004, B WORLD HEALTH ORGAN, V82, P338
   Bellan L, 2008, CAN J OPHTHALMOL, V43, pS7, DOI [10.3129/i08-133, 10.1139/i08-133]
   BERNTHPETERSEN P, 1983, ACTA OPHTHALMOL, V61, P406
   Bourne R, 2007, BRIT J OPHTHALMOL, V91, P420, DOI 10.1136/bjo.2006.106724
   Chang DF, 2011, CATARACT ADULT EYE P
   Choy D., 2012, NEWSDAY         0713
   Dandona L, 1999, AM J OPHTHALMOL, V127, P650, DOI 10.1016/S0002-9394(99)00044-6
   Desai P, 1999, BRIT J OPHTHALMOL, V83, P1336, DOI 10.1136/bjo.83.12.1336
   Fattore G, 2008, HEALTH ECON, V17, pS71, DOI 10.1002/hec.1324
   Goldstein JL, 2004, NAT MED, V10, P1032, DOI 10.1038/nm1004-1032
   Goodrich M E, 1999, Ophthalmic Epidemiol, V6, P279, DOI 10.1076/opep.6.4.279.4188
   Gupta P, 2013, PLOS ONE, V8, DOI 10.1371/journal.pone.0075584
   Hadjistavropoulos H D, 1998, Jt Comm J Qual Improv, V24, P407
   Hammond CJ, 2000, NEW ENGL J MED, V342, P1786, DOI 10.1056/NEJM200006153422404
   Hammond CJ, 2001, INVEST OPHTH VIS SCI, V42, P601
   HARDING JJ, 1993, BRIT J OPHTHALMOL, V77, P2, DOI 10.1136/bjo.77.1.2
   HARDING JJ, 1989, ACTA OPHTHALMOL, V67, P510
   He MG, 1999, OPHTHALMOLOGY, V106, P1609, DOI 10.1016/S0161-6420(99)90460-8
   Heltzer JM, 2004, OPHTHALMOLOGY, V111, P408, DOI 10.1016/j.ophtha.2003.12.008
   Hong T, 2009, OPHTHALMOLOGY, V116, P1510, DOI 10.1016/j.ophtha.2009.03.003
   Hooper P, 2012, CAN J OPHTHALMOL, V47, P1, DOI 10.1016/j.jcjo.2011.12.021
   International Agency for the Prevention of Blindness, WHAT IS AVO BLINDN C
   Kshitiz K, 2012, NEPAL J OPHTHALMOL, V4, P73, DOI 10.3126/nepjoph.v4i1.5855
   Kung JS, 2015, MIDDLE EAST AFR J OP, V22, P10, DOI 10.4103/0974-9233.148343
   Lee SM, 1997, OPHTHALMIC RES, V29, P83, DOI 10.1159/000268001
   Leske MC, 2010, REV PANAM SALUD PUBL, V27, P259, DOI 10.1590/S1020-49892010000400004
   Lindfield R, 2012, INDIAN J OPHTHALMOL, V60, P464, DOI 10.4103/0301-4738.100552
   Lundström M, 1999, BRIT J OPHTHALMOL, V83, P1272, DOI 10.1136/bjo.83.11.1272
   Lundström M, 2012, J CATARACT REFR SURG, V38, P1086, DOI 10.1016/j.jcrs.2012.03.006
   Minassian DC, 2001, BRIT J OPHTHALMOL, V85, P822, DOI 10.1136/bjo.85.7.822
   Mojon-Azzi SM, 2007, BRIT J OPHTHALMOL, V91, P282, DOI 10.1136/bjo.2006.098145
   Murthy GVS, 2001, OPHTHALMOLOGY, V108, P679, DOI 10.1016/S0161-6420(00)00579-0
   Nirmalan PK, 2002, BRIT J OPHTHALMOL, V86, P505, DOI 10.1136/bjo.86.5.505
   Norregaard JC, 1998, ARCH OPHTHALMOL-CHIC, V116, P1095, DOI 10.1001/archopht.116.8.1095
   Norregaard JC, 2007, ACTA OPHTHALMOL SCAN, V85, P5, DOI 10.1111/j.1600-0420.2007.00937.x
   PAHO (Pan American Health Organisation), 2010, STRAT PLAN VIS 2020
   Rönbeck M, 2011, OPHTHALMOLOGY, V118, P1732, DOI 10.1016/j.ophtha.2011.04.013
   Tan JSL, 2008, OPHTHAL EPIDEMIOL, V15, P317, DOI 10.1080/09286580802105806
   Velez Gisela, 2002, Semin Ophthalmol, V17, P187, DOI 10.1076/soph.17.3.187.14739
   W. H. Organization, 2006, PREV BLIND DIAB MELL
   World Health Organiation, 1998, WHOPBL98
NR 45
TC 6
Z9 6
U1 0
U2 5
PU PEERJ INC
PI LONDON
PA 341-345 OLD ST, THIRD FLR, LONDON, EC1V 9LL, ENGLAND
SN 2167-8359
J9 PEERJ
JI PeerJ
PD SEP 3
PY 2015
VL 3
AR e1222
DI 10.7717/peerj.1222
PG 13
WC Multidisciplinary Sciences
WE Science Citation Index Expanded (SCI-EXPANDED)
SC Science & Technology - Other Topics
GA CQ8IC
UT WOS:000360849600002
PM 26357596
OA Green Published, Green Submitted, gold
DA 2025-03-30
ER

PT J
AU He, YK
   Baskaran, M
   Narayanaswamy, AK
   Sakata, LM
   Wu, RY
   Liu, D
   Nongpiur, ME
   He, MG
   Friedman, DS
   Aung, T
AF He, Yingke
   Baskaran, Mani
   Narayanaswamy, Arun K.
   Sakata, Lisandro M.
   Wu, Renyi
   Liu, Dianna
   Nongpiur, Monisha E.
   He, Mingguang
   Friedman, David S.
   Aung, Tin
TI Changes in anterior segment dimensions over 4 years in a cohort of
   Singaporean subjects with open angles
SO BRITISH JOURNAL OF OPHTHALMOLOGY
LA English
DT Article
ID OPTICAL COHERENCE TOMOGRAPHY; NARROW ANGLES; INTRAOCULAR-PRESSURE; AXIAL
   LENGTH; CLOSURE; GLAUCOMA; PARAMETERS; DETERMINANTS; ASSOCIATION; WIDTH
AB Aim To evaluate quantitative changes in anterior segment optical coherence tomography (AS-OCT) parameters at 4 years in subjects with open angles on gonioscopy at baseline.
   Methods 339 gonioscopically open-angle subjects aged >50 years underwent AS-OCT imaging (Visante, Carl Zeiss Meditec, Dublin, California, USA) at baseline and at 4 years. Customised software was used to analyse images. Linear regression was performed to assess baseline predictors of change in mean trabecular iris space area (TISA).
   Results Of the 339 subjects, 204 (61%) had good images for analysis. The mean age at baseline was 60 (SD 6.42) years; 55.4% were women and 87.7% were Chinese. Overall, there was a decrease in anterior chamber depth (ACD), anterior chamber area (ACA), anterior chamber volume (ACV) and angle opening distance at 500/750 mm, TISA 500/750 mm, iris thickness at 2000 mm and iris area in both nasal and temporal quadrants (p < 0.05) at 4 years. There was an increase in iris curvature (ICURV) and lens vault (LV) (p < 0.05). With univariate analysis, shorter axial length (AxL), shallower ACD, greater LV, smaller ACA/ACV and larger mean ICURV at baseline were associated with less change in TISA750 at follow-up. On multivariate analysis, only baseline mean ICURV and shorter AxL were predictive of less change in TISA750 at 4 years.
   Conclusions Angle width significantly decreased; ICURV and LV increased in subjects with gonioscopically open angles followed at 4 years. Eyes with shorter AxL and greater ICURV at baseline had lesser decrease in angle width.
C1 [He, Yingke; Baskaran, Mani; Narayanaswamy, Arun K.; Nongpiur, Monisha E.; Aung, Tin] Duke NUS Grad Med Sch, Singapore, Singapore.
   [He, Yingke; Baskaran, Mani; Narayanaswamy, Arun K.; Sakata, Lisandro M.; Wu, Renyi; Nongpiur, Monisha E.; Aung, Tin] Singapore Eye Res Inst, Singapore, Singapore.
   [He, Yingke; Baskaran, Mani; Narayanaswamy, Arun K.; Sakata, Lisandro M.; Wu, Renyi; Nongpiur, Monisha E.; Aung, Tin] Singapore Natl Eye Ctr, Singapore 168751, Singapore.
   [Baskaran, Mani; Nongpiur, Monisha E.; Aung, Tin] Natl Univ Singapore, Yong Loo Lin Sch Med, Singapore 117595, Singapore.
   [Sakata, Lisandro M.] Univ Fed Parana, BR-80060000 Curitiba, Parana, Brazil.
   [Liu, Dianna; Friedman, David S.] Johns Hopkins Univ, Wilmer Eye Inst, Dana Ctr Prevent Ophthalmol, Baltimore, MD 21218 USA.
   [He, Mingguang] Sun Yat Sen Univ, Zhongshan Ophthalm Ctr, State Key Lab Ophthalmol, Guangzhou 510275, Guangdong, Peoples R China.
C3 National University of Singapore; Singapore National Eye Center;
   National University of Singapore; Singapore National Eye Center;
   National University of Singapore; Universidade Federal do Parana; Johns
   Hopkins University; Johns Hopkins Medicine; Sun Yat Sen University
RP Aung, T (corresponding author), Singapore Natl Eye Ctr, 11 Third Hosp Ave, Singapore 168751, Singapore.
EM aung.tin@snec.com.sg
RI He, Mingguang/AAY-5239-2020; Tin, Aung/B-6521-2009; Mani,
   Baskaran/GWZ-8299-2022; WU, Renyi/HTN-2323-2023
OI Wu, Renyi/0000-0002-5945-0124; Friedman, David/0000-0002-2055-5797
FU SingHealth Foundation, Singapore; National Medical Research Council
   (NMRC), Singapore
FX The study was supported by grants from the SingHealth Foundation,
   Singapore and National Medical Research Council (NMRC), Singapore.
CR Cheung CYL, 2010, INVEST OPHTH VIS SCI, V51, P4040, DOI 10.1167/iovs.09-3941
   Congdon NG, 2012, OPHTHALMOLOGY, V119, P2500, DOI 10.1016/j.ophtha.2012.06.051
   Console JW, 2008, BRIT J OPHTHALMOL, V92, P1612, DOI 10.1136/bjo.2007.129932
   Dooley I, 2010, EYE, V24, P520, DOI 10.1038/eye.2009.339
   Fleck BW, 1997, BRIT J OPHTHALMOL, V81, P884, DOI 10.1136/bjo.81.10.884
   Foo LL, 2012, OPHTHALMOLOGY, V119, P278, DOI 10.1016/j.ophtha.2011.07.049
   Foster PJ, 2000, ARCH OPHTHALMOL-CHIC, V118, P1105, DOI 10.1001/archopht.118.8.1105
   GROSVENOR T, 1987, AM J OPTOM PHYS OPT, V64, P657
   Lavanya R, 2008, OPHTHALMOLOGY, V115, P7
   Lavanya R, 2008, OPHTHALMOLOGY, V115, P1720, DOI 10.1016/j.ophtha.2008.03.015
   Lee DW, 2010, CLIN OPHTHALMOL, V4, P725
   Lee Y, 2012, INVEST OPHTH VIS SCI, V53, P693, DOI 10.1167/iovs.11-8389
   LEIGHTON DA, 1972, ACTA OPHTHALMOL, V50, P815
   Müller M, 2006, J CATARACT REFR SURG, V32, P1803, DOI 10.1016/j.jcrs.2006.07.014
   Narayanaswamy A, 2010, ARCH OPHTHALMOL-CHIC, V128, P1321, DOI 10.1001/archophthalmol.2010.231
   Nongpiur ME, 2011, OPHTHALMOLOGY, V118, P474, DOI 10.1016/j.ophtha.2010.07.025
   Nongpiur ME, 2011, CURR OPIN OPHTHALMOL, V22, P96, DOI 10.1097/ICU.0b013e32834372b9
   Nongpiur ME, 2010, OPHTHALMOLOGY, V117, P1967, DOI 10.1016/j.ophtha.2010.02.007
   Quigley HA, 2006, BRIT J OPHTHALMOL, V90, P262, DOI 10.1136/bjo.2005.081224
   Radhakrishnan S, 2007, INVEST OPHTH VIS SCI, V48, P3683, DOI 10.1167/iovs.06-1120
   Ramani KK, 2009, J GLAUCOMA, V18, P521, DOI 10.1097/IJG.0b013e318193c12d
   Sakata LM, 2008, ARCH OPHTHALMOL-CHIC, V126, P181, DOI 10.1001/archophthalmol.2007.46
   Sihota R, 2008, EYE, V22, P521, DOI 10.1038/sj.eye.6702687
   Sng CC, 2012, OPHTHALMOLOGY, V119, P1143, DOI 10.1016/j.ophtha.2012.01.011
   Wang BS, 2011, BRIT J OPHTHALMOL, V95, P46, DOI 10.1136/bjo.2009.178129
   Wang BS, 2010, OPHTHALMOLOGY, V117, P11, DOI 10.1016/j.ophtha.2009.06.017
   Wang DD, 2011, INVEST OPHTH VIS SCI, V52, P9404, DOI 10.1167/iovs.11-8470
   Wu RY, 2011, ARCH OPHTHALMOL-CHIC, V129, P569, DOI 10.1001/archophthalmol.2011.68
   Yan PS, 2010, OPHTHALMOLOGY, V117, P2301, DOI 10.1016/j.ophtha.2010.03.027
NR 29
TC 6
Z9 6
U1 0
U2 1
PU BMJ PUBLISHING GROUP
PI LONDON
PA BRITISH MED ASSOC HOUSE, TAVISTOCK SQUARE, LONDON WC1H 9JR, ENGLAND
SN 0007-1161
EI 1468-2079
J9 BRIT J OPHTHALMOL
JI Br. J. Ophthalmol.
PD AUG
PY 2015
VL 99
IS 8
BP 1097
EP 1102
DI 10.1136/bjophthalmol-2014-305816
PG 6
WC Ophthalmology
WE Science Citation Index Expanded (SCI-EXPANDED)
SC Ophthalmology
GA CN3BC
UT WOS:000358297200017
PM 25680618
DA 2025-03-30
ER

PT J
AU Nelson, CP
   Routh, JC
   Logvinenko, T
   Rosoklija, I
   Kokorowski, PJ
   Prosser, LA
   Schuster, MA
AF Nelson, Caleb P.
   Routh, Jonathan C.
   Logvinenko, Tanya
   Rosoklija, Ilina
   Kokorowski, Paul J.
   Prosser, Lisa A.
   Schuster, Mark A.
TI Utility scores for vesicoureteral reflux and anti-reflux surgery
SO JOURNAL OF PEDIATRIC UROLOGY
LA English
DT Article
DE Urology; Pediatric; Vesicoureteral reflux; Utility
ID QUALITY-OF-LIFE; TIME TRADE-OFF; STANDARD GAMBLE; PREFERENCES; CHILDREN;
   VALUES; IMPACT
AB Background
   Management of vesicoureteral reflux (VUR) continues to be controversial. In conditions of uncertainty, decision analytic techniques such as costutility analysis (CUA) can help to structure the decision-making process. However, CUA analyses require a "utility," a value between 0 (death) and 1 (perfect health) corresponding to the quality of life associated with a health state. Ideally, utility values are elicited directly from representative community samples, but utilities have not been rigorously measured for pediatric urology conditions.
   Objectives
   To elicit utility scores for VUR and open anti-reflux surgery (ARS) from a representative, well-characterized community sample of adults who have been parents.
   Methods
   Cross-sectional survey of nationally representative adults who had ever been parents. Each respondent saw one of four descriptions of VUR, with or without continuous antibiotic prophylaxis (CAP) and occurrence of febrile urinary tract infection (UTI). A 6-week postoperative health state following ARS was also assessed. We used the time trade-off (TTO) method to elicit utility scores. Factors associated with utility score were assessed with a multivariate linear regression model.
   Results
   The survey was completed by 1200 individuals. Data were weighted to adjust for demographic differences between responders and non-responders. Mean age was 52 +/- 15 years, 44% were male, and 68% were White. In terms of education, 29% had a college degree or higher. The mean utility score for VUR overall was 0.82 +/- 0.28. VUR utility scores did not differ significantly based on inclusion of CAP or UTI in the health state description (p = 0.21). The 6-week postoperative period garnered a utility of 0.71 +/- 0.43.
   Discussion
   Our results showed that VUR has a mean utility score of 0.82, which indicates that the community perceives this condition to be a substantial burden. For comparison, conditions with similar utility scores include compensated hepatitis B-related cirrhosis (0.80) and glaucoma (0.82); conditions with higher utilities include neonatal jaundice (0.99) and transient neonatal neurological symptoms (0.95); and conditions with lower utility scores include severe depression (0.43) and major stroke (0.30). Our results suggest that parents consider the burden associated with VUR to be significant, and that the impact of the condition on families and children is substantial.
   Conclusions
   VUR is perceived as having a substantial impact on health-related quality of life, with a utility value of 0.82. However, use of CAP and occurrence of UTI do not seem to affect significantly the community perspective on HRQOL associated with living with VUR.
C1 [Nelson, Caleb P.; Logvinenko, Tanya; Rosoklija, Ilina] Boston Childrens Hosp, Dept Urol, Boston, MA 02115 USA.
   [Nelson, Caleb P.; Logvinenko, Tanya; Rosoklija, Ilina; Schuster, Mark A.] Harvard Univ, Sch Med, Boston, MA USA.
   [Routh, Jonathan C.] Duke Univ Med Ctr, Div Urol, Durham, NC USA.
   [Logvinenko, Tanya] Boston Childrens Hosp, Clin Res Ctr, Boston, MA USA.
   [Kokorowski, Paul J.] Univ So Calif, Childrens Hosp Los Angeles, Div Urol, Los Angeles, CA USA.
   [Prosser, Lisa A.] Univ Michigan Hlth Syst, CHEAR Unit, Gen Pediat, Ann Arbor, MI USA.
   [Nelson, Caleb P.; Schuster, Mark A.] Boston Childrens Hosp, Div Gen Pediat, Boston, MA 02115 USA.
C3 Harvard University; Harvard University Medical Affiliates; Boston
   Children's Hospital; Harvard University; Harvard Medical School; Duke
   University; Harvard University; Harvard University Medical Affiliates;
   Boston Children's Hospital; Children's Hospital Los Angeles; University
   of Southern California; University of Michigan System; University of
   Michigan; Harvard University; Harvard University Medical Affiliates;
   Boston Children's Hospital
RP Nelson, CP (corresponding author), Boston Childrens Hosp, Dept Urol, 300 Longwood Ave, Boston, MA 02115 USA.
EM caleb.nelson@children-s.harvard.edu
OI Kokorowski, Paul/0000-0003-0751-5595
FU National Institute of Diabetes and Digestive and Kidney Diseases (NIDDK)
   [K23-DK088943]; NIDDK [K08-DK100534]
FX Dr. Nelson is supported by grant number K23-DK088943 from National
   Institute of Diabetes and Digestive and Kidney Diseases (NIDDK) and Dr.
   Routh is supported by grant number K08-DK100534 from NIDDK. The study
   sponsors had no role in the study design, in the collection, analysis
   and interpretation of data, in the writing of the manuscript, or in the
   decision to submit the manuscript for publication.
CR Bala MV, 1999, J CLIN EPIDEMIOL, V52, P1047, DOI 10.1016/S0895-4356(99)00074-8
   Chang WT, 2001, PLAST RECONSTR SURG, V108, P370, DOI 10.1097/00006534-200108000-00014
   Evans M, 2013, HEALTH QUAL LIFE OUT, V11, DOI 10.1186/1477-7525-11-90
   Kosmas C, 2015, LEUKEMIA LYMPHOMA, V14, P1
   Lee Grace M, 2005, Health Qual Life Outcomes, V3, P17, DOI 10.1186/1477-7525-3-17
   Levy AR, 2008, VALUE HEALTH, V11, P527, DOI 10.1111/j.1524-4733.2007.00297.x
   Lieu TA, 2005, HEALTH AFFAIR, V24, P666, DOI 10.1377/hlthaff.24.3.666
   Lloyd JC, 2014, J PEDIATR UROL, V10, P1026, DOI 10.1016/j.jpurol.2014.02.014
   Matza LS, 2014, HEALTH QUAL LIFE OUT, V12, DOI 10.1186/1477-7525-12-48
   Matza LS, 2004, VALUE HEALTH, V7, P79, DOI 10.1111/j.1524-4733.2004.71273.x
   Guedes RAP, 2014, CLIN OPHTHALMOL, V8, P529, DOI 10.2147/OPTH.S60105
   Pham CT, 2003, BJOG-INT J OBSTET GY, V110, P121
   Prosser LA, 2007, PHARMACOECONOMICS, V25, P713, DOI 10.2165/00019053-200725090-00001
   Routh JC, 2012, EUR UROL, V61, P773, DOI 10.1016/j.eururo.2012.01.002
   Samsa GP, 1998, AM HEART J, V136, P703, DOI 10.1016/S0002-8703(98)70019-5
   Schaffer A, 2002, PSYCHIAT RES, V110, P189, DOI 10.1016/S0165-1781(02)00097-5
   Siegel JE, 1996, Cost-effectiveness in health and medicine
   van Osch SMC, 2004, MED DECIS MAKING, V24, P511, DOI 10.1177/0272989X04268955
NR 18
TC 6
Z9 6
U1 0
U2 1
PU ELSEVIER SCI LTD
PI OXFORD
PA THE BOULEVARD, LANGFORD LANE, KIDLINGTON, OXFORD OX5 1GB, OXON, ENGLAND
SN 1477-5131
EI 1873-4898
J9 J PEDIATR UROL
JI J. Pediatr. Urol
PD AUG
PY 2015
VL 11
IS 4
DI 10.1016/j.jpurol.2015.03.008
PG 6
WC Pediatrics; Urology & Nephrology
WE Science Citation Index Expanded (SCI-EXPANDED)
SC Pediatrics; Urology & Nephrology
GA CP2WS
UT WOS:000359739000010
PM 25975732
OA Green Accepted
DA 2025-03-30
ER

PT J
AU Chun, YS
   Shin, JH
   Park, IK
AF Chun, Yeoun Sook
   Shin, Jae-Ho
   Park, In Ki
TI Comparison of Rates of Change Between Binocular and Monocular Visual
   Fields
SO INVESTIGATIVE OPHTHALMOLOGY & VISUAL SCIENCE
LA English
DT Article
DE binocular summation model; binocular visual field; mean deviation; rates
   of change
ID NORMAL-TENSION GLAUCOMA; QUALITY-OF-LIFE; MEAN DEVIATION; RISK-FACTORS;
   PROGRESSION; INDEX; SENSITIVITY; DISABILITY; SUMMATION; PRESSURE
AB PURPOSE. To compare rates of change between binocular and monocular visual fields.
   METHODS. The study included 1264 visual fields from 62 normal-tension glaucoma patients with a minimum of nine pairs of visual fields for at least 5 years of follow-up. Integrated binocular visual fields (BVFs) were calculated from the two monocular visual fields using a binocular summation. Linear regression of mean deviation (MD) values was used to evaluate the rates of change of the BVFs and monocular visual fields. For each patient, the eye with the worse MD value at baseline was defined as the worse MD eye. The eye with the faster rate of change of monocular visual fields was defined as the faster-changing eye.
   RESULTS. The mean age of subjects was 61.8 years at baseline, the mean number of paired visual field tests was 10.2, and the mean follow-up was 8.1 years. The mean rate of change in the BVFs (-0.10 dB/y) was significantly slower than that of the faster-changing eyes (-0.34 dB/y) and faster than that of the slower-changing eyes (-0.06 dB/y; P < 0.001 for both comparisons). Forty-five eyes (64.5%) among the worse MD eyes at baseline were identified as faster-changing eyes at last follow-up, and having a worse MD value at baseline was a risk factor for being the faster-changing eye (P = 0.025).
   CONCLUSIONS. The rate of change in BVFs was intermediate between the rates of the fasterchanging and slower-changing eyes.
C1 [Chun, Yeoun Sook] Chung Ang Univ, Coll Med, Chung Ang Univ Hosp, Dept Ophthalmol, Seoul 156756, South Korea.
   [Shin, Jae-Ho] Kyung Hee Univ, Coll Med, Dept Ophthalmol, Kyung Hee Univ Hosp Gangdong, Seoul 130872, South Korea.
   [Park, In Ki] Kyung Hee Univ, Coll Med, Dept Ophthalmol, Kyung Hee Univ Hosp, Seoul 130872, South Korea.
C3 Chung Ang University; Chung Ang University Hospital; Kyung Hee
   University; Kyung Hee University Hospital; Kyung Hee University; Kyung
   Hee University Hospital
RP Park, IK (corresponding author), Kyung Hee Univ, Coll Med, Dept Ophthalmol, Kyung Hee Univ Hosp, 23 Kyungheedae Ro, Seoul 130872, South Korea.
EM ikpark@khu.ac.kr
RI Park, IN/AAJ-8145-2020
OI SHIN, JAE-HO/0000-0003-4234-6109
CR Alward WLM, 2001, OPHTHALMOLOGY, V108, P247
   Anderson DR, 1992, AUTOMATED STATIC PER, P84
   Arora KS, 2013, OPHTHALMOLOGY, V120, P2476, DOI 10.1016/j.ophtha.2013.07.020
   Artes PH, 2011, INVEST OPHTH VIS SCI, V52, P4030, DOI 10.1167/iovs.10-6905
   Asaoka R, 2013, GRAEF ARCH CLIN EXP, V251, P1335, DOI 10.1007/s00417-012-2214-2
   Asaoka R, 2011, INVEST OPHTH VIS SCI, V52, P7007, DOI 10.1167/iovs.11-7643
   Bengtsson B, 2008, AM J OPHTHALMOL, V145, P343, DOI 10.1016/j.ajo.2007.09.038
   Blackwell B, 2002, AM J OPHTHALMOL, V134, P499
   Bonneh Y, 1998, VISION RES, V38, P3541, DOI 10.1016/S0042-6989(98)00045-5
   Bonneh Y, 1999, VISION RES, V39, P2597, DOI 10.1016/S0042-6989(99)00041-3
   CAMPBELL FW, 1965, NATURE, V208, P191, DOI 10.1038/208191a0
   CAPRIOLI J, 1988, OPHTHALMOLOGY, V95, P723
   Chauhan BC, 2008, BRIT J OPHTHALMOL, V92, P569, DOI 10.1136/bjo.2007.135012
   Chauhan BC, 2008, ARCH OPHTHALMOL-CHIC, V126, P1030, DOI 10.1001/archopht.126.8.1030
   Choi J, 2013, INVEST OPHTH VIS SCI, V54, P6150, DOI 10.1167/iovs.13-12093
   Crabb DP, 2012, INVEST OPHTH VIS SCI, V53, P2770, DOI 10.1167/iovs.12-9476
   Crabb DP, 2005, GRAEF ARCH CLIN EXP, V243, P210, DOI 10.1007/s00417-004-0984-x
   Crabb DP, 2004, BRIT J OPHTHALMOL, V88, P1191, DOI 10.1136/bjo.2003.035949
   Crabb DP, 1998, BRIT J OPHTHALMOL, V82, P1236, DOI 10.1136/bjo.82.11.1236
   Forchheimer I, 2011, EYE, V25, P626, DOI 10.1038/eye.2011.33
   Harwerth RS, 2010, PROG RETIN EYE RES, V29, P249, DOI 10.1016/j.preteyeres.2010.02.001
   Heijl A, 2013, ACTA OPHTHALMOL, V91, P406, DOI 10.1111/j.1755-3768.2012.02492.x
   Heijl A, 2009, OPHTHALMOLOGY, V116, P2271, DOI 10.1016/j.ophtha.2009.06.042
   Jampel H D, 2001, Trans Am Ophthalmol Soc, V99, P301
   Jampel HD, 2002, J GLAUCOMA, V11, P154, DOI 10.1097/00061198-200204000-00012
   Jansonius NM, 2010, BRIT J OPHTHALMOL, V94, P1404, DOI 10.1136/bjo.2009.164897
   Lee J, 2013, J GLAUCOMA, V22, P780, DOI 10.1097/IJG.0b013e3182595075
   LEGGE GE, 1984, VISION RES, V24, P385, DOI 10.1016/0042-6989(84)90064-6
   Leske MC, 2007, OPHTHALMOLOGY, V114, P1965, DOI 10.1016/j.ophtha.2007.03.016
   Lisboa R, 2013, JAMA OPHTHALMOL, V131, P486, DOI 10.1001/jamaophthalmol.2013.2602
   Marvasti AH, 2013, PLOS ONE, V8, DOI 10.1371/journal.pone.0076590
   Medeiros FA, 2010, AM J OPHTHALMOL, V149, P908, DOI 10.1016/j.ajo.2010.01.010
   Medeiros FA, 2009, OPHTHALMOLOGY, V116, P1125, DOI 10.1016/j.ophtha.2008.12.062
   Meese TS, 2006, J VISION, V6, P1224, DOI 10.1167/6.11.7
   Nakazawa T, 2012, J GLAUCOMA, V21, P426, DOI 10.1097/IJG.0b013e3182182897
   Nelson-Quigg JM, 2000, INVEST OPHTH VIS SCI, V41, P2212
   Owen VMF, 2008, INVEST OPHTH VIS SCI, V49, P2449, DOI 10.1167/iovs.07-0877
   Rao HL, 2013, INVEST OPHTH VIS SCI, V54, P307, DOI 10.1167/iovs.12-10836
   ROBSON JG, 1981, VISION RES, V21, P409, DOI 10.1016/0042-6989(81)90169-3
   Simpson WA, 2009, ACTA PSYCHOL, V131, P93, DOI 10.1016/j.actpsy.2009.03.006
   TOLHURST DJ, 1983, VISION RES, V23, P775, DOI 10.1016/0042-6989(83)90200-6
   van Gestel A, 2010, EYE, V24, P1759, DOI 10.1038/eye.2010.133
   Wesselink C, 2011, EYE, V25, P1575, DOI 10.1038/eye.2011.213
NR 43
TC 6
Z9 7
U1 0
U2 1
PU ASSOC RESEARCH VISION OPHTHALMOLOGY INC
PI ROCKVILLE
PA 12300 TWINBROOK PARKWAY, ROCKVILLE, MD 20852-1606 USA
SN 0146-0404
EI 1552-5783
J9 INVEST OPHTH VIS SCI
JI Invest. Ophthalmol. Vis. Sci.
PD JAN
PY 2015
VL 56
IS 1
BP 451
EP 457
DI 10.1167/iovs.14-15577
PG 7
WC Ophthalmology
WE Science Citation Index Expanded (SCI-EXPANDED)
SC Ophthalmology
GA CE0TQ
UT WOS:000351519800050
PM 25564449
DA 2025-03-30
ER

PT J
AU Sawada, A
   Yamamoto, T
AF Sawada, Akira
   Yamamoto, Tetsuya
TI Switching efficacy on intraocular pressure from latanoprost to
   bimatoprost in eyes with open angle glaucoma: implication to the changes
   of central corneal thickness
SO JAPANESE JOURNAL OF OPHTHALMOLOGY
LA English
DT Article
DE Bimatoprost; Latanoprost; Central corneal thickness; Intraocular
   pressure
ID NORMAL-TENSION GLAUCOMA; OCULAR HYPERTENSION; PROSTAGLANDIN ANALOGS;
   CLINICAL-TRIAL; APPLANATION TONOMETRY; LOWERING EFFICACY; TRAVOPROST;
   SAFETY; METAANALYSIS; MULTICENTER
AB Purpose Intraocular pressure (IOP)-lowering effects of 0.03 % bimatoprost in eyes with open angle glaucoma (OAG) was compared with that of 0.005 % latanoprost.
   Methods Thirty-one patients with OAG who had received three kinds of ocular hypotensive agents (latanoprost, beta-blocker, and topical carbonic anhydrase inhibitor) were included in this study. In these patients, bimatoprost was administered for 8 weeks after switching from latanoprost. The IOP was measured with a goldmann applanation tonometer (GAT) at the baseline, and Weeks 2, 4 and 8 after switching the treatment. The IOP at the baseline and at the end of treatment period was measured at 10: 00, 12: 00, and 16: 00. The central corneal thickness (CCT) was measured at each visit using an ultrasonic pachymeter.
   Results At the baseline, the mean IOP was 18.8 +/- 1.4 mmHg, and the CCT was 530.7 +/- 29.5 mu m. At Week 8 after switching treatment, bimatoprost significantly reduced the IOP by 2.0 +/- 1.6 mmHg from the baseline (p<0.001). The CCT tended to be reduced (p = 0.009; Repeated ANOVA) and Bonferroni test indicated a statistically significant decrease of the CCT at Week 8 in comparison with that at the baseline (p = 0.013).
   Conclusions Bimatoprost has an IOP-lowering effect superior to that of latanoprost in glaucoma patients after switching from latanoprost. The use of bimatoprost can decrease the CCT for a relatively short period in a linear regression fashion.
C1 [Sawada, Akira; Yamamoto, Tetsuya] Gifu Univ, Grad Sch Med, Dept Ophthalmol, Gifu 5011194, Japan.
C3 Gifu University
RP Sawada, A (corresponding author), Gifu Univ, Grad Sch Med, Dept Ophthalmol, 1-1 Yanagido, Gifu 5011194, Japan.
EM sawadaa-gif@umin.ac.jp
RI Sawada, Akira/ABE-1846-2021
FU Grants-in-Aid for Scientific Research [26462633] Funding Source: KAKEN
CR Aihara M, 2011, JPN J OPHTHALMOL, V55, P600, DOI 10.1007/s10384-011-0075-6
   Arcieri ES, 2008, EYE, V22, P179, DOI 10.1038/sj.eye.6702542
   Brubaker RF, 2001, SURV OPHTHALMOL, V45, pS347, DOI 10.1016/S0039-6257(01)00213-2
   Casson RJ, 2009, J GLAUCOMA, V18, P582, DOI 10.1097/IJG.0b013e318199722b
   Dirks MS, 2006, ADV THER, V23, P385, DOI 10.1007/BF02850159
   Doughty MJ, 2000, SURV OPHTHALMOL, V44, P367, DOI 10.1016/S0039-6257(00)00110-7
   DuBiner H, 2001, SURV OPHTHALMOL, V45, pS353, DOI 10.1016/S0039-6257(01)00212-0
   EHLERS N, 1975, ACTA OPHTHALMOL, V53, P34
   Gandolfi S, 2001, ADV THER, V18, P110, DOI 10.1007/BF02850299
   Gandolfi SA, 2003, OPHTHALMOLOGY, V110, P609, DOI 10.1016/S0161-6420(02)01891-2
   Grueb M, 2013, EUR J OPHTHALMOL, V23, P784, DOI 10.5301/ejo.5000307
   Grueb M, 2011, J OCUL PHARMACOL TH, V27, P503, DOI 10.1089/jop.2010.0198
   Harasymowycz PJ, 2007, CORNEA, V26, P34, DOI 10.1097/ICO.0b013e31802e3ce4
   Hatanaka M, 2009, J OCUL PHARMACOL TH, V25, P51, DOI 10.1089/jop.2007.0125
   Honrubia F, 2009, BRIT J OPHTHALMOL, V93, P316, DOI 10.1136/bjo.2007.135111
   Iester M, 2013, J OCUL PHARMACOL TH, V29, P469, DOI 10.1089/jop.2012.0116
   Johnson TV, 2008, J GLAUCOMA, V17, P89, DOI 10.1097/IJG.0b013e31814b9938
   Konstas AGP, 2005, OPHTHALMOLOGY, V112, P262, DOI 10.1016/j.ophtha.2004.08.022
   Kurtz S, 2009, EUR J OPHTHALMOL, V19, P400, DOI 10.1177/112067210901900312
   Law SK, 2005, OPHTHALMOLOGY, V112, P2123, DOI 10.1016/j.ophtha.2005.06.031
   Miglior S, 2004, BRIT J OPHTHALMOL, V88, P174, DOI 10.1136/bjo.2003.023416
   Mills RP, 2006, AM J OPHTHALMOL, V141, P24, DOI 10.1016/j.ajo.2005.07.044
   Noecker RS, 2003, AM J OPHTHALMOL, V135, P55, DOI 10.1016/S0002-9394(02)01827-5
   NOVACK GD, 1988, OPHTHALMOLOGICA, V196, P23, DOI 10.1159/000309870
   Örnek K, 2008, EUR J OPHTHALMOL, V18, P338
   Orzalesi N, 2006, OPHTHALMOLOGY, V113, P239, DOI 10.1016/j.ophtha.2005.10.045
   Panos GD, 2013, CURR EYE RES, V38, P977, DOI 10.3109/02713683.2013.801495
   Parrish RK, 2003, AM J OPHTHALMOL, V135, P688, DOI 10.1016/S0002-9394(03)00098-9
   Sakata R, 2013, JPN J OPHTHALMOL, V57, P179, DOI 10.1007/s10384-012-0219-3
   Sato S, 2011, J OCUL PHARMACOL TH, V27, P499, DOI 10.1089/jop.2011.0020
   Sawada A, 2012, GRAEF ARCH CLIN EXP, V250, P123, DOI 10.1007/s00417-011-1762-1
   Schlote T, 2009, J OCUL PHARMACOL TH, V25, P459, DOI 10.1089/jop.2009.0007
   Sen E, 2008, J GLAUCOMA, V17, P398, DOI 10.1097/IJG.0b013e31815d784c
   SMITH VA, 1995, EYE, V9, P429, DOI 10.1038/eye.1995.100
   Sonty S, 2008, J OCUL PHARMACOL TH, V24, P517, DOI 10.1089/jop.2008.0033
   Viestenz A, 2004, KLIN MONATSBL AUGENH, V221, P753, DOI 10.1055/s-2004-81361
   Walters TR, 2004, SURV OPHTHALMOL, V49, pS26, DOI 10.1016/j.survophthal.2003.12.017
   WHITACRE MM, 1993, AM J OPHTHALMOL, V115, P592, DOI 10.1016/S0002-9394(14)71455-2
   Wickham L, 2005, OPHTHALMOLOGY, V112, P225, DOI 10.1016/j.ophtha.2004.08.020
   Williams RD, 2002, ADV THER, V19, P275, DOI 10.1007/BF02853173
   Yildirim N, 2008, J GLAUCOMA, V17, P36, DOI 10.1097/IJG.0b013e318133fb70
   You JY, 2013, J OCUL PHARMACOL TH, V29, P335, DOI 10.1089/jop.2012.0080
   Zhong YS, 2011, CORNEA, V30, P861, DOI 10.1097/ICO.0b013e3182000c27
NR 43
TC 6
Z9 6
U1 0
U2 5
PU SPRINGER JAPAN KK
PI TOKYO
PA CHIYODA FIRST BLDG EAST, 3-8-1 NISHI-KANDA, CHIYODA-KU, TOKYO, 101-0065,
   JAPAN
SN 0021-5155
EI 1613-2246
J9 JPN J OPHTHALMOL
JI Jpn. J. Ophthalmol.
PD SEP
PY 2014
VL 58
IS 5
BP 423
EP 428
DI 10.1007/s10384-014-0336-2
PG 6
WC Ophthalmology
WE Science Citation Index Expanded (SCI-EXPANDED)
SC Ophthalmology
GA AP5ZE
UT WOS:000342156400006
PM 25004992
DA 2025-03-30
ER

PT J
AU Zhang, MJL
   Chon, BH
   Wang, JX
   Smits, G
   Lin, SC
   Ianchulev, T
   Jampel, HD
AF Zhang, Mingjuan L.
   Chon, Brian H.
   Wang, Jiangxia
   Smits, Gerard
   Lin, Shan C.
   Ianchulev, Tsontcho
   Jampel, Henry D.
TI Single vs Multiple Intraocular Pressure Measurements in Glaucoma
   Surgical Trials
SO JAMA OPHTHALMOLOGY
LA English
DT Article
ID FLUCTUATIONS; LATANOPROST; TIMOLOL
AB IMPORTANCE Little is known about the necessity of multiple same-day intraocular pressure (10P) measurements in describing the effect oflOP-lowering surgical procedures, and such evidence could affect surgical trial recruitment and retention of participants.
   OBJECTIVE To determine whether a single 10P measurement might adequately approximate the mean of several measurements in glaucoma surgical trials.
   DESIGN, SETTING. AND PAE PANTS A prospective, multicenter, interventional cohort from the prerandomization phase of a randomized clinical trial evaluating use of a supraciliary implant for treatment oflOP was conducted at multiple ophthalmology clinics. A total of 609 patients (609 eyes) with primary open-angle glaucoma and cataract were included.
   INTERVENTIONS One lOP measurement was made while patients were receiving their usual medications to lower 10P, and 310P measurements were made at 8 AM, 12 PM, and 4 PM after patients underwent washout of all 10P-lowering eyedrops..ES The proportion of eyes in which the increase in lop after washout, using the mean of the 3 measurements, differed by more than 0.5, 1.0, 1.5, or 2.0 mm Hg from the increase in 10P after washout using only 1 of the postwashout measurements. A proportion of 10% or less at the 1.5-mm Hg cutoff was considered clinically acceptable. The hypothesis was formulated after data collection but before the data were examined.
   RESULTS The mean (SD) 10P before washout was 18.5 (4.0) mm Hg. The mean increase inlOP after washout, using the mean of the 3 measurements, was 5.3 (4.2) mm Hg. The percentage of eyes in which the increase in lop using a single postwashout 10P differed from the increase in lop using the mean of 3 measurements by more than 1.5 mm Hg was 35.1%, 25.6%, 34.2%, 30.0%, and 31.4% when the single measurement was made at 8 AM, 12 PM, 4 PM, a randomly chosen single measure of those 3 times, and the time closest to that of the prewashout 10P, respectively. By logistic regression, the 12 PM postwashout 10P had the lowest proportion of eyes differing from the mean (P <.001) and thus most closely approximated the mean diurnal 10P.
   CONCLUSION Although eliminating multiple lop measurements would simplify the conduct of surgical trials in glaucoma, our data show that using a single lOP measurement after washout does not adequately approximate the mean of multiple 10P measurements.
C1 [Zhang, Mingjuan L.] Johns Hopkins Univ, Sch Med, Baltimore, MD USA.
   [Chon, Brian H.] Duke Univ, Sch Med, Durham, NC USA.
   [Wang, Jiangxia] Johns Hopkins Univ, Dept Biostat, Johns Hopkins Bloomberg Sch Publ Hlth, Baltimore, MD 21205 USA.
   [Smits, Gerard] Transcend Med Inc, Menlo Pk, CA USA.
   [Lin, Shan C.; Ianchulev, Tsontcho] Univ Calif San Francisco, Sch Med, Dept Ophthalmol, San Francisco, CA USA.
   [Jampel, Henry D.] Johns Hopkins Univ Hosp, Wilmer Eye Inst, Baltimore, MD 21287 USA.
C3 Johns Hopkins University; Duke University; Johns Hopkins University;
   Johns Hopkins Bloomberg School of Public Health; University of
   California System; University of California San Francisco; Johns Hopkins
   University; Johns Hopkins Medicine
RP Jampel, HD (corresponding author), Johns Hopkins Univ Hosp, Wilmer Eye Inst, Glaucoma Div, Maumenee B-117,600 N Wolfe St, Baltimore, MD 21287 USA.
EM hjampel@jhmi.edu
RI Zhang, M./GPC-8841-2022
OI Zhang, Mingjuan/0000-0002-8029-4787
FU Transcend Medical Inc
FX Mr Chon has received a research grant from Transcend Medical Inc, Dr
   Smits is a consultant for Transcend Medical Inc, Dr Lin serves on the
   advisory board for Allergan Pharmaceuticals, Dr Ianchulev is an employee
   of Transcend Medical Inc, and Dr Jampel is a consultant for Transcend
   Medical. No other disclosures were reported.
CR DAVID R, 1992, BRIT J OPHTHALMOL, V76, P280, DOI 10.1136/bjo.76.5.280
   DRANCE SM, 1960, ARCH OPHTHALMOL-CHIC, V64, P494
   Jonas Jost B, 2010, J Ophthalmic Vis Res, V5, P92
   Liu JHK, 2004, AM J OPHTHALMOL, V138, P389, DOI 10.1016/j.ajo.2004.04.022
   Medeiros FA, 2002, J OCUL PHARMACOL TH, V18, P489, DOI 10.1089/108076802321021036
   Medical Advisory Secretariat Health Quality Ontario, 2011, Ont Health Technol Assess Ser, V11, P1
   Orzalesi N, 2000, INVEST OPHTH VIS SCI, V41, P2566
   Realini T, 2010, OPHTHALMOLOGY, V117, P1700, DOI 10.1016/j.ophtha.2010.01.044
   Saccà SC, 1998, OPHTHALMOLOGICA, V212, P115, DOI 10.1159/000027290
   Shaarawy TM., 2009, WGA Guidelines on Design and Reporting of Glaucoma Surgical Trials
   Sultan MB, 2009, SURV OPHTHALMOL, V54, P643, DOI 10.1016/j.survophthal.2009.05.001
   Weinreb RN, 2009, INVEST OPHTH VIS SCI, V50, P1497, DOI 10.1167/iovs.08-2843
   Wilensky Jacob T, 2004, Curr Opin Ophthalmol, V15, P90, DOI 10.1097/00055735-200404000-00005
NR 13
TC 6
Z9 6
U1 0
U2 0
PU AMER MEDICAL ASSOC
PI CHICAGO
PA 330 N WABASH AVE, STE 39300, CHICAGO, IL 60611-5885 USA
SN 2168-6165
EI 2168-6173
J9 JAMA OPHTHALMOL
JI JAMA Ophthalmol.
PD AUG
PY 2014
VL 132
IS 8
BP 956
EP 962
DI 10.1001/jamaophthalmol.2014.867
PG 7
WC Ophthalmology
WE Science Citation Index Expanded (SCI-EXPANDED)
SC Ophthalmology
GA AQ8EX
UT WOS:000343058000007
PM 24831204
DA 2025-03-30
ER

PT J
AU Kim, M
   Kim, TW
   Weinreb, RN
   Lee, EJ
   Seo, JH
AF Kim, Mijin
   Kim, Tae-Woo
   Weinreb, Robert N.
   Lee, Eun Ji
   Seo, Je Hyun
TI Spontaneous Retinal Venous Pulsation and Disc Hemorrhage in Open-Angle
   Glaucoma
SO INVESTIGATIVE OPHTHALMOLOGY & VISUAL SCIENCE
LA English
DT Article
DE spontaneous retinal venous pulsation; disc hemorrhage; open-angle
   glaucoma
ID NORMAL-TENSION GLAUCOMA; OPTIC-NERVE DAMAGE; VASCULAR DYSREGULATION;
   VISUAL-FIELD; RISK-FACTORS; VEIN; PATHOGENESIS; EXCAVATION; FREQUENCY;
   ETIOLOGY
AB PURPOSE. To investigate the relationship of spontaneous venous pulsation (SVP) with disc hemorrhage (DH) in open-angle glaucoma (OAG).
   METHODS. Spontaneous venous pulsation was assessed and compared using a confocal scanning laser ophthalmoscope movie tool in 52 eyes of 52 patients with DH, and 111 eyes of 111 patients in without DH. Logistic regression analysis was used to determine the factors associated with the occurrence of DH.
   RESULTS. The frequency of SVP was 60.7% in overall patients with OAG. The absence of SVP was associated with lower untreated IOP (OR 0.880; P = 0.045), longer axial length (OR 1.654; P = 0.007), and worse visual field mean deviation (OR 0.884; P = 0.035). The absence of SVP was not significantly associated with DH by logistic analysis (OR 0.844; P = 0.626). Better visual field mean deviation (OR 1.098; P = 0.043), lower untreated IOP (OR 0.886; P = 0.021), and the tendency to cold hands (OR 2.688; P = 0.032) were associated with DH.
   CONCLUSIONS. In consecutive patients with OAG, the absence of SVP was not associated with DH.
C1 [Kim, Mijin; Kim, Tae-Woo; Lee, Eun Ji] Seoul Natl Univ, Bundang Hosp, Dept Ophthalmol, Coll Med, Songnam 463707, Gyeonggi Do, South Korea.
   [Weinreb, Robert N.] Univ Calif San Diego, Hamilton Glaucoma Ctr, La Jolla, CA 92093 USA.
   [Weinreb, Robert N.] Univ Calif San Diego, Dept Ophthalmol, La Jolla, CA 92093 USA.
   [Seo, Je Hyun] Pusan Natl Univ, Yangsan Hosp, Yangsan, South Korea.
C3 Seoul National University (SNU); University of California System;
   University of California San Diego; University of California System;
   University of California San Diego; Pusan National University; Pusan
   National University Hospital
RP Kim, TW (corresponding author), Seoul Natl Univ, Bundang Hosp, Dept Ophthalmol, Coll Med, 300 Gumi Dong, Songnam 463707, Gyeonggi Do, South Korea.
EM twkim7@snu.ac.kr
RI Kim, Tae/J-5447-2012; Seo, Je Hyun/AAR-6332-2020
OI Seo, Je Hyun/0000-0003-3127-7160; Kim, Tae-Woo/0000-0002-5180-0978
FU National Research Foundation of Korea - Korean government
   [2013R1A1A1A05004781]
FX Supported by National Research Foundation of Korea Grant
   2013R1A1A1A05004781, funded by the Korean government. The funding
   organization had no role in the design or conduct of this research. The
   authors alone are responsible for the content and writing of the paper.
CR AIRAKSINEN PJ, 1983, ACTA OPHTHALMOL, V61, P186
   Balaratnasingam C, 2007, BRIT J OPHTHALMOL, V91, P441, DOI 10.1136/bjo.2006.105338
   BEGG IS, 1971, BRIT J OPHTHALMOL, V55, P73, DOI 10.1136/bjo.55.2.73
   Derevjanik NL, 2002, INVEST OPHTH VIS SCI, V43, P2462
   Drance S, 2001, AM J OPHTHALMOL, V131, P699, DOI 10.1016/S0002-9394(01)00964-3
   DRANCE SM, 1989, SURV OPHTHALMOL, V33, P331, DOI 10.1016/0039-6257(89)90010-6
   Flammer J, 2001, PROG RETIN EYE RES, V20, P319, DOI 10.1016/S1350-9462(00)00028-8
   Grieshaber MC, 2007, SURV OPHTHALMOL, V52, pS144, DOI 10.1016/j.survophthal.2007.08.010
   Grieshaber MC, 2006, ACTA OPHTHALMOL SCAN, V84, P62, DOI 10.1111/j.1600-0420.2005.00590.x
   Healey PR, 1998, OPHTHALMOLOGY, V105, P216, DOI 10.1016/S0161-6420(98)92704-X
   Hsieh JW, 2010, J GLAUCOMA, V19, P483, DOI 10.1097/IJG.0b013e3181b6e5ea
   Jacks AS, 2003, J NEUROL NEUROSUR PS, V74, P7, DOI 10.1136/jnnp.74.1.7
   JONAS JB, 1994, AM J OPHTHALMOL, V118, P1
   Kim TW, 2012, OPHTHALMOLOGY, V119, P21, DOI 10.1016/j.ophtha.2011.07.051
   Kim YD, 2010, EYE, V24, P567, DOI 10.1038/eye.2009.163
   KITAZAWA Y, 1986, OPHTHALMOLOGY, V93, P853
   Kurvinen L, 2010, GRAEF ARCH CLIN EXP, V248, P1771, DOI 10.1007/s00417-010-1441-7
   LANDIS JR, 1977, BIOMETRICS, V33, P159, DOI 10.2307/2529310
   Legler U, 2009, J GLAUCOMA, V18, P210, DOI 10.1097/IJG.0b013e318182edd2
   Martus P, 2005, AM J OPHTHALMOL, V139, P999, DOI 10.1016/j.ajo.2004.12.056
   Nicolela MT, 2008, CAN J OPHTHALMOL, V43, P337, DOI 10.3129/i08-063
   Nicolela MT, 2007, BRIT J OPHTHALMOL, V91, P405, DOI 10.1136/bjo.2006.107797
   Nitta K, 2011, J GLAUCOMA, V20, P189, DOI 10.1097/IJG.0b013e3181e0799c
   Prata TS, 2010, OPHTHALMOLOGY, V117, P24, DOI 10.1016/j.ophtha.2009.06.028
   QUIGLEY HA, 1981, ARCH OPHTHALMOL-CHIC, V99, P635, DOI 10.1001/archopht.1981.03930010635009
   Seo JH, 2012, OPHTHALMOLOGY, V119, P2254, DOI 10.1016/j.ophtha.2012.06.007
   Soares AS, 2004, OPHTHALMOLOGY, V111, P1653, DOI 10.1016/j.ophtha.2004.03.023
   SONNSJO B, 1993, ACTA OPHTHALMOL, V71, P433
   Sonnsjö B, 2002, PROG RETIN EYE RES, V21, P35, DOI 10.1016/S1350-9462(01)00019-2
   Suh MH, 2011, CLIN EXP OPHTHALMOL, V39, P513, DOI 10.1111/j.1442-9071.2010.02482.x
   Suh MH, 2012, J GLAUCOMA, V21, P358, DOI 10.1097/IJG.0b013e3182120700
   Westlake WH, 2001, CLIN EXP OPHTHALMOL, V29, P167, DOI 10.1046/j.1442-9071.2001.00399.x
NR 32
TC 6
Z9 6
U1 0
U2 2
PU ASSOC RESEARCH VISION OPHTHALMOLOGY INC
PI ROCKVILLE
PA 12300 TWINBROOK PARKWAY, ROCKVILLE, MD 20852-1606 USA
SN 0146-0404
EI 1552-5783
J9 INVEST OPHTH VIS SCI
JI Invest. Ophthalmol. Vis. Sci.
PD MAY
PY 2014
VL 55
IS 5
BP 2822
EP 2826
DI 10.1167/iovs.13-13836
PG 5
WC Ophthalmology
WE Science Citation Index Expanded (SCI-EXPANDED)
SC Ophthalmology
GA AL9TP
UT WOS:000339484800002
PM 24699377
OA Green Published
DA 2025-03-30
ER

PT J
AU Kuang, TM
   Liu, CJL
   Ko, YC
   Lee, SM
   Cheng, CY
   Chou, P
AF Kuang, Tung-Mei
   Liu, Catherine Jui-Ling
   Ko, Yu-Chieh
   Lee, Shui-Mei
   Cheng, Ching-Yu
   Chou, Pesus
TI Distribution and associated factors of optic disc diameter and
   cup-to-disc ratio in an elderly Chinese population
SO JOURNAL OF THE CHINESE MEDICAL ASSOCIATION
LA English
DT Article; Proceedings Paper
CT Asia-Pacific Joint Glaucoma Congress
CY DEC 03-05, 2010
CL Taipei, TAIWAN
DE Chinese population; elderly patients; vertical cup-to-disc ratio;
   vertical disc diameter
ID CLASSIFICATION-SYSTEM-III; OPEN-ANGLE GLAUCOMA; VISUAL IMPAIRMENT; EYE;
   PREVALENCE; SIZE; AGE; LENS; DETERMINANTS; SINGAPORE
AB Background: Glaucoma is the second leading cause of blindness worldwide and East Asian people account for almost half of those affected. Vertical elongation of the optic cup is a characteristic feature of glaucoma. However, there is a significant overlap in the vertical cup-to-disc ratio (VCDR) between normal eyes and eyes affected by glaucoma. The purpose of this study was to determine the distribution of VCDR and vertical disc diameter (VDD) and their predictive factors in a population of elderly Chinese residents in Taiwan.
   Methods: Four hundred and sixty elderly Chinese residents aged 72 years and older in the Shihpai district, Taipei, Taiwan participated in this study. Slit lamp biomicroscopic measurement of the VCDR and VDD after pupil dilation with a 78 diopter lens was performed by one glaucoma specialist. Multiple linear regression analyses were used to fit the best model for independent variables.
   Results: The VCDR was recorded for 438 right eyes and 430 left eyes. After excluding participants with glaucoma, the mean +/- SD VCDR was 0.44 +/- 0.17 for both eyes, and the 97.5th percentile was 0.8. A greater VCDR was associated with a longer axial length [VCDR = -0.47 + 0.04(axial length)] under multiple regression analysis. The VDD was obtained for 420 right eyes and 406 left eyes. The mean +/- SD VDD for all participants was 1.77 +/- 0.22 mm for the right eye and 1.79 +/- 0.22 mm for the left eye. A higher body mass index (BMI) and a longer axial length were significantly associated with a larger VDD under multiple regression analysis. [VDD = -0.05 + 0.07 (axial length) + 0.06 (obesity); if BMI <24, then obesity = 0; if BMI >= 24, then obesity = 1]. A larger VDD was associated with a larger VCDR (p <0.001) and the VCDR could be predicted by the equation VCDR = 0.07 + 0.3VDD.
   Conclusion: A greater VCDR was related to a longer axial length. A greater VDD was related to a higher BMI and a longer axial length. Copyright (C) 2014 Elsevier Taiwan LLC and the Chinese Medical Association. All rights reserved.
C1 [Kuang, Tung-Mei; Liu, Catherine Jui-Ling; Ko, Yu-Chieh; Lee, Shui-Mei; Cheng, Ching-Yu] Taipei Vet Gen Hosp, Dept Ophthalmol, Taipei, Taiwan.
   [Kuang, Tung-Mei; Liu, Catherine Jui-Ling; Ko, Yu-Chieh; Lee, Shui-Mei; Cheng, Ching-Yu] Natl Yang Ming Univ, Sch Med, Taipei 112, Taiwan.
   [Kuang, Tung-Mei; Chou, Pesus] Natl Yang Ming Univ, Community Med Res Ctr, Taipei 112, Taiwan.
   [Kuang, Tung-Mei; Chou, Pesus] Natl Yang Ming Univ, Inst Publ Hlth, Taipei 112, Taiwan.
C3 Taipei Veterans General Hospital; National Yang Ming Chiao Tung
   University; National Yang Ming Chiao Tung University; National Yang Ming
   Chiao Tung University
RP Chou, P (corresponding author), Natl Yang Ming Univ, Community Med Res Ctr, 155,Sect 2,Linong St, Taipei 112, Taiwan.
EM pschou@ym.edu.tw
RI Liu, Chen-Hua/F-6608-2018; Cheng, Ching-Yu/Y-2229-2019
OI Cheng, Ching-Yu/0000-0003-0655-885X
CR Amerasinghe N, 2008, ARCH OPHTHALMOL-CHIC, V126, P1101, DOI 10.1001/archopht.126.8.1101
   [Anonymous], WORLD HLTH REP
   Ansari-Shahrezaei S, 2001, INVEST OPHTH VIS SCI, V42, P153
   Buhrmann RR, 2000, INVEST OPHTH VIS SCI, V41, P40
   CHYLACK LT, 1993, ARCH OPHTHALMOL-CHIC, V111, P831, DOI 10.1001/archopht.1993.01090060119035
   Crowston JG, 2004, BRIT J OPHTHALMOL, V88, P766, DOI 10.1136/bjo.2003.028548
   Foster PJ, 2002, BRIT J OPHTHALMOL, V86, P238, DOI 10.1136/bjo.86.2.238
   Foster PJ, 2000, ARCH OPHTHALMOL-CHIC, V118, P1105, DOI 10.1001/archopht.118.8.1105
   Friedman DS, 2006, ARCH OPHTHALMOL-CHIC, V124, P1625, DOI 10.1001/archopht.124.11.1625
   GarwayHeath DF, 1997, BRIT J OPHTHALMOL, V81, P840, DOI 10.1136/bjo.81.10.840
   Healey PR, 1997, J GLAUCOMA, V6, P274
   Healy PR, 1997, ANZ J OPHTHALMOL, V1, pS99
   JONAS JB, 1988, INVEST OPHTH VIS SCI, V29, P1151
   Jonas JB, 2003, BRIT J OPHTHALMOL, V87, P189, DOI 10.1136/bjo.87.2.189
   KARBASSI M, 1993, OPTOMETRY VISION SCI, V70, P923, DOI 10.1097/00006324-199311000-00009
   Kee CW, 1997, BRIT J OPHTHALMOL, V81, P1046, DOI 10.1136/bjo.81.12.1046
   Kuang TM, 2008, J CHIN MED ASSOC, V71, P467, DOI 10.1016/S1726-4901(08)70150-3
   LITTMANN H, 1988, KLIN MONATSBL AUGENH, V192, P66, DOI 10.1055/s-2008-1050076
   Pappastathopoulos KI, 1995, EXP EYE RES, V60, P459
   Quigley HA, 1996, BRIT J OPHTHALMOL, V80, P389, DOI 10.1136/bjo.80.5.389
   Rahman MM, 2004, BRIT J OPHTHALMOL, V88, P1493, DOI 10.1136/bjo.2004.043612
   Ramrattan RS, 1999, OPHTHALMOLOGY, V106, P1588, DOI 10.1016/S0161-6420(99)90457-8
   Resnikoff S, 2004, B WORLD HEALTH ORGAN, V82, P844
   Tsai SY, 2003, OPHTHALMOLOGY, V110, P1089, DOI 10.1016/S0161-6420(03)00243-4
   VARMA R, 1994, ARCH OPHTHALMOL-CHIC, V112, P1068, DOI 10.1001/archopht.1994.01090200074026
   Wang Y, 2006, BRIT J OPHTHALMOL, V90, P353, DOI 10.1136/bjo.2005.081521
NR 26
TC 6
Z9 8
U1 1
U2 3
PU ELSEVIER TAIWAN
PI TAIPEI
PA RM N-412, 4F, CHIA HSIN BUILDING 11, NO 96, ZHONG SHAN N ROAD SEC 2,
   TAIPEI, 10449, TAIWAN
SN 1726-4901
EI 1728-7731
J9 J CHIN MED ASSOC
JI J. Chin. Med. Assoc.
PD APR
PY 2014
VL 77
IS 4
BP 203
EP 208
DI 10.1016/j.jcma.2014.01.006
PG 6
WC Medicine, General & Internal
WE Science Citation Index Expanded (SCI-EXPANDED); Conference Proceedings Citation Index - Science (CPCI-S)
SC General & Internal Medicine
GA AG2ZH
UT WOS:000335285100008
PM 24675229
OA Bronze
DA 2025-03-30
ER

PT J
AU Mccoy, AN
   Quigley, HA
   Wang, JX
   Miller, NR
   Subramanian, PS
   Ramulu, PY
   Boland, MV
AF Mccoy, Allison N.
   Quigley, Harry A.
   Wang, Jiangxia
   Miller, Neil R.
   Subramanian, Prem S.
   Ramulu, Pradeep Y.
   Boland, Michael V.
TI Development and Validation of an Improved Neurological Hemifield Test to
   Identify Chiasmal and Postchiasmal Lesions by Automated Perimetry
SO INVESTIGATIVE OPHTHALMOLOGY & VISUAL SCIENCE
LA English
DT Article
DE glaucoma; visual field; neurological disease; neuro-ophthalmology;
   chiasm; homonymous; bitemporal; algorithm
ID FUNCTIONAL MEASUREMENTS; GLAUCOMA DIAGNOSIS; NEURAL-NETWORKS;
   PROGRESSION; CLASSIFIERS; ALGORITHMS; REGRESSION; EYES
AB PURPOSE. To improve the neurological hemifield test (NHT) using visual field data from both eyes to detect and classify visual field loss caused by chiasmal or postchiasmal lesions.
   METHODS. Visual field and clinical data for 633 patients were divided into a training set (474 cases) and a validation set (159 cases). Each set had equal numbers of neurological, glaucoma, or glaucoma suspect cases, matched for age and for mean deviation between neurological and glaucoma cases. NHT scores as previously described and a new NHT laterality score were calculated. The ability of these scores to distinguish neurological from other fields was assessed with receiver operating characteristic (ROC) analysis. Three machine classifier algorithms were also evaluated: decision tree, random forest, and least absolute shrinkage and selection operator (LASSO). We also evaluated the ability of NHT to identify the type of neurological field defect (homonymous or bitemporal).
   RESULTS. The area under the ROC curve (AUC) for the maximum NHT score was 0.92 (confidence interval [CI]: 0.87, 0.97). Using NHT laterality scores from each eye combined with the sum of NHT scores, the AUC improved to 0.93 (CI: 0.88, 0.98). The largest AUC for machine learning algorithms was for the LASSO method (0.96, CI: 0.92, 0.99). The NHT scores identified the type of neurological defect in 96% (158/164) of patients.
   CONCLUSIONS. The new NHT distinguished neurological field defects from those of glaucoma and glaucoma suspects, providing accurate categorization of defect type. Its implementation may identify unsuspected neurological disease in clinical visual field testing.
C1 [Mccoy, Allison N.; Quigley, Harry A.; Ramulu, Pradeep Y.; Boland, Michael V.] Johns Hopkins Univ, Wilmer Eye Inst, Glaucoma Ctr Excellence, Baltimore, MD 21218 USA.
   [Quigley, Harry A.; Ramulu, Pradeep Y.] Johns Hopkins Univ, Wilmer Eye Inst, Dana Ctr Prevent Ophthalmol, Baltimore, MD 21218 USA.
   [Wang, Jiangxia] Johns Hopkins Sch Publ Hlth, Dept Biostat, Baltimore, MD USA.
   [Miller, Neil R.; Subramanian, Prem S.] Johns Hopkins Univ, Wilmer Eye Inst, Neuroophthalmol Serv, Baltimore, MD 21218 USA.
   [Boland, Michael V.] Johns Hopkins Univ, Div Hlth Sci Informat, Baltimore, MD USA.
C3 Johns Hopkins University; Johns Hopkins Medicine; Johns Hopkins
   University; Johns Hopkins Medicine; Johns Hopkins University; Johns
   Hopkins Bloomberg School of Public Health; Johns Hopkins University;
   Johns Hopkins Medicine; Johns Hopkins University
RP Boland, MV (corresponding author), 600 N Wolfe St,Wilmer 131, Baltimore, MD 21287 USA.
EM boland@jhu.edu
RI Boland, Michael/HJI-9286-2023
OI Boland, Michael/0000-0003-2506-7095; Subramanian,
   Prem/0000-0001-5824-8322
FU NEI Grant (Core Facility Grant, Wilmer Institute) [EY01765]; Heed
   Fellowship; Leonard Wagner Trust, New York, New York; Saranne and
   Livingston Kosberg; William T. Forrester; Research to Prevent Blindness
FX Supported in part by NEI Grant EY01765 (Core Facility Grant, Wilmer
   Institute); a Heed Fellowship (ANM); funds from the Leonard Wagner
   Trust, New York, New York; Saranne and Livingston Kosberg; William T.
   Forrester; and a grant to the Wilmer Eye Institute from Research to
   Prevent Blindness.
CR ASMAN P, 1992, ARCH OPHTHALMOL-CHIC, V110, P812, DOI 10.1001/archopht.1992.01080180084033
   Asman P, 1992, ARCH OPHTHALMOL-CHIC, V110, P830
   Bizios D, 2007, J GLAUCOMA, V16, P20, DOI 10.1097/IJG.0b013e31802b34e4
   Boland MV, 2011, INVEST OPHTH VIS SCI, V52, P7959, DOI 10.1167/iovs.11-7868
   Boland MV, 2011, BMC OPHTHALMOL, V11, DOI 10.1186/1471-2415-11-6
   Bowd C, 2008, INVEST OPHTH VIS SCI, V49, P945, DOI 10.1167/iovs.07-1083
   Bowd C, 2012, INVEST OPHTH VIS SCI, V53, P2382, DOI 10.1167/iovs.11-7951
   BUNT AH, 1977, J COMP NEUROL, V171, P619, DOI 10.1002/cne.901710412
   DELONG ER, 1988, BIOMETRICS, V44, P837, DOI 10.2307/2531595
   Friedman J, 2010, J STAT SOFTW, V33, P1, DOI 10.18637/jss.v033.i01
   GLOVINSKY Y, 1990, AM J OPHTHALMOL, V110, P90, DOI 10.1016/S0002-9394(14)76947-8
   GOLDBAUM MH, 1994, INVEST OPHTH VIS SCI, V35, P3362
   Goldbaum MH, 2012, INVEST OPHTH VIS SCI, V53, P6557, DOI 10.1167/iovs.11-8363
   Jaimes F, 2005, CRIT CARE, V9, pR150, DOI 10.1186/cc3054
   KATZ J, 1995, INVEST OPHTH VIS SCI, V36, P1658
   Katz J, 1996, OPHTHALMOLOGY, V103, P657, DOI 10.1016/S0161-6420(96)30638-6
   Kymes SM, 2012, OPHTHALMOLOGY, V119, DOI 10.1016/j.ophtha.2012.01.054
   Lietman T, 1999, J GLAUCOMA, V8, P77
   Pasha T, 1998, HEPATOLOGY, V27, P1220, DOI 10.1002/hep.510270506
   Strouthidis NG, 2007, INVEST OPHTH VIS SCI, V48, P251, DOI 10.1167/iovs.06-0576
   Svetnik V, 2003, J CHEM INF COMP SCI, V43, P1947, DOI 10.1021/ci034160g
NR 21
TC 6
Z9 6
U1 0
U2 3
PU ASSOC RESEARCH VISION OPHTHALMOLOGY INC
PI ROCKVILLE
PA 12300 TWINBROOK PARKWAY, ROCKVILLE, MD 20852-1606 USA
SN 0146-0404
EI 1552-5783
J9 INVEST OPHTH VIS SCI
JI Invest. Ophthalmol. Vis. Sci.
PD FEB
PY 2014
VL 55
IS 2
BP 1017
EP 1023
DI 10.1167/iovs.13-13702
PG 7
WC Ophthalmology
WE Science Citation Index Expanded (SCI-EXPANDED)
SC Ophthalmology
GA AB6IU
UT WOS:000331891700047
PM 24448263
OA Green Published
DA 2025-03-30
ER

PT J
AU Saenz-Frances, F
   Jañez, L
   Borrego-Sanz, L
   Martinez-de-la-Casa, JM
   Morales-Fernandez, L
   Santos-Bueso, E
   Garcia-Sanchez, J
   Garcia-Feijoo, J
AF Saenz-Frances, Federico
   Janez, Luis
   Borrego-Sanz, Lara
   Maria Martinez-de-la-Casa, Jose
   Morales-Fernandez, Laura
   Santos-Bueso, Enrique
   Garcia-Sanchez, Julian
   Garcia-Feijoo, Julian
TI Characterization of the thickness of different corneal zones in
   glaucoma: effect on dynamic contour, Goldmann and rebound tonometries
SO ACTA OPHTHALMOLOGICA
LA English
DT Article
DE corneal thickness; dynamic contour tonometry; glaucoma; Goldmann
   applanation tonometry; rebound tonometry
ID MEASURING INTRAOCULAR-PRESSURE; OCULAR HYPERTENSION TREATMENT;
   APPLANATION TONOMETRY; PHOTOREFRACTIVE KERATECTOMY; EYES; PARAMETERS;
   AGREEMENT; ICARE; REPRODUCIBILITY; HYSTERESIS
AB Purpose: To characterize five models of corneal thickness circular zoning in a sample of healthy controls and a sample of patients with primary open-angle glaucoma (POAG) and to determine their effect on Goldmann (GAT), dynamic contour (DCT) and rebound tonometers (RT).
   Methods: The study participants were 122 controls and 129 cases. Five corneal thickness zoning models (A, B, C, D and E) were constructed. The partitioning pattern consisted of a circle centred at the corneal apex and several concentric rings, until the limbus; the contours of each ring followed the geometry of the corneal contour of each participant. In Model A, the central circle was 1 mm in diameter and five concentric rings were established. Mean was obtained for each zone for both samples and compared between them using a t-test. The effect on the tonometers of central cornel thickness (CCT) and mean thickness of the zones generated was determined through several linear regression models (one per tonometer and per sample).
   Results: According to a t-test, cases and controls differ in zones I [mean difference (MD): 17.93 mu m], V (MD: 25.52 mu m) and VI (MD: 31.78 mu m) of model A (higher values in the cases sample). RT was affected by CCT (controls: B = 0.089; cases: B = 0.081). DCT was affected by zone IV of model A (controls: B = -0.029; cases: B = -0.012). GAT was affected by CCT (controls: B = 0.043; cases: B = 0.025) and zone III of model A (controls: B = -0.045; cases: B = -0.033).
   Conclusion: Our results highlight the importance of the thickness of other regions of the cornea different from its main centre in discriminating between healthy controls and patients with POAG and in IOP measurements made using DCT, GAT and RT.
C1 [Saenz-Frances, Federico; Borrego-Sanz, Lara; Maria Martinez-de-la-Casa, Jose; Morales-Fernandez, Laura; Santos-Bueso, Enrique; Garcia-Sanchez, Julian; Garcia-Feijoo, Julian] Univ Complutense Madrid, Dept Ophthalmol, Hosp Clin San Carlos, E-28040 Madrid, Spain.
   [Janez, Luis] Univ Complutense Madrid, Inst Tecnol Conocimiento, E-28040 Madrid, Spain.
C3 Complutense University of Madrid; Hospital Clinico San Carlos;
   Complutense University of Madrid
RP Saenz-Frances, F (corresponding author), Univ Complutense Madrid, Dept Ophthalmol, Hosp Clin San Carlos, E-28040 Madrid, Spain.
EM federicosaenzfrancessb@gmail.com
RI GARCIA FEIJOO, JULIAN/G-9762-2017; Saenz-Frances, Federico/A-3350-2012;
   Santos-Bueso, Enrique/G-9870-2017
OI GARCIA FEIJOO, JULIAN/0000-0002-7772-5718; Saenz-Frances,
   Federico/0000-0002-3196-1491; Santos-Bueso, Enrique/0000-0002-0097-1726;
   Martinez-de-la-Casa, Jose Maria/0000-0001-9441-0542
FU Instituto de Salud Carlos III [RD07/0062]
FX All authors disclose any conflict of interest in the products, drugs,
   instruments and pieces of equipment mentioned in this manuscript. The
   authors certify that this submission is not simultaneously being
   considered for any other publication. Supported in part by: Instituto de
   Salud Carlos III, 'Red tematica de Investigacion Cooperativa, Proyecto
   RD07/0062: Patologia ocular del envejecimiento, calidad visual y calidad
   de vida.'
CR Abraham L, 2008, EYE, V22, P503, DOI 10.1038/sj.eye.6702669
   Al-Mezaine HS, 2010, EUR J OPHTHALMOL, V20, P852, DOI 10.1177/112067211002000507
   Argus WA, 1995, OPHTHALMOLOGY, V102, P1810, DOI 10.1016/S0161-6420(95)30790-7
   Brandt JD, 2008, OPHTHALMOLOGY, V115, P1550, DOI 10.1016/j.ophtha.2008.02.001
   Ceruti P, 2009, EYE, V23, P262, DOI 10.1038/sj.eye.6703102
   Chatterjee A, 1997, OPHTHALMOLOGY, V104, P355, DOI 10.1016/S0161-6420(97)30308-X
   Doughty MJ, 2000, SURV OPHTHALMOL, V44, P367, DOI 10.1016/S0039-6257(00)00110-7
   Faramarzi A, 2010, J CATARACT REFR SURG, V36, P1543, DOI 10.1016/j.jcrs.2010.03.042
   Fernandes P, 2005, OPHTHAL PHYSL OPT, V25, P436, DOI 10.1111/j.1475-1313.2005.00327.x
   Gordon MO, 2002, ARCH OPHTHALMOL-CHIC, V120, P714
   Grewal DS, 2010, J CATARACT REFR SURG, V36, P954, DOI 10.1016/j.jcrs.2009.12.033
   Grieshaber MC, 2007, ARCH OPHTHALMOL-CHIC, V125, P740, DOI 10.1001/archopht.125.6.740
   Gunvant P, 2005, J GLAUCOMA, V14, P337, DOI 10.1097/01.ijg.0000176940.81799.33
   Halkiadakis I, 2009, ACTA OPHTHALMOL, V87, P323, DOI 10.1111/j.1755-3768.2008.01239.x
   Hamilton KE, 2008, OPTOMETRY VISION SCI, V85, P451, DOI 10.1097/OPX.0b013e3181783a86
   Hamrah P, 2003, INVEST OPHTH VIS SCI, V44, P581, DOI 10.1167/iovs.02-0838
   Hashemi H, 2010, CAN J OPHTHALMOL, V45, P67, DOI 10.3129/i09-222
   Herdener S, 2008, EUR J OPHTHALMOL, V18, P39, DOI 10.1177/112067210801800107
   Herdener S, 2007, GRAEF ARCH CLIN EXP, V245, P1027, DOI 10.1007/s00417-006-0449-5
   Herndon LW, 1997, ARCH OPHTHALMOL-CHIC, V115, P1137, DOI 10.1001/archopht.1997.01100160307007
   Iester M, 1999, ARCH OPHTHALMOL-CHIC, V117, P1010
   Insull E, 2010, CLIN EXP OPHTHALMOL, V38, P839, DOI 10.1111/j.1442-9071.2010.02373.x
   Jóhannesson G, 2008, ACTA OPHTHALMOL, V86, P614, DOI 10.1111/j.1600-0420.2007.01112.x
   Jordao MLS, 2009, EYE, V23, P1364, DOI 10.1038/eye.2008.278
   Kass MA, 2002, ARCH OPHTHALMOL-CHIC, V120, P701
   Kontiola A, 1997, DOC OPHTHALMOL, V93, P265, DOI 10.1007/BF02569066
   Kontiola AI, 2001, EXP EYE RES, V73, P781, DOI 10.1006/exer.2001.1088
   Kourkoutas D, 2009, CLIN OPHTHALMOL, V3, P313
   Ladi JS, 2010, INDIAN J OPHTHALMOL, V58, P385, DOI 10.4103/0301-4738.67045
   Lanza M, 2008, J GLAUCOMA, V17, P460, DOI 10.1097/IJG.0b013e31816224bd
   Lesk MR, 2006, ARCH OPHTHALMOL-CHIC, V124, P1568, DOI 10.1001/archopht.124.11.1568
   López-Caballero C., 2007, Arch Soc Esp Oftalmol, V82, P273
   Martinez-de-la-Casa JM, 2006, OPHTHALMOLOGY, V113, P2156, DOI 10.1016/j.ophtha.2006.06.016
   Martinez-de-la-Casa JM, 2011, ACTA OPHTHALMOL, V89, P676, DOI 10.1111/j.1755-3768.2009.01774.x
   Miháltz K, 2009, CORNEA, V28, P976, DOI 10.1097/ICO.0b013e31819e34de
   Milla E, 2009, EYE, V23, P536, DOI 10.1038/eye.2008.90
   Mimura T, 2006, INVEST OPHTH VIS SCI, V47, P1387, DOI 10.1167/iovs.05-1199
   Moreno-Montañes J, 2008, INVEST OPHTH VIS SCI, V49, P968, DOI 10.1167/iovs.07-0280
   Nagayasu A, 2009, J VET MED SCI, V71, P1229, DOI 10.1292/jvms.71.1229
   Nakamura M, 2006, AM J OPHTHALMOL, V142, P332, DOI 10.1016/j.ajo.2006.02.035
   Orssengo GJ, 1999, B MATH BIOL, V61, P551, DOI 10.1006/bulm.1999.0102
   Pakrou N, 2008, J GLAUCOMA, V17, P43, DOI 10.1097/IJG.0b013e318133fb32
   Pleyer U, 1996, KLIN MONATSBL AUGENH, V208, P73, DOI 10.1055/s-2008-1035173
   Prasher P, 2010, J CATARACT REFR SURG, V36, P1358, DOI 10.1016/j.jcrs.2010.01.032
   Quigley HA, 1999, PROG RETIN EYE RES, V18, P39, DOI 10.1016/S1350-9462(98)00014-7
   Read SA, 2009, OPTOMETRY VISION SCI, V86, P170, DOI 10.1097/OPX.0b013e3181981b7e
   Realini T, 2009, J GLAUCOMA, V18, P119, DOI 10.1097/IJG.0b013e31817d23c7
   Reinstein DZ, 2008, J REFRACT SURG, V24, P571, DOI 10.3928/1081597X-20080601-05
   Saenz-Frances F, 2012, J GLAUCOMA, V30
   Saenz-Frances F, 2011, INVEST OPHTH VIS SCI, V52, P3683, DOI 10.1167/iovs.10-6660
   Salvetat ML, 2007, ACTA OPHTHALMOL SCAN, V85, P272, DOI 10.1111/j.1600-0420.2006.00834.x
   Sanfilippo PG, 2010, EXP EYE RES, V91, P405, DOI 10.1016/j.exer.2010.06.014
   Symes RJ, 2010, J CATARACT REFR SURG, V36, P1107, DOI 10.1016/j.jcrs.2009.11.026
   Touboul D, 2008, J CATARACT REFR SURG, V34, P616, DOI 10.1016/j.jcrs.2007.11.051
   van der Jagt LH, 2005, OPHTHAL PHYSL OPT, V25, P429, DOI 10.1111/j.1475-1313.2005.00318.x
   WHITACRE MM, 1993, AM J OPHTHALMOL, V115, P592, DOI 10.1016/S0002-9394(14)71455-2
   WHITACRE MM, 1993, SURV OPHTHALMOL, V38, P1, DOI 10.1016/0039-6257(93)90053-A
   Wu RY, 2011, INVEST OPHTH VIS SCI, V52, P1320, DOI 10.1167/iovs.10-6038
NR 58
TC 6
Z9 6
U1 0
U2 5
PU WILEY
PI HOBOKEN
PA 111 RIVER ST, HOBOKEN 07030-5774, NJ USA
SN 1755-375X
EI 1755-3768
J9 ACTA OPHTHALMOL
JI Acta Ophthalmol.
PD DEC
PY 2013
VL 91
IS 8
BP E620
EP E627
DI 10.1111/aos.12154
PG 8
WC Ophthalmology
WE Science Citation Index Expanded (SCI-EXPANDED)
SC Ophthalmology
GA AA2WK
UT WOS:000330954700005
PM 23764044
OA Bronze
DA 2025-03-30
ER

PT J
AU Koh, JEW
   Mookiah, MRK
   Kadri, NA
AF Koh, Joel E. W.
   Mookiah, Muthu Rama Krishnan
   Kadri, Nahrizul Adib
TI Application of Multiresolution Analysis for the Detection of Glaucoma
SO JOURNAL OF MEDICAL IMAGING AND HEALTH INFORMATICS
LA English
DT Article
DE Glaucoma; Wavelet; Fundus Imaging; Peri-Papillary Atrophy; Fuzzy
   Classifier
ID ARTIFICIAL NEURAL-NETWORK; OPTIC-NERVE HEAD; AUTOMATED DIAGNOSIS;
   TEXTURE; IMAGES; CLASSIFICATION; IDENTIFICATION; SEGMENTATION; INDEX
AB Increase in fluid pressure inside the eye damages the Optic Nerve Head (ONH) and may cause glaucoma. It may cause visual loss and blindness if it is not diagnosed at the early stage. Automated fundus image analysis and mass screening may help to detect the disease at early stage. In this work, we have developed an automated glaucoma detection system using relative energy and entropy features of Discrete Wavelet Transform (DWT). These features were tested for statistical significance using independent sample t-test. Then the selected features were fed to the set of supervised classifiers (Support Vector Machine (SVM), Decision Tree (DT), Fuzzy, k-Nearest Neighbour (k-NN), Naive Bayes (NB) and Probabilistic Neural Network (PNN)) to select the best classifier. Fuzzy classifier yielded the highest accuracy, sensitivity and specificity of 93.33%. The performance of the system can be further improved using better features and robust classifiers.
C1 [Koh, Joel E. W.; Mookiah, Muthu Rama Krishnan] Ngee Ann Polytech, Dept Elect & Comp Engn, Singapore 599489, Singapore.
   [Kadri, Nahrizul Adib] Univ Malaya, Fac Engn, Dept Biomed Engn, Kuala Lumpur 50603, Malaysia.
C3 Universiti Malaya
RP Mookiah, MRK (corresponding author), Ngee Ann Polytech, Dept Elect & Comp Engn, Singapore 599489, Singapore.
RI Mookiah, Muthu/G-4033-2011; KADRI, NAHRIZUL/W-1531-2019
OI Kadri, Nahrizul Adib/0000-0001-9694-4337; Mookiah, Muthu Rama
   Krishnan/0000-0001-6437-1482
CR Acharya R, 2003, COMPUT BIOL MED, V33, P303, DOI 10.1016/S0010-4825(02)00083-5
   Acharya U., 2012, INT J NEURAL SYST, V22
   Acharya UR, 2009, P I MECH ENG H, V223, P545, DOI 10.1243/09544119JEIM486
   Acharya UR, 2013, J MED IMAG HEALTH IN, V3, P261, DOI 10.1166/jmihi.2013.1149
   Acharya UR, 2013, MED BIOL ENG COMPUT, V51, P513, DOI 10.1007/s11517-012-1019-0
   Acharya UR, 2012, BIOMED SIGNAL PROCES, V7, P401, DOI 10.1016/j.bspc.2011.07.007
   Acharya UR, 2011, INT J NEURAL SYST, V21, P403, DOI 10.1142/S0129065711002912
   Acharya UR, 2011, IEEE T INF TECHNOL B, V15, P449, DOI 10.1109/TITB.2011.2119322
   Acharya UR, 2012, J MED SYST, V36, P2011, DOI 10.1007/s10916-011-9663-8
   Acharya R, 2010, INT J NEURAL SYST, V20, P509, DOI 10.1142/S0129065710002589
   Acharya UR, 2001, IEEE T INF TECHNOL B, V5, P320, DOI 10.1109/4233.966107
   [Anonymous], J MECH MED BIOL
   [Anonymous], 2004, Fuzzy Logic With Engineering Applications
   Asha ND, 2013, J MED IMAG HEALTH IN, V3, P294, DOI 10.1166/jmihi.2013.1162
   Balasubramanian M, 2009, IEEE T INF TECHNOL B, V13, P781, DOI 10.1109/TITB.2009.2020158
   Bizios D, 2007, J GLAUCOMA, V16, P20, DOI 10.1097/IJG.0b013e31802b34e4
   Bock R, 2010, MED IMAGE ANAL, V14, P471, DOI 10.1016/j.media.2009.12.006
   Chrástek R, 2005, MED IMAGE ANAL, V9, P297, DOI 10.1016/j.media.2004.12.004
   Chua KC, 2010, MED ENG PHYS, V32, P679, DOI 10.1016/j.medengphy.2010.04.009
   Dua S, 2012, IEEE T INF TECHNOL B, V16, P80, DOI 10.1109/TITB.2011.2176540
   Faust O, 2013, J MED IMAG HEALTH IN, V3, P333, DOI 10.1166/jmihi.2013.1170
   Giannakakis GA, 2008, IEEE INT C BIOINF BI, P1098
   Gonzalez R. C., 2007, Digit Image Processing, V3rd
   Greaney MJ, 2002, INVEST OPHTH VIS SCI, V43, P140
   Gun A.M., 2005, OUTLINE STAT THEORY
   Han J., 2005, The Morgan Kaufmann Series in Data Management Systems, V2nd
   Huang ML, 2010, GRAEF ARCH CLIN EXP, V248, P435, DOI 10.1007/s00417-009-1259-3
   Joshi GD, 2011, IEEE T MED IMAGING, V30, P1192, DOI 10.1109/TMI.2011.2106509
   Kharrat M, 2012, J MED IMAG HEALTH IN, V2, P266, DOI 10.1166/jmihi.2012.1103
   Kolár R, 2008, RADIOENGINEERING, V17, P109
   Krishnan MMR, 2013, J MED IMAG HEALTH IN, V3, P306, DOI 10.1166/jmihi.2013.1165
   Krishnan MMR, 2011, TISSUE CELL, V43, P318, DOI 10.1016/j.tice.2011.06.005
   Krishnan MMR, 2012, J MED SYST, V36, P865, DOI 10.1007/s10916-010-9550-8
   Lim TC, 2012, MED ENG PHYS, V34, P129, DOI 10.1016/j.medengphy.2011.07.030
   Mookiah MRK, 2013, KNOWL-BASED SYST, V39, P9, DOI 10.1016/j.knosys.2012.09.008
   Mookiah MRK, 2012, KNOWL-BASED SYST, V33, P73, DOI 10.1016/j.knosys.2012.02.010
   Muramatsu C, 2011, IEEE ENG MED BIO, P5947, DOI 10.1109/IEMBS.2011.6091470
   Nagarajan R, 2002, INVEST OPHTH VIS SCI, V43, pU1121
   Nayak J, 2008, J MED SYST, V32, P107, DOI 10.1007/s10916-007-9113-9
   Nayak J, 2004, BIOMED ENG ONLINE, V3, DOI 10.1186/1475-925X-3-17
   Nayak J, 2009, J MED SYST, V33, P337, DOI 10.1007/s10916-008-9195-z
   Noronha K, 2013, P I MECH ENG H, V227, P251, DOI 10.1177/0954411912470240
   Noronha K, 2013, J MED IMAG HEALTH IN, V3, P280, DOI 10.1166/jmihi.2013.1169
   Noronha K, 2012, J MED IMAG HEALTH IN, V2, P258, DOI 10.1166/jmihi.2012.1098
   Nyul, 2009, MED IMAGING PARALLEL, V7497, P1
   Shri TKP, 2012, J MED IMAG HEALTH IN, V2, P289, DOI 10.1166/jmihi.2012.1105
   Siying L, 2013, J MED IMAG HEALTH IN, V3, P326, DOI 10.1166/jmihi.2013.1168
   Sugeno M., 1985, Industrial applications of fuzzy control
   Swindale NV, 2000, INVEST OPHTH VIS SCI, V41, P1730
   Tan JH, 2010, INFRARED PHYS TECHN, V53, P120, DOI 10.1016/j.infrared.2009.10.006
   Tan JH, 2009, INFRARED PHYS TECHN, V52, P97, DOI 10.1016/j.infrared.2009.05.002
   Thangavel K, 2012, J MED IMAG HEALTH IN, V2, P320, DOI 10.1166/jmihi.2012.1104
   U RA, 2008, J MED SYST, V32, P481, DOI 10.1007/s10916-008-9154-8
   Uchida H, 1996, INVEST OPHTH VIS SCI, V37, P2393
   Vapnik V.N., 1998, STAT LEARNING THEORY
   Yun WL, 2008, INFORM SCIENCES, V178, P106, DOI 10.1016/j.ins.2007.07.020
   Zangwill LM, 2004, INVEST OPHTH VIS SCI, V45, P3144, DOI 10.1167/iovs.04-0202
NR 57
TC 6
Z9 6
U1 0
U2 10
PU AMER SCIENTIFIC PUBLISHERS
PI VALENCIA
PA 26650 THE OLD RD, STE 208, VALENCIA, CA 91381-0751 USA
SN 2156-7018
EI 2156-7026
J9 J MED IMAG HEALTH IN
JI J. Med. Imaging Health Inform.
PD SEP
PY 2013
VL 3
IS 3
BP 401
EP 408
DI 10.1166/jmihi.2013.1173
PG 8
WC Mathematical & Computational Biology; Radiology, Nuclear Medicine &
   Medical Imaging
WE Science Citation Index Expanded (SCI-EXPANDED)
SC Mathematical & Computational Biology; Radiology, Nuclear Medicine &
   Medical Imaging
GA 219MQ
UT WOS:000324511500010
DA 2025-03-30
ER

PT J
AU Kim, JM
   Sung, KR
   Yoo, YC
   Kim, CY
AF Kim, Joon Mo
   Sung, Kyung Rim
   Yoo, Young Cheol
   Kim, Chan Yun
TI Point-wise Relationships Between Visual Field Sensitivity and Macular
   Thickness Determined by Spectral-domain Optical Coherence Tomography
SO CURRENT EYE RESEARCH
LA English
DT Article
DE Glaucoma; optical coherence tomography; retinal thickness; standard
   automated perimetry; visual field sensitivity
ID NERVE-FIBER LAYER; GLAUCOMATOUS DAMAGE; AUTOMATED PERIMETRY; EYES; AGE
AB Purpose: To evaluate the point-wise relationships between visual field sensitivity (VFS), as measured by standard automated perimetry (SAP), and macular thickness, as determined by spectral-domain optical coherence tomography (SD-OCT), in patients with glaucoma.
   Materials and methods: One hundred and six glaucoma subjects (one eye per subject) recruited from an academic institution underwent SAP tests (Humphrey field analyzer, central 24-2 of Swedish Interactive Thresholding Algorithm standard) and SD-OCT volume scans (SPECTRALIS, posterior pole asymmetry analysis). The retinal sensitivities of 16 central test points from the SAP results were recorded. Macular thickness values from 4 square cells in an 8 x 8 posterior pole retinal thickness map were averaged for a mean retinal thickness (MRT) value, which corresponded to the 16 central test points in the SAP. In each 16-point area, linear regression analyses of the VFS and the MRT value were performed.
   Results: The VFS of each 16 central test point showed a significant relationship with the corresponding MRT values (R-2 = 0.133-0.383, all p<0.001). Central and nasal test points corresponding to an arcuate region revealed a relatively strong correlation in both the superior and inferior hemispheres (R-2 = 0.311-0.383 and 0.288-0.345, respectively), but the superior and inferior-temporal points revealed a relatively weaker correlation (R-2 = 0.149 and 0.133, respectively).
   Conclusions: The VFS showed a significant reciprocal relationship with corresponding macular thickness at each test point. However, the level of the relationship varied among different macular sectors, showing the strongest relationship in the arcuate region.
C1 [Kim, Joon Mo] Sungkyunkwan Univ, Sch Med, Dept Ophthalmol, Kangbuk Samsung Hosp, Seoul, South Korea.
   [Sung, Kyung Rim] Univ Ulsan, Coll Med, Dept Ophthalmol, Asan Med Ctr, Seoul, South Korea.
   [Yoo, Young Cheol] Hallym Univ, Coll Med, Dept Ophthalmol, Kangdong Sacred Heart Hosp, Seoul 134701, South Korea.
   [Kim, Chan Yun] Yonsei Univ, Coll Med, Dept Ophthalmol, Inst Vis Res, Seoul, South Korea.
C3 Sungkyunkwan University (SKKU); Samsung Medical Center; University of
   Ulsan; Hallym University; Yonsei University; Yonsei University Health
   System
RP Yoo, YC (corresponding author), Hallym Univ, Coll Med, Dept Ophthalmol, Kangdong Sacred Heart Hosp, 445 Gil Dong, Seoul 134701, South Korea.
EM demian7435@gmail.com
RI Kim, Jin-Soo/AAF-3359-2019; Kim, Joon/E-2279-2012
FU Korea Health Technology R&D Project, Ministry of Health & Welfare,
   Republic of Korea [A101727]
FX This study was supported by a grant of the Korea Health Technology R&D
   Project, Ministry of Health & Welfare, Republic of Korea (A101727)
CR CURCIO CA, 1990, J COMP NEUROL, V300, P5, DOI 10.1002/cne.903000103
   Ferreras A, 2008, INVEST OPHTH VIS SCI, V49, P3018, DOI 10.1167/iovs.08-1775
   Han IC, 2010, OPHTHALMOLOGY, V117, P1177, DOI 10.1016/j.ophtha.2009.10.029
   Harwerth RS, 2010, PROG RETIN EYE RES, V29, P249, DOI 10.1016/j.preteyeres.2010.02.001
   Hood DC, 2007, INVEST OPHTH VIS SCI, V48, P3662, DOI 10.1167/iovs.06-1401
   Kim NR, 2010, INVEST OPHTH VIS SCI, V51, P4646, DOI 10.1167/iovs.09-5053
   Leung CKS, 2005, INVEST OPHTH VIS SCI, V46, P3702, DOI 10.1167/iovs.05-0490
   LITTMANN H, 1982, KLIN MONATSBL AUGENH, V180, P286, DOI 10.1055/s-2008-1055068
   Na JH, 2012, INVEST OPHTH VIS SCI, V53, P5044, DOI 10.1167/iovs.11-9401
   Na JH, 2011, INVEST OPHTH VIS SCI, V52, P8094, DOI 10.1167/iovs.11-7833
   Nakatani Y, 2011, J GLAUCOMA, V20, P252, DOI 10.1097/IJG.0b013e3181e079ed
   Parikh RS, 2010, BRIT J OPHTHALMOL, V94, P197, DOI 10.1136/bjo.2008.143602
   QUIGLEY HA, 1989, AM J OPHTHALMOL, V107, P453, DOI 10.1016/0002-9394(89)90488-1
   Schlottmann PG, 2004, INVEST OPHTH VIS SCI, V45, P1823, DOI 10.1167/iovs.03-0692
   Spry PGD, 2001, OPTOMETRY VISION SCI, V78, P436, DOI 10.1097/00006324-200106000-00017
   Sung KR, 2009, OPHTHALMOLOGY, V116, P1119, DOI 10.1016/j.ophtha.2009.01.004
   Tan O, 2009, OPHTHALMOLOGY, V116, P2305, DOI 10.1016/j.ophtha.2009.05.025
   Um TW, 2012, INVEST OPHTH VIS SCI, V53, P1139, DOI 10.1167/iovs.11-8373
   Van Buren J.M., 1963, RETINAL GANGLION CEL
   Wolf-Schnurrbusch UEK, 2009, INVEST OPHTH VIS SCI, V50, P3432, DOI 10.1167/iovs.08-2970
   Wollstein G, 2005, AM J OPHTHALMOL, V139, P39, DOI 10.1016/j.ajo.2004.08.036
   Wollstein G, 2012, BRIT J OPHTHALMOL, V96, P47, DOI 10.1136/bjo.2010.196907
   Yoo YC, 2012, OPTOMETRY VISION SCI, V89, P4, DOI 10.1097/OPX.0b013e3182358008
   Zeimer R, 1998, OPHTHALMOLOGY, V105, P224, DOI 10.1016/S0161-6420(98)92743-9
NR 24
TC 6
Z9 6
U1 0
U2 3
PU TAYLOR & FRANCIS INC
PI PHILADELPHIA
PA 530 WALNUT STREET, STE 850, PHILADELPHIA, PA 19106 USA
SN 0271-3683
EI 1460-2202
J9 CURR EYE RES
JI Curr. Eye Res.
PD AUG
PY 2013
VL 38
IS 8
BP 894
EP 901
DI 10.3109/02713683.2013.787433
PG 8
WC Ophthalmology
WE Science Citation Index Expanded (SCI-EXPANDED)
SC Ophthalmology
GA 172NF
UT WOS:000321010100012
PM 23594170
DA 2025-03-30
ER

PT J
AU Chang, CJ
   Yang, HH
   Chang, CA
   Wu, R
   Tsai, HY
AF Chang, Chia-Jen
   Yang, Hsi-Hsien
   Chang, Chin-An
   Wu, Richard
   Tsai, Hsien-Yang
TI The Influence of Orthokeratology on Intraocular Pressure Measurements
SO SEMINARS IN OPHTHALMOLOGY
LA English
DT Article
DE Central corneal thickness; intraocular pressure; myopia;
   orthokeratology; tonometry
ID DYNAMIC CONTOUR TONOMETER; CENTRAL CORNEAL THICKNESS; GOLDMANN
   APPLANATION; LENS WEAR; PNEUMOTONOMETRY; CURVATURE; GLAUCOMA
AB Purpose: Underestimation of IOP in a myopic patient may lead to misjudgment of the risk of glaucoma. This study investigated the influence of orthokeratology-induced change in CCT on IOP measured by the non-contact pneumotonometer (NCT), Goldmann applanation tonometer (GAT), and Pascal dynamic contour tonometer (PDCT). Methods: This study was conducted to examine the eyes of 34 patients who received orthokeratology for myopia. CCT and IOP were measured, and IOP was obtained with the NCT, GAT, and PDCT. The associations between changes in measured IOP and change in CCT at different orthokeratology follow-up time points were evaluated by linear regression analysis. Results: Change in IOP measured by the three tonometries correlated significantly with change in CCT after one-week application of orthokeratology. The correlation was strongest for NCT followed by GAT and PDCT. The changes in measured IOP corresponding to a 10 mm decrease in CCT were 0.7-0.9, 0.4-0.6, and 0.2-0.3 mm Hg for NCT, GAT, and PDCT, respectively. Conclusions: The IOP measured by the three methods - NCT, GAT, and PDCT - decreased as a result of the change in CCT induced by orthokeratology. The influence on NCT and GAT was greater than that on PDCT.
C1 [Chang, Chia-Jen; Yang, Hsi-Hsien; Chang, Chin-An] Chaoyang Univ Technol, Grad Inst Biochem Sci & Technol, Taichung 40644, Taiwan.
   [Wu, Richard] Cent Taiwan Univ Sci & Technol, Dept Optometry, Taichung, Taiwan.
   [Chang, Chia-Jen; Tsai, Hsien-Yang] Execut Yuan, Vet Affairs Commiss, Taichung Vet Gen Hosp, Dept Ophthalmol, Taichung, Taiwan.
C3 Chaoyang University of Technology; Central Taiwan University Science &
   Technology; Taichung Veterans General Hospital
RP Chang, CJ (corresponding author), Chaoyang Univ Technol, Grad Inst Biochem Sci & Technol, 121-1,Songzhu 2nd Rd, Taichung 40644, Taiwan.
EM capmchang@seed.net.tw
OI Yang, Hsi-Hsien/0000-0002-0483-258X
CR Alharbi A, 2003, INVEST OPHTH VIS SCI, V44, P2518, DOI 10.1167/iovs.02-0680
   Aristeidou AP, 2011, GRAEF ARCH CLIN EXP, V249, P767, DOI 10.1007/s00417-010-1431-9
   Bron AM, 1999, GRAEF ARCH CLIN EXP, V237, P220, DOI 10.1007/s004170050222
   Cheah PS, 2008, CORNEA, V27, P461, DOI 10.1097/ICO.0b013e318165642c
   Chen D, 2009, OPHTHAL PHYSL OPT, V29, P464, DOI 10.1111/j.1475-1313.2008.00625.x
   Doughty MJ, 2000, SURV OPHTHALMOL, V44, P367, DOI 10.1016/S0039-6257(00)00110-7
   HJORTDAL JO, 1995, ACTA OPHTHALMOL SCAN, V73, P5
   Ishida Y, 2011, JPN J OPHTHALMOL, V55, P190, DOI 10.1007/s10384-011-0018-2
   Ko YC, 2005, EYE, V19, P327, DOI 10.1038/sj.eye.6701458
   Kohlhaas M, 2006, ARCH OPHTHALMOL-CHIC, V124, P471, DOI 10.1001/archopht.124.4.471
   Lang Jacob, 2004, Eye Contact Lens, V30, P231, DOI 10.1097/01.ICL.0000140230.56008.EF
   Leske MC, 2003, ARCH OPHTHALMOL-CHIC, V121, P48
   Mardelli PG, 1997, OPHTHALMOLOGY, V104, P945, DOI 10.1016/S0161-6420(97)30202-4
   Matsumoto Takuya, 2000, Nippon Ganka Gakkai Zasshi, V104, P317
   Mitchell P, 1999, OPHTHALMOLOGY, V106, P2010, DOI 10.1016/S0161-6420(99)90416-5
   Noecker RS, 2003, AM J OPHTHALMOL, V135, P55, DOI 10.1016/S0002-9394(02)01827-5
   Oncel B, 2009, EUR J OPHTHALMOL, V19, P936, DOI 10.1177/112067210901900607
   Orssengo GJ, 1999, B MATH BIOL, V61, P551, DOI 10.1006/bulm.1999.0102
   Papavergiou GI, 2008, J GLAUCOMA, V17, P484, DOI 10.1097/IJG.0b013e3181622502
   Portney L., 2010, Foundations of Clinical Research, V3rd
   Reinstein DZ, 2009, OPTOMETRY VISION SCI, V86, P1006, DOI 10.1097/OPX.0b013e3181b18219
   Shehadeh-Masha'our R, 2009, EUR J OPHTHALMOL, V19, P133, DOI 10.1177/112067210901900120
   Siganos DS, 2004, J CATARACT REFR SURG, V30, P746, DOI 10.1016/j.jcrs.2003.12.033
   Stillitano IG, 2007, AM J OPHTHALMOL, V144, P378, DOI 10.1016/j.ajo.2007.05.030
   Swarbrick HA, 2006, CLIN EXP OPTOM, V89, P124, DOI 10.1111/j.1444-0938.2006.00044.x
   Tonnu PA, 2005, BRIT J OPHTHALMOL, V89, P851, DOI 10.1136/bjo.2004.056622
   WHITACRE MM, 1993, SURV OPHTHALMOL, V38, P1, DOI 10.1016/0039-6257(93)90053-A
   Wolfs RC, 1997, AM J OPHTHALMOL, V123, P767, DOI 10.1016/S0002-9394(14)71125-0
   Young AL, 2004, OPHTHALMOLOGY, V111, P590, DOI 10.1016/j.ophtha.2003.06.003
   Zadok D, 1999, J CATARACT REFR SURG, V25, P1344, DOI 10.1016/S0886-3350(99)00202-3
NR 30
TC 6
Z9 9
U1 0
U2 9
PU TAYLOR & FRANCIS INC
PI PHILADELPHIA
PA 530 WALNUT STREET, STE 850, PHILADELPHIA, PA 19106 USA
SN 0882-0538
EI 1744-5205
J9 SEMIN OPHTHALMOL
JI Semin. Ophthalmol.
PD JUL
PY 2013
VL 28
IS 4
BP 210
EP 215
DI 10.3109/08820538.2013.768679
PG 6
WC Ophthalmology
WE Science Citation Index Expanded (SCI-EXPANDED)
SC Ophthalmology
GA 168QX
UT WOS:000320721700003
PM 23627528
DA 2025-03-30
ER

PT J
AU Chen, YY
   Sun, LP
   Thomas, R
   Liang, YB
   Fan, SJ
   Sun, X
   Li, SZ
   Zhang, SD
   Wang, NL
AF Chen Yan-yun
   Sun Lan-ping
   Thomas, Ravi
   Liang Yuan-bo
   Fan Su-jie
   Sun Xia
   Li Si-zhen
   Zhang Shao-dan
   Wang Ning-li
TI Long-term intraocular pressure fluctuation of primary angle closure
   disease following laser peripheral iridotomy/iridoplasty
SO CHINESE MEDICAL JOURNAL
LA English
DT Article
DE primary angle closure; glaucoma; intraocular pressure; fluctuation;
   peripheral anterior synechia
ID NORMAL-TENSION GLAUCOMA; RISK-FACTOR; PROGRESSION
AB Background Many studies indicated that short-term and long-term intraocular pressure (IOP) fluctuations in primary open angle glaucoma patients might lead to glaucomatous progression. However, seldom study has evaluated the long-term fluctuation of IOP in primary chronic angle closure diseases. The objective of this study was to investigate the long-term IOP fluctuation of primary angle closure diseases and its associations following laser peripheral iridotomy (LPI) with or without laser peripheral iridoplasty.
   Methods A total of 158 patients with primary angle closure suspect (PACS, n=21), primary angle closure (PAC, n=81) and primary angle closure glaucoma (PACG, n=55) had been treated by LPI with or without laser peripheral iridoplasty and followed up for more than 12 months. IOP was measured with Goldman applanation tonometer. Multivariate linear regression with generalized estimating equation (GEE) regression models was used to evaluate the association of long-term IOP fluctuation (maximum IOP minus minimum IOP) with gender, age, baseline IOP, baseline peripheral anterior synechia (PAS), baseline vertical cup/disc ratio (VCDR), baseline mean deviation (MD), need for IOP-lowering medications.
   Results IOP fluctuation during follow-up in PACS, PAC and PACG groups were (4.83+/-2.90), (5.67+/-3.35), and (9.40+/-7.14) mmHg, respectively. IOP fluctuation was strongly correlated with baseline IOP (r=0.356, P <0.001), PAS (r=0.374, P <0.001). IOP fluctuation was higher in patients with higher baseline IOP (0.18 mmHg per unit increase, 95% CI: 0.05-0.31 mmHg).
   Conclusions Long-term IOP fluctuation in PACG group was larger than that in PACS or PAC group. Eyes with higher baseline IOP were observed to have larger long-term IOP fluctuation. Chin Med J 2011;124(19):3066-3069
C1 [Chen Yan-yun; Sun Xia; Li Si-zhen; Wang Ning-li] Capital Med Univ, Beijing Tongren Hosp, Beijing Tongren Eye Ctr, Beijing Ophthalmol & Vis Sci Key Lab, Beijing 100730, Peoples R China.
   [Sun Lan-ping; Fan Su-jie] Handan Eye Hosp, Handan 056001, Hebei, Peoples R China.
   [Thomas, Ravi] Univ Queensland, Queensland Eye Inst, Brisbane, Qld 4101, Australia.
   [Liang Yuan-bo] Chinese Univ Hong Kong, Dept Ophthalmol & Visual Sci, Hong Kong, Hong Kong, Peoples R China.
   [Zhang Shao-dan] Peking Univ, Hosp 3, Dept Ophthalmol, Beijing 100191, Peoples R China.
C3 Capital Medical University; Queensland Eye Institute; University of
   Queensland; Chinese University of Hong Kong; Peking University
RP Wang, NL (corresponding author), Capital Med Univ, Beijing Tongren Hosp, Beijing Tongren Eye Ctr, Beijing Ophthalmol & Vis Sci Key Lab, Beijing 100730, Peoples R China.
EM yuanboliang@gmail.com; wningli@vip.163.com
RI Zhang, Shaodan/HTO-5473-2023; Thomas, Ravi/A-3377-2011; Liang,
   Yuan/AGT-6278-2022
OI Chen, Yanyun/0000-0001-8045-2506; liang, Yuanbo/0000-0001-9685-7356
FU Ministry of Science and Technology of China [2007BAI18B08]
FX This study was supported by a grant from National "Eleventh Five-Year"
   Science and Technology Program, the Ministry of Science and Technology
   of China (No. 2007BAI18B08).
CR Asrani S, 2000, J GLAUCOMA, V9, P134
   Baskaran M, 2009, OPHTHALMOLOGY, V116, P2300, DOI 10.1016/j.ophtha.2009.06.010
   Caprioli J, 2008, OPHTHALMOLOGY, V115, P1123, DOI 10.1016/j.ophtha.2007.10.031
   Foster PJ, 2002, BRIT J OPHTHALMOL, V86, P238, DOI 10.1136/bjo.86.2.238
   Hong S, 2007, ARCH OPHTHALMOL-CHIC, V125, P1010, DOI 10.1001/archopht.125.8.1010
   KITAZAWA Y, 1975, AM J OPHTHALMOL, V79, P557, DOI 10.1016/0002-9394(75)90792-8
   Konstas AGP, 2006, OPHTHALMOLOGY, V113, P761, DOI 10.1016/j.ophtha.2006.01.029
   Lee PP, 2007, AM J OPHTHALMOL, V144, P901, DOI 10.1016/j.ajo.2007.07.040
   Saccà SC, 1998, OPHTHALMOLOGICA, V212, P115, DOI 10.1159/000027290
   Sacca SC, 1998, J OCUL PHARMACOL TH, V14, P191, DOI 10.1089/jop.1998.14.191
   Sihota R., 2005, Indian Journal of Ophthalmology, V53, P243
   Sihota Ramanjit, 2001, Indian Journal of Ophthalmology, V49, P255
   Sihota R, 2010, J GLAUCOMA, V19, P632, DOI 10.1097/IJG.0b013e3181ca7de9
   Sun X, 2010, AM J OPHTHALMOL, V150, P68, DOI 10.1016/j.ajo.2010.02.004
   Thomas Ravi, 2003, Indian Journal of Ophthalmology, V51, P329
NR 15
TC 6
Z9 6
U1 1
U2 8
PU CHINESE MEDICAL ASSOC
PI BEIJING
PA 42 DONGSI XIDAJIE, BEIJING 100710, PEOPLES R CHINA
SN 0366-6999
J9 CHINESE MED J-PEKING
JI Chin. Med. J.
PD OCT 5
PY 2011
VL 124
IS 19
BP 3066
EP 3069
DI 10.3760/cma.j.issn.0366-6999.2011.19.021
PG 4
WC Medicine, General & Internal
WE Science Citation Index Expanded (SCI-EXPANDED)
SC General & Internal Medicine
GA 838QP
UT WOS:000296307600022
PM 22040557
DA 2025-03-30
ER

PT J
AU Wang, DD
   Singh, K
   Weinreb, R
   Kempen, J
   He, MG
   Lin, S
AF Wang, Dandan
   Singh, Kuldev
   Weinreb, Robert
   Kempen, John
   He, Mingguang
   Lin, Shan
TI Central corneal thickness and related factors in an elderly American
   Chinese population
SO CLINICAL AND EXPERIMENTAL OPHTHALMOLOGY
LA English
DT Article
DE American Chinese; central corneal thickness; community based study; risk
   factor
ID GUANGZHOU TWIN EYE; HONG-KONG-CHINESE; INTRAOCULAR-PRESSURE;
   AFRICAN-AMERICANS; GLAUCOMA; ASSOCIATION; ADULTS; CAUCASIANS; CURVATURE;
   CHILDREN
AB Background: To assess central corneal thickness and related factors in an elderly American Chinese population residing in San Francisco.
   Design: Cross-sectional community based study.
   Participants: American Chinese aged 40 years and older were enrolled using random cluster sampling and volunteer screening in the Chinatown district of San Francisco.
   Methods: The following data were obtained: central corneal thickness by ultrasound pachymetry, intraocular pressure by Goldmann applanation tonometry, axial length by A-scan biometry, refractive status and corneal curvature by autorefractor. History of systemic and ocular diseases was collected via standard questionnaire.
   Main Outcome Measures: Central corneal thickness.
   Results: Of 311 eligible subjects, 274 consented to study participation, and 228 phakic eyes were analyzed. Mean corneal thickness was 524.1 +/- 31.1 mu m, 545.5 +/- 30.9 mu m and 538.9 +/- 31.8 mu m in the sampling cluster, volunteer group and all subjects, respectively. A multiple linear regression model showed corneal thickness to be negatively associated with age (standardized regression coefficient [SRC] = -0.21; P = 0.016) and corneal curvature (SRC = -0.19; P = 0.018) but positively correlated with intraocular pressure (SRC = 0.20; P = 0.023).
   Conclusions: The distribution of central corneal thickness among this American Chinese population is similar to that reported in studies from East Asia. The independent factors associated with thinner corneas included older age, lower intraocular pressure and greater corneal curvature. While descendents of Chinese immigrants in America have, on average, thicker corneas than their ancestors, this phenomenon is potentially impacted by the level of intraocular pressure.
C1 [Wang, Dandan; Lin, Shan] Univ Calif San Francisco, San Francisco, CA 94143 USA.
   [Wang, Dandan; He, Mingguang] Sun Yat Sen Univ, Zhongshan Ophthalm Ctr, State Key Lab Ophthalmol, Guangzhou 510275, Guangdong, Peoples R China.
   [Singh, Kuldev] Stanford Univ, Palo Alto, CA 94304 USA.
   [Weinreb, Robert] Univ Calif San Diego, San Diego, CA 92103 USA.
   [Kempen, John] Univ Penn, Philadelphia, PA 19104 USA.
C3 University of California System; University of California San Francisco;
   Sun Yat Sen University; Stanford University; University of California
   System; University of California San Diego; University of Pennsylvania
RP Lin, S (corresponding author), Univ Calif San Francisco, 10 Koret Way, San Francisco, CA 94143 USA.
EM lins@vision.ucsf.edu
RI He, Mingguang/AAY-5239-2020
OI Kempen, John/0000-0002-2967-4792; He, Mingguang/0000-0002-6912-2810
CR Aghaian E, 2004, OPHTHALMOLOGY, V111, P2211, DOI 10.1016/j.ophtha.2004.06.013
   ALSBIRK PH, 1978, ACTA OPHTHALMOL, V56, P95
   Brandt James D, 2004, Curr Opin Ophthalmol, V15, P85, DOI 10.1097/00055735-200404000-00004
   Brandt JD, 2001, OPHTHALMOLOGY, V108, P1779, DOI 10.1016/S0161-6420(01)00760-6
   BUSTED N, 1981, BRIT J OPHTHALMOL, V65, P687, DOI 10.1136/bjo.65.10.687
   Chang SW, 2001, BRIT J OPHTHALMOL, V85, P916, DOI 10.1136/bjo.85.8.916
   Cho P, 1999, CURR EYE RES, V18, P368, DOI 10.1076/ceyr.18.5.368.5347
   Dohadwala AA, 1998, OPHTHALMOLOGY, V105, P1849, DOI 10.1016/S0161-6420(98)91029-6
   Doughty MJ, 2000, SURV OPHTHALMOL, V44, P367, DOI 10.1016/S0039-6257(00)00110-7
   EHLERS N, 1975, ACTA OPHTHALMOL, V53, P34
   Eysteinsson T, 2002, ACTA OPHTHALMOL SCAN, V80, P11, DOI 10.1034/j.1600-0420.2002.800103.x
   Fam HB, 2006, BRIT J OPHTHALMOL, V90, P1451, DOI 10.1136/bjo.2006.101170
   Foster PJ, 2003, INVEST OPHTH VIS SCI, V44, P3885, DOI 10.1167/iovs.03-0012
   Foster PJ, 1998, OPHTHALMOLOGY, V105, P969, DOI 10.1016/S0161-6420(98)96021-3
   Hawker MJ, 2009, EYE, V23, P56, DOI 10.1038/sj.eye.6703001
   HOVDING G, 1983, ACTA OPHTHALMOL, V61, P461
   Ip JM, 2008, EYE, V22, P649, DOI 10.1038/sj.eye.6702701
   Kawase K, 2008, BRIT J OPHTHALMOL, V92, P1175, DOI 10.1136/bjo.2007.128819
   KLEIN BEK, 1992, INVEST OPHTH VIS SCI, V33, P2224
   Kleinstein RN, 2003, ARCH OPHTHALMOL-CHIC, V121, P1141, DOI 10.1001/archopht.121.8.1141
   Kremer F. B., 1995, J REFRACT SURG S, V11, P244
   La Rosa FA, 2001, ARCH OPHTHALMOL-CHIC, V119, P23
   Lam AKC, 1998, CORNEA, V17, P384, DOI 10.1097/00003226-199807000-00008
   LARSSON H, 1995, J INTERN MED, V237, P537, DOI 10.1111/j.1365-2796.1995.tb00882.x
   Lee JS, 2006, EYE, V20, P315, DOI 10.1038/sj.eye.6701868
   Lin HY, 2005, ARCH OPHTHALMOL-CHIC, V123, P381, DOI 10.1001/archopht.123.3.381
   Min P.G., 2006, ASIAN AM CONT TRENDS
   Mitchell P, 2005, AM J OPHTHALMOL, V140, P131, DOI 10.1016/j.ajo.2004.12.088
   Oliveira C, 2006, J GLAUCOMA, V15, P190, DOI 10.1097/01.ijg.0000212220.42675.c5
   OLSEN T, 1984, ACTA OPHTHALMOL, V62, P859
   Orssengo GJ, 1999, B MATH BIOL, V61, P551, DOI 10.1006/bulm.1999.0102
   Pedersen L, 2005, ACTA OPHTHALMOL SCAN, V83, P539, DOI 10.1111/j.1600-0420.2005.00498.x
   Pfeiffer N, 2007, OPHTHALMOLOGY, V114, P454, DOI 10.1016/j.ophtha.2006.07.039
   Popkin BM, 1998, J NUTR, V128, P701, DOI 10.1093/jn/128.4.701
   QUIGLEY HA, 1991, CURR EYE RES, V10, P877, DOI 10.3109/02713689109013884
   Shimmyo M, 2003, AM J OPHTHALMOL, V136, P603, DOI 10.1016/S0002-9394(03)00424-0
   SHIOSE Y, 1991, JPN J OPHTHALMOL, V35, P133
   SIU A, 1993, ACTA OPHTHALMOL, V71, P51
   SOMMER A, 1991, ARCH OPHTHALMOL-CHIC, V109, P1090, DOI 10.1001/archopht.1991.01080080050026
   Su DHW, 2008, OPHTHALMOLOGY, V115, P964, DOI 10.1016/j.ophtha.2007.08.021
   Su DHW, 2009, AM J OPHTHALMOL, V147, P709, DOI 10.1016/j.ajo.2008.10.013
   Suzuki S, 2005, OPHTHALMOLOGY, V112, P1327, DOI 10.1016/j.ophtha.2005.03.022
   Toh TY, 2005, INVEST OPHTH VIS SCI, V46, P3718, DOI 10.1167/iovs.04-1497
   Tomidokoro A, 2007, AM J OPHTHALMOL, V144, P152, DOI 10.1016/j.ajo.2007.02.031
   Tong L, 2004, INVEST OPHTH VIS SCI, V45, P4004, DOI 10.1167/iovs.04-0121
   VONBAHR G, 1956, AM J OPHTHALMOL, V42, P251, DOI 10.1016/0002-9394(56)90928-X
   Wolfs RC, 1997, AM J OPHTHALMOL, V123, P767, DOI 10.1016/S0002-9394(14)71125-0
   WU P, 1995, NUTR RES, V15, P1445
   Yo C, 2005, J REFRACT SURG, V21, P194
   Zhang HT, 2008, GRAEF ARCH CLIN EXP, V246, P587, DOI 10.1007/s00417-007-0760-9
   Zhang Jian, 2007, Zhonghua Yu Fang Yi Xue Za Zhi, V41, P4
   Zheng YF, 2008, CORNEA, V27, P776, DOI 10.1097/ICO.0b013e31816f62d3
   Zheng YF, 2008, INVEST OPHTH VIS SCI, V49, P4303, DOI 10.1167/iovs.08-1934
NR 53
TC 6
Z9 7
U1 0
U2 3
PU WILEY-BLACKWELL
PI MALDEN
PA COMMERCE PLACE, 350 MAIN ST, MALDEN 02148, MA USA
SN 1442-6404
J9 CLIN EXP OPHTHALMOL
JI Clin. Exp. Ophthalmol.
PD JUL
PY 2011
VL 39
IS 5
BP 412
EP 420
DI 10.1111/j.1442-9071.2010.02472.x
PG 9
WC Ophthalmology
WE Science Citation Index Expanded (SCI-EXPANDED)
SC Ophthalmology
GA 791FQ
UT WOS:000292650600007
PM 21105973
DA 2025-03-30
ER

PT J
AU Zidverc-Trajkovic, JJ
   Pekmezovic, TD
   Sundic, AL
   Radojicic, AP
   Sternic, NM
AF Zidverc-Trajkovic, Jasna J.
   Pekmezovic, Tatjana D.
   Sundic, Ana L.
   Radojicic, Aleksandra P.
   Sternic, Nadezda M.
TI Comorbidities in cluster headache and migraine
SO ACTA NEUROLOGICA BELGICA
LA English
DT Article
DE Cluster headache; migraine; comorbidity; case-control study; chronic
   sinusitis; diabetes mellitus
ID OREXIN/HYPOCRETIN; SYSTEM; SINUS; RISK
AB The aim of this study was to investigate the most frequent comorbid diseases occurring in patients with cluster headache (CH) and, for comparison, in migraine patients.
   Over a period of eight years 130 patients with CH and 982 patients with migraine were diagnosed according to ICHD-II criteria. In all patients the presence and type of different diseases were assessed from medical records and coded by the ICD, X revision. Odds ratios (OR) with corresponding 95% confidence intervals (95%CI) were calculated by logistic regression analyses.
   Comorbid disorders were present in 56.9% patients with CH and in 56.7% migraine patients. Chronic sinusitis (p = 0.001), malignancy (p = 0.012), diabetes mellitus (p = 0.021), glaucoma (p = 0.038), as well as another primary headache disorders were more frequently present in patients with cluster headache (p = 0.001), than in migraine patients. In the multivariate analysis, chronic sinusitis (OR = 7.6, p = 0.001) and diabetes mellitus (OR = 4.2, p = 0.035), adjusted by gender, age and duration of headache, are more frequently associated with CH than with migraine.
   Comorbid disorders in CH patients were frequent and similar to those noticed in migraine patients, except chronic sinusitis and diabetes mellitus.
C1 [Zidverc-Trajkovic, Jasna J.; Pekmezovic, Tatjana D.; Sundic, Ana L.; Radojicic, Aleksandra P.; Sternic, Nadezda M.] Univ Belgrade, Inst Neurol, Headache Ctr, Fac Med, Belgrade 11000, Serbia.
   [Pekmezovic, Tatjana D.] Univ Belgrade, Fac Med, Inst Epidemiol, Clin Ctr Serbia, Belgrade 11000, Serbia.
C3 University of Belgrade; University of Belgrade; Clinical Centre of
   Serbia
RP Zidverc-Trajkovic, JJ (corresponding author), Univ Belgrade, Inst Neurol, Headache Ctr, Fac Med, Dr Subotica 6, Belgrade 11000, Serbia.
EM jzidverc@gmail.com
RI Radojicic, Aleksandra/AFG-9997-2022
OI Podgorac, Ana/0000-0001-9797-7149; Radojicic,
   Aleksandra/0000-0002-6467-961X
FU Ministry of Science and Technology of the Republic of Serbia [145025,
   145045]
FX This work was supported by grants from the Ministry of Science and
   Technology of the Republic of Serbia (grants No. 145025 and No. 145045).
CR Anand VK, 2004, ANN OTO RHINOL LARYN, V113, P3, DOI 10.1177/00034894041130S502
   Bigal ME, 2002, HEADACHE, V42, P575, DOI 10.1046/j.1526-4610.2002.02143.x
   Breslau N, 2003, NEUROLOGY, V60, P1308, DOI 10.1212/01.WNL.0000058907.41080.54
   BUSCHNELL C, 2009, BMJ-BRIT MED J, V338, pB664, DOI DOI 10.1136/BMJ.B664
   Cady RK, 2009, CURR PAIN HEADACHE R, V13, P319, DOI 10.1007/s11916-009-0051-8
   De Fusco M, 2003, NAT GENET, V33, P192, DOI 10.1038/ng1081
   Eross E, 2007, HEADACHE, V47, P213, DOI 10.1111/j.1526-4610.2006.00688.x
   FEINSTEIN AR, 1970, J CHRON DIS, V23, P455, DOI 10.1016/0021-9681(70)90054-8
   Ferguson AV, 2003, FRONT NEUROENDOCRIN, V24, P141, DOI 10.1016/S0091-3022(03)00028-1
   Holland P, 2007, HEADACHE, V47, P951, DOI 10.1111/j.1526-4610.2007.00842.x
   Kurth T, 2006, JAMA-J AM MED ASSOC, V296, P283, DOI 10.1001/jama.296.3.283
   Lane R.D.P., 2006, Migraine
   LEVI R, 1992, HEADACHE, V32, P184, DOI 10.1111/j.1526-4610.1992.hed3204184.x
   LIPTON RB, 1994, NEUROLOGY, V44, P4
   Matharu MS, 2006, ANN NEUROL, V59, P535, DOI 10.1002/ana.20763
   May A, 1999, ANN NEUROL, V46, P791, DOI 10.1002/1531-8249(199911)46:5<791::AID-ANA18>3.0.CO;2-8
   May A, 2000, NEUROLOGY, V55, P1328, DOI 10.1212/WNL.55.9.1328
   Moreau T, 1998, CEPHALALGIA, V18, P687, DOI 10.1046/j.1468-2982.1998.1810687.x
   Olesen J, 2006, CEPHALALGIA, V26, P742, DOI 10.1111/j.1468-2982.2006.01172.x
   Peres MFP, 2001, NEUROLOGY, V57, P1326, DOI 10.1212/WNL.57.7.1326
   Peres MFP, 2002, CEPHALALGIA, V22, P720, DOI 10.1046/j.1468-2982.2002.00426.x
   Sakurai T, 2005, SLEEP MED REV, V9, P231, DOI 10.1016/j.smrv.2004.07.007
   Scher AI, 2005, NEUROLOGY, V64, P614, DOI 10.1212/01.WNL.0000151857.43225.49
   Scher AI, 2005, CURR OPIN NEUROL, V18, P305, DOI 10.1097/01.wco.0000169750.52406.a2
   Settle M, 2000, Neonatal Netw, V19, P9
   Silberstein SD, 2004, CEPHALALGIA, V24, P2, DOI 10.1111/j.1468-2982.2004.00892.x
   Tietjen GE, 2006, HEADACHE, V46, P422, DOI 10.1111/j.1526-4610.2006.00290.x
   Tietjen GE, 2007, HEADACHE, V47, P857, DOI 10.1111/j.1526-4610.2007.00814.x
NR 29
TC 6
Z9 7
U1 0
U2 2
PU SPRINGER HEIDELBERG
PI HEIDELBERG
PA TIERGARTENSTRASSE 17, D-69121 HEIDELBERG, GERMANY
SN 0300-9009
EI 2240-2993
J9 ACTA NEUROL BELG
JI Acta Neurol. Belg.
PD MAR
PY 2011
VL 111
IS 1
BP 50
EP 55
PG 6
WC Clinical Neurology; Neurosciences
WE Science Citation Index Expanded (SCI-EXPANDED)
SC Neurosciences & Neurology
GA 743HR
UT WOS:000289009500010
PM 21510234
DA 2025-03-30
ER

PT J
AU Ichhpujani, P
   Pandav, SS
   Ramasubramanian, A
   Kaushik, S
AF Ichhpujani, Parul
   Pandav, Surinder S.
   Ramasubramanian, Aparna
   Kaushik, Sushmita
TI Profile of angle closure in a tertiary care center in north India
SO INDIAN JOURNAL OF OPHTHALMOLOGY
LA English
DT Article
DE Angle closure; blindness; epidemiology; glaucoma; North India; primary
   angle closure; primary angle closure suspect; primary angle closure
   glaucoma
ID SOUTHERN INDIA; GLAUCOMA; POPULATION; PREVALENCE; DISEASE
AB Purpose: To study the demographic and clinical profile of the types of primary angle closure patients presenting at a tertiary care center in North India. Materials and Methods: Clinic records of patients diagnosed as primary angle closure were reviewed. International Society of Geographical and Epidemiological Ophthalmology (ISGEO) classification scheme was used to categorize patients. Demographic and clinical data including prior management was collected and analyzed. Main Outcome measures were age, sex, symptomatology, best corrected visual acuity (BCVA), intraocular pressure (IOP), gonioscopy, optic disc assessment and visual field defects. Logistic regression model and receiver operating curve (ROC) were calculated for predictors of type of glaucoma. Results: Eight hundred and fourteen patients (1603 eyes; males: 380, females: 434) were diagnosed to have various subtypes of angle closure. Mean (SD) age at presentation was significantly higher for males (57.57 11.62 years) as compared to females (53.64 10.67 years) ( P < 0001). Primary angle closure glaucoma (PACG) was most frequently diagnosed subtype (49.38) followed by Primary angle closure (PAC) (39.68) and Primary angle closure suspect (PACS) (10.93) respectively. The three subtypes differed significantly among their mean IOP (on ANOVA, F = 14.04; P < 0001 using Greenhouse-Geisser correction). Univariate analysis was done to find significant predictors for the outcome of PACG. Logistic regression model and ROC containing the significant predictors yielded a very high AUC of 0.93 with strong discriminatory ability for PACG. Conclusion: In our hospital-based study, the significant predictors for the outcome of PACG included male gender, diminution of vision, the presence of pain and worsening grades of BCVA. Nearly half of PACG presented with advanced disease. In spite of one-third of the patients being diagnosed as angle closure prior to referral, only 8.34 had iridotomy (laser or surgical) done.
C1 [Pandav, Surinder S.] Postgrad Inst Med Educ & Res, Adv Eye Ctr, Dept Ophthalmol, Chandigarh 160012, India.
C3 Post Graduate Institute of Medical Education & Research (PGIMER),
   Chandigarh
RP Pandav, SS (corresponding author), Postgrad Inst Med Educ & Res, Adv Eye Ctr, Dept Ophthalmol, Chandigarh 160012, India.
EM sspandav@yahoo.com
RI Kaushik, Sushmita/AAE-3806-2019; Ichhpujani, Parul/AAF-3562-2020
OI Ichhpujani, Parul/0000-0001-6256-4002
CR ANDERSON DR, 1992, AUTOMATED STATIC PER, V123
   CONGDON N, 1992, SURV OPHTHALMOL, V36, P411, DOI 10.1016/S0039-6257(05)80022-0
   Dandona L, 2000, OPHTHALMOLOGY, V107, P1710, DOI 10.1016/S0161-6420(00)00274-8
   Foster PJ, 2002, BRIT J OPHTHALMOL, V86, P238, DOI 10.1136/bjo.86.2.238
   Hodapp E., 1993, Clinical Decisions in Glaucoma
   Quigley HA, 2006, BRIT J OPHTHALMOL, V90, P262, DOI 10.1136/bjo.2005.081224
   Ramakrishnan R, 2003, OPHTHALMOLOGY, V110, P1484, DOI 10.1016/S0161-6420(03)00564-5
   Raychaudhuri A, 2005, BRIT J OPHTHALMOL, V89, P1559, DOI 10.1136/bjo.2005.074948
   Sihota Ramanjit, 1998, Indian Journal of Ophthalmology, V46, P25
   Thomas R, 2004, OPHTHALMOLOGY, V111, P846, DOI 10.1016/j.ophtha.2004.01.007
   Thomas R, 2003, BRIT J OPHTHALMOL, V87, P450, DOI 10.1136/bjo.87.4.450
   Vijaya L, 2006, ARCH OPHTHALMOL-CHIC, V124, P403, DOI 10.1001/archopht.124.3.403
   World Health Organization, 1992, INT STAT CLASS DIS R, P456
NR 13
TC 6
Z9 7
U1 0
U2 0
PU WOLTERS KLUWER MEDKNOW PUBLICATIONS
PI MUMBAI
PA WOLTERS KLUWER INDIA PVT LTD , A-202, 2ND FLR, QUBE, C T S  NO 1498A-2
   VILLAGE MAROL, ANDHERI EAST, MUMBAI, 400059, INDIA
SN 0301-4738
EI 1998-3689
J9 INDIAN J OPHTHALMOL
JI Indian J. Ophthalmol.
PD MAY-JUN
PY 2010
VL 58
IS 3
BP 199
EP 203
DI 10.4103/0301-4738.62643
PG 5
WC Ophthalmology
WE Science Citation Index Expanded (SCI-EXPANDED)
SC Ophthalmology
GA 589DT
UT WOS:000277126500004
PM 20413921
OA Green Published, gold
DA 2025-03-30
ER

PT J
AU Sellem, E
   Rouland, JF
   Baudouin, C
   Bron, A
   Denis, P
   Nordmann, JP
   Renard, JP
AF Sellem, Eric
   Rouland, Jean Francois
   Baudouin, Christophe
   Bron, Alain
   Denis, Philippe
   Nordmann, Jean-Philippe
   Renard, Jean Paul
TI Predictors of additional intraocular pressure reduction in patients
   changed to latanoprost/timolol fixed combination
SO BMC OPHTHALMOLOGY
LA English
DT Article
ID OPEN-ANGLE GLAUCOMA; QUALITY-OF-LIFE; OCULAR HYPERTENSION; EFFICACY;
   TIMOLOL; SAFETY; PROGRESSION; REPLACEMENT; MONOTHERAPY; THERAPY
AB Background: Given the growing number of ocular hypotensive medications available, it is important to be able to predict a positive response to therapy. The purpose of the present study was to identify predictors of an additional 10% intraocular pressure (IOP) reduction after 12 weeks of treatment with latanoprost/timolol fixed combination (FC) in patients requiring a change in their previous ocular hypotensive medication.
   Methods: This multicenter, open-label, prospective, phase IIIb study included subjects >= 18 years of age with open-angle glaucoma (OAG) or ocular hypertension (OHT). Eligible subjects had baseline IOP >= 21 mmHg and insufficient response to current beta-blocker monotherapy. The primary efficacy analysis (logistic regression) identified predictors of a positive response after 12 weeks of latanoprost/timolol FC.
   Results: The intent-to-treat (ITT) population included 383 subjects treated with >= 1 drop of FC and having >= 1 follow-up IOP assessment. Mean IOP was 22.19 +/- 2.16 mmHg at baseline and was reduced by 5.42 +/- 2.71 mmHg at study end. In all, 325 (84.9%) subjects had a positive response to latanoprost/timolol FC; the response rate was similar across groups: OAG (n = 208; 82.7%); OHT (n = 161; 87.6%); OAG+OHT (n = 14; 85.7%). Higher baseline IOP (odds ratio: 1.284; 95% confidence interval [CI]: 1.101, 1.497; p = 0.0014) and absence of adverse events (odds ratio: 0.318; 95% CI: 0.161, 0.629; p = 0.0010) were significant predictors of positive response. Age, gender, ethnic origin, diagnosis, family history of OAG/OHT, corneal thickness, and concomitant systemic beta-blocker were not significant predictors of a positive response in the ITT analysis. The FC was well tolerated. The most common adverse events were related to the eye and were consistent with known adverse events associated with latanoprost and timolol.
   Conclusions: These results support the use of latanoprost/ timolol FC in patients whose IOP is insufficiently controlled on beta-blocker monotherapy. Patients with higher baseline IOP levels and who do not experience adverse events while on therapy are most likely to achieve a positive response to latanoprost/ timolol FC.
C1 [Sellem, Eric] Ctr Ophtalmol Kleber, F-69006 Lyon, France.
   [Rouland, Jean Francois] Hop Huriez, Dept Ophthalmol, F-59037 Lille, France.
   [Baudouin, Christophe] Ctr Hosp Natl Quinze Vingts, Ophthalmol Dept 3, Paris 12, France.
   [Bron, Alain] Hop Gen, Dept Ophthalmol, F-21033 Dijon, France.
   [Denis, Philippe] Hop Edouard Herriot, Dept Ophthalmol, F-690437 Lyon 03, France.
   [Nordmann, Jean-Philippe] Ctr Hosp Natl Quinze Vingts, Dept Ophthalmol, Paris 12, France.
   [Renard, Jean Paul] Hop Instruct Armees Val de Grace, Dept Ophthalmol, Paris 05, France.
C3 Universite de Lille; CHU Lille; CHNO des Quinze-Vingts; Sorbonne
   Universite; CHU Lyon; Sorbonne Universite; CHNO des Quinze-Vingts;
   Val-de-Grace Hospital
RP Sellem, E (corresponding author), Ctr Ophtalmol Kleber, 50 Cours Franklin Roosevelt, F-69006 Lyon, France.
EM esellem@aol.com
RI Bron, Alain/AAP-8010-2020
OI Baudouin, Christophe/0000-0003-1743-6698
FU Pfizer France
FX The authors have no proprietary interests. The study was supported by
   Pfizer France.
CR Alward WL, 1998, AM J OPHTHALMOL, V126, P498
   Ang A, 2004, BRIT J OPHTHALMOL, V88, P630, DOI 10.1136/bjo.2003.020826
   Baudouin C, 2006, J FR OPHTALMOL, V29, P615, DOI 10.1016/S0181-5512(06)73821-9
   Blackwell B, 2002, AM J OPHTHALMOL, V134, P499
   Casson RJ, 2009, J GLAUCOMA, V18, P582, DOI 10.1097/IJG.0b013e318199722b
   Dawson-Saunders B., 1990, BASIC CLIN BIOSTATIS
   Diestelhorst M, 2006, OPHTHALMOLOGY, V113, P70, DOI 10.1016/j.ophtha.2005.06.027
   Diestelhorst M, 2004, BRIT J OPHTHALMOL, V88, P199, DOI 10.1136/bjo.2003.018234
   Dunker S, 2007, ADV THER, V24, P376, DOI 10.1007/BF02849907
   *EL MED COMP, 2007, XAL SUMM PROD CHAR
   European Glaucoma Society, 2008, Terminology and guidelines for glaucoma, V3rd
   FRANKE RH, 1978, AM SOCIOL REV, V43, P623, DOI 10.2307/2094540
   Friedman DS, 2004, AM J OPHTHALMOL, V138, pS19, DOI 10.1016/j.ajo.2004.04.058
   Hamacher T, 2004, BRIT J OPHTHALMOL, V88, P1295, DOI 10.1136/bjo.2004.043232
   HATANAKA M, 2009, J GLAUCOMA IN PRESS
   Haynes RB, 2002, JAMA-J AM MED ASSOC, V288, P2880, DOI 10.1001/jama.288.22.2880
   Hedman K, 2002, SURV OPHTHALMOL, V47, pS65, DOI 10.1016/S0039-6257(02)00301-6
   Hedman K, 2000, EUR J OPHTHALMOL, V10, P95, DOI 10.1177/112067210001000201
   Heijl A, 2002, ARCH OPHTHALMOL-CHIC, V120, P1268, DOI 10.1001/archopht.120.10.1268
   Higginbotham EJ, 2002, SURV OPHTHALMOL, V47, pS133, DOI 10.1016/S0039-6257(02)00295-3
   Higginbotham EJ, 2002, ARCH OPHTHALMOL-CHIC, V120, P915, DOI 10.1001/archopht.120.7.915
   Kass MA, 2002, ARCH OPHTHALMOL-CHIC, V120, P701
   Lee BL, 1998, ARCH OPHTHALMOL-CHIC, V116, P861, DOI 10.1001/archopht.116.7.861
   Leske MC, 2003, ARCH OPHTHALMOL-CHIC, V121, P48
   Lichter PR, 2001, OPHTHALMOLOGY, V108, P1943, DOI 10.1016/S0161-6420(01)00873-9
   McCarney R, 2007, BMC MED RES METHODOL, V7, DOI 10.1186/1471-2288-7-30
   NOVACK GD, 1988, OPHTHALMOLOGICA, V196, P23, DOI 10.1159/000309870
   Olander K, 2004, CLIN THER, V26, P1619, DOI 10.1016/j.clinthera.2004.10.009
   PATEL SC, 1995, OPHTHALMIC SURG LAS, V26, P233
   Pfeiffer N, 2002, GRAEF ARCH CLIN EXP, V240, P893, DOI 10.1007/s00417-002-0553-0
   Pillunat LE, 2003, BRIT J OPHTHALMOL, V87, P1492, DOI 10.1136/bjo.87.12.1492
   Rhee DJ, 2008, CLIN OPHTHALMOL, V2, P313
   Ringsdorf L, 2006, J GLAUCOMA, V15, P414, DOI 10.1097/01.ijg.0000212252.72207.c2
   Rossi GCM, 2009, EUR J OPHTHALMOL, V19, P572, DOI 10.1177/112067210901900409
   Roter DL, 1998, MED CARE, V36, P1138, DOI 10.1097/00005650-199808000-00004
   Rulo AH, 1996, OPHTHALMOLOGY, V103, P1276, DOI 10.1016/S0161-6420(96)30510-1
   Shin DH, 2004, OPHTHALMOLOGY, V111, P276, DOI 10.1016/j.ophtha.2003.05.019
   Sleath B, 2006, OPHTHALMOLOGY, V113, P431, DOI 10.1016/j.ophtha.2005.10.034
   Tsai JC, 2003, J GLAUCOMA, V12, P393, DOI 10.1097/00061198-200310000-00001
   Van Veldhuisen PC, 2000, AM J OPHTHALMOL, V130, P429
   Zimmerman TJ, 2009, J OCUL PHARMACOL TH, V25, P145, DOI 10.1089/jop.2008.0072
NR 41
TC 6
Z9 6
U1 0
U2 1
PU BMC
PI LONDON
PA CAMPUS, 4 CRINAN ST, LONDON N1 9XW, ENGLAND
EI 1471-2415
J9 BMC OPHTHALMOL
JI BMC Ophthalmol.
PD MAR 26
PY 2010
VL 10
AR 10
DI 10.1186/1471-2415-10-10
PG 11
WC Ophthalmology
WE Science Citation Index Expanded (SCI-EXPANDED)
SC Ophthalmology
GA 677SI
UT WOS:000284011700001
PM 20346127
OA gold, Green Published
DA 2025-03-30
ER

PT J
AU Berenson, K
   Kymes, S
   Walt, JG
   Siegartel, LR
AF Berenson, Karina
   Kymes, Steven
   Walt, John G.
   Siegartel, Lisa R.
TI The Relationship of Mean Deviation Scores and Resource Utilization Among
   Patients With Glaucoma A Retrospective United States and European
   Chart Review Analysis
SO JOURNAL OF GLAUCOMA
LA English
DT Article
DE glaucoma; mean deviation; resource utilization; surgery
ID OCULAR-HYPERTENSION-TREATMENT; VISUAL IMPAIRMENT; DIRECT COSTS;
   MANAGEMENT; BLINDNESS; SEVERITY; DISEASE; FIELD
AB Purpose: To determine the relationship between mean deviation (MD) scores and resource utilization among glaucoma patients in the United States and Europe.
   Methods: A retrospective analysis of patient in the United States (June 1990 to January 2003, N = 151) and Europe (June 1994 to July 2003, N = 194) was conducted. Office visits, pressure-lowering medications, Visual field examinations, and glaucoma surgeries were recorded with age, intraocular pressure (IOP), and MD. Patients with missing MD and IOP were excluded; final sample sizes were 130 in the United States and 161 in Europe. Fixed effects and logistic regression models assessed the associations between MD and visits, medication. examinations, and surgery.
   Results: Number of office visits and visual field examinations significantly increased but the number of glaucoma medications decreased as MD worsened and IOP increased. Odds of trabeculoplasty within 2 years decreased by 8.1% in the United States and 9.9% in Europe with every 1.0 dB improvement in MD. Odds of trabeculectomy within 2 years increased by 13.9% in the United States and by 18.6% in Europe with every 1 mm Hg increase in IOP. In the United States, odds of trabeculectomy within 5 years increased by 12.2% with each 1.0 dB worsening in MD.
   Conclusions: MD is associated with resource utilization in glaucoma patients. Evidence supporting use of MID to predict surgery is less conclusive, possibly due to the relative low frequency of surgeries. Therapies aimed at stabilizing visual field deterioration may reduce resource use and costs associated with glaucoma; however, more research is necessary to establish whether such treatments meet common standards of cost-effectiveness.
C1 [Berenson, Karina; Siegartel, Lisa R.] Analyt Int, New York, NY USA.
   [Kymes, Steven] Washington Univ, Dept Ophthalmol & Visual Sci, St Louis, MO 63130 USA.
   [Walt, John G.] Allergan Pharmaceut Inc, Global Hlth Outcomes Strategy & Res, Irvine, CA 92715 USA.
C3 Washington University (WUSTL); AbbVie; Allergan
RP Walt, JG (corresponding author), 2525 Dupont Dr,POB 19534, Irvine, CA 92623 USA.
EM Walt_John@Allergan.com
FU Allergan Inc, Irvine, CA
FX Supported by unrestricted funding from Allergan Inc, Irvine, CA.
CR Anderson Douglas R, 2003, Ophthalmol Clin North Am, V16, P205, DOI 10.1016/S0896-1549(03)00005-1
   Congdon N, 2004, ARCH OPHTHALMOL-CHIC, V122, P477
   Distelhorst JS, 2003, AM FAM PHYSICIAN, V67, P1937
   Gordon MO, 2002, ARCH OPHTHALMOL-CHIC, V120, P714
   Hattenhauer MG, 1998, OPHTHALMOLOGY, V105, P2099, DOI 10.1016/S0161-6420(98)91133-2
   Iskedjian M, 2003, J GLAUCOMA, V12, P456, DOI 10.1097/00061198-200312000-00002
   Javitt J, 2007, OPHTHALMOLOGY, V114, P833, DOI 10.1016/j.ophtha.2007.02.003
   Kim J, 2004, OPHTHALMOLOGY, V111, P2109, DOI 10.1016/j.ophtha.2004.06.029
   Kobelt G, 2002, J GLAUCOMA, V11, P531, DOI 10.1097/00061198-200212000-00015
   Kobelt G, 1998, GRAEF ARCH CLIN EXP, V236, P811, DOI 10.1007/s004170050165
   Kobelt-Nguyen G, 1998, J GLAUCOMA, V7, P95
   Kocur I, 2002, BRIT J OPHTHALMOL, V86, P716, DOI 10.1136/bjo.86.7.716
   Kymes SM, 2006, AM J OPHTHALMOL, V141, P997, DOI 10.1016/j.ajo.2006.01.019
   Lee PP, 2006, ARCH OPHTHALMOL-CHIC, V124, P12, DOI 10.1001/archopht.124.1.12
   Oostenbrink JB, 2001, J GLAUCOMA, V10, P184, DOI 10.1097/00061198-200106000-00007
   Parrish RK, 1997, ARCH OPHTHALMOL-CHIC, V115, P1447, DOI 10.1001/archopht.1997.01100160617016
   Quigley HA, 1996, BRIT J OPHTHALMOL, V80, P389, DOI 10.1136/bjo.80.5.389
   Rouland JF, 2005, EUR J OPHTHALMOL, V15, P562, DOI 10.1177/112067210501500507
   Taylor HR, 2006, BRIT J OPHTHALMOL, V90, P272, DOI 10.1136/bjo.2005.080986
   Traverso CE, 2005, BRIT J OPHTHALMOL, V89, P1245, DOI 10.1136/bjo.2005.067355
   2005, STAT COUNTRY GLAUCOM
NR 21
TC 6
Z9 6
U1 0
U2 0
PU LIPPINCOTT WILLIAMS & WILKINS
PI PHILADELPHIA
PA TWO COMMERCE SQ, 2001 MARKET ST, PHILADELPHIA, PA 19103 USA
SN 1057-0829
EI 1536-481X
J9 J GLAUCOMA
JI J. Glaucoma
PD JUN-JUL
PY 2009
VL 18
IS 5
BP 390
EP 394
DI 10.1097/IJG.0b013e3181879ea0
PG 5
WC Ophthalmology
WE Science Citation Index Expanded (SCI-EXPANDED)
SC Ophthalmology
GA 458XK
UT WOS:000267062400008
PM 19525730
DA 2025-03-30
ER

PT J
AU Sen, EM
   Yilmaz, MB
   Dansuk, Z
   Aksakal, FN
   Altinok, A
   Tuna, T
   Koklu, G
AF Sen, Emine Malkoc
   Yilmaz, Melike Balikoglu
   Dansuk, Zeynep
   Aksakal, F. Nur
   Altinok, Ayse
   Tuna, Tulay
   Koklu, Gultekin
TI Effect of Chronic Topical Glaucoma Medications on Aerobic Conjunctival
   Bacterial Flora
SO CORNEA
LA English
DT Article
DE aerobic conjunctival flora; diabetes mellitus; glaucoma; topical
   antiglaucomatous medications; duplicate conjunctival swab specimens
ID CATARACT-EXTRACTION; POSTOPERATIVE ENDOPHTHALMITIS; RISK-FACTORS;
   SURGERY; OUTCOMES; TIMOLOL; EYE
AB Purpose: To investigate whether the chronic topical medications affect aerobic conjunctival bacterial flora of patients with glaucoma and to compare their findings with the findings of the controls.
   Methods: Eighty-one patients and 67 healthy control subjects participated in this case-control Study. Duplicate conjunctival swab specimens were collected from each patient at the microbiology laboratory and were investigated for the presence of aerobic bacteria. All bacterial species from isolated colonies were identified.
   Results: Thirty seven (45.7%) of the 8 1 patients and 25 (37.3%) of 67 controls had positive conjunctival cultures. Coagulase-negative Staphylococcus was the most commonly isolated bacterial species ill both groups. There were no statistically significant differences between the prevalence of other conjunctival cultures testing positive for any of the isolated organisms. The patients were also evaluated with respect to the presence of a systemic illness. Age, sex, presence of diabetes and asthma, duration of antiglaucomatous medication, and number of medications used did not have an effect on culture positivity in both groups when evaluated by logistic regression model.
   Conclusions: The conjunctival culture positivity was higher in patients with glaucoma than in the healthy controls and ill patients with diabetes than in patients without diabetes, although both were statistically insignificant. Aerobic conjunctival flora of the patients using topical glaucoma medications and the controls did not differ. Further studies are needed to comment oil the clinical importance of these findings.
C1 [Sen, Emine Malkoc; Yilmaz, Melike Balikoglu; Altinok, Ayse; Tuna, Tulay; Koklu, Gultekin] Ulucanlar Eye Educ & Res Hosp, Ankara, Turkey.
   [Dansuk, Zeynep] Diskapi Yildirim Beyazit Educ & Res Hosp, Dept Microbiol, Ankara, Turkey.
   [Aksakal, F. Nur] Gazi Univ, Fac Med, Dept Publ Hlth, Ankara, Turkey.
C3 Ankara Ulucanlar Eye Training & Research Hospital; Diskapi Yildirim
   Beyazit Training & Research Hospital; Gazi University
RP Sen, EM (corresponding author), Yeni Ziraat Mahallesi, 13 Sokak,12-12 Yesilyurt Apartment, TR-06200 Ankara, Turkey.
EM eminesentr@yahoo.com
RI yilmaz, melike/AAA-9852-2021; Sen, Emine/AES-7291-2022
OI Balikoglu-Yilmaz, Melike/0000-0002-3823-211X
CR Aaberg TM, 1998, OPHTHALMOLOGY, V105, P1004, DOI 10.1016/S0161-6420(98)96000-6
   ALLANSMI.MR, 1969, ARCH OPHTHALMOL-CHIC, V82, P37
   ARIYASU RG, 1993, OPHTHALMIC SURG LAS, V24, P367
   CAMPAGNA P, 1997, ACTA OPHTHALMOL SC S, V224, P53
   CARENINI F, 2002, ACTA OPHTHALMOL SC S, V236, P57
   CASON L, 1954, AMA ARCH OPHTHALMOL, V51, P196, DOI 10.1001/archopht.1954.00920040198005
   CHANG H L, 1957, Chin Med J, V75, P233
   Costagliola C, 2001, GRAEF ARCH CLIN EXP, V239, P809, DOI 10.1007/s004170100328
   de Kaspar HM, 2004, J GLAUCOMA, V13, P507, DOI 10.1097/01.ijg.0000137872.19942.cf
   de Kaspar HM, 2003, GRAEF ARCH CLIN EXP, V241, P730, DOI 10.1007/s00417-003-0742-5
   DUA HS, 1994, CURR EYE RES, V13, P87, DOI 10.3109/02713689409042401
   FAHMY JA, 1974, ACTA OPHTHALMOL, V52, P786
   FAHMY JA, 1975, ACTA OPHTHALMOL, V53, P458
   FAHMY JA, 1975, ACTA OPHTHALMOL, V53, P476
   FAHMY JA, 1975, ACTA OPHTHALMOL, V53, P765
   Kato T, 1998, JPN J OPHTHALMOL, V42, P461
   KUPPENS EVMJ, 1995, BRIT J OPHTHALMOL, V79, P339, DOI 10.1136/bjo.79.4.339
   LAWSON A, 1898, BRIT MED J, V2, P486
   Locatcher-Khorazo D., 1972, MICROBIOLOGY EYE, P13
   Luo Y, 2000, Zhongguo Yi Xue Ke Xue Yuan Xue Bao, V22, P356
   Martins EN, 2004, CORNEA, V23, P136, DOI 10.1097/00003226-200403000-00006
   MCNATT J, 1978, ARCH OPHTHALMOL-CHIC, V96, P1448
   Montan PG, 1998, OPHTHALMOLOGY, V105, P2171, DOI 10.1016/S0161-6420(98)91211-8
   Noble W.C., 1981, MICROBIOLOGY HUMAN S
   Norregaard JC, 1997, BRIT J OPHTHALMOL, V81, P102, DOI 10.1136/bjo.81.2.102
   OLSON RJ, 1990, CORNEA, V9, P363
   PERKINS RE, 1975, J CLIN MICROBIOL, V1, P147, DOI 10.1128/JCM.1.2.147-149.1975
   Schmitz S, 1999, OPHTHALMOLOGY, V106, P1869, DOI 10.1016/S0161-6420(99)90395-0
   SEAL DV, 1986, T OPHTHAL SOC UK, V105, P32
   SEAL DV, 1985, BRIT J OPHTHALMOL, V69, P604, DOI 10.1136/bjo.69.8.604
   SINGER TR, 1988, BRIT J OPHTHALMOL, V72, P448, DOI 10.1136/bjo.72.6.448
   SMITH CH, 1954, BRIT J OPHTHALMOL, V38, P719, DOI 10.1136/bjo.38.12.719
   SPEAKER MG, 1991, OPHTHALMOLOGY, V98, P639
   SULLIVAN DA, 1988, IMMUNOLOGY, V63, P403
   Ta CN, 2003, OPHTHALMOLOGY, V110, P1946, DOI 10.1016/S0161-6420(03)00735-8
NR 35
TC 6
Z9 6
U1 0
U2 4
PU LIPPINCOTT WILLIAMS & WILKINS
PI PHILADELPHIA
PA 530 WALNUT ST, PHILADELPHIA, PA 19106-3621 USA
SN 0277-3740
J9 CORNEA
JI Cornea
PD APR
PY 2009
VL 28
IS 3
BP 266
EP 270
DI 10.1097/ICO.0b013e3181861c11
PG 5
WC Ophthalmology
WE Science Citation Index Expanded (SCI-EXPANDED)
SC Ophthalmology
GA 425DK
UT WOS:000264617000004
PM 19387226
DA 2025-03-30
ER

PT J
AU Ng, D
   Zangwill, LM
   Racette, L
   Bowd, C
   Pascual, JP
   Bourne, RRA
   Boden, C
   Weinreb, RN
   Sample, PA
AF Ng, Diana
   Zangwill, Linda M.
   Racette, Lyne
   Bowd, Christopher
   Pascual, John P.
   Bourne, Rupert R. A.
   Boden, Catherine
   Weinreb, Robert N.
   Sample, Pamela A.
TI Agreement and repeatability for standard automated perimetry and
   confocal scanning laser ophthalmoscopy in the Diagnostic Innovations in
   Glaucoma Study
SO AMERICAN JOURNAL OF OPHTHALMOLOGY
LA English
DT Article
ID HEIDELBERG RETINA TOMOGRAPH; TEST-RETEST VARIABILITY; OPEN-ANGLE
   GLAUCOMA; VISUAL-FIELD LOSS; OCULAR HYPERTENSION TREATMENT; MACHINE
   LEARNING CLASSIFIERS; OPTICAL COHERENCE TOMOGRAPH; FIBER LAYER
   THICKNESS; TOPOGRAPHIC MEASUREMENTS; CONVENTIONAL PERIMETRY
AB center dot PURPOSE: To assess agreement between structural and functional testing in classifying eyes as normal or abnormal and their repeatability on two consecutive visits by means of standard automated perimetry (SAP) and confocal scanning laser ophthalmoscopy.
   center dot DESIGN: Analysis of selected data obtained from a prospective longitudinal observational cohort study, the Diagnostic Innovations in Glaucoma Study.
   center dot METHODS: One hundred fifty,one participants with a SAP and a Heidelberg Retina Tomograph (HRT) test within a three,month window at two visits within 15 months were included. Eyes were classified by SAP and HRT at each visit. Agreement and repeatability were assessed by kappa statistics.
   center dot RESULTS: At visit 1, 33 (22%) of 151 eyes had only SAP defects, 11 (7%) eyes had only HRT defects, and 35 (23%) eyes had both SAP and HRT defects. Seventy-two eyes (48%) were classified as normal by both tests. Similar results were obtained for visit 2. The agreement between SAP and HRT in classifying eyes was 70% (kappa = 0.393) at visit one and 68% (kappa = 0.363) at visit 2. Repeatability of classification by SAP alone, HRT alone, and both SAP and HRT between visits 1 and 2 was 84% (kappa = 0.693), 89% (kappa = 0.752), and 90% (kappa = 0.723), respectively.
   center dot CONCLUSIONS: Agreement between SAP and HRT was only fair at both visits. Repeatability across visits was substantial for SAP alone, HRT alone, and for the combination of SAP and HRT. These results suggest that detection of particular features of glaucomatous damage depends on the technique used. Structural and functional tests appear complementary, and both should be used for early detection of glaucoma.
C1 Univ Calif San Diego, Hamilton Glaucoma Ctr, Dept Ophthalmol, La Jolla, CA 92093 USA.
C3 University of California System; University of California San Diego
RP Sample, PA (corresponding author), Univ Calif San Diego, Hamilton Glaucoma Ctr, Dept Ophthalmol, 9500 Gilman Dr, La Jolla, CA 92093 USA.
EM psample@glaucoma.ucsd.edu
RI Racette, Lyne/AAX-3088-2020
OI Boden, Catherine/0000-0002-2187-1433; Racette, Lyne/0000-0003-4550-124X;
   Bowd, Christopher/0000-0001-9330-9987
FU NEI NIH HHS [R01 EY011008-11, R01 EY011008, EY08208, EY11008] Funding
   Source: Medline
CR Artes PH, 2005, PROG RETIN EYE RES, V24, P333, DOI 10.1016/j.preteyeres.2004.10.002
   Bartz-Schmidt KU, 1999, SURV OPHTHALMOL, V44, pS41, DOI 10.1016/S0039-6257(99)00076-4
   Bathija R, 1998, J GLAUCOMA, V7, P121
   Bowd C, 2002, INVEST OPHTH VIS SCI, V43, P3444
   Bowd C, 2004, INVEST OPHTH VIS SCI, V45, P2255, DOI 10.1167/iovs.03-1087
   Bowd C, 2001, INVEST OPHTH VIS SCI, V42, P1993
   CHAUHAN BC, 1994, AM J OPHTHALMOL, V118, P9, DOI 10.1016/S0002-9394(14)72836-3
   Chauhan BC, 2001, ARCH OPHTHALMOL-CHIC, V119, P1492
   Chauhan BC, 1999, INVEST OPHTH VIS SCI, V40, P648
   Cullinane AB, 2002, BRIT J OPHTHALMOL, V86, P555, DOI 10.1136/bjo.86.5.555
   FLAMMER J, 1984, ARCH OPHTHALMOL-CHIC, V102, P704, DOI 10.1001/archopht.1984.01040030560017
   Goldbaum MH, 2002, INVEST OPHTH VIS SCI, V43, P162
   Harwerth RS, 1999, INVEST OPHTH VIS SCI, V40, P2242
   HEIJL A, 1987, ARCH OPHTHALMOL-CHIC, V105, P1544
   HEIJL A, 1989, AM J OPHTHALMOL, V108, P130, DOI 10.1016/0002-9394(89)90006-8
   Johnson CA, 2002, AM J OPHTHALMOL, V134, P177, DOI 10.1016/S0002-9394(02)01577-5
   Jonas JB, 1997, AM J OPHTHALMOL, V124, P488, DOI 10.1016/S0002-9394(14)70864-5
   Kass MA, 2002, ARCH OPHTHALMOL-CHIC, V120, P701
   Keltner JL, 2000, ARCH OPHTHALMOL-CHIC, V118, P1187
   Kerrigan-Baumrind LA, 2000, INVEST OPHTH VIS SCI, V41, P741
   Kesen MR, 2002, AM J OPHTHALMOL, V133, P613, DOI 10.1016/S0002-9394(02)01395-8
   Lan YW, 2003, BRIT J OPHTHALMOL, V87, P1135, DOI 10.1136/bjo.87.9.1135
   LANDIS JR, 1977, BIOMETRICS, V33, P159, DOI 10.2307/2529310
   Leske MC, 1999, OPHTHALMOLOGY, V106, P2144, DOI 10.1016/S0161-6420(99)90497-9
   LESTER M, 1997, J GLAUCOMA, V6, P78
   Medeiros FA, 2004, ARCH OPHTHALMOL-CHIC, V122, P827, DOI 10.1001/archopht.122.6.827
   Miglior S, 2002, OPHTHALMOLOGY, V109, P1612
   Sample PA, 2000, INVEST OPHTH VIS SCI, V41, P1783
   Sihota R, 2002, J GLAUCOMA, V11, P321, DOI 10.1097/00061198-200208000-00008
   Soliman MAE, 2002, OPHTHALMOLOGY, V109, P444, DOI 10.1016/S0161-6420(01)00988-5
   Spry PGD, 2005, J GLAUCOMA, V14, P11, DOI 10.1097/01.ijg.0000145813.46848.b8
   Swanson WH, 2004, INVEST OPHTH VIS SCI, V45, P466, DOI 10.1167/iovs.03-0374
   Ugurlu S, 2000, AM J OPHTHALMOL, V129, P592, DOI 10.1016/S0002-9394(99)00445-6
   Weinreb RN, 2004, LANCET, V363, P1711, DOI 10.1016/S0140-6736(04)16257-0
   WEINREB RN, 1995, AM J OPHTHALMOL, V120, P732, DOI 10.1016/S0002-9394(14)72726-6
   WEINREB RN, 2000, GLAUCOMA 21 CENTURY
   Wollstein G, 2000, OPHTHALMOLOGY, V107, P2272, DOI 10.1016/S0161-6420(00)00363-8
   Wollstein G, 1998, OPHTHALMOLOGY, V105, P1557, DOI 10.1016/S0161-6420(98)98047-2
   Zangwill LM, 2001, ARCH OPHTHALMOL-CHIC, V119, P985, DOI 10.1001/archopht.119.7.985
   Zangwill LM, 2004, INVEST OPHTH VIS SCI, V45, P3144, DOI 10.1167/iovs.04-0202
NR 40
TC 6
Z9 6
U1 2
U2 4
PU ELSEVIER SCIENCE INC
PI NEW YORK
PA 360 PARK AVE SOUTH, NEW YORK, NY 10010-1710 USA
SN 0002-9394
J9 AM J OPHTHALMOL
JI Am. J. Ophthalmol.
PD SEP
PY 2006
VL 142
IS 3
BP 381
EP 386
DI 10.1016/j.ajo.2006.04.027
PG 6
WC Ophthalmology
WE Science Citation Index Expanded (SCI-EXPANDED)
SC Ophthalmology
GA 082MJ
UT WOS:000240390600002
PM 16935580
DA 2025-03-30
ER

PT J
AU Laemmer, R
   Horn, FK
   Viestenz, A
   Juenemann, AG
   Mardin, CY
AF Laemmer, R
   Horn, FK
   Viestenz, A
   Juenemann, AG
   Mardin, CY
TI Influence of optic disc size on parameters of retinal nerve fiber
   analysis with laser scanning polarimetry
SO GRAEFES ARCHIVE FOR CLINICAL AND EXPERIMENTAL OPHTHALMOLOGY
LA English
DT Article
DE retinal nerve fiber analysis; optic disc size; ocular hypertension;
   laser scanning polarimetry
ID CENTRAL CORNEAL THICKNESS; LAYER THICKNESS; OCULAR HYPERTENSION;
   GLAUCOMATOUS EYES; VISUAL-FIELD; GDX; ANALYZER; SENSITIVITY; DIAGNOSIS;
   REPRODUCIBILITY
AB The aim of the study was to evaluate the influence of optic disc size on the variables of laser scanning polarimetry (GDx).
   One hundred and nineteen healthy controls and 161 patients with ocular hypertension (OHT) received detailed ophthalmologic investigation with respect to glaucoma including retinal nerve fiber analysis with GDx (Version 3.0.05x1; Laser Diagnostic Technologies Europe). Optic disc size was measured with planimetry using 15 degrees optic disc photographs. With respect to frequency of optic disc size in the normal population patients were divided in quartiles of equal sample size.
   The ratio between retinal nerve fiber layer thickness in the superior and inferior areas in relation to the nasal and temporal regions decreases significantly with increasing optic disc size and the difference between the highest and lowest retinal nerve fiber layer thickness decreases significantly with increasing optic disc size. The results of multivariate neural network analysis increased with larger optic disc size in controls as well as in patients with OHT. Linear regression analysis showed an increase of 9 units (the Number) per 1 mm(2) of optic disc size. A Number above 30, which indicates suspected glaucoma, was detected in more than a third of the normal population investigated if the optic disc area was larger than 3.5 mm(2). Overall, patients with OHT had a higher Number than controls (20.5 +/- 11.5 vs. 18.1 +/- 10.4; p > 0.05), but the difference between the two groups did not reach a significant level.
   Retinal nerve fiber analysis in patients with an optic disc size larger than 3.5 mm(2) should be interpreted carefully; the Number in particular requires corrections for optic disc size.
C1 Univ Erlangen Nurnberg, Dept Ophthalmol, D-91054 Erlangen, Germany.
C3 University of Erlangen Nuremberg
RP Laemmer, R (corresponding author), Univ Erlangen Nurnberg, Dept Ophthalmol, Schwabachanlage 6, D-91054 Erlangen, Germany.
EM Robert.Laemmer@augen.imed.uni-erlangen.de
RI Laemmer, Robert/C-1810-2017
OI Laemmer, Robert/0000-0002-6294-0730
CR Anton A, 1997, ARCH OPHTHALMOL-CHIC, V115, P331, DOI 10.1001/archopht.1997.01100150333004
   Argus WA, 1995, OPHTHALMOLOGY, V102, P1810, DOI 10.1016/S0161-6420(95)30790-7
   Bozkurt B, 2002, CLIN EXP OPHTHALMOL, V30, P411, DOI 10.1046/j.1442-9071.2002.00570.x
   Brandt JD, 2001, OPHTHALMOLOGY, V108, P1779, DOI 10.1016/S0161-6420(01)00760-6
   Choplin NT, 1998, OPHTHALMOLOGY, V105, P2068, DOI 10.1016/S0161-6420(98)91127-7
   Colen TP, 2000, J GLAUCOMA, V9, P363
   Funaki S, 1998, BRIT J OPHTHALMOL, V82, P1242, DOI 10.1136/bjo.82.11.1242
   Funk J, 2003, OPHTHALMOLOGE, V100, P21, DOI 10.1007/s00347-002-0753-3
   Gluck R, 1997, OPHTHALMOLOGE, V94, P815, DOI 10.1007/s003470050209
   Greaney MJ, 2002, INVEST OPHTH VIS SCI, V43, P140
   Horn FK, 1999, J GLAUCOMA, V8, P353
   JONAS JB, 1988, INVEST OPHTH VIS SCI, V29, P1151
   Kamal DS, 2000, EYE, V14, P367, DOI 10.1038/eye.2000.90
   Kook MS, 2001, GRAEF ARCH CLIN EXP, V239, P118
   Kremmer S, 2000, GRAEF ARCH CLIN EXP, V238, P922, DOI 10.1007/s004170000196
   Langenbucher A, 2003, OPHTHAL PHYSL OPT, V23, P449, DOI 10.1046/j.1475-1313.2003.00140.x
   Lauande-Pimentel R, 2001, BRIT J OPHTHALMOL, V85, P586, DOI 10.1136/bjo.85.5.586
   Lee VWH, 1999, OPHTHALMOLOGY, V106, P1006, DOI 10.1016/S0161-6420(99)00524-2
   LITTMANN H, 1988, KLIN MONATSBL AUGENH, V192, P66, DOI 10.1055/s-2008-1050076
   Mardin CY, 1998, GRAEF ARCH CLIN EXP, V236, P641, DOI 10.1007/s004170050135
   Mohammadi K, 2004, AM J OPHTHALMOL, V138, P592, DOI 10.1016/j.ajo.2004.05.072
   Nguyen N, 2002, GRAEF ARCH CLIN EXP, V240, P608, DOI 10.1007/s00417-002-0467-x
   PILLUNAT L, 2003, EFFECT CORNEAL THICK
   Poinoosawmy D, 2001, GRAEF ARCH CLIN EXP, V239, P122, DOI 10.1007/s004170100256
   Reus NJ, 2004, OPHTHALMOLOGY, V111, P2199, DOI 10.1016/j.ophtha.2004.06.018
   Schlottmann PG, 2004, INVEST OPHTH VIS SCI, V45, P1823, DOI 10.1167/iovs.03-0692
   Sinai MJ, 2000, J GLAUCOMA, V9, P154
   TjonFoSang MJ, 1996, AM J OPHTHALMOL, V122, P220, DOI 10.1016/S0002-9394(14)72013-6
   Viestenz A, 2003, GRAEF ARCH CLIN EXP, V241, P652, DOI 10.1007/s00417-003-0736-3
   WEINREB RN, 1995, AM J OPHTHALMOL, V119, P627, DOI 10.1016/S0002-9394(14)70221-1
NR 30
TC 6
Z9 6
U1 0
U2 0
PU SPRINGER
PI NEW YORK
PA 233 SPRING STREET, NEW YORK, NY 10013 USA
SN 0721-832X
J9 GRAEF ARCH CLIN EXP
JI Graefes Arch. Clin. Exp. Ophthalmol.
PD MAY
PY 2006
VL 244
IS 5
BP 603
EP 608
DI 10.1007/s00417-005-0125-1
PG 6
WC Ophthalmology
WE Science Citation Index Expanded (SCI-EXPANDED)
SC Ophthalmology
GA 044HH
UT WOS:000237662500011
PM 16175374
DA 2025-03-30
ER

PT J
AU Turpin, A
   McKendrick, AM
AF Turpin, A
   McKendrick, AM
TI Observer-based rather than population-based confidence limits for
   determining probability of change in visual fields
SO VISION RESEARCH
LA English
DT Article
DE visual fields; perimetry; visual field progression; adaptive
   psychophysical procedures; glaucoma change probability
ID DOUBLING TECHNOLOGY PERIMETRY; FUNCTION EVALUATION SAFE;
   LINEAR-REGRESSION; GLAUCOMA; FREQUENCY; THRESHOLD; PERFORMANCE;
   PROGRESSION; STRATEGIES; RESPONSES
AB Determining confidence intervals on psychophysical thresholds is straight forward if the psychometric function is known. In clinical settings, however, there is only partial information about the psychometric function, hence confidence limits are usually derived from test-retest data collected from many subjects. In this paper, we introduce a computational technique for deriving confidence limits for an individual's endpoint threshold using data typically obtained in a clinical setting, rather than a database of test-retest performance. The technique uses probabilistic analysis of all possible response sequences in a test procedure. We then extend this procedure to allow for levels of typical uncertainty in data measurement. (c) 2005 Elsevier Ltd. All rights reserved.
C1 Univ Melbourne, Dept Comp Sci & Software Engn, Parkville, Vic 3052, Australia.
   Univ Western Australia, Sch Psychol, Crawley, WA 6009, Australia.
C3 University of Melbourne; University of Western Australia
RP Univ Melbourne, Dept Optometry & Vis Sci, Cnr Cardigan & Keppel Sts, Carlton, Vic 3053, Australia.
EM allisonm@unimelb.edu.au
RI McKendrick, Allison/A-2114-2008
OI McKendrick, Allison/0000-0003-1972-1222
CR Anderson AJ, 2005, INVEST OPHTH VIS SCI, V46, P1540, DOI 10.1167/iovs.04-0968
   Anderson D.R., 1999, Automated static perimetry, V2nd
   Artes PH, 2005, PROG RETIN EYE RES, V24, P333, DOI 10.1016/j.preteyeres.2004.10.002
   Artes PH, 2002, INVEST OPHTH VIS SCI, V43, P129
   Bengtsson B, 2000, INVEST OPHTH VIS SCI, V41, P2201
   Bengtsson B, 1998, ACTA OPHTHALMOL SCAN, V76, P268, DOI 10.1034/j.1600-0420.1998.760303.x
   Bengtsson B, 1997, ACTA OPHTHALMOL SCAN, V75, P368
   CHAUHAN BC, 1993, INVEST OPHTH VIS SCI, V34, P3534
   DEMIREL S, 1995, THESIS U MELBOURNE
   Fitzke FW, 1996, BRIT J OPHTHALMOL, V80, P40, DOI 10.1136/bjo.80.1.40
   Gardiner SK, 2002, INVEST OPHTH VIS SCI, V43, P1400
   GREEN DM, 1990, J ACOUST SOC AM, V87, P2662, DOI 10.1121/1.399058
   Heijl A, 2003, ACTA OPHTHALMOL SCAN, V81, P286, DOI 10.1034/j.1600-0420.2003.00070.x
   HEJL A, 1991, PERIMETRY UPDATE, P303
   Henson DB, 2000, INVEST OPHTH VIS SCI, V41, P417
   HOLMIN C, 1982, ACTA OPHTHALMOL, V60, P267
   Johnson CA, 2002, AM J OPHTHALMOL, V134, P177, DOI 10.1016/S0002-9394(02)01577-5
   Johnson CA, 2003, AM J OPHTHALMOL, V135, P148, DOI 10.1016/S0002-9394(02)01930-X
   Katz J, 2000, INVEST OPHTH VIS SCI, V41, P1012
   KingSmith PE, 1997, VISION RES, V37, P1595, DOI 10.1016/S0042-6989(96)00310-0
   Klein SA, 2001, PERCEPT PSYCHOPHYS, V63, P1421, DOI 10.3758/BF03194552
   Kontsevich LL, 1999, VISION RES, V39, P2729, DOI 10.1016/S0042-6989(98)00285-5
   Manning ChristopherD., 2003, FDN STAT NATURAL LAN
   NACHMIAS J, 1982, AM J OPTOM PHYS OPT, V59, P845
   Olsson J, 1997, ACTA OPHTHALMOL SCAN, V75, P181
   ROSE RM, 1970, PERCEPT PSYCHOPHYS, V8, P199, DOI 10.3758/BF03210205
   SWANSON WH, 1992, PERCEPT PSYCHOPHYS, V51, P409, DOI 10.3758/BF03211637
   TREUTWEIN B, 1995, VISION RES, V35, P2503, DOI 10.1016/0042-6989(95)00016-S
   Turpin A, 2003, INVEST OPHTH VIS SCI, V44, P4787, DOI 10.1167/iovs.03-0023
   Turpin A, 2002, INVEST OPHTH VIS SCI, V43, P709
   Turpin A, 2002, INVEST OPHTH VIS SCI, V43, P322
   Vesti E, 2003, INVEST OPHTH VIS SCI, V44, P3873, DOI 10.1167/iovs.02-1171
   Wild JM, 1997, OPHTHALMOLOGY, V104, P808, DOI 10.1016/S0161-6420(97)30229-2
NR 33
TC 6
Z9 6
U1 1
U2 1
PU PERGAMON-ELSEVIER SCIENCE LTD
PI OXFORD
PA THE BOULEVARD, LANGFORD LANE, KIDLINGTON, OXFORD OX5 1GB, ENGLAND
SN 0042-6989
EI 1878-5646
J9 VISION RES
JI Vision Res.
PD NOV
PY 2005
VL 45
IS 25-26
BP 3277
EP 3289
DI 10.1016/j.visres.2005.08.012
PG 13
WC Neurosciences; Ophthalmology; Psychology
WE Science Citation Index Expanded (SCI-EXPANDED)
SC Neurosciences & Neurology; Ophthalmology; Psychology
GA 985BB
UT WOS:000233350000018
PM 16182331
DA 2025-03-30
ER

PT J
AU Bergua, A
   Horn, FK
   Martus, P
   Jünemann, AM
   Korth, M
AF Bergua, A
   Horn, FK
   Martus, P
   Jünemann, AM
   Korth, M
TI Stereoscopic visual evoked potentials in normal subjects and patients
   with open-angle glaucomas
SO GRAEFES ARCHIVE FOR CLINICAL AND EXPERIMENTAL OPHTHALMOLOGY
LA English
DT Article; Proceedings Paper
CT Annual Meeting of the
   Association-for-Research-in-Vision-and-Ophthalmology
CY APR 30-MAY 05, 2000
CL FT LAUDERDALE, FL
SP Assoc Res Vis & Ophthalmol
ID BINOCULAR DEPTH-PERCEPTION; LATERAL GENICULATE-NUCLEUS; RANDOM-DOT
   STEREOGRAMS; ELECTROPHYSIOLOGICAL EVIDENCE; RHESUS-MONKEY; OPTIC-NERVE;
   NEURONS; CORTEX; STIMULI; CONTRAST
AB Purpose. To evaluate stereoscopic visual evoked potentials (S-VEP) in normal controls and in patients with glaucomatous optic nerve damage. Methods. Computer-generated dynamic random-dot stereograms were used to elicit cortical visual evoked potentials using wireless electric liquid crystal shutter glasses. Normal subjects (n=22) and patients with glaucoma (n=22) were investigated using five different disparities from 9 to 40 arc min. Statistical dependency of measurements with different stimulus at identical patients was adjusted for. Results. Peak times of onset and offset response of S-VEP can be significantly delayed in glaucomas. A general linear regression model confirmed that differences between patients and normals depend on disparity. S-VEP onset shows no significant difference between controls and glaucomas at 9 arc min disparity. At high disparities, however, peak time of the onset response was significantly (p<0.01) delayed in glaucomas when compared with normals (normals: 125.8+/-13 ms, glaucomas: 148.2+/-25.6 ms at 40 arc min). Conclusions. Visual evoked potential elicited by the onset of a random-dot stereogram can be used for objective measurement of stereoacuity in a clinical setting. Differences between controls and glaucomas in high and low disparities could indicate a stereo-specific deficit in glaucoma.
C1 Univ Erlangen Nurnberg, Dept Ophthalmol, D-91054 Erlangen, Germany.
   Free Univ Berlin, Benjamin Franklin Med Sch, Inst Med Informat Biometry & Epidemiol, D-1000 Berlin, Germany.
C3 University of Erlangen Nuremberg; Berlin Institute of Health; Free
   University of Berlin; Humboldt University of Berlin; Charite
   Universitatsmedizin Berlin
RP Univ Erlangen Nurnberg, Dept Ophthalmol, Schwabachanlage 6, D-91054 Erlangen, Germany.
EM antonio.bergua@augen.imed.uni-erlangen.de
RI Jünemann, Anselm/GPK-8482-2022
CR BASSI CJ, 1991, OPHTHALMOLOGY, V98, P1406
   BERGUA A, 1999, OPHTHALMIC RES S1, V31, pS18
   DERRINGTON AM, 1984, J PHYSIOL-LONDON, V357, P219, DOI 10.1113/jphysiol.1984.sp015498
   DEYOE EA, 1988, TRENDS NEUROSCI, V11, P219, DOI 10.1016/0166-2236(88)90130-0
   DUNLOP DB, 1983, AUST J OPHTHALMOL, V11, P295, DOI 10.1111/j.1442-9071.1983.tb01096.x
   Essock EA, 1996, J GLAUCOMA, V5, P395
   FISCHER B, 1979, EXP BRAIN RES, V35, P1
   FRIEDMAN JR, 1985, ARCH OPHTHALMOL-CHIC, V103, P37
   FUKAI S, 1985, BRIT J OPHTHALMOL, V69, P612, DOI 10.1136/bjo.69.8.612
   Gockeln R, 1999, INVEST OPHTH VIS SCI, V40, pS844
   HERPERS MJ, 1981, ELECTROEN CLIN NEURO, V52, P50, DOI 10.1016/0013-4694(81)90188-7
   Hood DC, 2000, INVEST OPHTH VIS SCI, V41, P1580
   Horn FK, 2000, J GLAUCOMA, V9, P428
   HUBEL DH, 1973, J PHYSIOL-LONDON, V232, pP29
   HUBEL DH, 1970, NATURE, V225, P41, DOI 10.1038/225041a0
   JONES R, 1977, J PHYSIOL-LONDON, V264, P621, DOI 10.1113/jphysiol.1977.sp011686
   JULESZ B, 1982, ANN NY ACAD SCI, V388, P37, DOI 10.1111/j.1749-6632.1982.tb50783.x
   JULESZ B, 1960, AT&T TECH J, V39, P1125, DOI 10.1002/j.1538-7305.1960.tb03954.x
   JULESZ B, 1964, SCIENCE, V145, P356, DOI 10.1126/science.145.3630.356
   JULESZ B, 1962, P IFIP C 62, P439
   Julesz B., 1971, Foundations of cyclopean perception
   KASTNER C, 1996, STAT SOFTWARE NEWSLE, V24, P237
   KATZ J, 1994, INVEST OPHTH VIS SCI, V35, P2461
   Kimura I., 1998, IOVS, V39, pS185
   Korth M, 2000, J GLAUCOMA, V9, P376
   KORTH M, 1994, INVEST OPHTH VIS SCI, V35, P2599
   LEHMANN D, 1978, VISION RES, V18, P1265, DOI 10.1016/0042-6989(78)90216-X
   LIVINGSTONE MS, 1987, J NEUROSCI, V7, P3416
   NORCIA AM, 1985, VISION RES, V25, P1603, DOI 10.1016/0042-6989(85)90130-0
   OGLE KN, 1952, AMA ARCH OPHTHALMOL, V48, P50
   POGGIO GF, 1977, J NEUROPHYSIOL, V40, P1392, DOI 10.1152/jn.1977.40.6.1392
   REGAN D, 1973, NATURE, V246, P504, DOI 10.1038/246504a0
   REGAN D, 1970, NATURE, V225, P94, DOI 10.1038/225092a0
   RICHARDS W, 1971, J OPT SOC AM, V61, P410, DOI 10.1364/JOSA.61.000410
   SCHILLER P H, 1988, Society for Neuroscience Abstracts, V14, P456
   SCHILLER PH, 1978, J NEUROPHYSIOL, V41, P788, DOI 10.1152/jn.1978.41.3.788
   SKRANDIES W, 1985, INT J PSYCHOPHYSIOL, V2, P293, DOI 10.1016/0167-8760(85)90007-8
   SKRANDIES W, 1991, ELECTROEN CLIN NEURO, V78, P274, DOI 10.1016/0013-4694(91)90181-3
   SKRANDIES W, 1987, VISION RES, V27, P2109, DOI 10.1016/0042-6989(87)90125-8
   Skrandies W, 2001, CLIN ELECTROENCEPHAL, V32, P152, DOI 10.1177/155005940103200310
   Skrandies W, 1999, NEUROREPORT, V10, P249, DOI 10.1097/00001756-199902050-00009
   TYLER CW, 1991, VISION VISUAL DYSFUN, V9, P38
   WESEMANN W, 1987, GRAEF ARCH CLIN EXP, V225, P429, DOI 10.1007/BF02334171
NR 43
TC 6
Z9 6
U1 0
U2 4
PU SPRINGER
PI NEW YORK
PA 233 SPRING ST, NEW YORK, NY 10013 USA
SN 0721-832X
EI 1435-702X
J9 GRAEF ARCH CLIN EXP
JI Graefes Arch. Clin. Exp. Ophthalmol.
PD MAR
PY 2004
VL 242
IS 3
BP 197
EP 203
DI 10.1007/s00417-003-0797-3
PG 7
WC Ophthalmology
WE Science Citation Index Expanded (SCI-EXPANDED); Conference Proceedings Citation Index - Science (CPCI-S)
SC Ophthalmology
GA 808IQ
UT WOS:000220563200002
PM 14663591
DA 2025-03-30
ER

PT J
AU Akar, Y
   Orhan, M
   Irkeç, M
   Karaagaoglu, E
AF Akar, Y
   Orhan, M
   Irkeç, M
   Karaagaoglu, E
TI Major determinants of optic nerve head topographic characteristics in a
   normal Turkish population
SO CLINICAL AND EXPERIMENTAL OPHTHALMOLOGY
LA English
DT Article
DE age; confocal scanning laser ophthalmoscope; disc area; optic nerve head
   topography
ID AGE-RELATED DECLINE; DISK RIM AREA; VISUAL-FIELD; NEURORETINAL RIM;
   TENSION GLAUCOMA; NORMAL EYES; OPEN-ANGLE; SIZE; NEUROPATHY; VARIABLES
AB Aim: To determine the factors affecting the topographic characteristics of the optic nerve head in a normal Turkish population.
   Methods: A cross-sectional study was performed on the optic nerve head of the right eyes of 613 healthy subjects of both sexes aged 11-77 years using a confocal scanning laser ophthalmoscope. The study population was divided into three groups (<20 years, 20-50 years, and>50 years) to evaluate age-related changes in the optic nerve head topography. A total of 15 variables were determined. Statistical analysis was performed using Student's t-test, anova, Tukey HSD test, linear regression analysis and Pearson's correlation coefficient.
   Results: Four eyes were excluded from the study due to poor image quality. There were 307 female subjects and 302 male subjects. The mean age of the subjects was 42.1 +/- 15.1 years. The mean optic disc areas were 1.99 +/- 0.45 mm(2) and 1.97 +/- 0.41 mm(2) for male and female subjects, respectively. The disc area of the subjects ranged between 1.01 and 4.19 mm(2). Disc area was found to be associated with all of the optic nerve head variables studied, and was also found to be significantly increased with advancing age (P < 0.05). The only variable that showed a sex-related difference was neuroretinal rim volume, which was found to be higher in female subjects in all cases.
   Conclusion: Optic disc area was found to be the main determinant of the optic nerve head topography in a normal population. Optic disc area was found to be significantly increased with ageing in a normal population. These acquired changes to the optic disc could suggest stretching of the scleral ring, which may highlight the role of advancing age on the pathogenesis of glaucomatous optic neuropathy.
C1 Akdeniz Univ, Sch Med, Dept Ophthalmol, Antalya, Turkey.
   Univ Hacettepe, Sch Med, Dept Ophthalmol, TR-06100 Ankara, Turkey.
   Univ Hacettepe, Sch Med, Dept Biostat, TR-06100 Ankara, Turkey.
C3 Akdeniz University; Hacettepe University; Hacettepe University
RP Akar, Y (corresponding author), Akdeniz Univ Hastanesi, Goz Hastaliklari ABD, TR-07070 Antalya, Turkey.
EM dryakar@yahoo.com
RI irkec, murat/AAE-4259-2019
CR Akar Y, 2003, JPN J OPHTHALMOL, V47, P173, DOI 10.1016/S0021-5155(02)00704-9
   BENGTSSON B, 1980, ACTA OPHTHALMOL, V58, P733
   BRITTON RJ, 1987, AM J OPHTHALMOL, V103, P497, DOI 10.1016/S0002-9394(14)74271-0
   CAPRIOLI J, 1987, ARCH OPHTHALMOL-CHIC, V105, P1683
   CHI T, 1989, ARCH OPHTHALMOL-CHIC, V107, P836, DOI 10.1001/archopht.1989.01070010858029
   GarwayHeath DF, 1997, BRIT J OPHTHALMOL, V81, P840, DOI 10.1136/bjo.81.10.840
   HAAS A, 1986, AM J OPHTHALMOL, V101, P199, DOI 10.1016/0002-9394(86)90595-7
   HAHN FJ, 1984, NEURORADIOLOGY, V26, P419, DOI 10.1007/BF00342674
   Hayreh SS, 1999, SURV OPHTHALMOL, V43, pS27, DOI 10.1016/S0039-6257(99)00018-1
   Hellstrom A, 1998, ACTA OPHTHALMOL SCAN, V76, P260, DOI 10.1034/j.1600-0420.1998.760302.x
   HENSON DB, 1984, BRIT J OPHTHALMOL, V68, P458, DOI 10.1136/bjo.68.7.458
   JAFFE GJ, 1986, ARCH OPHTHALMOL-CHIC, V104, P1021
   JOHNSON BM, 1987, AGE, V10, P5, DOI 10.1007/BF02431765
   Jonas JB, 1998, BRIT J OPHTHALMOL, V82, P362, DOI 10.1136/bjo.82.4.362
   JONAS JB, 1988, INVEST OPHTH VIS SCI, V29, P1151
   Kee CW, 1997, BRIT J OPHTHALMOL, V81, P1046, DOI 10.1136/bjo.81.12.1046
   MANSOUR AM, 1991, OPHTHALMIC RES, V23, P67, DOI 10.1159/000267091
   Meyer T, 2001, OPHTHAL PHYSL OPT, V21, P139, DOI 10.1046/j.1475-1313.2001.00551.x
   MOTOLKO M, 1981, ARCH OPHTHALMOL-CHIC, V99, P1992
   QUIGLEY HA, 1990, ARCH OPHTHALMOL-CHIC, V108, P51, DOI 10.1001/archopht.1990.01070030057028
   QUIGLEY HA, 1982, ARCH OPHTHALMOL-CHIC, V100, P135, DOI 10.1001/archopht.1982.01030030137016
   REPKA MX, 1989, OPHTHALMOLOGY, V96, P26
   SPONSEL WE, 1989, SURV OPHTHALMOL, V33, P291
   TOMITA G, 1994, GRAEF ARCH CLIN EXP, V232, P290, DOI 10.1007/BF00194478
   TSAI CS, 1992, OPHTHALMOLOGY, V99, P29
   TUULONEN A, 1992, ARCH OPHTHALMOL-CHIC, V110, P211, DOI 10.1001/archopht.1992.01080140067029
   VARMA R, 1994, ARCH OPHTHALMOL-CHIC, V112, P1068, DOI 10.1001/archopht.1994.01090200074026
   Zangwill LM, 1996, AM J OPHTHALMOL, V122, P520, DOI 10.1016/S0002-9394(14)72112-9
NR 28
TC 6
Z9 6
U1 0
U2 0
PU BLACKWELL PUBLISHING ASIA
PI CARLTON
PA 54 UNIVERSITY ST, P O BOX 378, CARLTON, VICTORIA 3053, AUSTRALIA
SN 1442-6404
J9 CLIN EXP OPHTHALMOL
JI Clin. Exp. Ophthalmol.
PD JAN
PY 2004
VL 32
IS 1
BP 9
EP 13
DI 10.1046/j.1442-9071.2004.00749.x
PG 5
WC Ophthalmology
WE Science Citation Index Expanded (SCI-EXPANDED)
SC Ophthalmology
GA 771XH
UT WOS:000188811000004
PM 14746583
DA 2025-03-30
ER

PT J
AU Martus, P
AF Martus, P
TI Statistical methods for the evaluation of diagnostic measurements
   concerning paired organs
SO STATISTICS IN MEDICINE
LA English
DT Article; Proceedings Paper
CT Oberwolfach Conference on Medical Statistics: Mathematical Models for
   Diagnosis and Prognosis
CY 1997
CL MATH RES INST OBERWOLFACH, OBERWOLFACH, GERMANY
HO MATH RES INST OBERWOLFACH
ID MAXIMUM-LIKELIHOOD; REGRESSION-MODELS; LONGITUDINAL DATA; RESPONSE DATA;
   BINARY DATA; GLAUCOMA; AGGREGATION
AB Diagnostic measurements involving paired organs may be modelled using marginal or conditional approaches. Relevant information could be ignored by using marginal models with a mean structure not including information from the fellow organ. The conditional Rosner model can be generalized to a symmetric polychotomous logistic regression model. The rather strong assumptions of the Rosner model are relaxed in this symmetric model. The use of the symmetric model is justified by its relation to discriminant analysis. Additionally, the information of the diagnostic measurements from the fellow organ is taken into account explicitly. Furthermore, in case-control studies this approach corresponds to the sampling scheme. When the status of the fellow organ and the diagnostic measurement of this organ both are available, a surprising effect may be observed; pathological values of the diagnostic measurement from the fellow organ decrease the disease probability of the selected organ. As an example, four different diagnostic procedures from the Erlangen Glaucoma Registry are investigated. Copyright (C) 2000 John Wiley & Sons, Ltd.
C1 Univ Erlangen Nurnberg, Inst Med Informat Biometry & Epidemiol, D-91054 Erlangen, Germany.
C3 University of Erlangen Nuremberg
RP Univ Erlangen Nurnberg, Inst Med Informat Biometry & Epidemiol, Waldstr 6, D-91054 Erlangen, Germany.
CR BARON AE, 1991, STAT MED, V10, P757, DOI 10.1002/sim.4780100511
   Cox D. R., 2018, Analysis of binary data
   DEMPSTER AP, 1977, J ROY STAT SOC B MET, V39, P1, DOI 10.1111/j.2517-6161.1977.tb01600.x
   GANGE SJ, 1995, STAT MED, V14, P1961, DOI 10.1002/sim.4780141803
   Horn F, 1995, Ger J Ophthalmol, V4, P97
   Horn F K, 1994, J Glaucoma, V3, P206
   Hosmer Jr D. W., 1989, APPL LOGISITIC REGRE
   KORTH M, 1989, GRAEF ARCH CLIN EXP, V227, P123, DOI 10.1007/BF02169783
   KORTH M, 1994, INVEST OPHTH VIS SCI, V35, P2599
   Leisenring W, 1997, STAT MED, V16, P1263, DOI 10.1002/(SICI)1097-0258(19970615)16:11<1263::AID-SIM550>3.0.CO;2-M
   LIANG KY, 1992, J R STAT SOC B, V54, P3
   LIANG KY, 1986, BIOMETRIKA, V73, P13, DOI 10.2307/2336267
   LIPSITZ SR, 1990, STAT MED, V9, P1517, DOI 10.1002/sim.4780091215
   Little R. J. A., 1987, Statistical analysis with missing data
   Martus P, 1998, INVEST OPHTH VIS SCI, V39, P1567
   Pendergast JF, 1996, INT STAT REV, V64, P89, DOI 10.2307/1403425
   PEPE MS, 1994, COMMUN STAT SIMULAT, V23, P939, DOI 10.1080/03610919408813210
   PRENTICE RL, 1979, BIOMETRIKA, V66, P403, DOI 10.1093/biomet/66.3.403
   PRENTICE RL, 1988, BIOMETRICS, V44, P1033, DOI 10.2307/2531733
   Qaqish BF, 1997, BIOMETRIKA, V84, P983, DOI 10.1093/biomet/84.4.983
   QU YS, 1987, COMMUN STAT THEORY, V16, P3447
   ROBINS JM, 1995, J AM STAT ASSOC, V90, P122, DOI 10.2307/2291135
   ROSNER B, 1984, BIOMETRICS, V40, P1025, DOI 10.2307/2531153
   TOSTESON TD, 1991, BIOMETRICS, V47, P1257, DOI 10.2307/2532384
   WITTEMORE AS, 1995, BIOMETRIKA, V82, P57
   Zhao LP, 1998, BIOMETRIKA, V85, P299, DOI 10.1093/biomet/85.2.299
   Ziegler A, 1998, BIOMETRICAL J, V40, P115, DOI 10.1002/(SICI)1521-4036(199806)40:2<115::AID-BIMJ115>3.0.CO;2-6
NR 27
TC 6
Z9 6
U1 0
U2 2
PU WILEY
PI HOBOKEN
PA 111 RIVER ST, HOBOKEN 07030-5774, NJ USA
SN 0277-6715
EI 1097-0258
J9 STAT MED
JI Stat. Med.
PD FEB 29
PY 2000
VL 19
IS 4
BP 525
EP 540
DI 10.1002/(SICI)1097-0258(20000229)19:4<525::AID-SIM354>3.3.CO;2-F
PG 16
WC Mathematical & Computational Biology; Public, Environmental &
   Occupational Health; Medical Informatics; Medicine, Research &
   Experimental; Statistics & Probability
WE Science Citation Index Expanded (SCI-EXPANDED); Conference Proceedings Citation Index - Science (CPCI-S)
SC Mathematical & Computational Biology; Public, Environmental &
   Occupational Health; Medical Informatics; Research & Experimental
   Medicine; Mathematics
GA 289HF
UT WOS:000085613900009
PM 10694734
DA 2025-03-30
ER

PT J
AU Navaneethan, R
   Devarajan, H
AF Navaneethan, Ramya
   Devarajan, Hemavathi
TI Enhancing diabetic retinopathy detection through preprocessing and
   feature extraction with MGA-CSG algorithm
SO EXPERT SYSTEMS WITH APPLICATIONS
LA English
DT Article
DE Diabetic retinopathy; Pre-processing; Grasshopper Optimizer Algorithm;
   Convolutional Neural Network; Glaucoma; Macular Edema
ID AUTOMATED DETECTION; CLASSIFICATION
AB Anticipatory monitoring of diabetic retinal (DR) disease is crucial in preventing vision loss and blindness, making it a leading cause of worldwide vision impairment. In this study, we propose a novel technique, the Modified Generative Adversarial-based Crossover Salp Grasshopper (MGA-CSG) approach, for early prediction and accurate classification of diabetic retinal diseases using fundus image datasets. The proposed MGA-CSG approach combines deep learning with an optimization algorithm to achieve superior classification accuracy. We start with pre-processing of data to attenuate image variation, convert intensities, denoise, and enhance contrast in the fundus images. Next, a Convolutional Neural Network (CNN) is used for feature extraction, capturing essential information from the images. To address the limited amount of feature vectors generated by the CNN and improve learning uncertainty, we employ a Generative Adversarial Network (GAN) model to augment the feature vectors. It generates additional images, allowing the classifier to train with fewer input samples, leading to improved classification performance. One of the key novelties of our approach lies in the utilization of both labeled and unlabeled data samples, enhancing the GAN training performance. We replace the binary classifier in the GAN with a multiclass classifier, enabling separate discrimination of retinal disease classes. The MGA-CSG approach leverages the crossover Grasshopper Optimizer Algorithm (GOA) and Salp Swarm Algorithm (SSA) to optimize the model and avoid falling into local optimal solutions. This optimization process further enhances the accuracy of diabetic retinal disease classification. Experimental results demonstrate the superiority of the proposed MGA-CSG approach, achieving high accuracy, precision, recall, specificity, F1-measure, and Kappa coefficient in predicting glaucoma, diabetic retinopathy, cataract, macular edema, and myopia. The classification achieved impressive accuracy, precision, recall, specificity, F1-measure, and Kappa coefficient of 98.8%, 98.7%, 96.5%, 97.1%, 98.2%, and 95%, respectively. Overall, our novel MGA-CSG approach offers an efficient and accurate method for early screening and classification of diabetic retinal diseases. The combination of CNN-based feature extraction, GAN-based augmentation, and MGA-CSG optimization contributes to the model's high performance. This approach holds significant potential in improving healthcare management and providing timely interventions for patients with retinal diseases.
C1 [Navaneethan, Ramya; Devarajan, Hemavathi] SRM Inst Sci & Technol, Dept Data Sci & Business Syst, Kattankulathur, Tamilnadu, India.
C3 SRM Institute of Science & Technology Chennai
RP Devarajan, H (corresponding author), SRM Inst Sci & Technol, Dept Data Sci & Business Syst, Kattankulathur, Tamilnadu, India.
EM ramyan.id@inbox.lv; hemavathideva.mail@gmail.com
RI NAVANEETHAN, RAMYA/AAB-2097-2022
OI NAVANEETHAN, RAMYA/0000-0003-2552-3150
CR Aamir M, 2020, DIAGNOSTICS, V10, DOI 10.3390/diagnostics10080602
   Adriman R, 2021, PROCEDIA COMPUT SCI, V179, P88, DOI 10.1016/j.procs.2021.12.012
   Bhardwaj C, 2018, 2018 FIFTH INTERNATIONAL CONFERENCE ON PARALLEL, DISTRIBUTED AND GRID COMPUTING (IEEE PDGC), P734, DOI 10.1109/PDGC.2018.8745964
   Bilal A, 2021, IEEE ACCESS, V9, P23544, DOI 10.1109/ACCESS.2021.3056186
   Canayaz M, 2022, APPL SOFT COMPUT, V128, DOI 10.1016/j.asoc.2022.109462
   Das Sraddha, 2021, Biomedical Signal Processing and Control, V68, P303, DOI 10.1016/j.bspc.2021.102600
   Deepa V, 2022, J KING SAUD UNIV-COM, V34, P6255, DOI 10.1016/j.jksuci.2021.05.009
   Du R, 2021, OPHTHALMOL RETINA, V5, P1235, DOI 10.1016/j.oret.2021.02.006
   Ewees AA, 2022, IEEE ACCESS, V10, P23304, DOI 10.1109/ACCESS.2022.3153038
   Farag MM, 2022, IEEE ACCESS, V10, P38299, DOI 10.1109/ACCESS.2022.3165193
   Gadekallu TR, 2020, ELECTRONICS-SWITZ, V9, DOI 10.3390/electronics9020274
   Gayathri S, 2021, PHYS ENG SCI MED, V44, P639, DOI 10.1007/s13246-021-01012-3
   Hasan Dathar A., 2021, 2021 1st Babylon International Conference on Information Technology and Science (BICITS), P16, DOI 10.1109/BICITS51482.2021.9509920
   Hsing SC, 2021, J CLIN MED, V10, DOI 10.3390/jcm10010003
   Imran A, 2021, VISUAL COMPUT, V37, P2407, DOI 10.1007/s00371-020-01994-3
   Kumar A, 2020, APPL ACOUST, V167, DOI 10.1016/j.apacoust.2020.107399
   Kumar S, 2020, OPT LASER TECHNOL, V121, DOI 10.1016/j.optlastec.2019.105815
   Li BX, 2021, ENERG BUILDINGS, V246, DOI 10.1016/j.enbuild.2021.111044
   Martinez-Murcia FJ, 2021, NEUROCOMPUTING, V452, P424, DOI 10.1016/j.neucom.2020.04.148
   Minarno A.E., 2022, JOIV: Int. J. Inf. Vis, V6, P12, DOI [10.30630/joiv.6.1.857, DOI 10.30630/JOIV.6.1.857]
   Nazir T, 2020, APPL SCI-BASEL, V10, DOI 10.3390/app10186185
   Qureshi I, 2021, MULTIMED TOOLS APPL, V80, P11691, DOI 10.1007/s11042-020-10238-4
   Saranya P, 2020, J AMB INTEL HUM COMP, DOI 10.1007/s12652-020-02518-6
   Shankar K, 2020, PATTERN RECOGN LETT, V133, P210, DOI 10.1016/j.patrec.2020.02.026
   Sharma A, 2021, 2021 IEEE INTERNATIONAL CONFERENCE ON COMPUTING, COMMUNICATION, AND INTELLIGENT SYSTEMS (ICCCIS), P517, DOI 10.1109/ICCCIS51004.2021.9397115
   Sikder N, 2021, SYMMETRY-BASEL, V13, DOI 10.3390/sym13040670
   Tayal A, 2022, MULTIMEDIA SYST, V28, P1417, DOI 10.1007/s00530-021-00769-7
   Yang BH, 2022, IEEE ACCESS, V10, P2729, DOI 10.1109/ACCESS.2021.3139129
   Zhao H, 2019, IEEE T MED IMAGING, V38, P46, DOI 10.1109/TMI.2018.2854886
NR 29
TC 5
Z9 5
U1 7
U2 11
PU PERGAMON-ELSEVIER SCIENCE LTD
PI OXFORD
PA THE BOULEVARD, LANGFORD LANE, KIDLINGTON, OXFORD OX5 1GB, ENGLAND
SN 0957-4174
EI 1873-6793
J9 EXPERT SYST APPL
JI Expert Syst. Appl.
PD SEP 1
PY 2024
VL 249
AR 123418
DI 10.1016/j.eswa.2024.123418
EA MAR 2024
PN B
PG 11
WC Computer Science, Artificial Intelligence; Engineering, Electrical &
   Electronic; Operations Research & Management Science
WE Science Citation Index Expanded (SCI-EXPANDED)
SC Computer Science; Engineering; Operations Research & Management Science
GA OY8S1
UT WOS:001210935500001
DA 2025-03-30
ER

PT J
AU Tabuchi, H
   Engelmann, J
   Maeda, F
   Nishikawa, R
   Nagasawa, T
   Yamauchi, T
   Tanabe, M
   Akada, M
   Kihara, K
   Nakae, Y
   Kiuchi, Y
   Bernabeu, MO
AF Tabuchi, Hitoshi
   Engelmann, Justin
   Maeda, Fumiatsu
   Nishikawa, Ryo
   Nagasawa, Toshihiko
   Yamauchi, Tomofusa
   Tanabe, Mao
   Akada, Masahiro
   Kihara, Keita
   Nakae, Yasuyuki
   Kiuchi, Yoshiaki
   Bernabeu, Miguel O.
TI Using artificial intelligence to improve human performance: efficient
   retinal disease detection training with synthetic images
SO BRITISH JOURNAL OF OPHTHALMOLOGY
LA English
DT Article
DE Imaging; Retina; Telemedicine; Diagnostic tests; Investigation; Public
   health
ID FUTURE
AB Background Artificial intelligence (AI) in medical imaging diagnostics has huge potential, but human judgement is still indispensable. We propose an AI-aided teaching method that leverages generative AI to train students on many images while preserving patient privacy.
   Methods A web-based course was designed using 600 synthetic ultra-widefield (UWF) retinal images to teach students to detect disease in these images. The images were generated by stable diffusion, a large generative foundation model, which we fine-tuned with 6285 real UWF images from six categories: five retinal diseases (age-related macular degeneration, glaucoma, diabetic retinopathy, retinal detachment and retinal vein occlusion) and normal. 161 trainee orthoptists took the course. They were evaluated with two tests: one consisting of UWF images and another of standard field (SF) images, which the students had not encountered in the course. Both tests contained 120 real patient images, 20 per category. The students took both tests once before and after training, with a cool-off period in between.
   Results On average, students completed the course in 53 min, significantly improving their diagnostic accuracy. For UWF images, student accuracy increased from 43.6% to 74.1% (p<0.0001 by paired t-test), nearly matching the previously published state-of-the-art AI model's accuracy of 73.3%. For SF images, student accuracy rose from 42.7% to 68.7% (p<0.0001), surpassing the state-of-the-art AI model's 40%.
   Conclusion Synthetic images can be used effectively in medical education. We also found that humans are more robust to novel situations than AI models, thus showcasing human judgement's essential role in medical diagnosis.
C1 [Tabuchi, Hitoshi] Hiroshima Univ, Grad Sch Biomed & Hlth Sci, Dept Technol & Design Thinking Med, Hiroshima, Hiroshima, Japan.
   [Tabuchi, Hitoshi; Nishikawa, Ryo; Nagasawa, Toshihiko; Yamauchi, Tomofusa; Tanabe, Mao; Akada, Masahiro; Kihara, Keita; Nakae, Yasuyuki] Tsukazaki Hosp, Dept Ophthalmol, Himeji, Hyogo, Japan.
   [Engelmann, Justin; Bernabeu, Miguel O.] Univ Edinburgh, Coll Med & Vet Med, Usher Inst, Edinburgh, Midlothian, Scotland.
   [Maeda, Fumiatsu] Niigata Univ Hlth & Welf, Dept Orthopt & Visual Sci, Niigata, Niigata, Japan.
   [Kiuchi, Yoshiaki] Hiroshima Univ, Grad Sch Biomed & Hlth Sci, Dept Ophthalmol, Hiroshima, Hiroshima, Japan.
   [Bernabeu, Miguel O.] Univ Edinburgh, Coll Sci & Engn, Bayes Ctr, Edinburgh, Midlothian, Scotland.
C3 Hiroshima University; University of Edinburgh; Niigata University;
   Hiroshima University; University of Edinburgh
RP Tabuchi, H (corresponding author), Hiroshima Univ, Grad Sch Biomed & Hlth Sci, Dept Technol & Design Thinking Med, Hiroshima, Hiroshima, Japan.; Tabuchi, H (corresponding author), Tsukazaki Hosp, Dept Ophthalmol, Himeji, Hyogo, Japan.
EM htabuchi@hiroshima-u.ac.jp
RI Bernabeu, Miguel/K-3288-2012
OI Tabuchi, Hitoshi/0000-0002-9098-0430; Engelmann,
   Justin/0000-0002-5345-6023
CR Alagappan M, 2018, WORLD J GASTRO ENDOS, V10, P239, DOI 10.4253/wjge.v10.i10.239
   Chen Evan M, 2021, Ophthalmology, V128, P475, DOI 10.1016/j.ophtha.2020.07.043
   Cornell E, 2015, ACTA DERM-VENEREOL, V95, P681, DOI 10.2340/00015555-2058
   Dachman AH, 2008, RADIOLOGY, V249, P167, DOI 10.1148/radiol.2491080059
   Engelmann J, 2022, NAT MACH INTELL, V4, P1143, DOI 10.1038/s42256-022-00566-5
   Europe Union, 2023, General data protection regulation
   Grzybowski A, 2020, EYE, V34, P451, DOI 10.1038/s41433-019-0566-0
   Hazarika I, 2020, INT HEALTH, V12, P241, DOI 10.1093/inthealth/ihaa007
   Hazell L, 2015, J MED IMAGING RADIAT, V46, P302, DOI 10.1016/j.jmir.2015.03.002
   Jamal MH, 2022, FRONT PUBLIC HEALTH, V10, DOI 10.3389/fpubh.2022.918188
   Kaundinya T, 2021, J MED EDUC CURRIC DE, V8, DOI 10.1177/23821205211025855
   Melarkode N, 2023, CANCERS, V15, DOI 10.3390/cancers15041183
   Murre JMJ, 2015, PLOS ONE, V10, DOI 10.1371/journal.pone.0120644
   Nichols James A, 2019, Biophys Rev, V11, P111, DOI 10.1007/s12551-018-0449-9
   Odena A., 2016, Semi-supervised Generative adversarial network
   Oren O., 2018, J Digit Imaging, V31, P780, DOI [10.1007/s10278-018-0111-0, DOI 10.1007/S10278-018-0111-0]
   Patel SN, 2020, THER ADV OPHTHALMOL, V12, DOI 10.1177/2515841419899495
   Pizzi E, 2022, PROC CVPR IEEE, P14512, DOI 10.1109/CVPR52688.2022.01413
   Ranabhat CL, 2023, FRONT PUBLIC HEALTH, V11, DOI 10.3389/fpubh.2023.1041459
   Rombach Robin, 2022, Stable Diffusion
   Shuaib A, 2020, INT J GEN MED, V13, P891, DOI 10.2147/IJGM.S268093
   Smith TN, 2009, RURAL REMOTE HEALTH, V9
   Sudharsanan N., FUTURE DIRECTIONS DE
   Teo ZL, 2020, EYE, V34, P1255, DOI 10.1038/s41433-020-0776-5
   Wang WL, 2020, GYNECOL OBSTET INVES, V85, P284, DOI 10.1159/000507929
   Xiao Xavier, 2022, Dreambooth on Stable Diffusion
NR 26
TC 5
Z9 5
U1 4
U2 11
PU BMJ PUBLISHING GROUP
PI LONDON
PA BRITISH MED ASSOC HOUSE, TAVISTOCK SQUARE, LONDON WC1H 9JR, ENGLAND
SN 0007-1161
EI 1468-2079
J9 BRIT J OPHTHALMOL
JI Br. J. Ophthalmol.
PD OCT
PY 2024
VL 108
IS 10
BP 1430
EP 1435
DI 10.1136/bjo-2023-324923
EA MAR 2024
PG 6
WC Ophthalmology
WE Science Citation Index Expanded (SCI-EXPANDED)
SC Ophthalmology
GA P2T0J
UT WOS:001186488100001
PM 38485215
OA hybrid, Green Published
DA 2025-03-30
ER

PT J
AU Ma, D
   Deng, WY
   Khera, Z
   Sajitha, TA
   Wang, XL
   Wollstein, G
   Schuman, JS
   Lee, SU
   Shi, HL
   Ju, MJ
   Matsubara, J
   Beg, MF
   Sarunic, M
   Sappington, RM
   Chan, KC
AF Ma, Da
   Deng, Wenyu
   Khera, Zain
   Sajitha, Thajunnisa A.
   Wang, Xinlei
   Wollstein, Gadi
   Schuman, Joel S.
   Lee, Sieun
   Shi, Haolun
   Ju, Myeong Jin
   Matsubara, Joanne
   Beg, Mirza Faisal
   Sarunic, Marinko
   Sappington, Rebecca M.
   Chan, Kevin C.
TI Early inner plexiform layer thinning and retinal nerve fiber layer
   thickening in excitotoxic retinal injury using deep learning-assisted
   optical coherence tomography
SO ACTA NEUROPATHOLOGICA COMMUNICATIONS
LA English
DT Article
DE Deep learning; Excitotoxicity; N-methyl-<sc>d</sc>-aspartate; Optical
   coherence tomography; Retinal thickness; Transfer learning
ID DEGENERATION; DAMAGE; GLAUCOMA
AB Excitotoxicity from the impairment of glutamate uptake constitutes an important mechanism in neurodegenerative diseases such as Alzheimer's, multiple sclerosis, and Parkinson's disease. Within the eye, excitotoxicity is thought to play a critical role in retinal ganglion cell death in glaucoma, diabetic retinopathy, retinal ischemia, and optic nerve injury, yet how excitotoxic injury impacts different retinal layers is not well understood. Here, we investigated the longitudinal effects of N-methyl-D-aspartate (NMDA)-induced excitotoxic retinal injury in a rat model using deep learning-assisted retinal layer thickness estimation. Before and after unilateral intravitreal NMDA injection in nine adult Long Evans rats, spectral-domain optical coherence tomography (OCT) was used to acquire volumetric retinal images in both eyes over 4 weeks. Ten retinal layers were automatically segmented from the OCT data using our deep learning-based algorithm. Retinal degeneration was evaluated using layer-specific retinal thickness changes at each time point (before, and at 3, 7, and 28 days after NMDA injection). Within the inner retina, our OCT results showed that retinal thinning occurred first in the inner plexiform layer at 3 days after NMDA injection, followed by the inner nuclear layer at 7 days post-injury. In contrast, the retinal nerve fiber layer exhibited an initial thickening 3 days after NMDA injection, followed by normalization and thinning up to 4 weeks post-injury. Our results demonstrated the pathological cascades of NMDA-induced neurotoxicity across different layers of the retina. The early inner plexiform layer thinning suggests early dendritic shrinkage, whereas the initial retinal nerve fiber layer thickening before subsequent normalization and thinning indicates early inflammation before axonal loss and cell death. These findings implicate the inner plexiform layer as an early imaging biomarker of excitotoxic retinal degeneration, whereas caution is warranted when interpreting the ganglion cell complex combining retinal nerve fiber layer, ganglion cell layer, and inner plexiform layer thicknesses in conventional OCT measures. Deep learning-assisted retinal layer segmentation and longitudinal OCT monitoring can help evaluate the different phases of retinal layer damage upon excitotoxicity.
C1 [Ma, Da; Sappington, Rebecca M.] Wake Forest Univ, Sch Med, 1 Med Ctr Blvd, Winston Salem, NC 27157 USA.
   [Ma, Da; Sappington, Rebecca M.] Wake Forest Univ Hlth Sci, Winston Salem, NC 27157 USA.
   [Ma, Da; Sappington, Rebecca M.] Wake Forest Univ, Translat Eye & Vis Res Ctr, Sch Med, Winston Salem, NC 27157 USA.
   [Ma, Da; Lee, Sieun; Beg, Mirza Faisal] Simon Fraser Univ, Sch Engn Sci, Burnaby, BC, Canada.
   [Deng, Wenyu; Khera, Zain; Sajitha, Thajunnisa A.; Wang, Xinlei; Wollstein, Gadi; Schuman, Joel S.; Chan, Kevin C.] NYU, NYU Langone Hlth, NYU Grossman Sch Med, Dept Ophthalmol, New York, NY 10012 USA.
   [Deng, Wenyu] SUNY Downstate Med Ctr, Dept Ophthalmol, Brooklyn, NY USA.
   [Wollstein, Gadi; Schuman, Joel S.; Chan, Kevin C.] NYU, Coll Arts & Sci, Ctr Neural Sci, New York, NY 10012 USA.
   [Wollstein, Gadi; Schuman, Joel S.; Chan, Kevin C.] NYU, Tandon Sch Engn, Dept Biomed Engn, Brooklyn, NY 11201 USA.
   [Schuman, Joel S.] Wills Eye Hosp & Res Inst, Philadelphia, PA USA.
   [Schuman, Joel S.] Drexel Univ, Dept Biomed Engn, Philadelphia, PA USA.
   [Schuman, Joel S.; Chan, Kevin C.] NYU, NYU Langone Hlth, Neurosci Inst, NYU Grossman Sch Med, New York, NY 10012 USA.
   [Lee, Sieun; Ju, Myeong Jin; Matsubara, Joanne] Univ British Columbia, Dept Ophthalmol & Visual Sci, Vancouver, BC, Canada.
   [Lee, Sieun] Univ Nottingham, Sch Med Mental Hlth & Clin Neurosci, Nottingham, England.
   [Shi, Haolun] Simon Fraser Univ, Dept Stat & Actuarial Sci, Burnaby, BC, Canada.
   [Sarunic, Marinko] UCL, Inst Ophthalmol, London, England.
   [Sarunic, Marinko] UCL, Dept Med Phys & Biomed Engn, London, England.
   [Chan, Kevin C.] NYU, NYU Grossman Sch Med, Dept Radiol, NYU Langone Hlth, New York, NY 10012 USA.
C3 Wake Forest University; Wake Forest University; Wake Forest University
   School of Medicine; Wake Forest University; Simon Fraser University; New
   York University; NYU Langone Medical Center; State University of New
   York (SUNY) System; SUNY Downstate Health Sciences University; New York
   University; New York University; New York University Tandon School of
   Engineering; Thomas Jefferson University; Drexel University; New York
   University; NYU Langone Medical Center; University of British Columbia;
   University of Nottingham; Simon Fraser University; University of London;
   University College London; University of London; University College
   London; New York University; NYU Langone Medical Center
RP Ma, D (corresponding author), Wake Forest Univ, Sch Med, 1 Med Ctr Blvd, Winston Salem, NC 27157 USA.; Ma, D (corresponding author), Wake Forest Univ Hlth Sci, Winston Salem, NC 27157 USA.; Ma, D (corresponding author), Wake Forest Univ, Translat Eye & Vis Res Ctr, Sch Med, Winston Salem, NC 27157 USA.; Ma, D (corresponding author), Simon Fraser Univ, Sch Engn Sci, Burnaby, BC, Canada.; Chan, KC (corresponding author), NYU, NYU Langone Hlth, NYU Grossman Sch Med, Dept Ophthalmol, New York, NY 10012 USA.; Chan, KC (corresponding author), NYU, Coll Arts & Sci, Ctr Neural Sci, New York, NY 10012 USA.; Chan, KC (corresponding author), NYU, Tandon Sch Engn, Dept Biomed Engn, Brooklyn, NY 11201 USA.; Chan, KC (corresponding author), NYU, NYU Langone Hlth, Neurosci Inst, NYU Grossman Sch Med, New York, NY 10012 USA.; Chan, KC (corresponding author), NYU, NYU Grossman Sch Med, Dept Radiol, NYU Langone Hlth, New York, NY 10012 USA.
EM dma@wakehealth.edu; chuenwing.chan@fulbrightmail.org
RI Sappington, Rebecca/F-8183-2010; Schuman, Joel/M-2389-2019; Chan,
   Kevin/AAK-7665-2020; Schuman, Joel/K-7304-2012
OI Sarunic, Marinko/0000-0002-5636-9056; Matsubara,
   Joanne/0000-0002-6236-9191; Schuman, Joel/0000-0002-8885-3766
FU National Eye Institute
FX Not applicable.
CR Aihara M, 2014, MOL VIS, V20, P606
   Almasieh M, 2012, PROG RETIN EYE RES, V31, P152, DOI 10.1016/j.preteyeres.2011.11.002
   Arcinue CA, 2015, PLOS ONE, V10, DOI 10.1371/journal.pone.0132996
   Aydin R, 2021, PLOS ONE, V16, DOI 10.1371/journal.pone.0247401
   Bashirov A, 2014, Mathematical analysis fundamentals, P177, DOI [10.1016/B978-0-12-801001-3.00008-1, DOI 10.1016/B978-0-12-801001-3.00008-1]
   Boccuni I, 2022, LIFE-BASEL, V12, DOI 10.3390/life12050638
   Casas E, 1999, APPL MATH OPT, V40, P229, DOI 10.1007/s002459900124
   Chen RCY, 2021, Arxiv, DOI arXiv:2107.02345
   Chen S, 2023, COMPUT BIOL MED, V159, DOI 10.1016/j.compbiomed.2023.106595
   Chen XJ, 2012, IEEE T MED IMAGING, V31, P1521, DOI 10.1109/TMI.2012.2191302
   Christensen I, 2019, FRONT NEUROSCI-SWITZ, V13, DOI 10.3389/fnins.2019.00219
   Cirafici P, 2021, EYE, V35, P868, DOI 10.1038/s41433-020-0989-7
   Dabiri Setareh, 2022, Informatics in Medicine Unlocked, DOI 10.1016/j.imu.2022.101091
   Della Santina L, 2017, EXP EYE RES, V158, P43, DOI 10.1016/j.exer.2016.06.006
   Dreyer EB, 1996, ARCH OPHTHALMOL-CHIC, V114, P299, DOI 10.1001/archopht.1996.01100130295012
   Dvoriantchikova G, 2023, SCI REP-UK, V13, DOI 10.1038/s41598-023-45855-0
   Fischl B, 2012, NEUROIMAGE, V62, P774, DOI 10.1016/j.neuroimage.2012.01.021
   Fry LE, 2018, PROG RETIN EYE RES, V65, P77, DOI 10.1016/j.preteyeres.2018.04.001
   Gabriele ML, 2011, INVEST OPHTH VIS SCI, V52, P2250, DOI 10.1167/iovs.10-6311
   Ghassabi Z, 2022, INVEST OPHTH VIS SCI, V63, DOI 10.1167/iovs.63.1.18
   Roy AG, 2017, Arxiv, DOI arXiv:1704.02161
   Gustafson EC, 2013, J NEUROPHYSIOL, V110, P2718, DOI 10.1152/jn.00310.2013
   Gutiérrez-Ezquerro R, 2024, OCUL IMMUNOL INFLAMM, V32, P1243, DOI 10.1080/09273948.2023.2220787
   Hansen KB, 2018, J GEN PHYSIOL, V150, P1081, DOI 10.1085/jgp.201812032
   Heisler M, 2020, BIOMED OPT EXPRESS, V11, P3843, DOI 10.1364/BOE.392648
   Heisler-Taylor T, 2021, PLOS ONE, V16, DOI 10.1371/journal.pone.0257148
   Henderson DCM, 2021, INVEST OPHTH VIS SCI, V62, DOI 10.1167/iovs.62.9.5
   Ho LC, 2015, INVEST OPHTH VIS SCI, V56, P3788, DOI 10.1167/iovs.14-15552
   Hombrebueno JR, 2014, TRANSL VIS SCI TECHN, V3, DOI 10.1167/tvst.3.2.3
   Hu HJ, 2021, OPHTHALMIC RES, V64, P310, DOI 10.1159/000510572
   Kim EK, 2017, PLOS ONE, V12, DOI 10.1371/journal.pone.0182404
   Kuehn S, 2017, J MOL NEUROSCI, V63, P283, DOI 10.1007/s12031-017-0978-x
   Lam TT, 1999, INVEST OPHTH VIS SCI, V40, P2391
   Lambuk L, 2019, INT J OPHTHALMOL-CHI, V12, P746, DOI 10.18240/ijo.2019.05.08
   Lee S, 2017, FRONT NEUROSCI-SWITZ, V11, DOI 10.3389/fnins.2017.00381
   Leung CKS, 2011, INVEST OPHTH VIS SCI, V52, P1539, DOI 10.1167/iovs.10-6012
   Lo JL, 2021, OPHTHALMOL SCI, V1, DOI 10.1016/j.xops.2021.100069
   Lu D, 2019, Cascaded deep neural networks for retinal layer segmentation of optical coherence tomography with fluid presence, P1
   Ma D, 2023, FRONT OPHTHALMOL-SWI, V2, DOI 10.3389/fopht.2022.1057896
   Ma D, 2021, Arxiv, DOI [arXiv:2106.00652, DOI 10.48550/ARXIV.2106.00652]
   Ma D, 2022, COMPUT BIOL MED, V143, DOI 10.1016/j.compbiomed.2022.105319
   Ma D, 2021, COMPUT MED IMAG GRAP, V94, DOI 10.1016/j.compmedimag.2021.101988
   Ma D, 2020, PR MACH LEARN RES, V121, P493
   Maekawa S, 2017, SCI REP-UK, V7, DOI 10.1038/s41598-017-06969-4
   Morgan JE, 2017, EYE, V31, P199, DOI 10.1038/eye.2016.290
   Morgan JE, 2002, J GLAUCOMA, V11, P365, DOI 10.1097/00061198-200208000-00015
   Mwanza JC, 2011, INVEST OPHTH VIS SCI, V52, P8323, DOI 10.1167/iovs.11-7962
   Ohno Y, 2013, EXP EYE RES, V113, P19, DOI 10.1016/j.exer.2013.05.009
   Ou Y, 2016, J NEUROSCI, V36, P9240, DOI 10.1523/JNEUROSCI.0940-16.2016
   Park HYL, 2014, MOL BRAIN, V7, DOI 10.1186/s13041-014-0053-2
   Pazos M, 2021, BRIT J OPHTHALMOL, V105, P496, DOI 10.1136/bjophthalmol-2020-316296
   Sato K, 2021, EXP EYE RES, V213, DOI 10.1016/j.exer.2021.108826
   Shen Y, 2006, MOL NEUROBIOL, V34, P163, DOI 10.1385/MN:34:3:163
   Shin JW, 2018, OPHTHALMOLOGY, V125, P1515, DOI 10.1016/j.ophtha.2018.03.052
   Shin JW, 2017, OPHTHALMOLOGY, V124, P1466, DOI 10.1016/j.ophtha.2017.04.023
   Sriram P, 2012, INVEST OPHTH VIS SCI, V53, P1271, DOI 10.1167/iovs.11-8732
   Sun QR, 2019, PROC CVPR IEEE, P403, DOI 10.1109/CVPR.2019.00049
   Traynelis SF, 2010, PHARMACOL REV, V62, P405, DOI 10.1124/pr.109.002451
   Tsoka P, 2016, INVEST OPHTH VIS SCI, V57
   van der Merwe Y, 2021, NEUROTHERAPEUTICS, V18, P1339, DOI 10.1007/s13311-021-01033-6
   Vorwerk CK, 1999, SURV OPHTHALMOL, V43, pS142, DOI 10.1016/S0039-6257(99)00017-X
   Vyklicky V, 2014, PHYSIOL RES, V63, pS191, DOI 10.33549/physiolres.932678
   Watanabe K, 2021, INT J MOL SCI, V22, DOI 10.3390/ijms22094439
   Xiao H, 2020, INT J OPHTHALMOL-CHI, V13, P893, DOI 10.18240/ijo.2020.06.06
   Xu J, 2015, PROC SPIE, V9312, DOI 10.1117/12.2081492
   Yang XL, 2018, SCI REP-UK, V8, DOI 10.1038/s41598-018-22850-4
   Yee E, 2022, COMPUT MED IMAG GRAP, V95, DOI 10.1016/j.compmedimag.2021.102000
   Yu TT, 2021, BIOMED OPT EXPRESS, V12, P6660, DOI 10.1364/BOE.431992
   Zee Q., 2023, Exp Eye Res, V237, P4125
   Zhu JY, 2021, FRONT MED-LAUSANNE, V8, DOI 10.3389/fmed.2021.681169
NR 70
TC 5
Z9 5
U1 6
U2 9
PU BMC
PI LONDON
PA CAMPUS, 4 CRINAN ST, LONDON N1 9XW, ENGLAND
SN 2051-5960
J9 ACTA NEUROPATHOL COM
JI Acta Neuropathol. Commun.
PD FEB 1
PY 2024
VL 12
IS 1
AR 19
DI 10.1186/s40478-024-01732-z
PG 16
WC Neurosciences
WE Science Citation Index Expanded (SCI-EXPANDED)
SC Neurosciences & Neurology
GA GU1A5
UT WOS:001155081900001
PM 38303097
OA gold, Green Published
DA 2025-03-30
ER

PT J
AU Bazi, Y
   Al Rahhal, MM
   Elgibreen, H
   Zuair, M
AF Bazi, Yakoub
   Al Rahhal, Mohamad Mahmoud
   Elgibreen, Hebah
   Zuair, Mansour
TI Vision transformers for segmentation of disc and cup in retinal fundus
   images
SO BIOMEDICAL SIGNAL PROCESSING AND CONTROL
LA English
DT Article
DE Retinal fundus images; Glaucoma; Vision transformer; Dual segmentation
   heads
AB Several semantic segmentation models have been proposed in recent years to screen for Glaucoma in retinal fundus images, but the lack of comprehensive benchmark datasets makes it difficult to analyze their generalization ability. This paper conveys two main contributions. In the first contribution, it proposes a transformerbased model with two segmentation heads for detecting cup-and-disc in retinal fundus images. The model has two different architectures based on the mon- olithic vanilla vision transformer (ViT) and the multiscale Swin transformer, and is trained on both original images and their cropped version over the optical disc. During inference, the test image is fed into the first head for initial cropping, and then the resulting cropped image is fed into the second head for generating a refined segmentation map. The architecture is learnable end-to-end and does not require any pre- or post-processing tasks, providing promising results compared to state-of-the- art methods. In the second contribution, the models are evaluated on a new benchmark problem consisting of eight retinal datasets using a leave-one-out evaluation protocol to assess the generali- zation capability of the models. The monolithic ViT-based model yields average dice scores of 93.55% and 85.33% for the cup and disc, respectively, and a cup-to-disc ratio of 0.054 over eight scenarios, while the hierarchical Swin-based model provides average dice scores of 94.45% and 85.31% for the cup and disc, respectively, and a cup-to-disc ratio of 0.055. The method demo is available at: https://huggingface.co/spaces/BigData-KSU/Glaucoma-Detection.
C1 [Bazi, Yakoub; Zuair, Mansour] King Saud Univ, Coll Comp & Informat Sci, Comp Engn Dept, Riyadh 11543, Saudi Arabia.
   [Al Rahhal, Mohamad Mahmoud] King Saud Univ, Coll Appl Comp Sci, Appl Comp Sci Dept, Riyadh 11543, Saudi Arabia.
   [Elgibreen, Hebah] King Saud Univ, Coll Comp & Informat Sci, Informat Technol Dept, Riyadh 11543, Saudi Arabia.
C3 King Saud University; King Saud University; King Saud University
RP Al Rahhal, MM (corresponding author), King Saud Univ, Coll Appl Comp Sci, Appl Comp Sci Dept, Riyadh 11543, Saudi Arabia.
EM ybazi@ksu.edu.sa; mmalrahhal@ksu.edu.sa; hjibreen@ksu.edu.sa;
   zuair@ksu.edu.sa
RI Bazi, Yakoub/K-8864-2012; Rahhal, Mohamad/AAS-9275-2021; Zuair,
   Mansour/AAX-3508-2021; ElGibreen, Hebah/B-4302-2011
FU King Saud University, Riyadh, Saudi Arabia [RSPD-2023R607]
FX This research was supported by the researchers supporting project number
   (RSPD-2023R607) , King Saud University, Riyadh, Saudi Arabia.
CR Al-Bander B, 2018, SYMMETRY-BASEL, V10, DOI 10.3390/sym10040087
   Ali R, 2021, IEEE T IND INFORM, V17, P2476, DOI 10.1109/TII.2020.3000204
   Almazroa A, 2018, PROC SPIE, V10579, DOI 10.1117/12.2293584
   Almubarak H, 2020, APPL SCI-BASEL, V10, DOI 10.3390/app10113833
   [Anonymous], Feedback on a Publicly Distributed Image Database: The Messidor Database
   Dosovitskiy A, 2021, Arxiv, DOI arXiv:2010.11929
   Fumero F, 2011, COMP MED SY
   Hogarty DT, 2019, CLIN EXP OPHTHALMOL, V47, P128, DOI 10.1111/ceo.13381
   Jin BX, 2020, ENTROPY-SWITZ, V22, DOI 10.3390/e22080844
   Li AN, 2018, 2018 IEEE INTERNATIONAL CONFERENCE ON ACOUSTICS, SPEECH AND SIGNAL PROCESSING (ICASSP), P985, DOI 10.1109/ICASSP.2018.8462089
   Li S, 2020, ELECTRONICS-SWITZ, V9, DOI 10.3390/electronics9060909
   Liu P, 2020, Arxiv, DOI arXiv:2001.01815
   Liu P, 2019, LECT NOTES COMPUT SC, V11768, P521, DOI 10.1007/978-3-030-32254-0_58
   Liu SP, 2019, COMPUT BIOL MED, V115, DOI 10.1016/j.compbiomed.2019.103485
   Liu Z, 2021, 2021 IEEE/CVF INTERNATIONAL CONFERENCE ON COMPUTER VISION (ICCV 2021), P9992, DOI 10.1109/ICCV48922.2021.00986
   Lu W, 2018, J OPHTHALMOL, V2018, DOI 10.1155/2018/5278196
   Maninis Kevis-Kokitsi, 2016, Medical Image Computing and Computer-Assisted Intervention - MICCAI 2016. 19th International Conference. Proceedings: LNCS 9901, P140, DOI 10.1007/978-3-319-46723-8_17
   Nawaldgi S, 2022, BIOMED SIGNAL PROCES, V77, DOI 10.1016/j.bspc.2022.103875
   Orlando JI, 2020, MED IMAGE ANAL, V59, DOI 10.1016/j.media.2019.101570
   Sevastopolsky A., 2017, Pattern Recognition and Image Analysis, V27, P618, DOI 10.1134/S1054661817030269
   Shankaranarayana SM, 2019, IEEE J BIOMED HEALTH, V23, P1417, DOI 10.1109/JBHI.2019.2899403
   Simonyan K, 2015, Arxiv, DOI arXiv:1409.1556
   Sivaswamy J, 2014, I S BIOMED IMAGING, P53, DOI 10.1109/ISBI.2014.6867807
   Sreng S, 2020, APPL SCI-BASEL, V10, DOI 10.3390/app10144916
   Thakur N, 2019, EXPERT SYST APPL, V127, P308, DOI 10.1016/j.eswa.2019.03.009
   Tham YC, 2014, OPHTHALMOLOGY, V121, P2081, DOI 10.1016/j.ophtha.2014.05.013
   Ting DSW, 2019, BRIT J OPHTHALMOL, V103, P167, DOI 10.1136/bjophthalmol-2018-313173
   Wang SJ, 2019, IEEE T MED IMAGING, V38, P2485, DOI 10.1109/TMI.2019.2899910
   Yu S, 2019, COMPUT MED IMAG GRAP, V74, P61, DOI 10.1016/j.compmedimag.2019.02.005
   Zhao RC, 2020, IEEE J BIOMED HEALTH, V24, P1104, DOI 10.1109/JBHI.2019.2934477
   Zilly J, 2017, COMPUT MED IMAG GRAP, V55, P28, DOI 10.1016/j.compmedimag.2016.07.012
NR 31
TC 5
Z9 5
U1 3
U2 10
PU ELSEVIER SCI LTD
PI London
PA 125 London Wall, London, ENGLAND
SN 1746-8094
EI 1746-8108
J9 BIOMED SIGNAL PROCES
JI Biomed. Signal Process. Control
PD MAY
PY 2024
VL 91
AR 105915
DI 10.1016/j.bspc.2023.105915
EA JAN 2024
PG 10
WC Engineering, Biomedical
WE Science Citation Index Expanded (SCI-EXPANDED)
SC Engineering
GA HA1S2
UT WOS:001156679700001
DA 2025-03-30
ER

PT J
AU Albelaihi, A
   Ibrahim, DM
AF Albelaihi, Arwa
   Ibrahim, Dina M.
TI DeepDiabetic: An Identification System of Diabetic Eye Diseases Using
   Deep Neural Networks
SO IEEE ACCESS
LA English
DT Article
DE Diabetes; Eye diseases; Diseases; Deep learning; Feature extraction;
   Artificial neural networks; Cataracts; Retina; diabetic eye disease;
   multi-class classification; offline augmented; online augmented; retinal
   fundus images
ID FUNDUS IMAGES; RETINOPATHY
AB Deep Learning (DL) plays a successful and influential role in medical imaging diagnosis, image detection, and image classification. Diabetes is a significant public health concern, and diabetic eye disease will be the leading cause of vision loss across the globe. This research proposed a multi-classification deep learning model for diagnosing and identifying four different diabetic eye diseases: Diabetic Retinopathy (DR), Diabetic Macular Edema (DME), glaucoma, and cataract which we called the DeepDiabetic framework. The proposed models were assessed using 1228 images from six different available datasets (DIARETDB0, DIARETDB1, Messidor, HEI-MED, Ocular, and Retina). In addition to the original dataset, we measured the performance of the deep learning models according to two different geometric augmentation methods called online augmented and offline augmented. The present work considers five architectures' performances: EfficientNetB0, VGG16, ResNet152V2, ResNet152V2 + Gated Recurrent Unit (GRU), and ResNet152V2 + Bidirectional GRU (Bi-GRU). A comprehensive analysis and evaluation of these deep learning architectures is provided using public fundus datasets with four classes (i.e., DR, DME, Glaucoma, and Cataract). To the best of our knowledge, no other deep learning models for choosing between these models for these specific diseases are found in the literature. The results of the experiments showed that the EfficientNetB0 model outperforms the other four proposed models. The EfficientNetB0 model achieved 0.9876 in accuracy, 0.9876 recall, 0.9876 precision, and 0.9977 AUC based on fundus images. Our EfficientNetB0 model achieves 98.76% accuracy, while the previous studies only achieved 88.33%, 89.54%, 97.23%, and 80.33% accuracy, respectively. When compared to the previous studies as Fast-RCNN, RCNN-LSTM, and InceptionResNet, our EfficientNetB0 model achieves much higher accuracy, recall, precision, and AUC. According to the outcomes, our proposed models, especially the EfficientNetB0 model, are significantly more accurate than the state-of-the-art models.
C1 [Albelaihi, Arwa; Ibrahim, Dina M.] Qassim Univ, Coll Comp, Dept Informat Technol, Buraydah 51452, Saudi Arabia.
   [Ibrahim, Dina M.] Tanta Univ, Fac Engn, Comp & Control Engn Dept, Tanta 31733, Egypt.
C3 Qassim University; Egyptian Knowledge Bank (EKB); Tanta University
RP Ibrahim, DM (corresponding author), Qassim Univ, Coll Comp, Dept Informat Technol, Buraydah 51452, Saudi Arabia.; Ibrahim, DM (corresponding author), Tanta Univ, Fac Engn, Comp & Control Engn Dept, Tanta 31733, Egypt.
EM d.hussein@qu.edu.sa
RI M., Dina/AAT-1056-2020
OI Albelaihi, Arwa/0000-0001-7135-5894; M., Dina/0000-0002-7805-6798
FU Qassim University, represented by the Deanship of "Scientific Research,
   on the financial support for this research under the number
FX No Statement Available
CR Abbas Q, 2020, MULTIMED TOOLS APPL, V79, P31595, DOI 10.1007/s11042-020-09630-x
   Abbood SH, 2022, IEEE ACCESS, V10, P73079, DOI 10.1109/ACCESS.2022.3189374
   Alam Shohan S., 2021, ASIAN JOURNAL of CONVERGENCE in TECHNOLOGY, V7, P91
   Aljaddouh B, 2022, MATER TODAY-PROC, V62, P4651, DOI 10.1016/j.matpr.2022.03.120
   [Anonymous], 2007, P 11 C MED IM UND AN
   [Anonymous], 2020, Retina Dataset
   Araújo T, 2020, MED IMAGE ANAL, V63, DOI 10.1016/j.media.2020.101715
   Arora Aditi, 2023, Proceedings of Third International Conference on Computing, Communications, and Cyber-Security: IC4S 2021. Lecture Notes in Networks and Systems (421), P527, DOI 10.1007/978-981-19-1142-2_42
   Atwany MZ, 2022, IEEE ACCESS, V10, P28642, DOI 10.1109/ACCESS.2022.3157632
   Aykat S., 2023, Machine Learning and AI Techniques in Interactive Medical Image Analysis, P1, DOI [10.4018/978-1-6684-4671-3.ch001, DOI 10.4018/978-1-6684-4671-3.CH001]
   Badah N, 2023, LECT NOTE NETW SYST, V475, P773, DOI 10.1007/978-981-19-2840-6_58
   Bajwa MN, 2019, BMC MED INFORM DECIS, V19, DOI 10.1186/s12911-019-0842-8
   Bhati A, 2022, Arxiv, DOI arXiv:2207.07918
   Bhimavarapu U, 2023, HEALTHCARE-BASEL, V11, DOI 10.3390/healthcare11010097
   Butt MM, 2022, DIAGNOSTICS, V12, DOI 10.3390/diagnostics12071607
   Dataset, 2020, Ocular Disease Intelligent Recognition (ODIR)
   de la Torre J, 2020, NEUROCOMPUTING, V396, P465, DOI 10.1016/j.neucom.2018.07.102
   Decencière E, 2014, IMAGE ANAL STEREOL, V33, P231, DOI 10.5566/ias.1155
   Demir F, 2021, J PERS MED, V11, DOI 10.3390/jpm11121276
   Durga N., 2022, J. Positive School Psychol, V6, P1905
   Giancardo L, 2012, MED IMAGE ANAL, V16, P216, DOI 10.1016/j.media.2011.07.004
   Grassmann F, 2018, OPHTHALMOLOGY, V125, P1410, DOI 10.1016/j.ophtha.2018.02.037
   Han J.-H., 2022, Diagnostics, V12
   Hinton G., 2012, Cited on, V14, P2
   Hyma J., 2023, Intelligent System Design, P475
   Ibrahim DM, 2021, COMPUT BIOL MED, V132, DOI 10.1016/j.compbiomed.2021.104348
   Jiang YM, 2020, IEEE T BIO-MED ENG, V67, P335, DOI 10.1109/TBME.2019.2913211
   Kingma DP, 2014, PREPRINT
   Malik S, 2019, APPL SCI-BASEL, V9, DOI 10.3390/app9142789
   Minarno A.E., 2022, JOIV: Int. J. Inf. Vis, V6, P12, DOI [10.30630/joiv.6.1.857, DOI 10.30630/JOIV.6.1.857]
   Nazir T, 2020, APPL SCI-BASEL, V10, DOI 10.3390/app10186185
   Ouda O, 2022, ELECTRONICS-SWITZ, V11, DOI 10.3390/electronics11131966
   OZKAYA U, 2020, ARXIV200403698
   Pan XJ, 2020, GRAEF ARCH CLIN EXP, V258, P779, DOI 10.1007/s00417-019-04575-w
   Samanta A, 2020, PATTERN RECOGN LETT, V135, P293, DOI 10.1016/j.patrec.2020.04.026
   Sarki R., 2022, EAI Endorsed Trans. Scalable Inf. Syst., V9, P5
   Sarki R, 2020, HEALTH INF SCI SYST, V8, DOI 10.1007/s13755-020-00125-5
   Sarki R, 2020, IEEE ACCESS, V8, P151133, DOI 10.1109/ACCESS.2020.3015258
   Sarki R, 2020, LECT NOTES COMPUT SC, V12008, P234, DOI 10.1007/978-3-030-39469-1_20
   Shorten C, 2019, J BIG DATA-GER, V6, DOI 10.1186/s40537-019-0197-0
   Sowmyashree B., Lecture Notes on Data Engineering and Communications Technologies), V141, DOI [10.1007/978-981-19-3035-5_16, DOI 10.1007/978-981-19-3035-5_16]
   Sree K. N. S., 2021, P 2 INT C EL SUST CO, P1670
   Syarifah MA, 2020, AIP CONF PROC, V2296, DOI 10.1063/5.0030744
   Theera-Umpon N, 2020, NEURAL COMPUT APPL, V32, P13079, DOI 10.1007/s00521-019-04402-7
   Vashist Praveen, 2011, Indian J Community Med, V36, P247, DOI 10.4103/0970-0218.91324
   Zeng XL, 2019, IEEE ACCESS, V7, P30744, DOI 10.1109/ACCESS.2019.2903171
   Zhang W, 2019, KNOWL-BASED SYST, V175, P12, DOI 10.1016/j.knosys.2019.03.016
   Zia F, 2022, CMC-COMPUT MATER CON, V70, P2261, DOI 10.32604/cmc.2022.017820
NR 48
TC 5
Z9 5
U1 2
U2 13
PU IEEE-INST ELECTRICAL ELECTRONICS ENGINEERS INC
PI PISCATAWAY
PA 445 HOES LANE, PISCATAWAY, NJ 08855-4141 USA
SN 2169-3536
J9 IEEE ACCESS
JI IEEE Access
PY 2024
VL 12
BP 10769
EP 10789
DI 10.1109/ACCESS.2024.3354854
PG 21
WC Computer Science, Information Systems; Engineering, Electrical &
   Electronic; Telecommunications
WE Science Citation Index Expanded (SCI-EXPANDED)
SC Computer Science; Engineering; Telecommunications
GA GC2F0
UT WOS:001150392600001
OA gold
DA 2025-03-30
ER

PT J
AU Li, WW
   Wang, B
AF Li, Wenwei
   Wang, Bin
TI Association between dietary antioxidant indices and glaucoma in the
   National Health and Nutrition Examination Survey
SO FRONTIERS IN NUTRITION
LA English
DT Article
DE dietary; glaucoma; antioxidant; NHANES; nutrition epidemiology;
   cross-sectional study
ID OPEN-ANGLE GLAUCOMA; OXIDATIVE STRESS; AQUEOUS-HUMOR; PREVALENCE;
   MODULATION; MARKERS; DAMAGE
AB Objective: To explore the relationship between dietary antioxidant indices (DAI) and glaucoma using the data from the 2005 to 2008 National Health and Nutrition Examination Survey (NHANES).Methods: Our study comprised participants who completed the NHANES dietary intake interview and visual health questionnaire at age 40 or older. The intakes of the vitamins A, C, and E as well as of zinc, selenium, and magnesium were used to generate the DAI, which represents the overall antioxidant qualities. The self-report method for glaucoma diagnosis (ever been told by an eye doctor) was used. Survey logistic regression analyses were employed to investigate the association between DAI and glaucoma.Results: A total of 6,128 participants were included in our study. The unadjusted model's findings revealed a negative correlation between dietary antioxidant indices and self-reported glaucoma [0.93 (0.90, 0.96), p < 0.0001]. For every unit increase in dietary antioxidant indices, the risks of self-reported glaucoma in model 1 (adjusted for age, sex, race, marital status and PIR) decreased by 5% [0.95 (0.90, 0.99), p = 0.02]. After adjusting all the covariates (model 2), the risks of self-reported glaucoma decreased by 6% [0.94 (0.90, 0.99), p = 0.02] for each unit increase of dietary antioxidant indices. After converting DAI into classified variables (tertile), the same trend was found (p = 0.001).Conclusion: In this analysis of the NHANES database, we found higher dietary antioxidant indices were associated with lower risk of glaucoma.
C1 [Li, Wenwei; Wang, Bin] Tongde Hosp Zhejiang Prov, Dept Rehabil, Hangzhou, Zhejiang, Peoples R China.
RP Wang, B (corresponding author), Tongde Hosp Zhejiang Prov, Dept Rehabil, Hangzhou, Zhejiang, Peoples R China.
EM hospitalref@163.com
FU Zhejiang Province Medical Science and Technology Plan Project
   [2021KY605]
FX The author(s) declare financial support was received for the research,
   authorship, and/or publication of this article. This study was supported
   by grants from Zhejiang Province Medical Science and Technology Plan
   Project (2021KY605).
CR Abu-Amero Khaled K, 2014, BMC Res Notes, V7, P163, DOI 10.1186/1756-0500-7-163
   Aslan M, 2013, REDOX REP, V18, P76, DOI 10.1179/1351000212Y.0000000033
   Budenz DL, 2013, JAMA OPHTHALMOL, V131, P651, DOI 10.1001/jamaophthalmol.2013.1686
   Chrysostomou V, 2013, CURR OPIN PHARMACOL, V13, P12, DOI 10.1016/j.coph.2012.09.008
   Pinazo-Durán MD, 2014, CLIN INTERV AGING, V9, P637, DOI 10.2147/CIA.S52662
   Erdurmus M, 2011, CURR EYE RES, V36, P713, DOI 10.3109/02713683.2011.584370
   Ergan E, 2016, INT J OPHTHALMOL-CHI, V9, P249, DOI 10.18240/ijo.2016.02.12
   Ferreira SM, 2004, AM J OPHTHALMOL, V137, P62, DOI 10.1016/S0002-9394(03)00788-8
   Himori N, 2021, CLIN OPHTHALMOL, V15, P2293, DOI 10.2147/OPTH.S314288
   Izzotti A, 2009, INVEST OPHTH VIS SCI, V50, P5251, DOI 10.1167/iovs.09-3871
   Januszyk S, 2022, BIOMEDICINES, V10, DOI 10.3390/biomedicines10051190
   Kang JH, 2003, AM J EPIDEMIOL, V158, P337, DOI 10.1093/aje/kwg167
   Koracevic D, 2001, J CLIN PATHOL, V54, P356, DOI 10.1136/jcp.54.5.356
   Leite MT, 2011, ARQ BRAS OFTALMOL, V74, P83, DOI 10.1590/S0004-27492011000200001
   Li GR, 2010, INVEST OPHTH VIS SCI, V51, P2976, DOI 10.1167/iovs.09-4874
   MURRELL GAC, 1990, BIOCHEM J, V265, P659, DOI 10.1042/bj2650659
   Nucci C, 2013, MOL VIS, V19, P1841
   Rowicka G, 2017, OXID MED CELL LONGEV, V2017, DOI 10.1155/2017/5621989
   Sorkhabi R, 2011, MOL VIS, V17, P41
   Takayanagi Y, 2020, LIFE-BASEL, V10, DOI 10.3390/life10120364
   Tanito M, 2015, PLOS ONE, V10, DOI 10.1371/journal.pone.0133582
   Tham YC, 2014, OPHTHALMOLOGY, V121, P2081, DOI 10.1016/j.ophtha.2014.05.013
   Wright ME, 2004, AM J EPIDEMIOL, V160, P68, DOI 10.1093/aje/kwh173
   Yuki K, 2010, ACTA OPHTHALMOL, V88, pe259, DOI 10.1111/j.1755-3768.2010.01997.x
   Zanon-Moreno V, 2008, J GLAUCOMA, V17, P263, DOI 10.1097/IJG.0b013e31815c3a7f
NR 25
TC 5
Z9 5
U1 1
U2 5
PU FRONTIERS MEDIA SA
PI LAUSANNE
PA AVENUE DU TRIBUNAL FEDERAL 34, LAUSANNE, CH-1015, SWITZERLAND
SN 2296-861X
J9 FRONT NUTR
JI Front. Nutr.
PD NOV 22
PY 2023
VL 10
AR 1304809
DI 10.3389/fnut.2023.1304809
PG 7
WC Nutrition & Dietetics
WE Science Citation Index Expanded (SCI-EXPANDED)
SC Nutrition & Dietetics
GA AM5U7
UT WOS:001118903900001
PM 38075225
OA gold, Green Published
DA 2025-03-30
ER

PT J
AU Alsayat, A
   Elmezain, M
   Alanazi, S
   Alruily, M
   Mostafa, AM
   Said, W
AF Alsayat, Ahmed
   Elmezain, Mahmoud
   Alanazi, Saad
   Alruily, Meshrif
   Mostafa, Ayman Mohamed
   Said, Wael
TI Multi-Layer Preprocessing and U-Net with Residual Attention Block for
   Retinal Blood Vessel Segmentation
SO DIAGNOSTICS
LA English
DT Article
DE retinal image; noise removal; data imputation; data augmentation; GAN;
   segmentation
ID IMAGE
AB Retinal blood vessel segmentation is a valuable tool for clinicians to diagnose conditions such as atherosclerosis, glaucoma, and age-related macular degeneration. This paper presents a new framework for segmenting blood vessels in retinal images. The framework has two stages: a multi-layer preprocessing stage and a subsequent segmentation stage employing a U-Net with a multi-residual attention block. The multi-layer preprocessing stage has three steps. The first step is noise reduction, employing a U-shaped convolutional neural network with matrix factorization (CNN with MF) and detailed U-shaped U-Net (D_U-Net) to minimize image noise, culminating in the selection of the most suitable image based on the PSNR and SSIM values. The second step is dynamic data imputation, utilizing multiple models for the purpose of filling in missing data. The third step is data augmentation through the utilization of a latent diffusion model (LDM) to expand the training dataset size. The second stage of the framework is segmentation, where the U-Nets with a multi-residual attention block are used to segment the retinal images after they have been preprocessed and noise has been removed. The experiments show that the framework is effective at segmenting retinal blood vessels. It achieved Dice scores of 95.32, accuracy of 93.56, precision of 95.68, and recall of 95.45. It also achieved efficient results in removing noise using CNN with matrix factorization (MF) and D-U-NET according to values of PSNR and SSIM for (0.1, 0.25, 0.5, and 0.75) levels of noise. The LDM achieved an inception score of 13.6 and an FID of 46.2 in the augmentation step.
C1 [Alsayat, Ahmed; Alanazi, Saad; Alruily, Meshrif] Jouf Univ, Coll Comp & Informat Sci, Dept Comp Sci, Sakaka 72341, Saudi Arabia.
   [Elmezain, Mahmoud] Tanta Univ, Fac Sci, Comp Sci Div, Tanta 31527, Egypt.
   [Elmezain, Mahmoud] Taibah Univ, Coll Comp Sci & Engn, Comp Sci Dept, Yanbu 966144, Saudi Arabia.
   [Mostafa, Ayman Mohamed] Jouf Univ, Coll Comp & Informat Sci, Informat Syst Dept, Sakaka 72341, Saudi Arabia.
   [Said, Wael] Zagazig Univ, Fac Comp & Informat, Comp Sci Dept, Zagazig 44511, Egypt.
   [Said, Wael] Taibah Univ, Coll Comp Sci & Engn, Comp Sci Dept, Medina 42353, Saudi Arabia.
C3 Al Jouf University; Egyptian Knowledge Bank (EKB); Tanta University;
   Taibah University; Al Jouf University; Egyptian Knowledge Bank (EKB);
   Zagazig University; Taibah University
RP Alsayat, A (corresponding author), Jouf Univ, Coll Comp & Informat Sci, Dept Comp Sci, Sakaka 72341, Saudi Arabia.; Mostafa, AM (corresponding author), Jouf Univ, Coll Comp & Informat Sci, Informat Syst Dept, Sakaka 72341, Saudi Arabia.
EM asayat@ju.edu.sa; mmahmoudelmezain@taibahu.edu.sa; sanazi@ju.edu.sa;
   mfalruily@ju.edu.sa; amhassane@ju.edu.sa; wmohamed@taibahu.edu.sa
RI Elmezain, Mahmoud/AEU-2133-2022; Said, wael/HZK-3491-2023; Alanazi,
   Saad/AAX-5823-2020; Mostafa, Ayman/HPG-8510-2023
OI Mohamed, Wael Said Abdelmageed/0000-0001-8623-6847; Alanazi,
   Saad/0000-0002-1714-1948; Mohamed Mostafa, Ayman/0000-0002-8951-4096; ,
   Mahmoud Elmezain/0000-0001-8750-1366
FU The authors extend their appreciation to the Deputyship of Research amp;
   Innovation, Ministry of Education in Saudi Arabia funding this research
   through the project number 223202. [223202]; Deputyship of Research amp;
   Innovation, Ministry of Education in Saudi Arabia
FX The authors extend their appreciation to the Deputyship of Research &
   Innovation, Ministry of Education in Saudi Arabia funding this research
   through the project number 223202.
CR Aljabri M, 2022, NEUROCOMPUTING, V506, P311, DOI 10.1016/j.neucom.2022.07.070
   Ansith S., 2021, P 2021 IEEE MADR SEC, P1
   Arjovsky M, 2017, PR MACH LEARN RES, V70
   Arnould L, 2023, OPHTHALMOL THER, V12, P657, DOI 10.1007/s40123-022-00641-5
   Awan SE, 2022, NEURAL COMPUT APPL, V34, P9701, DOI 10.1007/s00521-022-06958-3
   Babenko B, 2022, NAT BIOMED ENG, V6, P1370, DOI 10.1038/s41551-022-00867-5
   Boudegga H, 2021, COMPUT MED IMAG GRAP, V90, DOI 10.1016/j.compmedimag.2021.101902
   Cai Yi, 2022, AIPR '22: Proceedings of the 2022 5th International Conference on Artificial Intelligence and Pattern Recognition, P457, DOI 10.1145/3573942.3574048
   Chen YZ, 2022, COMPUT BIOL MED, V144, DOI 10.1016/j.compbiomed.2022.105382
   Dong FF, 2022, COMPUT BIOL MED, V147, DOI 10.1016/j.compbiomed.2022.105651
   Galdran A, 2022, SCI REP-UK, V12, DOI 10.1038/s41598-022-09675-y
   Gargari MS, 2022, ELECTRONICS-SWITZ, V11, DOI 10.3390/electronics11213516
   Gondara Lovedeep, 2018, Advances in Knowledge Discovery and Data Mining. 22nd Pacific-Asia Conference, PAKDD 2018. Proceedings: LNAI 10939, P260, DOI 10.1007/978-3-319-93040-4_21
   Gulshan V, 2016, JAMA-J AM MED ASSOC, V316, P2402, DOI 10.1001/jama.2016.17216
   Guo CL, 2021, 2021 IEEE INTERNATIONAL CONFERENCE ON ACOUSTICS, SPEECH AND SIGNAL PROCESSING (ICASSP 2021), P1185, DOI 10.1109/ICASSP39728.2021.9414282
   Guo CL, 2021, INT C PATT RECOG, P1236, DOI 10.1109/ICPR48806.2021.9413346
   Han JM, 2022, EXPERT SYST APPL, V194, DOI 10.1016/j.eswa.2022.116508
   Huang HM, 2020, Arxiv, DOI [arXiv:2004.08790, DOI 10.48550/ARXIV.2004.08790]
   Huang KW, 2023, BIOENGINEERING-BASEL, V10, DOI 10.3390/bioengineering10060722
   Ilesanmi AE., 2023, Healthc Anal, V4, P100261, DOI [10.1016/j.health.2023.100261, DOI 10.1016/J.HEALTH.2023.100261]
   Izadi S, 2023, ARTIF INTELL REV, V56, P5929, DOI 10.1007/s10462-022-10305-2
   Jafrasteh B, 2023, KNOWL-BASED SYST, V273, DOI 10.1016/j.knosys.2023.110603
   Ji YK, 2023, FRONT CELL DEV BIOL, V11, DOI 10.3389/fcell.2023.1168327
   Karaoglu O, 2022, ENG SCI TECHNOL, V29, DOI 10.1016/j.jestch.2021.06.010
   Kazerouni A, 2023, MED IMAGE ANAL, V88, DOI 10.1016/j.media.2023.102846
   Kumar KS, 2023, MULTIMED TOOLS APPL, V82, P7679, DOI 10.1007/s11042-022-13388-9
   Lalande F, 2023, Arxiv, DOI [arXiv:2306.16906, 10.48550/arXiv.2306.16906, DOI 10.48550/ARXIV.2306.16906]
   Li D, 2019, IEEE IMAGE PROC, P1425, DOI [10.1109/icip.2019.8803101, 10.1109/ICIP.2019.8803101]
   Li JJ, 2021, REMOTE SENS-BASEL, V13, DOI 10.3390/rs13010115
   Li QF, 2023, J VIS COMMUN IMAGE R, V90, DOI 10.1016/j.jvcir.2022.103729
   Li Z, 2022, APPL SCI-BASEL, V12, DOI 10.3390/app12147149
   Maharana K., 2022, Glob. Transit.Proc, V3, P91, DOI [10.1016/j.gltp.2022.04.020, DOI 10.1016/J.GLTP.2022.04.020]
   Mohan J, 2014, BIOMED SIGNAL PROCES, V9, P56, DOI 10.1016/j.bspc.2013.10.007
   Mukherkjee D, 2022, SCI REP-UK, V12, DOI 10.1038/s41598-022-12646-y
   Nagarajan G, 2022, ARTIF INTELL MED, V123, DOI 10.1016/j.artmed.2021.102214
   Nayak J, 2009, J MED SYST, V33, P337, DOI 10.1007/s10916-008-9195-z
   Neves DT, 2022, J COMPUT SCI-NETH, V61, DOI 10.1016/j.jocs.2022.101640
   Ni ZL, 2019, LECT NOTES COMPUT SC, V11954, P139, DOI 10.1007/978-3-030-36711-4_13
   Oubaalla Abdelwahid, 2023, Digital Technologies and Applications: Proceedings of ICDTA'23. Lecture Notes in Networks and Systems (669), P974, DOI 10.1007/978-3-031-29860-8_97
   Oussidi A, 2018, 2018 INTERNATIONAL CONFERENCE ON INTELLIGENT SYSTEMS AND COMPUTER VISION (ISCV2018)
   Patil A., 2021, P 2021 INT C FOR AN, P1
   Popolizio M, 2021, 2021 IEEE INTERNATIONAL WORKSHOP ON METROLOGY FOR INDUSTRY 4.0 & IOT (IEEE METROIND4.0 & IOT), P556, DOI [10.1109/METROIND4.0IOT51437.2021.9488451, 10.1109/MetroInd4.0IoT51437.2021.9488451]
   Punn NS, 2022, ARTIF INTELL REV, V55, P5845, DOI 10.1007/s10462-022-10152-1
   Qiu DF, 2022, COMPUT METH PROG BIO, V225, DOI 10.1016/j.cmpb.2022.106995
   Ranjbarzadeh R, 2021, SCI REP-UK, V11, DOI 10.1038/s41598-021-90428-8
   Rombach R, 2022, PROC CVPR IEEE, P10674, DOI 10.1109/CVPR52688.2022.01042
   Ronneberger O, 2015, LECT NOTES COMPUT SC, V9351, P234, DOI 10.1007/978-3-319-24574-4_28
   Salvi M, 2021, COMPUT BIOL MED, V128, DOI 10.1016/j.compbiomed.2020.104129
   Shorten C, 2019, J BIG DATA-GER, V6, DOI 10.1186/s40537-019-0197-0
   Si Z, 2019, LECT NOTES COMPUT SC, V11902, P668, DOI 10.1007/978-3-030-34110-7_56
   Siddique N, 2021, IEEE ACCESS, V9, P82031, DOI 10.1109/ACCESS.2021.3086020
   Sood D., 2022, P 2022 10 INT C REL, P1
   Soomro TA, 2019, IEEE ACCESS, V7, P71696, DOI 10.1109/ACCESS.2019.2920616
   Staal J, 2004, IEEE T MED IMAGING, V23, P501, DOI 10.1109/TMI.2004.825627
   Sule OO, 2022, IEEE ACCESS, V10, P38202, DOI 10.1109/ACCESS.2022.3163247
   Sun YG, 2023, EXPERT SYST APPL, V227, DOI 10.1016/j.eswa.2023.120201
   Tian CW, 2020, NEURAL NETWORKS, V131, P251, DOI 10.1016/j.neunet.2020.07.025
   van Buuren S, 2011, J STAT SOFTW, V45, P1
   Wang B, 2019, LECT NOTES COMPUT SC, V11764, P84, DOI 10.1007/978-3-030-32239-7_10
   Wang RS, 2022, IET IMAGE PROCESS, V16, P1243, DOI 10.1049/ipr2.12419
   Wu YC, 2019, LECT NOTES COMPUT SC, V11764, P264, DOI 10.1007/978-3-030-32239-7_30
   Xu M, 2023, PATTERN RECOGN, V137, DOI 10.1016/j.patcog.2023.109347
   Xu Y, 2023, DIAGNOSTICS, V13, DOI 10.3390/diagnostics13030576
   Yadav Riya, 2022, Proceedings of Data Analytics and Management: ICDAM 2021. Lecture Notes on Data Engineering and Communications Technologies (90), P231, DOI 10.1007/978-981-16-6289-8_20
   Yang Y, 2023, INT J MACH LEARN CYB, V14, P1605, DOI 10.1007/s13042-022-01715-3
   Yin XX, 2022, J HEALTHC ENG, V2022, DOI 10.1155/2022/4189781
   Zhang L, 2021, TSINGHUA SCI TECHNOL, V26, P736, DOI 10.26599/TST.2021.9010021
   Zhao S, 2020, IOP C SER EARTH ENV, V440, DOI 10.1088/1755-1315/440/3/032138
   Zhao XY, 2023, CELL REP MED, V4, DOI 10.1016/j.xcrm.2023.101197
NR 69
TC 5
Z9 5
U1 3
U2 8
PU MDPI
PI BASEL
PA ST ALBAN-ANLAGE 66, CH-4052 BASEL, SWITZERLAND
EI 2075-4418
J9 DIAGNOSTICS
JI Diagnostics
PD NOV
PY 2023
VL 13
IS 21
AR 3364
DI 10.3390/diagnostics13213364
PG 20
WC Medicine, General & Internal
WE Science Citation Index Expanded (SCI-EXPANDED)
SC General & Internal Medicine
GA X6PT5
UT WOS:001099656000001
PM 37958260
OA Green Published, gold
DA 2025-03-30
ER

PT J
AU Saha, S
   Vignarajan, J
   Frost, S
AF Saha, Sajib
   Vignarajan, Janardhan
   Frost, Shaun
TI A fast and fully automated system for glaucoma detection using color
   fundus photographs
SO SCIENTIFIC REPORTS
LA English
DT Article
ID CONVOLUTIONAL NEURAL-NETWORKS; DIAGNOSIS; EYE
AB This paper presents a low computationally intensive and memory efficient convolutional neural network (CNN)-based fully automated system for detection of glaucoma, a leading cause of irreversible blindness worldwide. Using color fundus photographs, the system detects glaucoma in two steps. In the first step, the optic disc region is determined relying upon You Only Look Once (YOLO) CNN architecture. In the second step classification of 'glaucomatous' and 'non-glaucomatous' is performed using MobileNet architecture. A simplified version of the original YOLO net, specific to the context, is also proposed. Extensive experiments are conducted using seven state-of-the-art CNNs with varying computational intensity, namely, MobileNetV2, MobileNetV3, Custom ResNet, InceptionV3, ResNet50, 18-Layer CNN and InceptionResNetV2. A total of 6671 fundus images collected from seven publicly available glaucoma datasets are used for the experiment. The system achieves an accuracy and F1 score of 97.4% and 97.3%, with sensitivity, specificity, and AUC of respectively 97.5%, 97.2%, 99.3%. These findings are comparable with the best reported methods in the literature. With comparable or better performance, the proposed system produces significantly faster decisions and drastically minimizes the resource requirement. For example, the proposed system requires 12 times less memory in comparison to ResNes50, and produces 2 times faster decisions. With significantly less memory efficient and faster processing, the proposed system has the capability to be directly embedded into resource limited devices such as portable fundus cameras.
C1 [Saha, Sajib; Vignarajan, Janardhan; Frost, Shaun] Commonwealth Sci & Ind Res Org CSIRO, Australian e Hlth Res Ctr, Perth, Australia.
C3 Commonwealth Scientific & Industrial Research Organisation (CSIRO)
RP Saha, S (corresponding author), Commonwealth Sci & Ind Res Org CSIRO, Australian e Hlth Res Ctr, Perth, Australia.
EM Sajib.Saha@csiro.au
RI Frost, Shaun/A-7580-2011
OI Frost, Shaun/0000-0002-1681-8224; Vignarajan,
   Janardhan/0000-0003-4738-5414
FU The study received the Department of Health, Government of Western
   Australia funding, Ref. No: WANMA/IG2021. [WANMA/IG2021]; Department of
   Health, Government of Western Australia
FX The study received the Department of Health, Government of Western
   Australia funding, Ref. No: WANMA/IG2021.
CR Agrawal DK, 2019, IET IMAGE PROCESS, V13, P2401, DOI 10.1049/iet-ipr.2019.0036
   Al-Bander B, 2018, SYMMETRY-BASEL, V10, DOI 10.3390/sym10040087
   Almazroa A, 2017, CLIN OPHTHALMOL, V11, P2017, DOI 10.2147/OPTH.S140061
   Bourne RRA, 2007, AM J OPHTHALMOL, V144, P908, DOI 10.1016/j.ajo.2007.07.042
   Budai A, 2013, INT J BIOMED IMAGING, V2013, DOI 10.1155/2013/154860
   Carmona EJ, 2008, ARTIF INTELL MED, V43, P243, DOI 10.1016/j.artmed.2008.04.005
   Carvalho NRD, 2021, NEUROCOMPUTING, V438, P72, DOI 10.1016/j.neucom.2020.07.146
   Chaudhary PK, 2021, BIOMED SIGNAL PROCES, V64, DOI 10.1016/j.bspc.2020.102237
   Christopher M, 2018, SCI REP-UK, V8, DOI 10.1038/s41598-018-35044-9
   Costagliola C, 2009, EXPERT OPIN PHARMACO, V10, P2663, DOI 10.1517/14656560903300103
   Diaz-Pinto A, 2019, BIOMED ENG ONLINE, V18, DOI 10.1186/s12938-019-0649-y
   Elangovan P, 2021, INT J IMAG SYST TECH, V31, P955, DOI 10.1002/ima.22494
   Fan R, 2023, OPHTHALMOL SCI, V3, DOI 10.1016/j.xops.2022.100233
   Fumero F, 2011, COMP MED SY
   Gheisari S, 2021, SCI REP-UK, V11, DOI 10.1038/s41598-021-81554-4
   github, sjchoi86-HRF Database
   Glenn Jocher, Code Repository
   Gómez-Valverde JJ, 2019, BIOMED OPT EXPRESS, V10, P892, DOI 10.1364/BOE.10.000892
   Gour N, 2020, PATTERN RECOGN LETT, V137, P3, DOI 10.1016/j.patrec.2019.04.004
   Howard A, 2019, IEEE I CONF COMP VIS, P1314, DOI 10.1109/ICCV.2019.00140
   Huang AS, 2018, J GLAUCOMA, V27, P957, DOI 10.1097/IJG.0000000000001042
   Kingman S, 2004, B WORLD HEALTH ORGAN, V82, P887
   Kirar BS, 2019, IET IMAGE PROCESS, V13, P73, DOI 10.1049/iet-ipr.2018.5297
   Kolár R, 2008, RADIOENGINEERING, V17, P109
   Li L, 2020, IEEE T MED IMAGING, V39, P413, DOI 10.1109/TMI.2019.2927226
   Li ZX, 2018, OPHTHALMOLOGY, V125, P1199, DOI 10.1016/j.ophtha.2018.01.023
   Lin MQ, 2022, SCI REP-UK, V12, DOI 10.1038/s41598-022-17753-4
   Liu HR, 2019, JAMA OPHTHALMOL, V137, P1353, DOI 10.1001/jamaophthalmol.2019.3501
   Maheshwari S., 2022, 2022 E HLTH BIOENG C, P01
   Maheshwari S, 2017, COMPUT BIOL MED, V88, P142, DOI 10.1016/j.compbiomed.2017.06.017
   Michelson G, 2008, DTSCH ARZTEBL INT, V105, P583, DOI 10.3238/arztebl.2008.0583
   Mookiah MRK, 2012, KNOWL-BASED SYST, V33, P73, DOI 10.1016/j.knosys.2012.02.010
   Pal A, 2018, IEEE IMAGE PROC, P2775, DOI 10.1109/ICIP.2018.8451029
   Phan S, 2019, JPN J OPHTHALMOL, V63, P276, DOI 10.1007/s10384-019-00659-6
   Quigley HA, 2006, BRIT J OPHTHALMOL, V90, P262, DOI 10.1136/bjo.2005.081224
   Raghavendra U, 2018, INFORM SCIENCES, V441, P41, DOI 10.1016/j.ins.2018.01.051
   Redmon J, 2016, PROC CVPR IEEE, P779, DOI 10.1109/CVPR.2016.91
   Reguant R, 2021, SCI REP-UK, V11, DOI 10.1038/s41598-021-89225-0
   Ren SQ, 2015, ADV NEUR IN, V28, DOI 10.1109/TPAMI.2016.2577031
   Septiarini A, 2018, HEALTHC INFORM RES, V24, P53, DOI 10.4258/hir.2018.24.1.53
   Shoukat A., 2021, Artificial Intelligence and Internet of Things
   Shoukat A, 2023, DIAGNOSTICS, V13, DOI 10.3390/diagnostics13101738
   Sivaswamy J., 2015, JSM BIOMED IMAGING D, V2, P1004
   Sivaswamy J, 2014, I S BIOMED IMAGING, P53, DOI 10.1109/ISBI.2014.6867807
   Sreng S, 2020, APPL SCI-BASEL, V10, DOI 10.3390/app10144916
   Srinivasa J., 2021, P FIST INT C ADV SCI, DOI [10.4108/eai.16-5-2020.2304033, DOI 10.4108/EAI.16-5-2020.2304033]
   Sundaram R, 2019, J INTELL FUZZY SYST, V36, P4025, DOI 10.3233/JIFS-169963
   Sundaram R, 2019, MATHEMATICS-BASEL, V7, DOI 10.3390/math7020169
   Tajbakhsh N, 2016, IEEE T MED IMAGING, V35, P1299, DOI 10.1109/TMI.2016.2535302
   Thakur A, 2020, OPHTHALMOL GLAUCOMA, V3, P262, DOI 10.1016/j.ogla.2020.04.012
   Tham Yih-Chung, 2014, Ophthalmology, V121, P2081, DOI 10.1016/j.ophtha.2014.05.013
   Tham YC, 2014, OPHTHALMOLOGY, V121, P2081, DOI 10.1016/j.ophtha.2014.05.013
   Thompson AC, 2020, TRANSL VIS SCI TECHN, V9, DOI 10.1167/tvst.9.2.42
   Tian Y., 2022, Med. Biol. Eng. Comput, V27, P1
   Vaghjiani D, 2020, 2020 DIGITAL IMAGE COMPUTING: TECHNIQUES AND APPLICATIONS (DICTA), DOI 10.1109/DICTA51227.2020.9363369
   Velpula VK, 2023, FRONT PHYSIOL, V14, DOI 10.3389/fphys.2023.1175881
   VISION, 2007, Global Initiative for the Elimination of Avoidable Blindness: Action plan 2006-2011
   Wang CY, 2023, PROC CVPR IEEE, P7464, DOI 10.1109/CVPR52729.2023.00721
   Wong A, 2019, FIFTH WORKSHOP ON ENERGY EFFICIENT MACHINE LEARNING AND COGNITIVE COMPUTING - NEURIPS EDITION (EMC2-NIPS 2019), P22, DOI 10.1109/EMC2-NIPS53020.2019.00013
NR 59
TC 5
Z9 5
U1 0
U2 6
PU NATURE PORTFOLIO
PI BERLIN
PA HEIDELBERGER PLATZ 3, BERLIN, 14197, GERMANY
SN 2045-2322
J9 SCI REP-UK
JI Sci Rep
PD OCT 27
PY 2023
VL 13
IS 1
AR 18408
DI 10.1038/s41598-023-44473-0
PG 11
WC Multidisciplinary Sciences
WE Science Citation Index Expanded (SCI-EXPANDED)
SC Science & Technology - Other Topics
GA W5XG4
UT WOS:001092348300010
PM 37891238
OA gold, Green Published
DA 2025-03-30
ER

PT J
AU Kim, D
   Seo, SB
   Park, SJ
   Cho, HK
AF Kim, Dongbock
   Seo, Sat Byul
   Park, Seong Joon
   Cho, Hyun-kyung
TI Deep learning visual field global index prediction with optical
   coherence tomography parameters in glaucoma patients
SO SCIENTIFIC REPORTS
LA English
DT Article
ID NERVE-FIBER LAYER; STANDARD AUTOMATED PERIMETRY; MINIMUM RIM WIDTH;
   HEAD; DISC; PREVALENCE; THICKNESS
AB The aim of this study was to predict three visual filed (VF) global indexes, mean deviation (MD), pattern standard deviation (PSD), and visual field index (VFI), from optical coherence tomography (OCT) parameters including Bruch's Membrane Opening-Minimum Rim Width (BMO-MRW) and retinal nerve fiber layer (RNFL) based on a deep-learning model. Subjects consisted of 224 eyes with Glaucoma suspects (GS), 245 eyes with early NTG, 58 eyes with moderate stage of NTG, 36 eyes with PACG, 57 eyes with PEXG, and 99 eyes with POAG. A deep neural network (DNN) algorithm was developed to predict values of VF global indexes such as MD, VFI, and PSD. To evaluate performance of the model, mean absolute error (MAE) was determined. The MAE range of the DNN model on cross validation was 1.9-2.9 (dB) for MD, 1.6-2.0 (dB) for PSD, and 5.0 to 7.0 (%) for VFI. Ranges of Pearson's correlation coefficients were 0.76-0.85, 0.74-0.82, and 0.70-0.81 for MD, PSD, and VFI, respectively. Our deep-learning model might be useful in the management of glaucoma for diagnosis and follow-up, especially in situations when immediate VF results are not available because VF test requires time and space with a subjective nature.
C1 [Kim, Dongbock; Seo, Sat Byul; Park, Seong Joon] Kyungnam Univ, Sch Educ, Dept Math Educ, 7 Kyugnamdaehak Ro, Chang Won 51767, Gyeongsangnam D, South Korea.
   [Cho, Hyun-kyung] Gyeongsang Natl Univ, Changwon Hosp, Sch Med, Dept Ophthalmol, 11 Samjeongja Ro, Chang Won 51472, Gyeongsangnam D, South Korea.
   [Cho, Hyun-kyung] Gyeongsang Natl Univ, Inst Hlth Sci, Sch Med, Jinju, South Korea.
C3 Kyungnam University; Gyeongsang National University; Gyeongsang National
   University
RP Cho, HK (corresponding author), Gyeongsang Natl Univ, Changwon Hosp, Sch Med, Dept Ophthalmol, 11 Samjeongja Ro, Chang Won 51472, Gyeongsangnam D, South Korea.; Cho, HK (corresponding author), Gyeongsang Natl Univ, Inst Hlth Sci, Sch Med, Jinju, South Korea.
EM chohk@gnu.ac.kr
RI Seo, Sat Byul/HPC-3984-2023
FU This work was supported by a grant of the National Research Foundation
   (NRF) funded by the Ministry of Science, ICT amp; Future Planning
   (MSIP), Republic of Korea (No.2020R1G1A1A01007469).; National Research
   Foundation (NRF) [2020R1G1A1A01007469]; Ministry of Science, ICT amp;
   Future Planning (MSIP), Republic of Korea
FX This work was supported by a grant of the National Research Foundation
   (NRF) funded by the Ministry of Science, ICT & Future Planning (MSIP),
   Republic of Korea (No.2020R1G1A1A01007469).
CR Amari S, 1999, NEURAL NETWORKS, V12, P783, DOI 10.1016/S0893-6080(99)00032-5
   Artes PH, 2002, INVEST OPHTH VIS SCI, V43, P2654
   Banegas SA, 2016, J GLAUCOMA, V25, pE229, DOI 10.1097/IJG.0000000000000280
   Bengtsson B, 2008, AM J OPHTHALMOL, V145, P343, DOI 10.1016/j.ajo.2007.09.038
   Breiman L, 2001, MACH LEARN, V45, P5, DOI 10.1023/A:1010933404324
   Casas-Llera P, 2009, BRIT J OPHTHALMOL, V93, P1576, DOI 10.1136/bjo.2009.158097
   Chauhan BC, 2015, OPHTHALMOLOGY, V122, P1786, DOI 10.1016/j.ophtha.2015.06.001
   Chauhan BC, 2013, AM J OPHTHALMOL, V156, P218, DOI 10.1016/j.ajo.2013.04.016
   Chauhan BC, 2013, OPHTHALMOLOGY, V120, P535, DOI 10.1016/j.ophtha.2012.09.055
   Chen Teresa C, 2009, Trans Am Ophthalmol Soc, V107, P254
   Chen TQ, 2016, KDD'16: PROCEEDINGS OF THE 22ND ACM SIGKDD INTERNATIONAL CONFERENCE ON KNOWLEDGE DISCOVERY AND DATA MINING, P785, DOI 10.1145/2939672.2939785
   Cho HK, 2014, EYE, V28, P303, DOI 10.1038/eye.2013.285
   Cho HK, 2014, SURV OPHTHALMOL, V59, P434, DOI 10.1016/j.survophthal.2013.09.003
   Christopher M, 2020, OPHTHALMOLOGY, V127, P346, DOI 10.1016/j.ophtha.2019.09.036
   Clevert DA, 2016, Arxiv, DOI [arXiv:1511.07289, DOI 10.48550/ARXIV.1511.07289]
   Cohen I., 2009, Dictionary of Pharmaceutical Medicine, P1, DOI 10.1007/978-3-642-00296-0
   European Glaucoma Society, 2017, BRIT J OPHTHALMOL, V101, P1
   Ferreras A, 2008, INVEST OPHTH VIS SCI, V49, P3018, DOI 10.1167/iovs.08-1775
   Foster PJ, 2002, BRIT J OPHTHALMOL, V86, P238, DOI 10.1136/bjo.86.2.238
   Gardiner SK, 2005, INVEST OPHTH VIS SCI, V46, P3712, DOI 10.1167/iovs.05-0266
   Gardiner SK, 2014, OPHTHALMOLOGY, V121, P1359, DOI 10.1016/j.ophtha.2014.01.020
   Gardiner SK, 2014, AM J OPHTHALMOL, V157, P540, DOI 10.1016/j.ajo.2013.11.007
   Hashimoto Y, 2021, BRIT J OPHTHALMOL, V105, P507, DOI 10.1136/bjophthalmol-2019-315600
   Hearst MA, 1998, IEEE INTELL SYST APP, V13, P18, DOI 10.1109/5254.708428
   Hemelings R, 2022, TRANSL VIS SCI TECHN, V11, DOI 10.1167/tvst.11.8.22
   Hood DC, 2007, PROG RETIN EYE RES, V26, P688, DOI 10.1016/j.preteyeres.2007.08.001
   Ioffe S, 2015, PR MACH LEARN RES, V37, P448
   Kass MA, 2002, ARCH OPHTHALMOL-CHIC, V120, P701
   Keltner JL, 2006, OPHTHALMOLOGY, V113, P1603, DOI 10.1016/j.ophtha.2006.05.061
   Kingma DP, 2014, ADV NEUR IN, V27
   LeCun Y, 2015, NATURE, V521, P436, DOI 10.1038/nature14539
   Leite MT, 2012, J GLAUCOMA, V21, P49, DOI 10.1097/IJG.0b013e31822af27a
   Mahesh B., 2020, Int J Sci Res, V9, P381, DOI [DOI 10.21275/ART20203995, 10.21275/art20203995]
   Malik R, 2012, CLIN EXP OPHTHALMOL, V40, P369, DOI 10.1111/j.1442-9071.2012.02770.x
   Mariottoni EB, 2020, TRANSL VIS SCI TECHN, V9, DOI 10.1167/tvst.9.2.19
   McLeod SD, 2016, OPHTHALMOLOGY, V123, pP41, DOI 10.1016/j.ophtha.2015.10.053
   Mizumoto K, 2014, CLIN OPHTHALMOL, V8, P1203, DOI 10.2147/OPTH.S62521
   Park DY, 2013, MOL VIS, V19, P448
   Park K, 2020, PLOS ONE, V15, DOI [10.1371/journal.pone.0234902, 10.1371/journal.pone.0234902.r001, 10.1371/journal.pone.0234902.r002, 10.1371/journal.pone.0234902.r003, 10.1371/journal.pone.0234902.r004]
   Phu J, 2019, AM J OPHTHALMOL, V208, P251, DOI 10.1016/j.ajo.2019.08.013
   Pollet-Villard F, 2014, INVEST OPHTH VIS SCI, V55, P2953, DOI 10.1167/iovs.13-13482
   Povazay B, 2007, J BIOMED OPT, V12, DOI 10.1117/1.2773736
   Reis ASC, 2012, INVEST OPHTH VIS SCI, V53, P1852, DOI 10.1167/iovs.11-9309
   Sengupta S, 2020, ARTIF INTELL MED, V102, DOI 10.1016/j.artmed.2019.101758
   Seo SB, 2020, SCI REP-UK, V10, DOI 10.1038/s41598-020-76154-7
   Strouthidis NG, 2011, INVEST OPHTH VIS SCI, V52, P1206, DOI 10.1167/iovs.10-5599
   Toshev AP, 2017, J GLAUCOMA, V26, P27, DOI 10.1097/IJG.0000000000000532
   Van Veldhuisen PC, 2000, AM J OPHTHALMOL, V130, P429
   Weinreb RN, 2004, LANCET, V363, P1711, DOI 10.1016/S0140-6736(04)16257-0
   Yu HH, 2021, OPHTHALMOL GLAUCOMA, V4, P102, DOI 10.1016/j.ogla.2020.07.002
NR 50
TC 5
Z9 5
U1 0
U2 1
PU NATURE PORTFOLIO
PI BERLIN
PA HEIDELBERGER PLATZ 3, BERLIN, 14197, GERMANY
SN 2045-2322
J9 SCI REP-UK
JI Sci Rep
PD OCT 25
PY 2023
VL 13
IS 1
AR 18304
DI 10.1038/s41598-023-43104-y
PG 11
WC Multidisciplinary Sciences
WE Science Citation Index Expanded (SCI-EXPANDED)
SC Science & Technology - Other Topics
GA W1MG4
UT WOS:001089332200006
PM 37880259
OA Green Published, gold
DA 2025-03-30
ER

PT J
AU Zhang, Y
   Zhao, ZH
   Ma, QM
   Li, KJ
   Zhao, XB
   Jia, ZY
AF Zhang, Yin
   Zhao, Zhihua
   Ma, Qingmin
   Li, Kejun
   Zhao, Xiaobin
   Jia, Zhiyang
TI Association between dietary calcium, potassium, and magnesium
   consumption and glaucoma
SO PLOS ONE
LA English
DT Article
ID OXIDATIVE STRESS MARKERS; OPEN-ANGLE GLAUCOMA; BLOOD-PRESSURE;
   MITOCHONDRIAL DYSFUNCTION; INTRAOCULAR-PRESSURE; TRABECULAR MESHWORK;
   NATIONAL-HEALTH; AQUEOUS-HUMOR; RISK-FACTOR; PREVALENCE
AB BackgroundCalcium (Ca), potassium (K) and magnesium (Mg) may be involved in the occurrence and development of glaucoma by influencing the retinal oxidative stress and regulate blood pressure. However, epidemiological opinions on dietary intake of macroelement related to glaucoma are inconsistent. Herein, this study aims to explore the association between dietary Ca, K, and Mg consumption and glaucoma. MethodsData of 7,042 adults aged >= 40 years old who received the glaucoma examinations were extracted from the National Health and Nutrition Examination Survey (NHANES) database from 2005 to 2008 in this cross-sectional study. Univariate and multivariate logistic regression were used to explore the association between dietary Ca, K, and Mg intake and glaucoma with the odd ratios (ORs) and 95% confidence intervals (CIs). We also investigated this relationship in individuals of different age, with/without hypertension and visual field defect (VFD). ResultsThere were 502 (8.11%) participants had glaucoma. After adjusted for covariables, we found that enough dietary Ca consumption was related to a decreased risk of glaucoma [OR = 0.59, 95%CI: (0.42-0.81)], whether in persons with/without hypertension (all P<0.05). In particular, dietary K intake may be a potential protect factor for glaucoma in non-hypertension populations [OR = 0.47, 95%CI: (0.22-0.99), P = 0.049]. Additionally, hypertension/non-hypertension persons who aged <65 years old or with/without VFD should all pay attention to the enough dietary supplement of Ca, K, and Mg according to their own circumstances. ConclusionEnough dietary Ca, K, and Mg consumption may be potential protect factors of glaucoma that could provide some dietary reference for developing targeted glaucoma prevention and control measures.
C1 [Zhang, Yin; Zhao, Zhihua; Ma, Qingmin; Li, Kejun; Zhao, Xiaobin; Jia, Zhiyang] Hebei Gen Hosp, Dept Ophthalmol, Shijiazhuang, Hebei, Peoples R China.
RP Jia, ZY (corresponding author), Hebei Gen Hosp, Dept Ophthalmol, Shijiazhuang, Hebei, Peoples R China.
EM zhiyangJhb@outlook.com
RI Jia, Zhiyang/GON-7137-2022
FU 2018 Medical Science Research Key Project Plan of Hebei Province
   [20180052]
FX The external funding supported this study was 2018 Medical Science
   Research Key Project Plan of Hebei Province (20180052). There was no
   additional external funding received for this study.
CR Aldaas K, 2022, SURV OPHTHALMOL, V67, P637, DOI 10.1016/j.survophthal.2021.08.009
   [Anonymous], National Health and Nutrition Examination Survey (NHANES) 2005-2006
   Appel LJ, 2006, HYPERTENSION, V47, P296, DOI 10.1161/01.HYP.0000202568.01167.B6
   Araie M, 2011, PROG RETIN EYE RES, V30, P54, DOI 10.1016/j.preteyeres.2010.09.002
   Arbabi A, 2022, CLIN EXP OPTOM, V105, P157, DOI 10.1080/08164622.2021.1964331
   Baudouin C, 2021, PROG RETIN EYE RES, V83, DOI 10.1016/j.preteyeres.2020.100916
   Berridge MJ, 2010, PFLUG ARCH EUR J PHY, V459, P441, DOI 10.1007/s00424-009-0736-1
   Bertrand JA, 2020, INVEST OPHTH VIS SCI, V61, DOI 10.1167/iovs.61.3.41
   Centers for Disease Control and Prevention, National Center for Health Statistics Questionnaires, Datasets and Related Documentation
   Centers for Disease Control and Prevention. (CDC), About the National Health and Nutrition Examination Survey
   Chaudhry S, 2022, SURV OPHTHALMOL, V67, P1081, DOI 10.1016/j.survophthal.2021.12.001
   Choi J, 2015, BIOMED RES INT, V2015, DOI 10.1155/2015/141905
   Chou TH, 2020, NUTRIENTS, V12, DOI 10.3390/nu12071910
   Chowdhury UR, 2021, J OCUL PHARMACOL TH, V37, P251, DOI 10.1089/jop.2020.0137
   Chowdhury UR, 2020, PLOS ONE, V15, DOI 10.1371/journal.pone.0231841
   Chowdhury UR, 2011, INVEST OPHTH VIS SCI, V52, P6435, DOI 10.1167/iovs.11-7523
   Chrysostomou V, 2010, OPHTHALMIC RES, V44, P173, DOI 10.1159/000316478
   Chung HJ, 2015, BIOMED RES INT, V2015, DOI 10.1155/2015/827516
   Clapham DE, 2007, CELL, V131, P1047, DOI 10.1016/j.cell.2007.11.028
   Davitte Jonathan, 2021, Journal of Nutrition in Gerontology and Geriatrics, V40, P46, DOI 10.1080/21551197.2021.1885559
   Ekici Feyzahan, 2014, Int Sch Res Notices, V2014, P745439, DOI 10.1155/2014/745439
   Ferreira SM, 2004, AM J OPHTHALMOL, V137, P62, DOI 10.1016/S0002-9394(03)00788-8
   Fiedorowicz M, 2021, INT J MOL SCI, V22, DOI 10.3390/ijms22031039
   Ghanem AA, 2010, CURR EYE RES, V35, P295, DOI 10.3109/02713680903548970
   Görlach A, 2015, REDOX BIOL, V6, P260, DOI 10.1016/j.redox.2015.08.010
   Gunter TE, 2000, CELL CALCIUM, V28, P285, DOI 10.1054/ceca.2000.0168
   Guzik TJ, 2017, HYPERTENSION, V70, P660, DOI 10.1161/HYPERTENSIONAHA.117.07802
   Haddy FJ, 2006, AM J PHYSIOL-REG I, V290, pR546, DOI 10.1152/ajpregu.00491.2005
   Harraz OF, 2021, J PHYSIOL-LONDON, V599, P5361, DOI 10.1113/JP280950
   Hay M, 2020, CURR HYPERTENS REP, V22, DOI 10.1007/s11906-020-01090-w
   Ikonte CJ, 2019, NUTRIENTS, V11, DOI 10.3390/nu11102335
   Irnaten M, 2023, INT J MOL SCI, V24, DOI 10.3390/ijms24021287
   Kang JM, 2021, MED CLIN N AM, V105, P493, DOI 10.1016/j.mcna.2021.01.004
   Karley AJ, 2009, CURR OPIN PLANT BIOL, V12, P291, DOI 10.1016/j.pbi.2009.04.013
   Kong GYX, 2009, J GLAUCOMA, V18, P93, DOI 10.1097/IJG.0b013e318181284f
   Lee JY, 2020, NUTRIENTS, V12, DOI 10.3390/nu12030878
   Leeman M, 2019, HYPERTENSION, V73, P944, DOI 10.1161/HYPERTENSIONAHA.118.11507
   LEON AS, 1987, JAMA-J AM MED ASSOC, V258, P2388, DOI 10.1001/jama.258.17.2388
   Martin N, 2018, CELL CALCIUM, V70, P16, DOI 10.1016/j.ceca.2017.04.001
   Mayama C, 2014, EUR J PHARMACOL, V739, P96, DOI 10.1016/j.ejphar.2013.10.073
   McElnea EM, 2011, MOL VIS, V17, P1182
   Medeiros FA, 2013, OPHTHALMOLOGY, V120, P1533, DOI 10.1016/j.ophtha.2013.01.032
   Mei ZG, 2021, LANCET HAEMATOL, V8, pE572, DOI 10.1016/S2352-3026(21)00168-X
   Mozaffarieh M, 2007, SURV OPHTHALMOL, V52, pS174, DOI 10.1016/j.survophthal.2007.08.013
   Neufingerl N, 2022, NUTRIENTS, V14, DOI 10.3390/nu14010029
   Osborne NN, 2010, EXP EYE RES, V90, P750, DOI 10.1016/j.exer.2010.03.008
   Palmer BF, 2015, CLIN J AM SOC NEPHRO, V10, P1050, DOI 10.2215/CJN.08580813
   Park J, 2010, NUTR RES PRACT, V4, P155, DOI 10.4162/nrp.2010.4.2.155
   Qi SF, 2022, FRONT NUTR, V8, DOI 10.3389/fnut.2021.728774
   Qiu M, 2017, OPHTHALMOLOGY, V124, P1229, DOI 10.1016/j.ophtha.2017.03.049
   Qiu YC, 2022, OXID MED CELL LONGEV, V2022, DOI 10.1155/2022/2275171
   Ramdas WD, 2012, EUR J EPIDEMIOL, V27, P385, DOI 10.1007/s10654-012-9672-z
   Saccuzzo EG, 2022, J BIOL INORG CHEM, V27, P553, DOI 10.1007/s00775-022-01946-3
   Sacks FM, 2001, NEW ENGL J MED, V344, P3, DOI 10.1056/NEJM200101043440101
   Saris NEL, 2000, CLIN CHIM ACTA, V294, P1, DOI 10.1016/S0009-8981(99)00258-2
   Seligman HK, 2010, J NUTR, V140, P304, DOI 10.3945/jn.109.112573
   Soto D, 2004, INVEST OPHTH VIS SCI, V45, P3650, DOI 10.1167/iovs.04-0060
   Stumpff F, 1999, INVEST OPHTH VIS SCI, V40, P1404
   Sun NL, 2021, J CLIN HYPERTENS, V23, P1957, DOI 10.1111/jch.14355
   Taechameekietichai T, 2021, NUTRIENTS, V13, DOI 10.3390/nu13124263
   Tashtitova L, 2022, KLIN MONATSBL AUGENH, V239, P202, DOI 10.1055/a-1327-3999
   Tham YC, 2014, OPHTHALMOLOGY, V121, P2081, DOI 10.1016/j.ophtha.2014.05.013
   United States Department of Agriculture US Department of Agriculture National Agriculture Library, National Nutrient Database for Standard Reference
   Wang SY, 2013, CURR EYE RES, V38, P1049, DOI 10.3109/02713683.2013.803124
   Weinreb RN, 2014, JAMA-J AM MED ASSOC, V311, P1901, DOI 10.1001/jama.2014.3192
   Wright C, 2016, ACTA OPHTHALMOL, V94, P217, DOI 10.1111/aos.12784
   Yang QH, 2011, ARCH INTERN MED, V171, P1183, DOI 10.1001/archinternmed.2011.257
   Zemel MB, 2008, J NUTR, V138, P1047, DOI 10.1093/jn/138.6.1047
   Zhang YY, 2018, NUTRIENTS, V10, DOI 10.3390/nu10030296
   Zhao D, 2014, AM J OPHTHALMOL, V158, P615, DOI 10.1016/j.ajo.2014.05.029
NR 70
TC 5
Z9 5
U1 0
U2 4
PU PUBLIC LIBRARY SCIENCE
PI SAN FRANCISCO
PA 1160 BATTERY STREET, STE 100, SAN FRANCISCO, CA 94111 USA
SN 1932-6203
J9 PLOS ONE
JI PLoS One
PD OCT 18
PY 2023
VL 18
IS 10
AR e0292883
DI 10.1371/journal.pone.0292883
PG 17
WC Multidisciplinary Sciences
WE Science Citation Index Expanded (SCI-EXPANDED)
SC Science & Technology - Other Topics
GA U7FA9
UT WOS:001086413400058
PM 37851631
OA gold, Green Published
DA 2025-03-30
ER

PT J
AU Alsadat, N
   Elgarhy, M
   Tolba, AH
   Elwehidy, AS
   Ahmad, H
   Almetwally, EM
AF Alsadat, Najwan
   Elgarhy, Mohammed
   Tolba, Ahlam H.
   Elwehidy, Ahmed S.
   Ahmad, Hijaz
   Almetwally, Ehab M.
TI Classical and Bayesian estimation for the extended odd Weibull power
   Lomax model with applications
SO AIP ADVANCES
LA English
DT Article
ID PARETO DISTRIBUTION
AB A new continuous distribution called the extended odd Weibull power Lomax (ExOW-POLO) distribution is introduced and studied. Numerous reliability and statistical features are derived. Additionally studied are point estimates using maximum likelihood, maximum product space, least square, weighted least square, and Bayesian estimation techniques. The mean square error and bias of the maximum likelihood and Bayesian parameter estimators are computed using simulation approaches, such as Markov chain Monte Carlo. Two intraocular pressure (IOP) real datasets were conducted between January 2015 and February 2018 on 49 patients (84 eyes) under the age of two who presented with primary congenital glaucoma to the Paediatric Ophthalmology Unit of the Mansoura Ophthalmic Center of Mansoura University in Egypt have been fitted the ExOW-POLO distribution. Comparing the properties of the proposed distribution's fitting of the data to recognized extensions of the Lomax distribution. The analysis revealed that the most well-known extensions of Lomax distribution were made by the ExOW-POLO distribution outfit. In addition, the correlation measures and independent sample test for the two IOP real datasets are introduced with (A) Levene's test for equality of variances for the two cases and (B) the t-test for equality of means. For Levene's test for equality of variances: the null hypothesis is that equal variances are assumed and the alternative hypothesis is that equal variances are not assumed. (c) 2023 Author(s). All article content, except where otherwise noted, is licensed under a Creative Commons Attribution (CC BY) license (http://creativecommons.org/licenses/by/4.0/).
C1 [Alsadat, Najwan] King Saud Univ, Dept Quantitat Anal, Coll Business Adm, POB 71115, Riyadh 11587, Saudi Arabia.
   [Elgarhy, Mohammed] Beni Suef Univ, Math & Comp Sci Dept, Fac Sci, Bani Suwayf 62521, Egypt.
   [Elgarhy, Mohammed] Higher Inst Adm Sci, Dept Basic Sci, Belbeis, Alsharkia, Egypt.
   [Tolba, Ahlam H.] Mansoura Univ, Dept Math, Fac Sci, Mansoura 35516, Egypt.
   [Elwehidy, Ahmed S.] Mansoura Univ, Fac Med, Mansoura 35516, Egypt.
   [Ahmad, Hijaz] Int Telemat Univ Uninettuno, Corso Vittorio Emanuele II 39, I-00186 Rome, Italy.
   [Almetwally, Ehab M.] Delta Univ Sci & Technol, Fac Business Adm, Gamasa 11152, Egypt.
C3 King Saud University; Egyptian Knowledge Bank (EKB); Beni Suef
   University; Egyptian Knowledge Bank (EKB); Mansoura University; Egyptian
   Knowledge Bank (EKB); Mansoura University; UNINETTUNO; Delta University
   for Science & Technology
RP Almetwally, EM (corresponding author), Delta Univ Sci & Technol, Fac Business Adm, Gamasa 11152, Egypt.
EM ehab.metwaly@deltauniv.edu.eg
RI H. Tolba, Ahlam/AAC-2155-2022; Ellattif, Mohammed/GVU-0357-2022;
   Almetwally, Ehab/AAD-1734-2022; Alsadat, Najwan/M-3840-2014; Ahmad,
   Hijaz/H-5958-2018
OI Alsadat, Najwan/0000-0001-8884-8281; Ahmad, Hijaz/0000-0002-5438-5407
FU King Saud University, Riyadh, Saudi Arabia [RSPD2023R548]
FX This work was supported by Project No. RSPD2023R548, King Saud
   University, Riyadh, Saudi Arabia.
CR Abd El-Monsef MME, 2021, QUAL RELIAB ENG INT, V37, P1035, DOI 10.1002/qre.2780
   Ahsan-ul-Haq M, 2022, J MATH-UK, V2022, DOI 10.1155/2022/9514739
   Albert J, 2009, USE R, P1, DOI 10.1007/978-0-387-92298-0_1
   Alizadeh M, 2019, COMMUN FAC SCI UNIV, V68, P161, DOI 10.31801/cfsuasmas.443699
   Alizadeh M, 2017, J STAT COMPUT SIM, V87, P367, DOI 10.1080/00949655.2016.1209200
   Almongy HM, 2022, PLOS ONE, V17, DOI 10.1371/journal.pone.0276181
   Alotaibi N, 2023, MATHEMATICS-BASEL, V11, DOI 10.3390/math11071693
   Alsuhabi H, 2022, ALEX ENG J, V61, P11077, DOI 10.1016/j.aej.2022.03.067
   Alyami SA, 2022, SYMMETRY-BASEL, V14, DOI 10.3390/sym14061222
   Alzaatreh A, 2013, METRON, V71, P63, DOI 10.1007/s40300-013-0007-y
   Alzaatreh A, 2013, COMMUN STAT-THEOR M, V42, P1673, DOI 10.1080/03610926.2011.599002
   [Anonymous], 2017, Int. J. Stat. Probab, V6, P74, DOI [10.5539/ijsp.v6n2p74, DOI 10.5539/IJSP.V6N2P74, DOI 10.5539/ijsp.v6n2p74]
   ARIMOTO S, 1971, INFORM CONTROL, V19, P181, DOI 10.1016/S0019-9958(71)90065-9
   Chaturvedi A, 2023, AUSTRIAN J STAT, V52, P86, DOI 10.17713/ajs.v52i2.1395
   Cordeiro GM, 2010, J FRANKLIN I, V347, P1399, DOI 10.1016/j.jfranklin.2010.06.010
   Cordeiro GM, 2015, J STAT COMPUT SIM, V85, P305, DOI 10.1080/00949655.2013.822869
   Dey S, 2016, STAT METHODOL, V32, P185, DOI 10.1016/j.stamet.2016.05.007
   El-Bassiouny A., 2015, International Journal of Computer Applications, V121, P24, DOI DOI 10.5120/21602-4713
   Gelman A., 1995, Bayesian data analysis, DOI DOI 10.1201/9780429258411
   Gupta RC, 2010, J STAT COMPUT SIM, V80, P937, DOI 10.1080/00949650902845672
   HARRIS CM, 1968, OPER RES, V16, P307, DOI 10.1287/opre.16.2.307
   Havrda J., 1967, Kybernetika, V3, P30
   Lemonte AJ, 2013, STATISTICS-ABINGDON, V47, P800, DOI 10.1080/02331888.2011.568119
   Malek B, 2021, CLIN MED INSIGHT-CAS, V14, DOI 10.1177/11795476211011206
   Mead ME, 2017, S AFR STAT J, V51, P67
   Mood A. M., 1974, INTRO THEORY STAT 19
   Muse AH, 2021, COMPUT INTEL NEUROSC, V2021, DOI 10.1155/2021/8640794
   Nagarjuna VBV, 2022, MATH COMPUT APPL, V27, DOI 10.3390/mca27020030
   Rady EA, 2016, SPRINGERPLUS, V5, DOI 10.1186/s40064-016-3464-y
   Renyi A., 1961, Contributions to the Theory of Statistics, V4, P547
   Swain J., 1988, Journal of Statistical Computation and Simulation, V29, P271, DOI [10.1080/00949658808811068, DOI 10.1080/00949658808811068]
   Tahir MH, 2015, HACET J MATH STAT, V44, P455
   Tolba A., 2022, COMPUT J MATH STAT S, V1, P13, DOI [10.21608/cjmss.2022.270897, DOI 10.21608/CJMSS.2022.270897]
   Tsallis C, 1998, PHYSICA A, V261, P534, DOI 10.1016/S0378-4371(98)00437-3
   Uzoma U. E., 2016, Open J. Stat, V6, P70, DOI [10.4236/ojs.2016.61009, DOI 10.4236/OJS.2016.61009]
NR 35
TC 5
Z9 5
U1 0
U2 1
PU AIP Publishing
PI MELVILLE
PA 1305 WALT WHITMAN RD, STE 300, MELVILLE, NY 11747-4501 USA
EI 2158-3226
J9 AIP ADV
JI AIP Adv.
PD SEP
PY 2023
VL 13
IS 9
AR 095316
DI 10.1063/5.0170848
PG 20
WC Nanoscience & Nanotechnology; Materials Science, Multidisciplinary;
   Physics, Applied
WE Science Citation Index Expanded (SCI-EXPANDED)
SC Science & Technology - Other Topics; Materials Science; Physics
GA FF2O4
UT WOS:001144284800002
OA gold
DA 2025-03-30
ER

PT J
AU Jimura, H
   Yoshikawa, T
   Obayashi, K
   Miyata, K
   Saeki, K
   Ogata, N
AF Jimura, Hironobu
   Yoshikawa, Tadanobu
   Obayashi, Kenji
   Miyata, Kimie
   Saeki, Keigo
   Ogata, Nahoko
TI Post-Illumination Pupil Response and Sleep Quality in Patients With
   Glaucoma: The LIGHT Study
SO INVESTIGATIVE OPHTHALMOLOGY & VISUAL SCIENCE
LA English
DT Article
DE glaucoma; sleep; post-illumination pupil response; intrinsically
   photosensitive retinal ganglion cell; circadian rhythm
ID RETINAL GANGLION-CELLS; IRRADIANCE
AB PURPOSE. This study aimed to investigate whether intrinsically photosensitive retinal ganglion cell function evaluated using post-illumination pupil response (PIPR) in patients with glaucoma is associated with sleep quality.
   METHODS. This cross-sectional study measured the PIPR in 138 patients with glaucoma (mean age, 70.3 years) using pupil diameter after red and blue light exposure. The net PIPR change was classified into three groups according to tertiles (i.e., low, intermediate, and high groups), with lower net PIPR change indicating lower intrinsically photosensitive retinal ganglion cell (ipRGC) function. Subjective and objective sleep qualities were assessed using the Pittsburgh Sleep Quality Index (PSQI) questionnaire and actigraphy, respectively, with a total PSQI score of >= 6 indicating sleep disturbance.
   RESULTS. The prevalence of subjective sleep disturbance significantly increased with decreasing tertile groups of net PIPR change (P = 0.036). Subgroup analysis obtained the same results in the severe glaucoma group (P = 0.004) but not in the non-severe glaucoma group. In the severe glaucoma group, multivariable logistic regression analysis adjusted for potential confounders showed a higher odds ratio for subjective sleep disturbance in the low-tertile group of net PIPR compared with the high-tertile group (odds ratio = 6.22; 95% confidence interval, 1.76-21.90; P = 0.004). Significant associations between PIPR and objective sleep quality (total sleep time, sleep efficiency, and wake after sleep onset) were found in the severe glaucoma group (P = 0.015, P = 0.013, and P = 0.015, respectively).
   CONCLUSIONS. The PIPR in patients with glaucoma was significantly associated with decreased sleep quality, independent of potential confounders.
C1 [Jimura, Hironobu; Yoshikawa, Tadanobu; Miyata, Kimie; Ogata, Nahoko] Nara Med Univ, Sch Med, Dept Ophthalmol, Nara, Japan.
   [Yoshikawa, Tadanobu] Yoshikawa Eye Clin, Osaka, Japan.
   [Obayashi, Kenji; Saeki, Keigo] Nara Med Univ, Sch Med, Dept Epidemiol, Nara, Japan.
C3 Nara Medical University; Nara Medical University
RP Yoshikawa, T (corresponding author), Nara Med Univ, Dept Ophthalmol, 840 Shijo cho, Kashihara, Nara 6348522, Japan.
EM yoshikat@naramed-u.ac.jp
RI SAEKI, KEIGO/GWU-5723-2022
FU JSPS KAKENHI [22K09797, 19K09956]; Mitsui Sumitomo Insurance Welfare
   Foundation; Osaka Gas Group Welfare Foundation; Novartis Pharma; Nara
   Medical University; Setsuro Fujii Memorial-The Osaka Foundation for
   Promotion of Fundamental Medical Research; Osaka Community Foundation;
   Bayer Retina Award; Alcon; Grants-in-Aid for Scientific Research
   [22K09797] Funding Source: KAKEN
FX Supported by grants from JSPS KAKENHI (22K09797, 19K09956); by the
   Mitsui Sumitomo Insurance Welfare Foundation; by the Osaka Gas Group
   Welfare Foundation; by research grants from Novartis Pharma and Alcon;
   by a Nara Medical University Grant-in-Aid for Young Scientists; by
   Setsuro Fujii Memorial-The Osaka Foundation for Promotion of Fundamental
   Medical Research; by the Osaka Community Foundation; and by a Bayer
   Retina Award.
CR Abbott SM, 2021, SLEEP, V44, DOI 10.1093/sleep/zsaa184
   Ahmadi H, 2020, ACTA OPHTHALMOL, V98, P65, DOI 10.1111/aos.14133
   Ayaki M, 2016, SCI REP-UK, V6, DOI 10.1038/srep25699
   Berezin Casey -Tyler, 2022, Neurobiology of Sleep and Circadian Rhythms, V13, P100078, DOI 10.1016/j.nbscr.2022.100078
   Berson DM, 2002, SCIENCE, V295, P1070, DOI 10.1126/science.1067262
   Borbély AA, 2016, J SLEEP RES, V25, P131, DOI 10.1111/jsr.12371
   Brzezinski Amnon, 1997, New England Journal of Medicine, V336, P186
   BUYSSE DJ, 1989, PSYCHIAT RES, V28, P193, DOI 10.1016/0165-1781(89)90047-4
   Cellini N, 2013, CHRONOBIOL INT, V30, P691, DOI 10.3109/07420528.2013.782312
   COLE RJ, 1992, SLEEP, V15, P461, DOI 10.1093/sleep/15.5.461
   Dacey DM, 2005, NATURE, V433, P749, DOI 10.1038/nature03387
   De Moraes CG, 2018, JAMA OPHTHALMOL, V136, P779, DOI 10.1001/jamaophthalmol.2018.1746
   Feigl B, 2011, INVEST OPHTH VIS SCI, V52, P4362, DOI 10.1167/iovs.10-7069
   Flynn-Evans EE, 2014, J BIOL RHYTHM, V29, P215, DOI 10.1177/0748730414536852
   Gracitelli CPB, 2015, OPHTHALMOLOGY, V122, P1139, DOI 10.1016/j.ophtha.2015.02.030
   Hattar S, 2002, SCIENCE, V295, P1065, DOI 10.1126/science.1069609
   Hull JT, 2018, OPHTHALMOLOGY, V125, P1160, DOI 10.1016/j.ophtha.2018.01.036
   Jonas JB, 2017, LANCET, V390, P2183, DOI 10.1016/S0140-6736(17)31469-1
   Joyce DS, 2018, SCI REP-UK, V8, DOI 10.1038/s41598-018-26078-0
   Kankipati L, 2010, INVEST OPHTH VIS SCI, V51, P2764, DOI 10.1167/iovs.09-4717
   LeGates TA, 2014, NAT REV NEUROSCI, V15, P443, DOI 10.1038/nrn3743
   McDougal DH, 2010, VISION RES, V50, P72, DOI 10.1016/j.visres.2009.10.012
   Mills RP, 2006, AM J OPHTHALMOL, V141, P24, DOI 10.1016/j.ajo.2005.07.044
   Obara EA, 2016, INVEST OPHTH VIS SCI, V57, P4661, DOI 10.1167/iovs.16-19997
   Rukmini AV, 2015, OPHTHALMOLOGY, V122, P1777, DOI 10.1016/j.ophtha.2015.06.002
   Tabandeh H, 1998, AM J OPHTHALMOL, V126, P707, DOI 10.1016/S0002-9394(98)00133-0
   Wang HZ, 2013, PLOS ONE, V8, DOI 10.1371/journal.pone.0062841
   Yoshikawa T, 2022, INVEST OPHTH VIS SCI, V63, DOI 10.1167/iovs.63.3.24
   Yoshikawa T, 2020, J PINEAL RES, V69, DOI 10.1111/jpi.12662
   Yoshikawa T, 2019, OPHTHALMOLOGY, V126, P1366, DOI 10.1016/j.ophtha.2019.05.019
   Zhang Z, 2021, NAT COMMUN, V12, DOI 10.1038/s41467-021-25378-w
NR 31
TC 5
Z9 5
U1 0
U2 2
PU ASSOC RESEARCH VISION OPHTHALMOLOGY INC
PI ROCKVILLE
PA 12300 TWINBROOK PARKWAY, ROCKVILLE, MD 20852-1606 USA
SN 0146-0404
EI 1552-5783
J9 INVEST OPHTH VIS SCI
JI Invest. Ophthalmol. Vis. Sci.
PD SEP
PY 2023
VL 64
IS 12
AR 34
DI 10.1167/iovs.64.12.34
PG 8
WC Ophthalmology
WE Science Citation Index Expanded (SCI-EXPANDED)
SC Ophthalmology
GA HK6S9
UT WOS:001159442600005
PM 37728904
OA gold, Green Published
DA 2025-03-30
ER

PT J
AU Li, Y
   Han, YJ
   Li, ZH
   Zhong, Y
   Guo, ZF
AF Li, Yi
   Han, Yujie
   Li, Zihan
   Zhong, Yi
   Guo, Zhifen
TI A transfer learning-based multimodal neural network combining metadata
   and multiple medical images for glaucoma type diagnosis
SO SCIENTIFIC REPORTS
LA English
DT Article
ID OPTICAL COHERENCE TOMOGRAPHY; OPEN-ANGLE GLAUCOMA; CUP SEGMENTATION;
   PREVALENCE; CLASSIFICATION; DISC
AB Glaucoma is an acquired optic neuropathy, which can lead to irreversible vision loss. Deep learning(DL), especially convolutional neural networks(CNN), has achieved considerable success in the field of medical image recognition due to the availability of large-scale annotated datasets and CNNs. However, obtaining fully annotated datasets like ImageNet in the medical field is still a challenge. Meanwhile, single-modal approaches remain both unreliable and inaccurate due to the diversity of glaucoma disease types and the complexity of symptoms. In this paper, a new multimodal dataset for glaucoma is constructed and a new multimodal neural network for glaucoma diagnosis and classification (GMNNnet) is proposed aiming to address both of these issues. Specifically, the dataset includes the five most important types of glaucoma labels, electronic medical records and four kinds of high-resolution medical images. The structure of GMNNnet consists of three branches. Branch 1 consisting of convolutional, cyclic and transposition layers processes patient metadata, branch 2 uses Unet to extract features from glaucoma segmentation based on domain knowledge, and branch 3 uses ResFormer to directly process glaucoma medical images.Branch one and branch two are mixed together and then processed by the Catboost classifier. We introduce a gradient-weighted class activation mapping (Grad-GAM) method to increase the interpretability of the model and a transfer learning method for the case of insufficient training data,i.e.,fine-tuning CNN models pre-trained from natural image dataset to medical image tasks. The results show that GMNNnet can better present the high-dimensional information of glaucoma and achieves excellent performance under multimodal data.
C1 [Li, Yi; Han, Yujie; Guo, Zhifen] Northeastern Univ, Coll Informat Sci & Engn, Shenyang, Liaoning, Peoples R China.
   [Li, Zihan] Northeastern Univ, Coll Software, Shenyang, Liaoning, Peoples R China.
   [Zhong, Yi] Northeastern Univ, Coll Met, Shenyang, Liaoning, Peoples R China.
C3 Northeastern University - China; Northeastern University - China;
   Northeastern University - China
RP Li, Y (corresponding author), Northeastern Univ, Coll Informat Sci & Engn, Shenyang, Liaoning, Peoples R China.
EM yilineuise@163.com
CR Barkana Y, 2015, OPHTHALMOLOGY, V122, pE40, DOI 10.1016/j.ophtha.2014.11.030
   Budai A, 2013, INT J BIOMED IMAGING, V2013, DOI 10.1155/2013/154860
   Ceccon S, 2014, IEEE J BIOMED HEALTH, V18, P1008, DOI 10.1109/JBHI.2013.2289367
   Chen XY, 2015, LECT NOTES COMPUT SC, V9351, P669, DOI 10.1007/978-3-319-24574-4_80
   Decencière E, 2014, IMAGE ANAL STEREOL, V33, P231, DOI 10.5566/ias.1155
   Diaz-Pinto A, 2019, BIOMED ENG ONLINE, V18, DOI 10.1186/s12938-019-0649-y
   Draelos R. L., 2020, Use hirescam instead of grad-cam for faithful explanations of convolutional neural networks
   Fu HZ, 2018, IEEE T MED IMAGING, V37, P2493, DOI 10.1109/TMI.2018.2837012
   Fu HZ, 2018, IEEE T MED IMAGING, V37, P1597, DOI 10.1109/TMI.2018.2791488
   Fumero F, 2011, COMP MED SY
   Hervella AS, 2020, INT CONF ACOUST SPEE, P961, DOI [10.1109/ICASSP40776.2020.9053551, 10.1109/icassp40776.2020.9053551]
   Hu ZH, 2012, IEEE T MED IMAGING, V31, P1900, DOI 10.1109/TMI.2012.2206822
   Huazhu Fu, 2016, Medical Image Computing and Computer-Assisted Intervention - MICCAI 2016. 19th International Conference. Proceedings: LNCS 9901, P132, DOI 10.1007/978-3-319-46723-8_16
   Jiang YM, 2020, IEEE T BIO-MED ENG, V67, P335, DOI 10.1109/TBME.2019.2913211
   Jin QG, 2020, NEURAL PROCESS LETT, V52, P1005, DOI 10.1007/s11063-019-10011-1
   Kapetanakis VV, 2016, BRIT J OPHTHALMOL, V100, P86, DOI 10.1136/bjophthalmol-2015-307223
   Kim KE, 2015, OPHTHALMOLOGY, V122, P502, DOI 10.1016/j.ophtha.2014.09.031
   Koozekanani D, 2001, IEEE T MED IMAGING, V20, P900, DOI 10.1109/42.952728
   Krizhevsky A, 2017, COMMUN ACM, V60, P84, DOI 10.1145/3065386
   Li L, 2020, IEEE T MED IMAGING, V39, P413, DOI 10.1109/TMI.2019.2927226
   Li MC, 2020, IEEE T MED IMAGING, V39, P3343, DOI 10.1109/TMI.2020.2992244
   Razavian AS, 2014, IEEE COMPUT SOC CONF, P512, DOI 10.1109/CVPRW.2014.131
   Ronneberger O, 2015, LECT NOTES COMPUT SC, V9351, P234, DOI 10.1007/978-3-319-24574-4_28
   Shankaranarayana SM, 2019, IEEE J BIOMED HEALTH, V23, P1417, DOI 10.1109/JBHI.2019.2899403
   Sivaswamy J, 2014, I S BIOMED IMAGING, P53, DOI 10.1109/ISBI.2014.6867807
   Wang ST, 2022, IEEE T CYBERNETICS, V52, P12623, DOI 10.1109/TCYB.2021.3069920
   Xu PY, 2017, LECT NOTES COMPUT SC, V10554, P134, DOI 10.1007/978-3-319-67561-9_15
   Yamamoto S, 2014, OPHTHALMOLOGY, V121, P1558, DOI 10.1016/j.ophtha.2014.03.003
   Yousefi S, 2014, IEEE T BIO-MED ENG, V61, P2112, DOI 10.1109/TBME.2014.2314714
   Zhang Z, 2010, IEEE ENG MED BIO, P3065, DOI 10.1109/IEMBS.2010.5626137
   Zhao RC, 2020, IEEE J BIOMED HEALTH, V24, P1104, DOI 10.1109/JBHI.2019.2934477
NR 31
TC 5
Z9 7
U1 1
U2 28
PU NATURE PORTFOLIO
PI BERLIN
PA HEIDELBERGER PLATZ 3, BERLIN, 14197, GERMANY
SN 2045-2322
J9 SCI REP-UK
JI Sci Rep
PD JUL 26
PY 2023
VL 13
IS 1
AR 12076
DI 10.1038/s41598-022-27045-6
PG 13
WC Multidisciplinary Sciences
WE Science Citation Index Expanded (SCI-EXPANDED)
SC Science & Technology - Other Topics
GA N7IB5
UT WOS:001038693100014
PM 37495578
OA Green Published, gold
DA 2025-03-30
ER

PT J
AU Park, J
   Moon, S
   Lim, S
   Demer, JL
AF Park, Joseph
   Moon, Sunghyuk
   Lim, Seongjin
   Demer, Joseph L.
TI Scanning Laser Ophthalmoscopy Demonstrates Disc and Peripapillary Strain
   During Horizontal Eye Rotation in Adults
SO AMERICAN JOURNAL OF OPHTHALMOLOGY
LA English
DT Article
ID OPTIC-NERVE HEAD; OPEN-ANGLE GLAUCOMA; MECHANICAL-PROPERTIES;
   EXTRACELLULAR-MATRIX; TRACTION; ATROPHY; TISSUE; DEFORMATIONS;
   ADDUCTION; RETINA
AB & BULL; PURPOSE: We used automated image analysis of scanning laser ophthalmoscopy (SLO) to investigate mechanical strains imposed on disc, and retinal and choroidal vessels during horizontal duction in adults.& BULL; DESIGN: Deep learning analysis of optical images.& BULL; METHODS: The peripapillary region was imaged by SLO in central gaze, and 35 & DEG; abduction and adduction, in younger and older healthy adults. Automated image registration was followed by deep learning -based optical flow analysis to track determine local tissue deformations quantified as horizontal, vertical, and shear strain maps relative to central gaze. Choroidal vessel displacements were observed when fundus pigment was light.& BULL; RESULTS: Strains in the retina and disc could be quantified in 22 younger (mean & PLUSMN; SEM, 26 & PLUSMN; 5 years) and 19 older (64 & PLUSMN; 10 years) healthy volunteers. Strains were predominantly horizontal and greater for adduction than for abduction. During adduction, maximum horizontal strain was tensile in the nasal hemi-disc, and declined progressively with distance from it. Strain in the temporal hemi-retina during adduction was minimal, except for compressive strain on the disc of older subjects. In abduction, horizontal strains were less and largely confined to the disc, greater in older subjects, and generally tensile. Vertical and shear strains were small. Nasal to the disc, choroidal vessels shifted nasally relative to overlying peripapillary retinal vessels.& BULL; CONCLUSIONS: Strain analysis during horizontal duction suggests that the optic nerve displaces the optic canal, choroid, and peripapillary sclera relative tothe overlying disc and retina. This peripapillary shear-ing of the optic nerve relative to the choroid and sclera may be a driver of disc tilting and peripapil-lary atrophy. (Am J Ophthalmol 2023;254: 114-127. & COPY; 2023 The Author(s). Published by Elsevier Inc. This is an open access article under the CC BY license ( http://creativecommons.org/licenses/by/4.0/ ))
C1 [Park, Joseph; Moon, Sunghyuk; Lim, Seongjin; Demer, Joseph L.] Stein Eye Inst, Dept Ophthalmol, Los Angeles, CA USA.
   [Moon, Sunghyuk] Inje Univ, Busan Paik Hosp, Dept Ophthalmol, Busan, South Korea.
   [Lim, Seongjin] Univ Calif Los Angeles, Dept Mech Engn, Los Angeles, CA USA.
   [Demer, Joseph L.] Univ Calif Los Angeles, Neurosci Interdept Program, Los Angeles, CA USA.
   [Demer, Joseph L.] Univ Calif Los Angeles, Dept Neurol, Los Angeles, CA USA.
   [Demer, Joseph L.] Univ Calif Los Angeles, Dept Bioengn, Los Angeles, CA USA.
   [Demer, Joseph L.] Univ Calif Los Angeles, Stein Eye Inst, Los Angeles, CA 90095 USA.
C3 Inje University; University of California System; University of
   California Los Angeles; University of California System; University of
   California Los Angeles; University of California System; University of
   California Los Angeles; University of California System; University of
   California Los Angeles; University of California System; University of
   California Los Angeles
RP Demer, JL (corresponding author), Univ Calif Los Angeles, Stein Eye Inst, Los Angeles, CA 90095 USA.
EM jld@jsei.ucla.edu
RI Lim, Seongjin/LSM-0801-2024
OI Demer, Joseph/0000-0001-9662-5352; Lim, Seongjin/0000-0001-6217-555X
FU National Eye Institute [EY008313, EY00331]; Unrestricted Grant to the
   UCLA Department of Ophthalmology from Research to Prevent Blindness
FX & nbsp;National Eye Institute Grants EY008313 and EY00331 , and an
   Unrestricted Grant to the UCLA Department of Ophthalmology from Research
   to Prevent Blindness. The sponsors or funding organizations had no role
   in the design or conduct of this research.
CR Albon J, 2000, BRIT J OPHTHALMOL, V84, P311, DOI 10.1136/bjo.84.3.311
   Anastasopoulos D, 2009, EXP BRAIN RES, V193, P323, DOI 10.1007/s00221-008-1627-y
   Azad Reza, 2020, Computer Vision - ECCV 2020 Workshops. Proceedings. Lecture Notes in Computer Science (LNCS 12535), P251, DOI 10.1007/978-3-030-66415-2_16
   Bay H, 2008, COMPUT VIS IMAGE UND, V110, P346, DOI 10.1016/j.cviu.2007.09.014
   Beer F.P., 2011, Mechanics of materials, V6th
   Booij JC, 2010, PROG RETIN EYE RES, V29, P1, DOI 10.1016/j.preteyeres.2009.08.003
   Chan PP, 2023, FRONT MED-LAUSANNE, V10, DOI 10.3389/fmed.2023.1094937
   Chang MY, 2017, AM J OPHTHALMOL, V174, P85, DOI 10.1016/j.ajo.2016.10.001
   Chen JY, 2019, INVEST OPHTH VIS SCI, V60, P4285, DOI 10.1167/iovs.19-27522
   Chen KN, 2014, J BIOMED MATER RES A, V102, P2001, DOI 10.1002/jbm.a.34858
   Chen K, 2010, J BIOMED MATER RES A, V93A, P634, DOI 10.1002/jbm.a.32571
   Clark RA, 2021, CURR EYE RES, V46, P568, DOI 10.1080/02713683.2020.1817491
   Coudrillier B, 2012, INVEST OPHTH VIS SCI, V53, P1714, DOI 10.1167/iovs.11-8009
   Demer JL, 2008, INVEST OPHTH VIS SCI, V49, P4858, DOI 10.1167/iovs.08-2069
   Demer JL, 2020, CURR EYE RES, V45, P199, DOI 10.1080/02713683.2019.1660371
   Demer JL, 2017, INVEST OPHTH VIS SCI, V58, P4114, DOI 10.1167/iovs.17-22093
   Demer JL, 2016, INVEST OPHTH VIS SCI, V57, P1826, DOI 10.1167/iovs.15-18718
   Epelboim J, 1997, VISION RES, V37, P2597, DOI 10.1016/S0042-6989(97)00075-8
   Ferrara M, 2021, EYE, V35, P1818, DOI 10.1038/s41433-021-01437-w
   Friedman B, 1941, ARCH OPHTHALMOL-CHIC, V25, P564, DOI 10.1001/archopht.1941.00870100042005
   Geraghty B, 2012, J MECH BEHAV BIOMED, V16, P181, DOI 10.1016/j.jmbbm.2012.10.011
   Ha A, 2021, AM J OPHTHALMOL, V232, P30, DOI 10.1016/j.ajo.2021.06.003
   Jafari S, 2021, INVEST OPHTH VIS SCI, V62, DOI 10.1167/iovs.62.1.1
   JONAS JB, 1992, ARCH OPHTHALMOL-CHIC, V110, P214, DOI 10.1001/archopht.1992.01080140070030
   Kim Ji Ah, 2019, Korean J Ophthalmol, V33, P173, DOI 10.3341/kjo.2018.0084
   Kim M, 2018, OPHTHALMOLOGY, V125, P1215, DOI 10.1016/j.ophtha.2018.01.026
   Le A, 2020, AM J OPHTHALMOL, V209, P107, DOI 10.1016/j.ajo.2019.08.017
   Leclair-Visonneau L, 2010, BRAIN, V133, P1737, DOI 10.1093/brain/awq110
   Lee KM, 2018, OPHTHALMOLOGY, V125, P1224, DOI 10.1016/j.ophtha.2018.02.002
   Manjunath V, 2011, OPHTHALMOLOGY, V118, P531, DOI 10.1016/j.ophtha.2010.07.013
   Miller RT, 2017, MATRIX BIOL, V57-58, P366, DOI 10.1016/j.matbio.2016.07.001
   Muiznieks LD, 2013, BBA-MOL BASIS DIS, V1832, P866, DOI 10.1016/j.bbadis.2012.11.022
   Park J, 2022, SCI REP-UK, V12, DOI 10.1038/s41598-022-22899-2
   Park J, 2021, BIOMECH MODEL MECHAN, V20, P1353, DOI 10.1007/s10237-021-01448-2
   Rohrbach D, 2017, ULTRASONIC IMAGING, V39, P313, DOI 10.1177/0161734617713498
   Shahbazi S, 2012, ULTRASONICS, V52, P208, DOI 10.1016/j.ultras.2011.08.004
   Shang KT, 2019, BMC OPHTHALMOL, V19, DOI 10.1186/s12886-019-1197-8
   Sherratt MJ, 2013, ADV WOUND CARE, V2, P11, DOI 10.1089/wound.2011.0328
   Shin A, 2017, J BIOMECH ENG-T ASME, V139, DOI 10.1115/1.4037562
   Sibony PA, 2018, OPHTHALMOLOGY, V125, P929, DOI 10.1016/j.ophtha.2017.12.006
   Sibony PA, 2016, INVEST OPHTH VIS SCI, V57, P4979, DOI 10.1167/iovs.16-19931
   Song Y, 2023, SENSOR ACTUAT B-CHEM, V379, DOI 10.1016/j.snb.2022.133241
   Sugiyama K, 1997, OPHTHALMOLOGY, V104, P1926, DOI 10.1016/S0161-6420(97)30005-0
   Suh SY, 2018, INVEST OPHTH VIS SCI, V59, P2899, DOI 10.1167/iovs.18-24305
   Suh SY, 2017, INVEST OPHTH VIS SCI, V58, P5015, DOI 10.1167/iovs.17-22596
   Teed Zachary, 2020, Computer Vision - ECCV 2020. 16th European Conference. Proceedings. Lecture Notes in Computer Science (LNCS 12347), P402, DOI 10.1007/978-3-030-58536-5_24
   Uchida H, 1998, OPHTHALMOLOGY, V105, P1541, DOI 10.1016/S0161-6420(98)98044-7
   von Helmholtz H., 1924, HELMHOLTZS TREATISE, P1698
   Wang XF, 2017, INVEST OPHTH VIS SCI, V58, P2044, DOI 10.1167/iovs.16-21319
   Wang XF, 2016, INVEST OPHTH VIS SCI, V57, P5825, DOI 10.1167/iovs.16-20560
   Wang XF, 2016, INVEST OPHTH VIS SCI, V57, P2452, DOI 10.1167/iovs.15-18986
   Wollensak G, 2006, RETINA-J RET VIT DIS, V26, P965, DOI 10.1097/01.iae.0000250001.45661.95
   Wu CC, 2013, J VISION, V13, DOI 10.1167/13.11.11
   Yue Beatrice, 2014, J Glaucoma, V23, pS20, DOI 10.1097/IJG.0000000000000108
NR 54
TC 5
Z9 6
U1 0
U2 2
PU ELSEVIER SCIENCE INC
PI NEW YORK
PA STE 800, 230 PARK AVE, NEW YORK, NY 10169 USA
SN 0002-9394
EI 1879-1891
J9 AM J OPHTHALMOL
JI Am. J. Ophthalmol.
PD OCT
PY 2023
VL 254
BP 114
EP 127
DI 10.1016/j.ajo.2023.06.008
EA JUL 2023
PG 14
WC Ophthalmology
WE Science Citation Index Expanded (SCI-EXPANDED)
SC Ophthalmology
GA O4US6
UT WOS:001043786800001
PM 37343739
OA hybrid, Green Accepted
DA 2025-03-30
ER

PT J
AU Li, ZR
   Zhao, C
   Han, ZK
   Hong, CY
AF Li, Zhuorong
   Zhao, Chen
   Han, Zhike
   Hong, Chaoyang
TI TUNet and domain adaptation based learning for joint optic disc and cup
   segmentation
SO COMPUTERS IN BIOLOGY AND MEDICINE
LA English
DT Article
DE Medical imaging; Retinal imaging; Glaucoma screening; Optic disc and cup
   segmentation; Deep learning
ID GLAUCOMA; NETWORK
AB Glaucoma is a chronic disorder that harms the optic nerves and causes irreversible blindness. The calculation of optic cup (OC) to optic disc (OD) ratio plays an important role in the primary screening and diagnosis of glaucoma. Thus, automatic and precise segmentations of OD and OC is highly preferable. Recently, deep neural networks demonstrate remarkable progress in the OD and OC segmentation, however, they are severely hindered in generalizing across different scanners and image resolution. In this work, we propose a novel domain adaptation-based framework to mitigate the performance degradation in OD and OC segmentation. We first devise an effective transformer-based segmentation network as a backbone to accurately segment the OD and OC regions. Then, to address the issue of domain shift, we introduce domain adaptation into the learning paradigm to encourage domain-invariant features. Since the segmentation-based domain adaptation loss is insufficient for capturing segmentation details, we further propose an auxiliary classifier to enable the discrimination on segmentation details. Exhaustive experiments on three public retinal fundus image datasets, i.e., REFUGE, Drishti-GS and RIM-ONE-r3, demonstrate our superior performance on the segmentation of OD and OC. These results suggest that our proposal has great potential to be an important component for an automated glaucoma screening system.
C1 [Li, Zhuorong; Han, Zhike] Hangzhou City Univ, Hangzhou 310015, Zhejiang, Peoples R China.
   [Zhao, Chen] Zhejiang Univ, Hangzhou 310027, Zhejiang, Peoples R China.
   [Hong, Chaoyang] Zhejiang Prov Peoples Hosp, Hangzhou 310014, Zhejiang, Peoples R China.
C3 Hangzhou City University; Zhejiang University; Hangzhou Medical College;
   Zhejiang Provincial People's Hospital
RP Li, ZR; Han, ZK (corresponding author), Hangzhou City Univ, Hangzhou 310015, Zhejiang, Peoples R China.
EM lizr@hzcu.edu.cn; hanzk@hzcu.edu.cn
RI Han, Zhike/IST-8698-2023
OI Li, Zhuorong/0000-0003-0734-1556
FU Zhejiang Provincial Natural Science Foundation of China [LQ21F020006];
   Innovative Project for High-level Talents and Overseas Students of
   Hangzhou City (China); Zhejiang Provincial Key Research and Development
   Program of China [2021C03103]
FX This work was supported by Zhejiang Provincial Natural Science
   Foundation of China (Grant No. LQ21F020006) , the Innovative Project for
   High-level Talents and Overseas Students of Hangzhou City (China) and
   Zhejiang Provincial Key Research and Development Program of China (Grant
   No. 2021C03103) .
CR Abràmoff MD, 2007, INVEST OPHTH VIS SCI, V48, P1665, DOI 10.1167/iovs.06-1081
   Ali R, 2021, IEEE T IND INFORM, V17, P2476, DOI 10.1109/TII.2020.3000204
   Bousmalis K, 2017, PROC CVPR IEEE, P95, DOI 10.1109/CVPR.2017.18
   Cheng J, 2013, IEEE T MED IMAGING, V32, P1019, DOI 10.1109/TMI.2013.2247770
   Dosovitskiy A, 2021, Arxiv, DOI arXiv:2010.11929
   Fei Ding, 2020, Medical Image Computing and Computer Assisted Intervention - MICCAI 2020. 23rd International Conference. Proceedings. Lecture Notes in Computer Science (LNCS 12261), P253, DOI 10.1007/978-3-030-59710-8_25
   Fu HZ, 2018, IEEE T MED IMAGING, V37, P1597, DOI 10.1109/TMI.2018.2791488
   Fumero F, 2011, COMP MED SY
   Ganin Y, 2016, J MACH LEARN RES, V17
   Garway-Heath DF, 1998, BRIT J OPHTHALMOL, V82, P352, DOI 10.1136/bjo.82.4.352
   Gu ZW, 2019, IEEE T MED IMAGING, V38, P2281, DOI 10.1109/TMI.2019.2903562
   Hancox OD M.D., 1999, Clinical Eye and Vision Care, V11, P59, DOI [10.1016/S0953-4431(99)00012-0, DOI 10.1016/S0953-4431(99)00012-0]
   Hao HY, 2021, MED IMAGE ANAL, V69, DOI 10.1016/j.media.2021.101956
   Hervella AS, 2022, APPL SOFT COMPUT, V116, DOI 10.1016/j.asoc.2021.108347
   Hoffman J, 2018, PR MACH LEARN RES, V80
   Hoffman J, 2016, Arxiv, DOI arXiv:1612.02649
   Hong S, 2016, PROC CVPR IEEE, P3204, DOI 10.1109/CVPR.2016.349
   Javanmardi M, 2018, I S BIOMED IMAGING, P554, DOI 10.1109/ISBI.2018.8363637
   Jiang YM, 2020, IEEE T BIO-MED ENG, V67, P335, DOI 10.1109/TBME.2019.2913211
   Jonas JB, 1998, BRIT J OPHTHALMOL, V82, P362, DOI 10.1136/bjo.82.4.362
   Jonas JB, 2000, INVEST OPHTH VIS SCI, V41, P1764
   Joshi GD, 2011, IEEE T MED IMAGING, V30, P1192, DOI 10.1109/TMI.2011.2106509
   Kadambi S, 2020, INT J COMPUT ASS RAD, V15, P1205, DOI 10.1007/s11548-020-02144-9
   Liu BY, 2022, COMPUT METH PROG BIO, V213, DOI 10.1016/j.cmpb.2021.106530
   Liu Z, 2021, 2021 IEEE/CVF INTERNATIONAL CONFERENCE ON COMPUTER VISION (ICCV 2021), P9992, DOI 10.1109/ICCV48922.2021.00986
   Long MS, 2015, PR MACH LEARN RES, V37, P97
   Maninis Kevis-Kokitsi, 2016, Medical Image Computing and Computer-Assisted Intervention - MICCAI 2016. 19th International Conference. Proceedings: LNCS 9901, P140, DOI 10.1007/978-3-319-46723-8_17
   Mary MCVS, 2016, IEEE ACCESS, V4, P4327, DOI 10.1109/ACCESS.2016.2596761
   Meng YD, 2023, IEEE T MED IMAGING, V42, P416, DOI 10.1109/TMI.2022.3203318
   Orlando JI, 2020, MED IMAGE ANAL, V59, DOI 10.1016/j.media.2019.101570
   Pachade S, 2021, MED IMAGE ANAL, V74, DOI 10.1016/j.media.2021.102253
   Sevastopolsky A., 2017, Pattern Recognition and Image Analysis, V27, P618, DOI 10.1134/S1054661817030269
   Shankaranarayana SM, 2017, LECT NOTES COMPUT SC, V10554, P168, DOI 10.1007/978-3-319-67561-9_19
   Sivaswamy J., 2015, JSM BIOMED IMAGING D, V2, P1004
   Son J, 2019, J DIGIT IMAGING, V32, P499, DOI 10.1007/s10278-018-0126-3
   Sun JW, 2023, COMPUT BIOL MED, V152, DOI 10.1016/j.compbiomed.2022.106444
   Touvron H, 2021, PR MACH LEARN RES, V139, P7358
   Tsai YH, 2018, PROC CVPR IEEE, P7472, DOI 10.1109/CVPR.2018.00780
   Tzeng E, 2014, Arxiv, DOI arXiv:1412.3474
   Vaswani A, 2017, ADV NEUR IN, V30
   Wang SJ, 2019, IEEE T MED IMAGING, V38, P2485, DOI 10.1109/TMI.2019.2899910
   Wang ZY, 2019, I S BIOMED IMAGING, P601, DOI [10.1109/ISBI.2019.8759173, 10.1109/isbi.2019.8759173]
   Weinreb RN, 2014, JAMA-J AM MED ASSOC, V311, P1901, DOI 10.1001/jama.2014.3192
   Xin C, 2022, COMPUT BIOL MED, V149, DOI 10.1016/j.compbiomed.2022.105939
   Zhang SH, 2019, LECT NOTES COMPUT SC, V11764, P797, DOI 10.1007/978-3-030-32239-7_88
   Zhang Y, 2018, LECT NOTES COMPUT SC, V11071, P599, DOI 10.1007/978-3-030-00934-2_67
   Zhang Z, 2010, IEEE ENG MED BIO, P3065, DOI 10.1109/IEMBS.2010.5626137
   Zhang ZZ, 2018, PROC CVPR IEEE, P9242, DOI 10.1109/CVPR.2018.00963
   Zhao H, 2019, IEEE T MED IMAGING, V38, P46, DOI 10.1109/TMI.2018.2854886
   Zhu JY, 2017, IEEE I CONF COMP VIS, P2242, DOI 10.1109/ICCV.2017.244
   Zilly Julian G., 2015, Machine Learning in Medical Imaging. 6th International Workshop, MLMI 2015, held in conjunction with MICCAI 2015. Proceedings: LNCS 9352, P136, DOI 10.1007/978-3-319-24888-2_17
   Zilly J, 2017, COMPUT MED IMAG GRAP, V55, P28, DOI 10.1016/j.compmedimag.2016.07.012
NR 52
TC 5
Z9 6
U1 8
U2 40
PU PERGAMON-ELSEVIER SCIENCE LTD
PI OXFORD
PA THE BOULEVARD, LANGFORD LANE, KIDLINGTON, OXFORD OX5 1GB, ENGLAND
SN 0010-4825
EI 1879-0534
J9 COMPUT BIOL MED
JI Comput. Biol. Med.
PD SEP
PY 2023
VL 163
AR 107209
DI 10.1016/j.compbiomed.2023.107209
EA JUL 2023
PG 11
WC Biology; Computer Science, Interdisciplinary Applications; Engineering,
   Biomedical; Mathematical & Computational Biology
WE Science Citation Index Expanded (SCI-EXPANDED)
SC Life Sciences & Biomedicine - Other Topics; Computer Science;
   Engineering; Mathematical & Computational Biology
GA O5NP6
UT WOS:001044278800001
PM 37442009
DA 2025-03-30
ER

PT J
AU Shi, LY
   Mohammadi, M
   Mohammadzadeh, V
   Su, ERC
   Weiss, RE
   Caprioli, J
   Nouri-Mahdavi, K
AF Shi, Lynn
   Mohammadi, Massood
   Mohammadzadeh, Vahid
   Su, Erica
   Weiss, Robert E.
   Caprioli, Joseph
   Nouri-Mahdavi, Kouros
TI Comparing Rates of Change in Moderate to Advanced Glaucoma: Retinal
   Nerve Fiber Layer Versus Bruch Membrane Opening-Minimum Rim Width
SO AMERICAN JOURNAL OF OPHTHALMOLOGY
LA English
DT Article
ID OPTICAL COHERENCE TOMOGRAPHY; NEURORETINAL RIM; HEALTHY EYES; DISC
   MARGIN; PROGRESSION
AB & BULL; PURPOSE: To compare rates of change (RoC) of peri-papillary retinal nerve fiber layer (RNFL) and Bruch membrane opening-based minimum rim width (BMO-MRW) thickness in moderate-to-advanced glaucoma.& BULL; DESIGN: Prospective cohort study.& BULL; METHODS: Longitudinal optical coherence tomography (OCT) optic nerve head volume scans of 113 eyes of 113 glaucoma patients with moderate-to-advanced or central damage were exported. This study estimated and com-pared global and sectoral RoC with linear mixed effects models and simple linear regression (SLR) of RNFL and BMO-MRW thickness. Permutation analyses were used to test significance of RoC in the SLR model. It also com-pared longitudinal signal-to-noise ratios (LSNR) defined as RoC divided by residual standard deviation (SD) be-tween the two groups.& BULL; RESULTS: Mean (SD) follow-up and median (IQR) OCT scan sessions were 5.2 (1.3) years and 10 (8-11), respectively. Baseline average (SD) visual field mean de-viation was-9.2 (5.8) dB. Based on SLR, a higher pro-portion of significant negative RNFL RoC was observed compared to BMO-MRW in the inferotemporal (35% vs 20%; P = .015) and inferonasal (42% vs 17%; P < .001) sectors. Permutation analyses also demonstrated a higher proportion of worsening RNFL RoC than BMO-MRW in the inferotemporal (P = .026) and inferonasal (P < .001) sectors along with overall lower positive RoC. Longitu-dinal signal-to-noise ratios for RNFL were significantly more negative than for BMO-MRW globally, and in the inferotemporal, inferonasal, and superonasal sectors (P < .01).& BULL; CONCLUSIONS: Longitudinal RNFL OCT measure-ments are more likely to detect structural change and demonstrate better LSNR compared with BMO-MRW in eyes with central or moderate-to-advanced glaucoma dam-age at baseline. (Am J Ophthalmol 2023;253: 181-188. & COPY; 2023 The Author(s). Published by Elsevier Inc. This is an open access article under the CC BY license ( http://creativecommons.org/licenses/by/4.0/ ))
C1 [Shi, Lynn; Mohammadi, Massood; Mohammadzadeh, Vahid; Caprioli, Joseph; Nouri-Mahdavi, Kouros] Univ Calif Los Angeles, Stein Eye Inst, David Geffen Sch Med, Glaucoma Div, Los Angeles, CA USA.
   [Su, Erica; Weiss, Robert E.] Univ Calif Los Angeles, Fielding Sch Publ Hlth, Dept Biostat, Los Angeles, CA USA.
   [Nouri-Mahdavi, Kouros] 100 Stein Plaza, Los Angeles, CA 90095 USA.
C3 University of California System; University of California Los Angeles;
   University of California Los Angeles Medical Center; David Geffen School
   of Medicine at UCLA; University of California System; University of
   California Los Angeles
RP Nouri-Mahdavi, K (corresponding author), 100 Stein Plaza, Los Angeles, CA 90095 USA.
EM nouri-mahdavi@jsei.ucla.edu
RI mohammadi, massood/ABG-2563-2020; Su, Erica/IZQ-5979-2023;
   Nouri-Mahdavi, Kouros/H-8922-2013
OI Su, Erica/0000-0003-0402-9938; Weiss, Robert/0000-0003-3648-8522;
   Caprioli, Joseph/0000-0002-2383-7263
FU NIH R01 grant [R01-EY029792]; unrestricted Departmental Grant from
   Research to Prevent Blindness; Heidelberg Engineering; National Eye
   Institute [R01EY029792] Funding Source: NIH RePORTER
FX This work was supported by an NIH R01 grant (R01-EY029792, KNM) , an
   unrestricted Departmental Grant from Research to Prevent Blindness, and
   an unrestricted grant from Heidelberg Engineering (KNM).
CR Amini N, 2017, INVEST OPHTH VIS SCI, V58, P4623, DOI 10.1167/iovs.17-21936
   Amini N, 2016, INVEST OPHTH VIS SCI, V57, P1468, DOI 10.1167/iovs.15-18382
   Blumberg DM, 2016, J GLAUCOMA, V25, pE196, DOI 10.1097/IJG.0000000000000289
   Bowd C, 2017, AM J OPHTHALMOL, V175, P37, DOI 10.1016/j.ajo.2016.11.010
   Chauhan BC, 2013, OPHTHALMOLOGY, V120, P535, DOI 10.1016/j.ophtha.2012.09.055
   Danthurebandara VM, 2016, INVEST OPHTH VIS SCI, V57, P181, DOI 10.1167/iovs.15-17820
   Gardiner SK, 2015, INVEST OPHTH VIS SCI, V56, P6886, DOI 10.1167/iovs.15-16701
   Gardiner SK, 2013, TRANSL VIS SCI TECHN, V2, DOI 10.1167/tvst.2.6.3
   Gmeiner JMD, 2016, INVEST OPHTH VIS SCI, V57, pOCT575, DOI 10.1167/iovs.15-18906
   Hammel N, 2017, AM J OPHTHALMOL, V178, P38, DOI 10.1016/j.ajo.2017.03.008
   He L, 2014, INVEST OPHTH VIS SCI, V55, P574, DOI 10.1167/iovs.13-13245
   Iverson SM, 2014, BRIT J OPHTHALMOL, V98, P920, DOI 10.1136/bjophthalmol-2013-303877
   Mahmoudinezhad G, 2021, AM J OPHTHALMOL, V231, P1, DOI 10.1016/j.ajo.2021.05.016
   Miki A, 2014, OPHTHALMOLOGY, V121, P1350, DOI 10.1016/j.ophtha.2014.01.017
   Miraftabi A, 2016, INVEST OPHTH VIS SCI, V57, P4815, DOI 10.1167/iovs.16-19648
   Mohammadzadeh V, 2020, OPHTHALMOLOGY, V127, P888, DOI 10.1016/j.ophtha.2020.01.023
   Nouri-Mahdavi K, 2015, BRIT J OPHTHALMOL, V99, P893, DOI 10.1136/bjophthalmol-2014-305210
   O'Leary N, 2012, INVEST OPHTH VIS SCI, V53, P6776, DOI 10.1167/iovs.12-10049
   Patel NB, 2014, INVEST OPHTH VIS SCI, V55, DOI 10.1167/iovs.14-14191
   Rabiolo A, 2020, OPHTHALMOLOGY, V127, P739, DOI 10.1016/j.ophtha.2019.11.021
   Rabiolo A, 2019, TRANSL VIS SCI TECHN, V8, DOI 10.1167/tvst.8.5.2
   Reis ASC, 2012, INVEST OPHTH VIS SCI, V53, P1852, DOI 10.1167/iovs.11-9309
   Rezapour J, 2022, AM J OPHTHALMOL, V237, P221, DOI 10.1016/j.ajo.2021.11.030
   Roberts MD, 2009, INVEST OPHTH VIS SCI, V50, P681, DOI 10.1167/iovs.08-1792
   Stagg BC, 2020, OPHTHALMOL GLAUCOMA, V3, P90, DOI 10.1016/j.ogla.2019.11.008
   Tatham AJ, 2017, OPHTHALMOLOGY, V124, pS57, DOI 10.1016/j.ophtha.2017.07.015
   Wessel JM, 2013, INVEST OPHTH VIS SCI, V54, P3613, DOI 10.1167/iovs.12-9786
   Zheng FH, 2018, OPHTHALMOLOGY, V125, P1537, DOI 10.1016/j.ophtha.2018.04.031
NR 28
TC 5
Z9 5
U1 1
U2 1
PU ELSEVIER SCIENCE INC
PI NEW YORK
PA STE 800, 230 PARK AVE, NEW YORK, NY 10169 USA
SN 0002-9394
EI 1879-1891
J9 AM J OPHTHALMOL
JI Am. J. Ophthalmol.
PD SEP
PY 2023
VL 253
BP 181
EP 188
DI 10.1016/j.ajo.2023.05.003
EA JUN 2023
PG 8
WC Ophthalmology
WE Science Citation Index Expanded (SCI-EXPANDED)
SC Ophthalmology
GA L9EU4
UT WOS:001026231100001
PM 37150336
OA hybrid, Green Accepted
DA 2025-03-30
ER

PT J
AU Kiljunen, O
   Vaelimaeki, T
   Savela, RM
   Koponen, S
   Nykanen, I
   Suominen, AL
   Schwab, U
AF Kiljunen, Outi
   Vaelimaeki, Tarja
   Savela, Roosa-Maria
   Koponen, Sohvi
   Nykanen, Irma
   Suominen, Anna Liisa
   Schwab, Ursula
TI Prevalence and risk factors of frailty among older family caregivers
SO SCANDINAVIAN JOURNAL OF CARING SCIENCES
LA English
DT Article
DE aCGA; family caregivers; frailty; informal caregivers; older adults;
   older people
ID ALZHEIMERS-DISEASE; NUTRITIONAL-STATUS; COMORBIDITY INDEX; PHYSICAL
   FUNCTION; AGE
AB Aim: The aim of this study was to investigate the prevalence of frailty and identify the demographical and clinical factors associated with frailty among older family caregivers.Method: The participants of this cross-sectional study were older family caregivers (n = 125) living in Eastern Finland. Data on functional and cognitive status, depressive symptoms, nutritional status, medication, chronic diseases, stroke, and oral health were obtained. The Mini Nutritional Assessment (MNA) was used to evaluate nutritional status. Frailty status was evaluated using the abbreviated comprehensive geriatric assessment (aCGA) scale.Results: Seventy -three percent of caregivers were identified as frail. According to multivariable logistic regression, cataract, glaucoma, or macular degeneration and the MNA score were predictors of frailty. After adjusting for age, gender, and number of own teeth, the MNA score remained a significant predictor of frailty (adjusted OR = 1.22, 95% CI = 1.06, 1.41). As the MNA scores decreased (meaning poorer nutritional status), the risk of frailty increased.Conclusions: The present study showed that frailty is prevalent among older family caregivers. Recognising older family caregivers with frailty or at risk of frailty is vital. It is essential to acknowledge vision problems' role in frailty and to monitor and support the nutritional status of family caregivers regularly to prevent frailty development.
C1 [Kiljunen, Outi; Vaelimaeki, Tarja; Savela, Roosa-Maria] Univ Eastern Finland, Dept Nursing Sci, Kuopio, Finland.
   [Koponen, Sohvi; Nykanen, Irma; Schwab, Ursula] Univ Eastern Finland, Inst Publ Hlth & Clin Nutr, Sch Med, Kuopio, Finland.
   [Suominen, Anna Liisa] Univ Eastern Finland, Inst Dent, Sch Med, Kuopio, Finland.
   [Suominen, Anna Liisa] Kuopio Univ Hosp, Oral Hlth Teaching Clin, Kuopio, Finland.
   [Suominen, Anna Liisa] Kuopio Univ Hosp, Dept Med, Endocrinol & Clin Nutr, Kuopio, Finland.
   [Kiljunen, Outi] Univ Eastern Finland, Dept Nursing Sci, PO Box 1627, Kuopio 70211, Finland.
C3 University of Eastern Finland; University of Eastern Finland; University
   of Eastern Finland; Kuopio University Hospital; University of Eastern
   Finland; University of Eastern Finland Hospital; Kuopio University
   Hospital; University of Eastern Finland; University of Eastern Finland
   Hospital; University of Eastern Finland
RP Kiljunen, O (corresponding author), Univ Eastern Finland, Dept Nursing Sci, PO Box 1627, Kuopio 70211, Finland.
EM outi.kiljunen@uef.fi
RI Suominen, Anna/AAE-6828-2021; Kiljunen, Outi/AAR-8355-2020
OI Koponen, Sohvi/0000-0002-9874-9188; Savela,
   Roosa-Maria/0000-0003-2177-5609; Valimaki, Tarja/0000-0001-6178-5671;
   Kiljunen, Outi/0000-0003-1585-3156
FU Sirkka and Jorma Turunen Foundation
FX Sirkka and Jorma Turunen FoundationThis work was supported by the Sirkka
   and Jorma Turunen Foundation (Grant admitted on October 2, 2018).
CR Alqahtani BA, 2021, BMC GERIATR, V21, DOI 10.1186/s12877-021-02142-9
   [Anonymous], ACT SUPPORT INFORM C
   Barbosa F, 2020, HEALTH SOC CARE COMM, V28, P2418, DOI 10.1111/hsc.13064
   Bollwein J, 2013, J NUTR HEALTH AGING, V17, P351, DOI [10.1007/s12603-013-0009-8, 10.1007/s12603-013-0034-7]
   Bouldin ED, 2021, Bridging the family care gap, P3, DOI DOI 10.1016/B978-0-12-813898-4.00001-4
   CRUM RM, 1993, JAMA-J AM MED ASSOC, V269, P2386, DOI 10.1001/jama.269.18.2386
   Delbari A, 2021, J DIABETES METAB DIS, V20, P601, DOI 10.1007/s40200-021-00787-2
   Fried LP, 2016, CSH PERSPECT MED, V6, DOI 10.1101/cshperspect.a025916
   Fukuoka H, 2017, CURR OPIN OPHTHALMOL, V28, P93, DOI 10.1097/ICU.0000000000000338
   Groll DL, 2006, AM J PHYS MED REHAB, V85, P574, DOI 10.1097/01.phm.0000223220.91914.61
   Groll DL, 2005, J CLIN EPIDEMIOL, V58, P595, DOI 10.1016/j.jclinepi.2004.10.018
   Guigoz Y, 2006, J NUTR HEALTH AGING, V10, P466
   Guigoz Y, 2002, CLIN GERIATR MED, V18, P737, DOI 10.1016/S0749-0690(02)00059-9
   Guigoz Y, 2021, J NUTR HEALTH AGING, V25, P528, DOI 10.1007/s12603-021-1601-y
   International Alliance of Carer Organizations (IACO), 2021, GLOB CAR FACTS
   Klein BEK, 2006, OPHTHALMOLOGY, V113, P2209, DOI 10.1016/j.ophtha.2006.04.035
   Koponen S, 2021, NUTRIENTS, V13, DOI 10.3390/nu13082763
   Kulmala J, 2014, GERIATR GERONTOL INT, V14, P899, DOI 10.1111/ggi.12190
   LAWTON MP, 1969, GERONTOLOGIST, V9, P179, DOI 10.1093/geront/9.3_Part_1.179
   Li SY, 2022, FRONT PUBLIC HEALTH, V10, DOI 10.3389/fpubh.2022.935163
   Marconcin P, 2022, INT J ENV RES PUB HE, V19, DOI 10.3390/ijerph192114055
   Melo RC, 2020, J NUTR HEALTH AGING, V24, P708, DOI 10.1007/s12603-020-1398-0
   Miettinen M, 2017, BMC GERIATR, V17, DOI 10.1186/s12877-017-0660-8
   Nasreddine ZS, 2005, J AM GERIATR SOC, V53, P695, DOI 10.1111/j.1532-5415.2005.53221.x
   Ng TP, 2014, J AM MED DIR ASSOC, V15, P635, DOI 10.1016/j.jamda.2014.03.008
   Nykänen I, 2021, TRIALS, V22, DOI 10.1186/s13063-021-05589-8
   Overcash JA, 2005, CRIT REV ONCOL HEMAT, V54, P129, DOI 10.1016/j.critrevonc.2004.12.002
   Puranen TM, 2014, J NUTR HEALTH AGING, V18, P672, DOI 10.1007/s12603-014-0448-x
   Rasiah J, 2022, INT J NURS STUD, V134, DOI 10.1016/j.ijnurstu.2022.104316
   Rivas-Ruiz F, 2019, EUR J GEN PRACT, V25, P190, DOI 10.1080/13814788.2019.1635113
   Schulz R, 2020, ANNU REV PSYCHOL, V71, P635, DOI 10.1146/annurev-psych-010419-050754
   SHEIKH J I, 1986, Clinical Gerontologist, V5, P165
   Sieber CC, 2017, EXP GERONTOL, V87, P160, DOI 10.1016/j.exger.2016.05.004
   Slashcheva LD, 2021, GERODONTOLOGY, V38, P338, DOI 10.1111/ger.12577
   Sotkanet, SUPP INF CAR CAR WHO
   To TL, 2022, HEALTHCARE-BASEL, V10, DOI 10.3390/healthcare10050895
   Tombini M, 2016, J ALZHEIMERS DIS, V54, P1619, DOI 10.3233/JAD-160261
   Välimäki T, 2024, CLIN GERONTOLOGIST, V47, P234, DOI 10.1080/07317115.2022.2119183
   Van Aerschot L, 2022, INT J SOC WELF, V31, P333, DOI 10.1111/ijsw.12520
   van der Putten JJMF, 1999, J NEUROL NEUROSUR PS, V66, P480, DOI 10.1136/jnnp.66.4.480
   WHO, 2024, Ageing and Health
   Yu XF, 2022, BMJ OPEN, V12, DOI 10.1136/bmjopen-2021-060089
   Zhang Q, 2020, BMC GERIATR, V20, DOI 10.1186/s12877-020-01798-z
   Zheng Q, 2022, J AM GERIATR SOC, V70, P2508, DOI 10.1111/jgs.17843
NR 44
TC 5
Z9 6
U1 3
U2 10
PU WILEY
PI HOBOKEN
PA 111 RIVER ST, HOBOKEN 07030-5774, NJ USA
SN 0283-9318
EI 1471-6712
J9 SCAND J CARING SCI
JI Scand. J. Caring Sci.
PD MAR
PY 2024
VL 38
IS 1
BP 57
EP 64
DI 10.1111/scs.13190
EA JUN 2023
PG 8
WC Nursing
WE Social Science Citation Index (SSCI)
SC Nursing
GA HV2T6
UT WOS:001016104400001
PM 37341070
OA hybrid
DA 2025-03-30
ER

PT J
AU Chen, ZQ
   Shemuelian, E
   Wollstein, G
   Wang, Y
   Ishikawa, H
   Schuman, JS
AF Chen, Zhiqi
   Shemuelian, Eitan
   Wollstein, Gadi
   Wang, Yao
   Ishikawa, Hiroshi
   Schuman, Joel S.
TI Segmentation-Free OCT-Volume-Based Deep Learning Model Improves
   Pointwise Visual Field Sensitivity Estimation
SO TRANSLATIONAL VISION SCIENCE & TECHNOLOGY
LA English
DT Article
DE structure-function relationship; deep learning; ocular imaging
ID RETINAL NERVE-FIBER; OPTICAL COHERENCE TOMOGRAPHY; STANDARD AUTOMATED
   PERIMETRY; PLEXIFORM LAYER THICKNESS; GLAUCOMA; REPRODUCIBILITY;
   PATTERNS; HUMPHREY; DEFECTS; DISC
AB Purpose: The structural changes measured by optical coherence tomography (OCT) are related to functional changes in visual fields (VFs). This study aims to accurately assess the structure-function relationship and overcome the challenges brought by the minimal measurable level (floor effect) of segmentation-dependent OCT measurements commonly used in prior studies.Methods: We developed a deep learning model to estimate the functional performance directly from three-dimensional (3D) OCT volumes and compared it to the model trained with segmentation-dependent two-dimensional (2D) OCT thickness maps. Moreover, we proposed a gradient loss to utilize the spatial information of VFs.Results: Our 3D model was significantly better than the 2D model both globally and pointwise regarding both mean absolute error (MAE = 3.11 + 3.54 vs. 3.47 +/- 3.75 dB, P < 0.001) and Pearson's correlation coefficient (0.80 vs. 0.75, P < 0.001). On a subset of test data with floor effects, the 3D model showed less influence from floor effects than the 2D model (MAE = 5.24 +/- 3.99 vs. 6.34 +/- 4.58 dB, P < 0.001, and correlation 0.83 vs. 0.74, P < 0.001). The gradient loss improved the estimation error for low-sensitivity values. Furthermore, our 3D model outperformed all prior studies.Conclusions: By providing a better quantitative model to encapsulate the structure-function relationship more accurately, our method may help deriving VF test surrogates.
C1 [Chen, Zhiqi; Wang, Yao; Ishikawa, Hiroshi; Schuman, Joel S.] NYU, Tandon Sch Engn, Dept Elect & Comp Engn, Brooklyn, NY USA.
   [Shemuelian, Eitan; Wollstein, Gadi; Schuman, Joel S.] NYU, NYU Langone Hlth, Dept Ophthalmol, Grossman Sch Med, New York, NY USA.
   [Wollstein, Gadi; Wang, Yao; Schuman, Joel S.] NYU, Tandon Sch Engn, Dept Biomed Engn, Brooklyn, NY USA.
   [Wollstein, Gadi; Schuman, Joel S.] NYU, Coll Arts & Sci, Ctr Neural Sci, New York, NY USA.
   [Ishikawa, Hiroshi] Oregon Hlth & Sci Univ, Casey Eye Inst, Dept Ophthalmol, Portland, OR USA.
   [Ishikawa, Hiroshi] Oregon Hlth & Sci Univ, Dept Med Informat & Clin Epidemiol, Portland, OR USA.
   [Schuman, Joel S.] Wills Eye Hosp & Res Inst, Philadelphia, PA 19107 USA.
C3 New York University; New York University Tandon School of Engineering;
   NYU Langone Medical Center; New York University; New York University;
   New York University Tandon School of Engineering; New York University;
   Oregon Health & Science University; Oregon Health & Science University;
   Thomas Jefferson University
RP Schuman, JS (corresponding author), Wills Eye Hosp & Res Inst, Philadelphia, PA 19107 USA.
EM jschuman@willseye.org
RI Schuman, Joel/M-2389-2019; Schuman, Joel/K-7304-2012
OI Schuman, Joel/0000-0002-8885-3766; Wang, Yao/0000-0003-3199-3802
FU National Institutes of Health (NIH) [R01-EY013178, R01-EY030929,
   P30-EY013079]; Research to Prevent Blindness
FX Supported by National Institutes of Health (NIH) R01-EY013178,
   R01-EY030929, and P30-EY013079, and an unrestricted grant from Research
   to Prevent Blindness.
CR Antony B, 2011, BIOMED OPT EXPRESS, V2, P2403, DOI 10.1364/BOE.2.002403
   Bowd C, 2000, ARCH OPHTHALMOL-CHIC, V118, P22
   BRENTON RS, 1987, INVEST OPHTH VIS SCI, V28, P767
   Budenz DL, 2008, OPHTHALMOLOGY, V115, P661, DOI 10.1016/j.ophtha.2007.05.035
   Chen Z, 2020, 2020 IEEE 17 INT S B, P1
   Christopher M, 2021, OPHTHALMOLOGY, V128, P1534, DOI 10.1016/j.ophtha.2021.04.022
   Ferreras A, 2008, INVEST OPHTH VIS SCI, V49, P3018, DOI 10.1167/iovs.08-1775
   Fogagnolo P, 2011, BRIT J OPHTHALMOL, V95, P189, DOI 10.1136/bjo.2010.182758
   Fujino Y, 2018, INVEST OPHTH VIS SCI, V59, P2801, DOI 10.1167/iovs.17-23485
   Garcia-Martin E, 2011, ACTA OPHTHALMOL, V89, pE23, DOI 10.1111/j.1755-3768.2010.02045.x
   Gardiner SK, 2005, INVEST OPHTH VIS SCI, V46, P3712, DOI 10.1167/iovs.05-0266
   Gardiner SK, 2015, TRANSL VIS SCI TECHN, V4, DOI 10.1167/tvst.4.2.10
   Garway-Heath DF, 2000, OPHTHALMOLOGY, V107, P1809, DOI 10.1016/S0161-6420(00)00284-0
   Gulshan V, 2016, JAMA-J AM MED ASSOC, V316, P2402, DOI 10.1001/jama.2016.17216
   Guo ZH, 2017, INVEST OPHTH VIS SCI, V58, P3975, DOI 10.1167/iovs.17-21832
   Gutierrez P, 1997, ARCH OPHTHALMOL-CHIC, V115, P777, DOI 10.1001/archopht.1997.01100150779014
   Hoffmann EM, 2006, AM J OPHTHALMOL, V141, P703, DOI 10.1016/j.ajo.2005.11.054
   Hong S, 2010, JPN J OPHTHALMOL, V54, P43, DOI 10.1007/s10384-009-0762-8
   HUANG D, 1991, SCIENCE, V254, P1178, DOI 10.1126/science.1957169
   Kamalipour A, 2023, AM J OPHTHALMOL, V246, P163, DOI 10.1016/j.ajo.2022.10.013
   Kihara Y, 2022, OPHTHALMOLOGY, V129, P781, DOI 10.1016/j.ophtha.2022.02.017
   Kingma DP, 2014, ADV NEUR IN, V27
   Langerhorst C, 1985, 6 INT VIS FIELD S, P1
   Lau LI, 2003, OPHTHALMOLOGY, V110, P1890, DOI 10.1016/S0161-6420(03)00666-3
   Lee JW, 2017, BRIT J OPHTHALMOL, V101, P1052, DOI 10.1136/bjophthalmol-2016-309208
   Maetschke S, 2019, Arxiv, DOI arXiv:1908.01428
   Maetschke S, 2019, PLOS ONE, V14, DOI 10.1371/journal.pone.0219126
   Mariottoni EB, 2020, TRANSL VIS SCI TECHN, V9, DOI 10.1167/tvst.9.2.19
   MARRA G, 1991, GRAEF ARCH CLIN EXP, V229, P501, DOI 10.1007/BF00203309
   Mwanza JC, 2015, INVEST OPHTH VIS SCI, V56, P6344, DOI 10.1167/iovs.15-17248
   Nelson P, 2003, J GLAUCOMA, V12, P139, DOI 10.1097/00061198-200304000-00009
   Park K, 2020, PLOS ONE, V15, DOI [10.1371/journal.pone.0234902, 10.1371/journal.pone.0234902.r001, 10.1371/journal.pone.0234902.r002, 10.1371/journal.pone.0234902.r003, 10.1371/journal.pone.0234902.r004]
   Raza AS, 2011, ARCH OPHTHALMOL-CHIC, V129, P1529, DOI 10.1001/archophthalmol.2011.352
   Resnikoff S, 2004, B WORLD HEALTH ORGAN, V82, P844
   Sato S, 2013, INVEST OPHTH VIS SCI, V54, P3046, DOI 10.1167/iovs.12-11173
   Savini G, 2012, BRIT J OPHTHALMOL, V96, P57, DOI 10.1136/bjo.2010.196782
   Selvaraju RR, 2017, IEEE I CONF COMP VIS, P618, DOI 10.1109/ICCV.2017.74
   Shen DG, 2017, ANNU REV BIOMED ENG, V19, P221, DOI [10.1146/annurev-bioeng-071516-044442, 10.1146/annurev-bioeng-071516044442]
   Shin J, 2021, TRANSL VIS SCI TECHN, V10, DOI 10.1167/tvst.10.7.4
   Shin JW, 2018, OPHTHALMOLOGY, V125, P1515, DOI 10.1016/j.ophtha.2018.03.052
   Sihota R, 2007, J GLAUCOMA, V16, P146, DOI 10.1097/01.ijg.0000243482.13274.e3
   Tham YC, 2014, OPHTHALMOLOGY, V121, P2081, DOI 10.1016/j.ophtha.2014.05.013
   Wall M, 2010, ARCH OPHTHALMOL-CHIC, V128, P570, DOI 10.1001/archophthalmol.2010.71
   WILD JM, 1989, ACTA OPHTHALMOL, V67, P537
   Wollstein G, 2004, AM J OPHTHALMOL, V138, P218, DOI 10.1016/j.ajo.2004.03.019
NR 45
TC 5
Z9 5
U1 0
U2 0
PU ASSOC RESEARCH VISION OPHTHALMOLOGY INC
PI ROCKVILLE
PA 12300 TWINBROOK PARKWAY, ROCKVILLE, MD 20852-1606 USA
SN 2164-2591
J9 TRANSL VIS SCI TECHN
JI Transl. Vis. Sci. Technol.
PD JUN
PY 2023
VL 12
IS 6
AR 28
DI 10.1167/tvst.12.6.28
PG 12
WC Ophthalmology
WE Science Citation Index Expanded (SCI-EXPANDED)
SC Ophthalmology
GA Z0ES0
UT WOS:001108907400002
PM 37382575
OA Green Published, gold
DA 2025-03-30
ER

PT J
AU Melaku, MW
   Yibekal, BT
   Demilew, KZ
AF Melaku, Mekete Wodajnew
   Yibekal, Betelhem Temesgen
   Demilew, Ketemaw Zewdu
TI Adherence to topical anti-glaucoma medications in Sidama regional state,
   Southern Ethiopia
SO PLOS ONE
LA English
DT Article
ID GLAUCOMA
AB PurposeTo assess the proportion of adherence to topical anti-glaucoma medications and associated factors among glaucoma patients in Sidama regional state, Ethiopia. MethodsAn institution based cross-sectional study was conducted from May 30 to July 15, 2022 at Hawassa University comprehensive specialized and Yirgalem General Hospitals in Sidama regional state, Ethiopia. A systematic random sampling method was used to select 410 study participants. An adapted eight-item self-reported questionnaire was used to assess adherence. Binary logistic regression was used to identify factors associated with adherence to topical anti-glaucoma medications. Variables with a p-value of ResultsA total of 410 participants were included giving a response rate of 98.3%. Those who were adherent to their medications were 221(53.9%) (95% CI: 48.8-58.5). Urban residence (AOR = 2.81: 95% CI = 1.34-5.87), higher educational level (AOR = 3.17: 95% CI = 1.24-8.09), monthly follow-up frequency (AOR = 3.30: 95% CI = 1.79-6.11) and normal vision (AOR = 6.58: 95% CI = 3.03-10.84) were significantly associated with adherence. ConclusionMore than half of glaucoma patients attending at Hawassa University comprehensive specialized and Yirgalem general hospitals were adherent to their topical anti-glaucoma medications. Urban residence, educational level, follow-up frequency, and normal vision were associated with adherence.
C1 [Melaku, Mekete Wodajnew] Hawassa Univ, Coll Med & Hlth Sci, Dept Ophthalmol & Optometry, Hawassa, Ethiopia.
[truncated: 2,944,147 more chars]
