# Supplementary material for: A scoping review of advancements in machine learning for glaucoma: current trends and future direction
Source: Front Med (Lausanne). 2025 Apr 24;12:1573329. doi: 10.3389/fmed.2025.1573329 (PMC12059588; doi:10.3389/fmed.2025.1573329)
Supplement: Supplementary file 1 [file Data_Sheet_1.zip › data/3001-3500.txt]

FN Clarivate Analytics Web of Science
VR 1.0
PT J
AU Sagara, H
   Yamamoto, T
   Imaizumi, K
   Sekiryu, T
AF Sagara, Hideto
   Yamamoto, Tetsuya
   Imaizumi, Kimihiro
   Sekiryu, Tetsuju
TI Impact of Topically Administered Steroids, Antibiotics, and Sodium
   Hyaluronate on Bleb-Related Infection Onset: The Japan Glaucoma Society
   Survey of Bleb-Related Infection Report 4
SO JOURNAL OF OPHTHALMOLOGY
LA English
DT Article
ID RISK-FACTORS; POSTOPERATIVE CORTICOSTEROIDS; FOLLOW-UP;
   CLINICAL-FEATURES; FILTERING SURGERY; VISUAL-ACUITY; MITOMYCIN-C;
   TRABECULECTOMY; ENDOPHTHALMITIS; PENETRATION
AB Purpose. To investigate the impact of topically administered ophthalmic medications on the onset and severity of bleb-related infections. Methods. Data obtained from 104 eyes of 104 patients with bleb-related infections were analyzed. We assigned an infection stage to each eye (stage 1-4) and analyzed the onset severity. Results. Steroids and antibiotics were routinely administered to 13 (12.5%) and 42 (40.4%) eyes, respectively. The median stage of steroid-administered eyes was 3 versus 1 for eyes without steroid administration (P = 0 012). The median duration from surgery to infection for the steroid-administered eyes was 2.0 years versus 5.8 years for eyes without steroid administration (P = 0 030). The median duration from surgery to infection for the antibiotic-administered eyes was 6.4 years versus 3.9 years for eyes without antibiotic administration (P = 0 025). Multiple logistic regression analysis revealed that infections were severe in the steroid-administered eyes (odds ratio: 4.57). No infections developed within 16 weeks postoperatively. No relationship was detected between sodium hyaluronate and the analyzed factors. Conclusions. Topical steroid administration beyond the immediate postoperative period may affect severe and earlier onset bleb-related infections. Conversely, topical antibiotic administration may be effective in suppressing earlier onset bleb-related infections.
C1 [Sagara, Hideto] Marui Eye Clin, Fukushima, Japan.
   [Sagara, Hideto; Imaizumi, Kimihiro; Sekiryu, Tetsuju] Fukushima Med Univ, Dept Ophthalmol, Sch Med, Fukushima, Japan.
   [Yamamoto, Tetsuya] Gifu Univ, Dept Ophthalmol, Grad Sch Med, Gifu, Japan.
C3 Fukushima Medical University; Gifu University
RP Sagara, H (corresponding author), Marui Eye Clin, Fukushima, Japan.; Sagara, H (corresponding author), Fukushima Med Univ, Dept Ophthalmol, Sch Med, Fukushima, Japan.
EM hide1234@ruby.ocn.ne.jp
OI Sekiryu, Tetsuju/0000-0001-8042-2729; Sagara, Hideto/0000-0003-4069-8389
FU Study Group for the Japan Glaucoma Society Survey of Bleb-related
   Infection
FX This research was supported by the Study Group for the Japan Glaucoma
   Society Survey of Bleb-related Infection.
CR ALWARD WLM, 1993, AM J OPHTHALMOL, V115, P82
   Araujo SV, 1995, OPHTHALMOLOGY, V102, P1753, DOI 10.1016/S0161-6420(95)30797-X
   ASHKENAZI I, 1991, OPHTHALMIC SURG LAS, V22, P570
   Ayyala RS, 1997, OPHTHALMIC SURG LAS, V28, P452
   Azuara-Blanco A, 1998, SURV OPHTHALMOL, V43, P93, DOI 10.1016/S0039-6257(98)00025-3
   BROWN RH, 1994, ARCH OPHTHALMOL-CHIC, V112, P57, DOI 10.1001/archopht.1994.01090130067019
   Carpineto P, 2011, ACTA OPHTHALMOL, V89, P388, DOI 10.1111/j.1755-3768.2009.01767.x
   CHEN CW, 1990, J OCUL PHARMACOL, V6, P175, DOI 10.1089/jop.1990.6.175
   COHN LA, 1991, J VET INTERN MED, V5, P95, DOI 10.1111/j.1939-1676.1991.tb00939.x
   COSTA VP, 1993, OPHTHALMIC SURG LAS, V24, P152
   Evaluate premier services, 2000, EVALUATE PREMIER SER
   Fukuda M, 2002, JPN J OPHTHALMOL, V46, P384, DOI 10.1016/S0021-5155(02)00509-9
   Fukuda M, 2008, CURR MED RES OPIN, V24, P3479, DOI [10.1185/03007990802480091, 10.1185/03007990802480091 ]
   Greenfield DS, 1996, ARCH OPHTHALMOL-CHIC, V114, P943, DOI 10.1001/archopht.1996.01100140151007
   Han Seung-Hoon, 2015, Translational and Clinical Pharmacology, V23, P15
   Hori Nobuhide, 2009, Nippon Ganka Gakkai Zasshi, V113, P951
   Jampel HD, 2001, ARCH OPHTHALMOL-CHIC, V119, P1001, DOI 10.1001/archopht.119.7.1001
   Kanda Y, 2013, BONE MARROW TRANSPL, V48, P452, DOI 10.1038/bmt.2012.244
   KATZ LJ, 1985, OPHTHALMOLOGY, V92, P959
   Kaufman J., 2012, IMMUNOBIOLOGY, P669
   Lama PJ, 2003, SURV OPHTHALMOL, V48, P314, DOI 10.1016/S0039-6257(03)00038-9
   LAMPING KA, 1986, OPHTHALMOLOGY, V93, P91
   Lehmann OJ, 2000, BRIT J OPHTHALMOL, V84, P1349, DOI 10.1136/bjo.84.12.1349
   Liu L, 2008, J GLAUCOMA, V17, P423, DOI 10.1097/IJG.0b013e31816224d8
   MCGHEE CNJ, 1990, EYE, V4, P526, DOI 10.1038/eye.1990.70
   Morgan WH, 2012, CLIN EXP OPHTHALMOL, V40, P388, DOI 10.1111/j.1442-9071.2012.02769.x
   Picht G, 1998, Curr Opin Ophthalmol, V9, P2, DOI 10.1097/00055735-199804000-00002
   Qiao LY, 2008, EYE, V22, P666, DOI 10.1038/sj.eye.6702712
   Robert PY, 2001, DRUGS, V61, P175, DOI 10.2165/00003495-200161020-00003
   Rotchford AP, 2010, OPHTHALMOLOGY, V117, P18, DOI 10.1016/j.ophtha.2009.06.014
   ROTH SM, 1991, OPHTHALMIC SURG LAS, V22, P724
   Sagara H, 2008, EYE, V22, P507, DOI 10.1038/sj.eye.6702674
   Sagara H, 2016, J GLAUCOMA, V25, P8, DOI 10.1097/IJG.0000000000000347
   Salmon J. F., 2004, GLAUCOMA, P139
   Shigeeda T, 2006, J GLAUCOMA, V15, P195, DOI 10.1097/01.ijg.0000212202.57029.45
   Song A, 2002, OPHTHALMOLOGY, V109, P985, DOI 10.1016/S0161-6420(02)00965-X
   STARITA RJ, 1985, OPHTHALMOLOGY, V92, P938
   Wand M, 1996, J GLAUCOMA, V5, P301
   WATSON DG, 1990, EYE, V4, P603, DOI 10.1038/eye.1990.84
   WOLNER B, 1991, OPHTHALMOLOGY, V98, P1053
   Yamamoto T, 2013, ACTA OPHTHALMOL, V91, P619, DOI 10.1111/j.1755-3768.2012.02480.x
   Yamamoto T, 2013, ACTA OPHTHALMOL, V91, pe420, DOI 10.1111/aos.12079
   Yamamoto T, 2011, OPHTHALMOLOGY, V118, P453, DOI 10.1016/j.ophtha.2010.07.002
NR 43
TC 3
Z9 3
U1 0
U2 0
PU HINDAWI LTD
PI LONDON
PA ADAM HOUSE, 3RD FLR, 1 FITZROY SQ, LONDON, W1T 5HF, ENGLAND
SN 2090-004X
EI 2090-0058
J9 J OPHTHALMOL
JI J. Ophthalmol.
PY 2017
VL 2017
AR 7062565
DI 10.1155/2017/7062565
PG 9
WC Ophthalmology
WE Science Citation Index Expanded (SCI-EXPANDED)
SC Ophthalmology
GA FI0QL
UT WOS:000411634000001
PM 29138694
OA Green Published, gold, Green Submitted
DA 2025-03-30
ER

PT J
AU Li, L
   Li, CR
   Zhong, H
   Tao, YJ
   Yuan, YS
   Pan, CW
AF Li, Lan
   Li, Cairui
   Zhong, Hua
   Tao, Yijin
   Yuan, Yuansheng
   Pan, Chen-Wei
TI Estimated Cerebrospina Fluid Pressure and the 5-Year Incidence of
   Primary Open-Angle Glaucoma in a Chinese Population
SO PLOS ONE
LA English
DT Article
ID YUNNAN MINORITY EYE; PREVALENCE
AB Purpose
   We aim to assess the longitudinal association between baseline estimated cerebrospinal fluid pressure (CSFP) and 5-year incident primaryopen angle glaucoma (POAG) in a population-based sample of Bai Chinese living in rural China.
   Methods
   Among the 2133 Bai Chinese aged 50 years or older who had participated in the baseline examination of the Yunnan Minority Eye Study, 1520 (71.3%) attended the follow-up examination after five years and 1485 were at risk of developing POAG. Participants underwent comprehensive ophthalmic examinations at both baseline and follow-up surveys. CSFP in mmHg was estimated as 0.55 x body mass index (kg/m2) + 0.16 x diastolic blood pressure (mmHg)-0.18 x age (years)-1.91. Glaucoma was defined using the International Society of Geographical and Epidemiological Ophthalmology Classification criteria. Multivariate logistic regression models were established to determine the association between baseline CSFP and incident POAG.
   Results
   After a mean follow-up time of 5 years, 19 new cases of POAG were detected, with an incidence rate of 1.3% (95% confidence interval, 0.7-1.9%). In multivariate logistic regression analysis, after adjusting for age, gender, education, intraocular pressure, central corneal thickness, hypertension and diabetes, no significant associations, nor any trends, were evident between baseline estimated CSFP and incident POAG. The association between estimated CSFP per mmHg increase in baseline and 5-year incidence of POAG was also nonsignificant, with adjusted relative risk of 0.96 (P = 0.11) in multivariate analysis.
   Conclusions
   This longitudinal cohort study does not support previously observed cross-sectional association between estimated CSFP and POAG in population-based studies.
C1 [Li, Lan] First Hosp Kunming, Dept Ophthalmol, Kunming, Peoples R China.
   [Li, Cairui] Dali Univ, Affiliated Hosp, Dali, Peoples R China.
   [Zhong, Hua; Tao, Yijin; Yuan, Yuansheng] Kunming Med Univ, Dept Ophthalmol, Affiliated Hosp 1, Kunming, Peoples R China.
   [Pan, Chen-Wei] Soochow Univ, Coll Med, Sch Publ Hlth, Jiangsu Key Lab Prevent & Translat Med Geriatr Di, Suzhou, Peoples R China.
C3 Dali University; Kunming Medical University; Soochow University - China
RP Pan, CW (corresponding author), Soochow Univ, Coll Med, Sch Publ Hlth, Jiangsu Key Lab Prevent & Translat Med Geriatr Di, Suzhou, Peoples R China.
EM pcwonly@gmail.com
RI Pan, Chen-Wei/L-7174-2019; zhong, hua/JRW-4786-2023
OI Pan, Chen-Wei/0000-0003-3362-4613
FU National Natural Science Foundation of China [81460085, 81160121,
   81371016]
FX This study was funded by the National Natural Science Foundation of
   China under grant No. 81460085, No. 81160121 and No. 81371016. The
   funders had no role in study design, data collection and analysis,
   decision to publish, or preparation of the manuscript.This study was
   funded by the National Natural Science Foundation of China under grant
   No. 81460085, No. 81160121 and No. 81371016.
CR Baskaran M, 2015, JAMA OPHTHALMOL, V133, P874, DOI 10.1001/jamaophthalmol.2015.1110
   Berdahl JP, 2008, OPHTHALMOLOGY, V115, P763, DOI 10.1016/j.ophtha.2008.01.013
   Foster PJ, 2002, BRIT J OPHTHALMOL, V86, P238, DOI 10.1136/bjo.86.2.238
   He MG, 2006, INVEST OPHTH VIS SCI, V47, P2782, DOI 10.1167/iovs.06-0051
   Hollands H, 2013, JAMA-J AM MED ASSOC, V309, P2035, DOI 10.1001/jama.2013.5099
   Jonas JB, 2014, PLOS ONE, V9, DOI 10.1371/journal.pone.0086678
   Jonas JB, 2013, PLOS ONE, V8, DOI 10.1371/journal.pone.0082284
   Jonas JB, 2011, ACTA OPHTHALMOL, V89, P505, DOI 10.1111/j.1755-3768.2010.01915.x
   Killer HE, 2009, J GLAUCOMA, V18, P172, DOI 10.1097/IJG.0b013e31819aa4f9
   Lee SH, 2016, PLOS ONE, V11, DOI 10.1371/journal.pone.0148412
   Li J, 2012, INVEST OPHTH VIS SCI, V53, P4498, DOI 10.1167/iovs.12-9429
   Li L, 2015, CORNEA, V34, P1564, DOI 10.1097/ICO.0000000000000637
   Marek B, 2014, BRIT J OPHTHALMOL, V98, P721, DOI 10.1136/bjophthalmol-2013-303884
   Narayanaswamy A, 2013, INVEST OPHTH VIS SCI, V54, P4621, DOI 10.1167/iovs.13-11950
   Promelle V, 2016, ACTA RADIOL OPEN, V5, DOI 10.1177/2058460115624275
   Roy CU, 2013, PLOS ONE, V8, DOI DOI 10.1371/JOURNAL.PONE.0082151
   Siaudvytyte L, 2015, EYE, V29, P1242, DOI 10.1038/eye.2015.127
   Tham YC, 2014, OPHTHALMOLOGY, V121, P2081, DOI 10.1016/j.ophtha.2014.05.013
   Wang Ningli, 2013, J Glaucoma, V22 Suppl 5, pS11, DOI 10.1097/IJG.0b013e31829349a2
   Wang YX, 2010, AM J OPHTHALMOL, V150, P917, DOI 10.1016/j.ajo.2010.06.037
   Wilensky J T, 1991, Trans Am Ophthalmol Soc, V89, P757
   Yang DY, 2014, INVEST OPHTH VIS SCI, V55, P3067, DOI 10.1167/iovs.13-13657
   Yang Y, 2010, MED HYPOTHESES, V74, P31, DOI 10.1016/j.mehy.2009.08.024
   Zhong H, 2012, INVEST OPHTH VIS SCI, V53, P3221, DOI 10.1167/iovs.11-9306
NR 24
TC 3
Z9 3
U1 1
U2 8
PU PUBLIC LIBRARY SCIENCE
PI SAN FRANCISCO
PA 1160 BATTERY STREET, STE 100, SAN FRANCISCO, CA 94111 USA
SN 1932-6203
J9 PLOS ONE
JI PLoS One
PD SEP 9
PY 2016
VL 11
IS 9
AR e0162862
DI 10.1371/journal.pone.0162862
PG 9
WC Multidisciplinary Sciences
WE Science Citation Index Expanded (SCI-EXPANDED)
SC Science & Technology - Other Topics
GA DV9JE
UT WOS:000383255900181
PM 27611879
OA Green Submitted, gold, Green Published
DA 2025-03-30
ER

PT J
AU Anderson, AJ
   Cheng, ACY
   Lau, S
   Anne, LP
   Liu, V
   Rahman, F
AF Anderson, Andrew J.
   Cheng, Allan C. Y.
   Lau, Samantha
   Anne Le-Pham
   Liu, Victor
   Rahman, Farahnaz
TI The retest distribution of the visual field summary index mean deviation
   is close to normal
SO OPHTHALMIC AND PHYSIOLOGICAL OPTICS
LA English
DT Article
DE glaucoma; linear regression; mean deviation; progression; robust
   regression; visual field
ID STANDARD AUTOMATED PERIMETRY; FREQUENCY-DOUBLING PERIMETRY; MEASURING
   RATES; GLAUCOMA; PROGRESSION; POPULATION; ADAPTATION
AB PurposeWhen modelling optimum strategies for how best to determine visual field progression in glaucoma, it is commonly assumed that the summary index mean deviation (MD) is normally distributed on repeated testing. Here we tested whether this assumption is correct.
   MethodsWe obtained 42 reliable 24-2 Humphrey Field Analyzer SITA standard visual fields from one eye of each of five healthy young observers, with the first two fields excluded from analysis. Previous work has shown that although MD variability is higher in glaucoma, the shape of the MD distribution is similar to that found in normal visual fields. A Shapiro-Wilks test determined any deviation from normality. Kurtosis values for the distributions were also calculated.
   ResultsData from each observer passed the Shapiro-Wilks normality test. Bootstrapped 95% confidence intervals for kurtosis encompassed the value for a normal distribution in four of five observers. When examined with quantile-quantile plots, distributions were close to normal and showed no consistent deviations across observers.
   ConclusionsThe retest distribution of MD is not significantly different from normal in healthy observers, and so is likely also normally distributed - or nearly so - in those with glaucoma. Our results increase our confidence in the results of influential modelling studies where a normal distribution for MD was assumed.
C1 [Anderson, Andrew J.; Cheng, Allan C. Y.; Lau, Samantha; Anne Le-Pham; Liu, Victor; Rahman, Farahnaz] Univ Melbourne, Dept Optometry & Vis Sci, Melbourne, Vic, Australia.
C3 University of Melbourne
RP Anderson, AJ (corresponding author), Univ Melbourne, Dept Optometry & Vis Sci, Melbourne, Vic, Australia.
EM aaj@unimelb.edu.au
RI liu, V/KIA-9904-2024
FU Australian Research Council Future Fellowship [FT120100407]; Australian
   Research Council [FT120100407] Funding Source: Australian Research
   Council
FX This work was supported by an Australian Research Council Future
   Fellowship FT120100407 (AJA).
CR Anderson AJ, 2001, INVEST OPHTH VIS SCI, V42, P1411
   Anderson AJ, 2003, INVEST OPHTH VIS SCI, V44, P5043, DOI 10.1167/iovs.03-0058
   Anderson AJ, 2002, OPTOMETRY VISION SCI, V79, P88, DOI 10.1097/00006324-200202000-00009
   Anderson AJ, 2005, INVEST OPHTH VIS SCI, V46, P1540, DOI 10.1167/iovs.04-0968
   Anderson AJ, 2015, TRANSL VIS SCI TECHN, V4, DOI 10.1167/tvst.4.4.2
   Anderson AJ, 2013, INVEST OPHTH VIS SCI, V54, P2198, DOI 10.1167/iovs.13-11668
   Anderson AJ, 2007, INVEST OPHTH VIS SCI, V48, P943, DOI 10.1167/iovs.06-0685
   Anderson D.R., 1999, Automated static perimetry, V2nd
   Artes PH, 2011, INVEST OPHTH VIS SCI, V52, P4030, DOI 10.1167/iovs.10-6905
   Barkana Y, 2006, ARCH OPHTHALMOL-CHIC, V124, P781, DOI 10.1001/archopht.124.6.781
   Bryan SR, 2015, INVEST OPHTH VIS SCI, V56, P4283, DOI 10.1167/iovs.15-16691
   Chauhan BC, 2008, BRIT J OPHTHALMOL, V92, P569, DOI 10.1136/bjo.2007.135012
   Chauhan BC, 2014, INVEST OPHTH VIS SCI, V55, P4135, DOI 10.1167/iovs.14-14643
   CHAUHAN BC, 1990, INVEST OPHTH VIS SCI, V31, P512
   FLAMMER J, 1985, INVEST OPHTH VIS SCI, V26, P176
   Fujino Y, 2015, INVEST OPHTH VIS SCI, V56, P2334, DOI 10.1167/iovs.15-16445
   Gardiner SK, 2008, OPTOMETRY VISION SCI, V85, P1043, DOI 10.1097/OPX.0b013e31818b9b40
   GRUBBS FE, 1950, ANN MATH STAT, V21, P27, DOI 10.1214/aoms/1177729885
   Hackett DA, 2011, OPTOMETRY VISION SCI, V88, P48, DOI 10.1097/OPX.0b013e3181fa6328
   HEIJL A, 1987, ARCH OPHTHALMOL-CHIC, V105, P1544
   Heijl A, 2009, OPHTHALMOLOGY, V116, P2271, DOI 10.1016/j.ophtha.2009.06.042
   Jansonius NM, 2010, BRIT J OPHTHALMOL, V94, P1404, DOI 10.1136/bjo.2009.164897
   McKendrick AM, 2002, INVEST OPHTH VIS SCI, V43, P1393
   MCNAUGHT AI, 1995, GRAEF ARCH CLIN EXP, V233, P750, DOI 10.1007/BF00184085
   Montolio FGJ, 2012, INVEST OPHTH VIS SCI, V53, P7010, DOI 10.1167/iovs.12-10268
   Motulsky H, 2004, FITTING MODELS BIOL
   NHMRC (National Health and Medical Research Council), 2010, NHMRC GUID SCREEN PR, P96
   O'Leary N, 2012, INVEST OPHTH VIS SCI, V53, P6776, DOI 10.1167/iovs.12-10049
   Papp A, 2001, OPHTHALMOLOGICA, V215, P87, DOI 10.1159/000050835
   Pareja A, 1997, EUR J OPHTHALMOL, V7, P29
   Pathak M, 2013, INVEST OPHTH VIS SCI, V54, P5505, DOI 10.1167/iovs.13-12236
   Press W., 1992, NUMERICAL RECIPES C, P699
   Razali RM, 2011, J STAT MODEL ANAL, V2, P21
   Rubinstein NJ, 2014, PLOS ONE, V9, DOI 10.1371/journal.pone.0097190
   Smith SD, 1996, INVEST OPHTH VIS SCI, V37, P1419
   Wall M, 2013, INVEST OPHTH VIS SCI, V54, P1345, DOI 10.1167/iovs.12-10299
NR 36
TC 3
Z9 4
U1 0
U2 5
PU WILEY-BLACKWELL
PI HOBOKEN
PA 111 RIVER ST, HOBOKEN 07030-5774, NJ USA
SN 0275-5408
EI 1475-1313
J9 OPHTHAL PHYSL OPT
JI Ophthalmic Physiol. Opt.
PD SEP
PY 2016
VL 36
IS 5
BP 558
EP 565
DI 10.1111/opo.12314
PG 8
WC Ophthalmology
WE Science Citation Index Expanded (SCI-EXPANDED)
SC Ophthalmology
GA DW3YM
UT WOS:000383579000004
PM 27580755
DA 2025-03-30
ER

PT J
AU Díaz-Alemán, VT
   González-Hernández, M
   Perera-Sanz, D
   Armas-Domínguez, K
AF Diaz-Aleman, Valentin T.
   Gonzalez-Hernandez, Marta
   Perera-Sanz, Daniel
   Armas-Dominguez, Karintia
TI Evaluation of Visual Field Progression in Glaucoma: Quasar Regression
   Program and Event Analysis
SO CURRENT EYE RESEARCH
LA English
DT Article
DE Event; glaucoma; progression; regression; visual field
ID THRESHOLD NOISELESS TREND; SPECIFICITY; AGREEMENT; CRITERIA; INDEXES;
   PATTERN
AB Purpose: To determine the sensitivity, specificity and agreement between the Quasar program, glaucoma progression analysis (GPA II) event analysis and expert opinion in the detection of glaucomatous progression.
   Materials and methods: The Quasar program is based on linear regression analysis of both mean defect (MD) and pattern standard deviation (PSD). Each series of visual fields was evaluated by three methods; Quasar, GPA II and four experts. The sensitivity, specificity and agreement (kappa) for each method was calculated, using expert opinion as the reference standard.
   Results: The study included 439 SITA Standard visual fields of 56 eyes of 42 patients, with a mean of 7.8 +/- 0.8 visual fields per eye. When suspected cases of progression were considered stable, sensitivity and specificity of Quasar, GPA II and the experts were 86.6% and 70.7%, 26.6% and 95.1%, and 86.6% and 92.6% respectively. When suspected cases of progression were considered as progressing, sensitivity and specificity of Quasar, GPA II and the experts were 79.1% and 81.2%, 45.8% and 90.6%, and 85.4% and 90.6% respectively. The agreement between Quasar and GPA II when suspected cases were considered stable or progressing was 0.03 and 0.28 respectively. The degree of agreement between Quasar and the experts when suspected cases were considered stable or progressing was 0.472 and 0.507. The degree of agreement between GPA II and the experts when suspected cases were considered stable or progressing was 0.262 and 0.342.
   Conclusions: The combination of MD and PSD regression analysis in the Quasar program showed better agreement with the experts and higher sensitivity than GPA II.
C1 [Diaz-Aleman, Valentin T.; Gonzalez-Hernandez, Marta; Perera-Sanz, Daniel; Armas-Dominguez, Karintia] Hosp Univ Canarias, Dept Ophthalmol, Santa Cruz De Tenerife 38230, Spain.
C3 Universidad de la Laguna; University Hospital of the Canary Islands
RP Díaz-Alemán, VT (corresponding author), Hosp Univ Canarias, Dept Ophthalmol, Santa Cruz De Tenerife 38230, Spain.
EM vtdac@hotmail.com
RI Diaz Aleman, Valentin Tinguaro/JMB-1627-2023; Gonzalez-Hernandez,
   Marta/JVT-2754-2024
OI Diaz Aleman, Valentin Tinguaro/0000-0003-4579-0555; Gonzalez-Hernandez,
   Marta/0000-0003-0749-5774
CR Anderson DR., 1993, CLIN DECISIONS GLAUC
   Ang GS, 2011, J GLAUCOMA, V20, P223, DOI 10.1097/IJG.0b013e3181e08137
   Antón A, 2013, EUR J OPHTHALMOL, V23, P187, DOI 10.5301/ejo.5000193
   Arnalich-Montiel F, 2009, GRAEF ARCH CLIN EXP, V247, P391, DOI 10.1007/s00417-008-0986-1
   Artes PH, 2005, INVEST OPHTH VIS SCI, V46, P4600, DOI 10.1167/iovs.05-0827
   Bengtsson B, 1997, ACTA OPHTHALMOL SCAN, V75, P184
   Boden C, 2004, AM J OPHTHALMOL, V138, P1029, DOI 10.1016/j.ajo.2004.07.003
   Brusini P, 2006, J GLAUCOMA, V15, P40, DOI 10.1097/01.ijg.0000195932.48288.97
   Brusini P, 1996, Eur J Ophthalmol, V6, P402
   CHAUHAN BC, 1990, INVEST OPHTH VIS SCI, V31, P512
   De La Rosa MG, 2009, EUR J OPHTHALMOL, V19, P416, DOI 10.1177/112067210901900315
   de Ullibarri Lopez, 1999, CAD ATEN PRIMARIA, V6, P169
   Diaz-Aleman VT, 2009, BRIT J OPHTHALMOL, V93, P322, DOI 10.1136/bjo.2007.136739
   de la Rosa MG, 2010, CURR EYE RES, V35, P302, DOI 10.3109/02713680903572509
   de la Rosa MG, 2010, BRIT J OPHTHALMOL, V94, P414, DOI 10.1136/bjo.2009.170480
   Katz J, 2000, INVEST OPHTH VIS SCI, V41, P1012
   Leske MC, 2003, ARCH OPHTHALMOL-CHIC, V121, P48
   NouriMahdavi K, 1997, OPHTHALMOLOGY, V104, P1228, DOI 10.1016/S0161-6420(97)30153-5
   Tanna AP, 2011, OPHTHALMOLOGY, V118, P60, DOI 10.1016/j.ophtha.2010.04.038
   Viswanathan AC, 1997, BRIT J OPHTHALMOL, V81, P1037, DOI 10.1136/bjo.81.12.1037
   Viswanathan AC, 2003, BRIT J OPHTHALMOL, V87, P726, DOI 10.1136/bjo.87.6.726
   ZEYEN T, 1995, GRAEF ARCH CLIN EXP, V233, P627, DOI 10.1007/BF00185283
NR 22
TC 3
Z9 3
U1 0
U2 1
PU TAYLOR & FRANCIS INC
PI PHILADELPHIA
PA 530 WALNUT STREET, STE 850, PHILADELPHIA, PA 19106 USA
SN 0271-3683
EI 1460-2202
J9 CURR EYE RES
JI Curr. Eye Res.
PY 2016
VL 41
IS 3
BP 383
EP 390
DI 10.3109/02713683.2015.1020169
PG 8
WC Ophthalmology
WE Science Citation Index Expanded (SCI-EXPANDED)
SC Ophthalmology
GA DL1NP
UT WOS:000375399200015
PM 25860979
DA 2025-03-30
ER

PT J
AU Hirasawa, H
   Araie, M
   Tomidokoro, A
   Iwase, A
   Sugiyama, K
   Kishi, S
   Maeda, N
   Yoshimura, N
AF Hirasawa, Hiroyo
   Araie, Makoto
   Tomidokoro, Atsuo
   Iwase, Aiko
   Sugiyama, Kazuhisa
   Kishi, Shoji
   Maeda, Naoyuki
   Yoshimura, Nagahisa
TI Reproducibility of Circumpapillary Retinal Nerve Fiber Layer Thickness
   Measurements Evaluated by Circle and Annulus Area With and Without
   Correction for Ocular Rotation
SO JOURNAL OF GLAUCOMA
LA English
DT Article
DE glaucoma; imaging; reproducibility; SD-OCT
ID OPTICAL COHERENCE TOMOGRAPHY; CIRRUS-HD-OCT; DIAGNOSTIC-PERFORMANCE;
   DOMAIN; RACE; AGE
AB Purpose: To compare the reproducibility of annulus area measurements of the circumpapillary retinal nerve fiber layer thickness (cpRNFLT(annulus)) using spectral-domain optical coherence tomography (SD-OCT) with that of conventional cpRNFLT (cpRNFLT(ring)) measurements and evaluate the effect of correction of ocular rotation on the reproducibility.
   Materials and Methods: Peripapillary SD-OCT raster scans were performed on 2 different days in 48 normal subjects and 59 patients with glaucoma using the Topcon OCT-1000. In the raster scan dataset, the cpRNFLT(ring) and cpRNFLT(annulus) were averaged along a circle (3.4-mm diameter) and in an annulus area (diameters from 2.8 to 4.0 mm) centered on the barycenter of the disc. The measurement reproducibility, effects of ocular rotational correction, and factors affecting the reproducibility were studied.
   Results: The intervisit reproducibility values, expressed as the coefficients of variation, for the cpRNFLT(annulus), were significantly smaller than those for the cpRNFLT(ring) measurements in sectors 30 degrees wide in glaucomatous eyes (P = 0.006) and in sectors 10 degrees wide in normal and glaucomatous eyes (P < 0.001). The ocular rotational angles averaged 7.1 and 7.2 degrees with intervisit differences of 1.4 and 1.8 degrees, respectively, in normal and glaucomatous eyes. Correction for the ocular rotation had little effect on the reproducibility. The mean deviation and cpRNFLT were correlated negatively with the coefficient of variation (beta = -0.93 to -0.83; P = 0.027 to 0.028).
   Conclusions: The cpRNFLT(annulus) measurement yielded better reproducibility than the cpRNFLT(ring) measurement, and multiple linear regression analysis showed that the more advanced the glaucomatous damage, the worse the intervisit reproducibility.
C1 [Hirasawa, Hiroyo] Univ Tokyo, Grad Sch Med, Dept Ophthalmol, 7-3-1 Hongo, Tokyo 1138655, Japan.
   [Araie, Makoto] Kanto Cent Hosp, Publ Sch Teachers, Mutual Aid Assoc, Tokyo, Japan.
   [Tomidokoro, Atsuo] Tomidokoro Eye Clin, Tokyo, Japan.
   [Iwase, Aiko] Tajimi Iwase Eye Clin, Tajimi, Japan.
   [Sugiyama, Kazuhisa] Kanazawa Univ, Grad Sch Med Sci, Dept Ophthalmol & Visual Sci, Kanazawa, Ishikawa, Japan.
   [Kishi, Shoji] Gunma Univ, Sch Med, Dept Ophthalmol, Maebashi, Gunma 371, Japan.
   [Maeda, Naoyuki] Osaka Univ, Grad Sch Med, Dept Ophthalmol, Osaka, Japan.
   [Yoshimura, Nagahisa] Kyoto Univ, Grad Sch Med, Dept Ophthalmol & Visual Sci, Kyoto, Japan.
C3 University of Tokyo; Kanazawa University; Gunma University; Osaka
   University; Kyoto University
RP Hirasawa, H (corresponding author), Univ Tokyo, Grad Sch Med, Dept Ophthalmol, Bunkyo Ku, 7-3-1 Hongo, Tokyo 1138655, Japan.
EM takamoto-tky@umin.ac.jp
OI Iwase, Aiko/0000-0001-5950-4260
FU Ministry of Health, Labor, and Welfare of Japan
   [H18-Sensory-General-001]; Topcon Inc., Tokyo, Japan
FX Supported by a Grant-in-Aid for Scientific Research by the Ministry of
   Health, Labor, and Welfare of Japan (H18-Sensory-General-001) and Topcon
   Inc., Tokyo, Japan.
CR Anderson D.R., 1999, Automated static perimetry, V2nd
   BAUN O, 1990, ACTA OPHTHALMOL, V68, P669
   Budenz DL, 2007, OPHTHALMOLOGY, V114, P1046, DOI 10.1016/j.ophtha.2006.08.046
   Burk ROW, 1998, BRIT J OPHTHALMOL, V82, P1112, DOI 10.1136/bjo.82.10.1112
   Garas A, 2010, OPHTHALMOLOGY, V117, P738, DOI 10.1016/j.ophtha.2009.08.039
   Girkin CA, 2011, OPHTHALMOLOGY, V118, P2403, DOI 10.1016/j.ophtha.2011.06.013
   Girkin CA, 2011, INVEST OPHTH VIS SCI, V52, P6148, DOI 10.1167/iovs.10-6698
   Hirasawa H, 2010, ARCH OPHTHALMOL-CHIC, V128, P1420, DOI 10.1001/archophthalmol.2010.244
   Hood DC, 2013, PROG RETIN EYE RES, V32, P1, DOI 10.1016/j.preteyeres.2012.08.003
   Hwang YH, 2011, BRIT J OPHTHALMOL, V95, P1547, DOI 10.1136/bjo.2010.194118
   Leung CKS, 2010, OPHTHALMOLOGY, V117, P2337, DOI 10.1016/j.ophtha.2010.04.002
   Leung CKS, 2009, OPHTHALMOLOGY, V116, P1257, DOI 10.1016/j.ophtha.2009.04.013
   Littmann H., 1982, OPTOMETRY VISION SCI, V69, P717
   Mwanza JC, 2010, INVEST OPHTH VIS SCI, V51, P5724, DOI 10.1167/iovs.10-5222
   Patel NB, 2012, OPTOMETRY VISION SCI, V89, pE652, DOI 10.1097/OPX.0b013e318238c34e
   Savini G, 2010, J GLAUCOMA, V19, P369, DOI 10.1097/IJG.0b013e3181bdb55d
   Seibold LK, 2010, AM J OPHTHALMOL, V150, P807, DOI 10.1016/j.ajo.2010.06.024
   Serbecic N, 2011, BRIT J OPHTHALMOL, V95, P804, DOI 10.1136/bjo.2010.186221
NR 18
TC 3
Z9 3
U1 0
U2 2
PU LIPPINCOTT WILLIAMS & WILKINS
PI PHILADELPHIA
PA TWO COMMERCE SQ, 2001 MARKET ST, PHILADELPHIA, PA 19103 USA
SN 1057-0829
EI 1536-481X
J9 J GLAUCOMA
JI J. Glaucoma
PD JAN
PY 2016
VL 25
IS 1
BP E12
EP E18
DI 10.1097/IJG.0000000000000321
PG 7
WC Ophthalmology
WE Science Citation Index Expanded (SCI-EXPANDED)
SC Ophthalmology
GA DK3LZ
UT WOS:000374819400003
PM 26372157
OA hybrid
DA 2025-03-30
ER

PT J
AU Roberts, DK
   Teitelbaum, BA
   Castells, DD
   Winters, JE
   Wilensky, JT
AF Roberts, Daniel K.
   Teitelbaum, Bruce A.
   Castells, David D.
   Winters, Janis E.
   Wilensky, Jacob T.
TI Anterior Chamber Depth, Lens Thickness, and Related Measures in African
   American Females With Long Anterior Zonules: A Matched Study With
   Control for Refractive Error
SO JOURNAL OF GLAUCOMA
LA English
DT Article
DE anterior chamber depth; crystalline lens; glaucoma; pigment dispersion;
   zonules
ID PIGMENT DISPERSION; BLACK-POPULATION; PLACED ZONULES; STRIAE; CAPSULE;
   SEGMENT; LINES; AGE
AB Purpose: To investigate anterior chamber depth (ACD), lens thickness (LT), vitreous body length (VBL), and axial length (AL) in African American females with long anterior zonules (LAZ) while controlling for refractive error.
   Methods: The eyes of 50 African American females with LAZ were compared with 50 controls matched with age, race, sex, and refractive error. Central ACD, LT, VBL, and AL measurements were obtained in a masked manner using a-scan ultrasonography.
   Results: LAZ cases had a mean age +/- SD of 67.1 +/- 7.6 years (range, 52 to 85 y) and a mean refractive error of +1.85 +/- 1.41D (-1.75 to + 4.75 D). Parameters were similar for controls. Mean ACD for cases was 2.45 +/- 0.34 mm and 2.57 +/- 0.38 mm for controls. Mean LT for cases was 4.94 +/- 0.43 mm and 4.83 +/- 0.45 mm for controls. Mean VBL for cases was 15.00 +/- 0.72 mm and 15.17 +/- 0.76 mm for controls. Mean AL for cases was 22.39 +/- 0.82mm and 22.57 +/- 0.76 mm for controls. Using multiple logistic regression to control for any residual differences in age and refractive error, no significant differences were present between LAZ eyes and control eyes relative to the a-scan variables (P > 0.1).
   Conclusions: When refractive error was controlled for, this group of African American females with LAZ did not exhibit clinically significant differences in ACD, LT, VBL, and AL as compared with controls.
C1 [Roberts, Daniel K.; Teitelbaum, Bruce A.; Castells, David D.; Winters, Janis E.] Univ Illinois, Illinois Eye Inst, Dept Clin Educ, Illinois Coll Optometry, Chicago, IL USA.
   [Roberts, Daniel K.] Univ Illinois, Dept Epidemiol & Biostat, Chicago, IL USA.
   [Roberts, Daniel K.; Wilensky, Jacob T.] Univ Illinois, Dept Ophthalmol & Visual Sci, Chicago, IL USA.
C3 University of Illinois System; University of Illinois Chicago;
   University of Illinois Chicago Hospital; University of Illinois System;
   University of Illinois Chicago; University of Illinois Chicago Hospital;
   University of Illinois System; University of Illinois Chicago;
   University of Illinois Chicago Hospital
RP Roberts, DK (corresponding author), Illinois Eye Inst, 3241 S Michigan Ave, Chicago, IL 60616 USA.
EM droberts@ico.edu
FU NIH [K23 EY0181883]; Fight-for-Sight; Prevent Blindness America
FX Supported by NIH Grant K23 EY0181883, Fight-for-Sight, and Prevent
   Blindness America.
CR Ayyagari R, 2005, INVEST OPHTH VIS SCI, V46, P3363, DOI 10.1167/iovs.05-0159
   Bellows JG, 1944, ARCH OPHTHALMOL-CHIC, V32, P483
   BLUMENTHAL M, 1991, J CATARACT REFR SURG, V17, P205, DOI 10.1016/S0886-3350(13)80251-9
   Chen SDM, 2004, J CATARACT REFR SURG, V30, P2462, DOI 10.1016/j.jcrs.2004.10.020
   Kelty PJ, 2003, J CATARACT REFR SURG, V29, P2229, DOI 10.1016/S0886-3350(03)00337-7
   LARSEN FE, 1976, ACTA OPHTHALMOL, V54, P641
   Lim SJ, 1998, J CATARACT REFR SURG, V24, P390, DOI 10.1016/S0886-3350(98)80329-5
   MASKET S, 1993, J CATARACT REFR SURG, V19, P721, DOI 10.1016/S0886-3350(13)80340-9
   Moroi SE, 2003, AM J OPHTHALMOL, V136, P1176, DOI 10.1016/S0002-9394(03)00657-3
   OHRT V, 1967, DIABETIC IRIDOPATHY
   RIEGER G, 1981, BRIT J OPHTHALMOL, V65, P760, DOI 10.1136/bjo.65.11.760
   Roberts DK, 2008, J GLAUCOMA, V17, P393, DOI 10.1097/IJG.0b013e31815c3b04
   Roberts Daniel K., 2001, International Ophthalmology, V24, P313
   Roberts DK, 2013, J GLAUCOMA, V22, P393, DOI 10.1097/IJG.0b013e3182447d6c
   Roberts DK, 2012, CLIN EXP OPHTHALMOL, V40, P764, DOI 10.1111/j.1442-9071.2012.02787.x
   Roberts DK, 2009, OPHTHAL SURG LAS IM, V40, P207, DOI 10.3928/15428877-20090301-18
   Roberts DK, 2005, J GLAUCOMA, V14, P57, DOI 10.1097/01.ijg.0000146368.21001.88
   Roberts DK, 2002, OPTOMETRY VISION SCI, V79, P681, DOI 10.1097/00006324-200211000-00005
   Stankovic M., 1962, B MEMOIRES SOCIETE F, V75, P586
   STARK WJ, 1984, OPHTHALMIC SURG LAS, V15, P911
   STURROCK GD, 1976, BRIT J OPHTHALMOL, V60, P287, DOI 10.1136/bjo.60.4.287
   Vogt A., 1931, LB ATLAS SPALTLAMPEN
NR 22
TC 3
Z9 3
U1 0
U2 0
PU LIPPINCOTT WILLIAMS & WILKINS
PI PHILADELPHIA
PA TWO COMMERCE SQ, 2001 MARKET ST, PHILADELPHIA, PA 19103 USA
SN 1057-0829
EI 1536-481X
J9 J GLAUCOMA
JI J. Glaucoma
PD JAN
PY 2016
VL 25
IS 1
BP 45
EP 48
DI 10.1097/IJG.0000000000000085
PG 4
WC Ophthalmology
WE Science Citation Index Expanded (SCI-EXPANDED)
SC Ophthalmology
GA DK3LZ
UT WOS:000374819400021
PM 25093521
OA Green Accepted
DA 2025-03-30
ER

PT J
AU Inoue, Y
   Kato, K
   Kamata, S
   Ishikawa, K
   Nakamura, M
AF Inoue, Yukako
   Kato, Kei
   Kamata, Seiko
   Ishikawa, Kumiko
   Nakamura, Makoto
TI Reproducibility in the global indices for multifocal visual evoked
   potentials and Humphrey visual fields in controls and glaucomatous eyes
   within a 2-year period
SO DOCUMENTA OPHTHALMOLOGICA
LA English
DT Article
DE Multifocal visual evoked potential; Area under the receiver operating
   characteristic curve; Signal-to-noise ratio; Test-retest variability;
   Reproducibility
ID STANDARD AUTOMATED PERIMETRY; OBJECTIVE PERIMETRY; OCULAR HYPERTENSION;
   VEP; VARIABILITY; DAMAGE; TESTS; SENSITIVITY; PROGRESSION
AB Purpose In previous studies, we applied receiver operating characteristic curve analysis to the signal-to-noise ratio distributions in the signal and noise windows of multifocal VEP (mfVEP) response. The areas under the curve thus obtained (SNR-AUC) were found to quantitatively detect glaucomatous visual field damage. The present study evaluated the reproducibility of SNR-AUC and the Humphrey visual field (HVF) global indices in 37 eyes with primary open angle glaucoma (POAG; POAG group) and in 30 controls (control group) within a 2-year period.
   Methods The HVF SITA standard 24-2 and mfVEP were recorded at three separate sessions for each individual. The intersession variability for SNR-AUC, mean deviation (MD), and pattern standard deviation (PSD) was evaluated using the repeated measures of analysis of variance and Bland-Altman plots. The logarithmically converted coefficients of variation (CV) of PSD and SNR-AUC were compared between the control and POAG groups. Linear regression analyses were performed on the logarithmic CV of SNR-AUC against the average MD, PSD, and SNR-AUC.
   Results SNR-AUC in the POAG group was significantly lower and its CV was greater compared with the control group (P < 0.0001). MD value recorded at the third visit had significantly improved than that at the first visit in the control group (analysis of variance, P = 0.03), whereas PSD value was significantly worse in the POAG group (P = 0.024). In the POAG group, SNR-AUC CV increased as the glaucoma stage became more advanced when evaluated by any functional parameters tested (i.e., MD, PSD, or SNR-AUC).
   Conclusions The SNR-AUC of mfVEP showed a high reproducibility in control group, whereas it fluctuated more in the POAG group according to the disease severity. MD in the control group and PSD in POAG group fluctuated among sessions during the 2-year period.
C1 [Inoue, Yukako; Kato, Kei; Kamata, Seiko; Ishikawa, Kumiko; Nakamura, Makoto] Kobe Univ, Grad Sch Med, Dept Surg, Div Ophthalmol,Chou Ku, Kobe, Hyogo 6500017, Japan.
C3 Kobe University
RP Nakamura, M (corresponding author), Kobe Univ, Grad Sch Med, Dept Surg, Div Ophthalmol,Chou Ku, 7-5-1 Kusunoki Cho, Kobe, Hyogo 6500017, Japan.
EM manakamu@med.kobe-u.ac.jp
OI Nakamura, Makoto/0000-0002-6464-4302
FU Ministry of Education, Culture, Sports, and Science and Technology of
   Japanese government [22390324, 20592043]; Grants-in-Aid for Scientific
   Research [20592043, 22390324] Funding Source: KAKEN
FX This study was supported in part by Grants-in-Aid 22390324 (A.N.,
   M.N.)and 20592043 (M.N., A.N.) from the Ministry of Education, Culture,
   Sports, and Science and Technology of the Japanese government.
CR Anderson D, 1992, AUTOMATED STATIC PER, P143
   Balachandran C, 2006, J GLAUCOMA, V15, P110, DOI 10.1097/00061198-200604000-00006
   BASELER HA, 1994, ELECTROEN CLIN NEURO, V90, P65, DOI 10.1016/0013-4694(94)90114-7
   Bjerre A, 2004, INVEST OPHTH VIS SCI, V45, P4035, DOI 10.1167/iovs.04-0099
   BLAND JM, 1986, LANCET, V1, P307, DOI 10.1016/s0140-6736(86)90837-8
   Chen CS, 2003, J GLAUCOMA, V12, P399, DOI 10.1097/00061198-200310000-00002
   Fortune B, 2006, J GLAUCOMA, V15, P131, DOI 10.1097/00061198-200604000-00010
   Fortune B, 2007, INVEST OPHTH VIS SCI, V48, P1173, DOI 10.1167/iovs.06-0561
   Gardiner SK, 2008, OPTOMETRY VISION SCI, V85, P1043, DOI 10.1097/OPX.0b013e31818b9b40
   Gardiner SK, 2013, OPHTHALMOLOGY, V120, P724, DOI 10.1016/j.ophtha.2012.09.056
   Goldberg I, 2002, AM J OPHTHALMOL, V133, P29, DOI 10.1016/S0002-9394(01)01294-6
   Graham SL, 2005, ARCH OPHTHALMOL-CHIC, V123, P729, DOI 10.1001/archopht.123.6.729
   HEIJL A, 1989, ARCH OPHTHALMOL-CHIC, V107, P81, DOI 10.1001/archopht.1989.01070010083032
   HEIJL A, 1987, ARCH OPHTHALMOL-CHIC, V105, P1544
   Hood DC, 2003, PROG RETIN EYE RES, V22, P201, DOI 10.1016/S1350-9462(02)00061-7
   Hood DC, 2004, INVEST OPHTH VIS SCI, V45, P492, DOI 10.1167/iovs.03-0602
   Hood DC, 2007, PROG RETIN EYE RES, V26, P688, DOI 10.1016/j.preteyeres.2007.08.001
   Ishikawa K, 2011, DOC OPHTHALMOL, V122, P29, DOI 10.1007/s10633-010-9252-z
   Klistorner A, 2005, DOC OPHTHALMOL, V111, P159, DOI 10.1007/s10633-005-5363-3
   Klistorner A, 2000, OPHTHALMOLOGY, V107, P2283, DOI 10.1016/S0161-6420(00)00367-5
   Klistorner AI, 1998, INVEST OPHTH VIS SCI, V39, P937
   Meigen T, 2007, VISION RES, V47, P1445, DOI 10.1016/j.visres.2007.01.026
   Nakamura M, 2014, DOC OPHTHALMOL, V128, P179, DOI 10.1007/s10633-014-9431-4
   Nakamura M, 2011, DOC OPHTHALMOL, V123, P93, DOI 10.1007/s10633-011-9285-y
   Russell RA, 2012, INVEST OPHTH VIS SCI, V53, P5985, DOI 10.1167/iovs.12-10428
   Wangsupadilok B, 2009, DOC OPHTHALMOL, V118, P139, DOI 10.1007/s10633-008-9149-2
NR 26
TC 3
Z9 5
U1 1
U2 5
PU SPRINGER
PI DORDRECHT
PA VAN GODEWIJCKSTRAAT 30, 3311 GZ DORDRECHT, NETHERLANDS
SN 0012-4486
EI 1573-2622
J9 DOC OPHTHALMOL
JI Doc. Ophthalmol.
PD OCT
PY 2015
VL 131
IS 2
BP 115
EP 124
DI 10.1007/s10633-015-9506-x
PG 10
WC Ophthalmology
WE Science Citation Index Expanded (SCI-EXPANDED)
SC Ophthalmology
GA CR4ZP
UT WOS:000361348900004
PM 26078041
OA Green Submitted
DA 2025-03-30
ER

PT J
AU Sawada, A
   Kuwayama, Y
   Yamamoto, T
AF Sawada, Akira
   Kuwayama, Yasuaki
   Yamamoto, Tetsuya
TI Changes in filtering bleb morphology after bleb-related infection
SO JAPANESE JOURNAL OF OPHTHALMOLOGY
LA English
DT Article
DE Bleb-related infection; Bleb morphology; Glaucoma; Glaucoma surgery;
   Trabeculectomy
ID OPEN-ANGLE GLAUCOMA; MITOMYCIN-C; CLINICAL-FEATURES; VISUAL-ACUITY;
   RISK-FACTORS; ENDOPHTHALMITIS; SURGERY; TRABECULECTOMY; PRESSURE; JAPAN
AB To verify, by use of data collected by the Japan Glaucoma Society Survey of Bleb-related Infection (JGSSBI), that bleb morphology changes within 12 months of the development of bleb-related infection.
   JGSSBI data from 57 eyes of 57 patients with primary open-angle glaucoma and normal tension glaucoma who developed a bleb-related infection were analyzed. Morphological features of the blebs were graded by use of a predetermined grading system. Multiple logistic regression analysis was conducted to identify factors relating to bleb morphology which were associated with poor outcome.
   Bleb sizes, including both circumferential and tangential lengths, were significantly smaller for stage IIIa/IIIb infections than for stage I/II bleb infections (P = 0.009 and P = 0.026 for the circumferential and tangential lengths, respectively; Fisher's direct probability test). The bleb wall also became significantly thicker during stage IIIa/IIIb infections (P = 0.003). After infection, intraocular pressure (IOP) increased significantly for all cases but was no different in the three subgroups (i.e. stage I, stage II, and stage IIIa/IIIb bleb infections). Multiple logistic regression analysis revealed that a stage III infection was significantly associated with a poor outcome for the bleb.
   This study revealed that the filtering bleb became smaller, both tangentially and circumferentially, and thicker, after stage III infections than after stage I or II infections.
C1 [Sawada, Akira; Yamamoto, Tetsuya] Gifu Univ, Grad Sch Med, Dept Ophthalmol, Gifu Shi 5011194, Japan.
   [Kuwayama, Yasuaki] Fukushima Eye Clin, Osaka, Japan.
C3 Gifu University
RP Sawada, A (corresponding author), Gifu Univ, Grad Sch Med, Dept Ophthalmol, 1-1 Yanagido, Gifu Shi 5011194, Japan.
EM sawadaa-gif@umin.ac.jp
RI Sawada, Akira/ABE-1846-2021
FU Grants-in-Aid for Scientific Research [26462633] Funding Source: KAKEN
CR Azuara-Blanco A, 1998, SURV OPHTHALMOL, V43, P93, DOI 10.1016/S0039-6257(98)00025-3
   Bayraktar Z, 2005, JPN J OPHTHALMOL, V49, P315, DOI 10.1007/S10384-005-0202-3
   Cantor LB, 2003, J GLAUCOMA, V12, P266, DOI 10.1097/00061198-200306000-00015
   Ciulla TA, 1997, OPHTHALMOLOGY, V104, P986, DOI 10.1016/S0161-6420(97)30196-1
   Engel LA, 2014, GRAEF ARCH CLIN EXP, V252, P791, DOI 10.1007/s00417-014-2607-5
   Freedman J, 2013, INVEST OPHTH VIS SCI, V54, P4851, DOI 10.1167/iovs.13-12274
   Furrer S, 2012, BMC OPHTHALMOL, V12, DOI 10.1186/1471-2415-12-24
   Greenfield DS, 1996, ARCH OPHTHALMOL-CHIC, V114, P943, DOI 10.1001/archopht.1996.01100140151007
   Higginbotham EJ, 1996, OPHTHALMOLOGY, V103, P650, DOI 10.1016/S0161-6420(96)30639-8
   Hori Nobuhide, 2009, Nippon Ganka Gakkai Zasshi, V113, P951
   Kangas TA, 1997, OPHTHALMOLOGY, V104, P746, DOI 10.1016/S0161-6420(97)30238-3
   Leng T, 2011, RETINA-J RET VIT DIS, V31, P344, DOI 10.1097/IAE.0b013e3181e09810
   Park HYL, 2012, JPN J OPHTHALMOL, V56, P38, DOI 10.1007/s10384-011-0101-8
   Song A, 2002, OPHTHALMOLOGY, V109, P985, DOI 10.1016/S0161-6420(02)00965-X
   Wells AP, 2006, OPHTHALMOLOGY, V113, P77, DOI 10.1016/j.ophtha.2005.06.037
   Wells AP, 2004, J GLAUCOMA, V13, P454, DOI 10.1097/00061198-200412000-00005
   Whitcher JP, 1998, J GLAUCOMA, V7, P132
   Yamada H, 2014, JPN J OPHTHALMOL, V58, P490, DOI 10.1007/s10384-014-0346-0
   Yamamoto T, 1995, OPHTHALMOLOGY, V102, P1770, DOI 10.1016/S0161-6420(95)30795-6
   Yamamoto T, 2014, OPHTHALMOLOGY, V121, P1001, DOI 10.1016/j.ophtha.2013.11.025
   Yamamoto T, 2013, ACTA OPHTHALMOL, V91, P619, DOI 10.1111/j.1755-3768.2012.02480.x
   Yamamoto T, 2013, ACTA OPHTHALMOL, V91, pe420, DOI 10.1111/aos.12079
   Yamamoto T, 2011, OPHTHALMOLOGY, V118, P453, DOI 10.1016/j.ophtha.2010.07.002
NR 23
TC 3
Z9 3
U1 0
U2 0
PU SPRINGER JAPAN KK
PI TOKYO
PA CHIYODA FIRST BLDG EAST, 3-8-1 NISHI-KANDA, CHIYODA-KU, TOKYO, 101-0065,
   JAPAN
SN 0021-5155
EI 1613-2246
J9 JPN J OPHTHALMOL
JI Jpn. J. Ophthalmol.
PD SEP
PY 2015
VL 59
IS 5
BP 312
EP 317
DI 10.1007/s10384-015-0398-9
PG 6
WC Ophthalmology
WE Science Citation Index Expanded (SCI-EXPANDED)
SC Ophthalmology
GA CR1GD
UT WOS:000361072000006
PM 26220820
DA 2025-03-30
ER

PT J
AU Bansal, S
   Balakrishnan, SA
   Blachley, T
   Weizer, JS
   Lee, PP
   Stein, JD
AF Bansal, Surbhi
   Balakrishnan, S. Asha
   Blachley, Taylor
   Weizer, Jennifer S.
   Lee, Paul P.
   Stein, Joshua D.
TI Subsequent Receipt of Interventions for Glaucoma Among a Nationwide
   Sample of Patients Who Underwent Laser Peripheral Iridotomy
SO AMERICAN JOURNAL OF OPHTHALMOLOGY
LA English
DT Article
ID OPTICAL-COHERENCE-TOMOGRAPHY; PRIMARY ANGLE-CLOSURE; ANTERIOR-SEGMENT;
   CATARACT PROGRESSION; CHAMBER; EYES; NEODYMIUM; YAG; ASSOCIATION;
   PREVALENCE
AB PURPOSE: To evaluate use of medical, laser, or incisional surgical interventions for glaucoma after laser peripheral iridotomy (LPI).
   DESIGN: Retrospective longitudinal cohort study.
   METHODS: All enrollees aged years in a US managed-care network who underwent bilateral LPIs in 2001-2011 were identified. The mean numbers of pre- and post-LPI glaucoma medication classes prescribed and the proportion of enrollees requiring cataract or glaucoma surgery within 2 years after the LPIs were determined. Multivariable logistic regression assessed factors associated with enrollees' prescription of glaucoma medication class after bilateral LPIs.
   RESULTS: Of the 1660 patients undergoing bilateral LPIs, 1280 (77.1%) had no pre- or post-LPI prescriptions for any glaucoma medication class. Of the remaining patients, 251 (66.1%) required more glaucoma medication classes after than before the procedures, whereas 44 (11.6%) used fewer after the procedures; 85 (22.4%) were prescribed the same number before and after the LPIs. A total of 167 patients (10.1%) underwent cataract surgery and 79 (4.8%) received glaucoma surgery over the 2-year follow-up. Black patients had a 130% increased odds for glaucoma medication-class prescriptions after bilateral LPIs, compared with white patients (P = .02). The odds of post-LPI glaucoma medication use increased by 21% for every additional 5 years of age (P < .0001).
   CONCLUSION: Most patients undergoing bilateral LPIs received no pre- or post-LPI glaucoma medication-class prescriptions and had no cataract or additional glaucoma surgery within 2 years after LPIs. Clinicians should alert black or older patients and those already taking glaucoma medications before the procedure of their higher odds of requiring medications afterward. ((C) 2015 by Elsevier Inc. All rights reserved.)
C1 [Bansal, Surbhi; Balakrishnan, S. Asha; Blachley, Taylor; Weizer, Jennifer S.; Lee, Paul P.; Stein, Joshua D.] Univ Michigan, Dept Ophthalmol & Visual Sci, Sch Med, Ann Arbor, MI 48105 USA.
   [Lee, Paul P.; Stein, Joshua D.] Univ Michigan, Inst Hlth Policy & Innovat, Ann Arbor, MI 48105 USA.
C3 University of Michigan System; University of Michigan; University of
   Michigan System; University of Michigan
RP Stein, JD (corresponding author), Univ Michigan, Dept Ophthalmol & Visual Sci, 1000 Wall St, Ann Arbor, MI 48105 USA.
EM jdstein@med.umich.edu
OI Weizer, Jennifer/0000-0002-8625-5615; Stein, Joshua/0000-0003-2937-6987
FU National Eye Institute K23 Mentored Clinician Scientist Award, National
   Eye Institute, Bethesda, Maryland [1K23EY019511]; Research to Prevent
   Blindness "Physician Scientist" Award, Research to Prevent Blindness,
   New York, New York
FX National Eye Institute K23 Mentored Clinician Scientist Award (J.D.S.:
   1K23EY019511), National Eye Institute, Bethesda, Maryland; Research to
   Prevent Blindness "Physician Scientist" Award, Research to Prevent
   Blindness, New York, New York. The sponsor or funding organizations had
   no role in the design or conduct of this research. All authors attest
   that they meet the current ICMJE requirements to qualify as authors.
CR American Academy of Ophthalmology, 2010, BAS CLIN SCI COURS G
   Ang GS, 2011, J GLAUCOMA, V20, P577, DOI 10.1097/IJG.0b013e3181f7b26f
   Ang LPK, 2007, BRIT J OPHTHALMOL, V91, P1613, DOI 10.1136/bjo.2007.120261
   [Anonymous], 2010, PREF PRACT PATT GUID
   [Anonymous], 2006, PHYS ICD 9 CM 2006 I, V1
   [Anonymous], CPT 2006 CURRENT PRO
   CHARLSON ME, 1987, J CHRON DIS, V40, P373, DOI 10.1016/0021-9681(87)90171-8
   DRAGON DM, 1985, INVEST OPHTH VIS SCI, V26, P789
   Faramarzi A, 2013, OPTOMETRY VISION SCI, V90, P707, DOI 10.1097/OPX.0b013e3182968c62
   Foster PJ, 2002, BRIT J OPHTHALMOL, V86, P238, DOI 10.1136/bjo.86.2.238
   He MG, 2007, OPHTHALMOLOGY, V114, P1513, DOI 10.1016/j.ophtha.2006.11.032
   HIRST LW, 1982, AM J OPHTHALMOL, V93, P473, DOI 10.1016/0002-9394(82)90137-4
   How AC, 2012, OPHTHALMOLOGY, V119, DOI 10.1016/j.ophtha.2012.01.019
   Huang GF, 2012, CURR EYE RES, V37, P575, DOI 10.3109/02713683.2012.655396
   Jain R, 2013, EUR J OPHTHALMOL, V23, P55, DOI 10.5301/ejo.5000158
   Lee KS, 2013, INVEST OPHTH VIS SCI, V54, P3166, DOI 10.1167/iovs.13-11630
   Lee KS, 2011, JPN J OPHTHALMOL, V55, P213, DOI 10.1007/s10384-011-0009-3
   Lee RY, 2013, INVEST OPHTH VIS SCI, V54, P3763, DOI 10.1167/iovs.13-11597
   Lei K, 2009, EYE, V23, P345, DOI 10.1038/sj.eye.6703050
   Liebmann Jeffrey M, 2002, Semin Ophthalmol, V17, P84, DOI 10.1076/soph.17.2.84.14720
   Lim LS, 2005, OPHTHALMOLOGY, V112, P1355, DOI 10.1016/j.ophtha.2005.02.026
   Memarzadeh F, 2007, AM J OPHTHALMOL, V143, P877, DOI 10.1016/j.ajo.2006.11.055
   Newman-Casey PA, 2014, JAMA OPHTHALMOL, V132, P298, DOI 10.1001/jamaophthalmol.2013.7618
   Ng WT, 2012, CLIN EXP OPHTHALMOL, V40, pE218, DOI 10.1111/j.1442-9071.2011.02604.x
   Nonaka A, 2005, OPHTHALMOLOGY, V112, P974, DOI 10.1016/j.ophtha.2004.12.042
   Pandav SS, 2007, CAN J OPHTHALMOL, V42, P233, DOI 10.3129/canjophthalmol.i07-012
   Peng PH, 2011, BRIT J OPHTHALMOL, V95, P1207, DOI 10.1136/bjo.2010.181016
   Pierre B, 2011, CAN J OPHTHALMOL, V46, P247, DOI 10.1016/j.jcjo.2011.05.014
   ROBIN AL, 1984, OPHTHALMOLOGY, V91, P1011
   ROBIN AL, 1986, ARCH OPHTHALMOL-CHIC, V104, P526, DOI 10.1001/archopht.1986.01050160082017
   Rosman M, 2002, OPHTHALMOLOGY, V109, P2227, DOI 10.1016/S0161-6420(02)01275-7
   Schein OD, 2012, OPHTHAL EPIDEMIOL, V19, P257, DOI 10.3109/09286586.2012.698692
   Stein JD, 2012, ARCH OPHTHALMOL-CHIC, V130, P1579, DOI 10.1001/archophthalmol.2012.1325
   Stein JD, 2011, AM J OPHTHALMOL, V152, P989, DOI 10.1016/j.ajo.2011.04.030
   Talajic JC, 2013, J GLAUCOMA, V22, P776, DOI 10.1097/IJG.0b013e318259505a
   Vryonis N, 2013, J GLAUCOMA, V22, P679, DOI 10.1097/IJG.0b013e318264b908
   Yeung BYM, 2005, CLIN EXP OPHTHALMOL, V33, P478, DOI 10.1111/j.1442-9071.2005.01065.x
   Yip JLY, 2010, EYE, V24, P1128, DOI 10.1038/eye.2010.59
   Zheng C, 2013, JAMA OPHTHALMOL, V131, P44, DOI 10.1001/jamaophthalmol.2013.567
NR 39
TC 3
Z9 4
U1 0
U2 2
PU ELSEVIER SCIENCE INC
PI NEW YORK
PA 360 PARK AVE SOUTH, NEW YORK, NY 10010-1710 USA
SN 0002-9394
EI 1879-1891
J9 AM J OPHTHALMOL
JI Am. J. Ophthalmol.
PD AUG
PY 2015
VL 160
IS 2
BP 275
EP 282
DI 10.1016/j.ajo.2015.04.031
PG 8
WC Ophthalmology
WE Science Citation Index Expanded (SCI-EXPANDED)
SC Ophthalmology
GA CN6NY
UT WOS:000358552700009
PM 25935096
OA Green Accepted
DA 2025-03-30
ER

PT J
AU Mahajan, D
   Sharma, R
   Garg, S
   Venkatesh, P
   Sihota, R
   Dada, T
AF Mahajan, Deepankur
   Sharma, Reetika
   Garg, Sat Pal
   Venkatesh, Pradeep
   Sihota, Ramanjit
   Dada, Tanuj
TI Clinical Profile of Uveitis-Related Ocular Hypertension
SO INTERNATIONAL OPHTHALMOLOGY
LA English
DT Article
ID SECONDARY GLAUCOMA
AB The purpose of this article is to study the clinical and demographic profile of uveitis-related ocular hypertension (OHT) and evaluate risk factors predisposing to development of OHT in uveitis. Two hundred patients (200 eyes) with uveitis were evaluated for type of uveitis and the presence of OHT [IOP > 21 mmHg]. All patients underwent a complete ophthalmic examination and appropriate systemic evaluation. Patients with OHT were started on appropriate antiglaucoma medication and were followed up for minimum of 6 months. Forty-two eyes (21 %) were found to have OHT. Anterior uveitis alone was seen in 22 (52.4 %), granulomatous uveitis was seen in 8 (19.1 %) eyes, while 13 eyes (30.9 %) had active uveitis. On multiple logistic regression, age greater than 60 years (p = 0.025), peripheral anterior synechiae (PAS) > 180A degrees (p = 0.029), and steroid use (p < 0.001) were found to have significant association with OHT. Mean IOP at baseline was 24.6 +/- A 10.1 mmHg which decreased to 17.3 +/- A 4.5 mmHg at 6 months (p < 0.001). At 6 months, 30 eyes were medically controlled (71.4 %), 5 eyes underwent trabeculectomy with MMC (11.9 %), and in 7 eyes, antiglaucoma medication could be discontinued. One-fifth of eyes with uveitis had OHT. Risk factors for IOP elevation included increased age, PAS > 180A degrees, and corticosteroid use.
C1 [Mahajan, Deepankur; Sharma, Reetika; Garg, Sat Pal; Venkatesh, Pradeep; Sihota, Ramanjit; Dada, Tanuj] All India Inst Med Sci, Dr Rajendra Prasad Ctr Ophthalm Sci, New Delhi 110029, India.
C3 All India Institute of Medical Sciences (AIIMS) New Delhi; Dr. Rajendra
   Prasad Centre for Ophthalmic Sciences
RP Dada, T (corresponding author), All India Inst Med Sci, Dr Rajendra Prasad Ctr Ophthalm Sci, Room S1,1st Floor, New Delhi 110029, India.
EM tanujdada@gmail.com
CR Agarwal H C, 1982, Indian J Ophthalmol, V30, P121
   BARTON K, 1994, EYE, V8, P288, DOI 10.1038/eye.1994.59
   BLOCHMICHEL E, 1987, AM J OPHTHALMOL, V103, P234, DOI 10.1016/S0002-9394(14)74235-7
   Gadia R, 2008, INDIAN J OPHTHALMOL, V56, P285, DOI 10.4103/0301-4738.41411
   Herbert HM, 2004, J GLAUCOMA, V13, P96, DOI 10.1097/00061198-200404000-00003
   Jabs DA, 2005, AM J OPHTHALMOL, V140, P509, DOI 10.1016/j.ajo.2005.03.057
   KANSKI JJ, 1984, OPHTHALMOLOGY, V91, P1247
   Kok HoweSen, 2002, Ophthalmol Clin North Am, V15, P375, DOI 10.1016/S0896-1549(02)00028-7
   Merayo-Lloves J, 1999, OPHTHALMOLOGICA, V213, P300, DOI 10.1159/000027443
   Moorthy RS, 1997, SURV OPHTHALMOL, V41, P361, DOI 10.1016/S0039-6257(97)00006-4
   Neri P, 2004, J GLAUCOMA, V13, P461, DOI 10.1097/01.ijg.0000146391.77618.d0
   PANEK WC, 1990, BRIT J OPHTHALMOL, V74, P223, DOI 10.1136/bjo.74.4.223
   RITCH R, 1981, T OPHTHAL SOC UK, V101, P321
   Saouli N, 1999, J FR OPHTALMOL, V22, P943
   Sijssens KM, 2006, OPHTHALMOLOGY, V113, P853, DOI 10.1016/j.ophtha.2006.01.043
   Takahashi T, 2002, JPN J OPHTHALMOL, V46, P556, DOI 10.1016/S0021-5155(02)00549-X
NR 16
TC 3
Z9 3
U1 0
U2 1
PU SPRINGER
PI DORDRECHT
PA VAN GODEWIJCKSTRAAT 30, 3311 GZ DORDRECHT, NETHERLANDS
SN 0165-5701
EI 1573-2630
J9 INT OPHTHALMOL
JI Int. Ophthalmol.
PD DEC
PY 2014
VL 34
IS 6
BP 1221
EP 1226
DI 10.1007/s10792-014-0008-8
PG 6
WC Ophthalmology
WE Science Citation Index Expanded (SCI-EXPANDED)
SC Ophthalmology
GA AU1TP
UT WOS:000345403300007
PM 25301079
DA 2025-03-30
ER

PT J
AU Holló, G
   Naghizadeh, F
AF Hollo, Gabor
   Naghizadeh, Farzaneh
TI Evaluation of Octopus Polar Trend Analysis for detection of glaucomatous
   progression
SO EUROPEAN JOURNAL OF OPHTHALMOLOGY
LA English
DT Article
DE Ganglion cell complex; Octopus perimetry; Polar Trend Analysis;
   Progression of glaucoma; Retinal nerve fiber layer; RTVue Fourier-domain
   optical coherence tomography
ID NERVE-FIBER LAYER; DIAGNOSTIC-ACCURACY; MACULAR THICKNESS
AB Purpose: To investigate the clinical usefulness of Polar Trend Analysis (PTA) of the Octopus Field Analysis software for detection of glaucoma progression in medically treated glaucoma.
   Methods: One eye each of 52 participants underwent Octopus Normal G2 perimetry and imaging with the RTVue-100 optical coherence tomograph at 6-month intervals (median follow-up 5 years). The eyes were classified as progressors or nonprogressors with PTA, which graphically presents point wise linear regression analysis of focal defect at the corresponding nerve fiber angle at the disc margin. Polar Trend Analysis progression was defined as more than 1 significantly progressing test point location per sector. Progression of the retinal nerve fiber layer thickness (RNFLT) and ganglion cell complex (GCC) thickness parameters were evaluated with linear regression analysis.
   Results: Seventeen eyes were classified as PTA progressors (all in the inferotemporal or superotemporal areas or in both), and 35 eyes as nonprogressors. Frequencies of statistically significant RNFLT and GCC progressions did not differ significantly between the groups for any peripapillary area (p>0.05 for all comparisons). Significant inferior average RNFLT progression occurred in 50% of the PTA progressor eyes. Long-term measurement variability during the follow-up period was significantly higher in the PTA progressor group for inferior and superior GCC thickness and inferior average RNFLT (p<0.001 for all comparisons).
   Conclusions: In glaucoma, PTA may indicate glaucomatous progression earlier than linear regression analysis of the RNFLT and GCC parameters. It may already draw attention to glaucomatous progression when the alteration of the corresponding structural parameters is represented only by increased long-term variability.
C1 [Hollo, Gabor; Naghizadeh, Farzaneh] Semmelweis Univ, Dept Ophthalmol, H-1085 Budapest, Hungary.
C3 Semmelweis University
RP Holló, G (corresponding author), Maria 39, H-1089 Budapest, Hungary.
EM hollo.gabor@med.semmelweis-univ.hu
CR Alencar LM, 2010, OPHTHALMOLOGY, V117, P462, DOI 10.1016/j.ophtha.2009.08.012
   [Anonymous], EUR J OPHTHALMOL
   [Anonymous], OPHTA
   [Anonymous], 2008, TERMINOLOGY GUIDELIN, V3rd
   [Anonymous], J GLAUCOMA
   [Anonymous], EUR OPHTHAL REV
   Budenz DL, 2006, OPHTHALMOLOGY, V113, P2137, DOI 10.1016/j.ophtha.2006.06.022
   Garas A, 2011, EYE, V25, P57, DOI 10.1038/eye.2010.139
   Garas A, 2012, EUR J OPHTHALMOL, V22, P45, DOI 10.5301/ejo.5000011
   Garas A, 2010, OPHTHALMOLOGY, V117, P738, DOI 10.1016/j.ophtha.2009.08.039
   Heijl A, 2009, OPHTHALMOLOGY, V116, P2271, DOI 10.1016/j.ophtha.2009.06.042
   Hodapp E., 1993, CLIN DECISIONS GLAUC, P84
   Hogan MJ, 1971, HISTOLOGY HUMAN EYE, P491
   Jonas JB, 1999, SURV OPHTHALMOL, V43, P293, DOI 10.1016/S0039-6257(98)00049-6
   Kovalska MP, 2011, KLIN MONATSBL AUGENH, V228, P311, DOI 10.1055/s-0031-1273216
   Lefrançois A, 2009, J FR OPHTALMOL, V32, P160, DOI 10.1016/j.jfo.2009.03.005
   Leung CKS, 2011, OPHTHALMOLOGY, V118, P1551, DOI 10.1016/j.ophtha.2010.12.035
   Mansouri K, 2011, EYE, V25, P269, DOI 10.1038/eye.2010.202
   Mills RP, 2006, AM J OPHTHALMOL, V141, P24, DOI 10.1016/j.ajo.2005.07.044
   Reus NJ, 2010, OPHTHALMOLOGY, V117, P717, DOI 10.1016/j.ophtha.2009.09.026
   Sung KR, 2012, OPHTHALMOLOGY, V119, P308, DOI 10.1016/j.ophtha.2011.08.022
   van der Schoot J, 2013, OPHTHALMOLOGY, V120, P2470, DOI 10.1016/j.ophtha.2013.05.026
   WEBER J, 1991, INT OPHTHALMOL, V15, P193, DOI 10.1007/BF00153928
NR 23
TC 3
Z9 4
U1 0
U2 3
PU SAGE PUBLICATIONS LTD
PI LONDON
PA 1 OLIVERS YARD, 55 CITY ROAD, LONDON EC1Y 1SP, ENGLAND
SN 1120-6721
EI 1724-6016
J9 EUR J OPHTHALMOL
JI Eur. J. Ophthalmol.
PD NOV-DEC
PY 2014
VL 24
IS 6
BP 862
EP 868
DI 10.5301/ejo.5000504
PG 7
WC Ophthalmology
WE Science Citation Index Expanded (SCI-EXPANDED)
SC Ophthalmology
GA AX0FA
UT WOS:000346627400008
PM 24980109
DA 2025-03-30
ER

PT J
AU Osman, EA
   Al-Fawaz, N
   Al-Otaibi, AG
   Al-Mansouri, SM
   Mousa, A
   Al-Mezaine, HS
AF Osman, Essam A.
   Al-Fawaz, Nawaf
   Al-Otaibi, Abdulla G.
   Al-Mansouri, Samir M.
   Mousa, Ahmed
   Al-Mezaine, Hani S.
TI Glaucoma after open globe injury at a tertiary care university hospital
   in Central Saudi Arabia Cumulative incidence and risk factors
SO SAUDI MEDICAL JOURNAL
LA English
DT Article
ID EYE INJURY
AB Objectives: To investigate the incidence and risk factors of glaucoma after open globe injury (OGI).
   Methods: The medical records of all patients admitted with the diagnosis of OGI at the Department of Ophthalmology, King Abdulaziz University Hospital, Riyadh, Kingdom of Saudi Arabia and had undergone primary repair from January 1996 to December 2011 were retrospectively reviewed.
   Results: For the 15-year study period, 775 patients who underwent repair of an OGI were identified. The overall risk of post-traumatic glaucoma was 5.3% (41/775) with a mean +/- SD follow-up period of 12 +/- 6.5 months. Univariate analysis revealed that Zone II injury (p=0.027), penetrating ocular injury (p=0.0008), lens injury (p=0.011), vitreous hemorrhage (p=0.002), and presence of intraocular foreign body (p<0.0001) were significantly associated with glaucoma. Age of more than 18 years was critical (p=0.054). Following logistic regression, penetrating ocular injury (p=0.019), lens injury (p=0.002), and vitreous hemorrhage were significant (p=0.037).
   Conclusion: Glaucoma after OGI is not uncommon. Zone II injury, penetrating ocular injury, lens injury, presence of vitreous hemorrhage, and presence of an intraocular foreign body were significant risk factors for developing post-traumatic glaucoma.
C1 [Osman, Essam A.; Al-Fawaz, Nawaf; Al-Otaibi, Abdulla G.; Al-Mansouri, Samir M.; Mousa, Ahmed; Al-Mezaine, Hani S.] King Saud Univ, Coll Med, Dept Ophthalmol, Riyadh 11411, Saudi Arabia.
C3 King Saud University
RP Osman, EA (corresponding author), King Saud Univ, Coll Med, King Abdulaziz Univ Hosp, Dept Ophthalmol, POB 245, Riyadh 11411, Saudi Arabia.
EM essamaosman@gmail.com
RI Mousa, Ahmed/AAH-2827-2019
CR Al-Mansouri FA, 2011, MIDDLE EAST AFR J OP, V18, P141, DOI 10.4103/0974-9233.80703
   Bai HQ, 2009, EUR J OPHTHALMOL, V19, P201, DOI 10.1177/112067210901900205
   De Leon-Ortega Julio E, 2002, Ophthalmol Clin North Am, V15, P215, DOI 10.1016/S0896-1549(02)00011-1
   Girkin CA, 2005, AM J OPHTHALMOL, V139, P100, DOI 10.1016/j.ajo.2004.08.052
   Kim M, 2012, JPN J OPHTHALMOL, V56, P324, DOI 10.1007/s10384-012-0153-4
   McCall BP, 2009, INJURY PREV, V15, P176, DOI 10.1136/ip.2008.020024
   Milder Eugene, 2008, Int Ophthalmol Clin, V48, P47, DOI 10.1097/IIO.0b013e318187fcb8
   Negrel A D, 1998, Ophthalmic Epidemiol, V5, P143, DOI 10.1076/opep.5.3.143.8364
   Sihota R, 2008, ARCH OPHTHALMOL-CHIC, V126, P921, DOI 10.1001/archopht.126.7.921
   THYLEFORS B, 1992, AUST NZ J OPHTHALMOL, V20, P95, DOI 10.1111/j.1442-9071.1992.tb00718.x
   Turalba AV, 2012, J GLAUCOMA
NR 11
TC 3
Z9 3
U1 0
U2 0
PU SAUDI MED J
PI RIYADH
PA ARMED FORCES HOSPITAL, PO BOX 7897,, RIYADH 11159, SAUDI ARABIA
SN 0379-5284
J9 SAUDI MED J
JI Saudi Med. J.
PD APR
PY 2013
VL 34
IS 4
BP 374
EP 378
PG 5
WC Medicine, General & Internal
WE Science Citation Index Expanded (SCI-EXPANDED)
SC General & Internal Medicine
GA 250SF
UT WOS:000326873700006
PM 23552590
DA 2025-03-30
ER

PT J
AU Pistolla, G
   Tsilimparis, MK
   Prastacos, P
   Sifaki-Pistolla, D
   Philalithis, A
   Pallikaris, IG
AF Pistolla, G.
   Tsilimparis, M. K.
   Prastacos, P.
   Sifaki-Pistolla, D.
   Philalithis, A.
   Pallikaris, I. G.
TI Ophthalmological disorders in rural areas of Crete: a geospatial
   analysis
SO RURAL AND REMOTE HEALTH
LA English
DT Article
DE cataracts; glaucoma; Greece; ophthalmologic disorders; refractive
   errors; spatial analysis
AB Introduction: Estimation of the prevalence of vision impairment in a population can be performed using epidemiological research. The purpose of this study was to measure, using spatial statistics, the prevalence of ophthalmologic disease identified at visits of the Mobile Ophthalmologic Unit (MOU) of the Vardinogiannion Eye Institute of Crete (VEIC) to villages in Crete. The study also aimed to estimate increased 'risk' of ophthalmological disease according to demographic and location factors and, thus, use the present findings as a basis for planning future services.
   Methods: Estimation of risks for cataract, glaucoma, and refractive errors were assessed by multiple logistic regression models in order to measure the effect of demographic (age, sex) and location (province, distance from nearest ophthalmologist) parameters. Spatial analysis was applied in order to produce a density and probability density map of ophthalmologic disorders using kriging interpolation methods.
   Results: Newly diagnosed cataracts and refractive errors were found more frequently in locations greater than 70 km from the nearest ophthalmologist (respectively, OR = 6.0 [95% CI = 1.637-9.482]; OR = 27.4 [20.038-39.028] p-value = 0.004). Those aged >60 years had higher risk for all eye abnormalities: cataracts (OR = 0.7; 95% CI = 0.238-0.938), glaucoma (OR = 1.6; 95% CI = 1.227-2.037), and refractive errors (OR = 0.5; 95% CI = 0.183-0.829).
   Conclusion: The present study supports the use of local policies and preventive measures in rural areas of Crete in order to improve rural health standards. Some insights concerning the effectiveness of future visits of MOUs are provided, guided by spatial analysis.
C1 [Pistolla, G.; Sifaki-Pistolla, D.; Philalithis, A.] Univ Crete, Iraklion, Crete, Greece.
   [Tsilimparis, M. K.; Pallikaris, I. G.] Univ Eye Clin, Inst Opt & Vis, Iraklion, Crete, Greece.
   [Prastacos, P.] Fdn Res & Technol Hellas, Inst Appl & Computat Math, Iraklion, Crete, Greece.
C3 University of Crete; Foundation for Research & Technology - Hellas
   (FORTH)
RP Pistolla, G (corresponding author), Univ Crete, Iraklion, Crete, Greece.
RI Prastacos, Poulicos/B-4600-2012; Philalithis, Anastas/AAQ-5870-2020
OI Sifaki-Pistolla, Dimitra/0000-0001-9345-6266
CR [Anonymous], INT J GEOGR INF SYST
   Attebo K, 1996, OPHTHALMOLOGY, V103, P357
   Bell SB, 2006, INTERNATIONAL JOURNA, V8, P49
   BERGMAN B, 1992, ACTA OPHTHALMOL, V70, P33
   Boscoe Francis P, 2004, Int J Health Geogr, V3, P28, DOI 10.1186/1476-072X-3-28
   Buntinx, 2003, EUROPEAN JOURNAL OF, V39, P2061
   Burrough P. A, 1986, PRINCIPLES OF GEOGRA
   Christopher JLM, 1997, THE LANCET, V349, P1271
   Emery X, 2005, MATH GEOL, V37, P295, DOI 10.1007/s11004-005-1560-6
   Heine G.W., 1986, COGS COMPUTER CONTRI, V3, P60
   Jacquez Geoffrey M, 2004, Int J Health Geogr, V3, P22, DOI 10.1186/1476-072X-3-22
   Koichi O, 2009, OPHTHAL EPIDEMIOL, V16, P354
   Kozobolis VP, 2000, J GLAUCOMA, V9, P143
   MCBRATNEY AB, 1986, J SOIL SCI, V37, P617, DOI 10.1111/j.1365-2389.1986.tb00392.x
   MMIC, 2011, MOBILE OPHTHALMOLOGI
   Pistolla G, 2011, INTERNATIONAL JOURNA, V2, P136
   Psillas GK, 1996, INTRODUCTION IN OPHT
   Ramakrishnan R, 2004, OPHTHALMOLOGY, V111, P331
   Stein A, 2002, ENVIRONMENTAL AND EC, V83, P17
   TIELSCH JM, 1995, NEW ENGL J MED, V332, P1205, DOI 10.1056/NEJM199505043321806
   WHO, 2011, WORLD MALARIA REPORT 2011, P1
NR 21
TC 3
Z9 3
U1 0
U2 5
PU AUSTRALIAN RURAL HEALTH EDUC NETWORK
PI DEAKIN WEST
PA PO BOX 242, DEAKIN WEST, ACT 2600, AUSTRALIA
SN 1445-6354
J9 RURAL REMOTE HEALTH
JI Rural Remote Health
PD JAN-MAR
PY 2013
VL 13
IS 1
AR 2020
PG 9
WC Public, Environmental & Occupational Health
WE Science Citation Index Expanded (SCI-EXPANDED); Social Science Citation Index (SSCI)
SC Public, Environmental & Occupational Health
GA 190TY
UT WOS:000322364800023
PM 23294415
DA 2025-03-30
ER

PT J
AU Kozak, I
   Ahuja, A
   Gangaputra, S
   Van Natta, ML
   Thorne, JE
   Freeman, WR
AF Kozak, Igor
   Ahuja, Alka
   Gangaputra, Sapna
   Van Natta, Mark L.
   Thorne, Jennifer E.
   Freeman, William R.
TI Optic Nerve Head Morphology and Visual Field Function in Patients with
   AIDS and without Infectious Retinitis
SO OCULAR IMMUNOLOGY AND INFLAMMATION
LA English
DT Article
DE AIDS/HIV; Uroretinal disorder; Optic nerve head; Visual field;
   Retinopathy
ID FIBER LAYER; COHERENCE TOMOGRAPHY; CONTRAST SENSITIVITY; OBJECTIVE
   ANALYSIS; POSITIVE PATIENTS; COLOR-VISION; HIV; INDIVIDUALS; GLAUCOMA;
   CUP
AB Purpose: To evaluate morphology of the optic nerve head and visual field in AIDS patients without retinitis.
   Methods: One randomly selected eye from 246 patients with AIDS without retinitis was evaluated from prospective multicenter Longitudinal Studies of Ocular Complications of AIDS. Stereo fundus photographs of OHN and serial VF data over 5-years were analyzed. Main outcomes included vertical cup-to-disc ratio (CDR), mean deviation, and pattern standard deviation scores on VF testing.
   Results: The median CDR was 0.39 at enrollment and 0.40 at 5-year follow-up. An unadjusted linear regression model revealed a mean change in CDR of 0.004 after 5-years (P = 0.04). After adjustment for practice effect, there were no statistically significant changes in VF performance observed during the 5 years of follow-up.
   Conclusions: We detected clinically minimal, but statistically significant changes in ONH morphology and no change in VF performance among eyes of patients with AIDS and without retinitis.
C1 [Kozak, Igor; Freeman, William R.] Univ Calif San Diego, Jacobs Retina Ctr, Shiley Eye Ctr, Dept Ophthalmol, La Jolla, CA 92037 USA.
   [Ahuja, Alka; Gangaputra, Sapna; Van Natta, Mark L.; Thorne, Jennifer E.] Johns Hopkins Bloomberg Sch Publ Hlth, Dept Epidemiol, Baltimore, MD USA.
   [Gangaputra, Sapna] Univ Wisconsin, Dept Ophthalmol & Visual Sci, Fundus Photograph Reading Ctr, Madison, WI USA.
   [Thorne, Jennifer E.] Johns Hopkins Univ, Sch Med, Dept Ophthalmol, Baltimore, MD 21205 USA.
C3 University of California System; University of California San Diego;
   Johns Hopkins University; Johns Hopkins Bloomberg School of Public
   Health; University of Wisconsin System; University of Wisconsin Madison;
   Johns Hopkins University
RP Kozak, I (corresponding author), Univ Calif San Diego, Jacobs Retina Ctr, Shiley Eye Ctr, Dept Ophthalmol, 0946,9415 Campus Point Dr, La Jolla, CA 92037 USA.
EM ikozak@eyecenter.ucsd.edu
RI Gangaputra, Sapna/KWU-5514-2024; Kozak, Igor/AAC-4645-2019
OI Gangaputra, Sapna/0000-0001-5461-8568
FU National Eye Institute, Bethesda, Maryland [U10 EY 08052]; Johns Hopkins
   University Bloomberg School of Public Health, Baltimore, Maryland [U10
   EY 08057]; University of Wisconsin, Madison, Madison, Wisconsin [U10 EY
   08067]
FX Publication of this article was supported by Longitudinal Study of the
   Ocular Complications of AIDS (LSOCA) grant support from the National Eye
   Institute, Bethesda, Maryland to the Mount Sinai School of Medicine, New
   York, New York (U10 EY 08052); the Johns Hopkins University Bloomberg
   School of Public Health, Baltimore, Maryland (U10 EY 08057); and the
   University of Wisconsin, Madison, Madison, Wisconsin (U10 EY 08067).
   Funding entities had no role in the conduction or presentation of this
   study. Involved in study design (I. K., S. G., J.T., W. R. F.); data
   collection (S. G., A. A., J.E.T., M. L.V.N., and the SOCA Research
   Group); data management and analysis (I. K., A. A., S. G., M. L. V.N.);
   data interpretation (I. K., S. G., A. A., M. L. V.N., J.E.T., W. R. F.);
   preparation of initial draft of manuscript (all authors); and review and
   approval of manuscript (all authors, as well as Study Officers of LSOCA,
   representing the SOCA Research Group, reviewed and approved the
   manuscript). The SOCA Research Group: LSOCA is registered at
   www.clinicaltrials.gov (NCT00000168).
CR BALAZSI AG, 1984, AM J OPHTHALMOL, V97, P760, DOI 10.1016/0002-9394(84)90509-9
   BENGTSSON B, 1980, ACTA OPHTHALMOL, V58, P726
   Arantes TEFE, 2010, AM J OPHTHALMOL, V149, P571, DOI 10.1016/j.ajo.2009.11.026
   Freeman WR, 2008, AM J OPHTHALMOL, V145, P453, DOI 10.1016/j.ajo.2007.10.013
   GarwayHeath DF, 1997, BRIT J OPHTHALMOL, V81, P840, DOI 10.1136/bjo.81.10.840
   Girkin CA, 2010, ARCH OPHTHALMOL-CHIC, V128, P541, DOI 10.1001/archophthalmol.2010.49
   Goldbaum MH, 2011, GRAEF ARCH CLIN EXP, V249, P491, DOI 10.1007/s00417-010-1511-x
   Gomez ML, 2009, OPHTHALMOLOGY, V116, P2407, DOI 10.1016/j.ophtha.2009.05.012
   Gordon MO, 1999, ARCH OPHTHALMOL-CHIC, V117, P573
   Hall HI, 2008, JAMA-J AM MED ASSOC, V300, P520, DOI 10.1001/jama.300.5.520
   Harju M, 2011, BRIT J OPHTHALMOL, V95, P818, DOI 10.1136/bjo.2010.186213
   Healey PR, 1997, J GLAUCOMA, V6, P274
   HEIJL A, 1989, ARCH OPHTHALMOL-CHIC, V107, P81, DOI 10.1001/archopht.1989.01070010083032
   Holland GN, 2010, AM J OPHTHALMOL, V149, P807, DOI 10.1016/j.ajo.2009.12.019
   Jabs DA, 2002, AM J OPHTHALMOL, V133, P48, DOI 10.1016/S0002-9394(01)01322-8
   Jabs DA, 2008, ARCH OPHTHALMOL-CHIC, V126, P1143, DOI 10.1001/archopht.126.8.1143
   JONAS JB, 1990, INVEST OPHTH VIS SCI, V31, P736
   Kalyani PS, 2012, AM J OPHTHALMOL, V153, P734, DOI 10.1016/j.ajo.2011.09.019
   Kozak I, 2005, AM J OPHTHALMOL, V139, P295, DOI 10.1016/j.ajo.2004.09.039
   Kozak Igor, 2007, Trans Am Ophthalmol Soc, V105, P111
   Kozak I, 2007, RETINA-J RET VIT DIS, V27, P1267, DOI 10.1097/IAE.0b013e31806463fb
   Kozak I, 2007, OPHTHALMOLOGY, V114, P537, DOI 10.1016/j.ophtha.2006.06.054
   Leske MC, 1999, OPHTHALMOLOGY, V106, P2144, DOI 10.1016/S0161-6420(99)90497-9
   Miglior S, 2002, OPHTHALMOLOGY, V109, P1612
   Moschos MM, 2007, OCUL IMMUNOL INFLAMM, V15, P319, DOI 10.1080/09273940701375154
   Moya FJ, 1999, BRIT J OPHTHALMOL, V83, P567, DOI 10.1136/bjo.83.5.567
   MUTLUKAN E, 1992, EYE, V6, P39, DOI 10.1038/eye.1992.6
   Pablo LE, 2010, EYE, V24, P123, DOI 10.1038/eye.2009.14
   Plummer DJ, 2001, AM J OPHTHALMOL, V131, P216, DOI 10.1016/S0002-9394(00)00787-X
   Saarela V, 2010, BRIT J OPHTHALMOL, V94, P68, DOI 10.1136/bjo.2009.159251
   Sample PA, 1999, ARCH OPHTHALMOL-CHIC, V117, P755
   Savini G, 2009, GRAEF ARCH CLIN EXP, V247, P377, DOI 10.1007/s00417-008-0968-3
   Seider MI, 2009, J GLAUCOMA, V18, P595, DOI 10.1097/IJG.0b013e3181996f05
   Shah KH, 2006, AM J OPHTHALMOL, V142, P284, DOI 10.1016/j.ajo.2006.03.046
   SOMMER A, 1991, ARCH OPHTHALMOL-CHIC, V109, P77, DOI 10.1001/archopht.1991.01080010079037
   Sommerhalder J, 1998, VISION RES, V38, P3441, DOI 10.1016/S0042-6989(98)00011-X
   Sung KR, 2009, OPHTHALMOLOGY, V116, P1119, DOI 10.1016/j.ophtha.2009.01.004
   Thorne JE, 2011, OPHTHALMOLOGY, V118, P895, DOI 10.1016/j.ophtha.2010.09.017
   Vellozzi C, 2009, AM J EPIDEMIOL, V169, P642, DOI 10.1093/aje/kwn361
   Vizzeri G, 2010, OPHTHALMOLOGY, V117, P1953, DOI 10.1016/j.ophtha.2010.02.002
   Yenice Ö, 2005, EUR J OPHTHALMOL, V15, P209, DOI 10.1177/112067210501500205
NR 41
TC 3
Z9 4
U1 0
U2 0
PU TAYLOR & FRANCIS INC
PI PHILADELPHIA
PA 530 WALNUT STREET, STE 850, PHILADELPHIA, PA 19106 USA
SN 0927-3948
EI 1744-5078
J9 OCUL IMMUNOL INFLAMM
JI Ocul. Immunol. Inflamm.
PD OCT
PY 2012
VL 20
IS 5
BP 342
EP 348
DI 10.3109/09273948.2012.694552
PG 7
WC Ophthalmology
WE Science Citation Index Expanded (SCI-EXPANDED)
SC Ophthalmology
GA 015UM
UT WOS:000309471900004
PM 22697270
OA Green Accepted
DA 2025-03-30
ER

PT J
AU Twa, MD
   Parthasarathy, S
   Johnson, CA
   Bullimore, MA
AF Twa, Michael D.
   Parthasarathy, Srinivasan
   Johnson, Chris A.
   Bullimore, Mark A.
TI Morphometric Analysis and Classification of Glaucomatous Optic
   Neuropathy Using Radial Polynomials
SO JOURNAL OF GLAUCOMA
LA English
DT Article
DE glaucoma; optic nerve; modeling; classification; machine learning
ID NERVE-FIBER LAYER; SCANNING LASER OPHTHALMOSCOPY; OPEN-ANGLE GLAUCOMA;
   COHERENCE TOMOGRAPHY; OCULAR HYPERTENSION; IMAGE-ANALYSIS; GDX-VCC;
   DISC; SIZE; CUP
AB Purpose: To quantify the morphological features of the optic nerve head using radial polynomials, to use these morphometric models as the basis for classification of glaucomatous optic neuropathy via an automated decision tree induction algorithm, and to compare these classification results with established procedures.
   Methods: A cohort of patients with high-risk ocular hypertension or early glaucoma (n = 179) and a second cohort of normal subjects (n = 96) were evaluated for glaucomatous optic neuropathy using stereographic disc photography and confocal scanning laser tomography. Morphological features of the optic nerve head region were modeled from the tomography data using pseudo-Zernike radial polynomials and features derived from these models were used as the basis for classification by a decision tree induction algorithm. Decision tree classification performance was compared with expert classification of stereographic disc photographs and analysis of neural retinal rim thickness by Moorfields Regression Analysis (MRA).
   Results: Root mean squared error of the morphometric models decreased asymptotically with additional polynomial coefficients, from 62 +/- 0.5 (32 coefficients) to 32 +/- 5.7 mm (256 coefficients). Optimal morphometric classification was derived from a subset of 64 total features and had low sensitivity (69%), high specificity (88%), very good accuracy (80%), and area under the receiver operating characteristic curve (AUROC) was 88% (95% confidence interval, 78%-98%). In comparison, MRA classification of the same records had a comparatively poorer sensitivity (55%), but had higher specificity (95%), with similar overall accuracy (78%) and AUROC curve, 83% (95% CI, 70%-96%).
   Conclusions: Pseudo-Zernike radial polynomials provide a mathematically compact and faithful morphological representation of the structural features of the optic nerve head. This morphometric method of glaucomatous optic neuropathy classification has greater sensitivity, and similar overall classification performance (AUROC) when compared with classification by neural retinal rim thickness by MRA in patients with high-risk ocular hypertension and early glaucoma.
C1 [Twa, Michael D.] Univ Houston, Coll Optometry, Houston, TX 77204 USA.
   [Parthasarathy, Srinivasan] Ohio State Univ, Dept Comp Sci & Engn, Columbus, OH 43210 USA.
   [Bullimore, Mark A.] Ohio State Univ, Coll Optometry, Columbus, OH 43210 USA.
   [Johnson, Chris A.] Univ Iowa, Dept Ophthalmol & Visual Sci, Iowa City, IA USA.
C3 University of Houston System; University of Houston; University System
   of Ohio; Ohio State University; University System of Ohio; Ohio State
   University; University of Iowa
RP Twa, MD (corresponding author), Univ Houston, Coll Optometry, 505 J Davis Armistead Bldg, Houston, TX 77204 USA.
EM mdtwa@uh.edu
RI Johnson, Christopher/JWP-0315-2024; Bullimore, Mark/AAB-2001-2020; Twa,
   Michael/I-3131-2019; Twa, Michael/B-8755-2012
OI Johnson, Chris/0000-0002-0090-630X; Twa, Michael/0000-0003-4544-5153;
   Parthasarathy, Srinivasan/0000-0002-6062-6449
FU National Institutes of Health [K23 EY16225, R01 EY03424]; National
   Science Foundation CAREER [IIS-0347662]
FX Supported by MDT National Institutes of Health K23 EY16225; CAJ National
   Institutes of Health R01 EY03424; and SP National Science Foundation
   CAREER, IIS-0347662.
CR BHATIA AB, 1954, P CAMB PHILOS SOC, V50, P40, DOI 10.1017/S0305004100029066
   Boes DA, 1996, J GLAUCOMA, V5, P9
   Bowd C, 2002, INVEST OPHTH VIS SCI, V43, P3444
   Bowd C, 2000, ARCH OPHTHALMOL-CHIC, V118, P22
   Bowd C, 2009, INVEST OPHTH VIS SCI, V50, P691, DOI 10.1167/iovs.08-2136
   Burgoyne CF, 2004, INVEST OPHTH VIS SCI, V45, P4388, DOI 10.1167/iovs.04-0022
   Burk R O, 1996, Curr Opin Ophthalmol, V7, P99, DOI 10.1097/00055735-199604000-00017
   CAPRIOLI J, 1989, SURV OPHTHALMOL, V33, P319
   Essock EA, 2005, INVEST OPHTH VIS SCI, V46, P2838, DOI 10.1167/iovs.04-1156
   Fortune B, 2007, INVEST OPHTH VIS SCI, V48, P1173, DOI 10.1167/iovs.06-0561
   Frank E, 2004, BIOINFORMATICS, V20, P2479, DOI 10.1093/bioinformatics/bth261
   FUNK J, 1991, GRAEF ARCH CLIN EXP, V229, P57, DOI 10.1007/BF00172262
   Girkin CA, 2004, INVEST OPHTH VIS SCI, V45, P2272, DOI 10.1167/iovs.03-0996
   Greenfield DS, 2008, AM J OPHTHALMOL, V145, P598, DOI 10.1016/j.ajo.2007.12.018
   Greenfield David S, 2002, Curr Opin Ophthalmol, V13, P68, DOI 10.1097/00055735-200204000-00003
   Harper R, 2000, GRAEF ARCH CLIN EXP, V238, P949, DOI 10.1007/s004170000209
   Hodapp E., 1993, Clinical Decisions in Glaucoma
   Huang ML, 2007, INVEST OPHTH VIS SCI, V48, P244, DOI 10.1167/iovs.06-0320
   Huynh SC, 2007, AM J OPHTHALMOL, V143, P518, DOI 10.1016/j.ajo.2006.09.050
   Iester M, 2000, BRIT J OPHTHALMOL, V84, P464, DOI 10.1136/bjo.84.5.464
   Iskander DR, 2002, IEEE T BIO-MED ENG, V49, P320, DOI 10.1109/10.991159
   Jampel HD, 2009, AM J OPHTHALMOL, V147, P39, DOI 10.1016/j.ajo.2008.07.023
   Johnson C A, 2000, Semin Ophthalmol, V15, P221, DOI 10.3109/08820530009037873
   JONAS JB, 1988, INVEST OPHTH VIS SCI, V29, P1151
   Kohavi R., 1995, INT JOINT C ART INT, P1137
   Medeiros FA, 2008, OPHTHALMOLOGY, V115, P1340, DOI 10.1016/j.ophtha.2007.11.008
   Ong LS, 1999, INVEST OPHTH VIS SCI, V40, P849
   QUIGLEY HA, 1990, ARCH OPHTHALMOL-CHIC, V108, P51, DOI 10.1001/archopht.1990.01070030057028
   Quinlan J. R., 1986, Machine Learning, V1, P81, DOI 10.1023/A:1022643204877
   Quinlan J.R., 1993, C45 PROGRAMS MACHINE, px
   Quinlan JR, 1996, PROCEEDINGS OF THE THIRTEENTH NATIONAL CONFERENCE ON ARTIFICIAL INTELLIGENCE AND THE EIGHTH INNOVATIVE APPLICATIONS OF ARTIFICIAL INTELLIGENCE CONFERENCE, VOLS 1 AND 2, P725
   Reus NJ, 2004, OPHTHALMOLOGY, V111, P1860, DOI 10.1016/j.ophtha.2004.04.024
   Swindale NV, 2000, INVEST OPHTH VIS SCI, V41, P1730
   TEH CH, 1988, IEEE T PATTERN ANAL, V10, P496, DOI 10.1109/34.3913
   Twa MD, 2005, OPTOMETRY VISION SCI, V82, P1038, DOI 10.1097/01.opx.0000192350.01045.6f
   Twa MD, 2003, SIAM PROC S, P3
   Twa MD, 2006, STRUCTURAL CLASSIFIC, P141
   Weinreb RN, 1999, EUR J OPHTHALMOL, V9, pS40, DOI 10.1177/112067219900901S14
   Wollstein G, 1998, OPHTHALMOLOGY, V105, P1557, DOI 10.1016/S0161-6420(98)98047-2
   Yu J, 2005, ST HEAL T, V116, P187
   Zangwill LM, 2005, ARCH OPHTHALMOL-CHIC, V123, P1188, DOI 10.1001/archopht.123.9.1188
   Zangwill LM, 2004, INVEST OPHTH VIS SCI, V45, P3144, DOI 10.1167/iovs.04-0202
   Zangwill LM, 2004, ARCH OPHTHALMOL-CHIC, V122, P22, DOI 10.1001/archopht.122.1.22
   Zangwill LM, 2000, OPHTHALMOLOGY, V107, P1309, DOI 10.1016/S0161-6420(00)00168-8
NR 44
TC 3
Z9 3
U1 0
U2 1
PU LIPPINCOTT WILLIAMS & WILKINS
PI PHILADELPHIA
PA TWO COMMERCE SQ, 2001 MARKET ST, PHILADELPHIA, PA 19103 USA
SN 1057-0829
EI 1536-481X
J9 J GLAUCOMA
JI J. Glaucoma
PD JUN-JUL
PY 2012
VL 21
IS 5
BP 302
EP 312
DI 10.1097/IJG.0b013e31820d7e6a
PG 11
WC Ophthalmology
WE Science Citation Index Expanded (SCI-EXPANDED)
SC Ophthalmology
GA 956IU
UT WOS:000305084100004
PM 21423035
OA Green Accepted
DA 2025-03-30
ER

PT J
AU Pasquale, LR
   Walt, JG
   Stern, LS
   Wiederkehr, D
   Malangone, E
   Dolgitser, M
AF Pasquale, Louis R.
   Walt, John G.
   Stern, Lee S.
   Wiederkehr, Daniel
   Malangone, Elisabetta
   Dolgitser, Margarita
TI Healthcare charges in patients with glaucoma who undergo laser
   trabeculoplasty
SO ADVANCES IN THERAPY
LA English
DT Article
DE case-control analysis; healthcare charges; laser trabeculoplasty;
   ophthalmology; primary open-angle glaucoma
ID OPEN-ANGLE GLAUCOMA; OCULAR HYPERTENSION; INTRAOCULAR-PRESSURE;
   ECONOMIC-EVALUATION; MANAGEMENT; COST; MEDICATION; REDUCTION; SURGERIES
AB The objective of this study was to assess the impact of laser trabeculoplasty (LTP) on healthcare charges in patients with primary open-angle glaucoma (POAG).
   Using a managed care database (PharMetrics; Watertown, MA, USA), we formed a case-control group nested within a POAG cohort (n=72,412) formed using International Classification of Disease, Ninth Edition (ICD-9) coding data. Cases (n=1145) had LTP (Current Procedural Terminology code: 65855) with a parts per thousand yen1 year of continuous enrollment both prior to, and following LTP index date in PharMetrics from 1998-2005. Using the date of LTP as the index date, controls (n=2290) without LTP were matched to cases on gender, age, and index year in a 2:1 ratio. Cases and controls had a parts per thousand yen6 months of continuous enrollment in PharMetrics prior to receiving a diagnosis of POAG (ICD-9 code: 365.11). One-year total and ophthalmology healthcare charges were calculated in the year pre- and post-index date (excluding charges for LTP at the index date). Conditional logistic regression models and multiple linear regression models determined the impact of LTP on healthcare charges, while controlling for glaucoma duration and other key covariates.
   While the mean age of cases (60.1 +/- 13.1 years) and controls (60.3 +/- 13.6 years) was similar (P=0.5589), cases had more comorbid systemic conditions (P < 0.05) and underwent more cataract surgery in the year after index date (4.4% vs. 2.1%; P=0.002). In the year after index date, ophthalmology-related charges increased by $1364 for cases vs. $30 for controls (P=0.0003). Total healthcare charges increased by $5084 for cases and $1594 for controls in the year after index date (P=0.0085). Cases and controls experienced similar increases in ophthalmology-related pharmacy charges from the year pre- to the year post-index date ($26 vs. $43, P=0.385). In both logistic regression and linear regression models, which adjusted for several covariates, performing LTP was associated with increased total healthcare and ophthalmologyrelated charges.
   Among patients with POAG in this study, performing LTP was associated with increased total and ophthalmologyrelated healthcare charges, while ophthalmology pharmacy charges did not decline.
C1 [Stern, Lee S.; Wiederkehr, Daniel; Malangone, Elisabetta; Dolgitser, Margarita] Analyt Int, New York, NY 10018 USA.
   [Pasquale, Louis R.] Harvard Univ, Sch Med, Dept Ophthalmol, Massachusetts Eye & Ear Infirm,Glaucoma Serv, Boston, MA USA.
   [Walt, John G.] Allergan Pharmaceut Inc, Irvine, CA 92715 USA.
C3 Harvard University; Harvard Medical School; Harvard University Medical
   Affiliates; Massachusetts Eye & Ear Infirmary; AbbVie; Allergan
RP Stern, LS (corresponding author), Analyt Int, 24 W 40th St,8th Floor, New York, NY 10018 USA.
EM lstern@analyticaintl.com
CR Albright CD, 2002, OPHTHALMIC SURG LAS, V33, P334
   [Anonymous], 2007, COCHRANE DATABASE SY
   BECKMAN H, 1990, OPHTHALMOLOGY, V97, P1403
   BROWN SVL, 1985, AM J OPHTHALMOL, V100, P373, DOI 10.1016/0002-9394(85)90496-9
   Cantor LB, 2008, CURR MED RES OPIN, V24, P2905, DOI [10.1185/03007990802379996, 10.1185/03007990802379996 ]
   Damji KF, 2006, BRIT J OPHTHALMOL, V90, P1490, DOI 10.1136/bjo.2006.098855
   Distelhorst JS, 2003, AM FAM PHYSICIAN, V67, P1937
   Ederer F, 2004, OPHTHALMOLOGY, V111, P651, DOI 10.1016/j.ophtha.2003.09.025
   Frick KD, 2008, OPHTHALMOLOGY, V115, P11, DOI 10.1016/j.ophtha.2007.02.007
   Friedman DS, 2005, OPHTHALMOLOGY, V112, P1500, DOI 10.1016/j.ophtha.2005.02.030
   Heijl A, 2002, ARCH OPHTHALMOL-CHIC, V120, P1268, DOI 10.1001/archopht.120.10.1268
   Juzych MS, 2004, OPHTHALMOLOGY, V111, P1853, DOI 10.1016/j.ophtha.2004.04.030
   Kobelt G, 2002, J GLAUCOMA, V11, P531, DOI 10.1097/00061198-200212000-00015
   Lee PP, 2007, OPHTHALMOLOGY, V114, P1241, DOI 10.1016/j.ophtha.2006.10.031
   Lee R, 2006, CAN J OPHTHALMOL, V41, P449, DOI 10.1016/S0008-4182(06)80006-2
   Lichter PR, 2001, OPHTHALMOLOGY, V108, P1943, DOI 10.1016/S0161-6420(01)00873-9
   Nagar M, 2005, BRIT J OPHTHALMOL, V89, P1413, DOI 10.1136/bjo.2004.052795
   Oostenbrink JB, 2001, J GLAUCOMA, V10, P184, DOI 10.1097/00061198-200106000-00007
   Paikal D, 2002, OPHTHALMOLOGY, V109, P1372, DOI 10.1016/S0161-6420(02)01075-8
   Pasquale LR, 2008, OPHTHALMOLOGY, V115, P633, DOI 10.1016/j.ophtha.2007.04.059
   Quigley HA, 2007, OPHTHALMOLOGY, V114, P1599, DOI 10.1016/j.ophtha.2007.03.042
   Ramulu PY, 2007, OPHTHALMOLOGY, V114, P2265, DOI 10.1016/j.ophtha.2007.02.005
   Robman L, 2005, EYE, V19, P1074, DOI 10.1038/sj.eye.6701964
   Rouland JF, 2005, DRUG AGING, V22, P315, DOI 10.2165/00002512-200522040-00004
   Singh K, 2008, AM J OPHTHALMOL, V145, P575, DOI 10.1016/j.ajo.2007.10.009
   TIELSCH JM, 1991, JAMA-J AM MED ASSOC, V266, P369, DOI 10.1001/jama.266.3.369
   *US BUR LAB STAT U, CONS PRIC IND ARCH N
NR 27
TC 3
Z9 3
U1 0
U2 0
PU SPRINGER
PI NEW YORK
PA 233 SPRING ST, NEW YORK, NY 10013 USA
SN 0741-238X
EI 1865-8652
J9 ADV THER
JI Adv. Ther.
PD DEC
PY 2009
VL 26
IS 12
BP 1084
EP 1096
DI 10.1007/s12325-009-0085-7
PG 13
WC Medicine, Research & Experimental; Pharmacology & Pharmacy
WE Science Citation Index Expanded (SCI-EXPANDED)
SC Research & Experimental Medicine; Pharmacology & Pharmacy
GA 557FN
UT WOS:000274655100004
PM 20077051
DA 2025-03-30
ER

PT J
AU Ferreras, A
   Pablo, LE
   Pajarín, AB
   García-Feijoo, J
   Honrubia, FM
AF Ferreras, A.
   Pablo, L. E.
   Pajarin, A. B.
   Garcia-Feijoo, J.
   Honrubia, F. M.
TI Scanning laser polarimetry: logistic regression analysis for perimetric
   glaucoma diagnosis
SO EYE
LA English
DT Article
DE glaucoma; diagnosis; GDx; scanning laser polarimetry; discriminant
   function; logistic regression
ID FREQUENCY-DOUBLING TECHNOLOGY; FIBER LAYER THICKNESS; ANTERIOR SEGMENT
   BIREFRINGENCE; VARIABLE CORNEAL COMPENSATION; TEST-RETEST VARIABILITY;
   AUTOMATED PERIMETRY; GDX-VCC; FOURIER-ANALYSIS; OPTIC DISC; ACCURACY
AB Purpose To calculate and validate a linear discriminant function (LDF) for scanning laser polarimetry (SLP) with variable corneal compensation (GDx-VCC) to increase the diagnostic accuracy when using isolated retinal nerve fibre layer (RNFL) parameters to discriminate between healthy and glaucomatous eyes with visual field loss.
   Methods We prospectively selected two independent samples (teaching and validating sets). The teaching set, comprising 71 consecutive healthy subjects and 73 patients with open-angle glaucoma, was used to calculate the LDF. The validating set, comprising 72 consecutive normal eyes and 76 glaucoma patients, was used to test the performance of the LDF in an independent population. Receiver operating characteristic (ROC) curves were plotted for the validating set to evaluate the diagnostic accuracy of the LDF and the SLP parameters.
   Results The obtained function was LDF = -12.20 + (0.15 x nasal average) - (23.85 x normalized inferior area) + (1.18 x maximum modulation). The areas under the ROC curve were 0.901 and 0.893 for our LDF and 0.893 and 0.877 for the nerve fibre indicator (NFI) in the teaching and validating populations, respectively. There were no significant differences between these values (P = 0.743 in the teaching set, and P = 0.458 in the validating set). NFI was the SLP-provided parameter with the best sensitivity-specificity balance. Sensitivities were 57.89% for the LDF and 48.68% for NFI at 95% fixed specificity.
   Conclusions The LDF and NFI were the most accurate SLP parameters for diagnosing glaucoma. The LDF yielded the highest sensitivity at 95% fixed specificity to discriminate between normal and glaucoma subjects.
C1 [Ferreras, A.; Pablo, L. E.; Honrubia, F. M.] Miguel Servet Univ Hosp, Dept Ophthalmol, Zaragoza 50009, Spain.
   [Pajarin, A. B.] Ctr Salud San Pablo, Zaragoza, Spain.
   [Garcia-Feijoo, J.] Univ Complutense, San Carlos Univ Hosp, Dept Ophthalmol, Inst Invest Oftalmol Ramon Castroviejo, E-28040 Madrid, Spain.
C3 Miguel Servet University Hospital; Hospital Clinico San Carlos;
   Complutense University of Madrid
RP Ferreras, A (corresponding author), Miguel Servet Univ Hosp, Dept Ophthalmol, Isabel Catolica 1-3, Zaragoza 50009, Spain.
EM aferreras@msn.com
RI Ferreras, Antonio/AAF-4220-2020; pablo, luis/JVP-2341-2024; GARCIA
   FEIJOO, JULIAN/G-9762-2017
OI GARCIA FEIJOO, JULIAN/0000-0002-7772-5718; Ferreras,
   Antonio/0000-0002-2914-2593
CR [Anonymous], 2005, PREF PRACT PATT PRIM, P3
   Bleeker SE, 2003, J CLIN EPIDEMIOL, V56, P826, DOI 10.1016/S0895-4356(03)00207-5
   Bossuyt PM, 2003, CLIN CHEM, V49, P7, DOI 10.1373/49.1.7
   Bossuyt PM, 2003, ANN INTERN MED, V138, P40, DOI 10.7326/0003-4819-138-1-200301070-00010
   Bowd C, 2005, INVEST OPHTH VIS SCI, V46, P1322, DOI 10.1167/iovs.04-1122
   Bowd C, 2001, INVEST OPHTH VIS SCI, V42, P1993
   CAPRIOLI J, 1991, AM J OPHTHALMOL, V111, P235, DOI 10.1016/S0002-9394(14)72266-4
   Centre for Evidence Based Medicine, LIK RAT
   Chauhan BC, 1999, INVEST OPHTH VIS SCI, V40, P648
   CHYLACK LT, 1993, ARCH OPHTHALMOL-CHIC, V111, P831, DOI 10.1001/archopht.1993.01090060119035
   Da Pozzo S, 2005, GRAEF ARCH CLIN EXP, V243, P774, DOI 10.1007/s00417-004-1118-1
   Essock EA, 2005, INVEST OPHTH VIS SCI, V46, P2838, DOI 10.1167/iovs.04-1156
   Ferreras A, 2007, J GLAUCOMA, V16, P372, DOI 10.1097/IJG.0b013e31803bbb17
   Garway-Heath DF, 1998, BRIT J OPHTHALMOL, V82, P986, DOI 10.1136/bjo.82.9.986
   Greaney MJ, 2002, INVEST OPHTH VIS SCI, V43, P140
   Greenfield DS, 2001, OPHTHALMOLOGY, V108, P1065, DOI 10.1016/S0161-6420(01)00569-3
   HANLEY JA, 1983, RADIOLOGY, V148, P839, DOI 10.1148/radiology.148.3.6878708
   Harwerth RS, 2004, INVEST OPHTH VIS SCI, V45, P3152, DOI 10.1167/iovs.04-0227
   HEIJL A, 1989, AM J OPHTHALMOL, V108, P130, DOI 10.1016/0002-9394(89)90006-8
   Hodapp E., 1993, Clinical Decisions in Glaucoma
   Medeiros FA, 2006, INVEST OPHTH VIS SCI, V47, P1008, DOI 10.1167/iovs.05-1133
   Medeiros FA, 2004, ARCH OPHTHALMOL-CHIC, V122, P827, DOI 10.1001/archopht.122.6.827
   Medeiros FA, 2003, INVEST OPHTH VIS SCI, V44, P2606, DOI 10.1167/iovs.02-0814
   Medeiros FA, 2003, BRIT J OPHTHALMOL, V87, P413, DOI 10.1136/bjo.87.4.413
   Medeiros FA, 2007, INVEST OPHTH VIS SCI, V48, P3146, DOI 10.1167/iovs.06-1139
   Mohammadi K, 2004, AM J OPHTHALMOL, V138, P592, DOI 10.1016/j.ajo.2004.05.072
   Morgan JE, 1998, BRIT J OPHTHALMOL, V82, P684, DOI 10.1136/bjo.82.6.684
   Paczka JA, 2001, AM J OPHTHALMOL, V131, P188, DOI 10.1016/S0002-9394(00)00644-9
   Quigley HA, 1999, PROG RETIN EYE RES, V18, P39, DOI 10.1016/S1350-9462(98)00014-7
   QUIGLEY HA, 1980, ARCH OPHTHALMOL-CHIC, V98, P1564
   QUIGLEY HA, 1989, AM J OPHTHALMOL, V107, P453, DOI 10.1016/0002-9394(89)90488-1
   Reus NJ, 2003, OPHTHALMOLOGY, V110, P1512, DOI 10.1016/S0161-6420(03)00479-2
   Reus NJ, 2004, OPHTHALMOLOGY, V111, P1860, DOI 10.1016/j.ophtha.2004.04.024
   Sehi M, 2007, AM J OPHTHALMOL, V143, P272, DOI 10.1016/j.ajo.2006.09.049
   Soliman MAE, 2002, OPHTHALMOLOGY, V109, P444, DOI 10.1016/S0161-6420(01)00988-5
   Weinreb RN, 2003, ARCH OPHTHALMOL-CHIC, V121, P218
   WEINREB RN, 1990, ARCH OPHTHALMOL-CHIC, V108, P557, DOI 10.1001/archopht.1990.01070060105058
   Weinreb RN, 1998, ARCH OPHTHALMOL-CHIC, V116, P1583, DOI 10.1001/archopht.116.12.1583
   Zhou QY, 2002, INVEST OPHTH VIS SCI, V43, P2221
NR 39
TC 3
Z9 3
U1 0
U2 0
PU NATURE PUBLISHING GROUP
PI LONDON
PA MACMILLAN BUILDING, 4 CRINAN ST, LONDON N1 9XW, ENGLAND
SN 0950-222X
J9 EYE
JI Eye
PD MAR
PY 2009
VL 23
IS 3
BP 593
EP 600
DI 10.1038/eye.2008.50
PG 8
WC Ophthalmology
WE Science Citation Index Expanded (SCI-EXPANDED)
SC Ophthalmology
GA 418AL
UT WOS:000264119500016
PM 18309332
OA Bronze
DA 2025-03-30
ER

PT S
AU Jiang, QS
   Abidi, SSR
AF Jiang, Qingshuang
   Abidi, Syed Sible Raza
BE Yeung, DS
   Liu, ZQ
   Wang, XZ
   Yan, H
TI From clusters to rules: A hybrid framework for generalized symbolic rule
   induction
SO ADVANCES IN MACHINE LEARNING AND CYBERNETICS
SE Lecture Notes in Artificial Intelligence
LA English
DT Article; Proceedings Paper
CT 4th International Conference on Machine Learning and Cybernetics
CY AUG 18-21, 2005
CL Canton, PEOPLES R CHINA
SP IEEE Systems, Man & Cybernet TCC, Hong Kong Polytechn Univ, Hebei Univ, S China Univ Technol, Chongqing Univ, Sun Yatsen Univ, Harbin Inst Technol, Int Univ Germany
AB Rule induction is a data mining process for acquiring knowledge in terms of symbolic decision rules that explain the data in terms of causal relationship between conditional factors and a given decision/outcome. We present a Decision Rule Acquisition Workbench (DRAW) that discovers symbolic decision rules, in CNF form, from un-annotated data-sets. Our rule-induction strategy involves three phases: (a) conceptual clustering to cluster and generate a conceptual hierarchy of the data-set; (b) rough sets based rule induction algorithm to generate decision rules from the emergent data clusters; and (c) attribute oriented induction to generalize the derived decision rules to yield high-level decision rules and a minimal rule-set size. We evaluate DRAW with five standard machine learning datasets and apply to derive decision rules to understand optic nerve images in the realm of glaucoma decision support.
C1 Dalhousie Univ, Fac Comp Sci, Halifax, NS B3H 1W5, Canada.
C3 Dalhousie University
RP Jiang, QS (corresponding author), Dalhousie Univ, Fac Comp Sci, Halifax, NS B3H 1W5, Canada.
EM sraza@cs.dal.ca
OI Abidi, Syed Sibte Raza/0000-0003-3075-7736
CR [Anonymous], 1990, Readings in machine learning
   [Anonymous], 1993, C4.5: Programs for Machine Learning
   [Anonymous], LECT NOTES COMPUTER
   Arabie P., 1996, Clustering and Classification, P5
   BAZAN JG, 1996, P 6 INT C INF PROC M, V3, P1147
   Biswas G., 1995, ARTIF INTELL, P111
   CHAN CC, 1994, FDN COMPUTING DECISI, V19, P85204
   FAYYAD UM, 1996, INT C KNOWL DISC DAT, P82
   GOODALL DW, 1966, BIOMETRICS, V22, P882, DOI 10.2307/2528080
   Grzymala-Busse J., 1992, Intelligent Decision Support, volume 11 of Theory and Decision Library, V11, P3
   HAN JW, 1992, PROC INT CONF VERY L, P547
   HU XH, 1997, P 9 INT C TOOLS ART
   KOMOROWSKI J, 1997, P 15 IMACS WORLD C S
   OHRN A, LNAI, V1704, P462
   Pawlak Z., 1997, Rough Sets and Data Mining-Analysis of Imprecise Data, P3
   Skowron A., 1997, ROUGH SETS DATA MINI, P289
   SLOWINSKI K, 1988, MED INFORM, V13, P143, DOI 10.3109/14639238809010096
   Wroblewski J., 1995, Proceedings of the International Workshop on Rough Sets Soft Computing at Second Annual Joint Conference on Information Sciences, P186
NR 18
TC 3
Z9 3
U1 0
U2 0
PU SPRINGER-VERLAG BERLIN
PI BERLIN
PA HEIDELBERGER PLATZ 3, D-14197 BERLIN, GERMANY
SN 0302-9743
EI 1611-3349
BN 3-540-33584-6
J9 LECT NOTES ARTIF INT
PY 2006
VL 3930
BP 219
EP 228
PG 10
WC Computer Science, Artificial Intelligence; Computer Science,
   Cybernetics; Computer Science, Information Systems
WE Conference Proceedings Citation Index - Science (CPCI-S); Science Citation Index Expanded (SCI-EXPANDED)
SC Computer Science
GA BEN35
UT WOS:000238282100023
DA 2025-03-30
ER

PT J
AU Greenfield, DS
   Bagga, H
AF Greenfield, DS
   Bagga, H
TI Clinical variables associated with glaucomatous injury in eyes with
   large optic disc cupping
SO OPHTHALMIC SURGERY LASERS & IMAGING
LA English
DT Article; Proceedings Paper
CT Annual Meeting of the
   Association-for-Research-in-Vision-and-Ophthalmology
CY MAY 04-09, 2003
CL FT LAUDERDALE, FL
SP Assoc Res Vis & Ophthalmol
ID SCANNING LASER POLARIMETRY; OPEN-ANGLE GLAUCOMA; COHERENCE TOMOGRAPHY;
   VISUAL-FIELD; CORNEAL COMPENSATION; CUP/DISC RATIO; SIZE; CUP;
   PARAMETERS; DIAMETER
AB BACKGROUND AND OBJECTIVE: To characterize the range of retinal nerve fiber layer (RNFL) and standard automated perimetry damage in eyes with large vertical cup-disc ratio (VCDR).
   PATIENTS AND METHODS: Complete examination, standard automated perimetry, scanning laser polarimetry with variable corneal compensation, and optical coherence tomography (OCT) of the RNFL and optic nerve head were performed. Large VCDR was defined as >= 0.80 using stereoscopic disc examination and OCT optic nerve head analysis. Structural and functional characteristics were assessed separately in eyes with a disc area of less than 2 mm(2), 2 to 2.5 mm(2) and greater than 2.5 mm(2).
   RESULTS: Fifty-seven eyes of 57 subjects were enrolled. A broad range in mean deviation (2.0 to -32.8 dB) and mean RNFL thickness with OCT (24.3-100.4 mu m) and scanning laser polarimetry with variable corneal compensation (24.0-61.7 mu m) was identified. Predictors of standard automated perimetry severity using multiple linear regression were mean RNFL thickness using OCT (P =.001) and scanning laser polarimetry (P =.001), OCT-vertical cup diameter (P =.003), temporal, superior, nasal, inferior, temporal standard deviation (P =.03), and OCT-disc area (P =.04). Eyes with an OCT-disc area of less than 2 mm 2 demonstrated significantly greater standard automated perimetry damage, RNFL loss using OCT and scanning laser polarimetry, and OCT-rim area (P =.002,.0007, .03, and < .0001, respectively) compared with eyes with a disc area of greater than 2.5 mm(2).
   CONCLUSIONS: Eyes with large VCDR have a wide range of RNFL atrophy and standard automated perimetry damage. Small optic discs are associated with more advanced glaucomatous injury.
C1 Univ Miami, Sch Med, Bascom Palmer Eye Inst, Dept Ophthalmol, Palm Beach Gardens, FL 33418 USA.
C3 Bascom Palmer Eye Institute
RP Univ Miami, Sch Med, Bascom Palmer Eye Inst, Dept Ophthalmol, 7108 Fariway Dr,Suite 340, Palm Beach Gardens, FL 33418 USA.
FU NEI NIH HHS [R01-EY08684] Funding Source: Medline
CR Armaly M F, 1969, Trans Am Acad Ophthalmol Otolaryngol, V73, P898
   ARMALY MF, 1969, ARCH OPHTHALMOL-CHIC, V82, P191, DOI 10.1001/archopht.1969.00990020193008
   ARMALY MF, 1969, DOC OPHTHALMOL, V26, P526, DOI 10.1007/BF00944008
   Bagga H, 2003, AM J OPHTHALMOL, V135, P521, DOI 10.1016/S0002-9394(02)02077-9
   Bayer A, 2002, AM J OPHTHALMOL, V133, P758, DOI 10.1016/S0002-9394(02)01422-8
   BETZ P, 1982, GRAEF ARCH CLIN EXP, V218, P70, DOI 10.1007/BF02153714
   Bowd C, 2003, ARCH OPHTHALMOL-CHIC, V121, P961, DOI 10.1001/archopht.121.7.961
   CHI T, 1989, ARCH OPHTHALMOL-CHIC, V107, P836, DOI 10.1001/archopht.1989.01070010858029
   El Beltagi TA, 2003, OPHTHALMOLOGY, V110, P2185, DOI 10.1016/S0161-6420(03)00860-1
   Fremont AM, 2003, ARCH OPHTHALMOL-CHIC, V121, P777, DOI 10.1001/archopht.121.6.777
   GLOSTER J, 1978, BRIT J OPHTHALMOL, V62, P665, DOI 10.1136/bjo.62.10.665
   Greaney MJ, 2002, INVEST OPHTH VIS SCI, V43, P140
   HART WM, 1978, ARCH OPHTHALMOL-CHIC, V96, P2209
   Healey PRJ, 1997, AUST NZ J OPHTHALMOL, V25, pS99
   HEIJL A, 1993, ACTA OPHTHALMOL, V71, P122
   JONAS JB, 1988, GRAEF ARCH CLIN EXP, V226, P522, DOI 10.1007/BF02169199
   JONAS JB, 1991, OPHTHALMOLOGY, V98, P675
   JONAS JB, 1992, INVEST OPHTH VIS SCI, V33, P2012
   Jonas JB, 2000, INVEST OPHTH VIS SCI, V41, P1764
   Lai E, 2003, OPHTHAL SURG LAS IM, V34, P498
   Lichter P R, 1976, Trans Am Ophthalmol Soc, V74, P532
   Lim CS, 1996, J GLAUCOMA, V5, P241
   Mansberger SL, 2003, AM J OPHTHALMOL, V136, P888, DOI 10.1016/S0002-9394(03)00570-1
   Ong LS, 1999, INVEST OPHTH VIS SCI, V40, P849
   QUIGLEY HA, 1990, ARCH OPHTHALMOL-CHIC, V108, P51, DOI 10.1001/archopht.1990.01070030057028
   QUIGLEY HA, 1991, ARCH OPHTHALMOL-CHIC, V109, P1441, DOI 10.1001/archopht.1991.01080100121056
   Schuman JS, 2003, AM J OPHTHALMOL, V135, P504, DOI 10.1016/S0002-9394(02)02093-7
   SOMMER A, 1979, ARCH OPHTHALMOL-CHIC, V97, P1444, DOI 10.1001/archopht.1979.01020020106002
   Spaeth George L, 2002, Trans Am Ophthalmol Soc, V100, P181
   Tannenbaum DP, 2004, OPHTHALMOLOGY, V111, P259, DOI 10.1016/j.ophtha.2003.05.015
   VARMA R, 1992, OPHTHALMOLOGY, V99, P215
   Weinreb RN, 2003, ARCH OPHTHALMOL-CHIC, V121, P218
   Zangwill LM, 2001, ARCH OPHTHALMOL-CHIC, V119, P985, DOI 10.1001/archopht.119.7.985
NR 33
TC 3
Z9 3
U1 0
U2 1
PU SLACK INC
PI THOROFARE
PA 6900 GROVE RD, THOROFARE, NJ 08086 USA
SN 1542-8877
EI 1938-2375
J9 OPHTHAL SURG LAS IM
JI Ophthalmic Surg. Lasers Imaging
PD SEP-OCT
PY 2005
VL 36
IS 5
BP 401
EP 409
DI 10.3928/1542-8877-20050901-09
PG 9
WC Ophthalmology; Surgery
WE Science Citation Index Expanded (SCI-EXPANDED); Conference Proceedings Citation Index - Science (CPCI-S)
SC Ophthalmology; Surgery
GA 965QU
UT WOS:000231966200007
PM 16238039
DA 2025-03-30
ER

PT J
AU Da Pozzo, S
   Iacono, P
   Marchesan, R
   Vattovani, O
   Ravalico, G
AF Da Pozzo, S
   Iacono, P
   Marchesan, R
   Vattovani, O
   Ravalico, G
TI Comparing measurements of retinal nerve fiber layer thickness obtained
   on scanning laser polarimetry with fixed and variable corneal
   compensator
SO EUROPEAN JOURNAL OF OPHTHALMOLOGY
LA English
DT Article
DE glaucoma; scanning laser polarimetry; automated perimetry; birefringence
ID ANTERIOR SEGMENT BIREFRINGENCE; VISUAL-FIELD DEFECTS; INDIVIDUALIZED
   COMPENSATION; OCULAR HYPERTENSION; GLAUCOMATOUS EYES; POLARIZATION AXIS;
   SENSITIVITY; ASSOCIATION; IMPROVES; ONSET
AB PURPOSE. To compare retinal nerve fiber layer (RNFL) thickness measurements obtained on scanning laser polarimetry (SLP) with commercially available instruments coupled with fixed (FCC) and variable corneal compensator (VCC).
   METHODS. Forty-two eyes of 42 patients underwent a complete ophthalmologic evaluation and achromatic automated perimetry (24-2 program, SITA standard strategy). Nineteen eyes were healthy (average mean deviation: -0.12 dB +/- 2.26) and 23 glaucomatous (average mean deviation: -4.92 dB +/- 6.49). All patients underwent SLP with both FCC and VCC. Adequate compensation of corneal birefringence on FCC-SLP was checked acquiring macular retardation map (MRM). RNFL thickness was evaluated considering superior and inferior maximum (SM, IM), average thickness and ellipse average (AT, EA), and superior and inferior average (SA, IA). Mean values (+/- SD) for each parameter measured by the two polarimeters were compared and linear regression calculated. The ability of each parameter to discriminate between normal and glaucomatous eyes was evaluated on both polarimeters calculating area under ROC curve.
   RESULTS. A significant linear correlation for all parameters was noted (r range: 0.65-0.78). VCC produced slightly higher thickness values than FCC, both in normal and glaucomatous eyes. On both polarimeters, area under ROC curve for all parameters discriminated adequately healthy from glaucomatous eyes (range: 0.68-0.81).
   CONCLUSIONS. In a highly comparable and selected group of normal and glaucomatous eyes, FCC-SLP and VCC-SLP showed considerable concordance in measuring peripapillary RNFL thickness, both for sectorial and global parameters. Proper corneal birefringence compensation provided separation of normal from glaucomatous eyes on both polarimeters.
C1 Univ Trieste, Eye Clin, I-34129 Trieste, Italy.
C3 University of Trieste
RP Osped Maggiore Trieste, Eye Clin, Piazza Osped 1, I-34129 Trieste, Italy.
EM stefano34127@lycos.it
CR Bagga H, 2003, AM J OPHTHALMOL, V135, P521, DOI 10.1016/S0002-9394(02)02077-9
   Bowd C, 2003, ARCH OPHTHALMOL-CHIC, V121, P961, DOI 10.1001/archopht.121.7.961
   Bowd C, 2001, INVEST OPHTH VIS SCI, V42, P1993
   Chen YY, 1998, J GLAUCOMA, V7, P312
   Choplin NT, 2003, OPHTHALMOLOGY, V110, P719, DOI 10.1016/S0161-6420(02)01899-7
   Greenfield DS, 2000, AM J OPHTHALMOL, V129, P715, DOI 10.1016/S0002-9394(00)00353-6
   Greenfield DS, 2002, AM J OPHTHALMOL, V134, P27, DOI 10.1016/S0002-9394(02)01512-X
   Hodapp E., 1993, Clinical Decisions in Glaucoma
   Kass MA, 2002, ARCH OPHTHALMOL-CHIC, V120, P701
   Knighton RW, 2002, INVEST OPHTH VIS SCI, V43, P82
   Kwon YH, 2000, J GLAUCOMA, V9, P281
   Medeiros FA, 2003, INVEST OPHTH VIS SCI, V44, P2606, DOI 10.1167/iovs.02-0814
   PEDERSON JE, 1980, ARCH OPHTHALMOL-CHIC, V98, P490
   QUIGLEY HA, 1982, ARCH OPHTHALMOL-CHIC, V100, P135, DOI 10.1001/archopht.1982.01030030137016
   Reus NJ, 2004, INVEST OPHTH VIS SCI, V45, P840, DOI 10.1167/iovs.03-0646
   Schlottmann PG, 2004, INVEST OPHTH VIS SCI, V45, P1823, DOI 10.1167/iovs.03-0692
   Shields JR, 2002, OPHTHALMIC SURG LAS, V33, P123
   SOMMER A, 1991, ARCH OPHTHALMOL-CHIC, V109, P77, DOI 10.1001/archopht.1991.01080010079037
   Tannenbaum DP, 2004, OPHTHALMOLOGY, V111, P259, DOI 10.1016/j.ophtha.2003.05.015
   TjonFoSang MJ, 1997, AM J OPHTHALMOL, V123, P62, DOI 10.1016/S0002-9394(14)70993-6
   Weinreb RN, 2003, ARCH OPHTHALMOL-CHIC, V121, P218
   WEINREB RN, 1995, AM J OPHTHALMOL, V120, P732, DOI 10.1016/S0002-9394(14)72726-6
   WEINREB RN, 1990, ARCH OPHTHALMOL-CHIC, V108, P557, DOI 10.1001/archopht.1990.01070060105058
   Weinreb RN, 2002, ARCH OPHTHALMOL-CHIC, V120, P901, DOI 10.1001/archopht.120.7.901
   Zangwill LM, 2001, ARCH OPHTHALMOL-CHIC, V119, P985, DOI 10.1001/archopht.119.7.985
   Zhou QY, 2002, INVEST OPHTH VIS SCI, V43, P2221
NR 26
TC 3
Z9 4
U1 0
U2 1
PU SAGE PUBLICATIONS LTD
PI LONDON
PA 1 OLIVERS YARD, 55 CITY ROAD, LONDON EC1Y 1SP, ENGLAND
SN 1120-6721
EI 1724-6016
J9 EUR J OPHTHALMOL
JI Eur. J. Ophthalmol.
PD MAR-APR
PY 2005
VL 15
IS 2
BP 239
EP 245
DI 10.1177/112067210501500211
PG 7
WC Ophthalmology
WE Science Citation Index Expanded (SCI-EXPANDED)
SC Ophthalmology
GA 918IU
UT WOS:000228536300011
PM 15812767
DA 2025-03-30
ER

PT J
AU Hanawa, T
   Fujimoto, N
   Miyauchi, O
   Adachi-Usami, E
AF Hanawa, T
   Fujimoto, N
   Miyauchi, O
   Adachi-Usami, E
TI Pattern visual evoked cortical potentials predict postoperative visual
   acuity after cataract surgery in patients with glaucoma
SO OPHTHALMOLOGICA
LA English
DT Article
DE pattern visual evoked cortical potentials; glaucoma; cataract; visual
   acuity
ID OPEN-ANGLE GLAUCOMA; COMBINED PHACOEMULSIFICATION; TRABECULECTOMY; FIELD
AB Visual acuity after cataract surgery in patients with glaucoma cannot be predicted accurately. We studied preoperative recordings of pattern visual evoked cortical potentials (PVECPs) to evaluate postoperative vision in patients with glaucoma and cataract. Fifty patients with glaucoma and no cataract and 31 patients with glaucoma and cataract who underwent phacoemulsification were included in this study. Age and P100 component significantly correlated with postoperative visual acuity with multiple linear regression analysis. A significantly greater number of patients with glaucoma, cataract, and a P100 component preoperatively showed a visual acuity of 0.7 or better postoperatively, as compared to those without a P100 component. PVECP before cataract surgery was able to predict postoperative good visual acuity in patients with glaucoma and cataract. Copyright (C) 2002 S. KargerAG, Basel.
C1 Chiba Univ, Grad Sch Med, Dept Ophthalmol & Visual Sci, Chuo Ku, Chiba 2608670, Japan.
C3 Chiba University
RP Fujimoto, N (corresponding author), Chiba Univ, Grad Sch Med, Dept Ophthalmol & Visual Sci, Chuo Ku, 1-8-1 Inohana, Chiba 2608670, Japan.
CR Chen PP, 1998, AM J OPHTHALMOL, V125, P325, DOI 10.1016/S0002-9394(99)80142-1
   HOWE JW, 1986, T OPHTHAL SOC UK, V105, P457
   HUBER C, 1981, DOC OPHTHALMOL P SER, V27, P87
   Little, 1979, PHACOEMULSIFICATION, P45
   MUNDEN PM, 1995, AM J OPHTHALMOL, V119, P20, DOI 10.1016/S0002-9394(14)73809-7
   Storr-Paulsen A, 1998, ACTA OPHTHALMOL SCAN, V76, P696, DOI 10.1034/j.1600-0420.1998.760613.x
   TOWLE VL, 1983, INVEST OPHTH VIS SCI, V24, P175
   Wakabayashi Kiwa, 1996, Rinsho Ganka, V50, P1799
NR 8
TC 3
Z9 5
U1 0
U2 1
PU KARGER
PI BASEL
PA ALLSCHWILERSTRASSE 10, CH-4009 BASEL, SWITZERLAND
SN 0030-3755
J9 OPHTHALMOLOGICA
JI Ophthalmologica
PD MAY-JUN
PY 2002
VL 216
IS 3
BP 164
EP 167
DI 10.1159/000059621
PG 4
WC Ophthalmology
WE Science Citation Index Expanded (SCI-EXPANDED)
SC Ophthalmology
GA 568YD
UT WOS:000176571700003
PM 12065851
DA 2025-03-30
ER

PT J
AU Özdek, SC
   Önol, M
   Hasanreisoglu, B
AF Özdek, SC
   Önol, M
   Hasanreisoglu, B
TI Nerve fiber layer assessment with scanning laser polarimetry in glaucoma
   patients and glaucoma suspects
SO EUROPEAN JOURNAL OF OPHTHALMOLOGY
LA English
DT Article
DE scanning laser polarimetry; glaucoma; glaucoma suspects
ID VISUAL-FIELD DEFECTS; OCULAR HYPERTENSION; THICKNESS; ANALYZER;
   REPRODUCIBILITY
AB PURPOSE. TO investigate whether scanning laser polarimeter can differentiate glaucoma and suspected glaucoma patients from normals.
   METHODS. Polarimetric measurements were obtained using the nerve fiber analyzer (NFA)-I from 80 eyes of patients with glaucoma with mostly moderate glaucomatous optic nerve damage (37 eyes with primary open angle glaucoma, 21 with normal tension glaucoma, 17 with pseudoexfoliative glaucoma, 3 with angle closure glaucoma, and 2 with juvenile glaucoma), 53 eyes of patients suspected of glaucoma based on disc appearance, and from age-matched healthy volunteers as control groups. Ratios (superior/nasal, inferior/nasal, superior/inferior) were used for assessing nerve fiber layer (NFL) thickness. Student's t-test and linear regression analysis were used for statistical analysis.
   RESULTS. Both the glaucoma patients and glaucoma suspects had significantly lower NFL ratios (mean S/N 2.34 +/- 0.47, I/N 2.46 +/- 0.52, S/I 0.94 +/- 0.18) than the control groups (respectively 2.88 +/- 0.48, 2.88 +/- 0.48, 1.00 +/- 0.13) (p < 0.05). There was an ample overlap between the patient groups and the normals. The superior and inferior NFL ratios in glaucoma patients gradually decreased as the mean defect in visual field increased (linear regression analysis, p < 0.05).
   CONCLUSIONS. The NFL of glaucomatous eyes and eyes suspected of glaucoma based on disc appearance was significantly less thick than normals, NFA-I detects pathological abnormalities in some patients with glaucomatous optic nerve damage and normal visual fields as measured by conventional achromatic computerized perimetry. NFA-I, however, is unable to distinguish these patients from normals, at least using these parameters, because of the considerable overlap.
C1 Gazi Univ, Sch Med, Dept Ophthalmol, Ankara, Turkey.
C3 Gazi University
RP Özdek, SC (corresponding author), Osmanli Cad 24-2, TR-06450 Ankara, Turkey.
CR Anton A, 1997, ARCH OPHTHALMOL-CHIC, V115, P331, DOI 10.1001/archopht.1997.01100150333004
   CAPRIOLI J, 1990, OPHTHALMOLOGY, V97, P358
   Chen YY, 1998, J GLAUCOMA, V7, P312
   Choplin NT, 1998, OPHTHALMOLOGY, V105, P2068, DOI 10.1016/S0161-6420(98)91127-7
   DEMAIO R, 1994, INVEST OPHTH VIS SCI, V35, P885
   DREHER AW, 1992, APPL OPTICS, V31, P3730, DOI 10.1364/AO.31.003730
   JONAS JB, 1989, AM J OPHTHALMOL, V107, P137, DOI 10.1016/0002-9394(89)90212-2
   Junghardt A, 1996, GRAEF ARCH CLIN EXP, V234, P628, DOI 10.1007/BF00185296
   Marraffa M, 1997, OPHTHALMOLOGICA, V211, P338, DOI 10.1159/000310824
   PROVIS JM, 1985, J COMP NEUROL, V238, P92, DOI 10.1002/cne.902380108
   SOMMER A, 1991, ARCH OPHTHALMOL-CHIC, V109, P77, DOI 10.1001/archopht.1991.01080010079037
   SOMMER A, 1984, ARCH OPHTHALMOL-CHIC, V102, P1766
   TjonFoSang MJ, 1996, AM J OPHTHALMOL, V122, P220, DOI 10.1016/S0002-9394(14)72013-6
   TjonFoSang MJ, 1997, AM J OPHTHALMOL, V123, P62, DOI 10.1016/S0002-9394(14)70993-6
   TjonFoSang MJH, 1997, J GLAUCOMA, V6, P203
   WEINREB RN, 1995, AM J OPHTHALMOL, V120, P732, DOI 10.1016/S0002-9394(14)72726-6
   WEINREB RN, 1990, ARCH OPHTHALMOL-CHIC, V108, P557, DOI 10.1001/archopht.1990.01070060105058
   WEINREB RN, 1995, AM J OPHTHALMOL, V119, P627, DOI 10.1016/S0002-9394(14)70221-1
   Zangwill L, 1997, J GLAUCOMA, V6, P384
NR 19
TC 3
Z9 5
U1 0
U2 0
PU WICHTIG EDITORE
PI MILAN
PA 72/74 VIA FRIULI, 20135 MILAN, ITALY
SN 1120-6721
J9 EUR J OPHTHALMOL
JI Eur. J. Ophthalmol.
PD APR-JUN
PY 2001
VL 11
IS 2
BP 139
EP 144
PG 6
WC Ophthalmology
WE Science Citation Index Expanded (SCI-EXPANDED)
SC Ophthalmology
GA 450AL
UT WOS:000169719300006
PM 11456014
DA 2025-03-30
ER

PT J
AU Stoffelns, BM
   Dick, B
AF Stoffelns, BM
   Dick, B
TI Pars-plana vitrectomy in diabetic traction retinal detachments with a
   hole
SO KLINISCHE MONATSBLATTER FUR AUGENHEILKUNDE
LA German
DT Article; Proceedings Paper
CT 92nd Annual Congress of the Swiss-Ophthalmological-Society
CY SEP 15-18, 1999
CL MONTREUX, SWITZERLAND
SP Swiss Ophthalmol Soc
DE diabetic retinopathy; vitrectomy; gasendotamponade; traction detachment;
   prognostic factors
ID VITREOUS HEMORRHAGE; PROGNOSTIC FACTORS; RETINOPATHY; COMPLICATIONS;
   MANAGEMENT; SURGERY
AB Purpose: To evaluate results and prognostic factors of parsplana vitrectomy (ppv) using membrane peeling and C2F6-gas for diabetic traction retinal detachments with a hole.
   Methods: We retrospectively reviewed the healing course of 84 eyes, which were treated in this way consecutively (follow-up 6-32 month). C2F6 was always used in case of a retinal hole at the posterior pole or in the upper part of the eye. The influence of HBA1c, type of diabetes, preoperative visual acuity, preoperative lasercoagulation and macular status over treatment results and rate of complications were studied using multivariate logistic regression analysis.
   Results: Preoperatively 56% of the eyes showed premacular vitreous hemorrhage and 69% macular detachment. Using on an average 1,3 treatments in 73% retina was completely reattached and in 85% visual acuity remained unchanged or improved. The most important: prognostic factors were HBA1c <9,3, type II diabetes and bad vision preoperatively. Postoperative complications such as rubeosis, secundary glaucoma and repeated vitreous hemorrhages were more frequent in case of type I diabetes, HBA1c greater than or equal to 9,3 and insufficient laser treatment.
   Conclusion: Best corrected blood sugar levels preoperatively and sufficient laser treatment seem to be very important to decrease the risk for rubeosis and repeated vitreous hemorrhages especially for patients with type I diabetes.
C1 Johannes Gutenberg Univ Mainz, Augenklin, D-55131 Mainz, Germany.
C3 Johannes Gutenberg University of Mainz
RP Johannes Gutenberg Univ Mainz, Augenklin, Langenbeckstr 1, D-55131 Mainz, Germany.
CR AABERG TM, 1981, OPHTHALMOLOGY, V88, P639
   [Anonymous], 1988, OPHTHALMOLOGY, V95, P1307
   [Anonymous], 1978, Ophthalmology, V85, P82
   [Anonymous], 1981, OPHTHALMOLOGY, V88, P583
   [Anonymous], 1976, Am J Ophthalmol, V81, P383
   [Anonymous], OPHTHALMOLOGY S5
   [Anonymous], 1979, ARCH OPHTHALMOL-CHIC, V97, P654
   BLANKENSHIP GW, 1982, OPHTHALMOLOGY, V89, P1246
   BRINCHMANNHANSEN O, 1992, BRIT MED J, V304, P19, DOI 10.1136/bmj.304.6818.19
   GOLLAMUDI SR, 1991, OPHTHALMOLOGY, V98, P18
   Helbig H, 1996, BRIT J OPHTHALMOL, V80, P640, DOI 10.1136/bjo.80.7.640
   Helbig H, 1998, KLIN MONATSBL AUGENH, V212, P339
   KOERNER F, 1982, KLIN MONATSBL AUGENH, V180, P394, DOI 10.1055/s-2008-1055100
   LAQUA H, 1980, AUGENHEILKD, V177, P24
   LEWIS H, 1987, AM J OPHTHALMOL, V104, P607, DOI 10.1016/0002-9394(87)90173-5
   MACHEMER R, 1981, OPHTHALMOLOGY, V88, P643
   MANDELCORN MS, 1976, AM J OPHTHALMOL, V81, P561, DOI 10.1016/0002-9394(76)90117-3
   MESSMER E, 1992, KLIN MONATSBL AUGENH, V200, P267, DOI 10.1055/s-2008-1045750
   MICHELS RG, 1978, ARCH OPHTHALMOL-CHIC, V96, P237
   SMIDDY WE, 1995, OPHTHALMOLOGY, V102, P1688
   Smiddy WE, 1999, SURV OPHTHALMOL, V43, P491, DOI 10.1016/S0039-6257(99)00036-3
   THOMPSON JT, 1987, ARCH OPHTHALMOL-CHIC, V105, P191
   THOMPSON JT, 1986, OPHTHALMOLOGY, V93, P290
   Ulbig M. W., 1993, Ophthalmologe, V90, P395
NR 24
TC 3
Z9 4
U1 0
U2 0
PU GEORG THIEME VERLAG KG
PI STUTTGART
PA RUDIGERSTR 14, D-70469 STUTTGART, GERMANY
SN 0023-2165
EI 1439-3999
J9 KLIN MONATSBL AUGENH
JI Klinische Monatsblat. Augenheilkunde
PD MAY
PY 2000
VL 216
IS 5
BP 286
EP 289
DI 10.1055/s-2000-10562
PG 4
WC Ophthalmology
WE Science Citation Index Expanded (SCI-EXPANDED); Conference Proceedings Citation Index - Science (CPCI-S)
SC Ophthalmology
GA 318VD
UT WOS:000087303800012
PM 10863694
DA 2025-03-30
ER

PT J
AU Chen, XH
   Chen, XH
   Chen, JQ
   Li, ZD
   Huang, SF
   Shen, XY
   Xiao, Y
   Wu, ZQ
   Zhu, YT
   Lu, L
   Zhuo, YH
AF Chen, Xiaohong
   Chen, Xuhao
   Chen, Jianqi
   Li, Zhidong
   Huang, Shaofen
   Shen, Xinyue
   Xiao, Yue
   Wu, Zhenquan
   Zhu, Yingting
   Lu, Lin
   Zhuo, Yehong
TI Quantitative Assessment of Fundus Tessellated Density in Highly Myopic
   Glaucoma Using Deep Learning
SO TRANSLATIONAL VISION SCIENCE & TECHNOLOGY
LA English
DT Article
DE high myopia; glaucoma; fundus photograph; fundus tessellation; deep
   learning
ID CLASSIFICATION; PREVALENCE
AB Purpose: To characterize the fundus tessellated density (FTD) in highly myopic glaucoma (HMG) and high myopia (HM) for discovering early signs and diagnostic markers. Methods: This retrospective cross-sectional study included hospital in -patients with HM (133 eyes) and HMG (73 eyes) with an axial length >= 26 mm at Zhongshan Ophthalmic Center. Using deep learning, FTD was quantified as the average exposed choroid area per unit area on fundus photographs in the global, macular, and disc regions. FTD-associated factors were assessed using partial correlation. Diagnostic efficacy was analyzed using the area under the curve (AUC). Results: HMG patients had lower global (0.20 +/- 0.12 versus 0.36 +/- 0.09) and macular FTD (0.25 +/- 0.14 vs. 0.40 +/- 0.09) but larger disc FTD (0.24 +/- 0.11 vs. 0.19 +/- 0.07) than HM patients in the tessellated fundus (all P < 0.001). In the macular region, nasal FTD was lowest in the HM (0.26 +/- 0.13) but highest in the HMG (0.32 +/- 0.13) compared with the superior, inferior, and temporal subregions (all P < 0.05). A fundus with a macular region nasal/temporal (NT) FTD ratio > 0.96 (AUC = 0.909) was 15.7 times more indicative of HMG than HM. A higher macular region NT ratio with a lower horizontal parapapillary atrophy/disc ratio indicated a higher possibility of HMG than HM (AUC = 0.932). Conclusions: FTD differs in degree and distribution between HMG and HM. A higher macular NT alone or with a lower horizontal parapapillary atrophy/disc ratio may help differentiate HMG.
C1 [Chen, Xiaohong; Chen, Xuhao; Chen, Jianqi; Li, Zhidong; Huang, Shaofen; Shen, Xinyue; Xiao, Yue; Zhu, Yingting; Lu, Lin; Zhuo, Yehong] Sun Yat Sen Univ, Zhongshan Ophthalm Ctr, World Hlth Org Collaborating Ctr Eye Care & Vis, State Key Lab Ophthalmol,Guangdong Prov Key Lab Op, 7 Jinsui Rd, Guangzhou 510060, Peoples R China.
   [Wu, Zhenquan] Jinan Univ, Shenzhen Eye Hosp, Shenzhen Eye Inst, Shenzhen, Peoples R China.
C3 Sun Yat Sen University; Jinan University; Shenzhen Eye Hospital
RP Zhu, YT; Lu, L; Zhuo, YH (corresponding author), Sun Yat Sen Univ, Zhongshan Ophthalm Ctr, World Hlth Org Collaborating Ctr Eye Care & Vis, State Key Lab Ophthalmol,Guangdong Prov Key Lab Op, 7 Jinsui Rd, Guangzhou 510060, Peoples R China.
EM zhuyt35@mail.sysu.edu.cn; lvlin@mail.sysu.edu.cn;
   zhuoyh@mail.sysu.edu.cn
RI Chen, Jianqi/IZQ-1447-2023; Chen, Xuhao/AAX-2790-2021; Hu,
   man/HPG-9675-2023; Chen, Zhongshan/JMQ-9642-2023
OI Chen, Jianqi/0009-0001-0743-0236
FU National Key R&D Project of China [2020YFA0112701]; National Natural
   Science Foundation of China [82171057]; Science and Technology Program
   of Guangzhou, China [202206080005]; Major Science and Technology Project
   of Zhongshan City [2022A1007]
FX The authors are thankful to the operators in the glaucoma examination
   room at Zhongshan Ophthalmic Center for their preparation of the fundus
   photographs. Supported by the National Key R&D Project of China
   (2020YFA0112701) ; the National Natural Science Foundation of China
   (82171057) ; Science and Technology Program of Guangzhou, China
   (202206080005) ; Major Science and Technology Project of Zhongshan City
   (2022A1007) . Disclosure: X. Chen, None; X. Chen, None; J. Chen, None;
   Z. Li, None; S. Huang, None; X. Shen, None; Y. Xiao, None; Z. Wu, None;
   Y. Zhu, None; L. Lu, None; Y. Zhuo, None * Xiaohong Chen, Xuhao Chen,
   and Jianqi Chen contributed equally as co-first authors.
CR Brusini P, 2007, SURV OPHTHALMOL, V52, P156, DOI 10.1016/j.survophthal.2006.12.008
   Chen H, 2012, OPHTHAL PHYSL OPT, V32, P60, DOI 10.1111/j.1475-1313.2011.00861.x
   Fang YX, 2018, OPHTHALMOLOGY, V125, P863, DOI 10.1016/j.ophtha.2017.12.005
   Foo LL, 2023, BRIT J OPHTHALMOL, V107, P1363, DOI 10.1136/bjophthalmol-2021-321046
   Guo XX, 2023, CURR EYE RES, V48, P1068, DOI 10.1080/02713683.2023.2244700
   Holden BA, 2016, OPHTHALMOLOGY, V123, P1036, DOI 10.1016/j.ophtha.2016.01.006
   Hsu CH, 2015, CURR OPIN OPHTHALMOL, V26, P90, DOI 10.1097/ICU.0000000000000124
   Huang D, 2023, OPHTHALMOL THER, V12, P2671, DOI 10.1007/s40123-023-00773-2
   Huang D, 2023, TRANSL VIS SCI TECHN, V12, DOI 10.1167/tvst.12.6.11
   Jonas JB, 1996, GRAEF ARCH CLIN EXP, V234, P744, DOI 10.1007/BF00189355
   Koh VTC, 2013, ANN ACAD MED SINGAP, V42, P216
   Lanca C, 2022, BRIT J OPHTHALMOL, V106, P1423, DOI 10.1136/bjophthalmol-2020-318674
   Li RK, 2023, OPHTHALMIC RES, V66, P706, DOI 10.1159/000529639
   Lin FB, 2023, BRIT J OPHTHALMOL, V107, P650, DOI 10.1136/bjophthalmol-2021-319557
   Lu L, 2021, FRONT CELL DEV BIOL, V9, DOI 10.3389/fcell.2021.719262
   Modjtahedi BS, 2021, OPHTHALMOLOGY, V128, P816, DOI 10.1016/j.ophtha.2020.10.040
   Ohno-Matsui K, 2015, AM J OPHTHALMOL, V159, P877, DOI 10.1016/j.ajo.2015.01.022
   Rezapour J, 2022, AM J OPHTHALMOL, V237, P221, DOI 10.1016/j.ajo.2021.11.030
   Rezapour J, 2021, SCI REP-UK, V11, DOI 10.1038/s41598-021-88406-1
   Shao L, 2022, FRONT MED-LAUSANNE, V9, DOI 10.3389/fmed.2022.817114
   Shao L, 2021, TRANSL VIS SCI TECHN, V10, DOI 10.1167/tvst.10.9.23
   Spaeth GL, 1992, The optic nerve in glaucoma, P79
   Spaide RF, 2009, AM J OPHTHALMOL, V147, P801, DOI 10.1016/j.ajo.2008.12.010
   Sun J, 2019, J OPHTHALMOL, V2019, DOI 10.1155/2019/7540897
   Switzer DW, 2012, RETINA-J RET VIT DIS, V32, P1265, DOI 10.1097/IAE.0b013e31824453ac
   Tan TE, 2021, LANCET DIGIT HEALTH, V3, pE317, DOI 10.1016/S2589-7500(21)00055-8
   Wang ML, 2022, FRONT ENDOCRINOL, V13, DOI 10.3389/fendo.2022.1033611
   Wang SK, 2018, JAMA OPHTHALMOL, V136, P1017, DOI 10.1001/jamaophthalmol.2018.2658
   Wang YX, 2023, BRIT J OPHTHALMOL, V107, P935, DOI 10.1136/bjophthalmol-2021-320644
   Warrow DJ, 2013, RETINA-J RET VIT DIS, V33, P1659, DOI 10.1097/IAE.0b013e3182953df4
   Weinreb RN, 2016, NAT REV DIS PRIMERS, V2, DOI 10.1038/nrdp.2016.67
   Xu Y, 2019, BMC OPHTHALMOL, V19, DOI 10.1186/s12886-019-1196-9
   Yan YN, 2018, OPHTHALMOLOGY, V125, P1253, DOI 10.1016/j.ophtha.2018.01.035
   Yan YN, 2015, OPHTHALMOLOGY, V122, P1873, DOI 10.1016/j.ophtha.2015.05.031
   Yoshihara N, 2014, PLOS ONE, V9, DOI 10.1371/journal.pone.0103586
   Zhang YQ, 2016, INVEST OPHTH VIS SCI, V57, P4910, DOI 10.1167/iovs.16-19104
NR 36
TC 2
Z9 2
U1 4
U2 5
PU ASSOC RESEARCH VISION OPHTHALMOLOGY INC
PI ROCKVILLE
PA 12300 TWINBROOK PARKWAY, ROCKVILLE, MD 20852-1606 USA
SN 2164-2591
J9 TRANSL VIS SCI TECHN
JI Transl. Vis. Sci. Technol.
PD APR
PY 2024
VL 13
IS 4
AR 17
DI 10.1167/tvst.13.4.17
PG 14
WC Ophthalmology
WE Science Citation Index Expanded (SCI-EXPANDED)
SC Ophthalmology
GA SO1S3
UT WOS:001235307100013
PM 38591943
OA Green Published, gold
DA 2025-03-30
ER

PT J
AU Zou, Q
   Zhao, S
   Cheng, L
   Song, C
   Yuan, P
   Zhu, R
AF Zou, Quan
   Zhao, Sen
   Cheng, Lei
   Song, Chao
   Yuan, Ping
   Zhu, Ran
TI Effects of crystalline lens rise and anterior chamber parameters on
   vault after implantable collamer lens placement
SO PLOS ONE
LA English
DT Article
ID HIGH MYOPIA; ICL
AB Background To analyze vault effects of crystalline lens rise (CLR) and anterior chamber parameters (recorded by Pentacam) in highly myopic patients receiving implantable collamer lenses (ICLs), which may avoid subsequent complications such as glaucoma and cataract caused by the abnormal vault.Methods We collected clinical data of 137 patients with highly myopic vision, who were all subsequent recipients of V4c ICLs between June 2020 and January 2021. Horizontal ciliary sulcus-to-sulcus diameter (hSTS) and CLR were measured by ultrasonic biomicroscopy (UBM), and a Pentacam anterior segment analyzer was used to measure horizontal white-to-white diameter (hWTW), anterior chamber depth (ACD), anterior chamber angle (ACA), anterior chamber volume (ACV), CLR, and postoperative vault (Year 1 and Month 1). The lens thickness (LT) was determined by optical biometry (IOL Master instrument). The predictive model was generated through multiple linear regression analyses of influential factors, such as hSTS, CLR, hWTW, ACD, ACA, ACV, ICL size, and LT. The predictive performance of the multivariate model on vault after ICL was assessed using the receiver operating characteristic (ROC) curve with area under the curve (AUC) as well as the point of tangency.Results Average CLR assessed by UBM was lower than the average value obtained by Pentacam (0.561 vs. 0.683). Bland-Altman analysis showed a good consistency in the two measurement methods and substantial correlation (r = 0.316; P = 0.000). The ROC curve of Model 1 (postoperative Year 1) displayed an AUC of 0.847 (95% confidence interval [CI]: 74.19-95.27), with optimal threshold of 0.581 (sensitivity, 0.857; specificity, 0.724). In addition, respective values for Model 2 (postoperative Month 1) were 0.783 (95% CI: 64.94-91.64) and 0.522 (sensitivity, 0.917; specificity, 0.605).Conclusion CLR and anterior chamber parameters are important determinants of postoperative vault after ICL placement. The multivariate regression model we constructed may serve in large part as a predictive gauge, effectively avoid postoperative complication.
C1 [Zou, Quan; Zhao, Sen; Cheng, Lei; Song, Chao; Yuan, Ping; Zhu, Ran] Xuzhou Med Univ, Xuzhou Municipal Hosp, Dept Ctr Refract, Xuzhou, Jiangsu, Peoples R China.
C3 Xuzhou Medical University
RP Zhu, R (corresponding author), Xuzhou Med Univ, Xuzhou Municipal Hosp, Dept Ctr Refract, Xuzhou, Jiangsu, Peoples R China.
EM 630yifan@163.com
FU Postgraduate Research & Practice Innovation Program of Jiangsu Province
   [SJCX22-1263]
FX This work was supported by Funding: Postgraduate Research & Practice
   Innovation Program of Jiangsu Province (SJCX22-1263). The funders had no
   role in study design, data collection and analysis, decision to publish,
   or preparation of the manuscript.
CR Manito SC, 2021, EYE VISION, V8, DOI 10.1186/s40662-021-00250-6
   Chen Q, 2020, J REFRACT SURG, V36, P380, DOI 10.3928/1081597X-20200513-02
   Gimbel HV, 2018, CAN J OPHTHALMOL, V53, P518, DOI 10.1016/j.jcjo.2017.11.018
   Gonzalez-Lopez F, 2021, EYE VISION, V8, DOI 10.1186/s40662-021-00262-2
   Gonzalez-Lopez F, 2021, J CATARACT REFR SURG, V47, P204, DOI 10.1097/j.jcrs.0000000000000425
   Gonzalez-Lopez F, 2019, J REFRACT SURG, V35, P177, DOI 10.3928/1081597X-20190204-01
   Gonzalez-Lopez F, 2018, TRANSL VIS SCI TECHN, V7, DOI 10.1167/tvst.7.3.4
   Guber I, 2016, JAMA OPHTHALMOL, V134, P487, DOI 10.1001/jamaophthalmol.2016.0078
   Holden BA, 2016, OPHTHALMOLOGY, V123, P1036, DOI 10.1016/j.ophtha.2016.01.006
   Kamiya K, 2015, J CATARACT REFR SURG, V41, P67, DOI 10.1016/j.jcrs.2014.11.011
   Kim T, 2023, BMC OPHTHALMOL, V23, DOI 10.1186/s12886-023-02814-7
   Lee H, 2018, BMC OPHTHALMOL, V18, DOI 10.1186/s12886-018-0835-x
   Liu J., 2021, Rec Adv Ophthalmol, V41, P461
   Montés-Micó R, 2021, ACTA OPHTHALMOL, V99, pE288, DOI 10.1111/aos.14599
   Nakamura T, 2018, AM J OPHTHALMOL, V187, P99, DOI 10.1016/j.ajo.2017.12.015
   Packer M, 2016, CLIN OPHTHALMOL, V10, P1059, DOI 10.2147/OPTH.S111620
   Sanders DR, 2004, OPHTHALMOLOGY, V111, P1683, DOI 10.1016/j.ophtha.2004.03.026
   Trancón AS, 2020, J CATARACT REFR SURG, V46, P728, DOI 10.1097/j.jcrs.0000000000000146
   Wang M., 2021, Int Eye Sci, V21, P1072
   Zhang B., 2021, Chin J Ophthalmol and Otorhinolaryngol, V21, P406
   Zhao J, 2021, FRONT MED-LAUSANNE, V8, DOI 10.3389/fmed.2021.610590
   Zheng QY, 2016, OPHTHALMIC RES, V56, P215, DOI 10.1159/000446185
   Zhu Q J, 2021, Zhonghua Yan Ke Za Zhi, V57, P519, DOI 10.3760/cma.j.cn112142-20201222-00837
NR 23
TC 2
Z9 2
U1 2
U2 4
PU PUBLIC LIBRARY SCIENCE
PI SAN FRANCISCO
PA 1160 BATTERY STREET, STE 100, SAN FRANCISCO, CA 94111 USA
SN 1932-6203
J9 PLOS ONE
JI PLoS One
PD MAR 21
PY 2024
VL 19
IS 3
AR e0296811
DI 10.1371/journal.pone.0296811
PG 10
WC Multidisciplinary Sciences
WE Science Citation Index Expanded (SCI-EXPANDED)
SC Science & Technology - Other Topics
GA MA1B0
UT WOS:001190798400061
PM 38512912
OA gold, Green Published
DA 2025-03-30
ER

PT J
AU Saini, DJB
   Choubey, S
   Choubey, A
   Kidwai, M
   Mehrotra, M
   Kolekar, S
   Raut, Y
AF Saini, DilipKumar Jang Bahadur
   Choubey, Siddhartha
   Choubey, Abha
   Kidwai, Mariyam
   Mehrotra, Monica
   Kolekar, Sagar
   Raut, Yudhishthir
TI Early detection of glaucoma integrated with deep learning models over
   medical devices
SO BIOSYSTEMS
LA English
DT Article
DE Glaucoma; Deep learning; Early detection; Fundus images
ID ARTIFICIAL-INTELLIGENCE
AB The early detection of some diseases can be a decisive factor in postponing or stabilizing their most adverse effects on the people who suffer from them. In the case of glaucoma, which is an ocular pathology that is the second leading cause of blindness in the world, early detection can make the difference between a patient's complete losses of vision, or preserve their sight, as well as improve their subsequent treatment. It is for this reason that there are currently medical campaigns for the early detection of pathologies with these characteristics in a certain study population, called screening, which have shown very good results. In addition, the application of telemedicine to these processes has allowed remote evaluation of cases by clinical experts and numerous initiatives have emerged for its use in new screening strategies. On the other hand, biomedical image processing techniques based on deep learning have undergone great development in recent years, and there are several works that have demonstrated their possible application in the automatic detection of glaucoma with fundus images. The article has consisted of the development of a web platform that integrates both scenarios: on the one hand, the remote evaluation of fundus images by medical specialists, and on the other, the application of a tool based on Deep Learning for the automatic detection of glaucoma in the case studies.
C1 [Saini, DilipKumar Jang Bahadur] Pimpri Chinchwad Univ, Sch Engn & Technol, Dept Comp Sci & Engn, Pune, India.
   [Choubey, Siddhartha; Choubey, Abha] Shri Shankaracharya Grp Inst Durg, Dept Comp Sci & Engn, Chhattisgargh 490020, India.
   [Kidwai, Mariyam] Integral Univ, Dept Comp Sci & Engn, Lucknow, India.
   [Mehrotra, Monica] BBD Engn Coll, Lucknow 226028, Uttar Pradesh, India.
   [Kolekar, Sagar] Symbiosis Int Deemed Univ, Symbiosis Inst Technol SIT, Pune, India.
   [Raut, Yudhishthir] Pimpri Chinchwad Univ, Dept Comp Sci & Engn, Pune, India.
C3 Integral University; Symbiosis International University; Symbiosis
   Institute of Technology (SIT)
RP Saini, DJB (corresponding author), Pimpri Chinchwad Univ, Sch Engn & Technol, Dept Comp Sci & Engn, Pune, India.
EM dilipsaini@gmail.com; sidd25876@gmail.com; Abha.is.shukla@gmail.com;
   mariyamkidwai.it.iu@gmail.com; mehrotra.monica@gmail.com;
   Sagar.kolekar@sitpune.edu.in; yudhi.raut@gmail.com
RI Raut, Dr Yudhishthir/AAM-4659-2020
CR Akkara JD, 2020, INDIAN J OPHTHALMOL, V68, P1346, DOI 10.4103/ijo.IJO_216_20
   Akkara JD, 2019, INDIAN J OPHTHALMOL, V67, P1009, DOI 10.4103/ijo.IJO_622_19
   Calimeri F, 2016, 2016 12TH INTERNATIONAL CONFERENCE ON SIGNAL-IMAGE TECHNOLOGY & INTERNET-BASED SYSTEMS (SITIS), P69, DOI 10.1109/SITIS.2016.20
   Chai YD, 2018, KNOWL-BASED SYST, V161, P147, DOI 10.1016/j.knosys.2018.07.043
   Flaxman SR, 2017, LANCET GLOB HEALTH, V5, pE1221, DOI 10.1016/S2214-109X(17)30393-5
   Fleming C, 2005, ANN FAM MED, V3, P167, DOI 10.1370/afm.293
   He KM, 2016, PROC CVPR IEEE, P770, DOI 10.1109/CVPR.2016.90
   Hood DC, 2017, PROG RETIN EYE RES, V57, P46, DOI 10.1016/j.preteyeres.2016.12.002
   Kirar BS, 2019, IET IMAGE PROCESS, V13, P73, DOI 10.1049/iet-ipr.2018.5297
   Nugroho HA, 2017, 9 INT C INFORM TECHN
   Pal A, 2018, IEEE IMAGE PROC, P2775, DOI 10.1109/ICIP.2018.8451029
   Rahimy E, 2018, CURR OPIN OPHTHALMOL, V29, P254, DOI 10.1097/ICU.0000000000000470
   Tan JH, 2018, FUTURE GENER COMP SY, V87, P127, DOI 10.1016/j.future.2018.05.001
   Tan JH, 2017, J COMPUT SCI-NETH, V20, P70, DOI 10.1016/j.jocs.2017.02.006
   Tatham AJ, 2014, CLIN OPHTHALMOL, V8, P611, DOI 10.2147/OPTH.S44586
   Zhang Z, 2010, IEEE ENG MED BIO, P3065, DOI 10.1109/IEMBS.2010.5626137
   Zhao D, 2017, AM J OPHTHALMOL, V180, P18, DOI 10.1016/j.ajo.2017.05.017
NR 17
TC 2
Z9 2
U1 1
U2 2
PU ELSEVIER SCI LTD
PI London
PA 125 London Wall, London, ENGLAND
SN 0303-2647
EI 1872-8324
J9 BIOSYSTEMS
JI Biosystems
PD APR
PY 2024
VL 238
AR 105156
DI 10.1016/j.biosystems.2024.105156
EA MAR 2024
PG 13
WC Biology; Mathematical & Computational Biology
WE Science Citation Index Expanded (SCI-EXPANDED)
SC Life Sciences & Biomedicine - Other Topics; Mathematical & Computational
   Biology
GA QD5U7
UT WOS:001218961800001
PM 38428451
DA 2025-03-30
ER

PT J
AU Ayala, M
AF Ayala, Marcelo
TI Risk Factors and Frequency of Examinations for Detecting Visual Field
   Deterioration in Patients with Newly Diagnosed Exfoliation Glaucoma in
   Sweden
SO JOURNAL OF GLAUCOMA
LA English
DT Article
DE exfoliation glaucoma; visual fields; cohort studies; intraocular
   pressure; models
ID OPEN-ANGLE GLAUCOMA; PROGRESSION
AB Precis:The study identified risk factors for exfoliation glaucoma and recommended re-evaluating target intraocular pressure (IOP) after 5 visual fields to slow disease progression.Purpose:This study aimed to establish risk factors for exfoliation glaucoma and determine the earliest time points for estimating disease progression.Patients:A total of 96 patients with newly diagnosed exfoliation glaucoma were included. Included patients were required to perform at least 7 visual field tests within a 3-year period (+/- 3 months). All patients were treated at inclusion.Methods:This was a nonrandomized, prospective cohort study. The predictors measured included IOP, mean deviation (MD), and visual field index (VFI). Progression was assessed using the rate of progression based on MD, VFI, and "Guided Progression Analysis." Linear or logistic regression models were developed based on the variables studied. An analysis of variance was used to establish the earliest time point. At the earliest time point, the models were retested. The area under the receiver operating characteristic curve was calculated.Results:The general rate of progression of the cohort was -3.84 (+/- 2.61) dB for the MD values and 9.66 (+/- 6.25) % for the VFI values over 3 years. The IOP, MD, and VFI values at diagnosis were predictors of progression for both linear and logistic regression. Analysis of variance and post hoc Tukey test showed significant values at 24 months for MD and VFI. The area under the curve at 24 months showed significant values for MD and VFI.Conclusions:The predictors studied (IOP, MD, and VFI) showed moderate accuracy at baseline but excellent predictive capacity at 24 months postdiagnosis. Re-evaluating the target IOP at 24 months can effectively slow down disease progression.
C1 [Ayala, Marcelo] Gothenburg Univ, Eye Dept Skaraborg Hosp, Karolinska Inst, Eye Dept,Skaraborg Hosp Skovde, Solna, Sweden.
   [Ayala, Marcelo] Gothenburg Univ, Karolinska Inst, Sahlgrenska Acad, Eye Dept,Skaraborg Hosp Skovde, S-54185 Skovde, Sweden.
C3 Karolinska Institutet; University of Gothenburg; Karolinska Institutet;
   University of Gothenburg
RP Ayala, M (corresponding author), Gothenburg Univ, Karolinska Inst, Sahlgrenska Acad, Eye Dept,Skaraborg Hosp Skovde, S-54185 Skovde, Sweden.
EM marcelo.ayala@vgregion.se
CR Aptel F, 2015, ACTA OPHTHALMOL, V93, pE615, DOI 10.1111/aos.12788
   Åström S, 2007, ACTA OPHTHALMOL SCAN, V85, P832, DOI 10.1111/j.1600-0420.2007.00980.x
   Chan TCW, 2017, AM J OPHTHALMOL, V180, P151, DOI 10.1016/j.ajo.2017.06.003
   De Moraes CG, 2013, ACTA OPHTHALMOL, V91, P288, DOI 10.1111/j.1755-3768.2011.02260.x
   Ernest PJ, 2013, OPHTHALMOLOGY, V120, P512, DOI 10.1016/j.ophtha.2012.09.005
   Hammer T, 2000, KLIN MONATSBL AUGENH, V217, P100, DOI 10.1055/s-2000-10392
   Heijl Anders, 2012, Acta Ophthalmol Suppl (Oxf ), P1, DOI 10.1111/j.1755-3768.2012.02415.x
   Heijl A, 2009, OPHTHALMOLOGY, V116, P2271, DOI 10.1016/j.ophtha.2009.06.042
   Hodapp E., 1993, Clinical Decisions in Glaucoma
   Hosmer D. W., 2020, Applied logistic regression, V2nd ed., DOI [DOI 10.1002/0471722146, https://doi.org/10.1002/0471722146]
   Jackson AB, 2023, OPHTHALMOLOGY, V130, P462, DOI 10.1016/j.ophtha.2023.01.008
   Kim JH, 2019, AM J OPHTHALMOL, V207, P268, DOI 10.1016/j.ajo.2019.06.019
   Kocatürk T, 2015, OPEN OPHTHALMOL J, V9, P116, DOI 10.2174/1874364101509010116
   Leske MC, 2003, ARCH OPHTHALMOL-CHIC, V121, P48
   Liebmann K, 2017, J GLAUCOMA, V26, P721, DOI 10.1097/IJG.0000000000000710
   Mandrekar JN, 2010, J THORAC ONCOL, V5, P1315, DOI 10.1097/JTO.0b013e3181ec173d
   Nguyen AT, 2019, OPHTHALMOL GLAUCOMA, V2, P36, DOI 10.1016/j.ogla.2018.11.004
   Pasquale LR, 2016, ACTA OPHTHALMOL, V94, pE505, DOI 10.1111/aos.12918
   Schlötzer-Schrehardt U, 2021, CURR OPIN OPHTHALMOL, V32, P118, DOI 10.1097/ICU.0000000000000736
   Shipe ME, 2019, J THORAC DIS, V11, pS574, DOI 10.21037/jtd.2019.01.25
   Spaeth GL, 2021, BRIT J OPHTHALMOL, V105, P1, DOI 10.1136/bjophthalmol-2021-egsguidelines
   Wall M, 2009, INVEST OPHTH VIS SCI, V50, P974, DOI 10.1167/iovs.08-1789
   Zhang XB, 2019, AM J OPHTHALMOL, V202, P62, DOI 10.1016/j.ajo.2019.02.015
NR 23
TC 2
Z9 2
U1 1
U2 3
PU LIPPINCOTT WILLIAMS & WILKINS
PI PHILADELPHIA
PA TWO COMMERCE SQ, 2001 MARKET ST, PHILADELPHIA, PA 19103 USA
SN 1057-0829
EI 1536-481X
J9 J GLAUCOMA
JI J. Glaucoma
PD MAR
PY 2024
VL 33
IS 3
BP 168
EP 175
DI 10.1097/IJG.0000000000002319
PG 8
WC Ophthalmology
WE Science Citation Index Expanded (SCI-EXPANDED)
SC Ophthalmology
GA KI6T2
UT WOS:001179376700012
PM 37853670
OA hybrid, Green Published
DA 2025-03-30
ER

PT J
AU Bernal-Casas, D
   Serrano-Marín, J
   Sánchez-Navés, J
   Oller, JM
   Franco, R
AF Bernal-Casas, David
   Serrano-Marin, Joan
   Sanchez-Naves, Juan
   Oller, Josep M.
   Franco, Rafael
TI Advancing Personalized Medicine by Analytical Means: Selection of Three
   Metabolites That Allows Discrimination between Glaucoma, Diabetes, and
   Controls
SO METABOLITES
LA English
DT Article
DE aqueous humour; diagnostic tools; Parkinson's disease; metabolomic
   signatures; precision medicine; advanced statistical; methods;
   bioanalysis; discrimination tools
ID METABOLOMICS
AB This paper aimed at devising an intelligence-based method to select compounds that can distinguish between open-angle glaucoma patients, type 2 diabetes patients, and healthy controls. Taking the concentration of 188 compounds measured in the aqueous humour (AH) of patients and controls, linear discriminant analysis (LDA) was used to identify the right combination of compounds that could lead to accurate diagnosis. All possibilities, using the leave-one-out approach, were considered through ad hoc programming and in silico massive data production and statistical analysis. Our proof of concept led to the selection of four molecules: acetyl-ornithine (Ac-Orn), C3 acyl-carnitine (C3), diacyl C42:6 phosphatidylcholine (PC aa C42:6), and C3-DC (C4-OH) acyl-carnitine (C3-DC (C4-OH)) that, taken in combination, would lead to a 95% discriminative success. 100% success was obtained with a non-linear combination of the concentration of three of these four compounds. By discarding younger controls to adjust by age, results were similar although one control was misclassified as a diabetes patient. Methods based on the consideration of individual clinical chemical parameters have limitations in the ability to make a reliable diagnosis, stratify patients, and assess disease progression. Leveraging human AH metabolomic data, we developed a procedure that selects a minimal number of metabolites (3-5) and designs algorithms that maximize the overall accuracy evaluating both positive predictive (PPV) and negative predictive (NPV) values. Our approach of simultaneously considering the levels of a few metabolites can be extended to any other body fluid and has potential to advance precision medicine. Artificial intelligence is expected to use algorithms that use the concentration of three to five molecules to correctly diagnose diseases, also allowing stratification of patients and evaluation of disease progression. In addition, this significant advance shifts focus from a single-molecule biomarker approach to that of an appropriate combination of metabolites.
C1 [Bernal-Casas, David; Oller, Josep M.] Univ Barcelona, Fac Biol, Dept Genet Microbiol & Stat, Barcelona 08028, Spain.
   [Serrano-Marin, Joan; Franco, Rafael] Univ Barcelona, Fac Biol, Dept Biochem & Mol Biomed, Barcelona 08028, Spain.
   [Sanchez-Naves, Juan] Inst Ophthalmol, Dept Ophthalmol Ophthalmed & IPO, Palma De Mallorca 07011, Spain.
   [Franco, Rafael] Natl Spanish Hlth Inst Carlos III, Network Ctr Neurodegenerat Dis, CiberNed, Madrid 28029, Spain.
   [Franco, Rafael] Univ Barcelona, Sch Chem, Barcelona 08028, Spain.
C3 University of Barcelona; University of Barcelona; CIBERNED; University
   of Barcelona
RP Franco, R (corresponding author), Univ Barcelona, Fac Biol, Dept Biochem & Mol Biomed, Barcelona 08028, Spain.; Franco, R (corresponding author), Natl Spanish Hlth Inst Carlos III, Network Ctr Neurodegenerat Dis, CiberNed, Madrid 28029, Spain.; Franco, R (corresponding author), Univ Barcelona, Sch Chem, Barcelona 08028, Spain.
EM bernalcd@ub.edu; joan.serrano.marin@ub.edu; juansanchez.naves@gmail.com;
   joller@ub.edu; rfranco123@gmail.com
RI Naves, Juan/Z-4594-2019; Oller, JM/G-4284-2015; Serrano Marin,
   Joan/GXH-0949-2022; Franco, Rafael/C-3694-2015
OI Oller, JM/0000-0002-9643-4406; Serrano Marin, Joan/0000-0001-9316-0721;
   Franco, Rafael/0000-0003-2549-4919
CR Abedi V, 2020, THER ADV NEUROL DISO, V13, DOI 10.1177/1756286420938962
   Bonomo R, 2020, EXPERT REV NEUROTHER, V20, P725, DOI 10.1080/14737175.2020.1782746
   Buergel T, 2022, NAT MED, V28, P2309, DOI 10.1038/s41591-022-01980-3
   Chen CY, 2023, MEDCOMM, V4, DOI 10.1002/mco2.315
   Chowdhury S, 2021, PERS MED, V18, P501, DOI 10.2217/pme-2021-0083
   Di Minno A, 2022, INT J MOL SCI, V23, DOI 10.3390/ijms23095213
   Franco R., 2023, Explor. Neuroprotective Ther., V3, P8, DOI [10.37349/ent.2023.00035, DOI 10.37349/ENT.2023.00035, 10.37349/ENT.2023.00035]
   Griffin JL, 2011, NAT REV CARDIOL, V8, P630, DOI 10.1038/nrcardio.2011.138
   Hassan-Smith G, 2012, J NEUROIMMUNOL, V248, P48, DOI 10.1016/j.jneuroim.2012.01.009
   Hogan CA, 2021, EBIOMEDICINE, V71, DOI 10.1016/j.ebiom.2021.103546
   Kelleni M.T, 2015, Integr Obes. Diabetes, V1, P96, DOI [10.15761/IOD.1000121, DOI 10.15761/IOD.1000121]
   Kline A, 2022, NPJ DIGIT MED, V5, DOI 10.1038/s41746-022-00712-8
   Kumar Y, 2022, J AMB INTEL HUM COMP, DOI 10.1007/s12652-021-03612-z
   Lillo A, 2022, INT J MOL SCI, V23, DOI 10.3390/ijms232112752
   Lillo A, 2022, FRONT MED-LAUSANNE, V9, DOI 10.3389/fmed.2022.935084
   McGarrah RW, 2018, CIRC RES, V122, P1238, DOI 10.1161/CIRCRESAHA.117.311002
   Pammi M, 2023, PEDIATR RES, V93, P308, DOI 10.1038/s41390-022-02181-x
   Qiu S, 2023, SIGNAL TRANSDUCT TAR, V8, DOI 10.1038/s41392-023-01399-3
   Reynier P., 2019, World Intellectual Property Organization Patent, Patent No. [WO2019185918A1, 2019185918]
   Serrano-Marín J, 2023, FLUIDS BARRIERS CNS, V20, DOI 10.1186/s12987-023-00494-5
   Shang P, 2022, TRANSL PSYCHIAT, V12, DOI 10.1038/s41398-022-02000-1
   Tang YZ, 2021, FRONT PHARMACOL, V12, DOI 10.3389/fphar.2021.621146
   Tian Q, 2023, GEROSCIENCE, V45, P2659, DOI 10.1007/s11357-023-00792-8
   Xu H, 2021, EXP EYE RES, V203, DOI 10.1016/j.exer.2020.108401
   Zeleznik OA, 2023, NAT COMMUN, V14, DOI 10.1038/s41467-023-38466-w
NR 25
TC 2
Z9 2
U1 0
U2 3
PU MDPI
PI BASEL
PA ST ALBAN-ANLAGE 66, CH-4052 BASEL, SWITZERLAND
EI 2218-1989
J9 METABOLITES
JI Metabolites
PD MAR
PY 2024
VL 14
IS 3
AR 149
DI 10.3390/metabo14030149
PG 14
WC Biochemistry & Molecular Biology
WE Science Citation Index Expanded (SCI-EXPANDED)
SC Biochemistry & Molecular Biology
GA MH6B9
UT WOS:001192761900001
PM 38535309
OA gold, Green Published
DA 2025-03-30
ER

PT J
AU Lee, JH
   Kim, SH
   Kim, E
AF Lee, Jung Hoo
   Kim, Seong Ho
   Kim, Eunah
TI Influence of Smoking and Controlled Medical Conditions on the Risks of
   Branch Retinal Vein Occlusion in South Korea: A Population-Based Study
SO OPHTHALMIC EPIDEMIOLOGY
LA English
DT Article
DE Diabetes; hypertension; hypo-HDL-cholesterolemia; nationwide
   cross-sectional study; retinal vein occlusion; smoking
ID BODY-MASS INDEX; PREVALENCE; DISEASE; HYPERTENSION; PREVENTION; PRESSURE
AB PurposeTo evaluate the effect of controlled medical conditions and risk of lifetime smoking history on the prevalence of branch retinal vein occlusion (BRVO) based on the Korea National Health and Nutrition Survey (KNHANES) database from 2017-2021.MethodsThe study population consisted of individuals aged >= 40 years who had completed ophthalmological questionnaires, underwent comprehensive ophthalmological examinations, and had at least one good-quality readable fundus photograph. Age, sex, hypertension status, diabetes status, dyslipidemia status, body mass index status, a history of chronic kidney disease (CKD), a lifetime smoking history of >= 100 cigarettes, and glaucoma were subjected to univariate and multivariate logistic regression analyses.ResultsThe estimated prevalence (+/- standard error) of RVO was 0.5% (+/- 0.1%). Significant risk factors were one-year increase in age, female sex, hypertension (stage 1, controlled, uncontrolled, and undiagnosed hypertension), underweight, pre-obesity, history of CKD, lifetime smoking history of >= 100 cigarettes, and glaucoma. Controlled diabetes decreased the risk of BRVO by 55% (odds ratio [OR] = 0.45, 95% confidence interval [CI] = 0.22-0.89, p = 0.022) and controlled hyper-high-density-lipoprotein (HDL)-cholesterolemia decreased the risk by 69% (OR = 0.31, 95% CI = 0.13-0.76, p = 0.010).ConclusionThis study, for the first time, reported the association between lifetime smoking history of >= 100 cigarettes and BRVO in Korea. The risk of BRVO was lower in participants with controlled diabetes and hypo-HDL-cholesterolemia.
C1 [Lee, Jung Hoo; Kim, Eunah] Inje Univ, Haeundae Paik Hosp, Dept Ophthalmol, Coll Med, Busan, South Korea.
   [Kim, Seong Ho] Konyang Univ, Kims Eye Hosp, Seoul, South Korea.
   [Kim, Eunah] Inje Univ, Dept Ophthalmol, Haeundae Paik Hosp, 875 Haeundae ro, Busan 48108, South Korea.
C3 Inje University; Konyang University; Inje University
RP Kim, E (corresponding author), Inje Univ, Dept Ophthalmol, Haeundae Paik Hosp, 875 Haeundae ro, Busan 48108, South Korea.
EM retinauna@gmail.com
OI Kim, EunAh/0000-0003-4026-3502; LEE, junghoo/0009-0005-4238-9186
FU Inje University Haeundae Paik Hospital [2023-253]
FX This work was supported by 2023 Inje University Haeundae Paik Hospital
   research grant [grant No.2023-253].
CR Amer Diabet Assoc, 2011, DIABETES CARE, V34, pS11, DOI [10.2337/dc13-S011, 10.2337/dc10-S011, 10.2337/dc12-s064, 10.2337/dc11-S062, 10.2337/dc11-S011, 10.2337/dc13-S067, 10.2337/dc14-S081, 10.2337/dc12-s011, 10.2337/dc10-S062]
   [Anonymous], 1993, NEW ENGL J MED, V329, P977, DOI [10.1056/NEJM199309303291401, DOI 10.1056/NEJM199309303291401]
   Behl TA, 2023, AM J LIFESTYLE MED, V17, P397, DOI 10.1177/15598276221111046
   Bin Rakhis SA Sr, 2022, CUREUS J MED SCIENCE, V14, DOI 10.7759/cureus.26180
   Cheung N, 2008, INVEST OPHTH VIS SCI, V49, P4297, DOI 10.1167/iovs.08-1826
   Crim MT, 2012, CIRC-CARDIOVASC QUAL, V5, P343, DOI 10.1161/CIRCOUTCOMES.111.963439
   Cugati S, 2006, ARCH OPHTHALMOL-CHIC, V124, P726, DOI 10.1001/archopht.124.5.726
   Hashimoto Y, 2023, EYE, V37, P1741, DOI 10.1038/s41433-022-02241-w
   Hayreh SS, 2004, OPHTHALMOLOGY, V111, P133, DOI 10.1016/j.ophtha.2003.03.002
   Johnson G, 2021, OPHTHAL EPIDEMIOL, V28, P1, DOI 10.1080/09286586.2020.1812091
   Kawasaki R, 2008, OPHTHALMOLOGY, V115, P917, DOI 10.1016/j.ophtha.2007.12.002
   Kim HR, 2023, AM J OPHTHALMOL, V250, P111, DOI 10.1016/j.ajo.2023.01.023
   Klein R., 2000, T AM OPHTHAL SOC, V98, P133
   Kolar P, 2014, J OPHTHALMOL, V2014, DOI 10.1155/2014/724780
   Kondo T, 2019, CIRC J, V83, P1980, DOI 10.1253/circj.CJ-19-0323
   Laouri M, 2011, EYE, V25, P981, DOI 10.1038/eye.2011.92
   Lee JY, 2013, J KOREAN MED SCI, V28, P136, DOI 10.3346/jkms.2013.28.1.136
   Lee KS, 2018, INVEST OPHTH VIS SCI, V59, P39, DOI 10.1167/iovs.17-22638
   Levey AS, 2012, LANCET, V379, P165, DOI 10.1016/S0140-6736(11)60178-5
   Lim DH, 2020, TRANSL VIS SCI TECHN, V9, DOI 10.1167/tvst.9.13.15
   Lu H, 1997, Yan Ke Xue Bao, V13, P21
   Mitchell P, 1996, ARCH OPHTHALMOL-CHIC, V114, P1243, DOI 10.1001/archopht.1996.01100140443012
   Moon TH, 2021, J KOREAN MED SCI, V36, DOI 10.3346/jkms.2021.36.e201
   Mora S, 2005, CIRCULATION, V111, P1871, DOI 10.1161/01.CIR.0000161956.75255.7B
   Nam GE, 2021, J OBES METAB SYNDR, V30, P141
   Pacella F, 2020, CLIN TER, V171, pE534, DOI 10.7417/CT.2020.2269
   Park D, 2017, MEDICINE, V96, DOI 10.1097/MD.0000000000008769
   Retinal vein occlusion, 2011, PRESCRIRE INT, V20, P190
   Ryan H, 2012, J ENVIRON PUBLIC HEA, V2012, DOI 10.1155/2012/918368
   Sahin S, 2014, EUR REV MED PHARMACO, V18, P2851
   Shin YU, 2016, MEDICINE, V95, DOI 10.1097/MD.0000000000005185
   Song PG, 2019, J GLOB HEALTH, V9, DOI 10.7189/jogh.09.010427
   Song Su Jeong, 2021, Korean J Ophthalmol, V35, P295, DOI 10.3341/kjo.2021.0016
   Teramoto T, 2013, J ATHEROSCLER THROMB, V20, P655, DOI 10.5551/jat.17152
   Terheyden JH, 2020, TRANSL VIS SCI TECHN, V9, DOI 10.1167/tvst.9.8.42
   Vahedian Z, 2015, EPMA J, V6, DOI 10.1186/s13167-015-0031-5
   Varon J, 2008, DRUGS, V68, P283, DOI 10.2165/00003495-200868030-00003
   Wang Y, 2020, MEDICINE, V99, DOI 10.1097/MD.0000000000019319
   Weir C B., 2023, STATPEARLS
   Whelton PK, 2018, HYPERTENSION, V71, pE13, DOI [10.1161/HYP.0000000000000065, 10.1161/HYP.0000000000000066]
   Wong TY, 2005, OPHTHALMOLOGY, V112, P540, DOI 10.1016/j.ophtha.2004.10.039
   Xu L, 2010, GRAEF ARCH CLIN EXP, V248, P1045, DOI 10.1007/s00417-009-1245-9
   YANNUZZI LA, 1993, AM J OPHTHALMOL, V116, P286
   Yasuda M, 2010, INVEST OPHTH VIS SCI, V51, P3205, DOI 10.1167/iovs.09-4453
   Yin X, 2019, ACTA OPHTHALMOL, V97, P652, DOI 10.1111/aos.14141
NR 45
TC 2
Z9 2
U1 0
U2 0
PU TAYLOR & FRANCIS INC
PI PHILADELPHIA
PA 530 WALNUT STREET, STE 850, PHILADELPHIA, PA 19106 USA
SN 0928-6586
EI 1744-5086
J9 OPHTHAL EPIDEMIOL
JI Ophthalmic Epidemiol.
PD JAN 2
PY 2025
VL 32
IS 1
BP 44
EP 51
DI 10.1080/09286586.2024.2321902
EA FEB 2024
PG 8
WC Ophthalmology
WE Science Citation Index Expanded (SCI-EXPANDED)
SC Ophthalmology
GA W0I3T
UT WOS:001189504300001
PM 38507597
DA 2025-03-30
ER

PT J
AU Terheyden, JH
   Fink, DJ
   Mercieca, K
   Wintergerst, MWM
   Holz, FG
   Finger, RP
AF Terheyden, Jan Henrik
   Fink, David J.
   Mercieca, Karl
   Wintergerst, Maximilian W. M.
   Holz, Frank G.
   Finger, Robert P.
TI Knowledge about age-related eye diseases in the general population in
   Germany
SO BMC PUBLIC HEALTH
LA English
DT Article
DE Health literacy; Age-related macular degeneration; Glaucoma; Cataract;
   Diabetic eye disease
ID HEALTH LITERACY; DIABETIC-RETINOPATHY; MACULAR DEGENERATION;
   RISK-FACTORS; GLAUCOMA; AWARENESS; ATTITUDES; EDUCATION; DETERMINANTS;
   STRATEGIES
AB Background With a rising prevalence of age-related eye diseases, prevention and early diagnosis of these conditions are key goals of public eye health. Disease-related knowledge in the general public supports these goals but there is little data available. Thus, we have assessed knowledge of cataract, glaucoma, age-related macular degeneration (AMD) and diabetic eye disease in the German adult general population in a cross-sectional study and identified target groups for health education interventions. Methods Knowledge assessment content was identified based on a literature review, expert input, and a list of items was generated after a qualitative selection process. The resulting 16-item instrument (4 items per condition) was administered to 1,008 participants from a survey panel, demographically representative of the adult German population. Test properties were evaluated based on a Rasch model and multiple correspondence analysis (MCA). Binary-logistic regression analysis was performed to investigate associations with age, sex, education level, employment status, marital status, income, reported health status, visual difficulties, and recent general practitioner (GP) and ophthalmologist consultations. Results Replies were correct for a median of 9 out of 16 (range 2 - 16) items, which differed between conditions (p < 0.0001). Most responses were correct for cataract items (median: 3 / 4) and least were correct for AMD items (median: 2 / 4). 27%, 9%, 1% and 19% of respondents replied correctly to all cataract, glaucoma, AMD and diabetic eye disease-related items, respectively. Rasch analysis suggested an adequate targeting of items and in MCA, no evidence of multidimensionality was present. Older age, being retired, decreased general health and recent GP or ophthalmology consultations were significantly associated with more knowledge about common eye conditions (p <= 0.005). GP or ophthalmology consultations remained significant in a multivariable model (p <= 0.011). Conclusions Knowledge gaps regarding eye health are considerable in the German general population and should therefore be addressed in educational interventions targeting the public. Special attention when designing such campaigns needs to be paid to infrequent users of the healthcare system. Knowledge of AMD seems to be poorer compared to other eye conditions.
C1 [Terheyden, Jan Henrik; Fink, David J.; Mercieca, Karl; Wintergerst, Maximilian W. M.; Holz, Frank G.; Finger, Robert P.] Univ Hosp Bonn, Dept Ophthalmol, Venusberg Campus 1, D-53127 Bonn, NRW, Germany.
   [Finger, Robert P.] Heidelberg Univ, Univ Hosp Mannheim, Dept Ophthalmol, Mannheim, Germany.
   [Finger, Robert P.] Heidelberg Univ, Med Fac Mannheim, Mannheim, Germany.
C3 University of Bonn; Ruprecht Karls University Heidelberg; Ruprecht Karls
   University Heidelberg
RP Terheyden, JH (corresponding author), Univ Hosp Bonn, Dept Ophthalmol, Venusberg Campus 1, D-53127 Bonn, NRW, Germany.
EM jan.terheyden@ukbonn.de
RI Wintergerst, Maximilian W.M./E-5523-2019
OI Wintergerst, Maximilian W.M./0000-0002-2766-7038; Terheyden, Jan
   Henrik/0000-0002-0174-4066
FU Universittsklinikum Bonn (8930)
FX We thank Donna Rowen, PhD for her contributions to the study.
CR Abdi H., 2007, MULTIPLE CORRES ANAL
   Al-Yahya A, 2020, CLIN OPHTHALMOL, V14, P3187, DOI 10.2147/OPTH.S269524
   Alammar AA, 2021, CUREUS J MED SCIENCE, V13, DOI 10.7759/cureus.19849
   Alemu DS, 2017, BMC OPHTHALMOL, V17, DOI 10.1186/s12886-017-0542-z
   Allison K, 2020, CUREUS J MED SCIENCE, V12, DOI 10.7759/cureus.11686
   Attebo K, 1997, AUST NZ J OPHTHALMOL, V25, P283, DOI 10.1111/j.1442-9071.1997.tb01516.x
   Baker H, 2010, EYE, V24, P653, DOI 10.1038/eye.2009.155
   Berkman ND, 2011, ANN INTERN MED, V155, P97, DOI 10.7326/0003-4819-155-2-201107190-00005
   Capó H, 2022, OPHTHALMOLOGY, V129, pE137, DOI 10.1016/j.ophtha.2022.06.034
   Çetin EN, 2013, PRIM CARE DIABETES, V7, P297, DOI 10.1016/j.pcd.2013.04.002
   Dandona R, 2001, B WORLD HEALTH ORGAN, V79, P96
   Drinkwater JJ, 2021, PRIM CARE DIABETES, V15, P554, DOI 10.1016/j.pcd.2021.01.008
   Elam AR, 2022, OPHTHALMOLOGY, V129, pE89, DOI 10.1016/j.ophtha.2022.07.010
   Fenwick EK, 2020, TRANSL VIS SCI TECHN, V9, DOI 10.1167/tvst.9.10.32
   Fraser S, 2001, BMJ-BRIT MED J, V322, P639, DOI 10.1136/bmj.322.7287.639
   Haddad MF, 2017, BMC OPHTHALMOL, V17, DOI 10.1186/s12886-017-0575-3
   Heinemann M, 2019, OPHTHAL EPIDEMIOL, V26, P238, DOI 10.1080/09286586.2019.1597898
   Hood CM, 2016, AM J PREV MED, V50, P129, DOI 10.1016/j.amepre.2015.08.024
   Islam FMA, 2015, PLOS ONE, V10, DOI 10.1371/journal.pone.0133043
   KREJCIE RV, 1970, EDUC PSYCHOL MEAS, V30, P607, DOI 10.1177/001316447003000308
   Lau JTF, 2002, BRIT J OPHTHALMOL, V86, P1080, DOI 10.1136/bjo.86.10.1080
   Lee YH, 2018, PLOS ONE, V13, DOI 10.1371/journal.pone.0191496
   Li JQ, 2020, BRIT J OPHTHALMOL, V104, P1077, DOI 10.1136/bjophthalmol-2019-314422
   Lian JX, 2018, BMJ OPEN, V8, DOI 10.1136/bmjopen-2017-019989
   Livingston PM, 1998, BRIT J OPHTHALMOL, V82, P780, DOI 10.1136/bjo.82.7.780
   Mansouri K, 2006, OPHTHALMOLOGICA, V220, P101, DOI 10.1159/000090574
   Marozas Lauren M, 2014, US Ophthalmic Rev, V7, P54
   Michielutte R, 1984, J Community Health, V9, P269, DOI 10.1007/BF01338727
   Mogford E, 2011, HEALTH PROMOT INT, V26, P4, DOI 10.1093/heapro/daq049
   Muir KW, 2013, CURR OPIN OPHTHALMOL, V24, P119, DOI 10.1097/ICU.0b013e32835c8b0e
   Noertjojo K, 2006, CAN J OPHTHALMOL, V41, P617, DOI 10.1016/S0008-4182(06)80035-9
   Nutbeam D, 2000, HEALTH PROMOT INT, V15, P259, DOI 10.1093/heapro/15.3.259
   Peralta E, 2018, SEMIN OPHTHALMOL, V33, P377, DOI 10.1080/08820538.2016.1247180
   Pesudovs K, 2007, OPTOMETRY VISION SCI, V84, P663, DOI 10.1097/OPX.0b013e318141fe75
   Pfeiffer N, 2002, J GLAUCOMA, V11, P458, DOI 10.1097/00061198-200210000-00016
   Rewri P, 2014, INDIAN J OPHTHALMOL, V62, P482, DOI 10.4103/0301-4738.132105
   Rosenthal Bruce, 2003, Optometry, V74, P16
   Sanjay S, 2009, CLIN EXP OPHTHALMOL, V37, P795, DOI 10.1111/j.1442-9071.2009.02153.x
   Sathyamangalam RV, 2009, INDIAN J OPHTHALMOL, V57, P355, DOI 10.4103/0301-4738.55073
   Schwennesen N, 2019, CHRONIC ILLN, V15, P157, DOI 10.1177/1742395318789476
   Skalicky SE, 2018, CLIN EXP OPHTHALMOL, V46, P222, DOI 10.1111/ceo.13016
   Steinmetz JD, 2021, LANCET GLOB HEALTH, V9, pE144, DOI [10.1016/S2214-109X(20)30489-7, 10.1016/S2214-109X(20)30425-3]
   Tatham AJ, 2014, CLIN OPHTHALMOL, V8, P611, DOI 10.2147/OPTH.S44586
   Teo ZL, 2021, OPHTHALMOLOGY, V128, P1580, DOI 10.1016/j.ophtha.2021.04.027
   Thapa R, 2015, BMC OPHTHALMOL, V15, DOI 10.1186/s12886-015-0175-z
   Thapa SS, 2011, BMC OPHTHALMOL, V11, DOI 10.1186/1471-2415-11-2
   van Hout B, 2012, VALUE HEALTH, V15, P708, DOI 10.1016/j.jval.2012.02.008
   Williams AM, 2022, OPHTHALMOL THER, V11, P1371, DOI 10.1007/s40123-022-00531-w
   WILSON R, 1982, ARCH OPHTHALMOL-CHIC, V100, P737, DOI 10.1001/archopht.1982.01030030741002
   Wong PWF, 2020, SAGE OPEN MED, V8, DOI 10.1177/2050312120943044
   Wong WL, 2014, LANCET GLOB HEALTH, V2, pE106, DOI 10.1016/S2214-109X(13)70145-1
   Yenegeta Z, 2020, BMC OPHTHALMOL, V20, DOI 10.1186/s12886-019-1295-7
   Zhao MY, 2019, INT J ENV RES PUB HE, V16, DOI 10.3390/ijerph16091568
   Zoega GM, 2005, ACTA OPHTHALMOL SCAN, V83, P687, DOI 10.1111/j.1600-0420.2005.00541.x
NR 57
TC 2
Z9 2
U1 6
U2 14
PU BMC
PI LONDON
PA CAMPUS, 4 CRINAN ST, LONDON N1 9XW, ENGLAND
EI 1471-2458
J9 BMC PUBLIC HEALTH
JI BMC Public Health
PD FEB 8
PY 2024
VL 24
IS 1
AR 409
DI 10.1186/s12889-024-17889-0
PG 9
WC Public, Environmental & Occupational Health
WE Science Citation Index Expanded (SCI-EXPANDED)
SC Public, Environmental & Occupational Health
GA HI0W4
UT WOS:001158757700006
PM 38331775
OA Green Published, gold
DA 2025-03-30
ER

PT J
AU Singh, RK
   Smith, S
   Fingert, J
   Gordon, M
   Kass, M
   Scheetz, T
   Segrè, AV
   Wiggs, J
   Elze, T
   Zebardast, N
AF Singh, Rishabh K.
   Smith, Sophie
   Fingert, John
   Gordon, Mae
   Kass, Michael
   Scheetz, Todd
   Segre, Ayellet V.
   Wiggs, Janey
   Elze, Tobias
   Zebardast, Nazlee
TI Machine Learning-Derived Baseline Visual Field Patterns Predict Future
   Glaucoma Onset in the Ocular Hypertension Treatment Study
SO INVESTIGATIVE OPHTHALMOLOGY & VISUAL SCIENCE
LA English
DT Article
DE glaucoma; ocular hypertension; risk stratification; visual field;
   archetypal analysis
ID OPEN-ANGLE GLAUCOMA; MODEL; ABNORMALITIES; RATES
AB PURPOSE. The Ocular Hypertension Treatment Study (OHTS) identified risk factors for primary open -angle glaucoma (POAG) in patients with ocular hypertension, including pattern standard deviation (PSD). Archetypal analysis, an unsupervised machine learning method, may offer a more interpretable approach to risk stratification by identifying patterns in baseline visual fields (VFs). METHODS. There were 3272 eyes available in the OHTS. Archetypal analysis was applied using 24-2 baseline VFs, and model selection was performed with cross -validation. Decomposition coefficients for archetypes (ATs) were calculated. A penalized Cox proportional hazards model was implemented to select discriminative ATs. The AT model was compared to the OHTS model. Associations were identified between ATs with both POAG onset and VF progression, defined by mean deviation change per year. RESULTS. We selected 8494 baseline VFs. Optimal AT count was 19. The highest prevalence ATs were AT9, AT11, and AT7. The AT -based prediction model had a C -index of 0.75 for POAG onset. Multivariable models demonstrated that a one-interquartile range increase in the AT5 (hazard ratio [HR] = 1.14; 95% confidence interval [CI], 1.04-1.25), AT8 (HR = 1.22; 95% CI, 1.09-1.37), AT15 (HR = 1.26; 95% CI, 1.12-1.41), and AT17 (HR = 1.17; 95% CI, 1.03-1.31) coefficients conferred increased risk of POAG onset. AT5, AT10, and AT14 were significantly associated with rapid VF progression. In a subgroup analysis by high -risk ATs (>95th percentile or <75th percentile coefficients), PSD lost significance as a predictor of POAG in the low -risk group. CONCLUSIONS. Baseline VFs, prior to detectable glaucomatous damage, contain occult patterns representing early changes that may increase the risk of POAG onset and VF progression in patients with ocular hypertension. The relationship between PSD and POAG is modified by the presence of high -risk patterns at baseline. An AT -based prediction model for POAG may provide more interpretable glaucoma -specific information in a clinical setting.
C1 [Singh, Rishabh K.] Columbia Univ, Dept Ophthalmol, Med Ctr, New York, NY USA.
   [Singh, Rishabh K.; Elze, Tobias] Harvard Med Sch, Schepens Eye Res Inst, Boston, MA USA.
   [Smith, Sophie] Tufts Univ, Sch Med, Boston, MA USA.
   [Fingert, John; Scheetz, Todd] Univ Iowa, Carver Coll Med, Iowa City, IA USA.
   [Gordon, Mae; Kass, Michael] Washington Univ, Sch Med, St Louis, MO USA.
   [Segre, Ayellet V.; Wiggs, Janey; Zebardast, Nazlee] Harvard Med Sch, Massachusetts Eye & Ear, 243 Charles St, Boston, MA 02114 USA.
   [Segre, Ayellet V.; Wiggs, Janey] Massachusetts Eye & Ear, Ocular Genom Inst, Boston, MA USA.
C3 Columbia University; Harvard University; Harvard University Medical
   Affiliates; Schepens Eye Research Institute; Harvard Medical School;
   Tufts University; University of Iowa; Washington University (WUSTL);
   Harvard University; Harvard Medical School; Harvard University Medical
   Affiliates; Massachusetts Eye & Ear Infirmary; Harvard University;
   Harvard University Medical Affiliates; Massachusetts Eye & Ear Infirmary
RP Zebardast, N (corresponding author), Harvard Med Sch, Massachusetts Eye & Ear, 243 Charles St, Boston, MA 02114 USA.
EM nazlee_zebardast@meei.harvard.edu
RI ; Fingert, John/F-8787-2012
OI Scheetz, Todd/0000-0002-1965-5811; Fingert, John/0000-0002-0377-0479;
   Singh, Rishabh/0000-0003-1616-8396; Smith, Sophie/0000-0002-9052-4718
FU National Eye Institute, National Institutes of Health [NEI K23EY032634];
   Research to Prevent Blindness Career Development Award; American
   Glaucoma Society Clinician Scientist Award; Glaucoma Foundation (NYC); 
   [NEI R01EY032559]
FX Supported by grants from the National Eye Institute, National Institutes
   of Health (NEI K23EY032634, NEI R01EY032559) , Research to Prevent
   Blindness Career Development Award, American Glaucoma Society Clinician
   Scientist Award, and The Glaucoma Foundation (NYC) . The sponsors or
   funding organizations had no role in the design or conduct of this
   research.
CR Bowd C, 2000, ARCH OPHTHALMOL-CHIC, V118, P22
   Chauhan BC, 2014, INVEST OPHTH VIS SCI, V55, P4135, DOI 10.1167/iovs.14-14643
   CUTLER A, 1994, TECHNOMETRICS, V36, P338, DOI 10.2307/1269949
   Davidson-Pilon C., 2019, J. Open Source Software, V4, P1317, DOI [DOI 10.21105/JOSS.01317, 10.21105/joss.01317]
   Elze T, 2015, J R SOC INTERFACE, V12, DOI 10.1098/rsif.2014.1118
   Germano RAS, 2022, J GLAUCOMA, V31, P609, DOI 10.1097/IJG.0000000000001986
   Gordon MO, 2007, OPHTHALMOLOGY, V114, P10, DOI 10.1016/j.ophtha.2006.08.031
   Heagerty PJ, 2000, BIOMETRICS, V56, P337, DOI 10.1111/j.0006-341X.2000.00337.x
   Johnson DH, 2003, OPHTHALMOLOGY, V110, P634, DOI 10.1016/S0161-6420(01)00000-0
   Kamarudin AN, 2017, BMC MED RES METHODOL, V17, DOI 10.1186/s12874-017-0332-6
   Kass MA, 2002, ARCH OPHTHALMOL-CHIC, V120, P701
   Keller SM, 2021, INT J COMPUT VISION, V129, P805, DOI 10.1007/s11263-020-01390-3
   Keltner JL, 2000, ARCH OPHTHALMOL-CHIC, V118, P1187
   Keltner JL, 2003, ARCH OPHTHALMOL-CHIC, V121, P643, DOI 10.1001/archopht.121.5.643
   Lambert J, 2016, STAT METHODS MED RES, V25, P2088, DOI 10.1177/0962280213515571
   Mansiaux Y, 2014, BMC MED RES METHODOL, V14, DOI 10.1186/1471-2288-14-99
   Medeiros FA, 2005, ARCH OPHTHALMOL-CHIC, V123, P1351, DOI 10.1001/archopht.123.10.1351
   Pölsterl S, 2020, J MACH LEARN RES, V21
   Saeedi O, 2021, TRANSL VIS SCI TECHN, V10, DOI 10.1167/tvst.10.7.27
   Simon N, 2011, J STAT SOFTW, V39, P1
   Thakur A, 2019, IEEE J-STSP, V13, P298, DOI 10.1109/JSTSP.2019.2906465
   Tham YC, 2014, OPHTHALMOLOGY, V121, P2081, DOI 10.1016/j.ophtha.2014.05.013
   Wang MY, 2020, OPHTHALMOLOGY, V127, P731, DOI 10.1016/j.ophtha.2019.12.004
   Wang MY, 2019, INVEST OPHTH VIS SCI, V60, P365, DOI 10.1167/iovs.18-25568
   Yaqub Moustafa, 2012, Community Eye Health, V25, P1
   Yousefi S, 2022, OPHTHALMOLOGY, V129, P1402, DOI 10.1016/j.ophtha.2022.07.001
   Yousefi S, 2018, INT CONF IMAG VIS
   Yousefi S, 2018, INVEST OPHTH VIS SCI, V59, P5717, DOI 10.1167/iovs.18-25140
   Yousefi S, 2016, TRANSL VIS SCI TECHN, V5, DOI 10.1167/tvst.5.3.2
NR 29
TC 2
Z9 2
U1 0
U2 2
PU ASSOC RESEARCH VISION OPHTHALMOLOGY INC
PI ROCKVILLE
PA 12300 TWINBROOK PARKWAY, ROCKVILLE, MD 20852-1606 USA
SN 0146-0404
EI 1552-5783
J9 INVEST OPHTH VIS SCI
JI Invest. Ophthalmol. Vis. Sci.
PD FEB
PY 2024
VL 65
IS 2
AR 35
DI 10.1167/iovs.65.2.35
PG 8
WC Ophthalmology
WE Science Citation Index Expanded (SCI-EXPANDED)
SC Ophthalmology
GA OK9Y8
UT WOS:001207296000010
PM 38393715
OA Green Published, gold
DA 2025-03-30
ER

PT J
AU Skevas, C
   de Olaguer, NP
   Lleó, A
   Thiwa, D
   Schroeter, U
   Lopes, IV
   Mautone, L
   Linke, SJ
   Spitzer, MS
   Yap, D
   Xiao, D
AF Skevas, Christos
   de Olaguer, Nicolas Perez
   Lleo, Albert
   Thiwa, David
   Schroeter, Ulrike
   Lopes, Ines Valente
   Mautone, Luca
   Linke, Stephan J.
   Spitzer, Martin Stephan
   Yap, Daniel
   Xiao, Di
TI Implementing and evaluating a fully functional AI-enabled model for
   chronic eye disease screening in a real clinical environment
SO BMC OPHTHALMOLOGY
LA English
DT Article
DE Artificial intelligence; Telemedicine; AMD; Glaucoma; Diabetic
   retinopathy; Screening; Digital color fundus imaging
ID DIABETIC-RETINOPATHY; VALIDATION; IMAGES
AB BackgroundArtificial intelligence (AI) has the potential to increase the affordability and accessibility of eye disease screening, especially with the recent approval of AI-based diabetic retinopathy (DR) screening programs in several countries.MethodsThis study investigated the performance, feasibility, and user experience of a seamless hardware and software solution for screening chronic eye diseases in a real-world clinical environment in Germany. The solution integrated AI grading for DR, age-related macular degeneration (AMD), and glaucoma, along with specialist auditing and patient referral decision. The study comprised several components: (1) evaluating the entire system solution from recruitment to eye image capture and AI grading for DR, AMD, and glaucoma; (2) comparing specialist's grading results with AI grading results; (3) gathering user feedback on the solution.ResultsA total of 231 patients were recruited, and their consent forms were obtained. The sensitivity, specificity, and area under the curve for DR grading were 100.00%, 80.10%, and 90.00%, respectively. For AMD grading, the values were 90.91%, 78.79%, and 85.00%, and for glaucoma grading, the values were 93.26%, 76.76%, and 85.00%. The analysis of all false positive cases across the three diseases and their comparison with the final referral decisions revealed that only 17 patients were falsely referred among the 231 patients. The efficacy analysis of the system demonstrated the effectiveness of the AI grading process in the study's testing environment. Clinical staff involved in using the system provided positive feedback on the disease screening process, particularly praising the seamless workflow from patient registration to image transmission and obtaining the final result. Results from a questionnaire completed by 12 participants indicated that most found the system easy, quick, and highly satisfactory. The study also revealed room for improvement in the AMD model, suggesting the need to enhance its training data. Furthermore, the performance of the glaucoma model grading could be improved by incorporating additional measures such as intraocular pressure.ConclusionsThe implementation of the AI-based approach for screening three chronic eye diseases proved effective in real-world settings, earning positive feedback on the usability of the integrated platform from both the screening staff and auditors. The auditing function has proven valuable for obtaining efficient second opinions from experts, pointing to its potential for enhancing remote screening capabilities.Trial registrationInstitutional Review Board of the Hamburg Medical Chamber (Ethik-Kommission der arztekammer Hamburg): 2021-10574-BO-ff.
C1 [Skevas, Christos; Schroeter, Ulrike; Lopes, Ines Valente; Mautone, Luca; Spitzer, Martin Stephan] Univ Med Ctr Hamburg Eppendorf, Dept Ophthalmol, Martinistr 52, D-20249 Hamburg, Germany.
   [de Olaguer, Nicolas Perez; Lleo, Albert] TeleMedC GmbH, Raboisen 32, D-20095 Hamburg, Germany.
   [Thiwa, David] Univ Med Ctr Hamburg Eppendorf, Dept Otorhinolaryngol, Martinistr 52, D-20249 Hamburg, Germany.
   [Linke, Stephan J.] Zentrum Sehestaerke, Martinistr 64, D-20251 Hamburg, Germany.
   [Yap, Daniel] TeleMedC Pty Ltd, 61 Ubi Ave 1,06-11 UBPoint, Singapore 40894, Singapore.
   [Xiao, Di] TeleMedC Pty Ltd, Brisbane Technol Pk,Level 2,1 Westlink Court, Darra, Qld 4076, Australia.
C3 University of Hamburg; University Medical Center Hamburg-Eppendorf;
   University of Hamburg; University Medical Center Hamburg-Eppendorf
RP Lopes, IV (corresponding author), Univ Med Ctr Hamburg Eppendorf, Dept Ophthalmol, Martinistr 52, D-20249 Hamburg, Germany.
EM i.lopes@uke.de
OI Valente Lopes, Ines/0009-0006-4021-4806
FU Universittsklinikum Hamburg-Eppendorf (UKE) (5411)
FX Not applicable.
CR Abràmoff MD, 2018, NPJ DIGIT MED, V1, DOI 10.1038/s41746-018-0040-6
   Almazroa AA, 2018, P SPIE INT S MED IMA, P8
   Beede E, 2020, PROCEEDINGS OF THE 2020 CHI CONFERENCE ON HUMAN FACTORS IN COMPUTING SYSTEMS (CHI'20), DOI 10.1145/3313831.3376718
   Bellemo V, 2019, LANCET DIGIT HEAL, V1, P35
   BERKEL N, 2023, INT J HUM-COMPUT ST, V170
   Buisson M, 2021, CLIN EXP OPHTHALMOL, V49, P1027, DOI 10.1111/ceo.14000
   Burlina PM, 2017, JAMA OPHTHALMOL, V135, P1170, DOI 10.1001/jamaophthalmol.2017.3782
   Dong L, 2022, JAMA NETW OPEN, V5, DOI 10.1001/jamanetworkopen.2022.9960
   Dong L, 2021, ECLINICALMEDICINE, V35, DOI 10.1016/j.eclinm.2021.100875
   Dubey S, 2023, MULTIMED TOOLS APPL, V82, P14471, DOI 10.1007/s11042-022-13841-9
   Fu HZ, 2018, IEEE T MED IMAGING, V37, P2493, DOI 10.1109/TMI.2018.2837012
   Gargeya R, 2017, OPHTHALMOLOGY, V124, P962, DOI 10.1016/j.ophtha.2017.02.008
   Grzybowski A, 2021, J CLIN MED, V10, DOI 10.3390/jcm10112352
   Gulshan V, 2016, JAMA-J AM MED ASSOC, V316, P2402, DOI 10.1001/jama.2016.17216
   Heydon P, 2021, BRIT J OPHTHALMOL, V105, P723, DOI 10.1136/bjophthalmol-2020-316594
   Ipp E, 2021, JAMA NETW OPEN, V4, DOI 10.1001/jamanetworkopen.2021.34254
   Kanagasingam Y, 2018, JAMA NETW OPEN, V1, DOI 10.1001/jamanetworkopen.2018.2665
   Kreft D, 2018, PLOS ONE, V13, DOI 10.1371/journal.pone.0195426
   Leng XJ, 2023, PLOS ONE, V18, DOI 10.1371/journal.pone.0284060
   Li F, 2022, EYE, V36, P1433, DOI 10.1038/s41433-021-01552-8
   Li ZX, 2018, OPHTHALMOLOGY, V125, P1199, DOI 10.1016/j.ophtha.2018.01.023
   MATTHEW BA, 2023, CLIN LAB MED, V43, P29
   Michelson G, 2008, DTSCH ARZTEBL INT, V105, P583, DOI 10.3238/arztebl.2008.0583
   Paul SK, 2022, RETINA-J RET VIT DIS, V42, P1417, DOI 10.1097/IAE.0000000000003535
   Peng YF, 2019, OPHTHALMOLOGY, V126, P565, DOI 10.1016/j.ophtha.2018.11.015
   Scheetz J, 2021, SCI REP-UK, V11, DOI 10.1038/s41598-021-94178-5
   Sebastian A, 2023, DIAGNOSTICS, V13, DOI 10.3390/diagnostics13030345
   Thompson AC, 2020, TRANSL VIS SCI TECHN, V9, DOI 10.1167/tvst.9.2.42
   Ting DSW, 2017, JAMA-J AM MED ASSOC, V318, P2211, DOI 10.1001/jama.2017.18152
   Trautner C, 2003, INVEST OPHTH VIS SCI, V44, P1031, DOI 10.1167/iovs.02-0304
   Tsiknakis N, 2021, COMPUT BIOL MED, V135, DOI 10.1016/j.compbiomed.2021.104599
   van der Heijden AA, 2018, ACTA OPHTHALMOL, V96, P63, DOI 10.1111/aos.13613
   Wilkinson CP, 2003, OPHTHALMOLOGY, V110, P1677, DOI 10.1016/S0161-6420(03)00475-5
   Yousefi S, 2023, J OPHTHAL VIS RES, V18, P97, DOI 10.18502/jovr.v18i1.12730
   Yu S, 2019, COMPUT MED IMAG GRAP, V74, P61, DOI 10.1016/j.compmedimag.2019.02.005
   Zhang I, 2021, INVEST OPHTH VIS SCI, V62
   Zhang YF, 2020, BMJ OPEN DIAB RES CA, V8, DOI 10.1136/bmjdrc-2020-001596
NR 37
TC 2
Z9 2
U1 0
U2 2
PU BMC
PI LONDON
PA CAMPUS, 4 CRINAN ST, LONDON N1 9XW, ENGLAND
EI 1471-2415
J9 BMC OPHTHALMOL
JI BMC Ophthalmol.
PD FEB 1
PY 2024
VL 24
IS 1
AR 51
DI 10.1186/s12886-024-03306-y
PG 12
WC Ophthalmology
WE Science Citation Index Expanded (SCI-EXPANDED)
SC Ophthalmology
GA GT7U3
UT WOS:001154995300001
PM 38302908
OA gold, Green Submitted, Green Published
DA 2025-03-30
ER

PT J
AU Chiang, CYN
   Braeu, FA
   Chuangsuwanich, T
   Tan, RKY
   Chua, J
   Schmetterer, L
   Thiery, AH
   Buist, ML
   Girard, MJA
AF Chiang, Charis Y. N.
   Braeu, Fabian A.
   Chuangsuwanich, Thanadet
   Tan, Royston K. Y.
   Chua, Jacqueline
   Schmetterer, Leopold
   Thiery, Alexandre H.
   Buist, Martin L.
   Girard, Michael J. A.
TI Are Macula or Optic Nerve Head Structures Better at Diagnosing Glaucoma?
   An Answer Using Artificial Intelligence and Wide-Field Optical Coherence
   Tomography
SO TRANSLATIONAL VISION SCIENCE & TECHNOLOGY
LA English
DT Article
DE primary open-angle glaucoma; artificial intelligence; deep learning;
   optic nerve head; macula; wide-field scans; optical coherence tomography
ID LAMINA-CRIBROSA VISIBILITY; ENHANCEMENT; IMAGES
AB Purpose: We wanted to develop a deep -learning algorithm to automatically segment optic nerve head (ONH) and macula structures in three-dimensional (3D) wide -field optical coherence tomography (OCT) scans and to assess whether 3D ONH or macula structures (or a combination of both) provide the best diagnostic power for glaucoma. Methods: A cross-sectional comparative study was performed using 319 OCT scans of glaucoma eyes and 298 scans of nonglaucoma eyes. Scans were compensated to improve deep -tissue visibility. We developed a deep -learning algorithm to automatically label major tissue structures, trained with 270 manually annotated B -scans. The performance was assessed using the Dice coefficient (DC). A glaucoma classification algorithm (3D -CNN) was then designed using 500 OCT volumes and corresponding automatically segmented labels. This algorithm was trained and tested on three datasets: cropped scans of macular tissues, those of ONH tissues, and wide -field scans. The classification performance for each dataset was reported using the area under the curve (AUC). Results: Our segmentation algorithm achieved a DC of 0.94 +/- 0.003. The classification algorithm was best able to diagnose glaucoma using wide -field scans, followed by ONH scans, and finally macula scans, with AUCs of 0.99 +/- 0.01, 0.93 +/- 0.06 and 0.91 +/- 0.11, respectively. Conclusions: This study showed that wide -field OCT may allow for significantly improved glaucoma diagnosis over typical OCTs of the ONH or macula. Translational Relevance: This could lead to mainstream clinical adoption of 3D wide -field OCT scan technology.
C1 [Chiang, Charis Y. N.; Chuangsuwanich, Thanadet; Tan, Royston K. Y.; Buist, Martin L.] Natl Univ Singapore, Dept Biomed Engn, Singapore, Singapore.
   [Chiang, Charis Y. N.; Braeu, Fabian A.; Chuangsuwanich, Thanadet; Tan, Royston K. Y.; Girard, Michael J. A.] Singapore Natl Eye Ctr, Singapore Eye Res Inst, Ophthalm Engn & Innovat Lab, Singapore, Singapore.
   [Braeu, Fabian A.] Singapore MIT Alliance Res & Technol, Singapore, Singapore.
   [Braeu, Fabian A.] Natl Univ Singapore, Yong Loo Lin Sch Med, Singapore, Singapore.
   [Chua, Jacqueline; Schmetterer, Leopold] Singapore Natl Eye Ctr, Singapore Eye Res Inst, Singapore, Singapore.
   [Chua, Jacqueline; Schmetterer, Leopold] SERI NTU Adv Ocular Engn STANCE, Singapore, Singapore.
   [Chua, Jacqueline] Duke NUS Grad Med Sch, Singapore, Singapore.
   [Schmetterer, Leopold] Nanyang Technol Univ, Sch Chem & Biol Engn, Singapore, Singapore.
   [Schmetterer, Leopold] Med Univ Vienna, Dept Clin Pharmacol, Vienna, Austria.
   [Schmetterer, Leopold] Med Univ Vienna, Ctr Med Phys & Biomed Engn, Vienna, Austria.
   [Schmetterer, Leopold; Girard, Michael J. A.] Inst Mol & Clin Ophthalmol, Basel, Switzerland.
   [Thiery, Alexandre H.] Natl Univ Singapore, Dept Stat & Data Sci, Singapore, Singapore.
   [Girard, Michael J. A.] The Academia, Singapore Eye Res Inst SERI, Ophthalm Engn & Innovat Lab OEIL, 20 Coll Rd,Discovery Tower Level 6, Singapore 169856, Singapore.
C3 National University of Singapore; Singapore National Eye Center;
   National University of Singapore; Singapore-MIT Alliance for Research &
   Technology Centre (SMART); National University of Singapore; National
   University of Singapore; Singapore National Eye Center; National
   University of Singapore; Nanyang Technological University; Medical
   University of Vienna; Medical University of Vienna; National University
   of Singapore
RP Girard, MJA (corresponding author), The Academia, Singapore Eye Res Inst SERI, Ophthalm Engn & Innovat Lab OEIL, 20 Coll Rd,Discovery Tower Level 6, Singapore 169856, Singapore.
EM mgirard@ophthalmic.engineering
RI Girard, Michael/F-9323-2015; Schmetterer, Leopold/KIE-1924-2024
FU National Glaucoma Research; Program of the Bright Focus Foundation
   [G2021010S]; NMRC-LCG grant "Tackling & Reducing Glaucoma Blindness with
   Emerging Technologies (TARGET)" [MOH-OFLCG21jun-0003]; SingHealth
   Duke-NUS Academic Medicine Research Grant [SRDUKAMR21A6]; National
   Research Foundation; Prime Minister's Office, Singapore under its
   IntraCreate Thematic Grant [NRF2019-THE002-0006]
FX Supported by the National Glaucoma Research, a program of the
   BrightFocus Foundation (G2021010S [M.J.A.G.]); NMRC-LCG grant "Tackling
   & Reducing Glaucoma Blindness with Emerging Technologies (TARGET),"
   award ID: MOH-OFLCG21jun-0003 (M.J.A.G.); SingHealth Duke-NUS Academic
   Medicine Research Grant (SRDUKAMR21A6 [M.J.A.G.]); and the "Retinal
   Analytics through Machine learning aiding Physics (RAMP)" project that
   is supported by the National Research Foundation, Prime Minister's
   Office, Singapore under its IntraCreate Thematic Grant "Intersection of
   Engineering and Health"-NRF2019-THE002-0006 awarded to the Singapore MIT
   Alliance for Research and Technology (SMART) Centre (M.J.A.G.).
CR Allingham R.R., 2010, Shields Textbook of Glaucoma
   Almasieh M, 2012, PROG RETIN EYE RES, V31, P152, DOI 10.1016/j.preteyeres.2011.11.002
   Asaoka R, 2019, AM J OPHTHALMOL, V198, P136, DOI 10.1016/j.ajo.2018.10.007
   Blumberg D, 2015, PROG BRAIN RES, V221, P81, DOI 10.1016/bs.pbr.2015.04.007
   Chua J, 2022, OPHTHALMOL GLAUCOMA, V5, P359, DOI 10.1016/j.ogla.2021.10.013
   Chua J, 2020, OPHTHALMOL GLAUCOMA, V3, P314, DOI 10.1016/j.ogla.2020.04.003
   Devalla SK, 2020, BIOMED OPT EXPRESS, V11, P6356, DOI 10.1364/BOE.395934
   Devalla SK, 2018, BIOMED OPT EXPRESS, V9, P3244, DOI 10.1364/BOE.9.003244
   Devalla SK, 2018, INVEST OPHTH VIS SCI, V59, P63, DOI 10.1167/iovs.17-22617
   Foster PJ, 2002, BRIT J OPHTHALMOL, V86, P238, DOI 10.1136/bjo.86.2.238
   George Y, 2019, LECT NOTES COMPUT SC, V11855, P52, DOI 10.1007/978-3-030-32956-3_7
   Giangiacomo A, 2009, Glaucoma, P13, DOI [10.1007/978-3-540-69475-5_2, DOI 10.1007/978-3-540-69475-5_2]
   Girard MJA, 2022, INVEST OPHTH VIS SCI, V63
   Girard MJA, 2015, INVEST OPHTH VIS SCI, V56, P865, DOI 10.1167/iovs.14-14903
   Girard MJA, 2011, INVEST OPHTH VIS SCI, V52, P7738, DOI 10.1167/iovs.10-6925
   Grytz R, 2022, BIOMED OPT EXPRESS, V13, P1070, DOI 10.1364/BOE.447595
   Ha A, 2018, OPHTHALMOLOGY, V125, P1898, DOI 10.1016/j.ophtha.2018.05.017
   Hagiwara Y, 2018, COMPUT METH PROG BIO, V165, P1, DOI 10.1016/j.cmpb.2018.07.012
   Kuehn Markus H, 2005, Ophthalmol Clin North Am, V18, P383, DOI 10.1016/j.ohc.2005.04.002
   Kuo AN, 2016, INVEST OPHTH VIS SCI, V57, pOCT196, DOI 10.1167/iovs.15-18886
   Lee KM, 2014, PLOS ONE, V9, DOI 10.1371/journal.pone.0114935
   Lee SH, 2016, INVEST OPHTH VIS SCI, V57, P5006, DOI 10.1167/iovs.15-18982
   Lun KTRE, 2022, FRONT MED-LAUSANNE, V9, DOI 10.3389/fmed.2022.999167
   Mari JM, 2013, INVEST OPHTH VIS SCI, V54, P2238, DOI 10.1167/iovs.12-11327
   Marques R, 2022, COMPUT METH PROG BIO, V220, DOI 10.1016/j.cmpb.2022.106801
   Mori S, 2010, J GLAUCOMA, V19, P528, DOI 10.1097/IJG.0b013e3181ca7acf
   Novita HD, 2008, J Oftalmol Indones, V6, P169
   Racette L, 2003, SURV OPHTHALMOL, V48, P295, DOI 10.1016/S0039-6257(03)00028-6
   Ran AR, 2021, EYE, V35, P188, DOI 10.1038/s41433-020-01191-5
   Thakoor KA, 2021, TRANSL VIS SCI TECHN, V10, DOI 10.1167/tvst.10.4.16
   Weinreb RN, 2004, LANCET, V363, P1711, DOI 10.1016/S0140-6736(04)16257-0
   Wollstein G, 2005, AM J OPHTHALMOL, V139, P39, DOI 10.1016/j.ajo.2004.08.036
   Wu ZF, 2019, PATTERN RECOGN, V90, P119, DOI 10.1016/j.patcog.2019.01.006
   Yu K, 2018, BIOMED OPT EXPRESS, V9, P962, DOI 10.1364/BOE.9.000962
   Zhou Zongwci, ARXIV
NR 35
TC 2
Z9 2
U1 0
U2 2
PU ASSOC RESEARCH VISION OPHTHALMOLOGY INC
PI ROCKVILLE
PA 12300 TWINBROOK PARKWAY, ROCKVILLE, MD 20852-1606 USA
SN 2164-2591
J9 TRANSL VIS SCI TECHN
JI Transl. Vis. Sci. Technol.
PD JAN
PY 2024
VL 13
IS 1
AR 5
DI 10.1167/tvst.13.1.5
PG 11
WC Ophthalmology
WE Science Citation Index Expanded (SCI-EXPANDED)
SC Ophthalmology
GA NW0C7
UT WOS:001203365200009
PM 38197730
OA gold, Green Published
DA 2025-03-30
ER

PT J
AU Hartmann, A
   Scholz, I
   Hoffmann, EM
   Strzalkowska, A
   Lackner, KJ
   Münzel, T
   Wicke, FS
   Schmidtmann, I
   Tüscher, O
   Schattenberg, JM
   Konstantinides, S
   Wild, PS
   Pfeiffer, N
   Schuster, AK
AF Hartmann, Alica
   Scholz, Ida
   Hoffmann, Esther M.
   Strzalkowska, Alicja
   Lackner, Karl J.
   Muenzel, Thomas
   Wicke, Felix S.
   Schmidtmann, Irene
   Tuescher, Oliver
   Schattenberg, Joern M.
   Konstantinides, Stavros
   Wild, Philipp S.
   Pfeiffer, Norbert
   Schuster, Alexander K.
TI Change of Intraocular Pressure Over 5 Years and its Relationship to
   Cardiovascular Parameters: Results From the Gutenberg Health Study
SO INVESTIGATIVE OPHTHALMOLOGY & VISUAL SCIENCE
LA English
DT Article
DE intraocular pressure; blood pressure; body mass index; diabetes;
   epidemiology
ID OPEN-ANGLE GLAUCOMA; SYSTEMIC BLOOD-PRESSURE; RISK-FACTORS; ASSOCIATION;
   OBESITY; EYE
AB PURPOSE. To investigate the longitudinal change in intraocular pressure (IOP) over 5 years and its relationship with cardiovascular parameters in a population -based sample in Germany. METHODS. The Gutenberg Health Study is a prospective, observational, single -center cohort study. The sample was equally stratified for sex, residence, and age decade. IOP was measured with noncontact tonometry at baseline and at 5-year follow-up. Cardiovascular parameters, including body mass index (BMI), systolic blood pressure, and diabetes status, were assessed. Participants without IOP measurement at one time point, who were taking IOP-lowering medications, or who had ophthalmic surgery during the 5-year follow-up interval were excluded, as well as those with glaucoma diagnosis. Univariable and multivariable linear regression analyses were conducted. RESULTS. This analysis included 9633 participants (48.9% female). The mean IOP increased from 14.04 +/- 2.78 mmHg at baseline to 14.77 +/- 2.92 mmHg at 5-year follow-up (P < 0.001). In multivariable linear regression analyses, an increase in BMI was associated with an increase in IOP over time (P < 0.001), whereas a higher baseline BMI was associated with a lower IOP change (P < 0.001). Higher age and male sex were associated with higher IOP change (P < 0.001). A change in systolic blood pressure was associated with IOP change, whereas baseline systolic blood pressure and diabetes status were not associated. CONCLUSIONS. This population -based study found a relationship between IOP change over 5 years and BMI and systolic blood pressure change, respectively. These findings suggest the importance of monitoring cardiovascular risk factors in IOP management.
C1 [Hartmann, Alica; Scholz, Ida; Hoffmann, Esther M.; Strzalkowska, Alicja; Konstantinides, Stavros; Wild, Philipp S.; Pfeiffer, Norbert; Schuster, Alexander K.] Johannes Gutenberg Univ Mainz, Dept Ophthalmol, Univ Med Ctr, Langenbeckstr 1, D-55131 Mainz, Germany.
   [Lackner, Karl J.; Wild, Philipp S.] Johannes Gutenberg Univ Mainz, Univ Med Ctr, Inst Clin Chem & Lab Med, Mainz, Germany.
   [Muenzel, Thomas] Johannes Gutenberg Univ Mainz, Ctr Cardiol Cardiol 1, Univ Med Ctr, Mainz, Germany.
   [Wicke, Felix S.] Johannes Gutenberg Univ Mainz, Univ Med Ctr, Dept Psychosomat Med & Psychotherapy, Mainz, Germany.
   [Schmidtmann, Irene] Inst Med Biometry Epidemiol & Informat, Mainz, Germany.
   [Tuescher, Oliver; Wild, Philipp S.] Inst Mol Biol, Mainz, Germany.
   [Tuescher, Oliver] Johannes Gutenberg Univ Mainz, Univ Med Ctr, Clin Psychiat & Psychotherapy, Mainz, Germany.
   [Tuescher, Oliver] Leibniz Inst Resilience Res, Mainz, Germany.
   [Schattenberg, Joern M.] Univ Med Ctr, Metab Liver Res Ctr & Med, Mainz, Germany.
   [Konstantinides, Stavros; Wild, Philipp S.] Univ Med Ctr Mainz, Ctr Thrombosis & Hemostasis, Mainz, Germany.
   [Wild, Philipp S.] Univ Med Ctr Mainz, Dept Cardiol, Prevent Cardiol & Prevent Med, Mainz, Germany.
   [Wild, Philipp S.] German Ctr Cardiovasc Res DZHK, Partner Site Rhine Main, Mainz, Germany.
   [Schuster, Alexander K.] Univ Med Ctr, Johannes Gutenberg Univ Mainz, Dept Pharmacol, Langenbeckstrasse 1, D-55131 Mainz, Germany.
C3 Johannes Gutenberg University of Mainz; Johannes Gutenberg University of
   Mainz; Johannes Gutenberg University of Mainz; Johannes Gutenberg
   University of Mainz; Institute of Molecular Biology (IMB); Johannes
   Gutenberg University of Mainz; Johannes Gutenberg University of Mainz;
   Johannes Gutenberg University of Mainz; Johannes Gutenberg University of
   Mainz; German Centre for Cardiovascular Research; Johannes Gutenberg
   University of Mainz
RP Schuster, AK (corresponding author), Johannes Gutenberg Univ Mainz, Dept Ophthalmol, Univ Med Ctr, Langenbeckstr 1, D-55131 Mainz, Germany.; Schuster, AK (corresponding author), Univ Med Ctr, Johannes Gutenberg Univ Mainz, Dept Pharmacol, Langenbeckstrasse 1, D-55131 Mainz, Germany.
EM alexander.schuster@uni-mainz.de
RI Wild, Philipp/M-2106-2019; Munzel, Thomas/A-2912-2014; Lackner,
   Karl/IAQ-4908-2023; Konstantinides, Stavros/AAL-3174-2021; Hoffmann,
   Esther/AAY-3575-2020
OI Wild, Philipp/0000-0003-4413-9752
FU Government of Rhineland-Palatinate (Stiftung Rheinland-Pfalz fuer
   Innovation) [AZ 961-386261/733]; Wissen schafft Zukunft and Center for
   Translational Vascular Biology (CTVB) of the Johannes
   Gutenberg-University; Gutenberg Health Study; Federal Ministry of
   Education and Research [BMBF 01EO1503]; German Center for Cardiovascular
   Research; DIASyM research core (BMBF) [161L0219]
FX Supported by the Government of Rhineland-Palatinate (Stiftung
   Rheinland-Pfalz fuer Innovation, contract AZ 961-386261/733) ; by the
   research programs Wissen schafft Zukunft and Center for Translational
   Vascular Biology (CTVB) of the Johannes Gutenberg-University of Mainz
   and its contracts with Boehringer Ingelheim and Philips Medical Systems,
   including an unrestricted grant for the Gutenberg Health Study; by the
   Federal Ministry of Education and Research (BMBF 01EO1503; PSW) ; by the
   German Center for Cardiovascular Research (PSW and TM) ; and by the
   DIASyM research core (BMBF 161L0219; PSW).
CR Adhikari A., 2021, J Ophthalmic Res, V4, P183, DOI DOI 10.26502/FJOR.2644-00240036
   Ahmed MS, 2023, BMJ OPEN OPHTHALMOL, V8, DOI 10.1136/bmjophth-2023-001386
   AUGSBURGER A, 1977, AM J OPTOM PHYS OPT, V54, P31
   Baisakhiya S, 2016, J CLIN DIAGN RES, V10, pCC5, DOI 10.7860/JCDR/2016/21487.8991
   BECKER B, 1958, AM J OPHTHALMOL, V46, P731, DOI 10.1016/0002-9394(58)91272-8
   Cha S, 2016, INVEST OPHTH VIS SCI, V57
   Chan MPY, 2017, BMJ-BRIT MED J, V358, DOI 10.1136/bmj.j3889
   Chan MPY, 2016, OPHTHALMOLOGY, V123, P771, DOI 10.1016/j.ophtha.2015.11.031
   Chung HJ, 2015, BIOMED RES INT, V2015, DOI 10.1155/2015/827516
   DIELEMANS I, 1995, OPHTHALMOLOGY, V102, P54
   Han XT, 2018, BMJ OPEN, V8, DOI 10.1136/bmjopen-2017-019416
   Hennis A, 2003, OPHTHALMOLOGY, V110, P908, DOI 10.1016/S0161-6420(03)00075-7
   Höhn R, 2013, OPHTHALMOLOGE, V110, P218, DOI 10.1007/s00347-013-2796-z
   Höhn R, 2015, PLOS ONE, V10, DOI 10.1371/journal.pone.0120476
   Hoehn R, 2013, OPHTHALMOLOGY, V120, P961, DOI 10.1016/j.ophtha.2012.10.031
   Hoffmann EM, 2013, PLOS ONE, V8, DOI 10.1371/journal.pone.0066158
   Hymowitz MB, 2016, PLOS ONE, V11, DOI 10.1371/journal.pone.0151833
   Jeelani M., 2014, National Journal of Physiology, Pharmacy and Pharmacology, V4, P57
   Kawase K, 2008, BRIT J OPHTHALMOL, V92, P1175, DOI 10.1136/bjo.2007.128819
   Khawaja AP, 2016, EUR J EPIDEMIOL, V31, P1101, DOI 10.1007/s10654-016-0191-1
   Klein BEK, 2005, BRIT J OPHTHALMOL, V89, P284, DOI 10.1136/bjo.2004.048710
   Lee JS, 2021, WORLD J MENS HEALTH, V39, P697, DOI 10.5534/wjmh.200066
   Liu X, 2022, FRONT ENDOCRINOL, V13, DOI 10.3389/fendo.2022.949827
   Marshall H, 2023, AM J OPHTHALMOL, V245, P126, DOI 10.1016/j.ajo.2022.08.006
   Memarzadeh F, 2008, AM J OPHTHALMOL, V146, P69, DOI 10.1016/j.ajo.2008.03.015
   Pimentel LGM, 2015, J OPHTHALMOL, V2015, DOI 10.1155/2015/832058
   Mitchell P, 1997, OPHTHALMOLOGY, V104, P712, DOI 10.1016/S0161-6420(97)30247-4
   Orzalesi N, 2007, GRAEF ARCH CLIN EXP, V245, P795, DOI 10.1007/s00417-006-0457-5
   Pérez-Rico C, 2015, ACTA OPHTHALMOL, V93, pe193, DOI 10.1111/aos.12530
   Ramos RF, 2009, INVEST OPHTH VIS SCI, V50, P3826, DOI 10.1167/iovs.08-2694
   Reddy A, 2021, J GLAUCOMA, V30, P24, DOI 10.1097/IJG.0000000000001673
   SCHTEINGART DE, 1965, ANN NY ACAD SCI, V131, P388, DOI 10.1111/j.1749-6632.1965.tb34805.x
   Schuster AK, 2020, DTSCH ARZTEBL INT, V117, P225, DOI 10.3238/arztebl.2020.0225
   Tomoyose E, 2010, AM J OPHTHALMOL, V150, P279, DOI 10.1016/j.ajo.2010.03.009
   Wang YX, 2013, PLOS ONE, V8, DOI 10.1371/journal.pone.0077180
   Yassin SA, 2016, SAUDI J OPHTHALMOL, V30, P44, DOI 10.1016/j.sjopt.2015.11.007
   Yoshida M, 2014, ACTA MED OKAYAMA, V68, P27
   Yuan RL, 2022, FRONT MED-LAUSANNE, V9, DOI 10.3389/fmed.2022.999974
   Zhao D, 2016, PLOS ONE, V11, DOI 10.1371/journal.pone.0146057
   Zhao D, 2014, AM J OPHTHALMOL, V158, P615, DOI 10.1016/j.ajo.2014.05.029
   Zhao YX, 2017, INT J OPHTHALMOL-CHI, V10, P1430, DOI 10.18240/ijo.2017.09.16
NR 41
TC 2
Z9 2
U1 0
U2 1
PU ASSOC RESEARCH VISION OPHTHALMOLOGY INC
PI ROCKVILLE
PA 12300 TWINBROOK PARKWAY, ROCKVILLE, MD 20852-1606 USA
SN 0146-0404
EI 1552-5783
J9 INVEST OPHTH VIS SCI
JI Invest. Ophthalmol. Vis. Sci.
PD JAN
PY 2024
VL 65
IS 1
AR 12
DI 10.1167/iovs.65.1.12
PG 9
WC Ophthalmology
WE Science Citation Index Expanded (SCI-EXPANDED)
SC Ophthalmology
GA KH0J2
UT WOS:001178946100006
PM 38175640
OA Green Published, gold
DA 2025-03-30
ER

PT J
AU Huang, AL
   Zhang, DM
   Zhang, L
   Zhou, ZQ
AF Huang, Anle
   Zhang, Dongmei
   Zhang, Lin
   Zhou, Zhiqing
TI Predictors and consequences of visual trajectories in Chinese older
   population: A growth mixture model
SO JOURNAL OF GLOBAL HEALTH
LA English
DT Article
ID OPEN-ANGLE GLAUCOMA; VISION IMPAIRMENT; ALCOHOL-CONSUMPTION; GLOBAL
   PREVALENCE; PHYSICAL-ACTIVITY; ADULTS; ASSOCIATION; PROJECTIONS;
   DEPRESSION; BLINDNESS
AB Background Given the relatively high prevalence of vision impairment and the heterogeneity of visual changes among the elderly population, we aimed to identify the visual trajectories and to examine the predictors and consequences associated with each trajectory class. Methods We analysed data from 2235 participants involved in the 5th, 6th, 7th, and 8th waves of the Chinese Longitudinal Healthy Longevity Survey (CLHLS), where vision impairment was evaluated using an adapted Landolt-C chart during each wave. We employed a growth mixture model (GMM) to identify distinct visual trajectories and logistic regression analysis to examine the predictors associated with each trajectory class. Furthermore, we investigated the effect of visual trajectories on distal consequences, including cognitive function, activities of daily living (ADL), instrumental activities of daily living (IADL), depression, anxiety, and fall risk. Within the CLHLS study, cognitive function was assessed using the Chinese version of the Mini -Mental State Examination (CMMSE), ADL via the Katz index, and IADL through a modified version of Lawton's scale. Lastly, depression was assessed using the 10 -item version of the Centre for Epidemiologic Studies (CES-D-10), while anxiety was measured using the Generalized Anxiety Disorder scale (GAD -7). Fall risk was determined by asking the question: 'Have you experienced any falls within the past year?' Results We identified two distinct visual trajectories in our analysis. Most older adults (n = 1830, 81.9%) initially had a good vision level that diminished ('high -baseline decline' group). Conversely, the remaining participants (n = 405, 18.1%) initially had a lower vision level that improved over time ('low-baseline improvement' group). The 'high -baseline decline' group was more likely to include older adults with relatively higher body mass index (BMI) (odds ratio (OR) = 1.086; 95% confidence interval (CI) = 1.046, 1.127), individuals with higher formal educational qualifications (OR = 1.411; 95% CI = 1.068, 1.864), those current engaging in exercise (OR = 1.376; 95% CI = 1.046, 1.811), and individuals reporting more frequent consumption of fruit (OR = 1.357; 95% CI = 1.053, 1.749). Conversely, the 'low-baseline improvement' group had a higher likelihood of including older individuals (OR = 0.947; 95% CI = 0.934, 0.961), residents of nursing homes (OR = 0.340; 95% CI = 0.116, 0.993) and those self-reporting cataracts (OR = 0.268; 95% CI = 0.183, 0.391) and glaucoma (OR = 0.157; 95% CI = 0.079, 0.315). Furthermore, the 'high -baseline decline' group showed a positive impact on distal consequences, adjusting for sex, birthplace, residence, main occupation, education, economic status, and marital status. This impact included cognitive function (correlation coefficient ( 13 )= 2.092; 95% CI =1.272, 2.912), ADL ( 13 = -0.362; 95% CI = -0.615, -0.108), IADL ( 13 =-1.712; 95% CI=-2.304, -1.121), and reported lower levels of depression ( 13 = 0.649; 95% CI = 0.013, 1.285). We observed no significant influence on fall risk and anxiety within the identified visual trajectories in the adjusted model. Conclusions Vision in older adults with ocular disease could potentially be improved. Having formal education, maintaining an appropriate BMI, engaging in exercise, and consuming fruit more frequently appear to be beneficial for the visual health of the elderly.
   Considering the negative impact of visual impairment experience on distal cognition, self -care ability, and depression symptoms, stakeholder should prioritise long-term monitoring and management of vision impairment among older adults.
C1 [Huang, Anle; Zhang, Dongmei; Zhang, Lin] Wannan Med Coll, Sch Nursing, Wuhu, Peoples R China.
   [Zhou, Zhiqing] Wannan Med Coll, Affiliated Hosp 1, Nursing Dept, Wuhu, Peoples R China.
   [Zhou, Zhiqing] Wannan Med Coll, Affiliated Hosp 1, 2 Zheshan West Rd, Wuhu, Anhui, Peoples R China.
C3 Wannan Medical College; Wannan Medical College; Wannan Medical College
RP Zhou, ZQ (corresponding author), Wannan Med Coll, Affiliated Hosp 1, 2 Zheshan West Rd, Wuhu, Anhui, Peoples R China.
EM zzq20111596@163.com
RI Huang, Liyan/JEZ-6158-2023
FU Anhui Provincial Department of education foundation for Provincial
   Quality Project of Universities [2022jyxm1704]; Anhui Provincial
   humanities key research base open subject [SJD202201]; Quality Project
   of Wannan Medical College [2021jyxm14]
FX This work was supported by Anhui Provincial Department of education
   foundation for Provincial Quality Project of Universities (grant number
   2022jyxm1704) , Anhui Provincial humanities key research base open
   subject (grant number SJD202201) and Quality Project of Wannan Medical
   College (2021jyxm14) .
CR Berlin KS, 2014, J PEDIATR PSYCHOL, V39, P188, DOI 10.1093/jpepsy/jst085
   Bourne RRA, 2017, LANCET GLOB HEALTH, V5, pE888, DOI 10.1016/S2214-109X(17)30293-0
   Boyd M, 2020, INJURY PREV, V26, P302, DOI 10.1136/injuryprev-2019-043184
   Burton MJ, 2021, LANCET GLOB HEALTH, V9, pE489, DOI 10.1016/S2214-109X(20)30488-5
   Calhoun VD, 2004, HUM BRAIN MAPP, V21, P15, DOI 10.1002/hbm.10145
   Cao GY, 2021, J AM GERIATR SOC, V69, P2877, DOI 10.1111/jgs.17311
   Chan YM, 2021, INT J ENV RES PUB HE, V18, DOI 10.3390/ijerph18126271
   Chen C, 2020, BMC ENDOCR DISORD, V20, DOI 10.1186/s12902-020-00588-3
   Cheng ST, 2005, INT J GERIATR PSYCH, V20, P465, DOI 10.1002/gps.1314
   Chu HY, 2022, INT J ENV RES PUB HE, V19, DOI 10.3390/ijerph192114600
   Chua SYL, 2021, OPHTHALMOLOGY, V128, P837, DOI 10.1016/j.ophtha.2021.02.007
   Cosh S, 2018, INT J GERIATR PSYCH, V33, P598, DOI 10.1002/gps.4827
   Court H, 2014, BMC MED, V12, DOI 10.1186/s12916-014-0181-7
   Crews JE, 2016, MMWR-MORBID MORTAL W, V65, P433, DOI 10.15585/mmwr.mm6517a2
   Fan AZ, 2012, OPHTHAL EPIDEMIOL, V19, P8, DOI 10.3109/09286586.2011.591037
   Fan HY, 2023, EYE, V37, P3234, DOI 10.1038/s41433-023-02498-9
   Frank CR, 2019, JAMA OPHTHALMOL, V137, P793, DOI 10.1001/jamaophthalmol.2019.1085
   Gan S H, 2018, Zhonghua Yan Ke Za Zhi, V54, P605, DOI 10.3760/cma.j.issn.0412-4081.2018.08.008
   Gupta P, 2023, BRIT J OPHTHALMOL, V107, P1590, DOI 10.1136/bjo-2021-320873
   Gupta P, 2021, BRIT J OPHTHALMOL, V105, P538, DOI 10.1136/bjophthalmol-2020-316360
   Hanyuda A, 2020, EYE, V34, P1465, DOI 10.1038/s41433-020-0820-5
   Horikawa C, 2020, EUR J NUTR, V59, P1585, DOI 10.1007/s00394-019-02014-4
   Hu AL, 2021, OPHTHAL EPIDEMIOL, V28, P160, DOI 10.1080/09286586.2020.1795886
   Hu LT, 1999, STRUCT EQU MODELING, V6, P1, DOI 10.1080/10705519909540118
   Hu MY, 2021, J MED INTERNET RES, V23, DOI 10.2196/20298
   Humes LE, 2016, EAR HEARING, V37, p52S, DOI 10.1097/AUD.0000000000000303
   Jacobs JM, 2005, AGING CLIN EXP RES, V17, P281
   KATZ S, 1963, JAMA-J AM MED ASSOC, V185, P914, DOI 10.1001/jama.1963.03060120024016
   Keay L, 2022, MED J AUSTRALIA, V217, P94, DOI 10.5694/mja2.51611
   Kee QT, 2021, BMC RES NOTES, V14, DOI 10.1186/s13104-021-05813-3
   Kim SY, 2014, STRUCT EQU MODELING, V21, P263, DOI 10.1080/10705511.2014.882690
   Klein R, 2014, OPHTHALMOLOGY, V121, P1220, DOI 10.1016/j.ophtha.2014.01.003
   Knudtson MD, 2006, BRIT J OPHTHALMOL, V90, P1461, DOI 10.1136/bjo.2006.103796
   Kuan V, 2021, JAMA OPHTHALMOL, V139, P1299, DOI 10.1001/jamaophthalmol.2021.4601
   Kulkarni A, 2023, CUREUS J MED SCIENCE, V15, DOI 10.7759/cureus.47779
   Kumari N, 2019, BRIT J OPHTHALMOL, V103, P1732, DOI 10.1136/bjophthalmol-2018-313282
   Lam S, 2024, CLIN OBES, V14, DOI 10.1111/cob.12616
   LAWTON MP, 1969, GERONTOLOGIST, V9, P179, DOI 10.1093/geront/9.3_Part_1.179
   Lee MJ, 2019, OPHTHALMOLOGY, V126, P958, DOI 10.1016/j.ophtha.2018.10.012
   Lin CC, 2022, INT J ENV RES PUB HE, V19, DOI 10.3390/ijerph19031186
   Lin SC, 2018, J GLAUCOMA, V27, P239, DOI 10.1097/IJG.0000000000000867
   Liu M L, 2017, Zhonghua Yan Ke Za Zhi, V53, P373, DOI 10.3760/cma.j.issn.0412-4081.2017.05.010
   Luo Y, 2022, J GLOB HEALTH, V12, DOI 10.7189/jogh.12.11006
   Ma QY, 2022, INDIAN J OPHTHALMOL, V70, P4228, DOI 10.4103/ijo.IJO_1195_22
   Marmamula S, 2013, PLOS ONE, V8, DOI 10.1371/journal.pone.0070120
   Marques AP, 2021, ECLINICALMEDICINE, V35, DOI 10.1016/j.eclinm.2021.100852
   Matthews K, 2017, PUBLIC HEALTH, V142, P7, DOI 10.1016/j.puhe.2016.09.034
   Muhammad T, 2022, BMJ OPEN, V12, DOI 10.1136/bmjopen-2021-054230
   Muthén B, 2015, STAT MED, V34, P1041, DOI 10.1002/sim.6388
   Nagarajan N, 2022, BMJ OPEN, V12, DOI 10.1136/bmjopen-2020-047929
   National Health Commission of the People's Republic of China, 2006, National Plan for the Prevention and Treatment of Blindness (2006-2010)
   Ling CNY, 2021, INT J OBESITY, V45, P1863, DOI 10.1038/s41366-021-00829-y
   Pérès K, 2017, AM J PUBLIC HEALTH, V107, P564, DOI 10.2105/AJPH.2016.303631
   SALIVE ME, 1992, OPHTHALMOLOGY, V99, P1840
   Sancho-Tello M, 2008, ALCOHOL ALCOHOLISM, V43, P254, DOI 10.1093/alcalc/agn006
   Simning A, 2019, J AGING HEALTH, V31, P1353, DOI 10.1177/0898264318781123
   Singh RR, 2022, BMC PUBLIC HEALTH, V22, DOI 10.1186/s12889-022-14697-2
   Slavin JL, 2012, ADV NUTR, V3, P506, DOI 10.3945/an.112.002154
   Song PD, 2018, J GLOB HEALTH, V8, DOI 10.7189/jogh.08.010804
   Spitzer RL, 2006, ARCH INTERN MED, V166, P1092, DOI 10.1001/archinte.166.10.1092
   Srivastava S, 2023, BMC OPHTHALMOL, V23, DOI 10.1186/s12886-023-03009-w
   Steinmetz JD, 2021, LANCET GLOB HEALTH, V9, pE144, DOI [10.1016/S2214-109X(20)30489-7, 10.1016/S2214-109X(20)30425-3]
   Su L, 2023, PUBLIC HEALTH NUTR, V26, P1539, DOI 10.1017/S1368980023000988
   Sun XJ, 2022, FRONT PUBLIC HEALTH, V10, DOI 10.3389/fpubh.2022.966714
   Swenor BK, 2019, J GERONTOL A-BIOL, V74, P1454, DOI 10.1093/gerona/gly244
   Tai CJ, 2022, AGING CLIN EXP RES, V34, P2129, DOI 10.1007/s40520-022-02135-7
   Tatum PE, 2018, AM FAM PHYSICIAN, V97, P776
   Tham YC, 2014, OPHTHALMOLOGY, V121, P2081, DOI 10.1016/j.ophtha.2014.05.013
   von Bonsdorff MB, 2019, J AM GERIATR SOC, V67, P2490, DOI 10.1111/jgs.16150
   Wang YX, 2019, ACTA OPHTHALMOL, V97, P325, DOI 10.1111/aos.13962
   Wong PWF, 2020, BMC OPHTHALMOL, V20, DOI 10.1186/s12886-020-01644-1
   Ye HY, 2022, FRONT MED-LAUSANNE, V9, DOI 10.3389/fmed.2022.962729
   Zhang WG, 2007, J CROSS-CULT GERONTO, V22, P185, DOI 10.1007/s10823-007-9037-3
   Zhao JL, 2018, AM J OPHTHALMOL, V193, P62, DOI 10.1016/j.ajo.2018.06.004
   Zhao JL, 2018, AM J OPHTHALMOL, V185, P81, DOI 10.1016/j.ajo.2017.10.016
   Zhao Y, 2023, INT J NURS SCI, V10, P383, DOI 10.1016/j.ijnss.2023.06.010
   Zou MJ, 2021, J GLOB HEALTH, V11, DOI 10.7189/jogh.11.08004
NR 77
TC 2
Z9 2
U1 5
U2 16
PU INT SOC GLOBAL HEALTH
PI EDINBURGH
PA CALEDONIAN EXCHANGE, 19A CANNING ST, EDINBURGH, Lothian, ENGLAND
SN 2047-2978
EI 2047-2986
J9 J GLOB HEALTH
JI J. Glob. Health
PY 2024
VL 14
AR 04080
DI 10.7189/jogh.14.04080
PG 17
WC Public, Environmental & Occupational Health
WE Science Citation Index Expanded (SCI-EXPANDED); Social Science Citation Index (SSCI)
SC Public, Environmental & Occupational Health
GA TJ6X8
UT WOS:001240946600001
PM 38817127
OA gold, Green Published
DA 2025-03-30
ER

PT J
AU Lee, JY
   Choi, JA
   Park, SP
   Jee, D
AF Lee, Ji Young
   Choi, Jin A.
   Park, Sung Pyo
   Jee, Donghyun
TI Association Between High Blood Folate Levels and Glaucoma in a
   Representative Korean Population
SO INVESTIGATIVE OPHTHALMOLOGY & VISUAL SCIENCE
LA English
DT Article
DE folate; glaucoma; sex differences; korea
ID OCULAR HYPERTENSION TREATMENT; NUTRITION-EXAMINATION-SURVEY; FOLIC-ACID;
   PLASMA HOMOCYSTEINE; NATIONAL-HEALTH; RISK-FACTORS; B VITAMINS; ANGLE;
   GENE; HYPERHOMOCYSTEINEMIA
AB Purpose. This study aimed to investigate the association between folate levels and the prevalence of glaucoma. Methods. This nationwide population-based cross-sectional study included 1790 participants aged >= 40 years. We analyzed data regarding the participants obtained in the 2016-2018 Korean National Health and Nutrition Examination Survey. The diagnosis of glaucoma was defined according to the International Society of Geographical and Epidemiological Ophthalmology criteria. Logistic regression analyses were used to investigate the relationship between blood folate levels and glaucoma. Results. There was a significantly lower prevalence of glaucoma in the highest quartile of blood folate levels than in the lowest quartile, after adjusting for confounding factors such as age, sex, systemic hypertension, diabetes, hypercholesterolemia, and smoking (odds ratio [OR] = 0.470; 95% confidence interval [CI], 0.291-0.759; P for trend = 0.017). There was a significantly lower risk of glaucoma in the highest quartile of blood folate levels than in the lowest quartile among women (OR = 0.188; 95% CI, 0.099-0.357; P for trend <0.001) and younger participants (OR =0.443; 95% CI, 0.229-0.856; P for trend = 0.045). Conclusions. Our findings indicate a strong inverse correlation between blood folate levels and glaucoma.
C1 [Lee, Ji Young] Catholic Univ Korea, Daejeon St MarysHospital, Coll Med, Dept Ophthalmol & Visual Sci, Seoul, South Korea.
   [Choi, Jin A.; Jee, Donghyun] Catholic Univ Korea, St Vincents Hosp, Coll Med, Dept Ophthalmol & Visual Sci, Seoul, South Korea.
   [Park, Sung Pyo] Hallym Univ, Kangdong Sacred Heart Hosp, Dept Ophthalmol, Seoul, South Korea.
   [Jee, Donghyun] Catholic Univ Korea, St Vincents Hosp, Coll Med, Dept Ophthalmol & Visual Sci, 505 Banpo Dong, Seoul 137040, South Korea.
C3 Catholic University of Korea; Catholic University of Korea; Hallym
   University; Catholic University of Korea
RP Jee, D (corresponding author), Catholic Univ Korea, St Vincents Hosp, Coll Med, Dept Ophthalmol & Visual Sci, 505 Banpo Dong, Seoul 137040, South Korea.
EM doj087@mail.harvard.edu
FU Patient-Centered Clinical Research Coordinating Center (PACEN) -
   Ministry of Health & Welfare, Republic of Korea [HC23C0130]
FX The authors thank the Epidemiologic Survey Committee of the Korean
   Ophthalmologic Society for conducting the examinations in KNHANES and
   supplying data for this study. Supported by a grant of Patient-Centered
   Clinical Research Coordinating Center (PACEN) funded by the Ministry of
   Health & Welfare, Republic of Korea (grant number: HC23C0130) .
CR Clement CI, 2009, J GLAUCOMA, V18, P73, DOI 10.1097/IJG.0b013e31816f7631
   Enquobahrie DA, 2012, PUBLIC HEALTH NUTR, V15, P1818, DOI 10.1017/S1368980012002984
   Ganapathy PS, 2011, INVEST OPHTH VIS SCI, V52, P5515, DOI 10.1167/iovs.10-6870
   Gao W, 2006, GRAEF ARCH CLIN EXP, V244, P1246, DOI 10.1007/s00417-005-0191-4
   Gordon MO, 2002, ARCH OPHTHALMOL-CHIC, V120, P714
   Gramer G, 2015, INVEST OPHTH VIS SCI, V56, P7999, DOI 10.1167/iovs.15-17274
   Han FF, 2022, J FR OPHTALMOL, V45, P519, DOI 10.1016/j.jfo.2021.10.010
   Hui FR, 2020, CLIN EXP OPHTHALMOL, V48, P903, DOI 10.1111/ceo.13818
   Iskandar BJ, 2004, ANN NEUROL, V56, P221, DOI 10.1002/ana.20174
   Kang JH, 2014, JAMA OPHTHALMOL, V132, P549, DOI 10.1001/jamaophthalmol.2014.100
   Kass MA, 2002, ARCH OPHTHALMOL-CHIC, V120, P701
   Kim CS, 2011, OPHTHALMOLOGY, V118, P1024, DOI 10.1016/j.ophtha.2010.10.016
   Kim KE, 2016, OPHTHALMOLOGY, V123, P532, DOI 10.1016/j.ophtha.2015.11.004
   Kim Yangho, 2013, J Prev Med Public Health, V46, P96, DOI 10.3961/jpmph.2013.46.2.96
   Ko SH, 2023, DIABETES METAB J, V47, P643, DOI 10.4093/dmj.2023.0041
   Lee HS, 2020, PLOS ONE, V15, DOI 10.1371/journal.pone.0230616
   Lee JY, 2017, CURR EYE RES, V42, P918, DOI 10.1080/02713683.2016.1257728
   Matté C, 2009, NEUROCHEM INT, V54, P7, DOI 10.1016/j.neuint.2008.08.011
   Mattson MP, 2003, TRENDS NEUROSCI, V26, P137, DOI 10.1016/S0166-2236(03)00032-8
   McMonnies Charles W, 2017, J Optom, V10, P71, DOI 10.1016/j.optom.2016.02.003
   Merle BMJ, 2016, AM J CLIN NUTR, V103, P1135, DOI 10.3945/ajcn.115.117606
   Miller A, 2002, AM J HYPERTENS, V15, P157, DOI 10.1016/S0895-7061(01)02286-5
   Mohammad G, 2020, INT J MOL SCI, V21, DOI 10.3390/ijms21051771
   Moore P, 2001, EXP EYE RES, V73, P45, DOI 10.1006/exer.2001.1009
   Naik S, 2020, EUR J PHARMACOL, V881, DOI 10.1016/j.ejphar.2020.173208
   Nkemjika S, 2020, EUR J CLIN NUTR, V74, P970, DOI 10.1038/s41430-019-0533-7
   Novakovic P, 2006, CARCINOGENESIS, V27, P916, DOI 10.1093/carcin/bgi312
   Oh HY, 2013, PLOS ONE, V8, DOI 10.1371/journal.pone.0078088
   Park HA, 2013, KOREAN J FAM MED, V34, P79, DOI 10.4082/kjfm.2013.34.2.79
   Pieroth Renee, 2018, Curr Nutr Rep, V7, P70, DOI 10.1007/s13668-018-0237-y
   Quigley HA, 2006, BRIT J OPHTHALMOL, V90, P262, DOI 10.1136/bjo.2005.081224
   Reis SE, 2001, AM HEART J, V141, P735, DOI 10.1067/mhj.2001.114198
   Resnikoff S, 2004, B WORLD HEALTH ORGAN, V82, P844
   Robinson N, 2018, MECH AGEING DEV, V174, P86, DOI 10.1016/j.mad.2017.10.001
   Roedl JB, 2007, J NEURAL TRANSM, V114, P445, DOI 10.1007/s00702-006-0556-9
   Shulpekova Y, 2021, MOLECULES, V26, DOI 10.3390/molecules26123731
   Song Su Jeong, 2021, Korean J Ophthalmol, V35, P295, DOI 10.3341/kjo.2021.0016
   Tribble JR, 2021, REDOX BIOL, V43, DOI 10.1016/j.redox.2021.101988
   Turgut B, 2010, CLIN INTERV AGING, V5, P133
   Weinreb RN, 2004, LANCET, V363, P1711, DOI 10.1016/S0140-6736(04)16257-0
   Xu F, 2012, OPHTHALMOLOGY, V119, P2493, DOI 10.1016/j.ophtha.2012.06.025
   Xu F, 2012, GRAEF ARCH CLIN EXP, V250, P1067, DOI 10.1007/s00417-011-1877-4
   You ZP, 2018, EXP THER MED, V15, P4379, DOI 10.3892/etm.2018.5961
NR 43
TC 2
Z9 2
U1 1
U2 1
PU ASSOC RESEARCH VISION OPHTHALMOLOGY INC
PI ROCKVILLE
PA 12300 TWINBROOK PARKWAY, ROCKVILLE, MD 20852-1606 USA
SN 0146-0404
EI 1552-5783
J9 INVEST OPHTH VIS SCI
JI Invest. Ophthalmol. Vis. Sci.
PD JAN
PY 2024
VL 65
IS 1
AR 6
DI 10.1167/iovs.65.1.6
PG 7
WC Ophthalmology
WE Science Citation Index Expanded (SCI-EXPANDED)
SC Ophthalmology
GA KH0J2
UT WOS:001178946100005
PM 38170538
OA Green Published, gold
DA 2025-03-30
ER

PT J
AU Ndipenoch, N
   Miron, A
   Li, YM
AF Ndipenoch, Nchongmaje
   Miron, Alina
   Li, Yongmin
TI Performance Evaluation of Retinal OCT Fluid Segmentation, Detection, and
   Generalization Over Variations of Data Sources
SO IEEE ACCESS
LA English
DT Article
DE Retina; Image segmentation; Decoding; Fluids; Feature extraction; Deep
   learning; Convolutional neural networks; Biomedical imaging; Performance
   evaluation; Optical coherence tomography; Medical imaging; segmentation;
   optical coherence tomography; retinal; convolutional neural network;
   deep learning; nnUNet; residual connection; Atrous spatial pyramid
   pooling
ID COHERENCE TOMOGRAPHY IMAGES; LAYER SEGMENTATION; AUTOMATIC SEGMENTATION
AB Retinal Optical Coherence Tomography (OCT) is a non-invasive cross-sectional scan of the eye that provides qualitative 3D visualization of the retinal anatomy. It is used to study the retinal structure and the presence of pathogens. The advent of retinal OCT has transformed ophthalmology and is currently paramount for the diagnosis, monitoring, and treatment of many eye diseases, including macular edema, which impairs vision severely, and glaucoma, which can cause irreversible blindness. However, the quality of OCT images can vary among device manufacturers. Deep learning methods have been successful in the medical image segmentation community, but it is not yet clear if the level of success can be generalized across images collected from different device vendors. In this study, we provide a comprehensive review of current deep learning segmentation methods applied to OCT images. Furthermore, to investigate the problem of variant of data sources from OCT device vendors, we analyse a selection of the most representative methods to address this problem, including those on the top of the RETOUCH competition such as nnUNet and its variant nnUNet_RASPP, SAM and its variant SAMedOCT, IAUNet_SPP_CL, alongside other state-of-the-art algorithms. The algorithms were validated on the RETOUCH challenge dataset, which was acquired from three device vendors across three medical centers from patients suffering from two retinal disease types. Experimental results show that for several tasks of segmentation, detection and generalisation performance from the retinal images, while fine-tuned large foundation models such as SAMedOCT have demonstrated promising performance, the specifically designed and trained models such as nnUNet and nnUNet_RASPP still offer a slight advantage overall. Also, the nnUNet_RASPP obtained the best performance of 82.3% of mean Dice score for fluid segmentation.
C1 [Ndipenoch, Nchongmaje; Miron, Alina; Li, Yongmin] Brunel Univ London, Dept Comp Sci, Uxbridge UB8 3PH, England.
C3 Brunel University
RP Li, YM (corresponding author), Brunel Univ London, Dept Comp Sci, Uxbridge UB8 3PH, England.
EM yongmin.li@brunel.ac.uk
RI Li, Yongmin/KZU-7840-2024
OI Miron, Alina/0000-0002-0068-4495; Ndipenoch,
   Nchongmaje/0009-0007-8008-6017; Li, Yongmin/0000-0003-1668-2440
CR Akbar S., 2023, IEEE Access, V11
   Akbar S, 2023, IEEE ACCESS, V11, P49024, DOI 10.1109/ACCESS.2023.3274601
   Akbar S, 2022, ARTIF INTELL MED, V131, DOI 10.1016/j.artmed.2022.102349
   Alsaih K., 2020, 2020 10th IEEE International Conference on Control System, Computing and Engineering (ICCSCE), P68, DOI 10.1109/ICCSCE50387.2020.9204951
   [Anonymous], Multi-Atlas Labeling Beyond the Cranial Vault-Workshop and Challenge
   Anoop BN, 2020, BIOCYBERN BIOMED ENG, V40, P1343, DOI 10.1016/j.bbe.2020.07.010
   Badrinarayanan V, 2017, IEEE T PATTERN ANAL, V39, P2481, DOI 10.1109/TPAMI.2016.2644615
   Bahdanau D, 2016, Arxiv, DOI arXiv:1409.0473
   Bogunovic H, 2019, IEEE T MED IMAGING, V38, P1858, DOI 10.1109/TMI.2019.2901398
   Carass A, 2020, SCI REP-UK, V10, DOI 10.1038/s41598-020-64803-w
   Challa UK, 2019, LECT NOTES COMPUT SC, V11941, P191, DOI 10.1007/978-3-030-34869-4_21
   Chen C, 2023, Arxiv, DOI [arXiv:2309.08842, DOI 10.48550/ARXIV.2309.08842]
   Chen LC, 2018, IEEE T PATTERN ANAL, V40, P834, DOI 10.1109/TPAMI.2017.2699184
   Chiu SJ, 2015, BIOMED OPT EXPRESS, V6, P1172, DOI 10.1364/BOE.6.001172
   Chollet F, 2017, PROC CVPR IEEE, P1800, DOI 10.1109/CVPR.2017.195
   Cicek O, 2016, INT C MED IM COMP CO, P424, DOI [DOI 10.1007/978-3-319-46723-8-49, 10.48550/arXiv.1606.06650]
   De Fauw J, 2018, NAT MED, V24, P1342, DOI 10.1038/s41591-018-0107-6
   Dodo B, 2019, BIOIMAGING: PROCEEDINGS OF THE 12TH INTERNATIONAL JOINT CONFERENCE ON BIOMEDICAL ENGINEERING SYSTEMS AND TECHNOLOGIES, VOL 2, P49, DOI 10.5220/0007577600490056
   Dodo BI, 2019, IEEE ACCESS, V7, P152388, DOI 10.1109/ACCESS.2019.2947761
   Dosovitskiy A., 2020, An Image is Worth 16x16 Words: Transformers for Image Recognition at Scale, DOI DOI 10.48550/ARXIV.2010.11929
   Fang LY, 2017, BIOMED OPT EXPRESS, V8, P2732, DOI 10.1364/BOE.8.002732
   Fazekas B, 2023, Arxiv, DOI arXiv:2308.09331
   Gholami P, 2020, COMPUT ELECTR ENG, V81, DOI 10.1016/j.compeleceng.2019.106532
   Hassan B, 2021, COMPUT BIOL MED, V136, DOI 10.1016/j.compbiomed.2021.104727
   He KM, 2016, LECT NOTES COMPUT SC, V9908, P630, DOI 10.1007/978-3-319-46493-0_38
   He KM, 2016, PROC CVPR IEEE, P770, DOI 10.1109/CVPR.2016.90
   Hu EJ, 2021, Arxiv, DOI [arXiv:2106.09685, DOI 10.48550/ARXIV.2106.09685]
   Isensee F, 2021, NAT METHODS, V18, P203, DOI 10.1038/s41592-020-01008-z
   Jetley S, 2018, Arxiv, DOI arXiv:1804.02391
   Kaba D, 2015, OPT EXPRESS, V23, P7366, DOI 10.1364/OE.23.007366
   Kaba D., 2016, P INT C HLTH INF SCI, P105
   Kaba D, 2014, HEALTH INF SCI SYST, V2, DOI 10.1186/2047-2501-2-2
   Kang S.H., 2017, Tech. Rep.
   Kermany DS, 2018, CELL, V172, P1122, DOI 10.1016/j.cell.2018.02.010
   Kim J, 2021, 2021 IEEE CONFERENCE ON COMPUTATIONAL INTELLIGENCE IN BIOINFORMATICS AND COMPUTATIONAL BIOLOGY (CIBCB), P129, DOI 10.1109/CIBCB49929.2021.9562919
   Koch V, 2022, LECT NOTES COMPUT SC, V13432, P699, DOI 10.1007/978-3-031-16434-7_67
   Kugelman J, 2019, SCI REP-UK, V9, DOI 10.1038/s41598-019-49816-4
   Li J. Q., 2017, Eur. Soc. Retina Specialists (EURETINA), V24, P20
   Li QL, 2020, TRANSL VIS SCI TECHN, V9, DOI 10.1167/tvst.9.2.61
   Lin GS, 2017, PROC CVPR IEEE, P5168, DOI 10.1109/CVPR.2017.549
   Liu XM, 2021, NEUROCOMPUTING, V452, P576, DOI 10.1016/j.neucom.2020.07.143
   Lu DH, 2017, Arxiv, DOI arXiv:1710.04778
   Ma D, 2020, PR MACH LEARN RES, V121, P493
   Mantel I, 2021, TRANSL VIS SCI TECHN, V10, DOI 10.1167/tvst.10.4.17
   McConnell N, 2023, NEUROCOMPUTING, V560, DOI 10.1016/j.neucom.2023.126837
   McConnell N, 2022, COMP MED SY, P217, DOI 10.1109/CBMS55023.2022.00045
   Melinscak M, 2021, AUTOMATIKA-UK, V62, P375, DOI 10.1080/00051144.2021.1973298
   Menze BH, 2015, IEEE T MED IMAGING, V34, P1993, DOI 10.1109/TMI.2014.2377694
   Nai YH, 2021, COMPUT BIOL MED, V134, DOI 10.1016/j.compbiomed.2021.104497
   Nazeri K, 2019, arXiv, DOI DOI 10.48550/ARXIV.1901.00212
   Ndipenoch N., 2023, ARXIV
   Pekala M, 2019, COMPUT BIOL MED, V114, DOI 10.1016/j.compbiomed.2019.103445
   Rashno A., 2017, PROC MICCAI RETINAL, P54
   Raza A, 2023, J CHEM INF MODEL, V63, P6537, DOI 10.1021/acs.jcim.3c01563
   Retouch, The Retinal OCT Fluid Detection and Segmentation Benchmark and Challenge
   Ronneberger O, 2015, LECT NOTES COMPUT SC, V9351, P234, DOI 10.1007/978-3-319-24574-4_28
   Roy AG, 2017, BIOMED OPT EXPRESS, V8, P3627, DOI 10.1364/BOE.8.003627
   Salazar-Gonzalez A., 2012, Health Information Science, Beijing, China
   Salazar-Gonzalez A. G., 2011, P IEEE 3 INT WORKSH, P1
   Salazar-Gonzalez A, 2014, IEEE J BIOMED HEALTH, V18, P1874, DOI 10.1109/JBHI.2014.2302749
   Salazar-Gonzalez AG, 2010, I C CONT AUTOMAT ROB, P225, DOI 10.1109/ICARCV.2010.5707265
   Schroff F., 2018, P ECCV 2018, P801
   Simonyan K, 2015, Arxiv, DOI arXiv:1409.1556
   Srinivasan PP, 2014, BIOMED OPT EXPRESS, V5, P3568, DOI 10.1364/BOE.5.003568
   Subramanian M., 2022, P INT C COMP COMM IN, P1
   Szegedy C, 2015, PROC CVPR IEEE, P1, DOI 10.1109/CVPR.2015.7298594
   Sznitman R., P MICCAI 2017, P22
   Taha AA, 2015, BMC MED IMAGING, V15, DOI 10.1186/s12880-015-0068-x
   Tennakoon R, 2018, I S BIOMED IMAGING, P1436, DOI 10.1109/ISBI.2018.8363842
   Tian J, 2016, J BIOPHOTONICS, V9, P478, DOI 10.1002/jbio.201500239
   Viedma IA, 2022, NEUROCOMPUTING, V507, P247, DOI 10.1016/j.neucom.2022.08.021
   Wang C, 2017, IEEE J BIOMED HEALTH, V21, P1694, DOI 10.1109/JBHI.2017.2675382
   Wang Z., 2022, P 15 INT C IM SIGN P, P1
   WOLPERT DH, 1992, NEURAL NETWORKS, V5, P241, DOI 10.1016/S0893-6080(05)80023-1
   Wu J, 2021, PROCEEDINGS OF 2021 3RD INTERNATIONAL CONFERENCE ON INTELLIGENT MEDICINE AND IMAGE PROCESSING (IMIP 2021), P63, DOI 10.1145/3468945.3468956
   Xie J., 2021, Head and Neck Tumor Segmentation
   Xing G, 2022, IEEE T MED IMAGING, V41, P1547, DOI 10.1109/TMI.2022.3142048
   Yang ZY, 2023, PROC CVPR IEEE, P11525, DOI [10.1109/cvpr52729.2023.01109, 10.1109/CVPR52729.2023.01109]
   Zhang HH, 2020, IEEE J BIOMED HEALTH, V24, P3408, DOI 10.1109/JBHI.2020.3023144
   Zhang KD, 2023, Arxiv, DOI [arXiv:2304.13785, DOI 10.48550/ARXIV.2304.13785]
   Zhou H.-Y., 2021, arXiv
NR 81
TC 2
Z9 2
U1 2
U2 10
PU IEEE-INST ELECTRICAL ELECTRONICS ENGINEERS INC
PI PISCATAWAY
PA 445 HOES LANE, PISCATAWAY, NJ 08855-4141 USA
SN 2169-3536
J9 IEEE ACCESS
JI IEEE Access
PY 2024
VL 12
BP 31719
EP 31735
DI 10.1109/ACCESS.2024.3369913
PG 17
WC Computer Science, Information Systems; Engineering, Electrical &
   Electronic; Telecommunications
WE Science Citation Index Expanded (SCI-EXPANDED)
SC Computer Science; Engineering; Telecommunications
GA JV6Z4
UT WOS:001175989700001
OA Green Submitted, gold
DA 2025-03-30
ER

PT J
AU Prat, DL
   Kapelushnik, N
   Arazi, M
   Zloto, O
   Leshno, A
   Klang, E
   Sina, S
   Segev, S
   Soudry, S
   Ben Simon, GJ
AF Prat, Daphna Landau
   Kapelushnik, Noa
   Arazi, Mattan
   Zloto, Ofira
   Leshno, Ari
   Klang, Eyal
   Sina, Sigal
   Segev, Shlomo
   Soudry, Shahar
   Ben Simon, Guy J.
TI Glaucoma Prediction Models Based on Ocular and Systemic Findings
SO OPHTHALMIC RESEARCH
LA English
DT Article
DE Glaucoma prediction model; Machine learning; Artificial intelligence;
   Systemic factors and glaucoma; Ocular predictors of glaucoma
ID OPEN-ANGLE GLAUCOMA; RISK; CATARACT; THICKNESS
AB Introduction: Our aim was to explore the impact of various systemic and ocular findings on predicting the development of glaucoma. Methods: Medical records of 37,692 consecutive patients examined at a single medical center between 2001 and 2020 were analyzed using machine learning algorithms. Systemic and ocular features were included. Univariate and multivariate analyses followed by CatBoost and Light gradient-boosting machine prediction models were performed. Main outcome measures were systemic and ocular features associated with progression to glaucoma. Results: A total of 7,880 patients (mean age 54.7 +/- 12.6 years, 5,520 males [70.1%]) were included in a 3-year prediction model, and 314 patients (3.98%) had a final diagnosis of glaucoma. The combined model included 185 systemic and 42 ocular findings, and reached an ROC AUC of 0.84. The associated features were intraocular pressure (48.6%), cup-to-disk ratio (22.7%), age (8.6%), mean corpuscular volume (MCV) of red blood cell trend (5.2%), urinary system disease (3.3%), MCV (2.6%), creatinine level trend (2.1%), monocyte count trend (1.7%), ergometry metabolic equivalent task score (1.7%), dyslipidemia duration (1.6%), prostate-specific antigen level (1.2%), and musculoskeletal disease duration (0.5%). The ocular prediction model reached an ROC AUC of 0.86. Additional features included were age-related macular degeneration (10.0%), anterior capsular cataract (3.3%), visual acuity (2.0%), and peripapillary atrophy (1.3%). Conclusions: Ocular and combined systemic-ocular models can strongly predict the development of glaucoma in the forthcoming 3 years. Novel progression indicators may include anterior subcapsular cataracts, urinary disorders, and complete blood test results (mainly increased MCV and monocyte count).
C1 [Prat, Daphna Landau; Kapelushnik, Noa; Ben Simon, Guy J.] Sheba Med Ctr, Goldschleger Eye Inst, Ramat Gan, Israel.
   [Prat, Daphna Landau; Kapelushnik, Noa; Arazi, Mattan; Ben Simon, Guy J.] Sheba Med Ctr, Talpiot Med Leadership Program, Ramat Gan, Israel.
   [Prat, Daphna Landau; Kapelushnik, Noa; Arazi, Mattan; Zloto, Ofira; Leshno, Ari; Klang, Eyal; Ben Simon, Guy J.] Tel Aviv Univ, Fac Med, Tel Aviv, Israel.
   [Klang, Eyal; Sina, Sigal] Sheba Med Ctr, ARC Innovat Ctr, Sami Sagol AI Hub, Ramat Gan, Israel.
   [Sina, Sigal] Bar Ilan Univ, Comp Sci, Ramat Gan, Israel.
   [Segev, Shlomo] Chaim Sheba Med Ctr, Inst Med Screening, Ramat Gan, Israel.
   [Soudry, Shahar] Minist Hlth, Timna, Jerusalem, Israel.
C3 Chaim Sheba Medical Center; Chaim Sheba Medical Center; Tel Aviv
   University; Chaim Sheba Medical Center; Bar Ilan University; Chaim Sheba
   Medical Center
RP Prat, DL (corresponding author), Sheba Med Ctr, Goldschleger Eye Inst, Ramat Gan, Israel.; Prat, DL (corresponding author), Sheba Med Ctr, Talpiot Med Leadership Program, Ramat Gan, Israel.; Prat, DL (corresponding author), Tel Aviv Univ, Fac Med, Tel Aviv, Israel.
EM daphna.landau@gmail.com
RI Kapelushnik, Noa/JNT-4076-2023; Landau, Daphna/IWM-5069-2023
OI Kapelushnik, Noa/0000-0002-9264-764X
CR ANDERSON J, 1964, Br J Ophthalmol, V48, P7, DOI 10.1136/bjo.48.1.7
   Ates H, 1998, INT OPHTHALMOL, V22, P7, DOI 10.1023/A:1006004206304
   Bashir Jasiya, 2022, Indian J Ophthalmol, V70, P2902, DOI 10.4103/ijo.IJO_3178_21
   Baxter SL, 2021, AM J OPHTHALMOL, V227, P74, DOI 10.1016/j.ajo.2021.01.008
   Baxter SL, 2019, AM J OPHTHALMOL, V208, P30, DOI 10.1016/j.ajo.2019.07.005
   Bonomi L, 2000, ACTA OPHTHALMOL SCAN, V78, P34, DOI 10.1111/j.1600-0420.2000.tb01091.x
   Charlson ME, 2014, OPHTHALMOLOGY, V121, P2004, DOI 10.1016/j.ophtha.2014.04.016
   Chelala E, 2015, CLIN OPHTHALMOL, V9, P109, DOI 10.2147/OPTH.S74481
   Friedman DS, 2002, OPHTHALMOLOGY, V109, P1902, DOI 10.1016/S0161-6420(02)01267-8
   Funk RO, 2022, J GLAUCOMA, V31, P15, DOI 10.1097/IJG.0000000000001964
   Gerber AL, 2015, J GLAUCOMA, V24, P474, DOI 10.1097/IJG.0000000000000137
   Gordon MO, 2002, ARCH OPHTHALMOL-CHIC, V120, P714
   Grieshaber Matthias C, 2005, Curr Opin Ophthalmol, V16, P79, DOI 10.1097/01.icu.0000156134.38495.0b
   Han J, 2016, J GLAUCOMA, V25, pE175, DOI 10.1097/IJG.0000000000000224
   Hemelings R, 2020, ACTA OPHTHALMOL, V98, pE94, DOI 10.1111/aos.14193
   Hemminki K, 2016, SCI REP-UK, V6, DOI 10.1038/srep28500
   Huang DD, 2021, ACTA OPHTHALMOL, V99, pE302, DOI 10.1111/aos.14600
   Jung KI, 2020, AM J OPHTHALMOL, V215, P118, DOI 10.1016/j.ajo.2020.02.008
   Khachatryan N, 2015, AM J OPHTHALMOL, V159, P777, DOI 10.1016/j.ajo.2015.01.011
   Kilic-Toprak E, 2016, CLIN EXP OPTOM, V99, P544, DOI 10.1111/cxo.12388
   Lai JSM, 2006, J GLAUCOMA, V15, P47, DOI 10.1097/01.ijg.0000196619.34368.0a
   Leeman M, 2019, HYPERTENSION, V73, P944, DOI 10.1161/HYPERTENSIONAHA.118.11507
   Leske MC, 2008, OPHTHALMOLOGY, V115, P85, DOI 10.1016/j.ophtha.2007.03.017
   Li F, 2022, J CLIN INVEST, V132, DOI 10.1172/JCI157968
   Li SJ, 2019, ACTA OPHTHALMOL, V97, pE356, DOI 10.1111/aos.13789
   Lin HC, 2010, OPHTHALMOLOGY, V117, P2088, DOI 10.1016/j.ophtha.2010.03.003
   Macri C, 2022, INVEST OPHTH VIS SCI, V63, DOI 10.1167/iovs.63.13.3
   Naidorf-Rosenblatt H, 2022, RETINA-J RET VIT DIS, V42, P152, DOI 10.1097/IAE.0000000000003278
   Nongpiur ME, 2010, OPHTHALMOLOGY, V117, P477, DOI 10.1016/j.ophtha.2009.07.029
   Oskarsdottir SE, 2019, ACTA OPHTHALMOL, V97, P422, DOI 10.1111/aos.13941
   Prat DL, 2023, J GLAUCOMA, V32, P962, DOI 10.1097/IJG.0000000000002281
   Ramdas WD, 2011, ARCH OPHTHALMOL-CHIC, V129, P767, DOI 10.1001/archophthalmol.2010.373
   Reunanen J., 2003, Journal of Machine Learning Research, V3, P1371, DOI 10.1162/153244303322753715
   Shim SH, 2016, OPHTHALMOLOGY, V123, P1981, DOI 10.1016/j.ophtha.2016.06.022
   Shin J, 2020, PLOS ONE, V15, DOI 10.1371/journal.pone.0239071
   Tang BH, 2020, OPHTHALMIC RES, V63, P413, DOI 10.1159/000504450
   Tanna AP, 2023, JAMA OPHTHALMOL, V141, P258, DOI 10.1001/jamaophthalmol.2022.6515
   Thavikulwat AT, 2019, AM J OPHTHALMOL, V202, P30, DOI 10.1016/j.ajo.2019.02.006
   Vizzeri G, 2010, CURR OPIN OPHTHALMOL, V21, P20, DOI 10.1097/ICU.0b013e328332f562
   Wang SM, 2019, INVEST OPHTH VIS SCI, V60, P1028, DOI 10.1167/iovs.18-25845
   WuDunn D, 2021, OPHTHALMOLOGY, V128, P1222, DOI 10.1016/j.ophtha.2020.12.027
   Yilmaz KC, 2020, ACTA CARDIOL, V75, P54, DOI 10.1080/00015385.2018.1549004
   Yoon JS, 2023, SCI REP-UK, V13, DOI 10.1038/s41598-023-27858-z
   Yu YC, 2023, SCI REP-UK, V13, DOI 10.1038/s41598-023-36752-7
NR 44
TC 2
Z9 2
U1 11
U2 20
PU KARGER
PI BASEL
PA ALLSCHWILERSTRASSE 10, CH-4009 BASEL, SWITZERLAND
SN 0030-3747
EI 1423-0259
J9 OPHTHALMIC RES
JI Ophthalmic Res.
PY 2024
VL 67
IS 1
BP 29
EP 38
DI 10.1159/000535879
PG 10
WC Ophthalmology
WE Science Citation Index Expanded (SCI-EXPANDED)
SC Ophthalmology
GA SP5Q2
UT WOS:001235671400007
PM 38109866
OA gold
DA 2025-03-30
ER

PT J
AU Sigut, J
   Fumero, F
   Estévez, J
   Alayón, S
   Díaz-Alemán, T
AF Sigut, Jose
   Fumero, Francisco
   Estevez, Jose
   Alayon, Silvia
   Diaz-Aleman, Tinguaro
TI In-Depth Evaluation of Saliency Maps for Interpreting Convolutional
   Neural Network Decisions in the Diagnosis of Glaucoma Based on Fundus
   Imaging
SO SENSORS
LA English
DT Article
DE saliency methods; glaucoma diagnosis; convolutional neural networks;
   deep learning; retinal fundus images
AB Glaucoma, a leading cause of blindness, damages the optic nerve, making early diagnosis challenging due to no initial symptoms. Fundus eye images taken with a non-mydriatic retinograph help diagnose glaucoma by revealing structural changes, including the optic disc and cup. This research aims to thoroughly analyze saliency maps in interpreting convolutional neural network decisions for diagnosing glaucoma from fundus images. These maps highlight the most influential image regions guiding the network's decisions. Various network architectures were trained and tested on 739 optic nerve head images, with nine saliency methods used. Some other popular datasets were also used for further validation. The results reveal disparities among saliency maps, with some consensus between the folds corresponding to the same architecture. Concerning the significance of optic disc sectors, there is generally a lack of agreement with standard medical criteria. The background, nasal, and temporal sectors emerge as particularly influential for neural network decisions, showing a likelihood of being the most relevant ranging from 14.55% to 28.16% on average across all evaluated datasets. We can conclude that saliency maps are usually difficult to interpret and even the areas indicated as the most relevant can be very unintuitive. Therefore, its usefulness as an explanatory tool may be compromised, at least in problems such as the one addressed in this study, where the features defining the model prediction are generally not consistently reflected in relevant regions of the saliency maps, and they even cannot always be related to those used as medical standards.
C1 [Sigut, Jose; Fumero, Francisco; Estevez, Jose; Alayon, Silvia] Univ La Laguna, Dept Comp Sci & Syst Engn, Camino San Francisco de Paula 19, San Cristobal la Laguna 38203, Santa Cruz De T, Spain.
   [Diaz-Aleman, Tinguaro] Hosp Univ Canarias, Dept Ophthalmol, Carretera Ofra S-N, San Cristobal la Laguna 38320, Santa Cruz De T, Spain.
C3 Universidad de la Laguna; Universidad de la Laguna; University Hospital
   of the Canary Islands
RP Sigut, J (corresponding author), Univ La Laguna, Dept Comp Sci & Syst Engn, Camino San Francisco de Paula 19, San Cristobal la Laguna 38203, Santa Cruz De T, Spain.
EM jfsigut@ull.edu.es; ffumerob@ull.edu.es; iestevez@ull.edu.es;
   salayon@ull.edu.es; vtdac@hotmail.com
RI Alayon, Silvia/LOR-0960-2024; Diaz Aleman, Valentin
   Tinguaro/JMB-1627-2023; Alayon, Silvia/I-3896-2016
OI Fumero Batista, Francisco Jose/0000-0001-9806-2477; Diaz Aleman,
   Valentin Tinguaro/0000-0003-4579-0555; Sigut, Jose/0000-0002-3309-5953;
   Alayon, Silvia/0000-0001-8498-3275
FU University of La Laguna
FX No Statement Available
CR Abadi M, 2015, TENSORFLOW LARGE SCA
   Adebayo J, 2018, Arxiv, DOI [arXiv:1810.03307, DOI 10.48550/ARXIV.1810.03307]
   Adebayo J, 2018, ADV NEUR IN, V31
   Allison K, 2020, CUREUS J MED SCIENCE, V12, DOI 10.7759/cureus.11686
   Arun N, 2021, RADIOL-ARTIF INTELL, V3, DOI 10.1148/ryai.2021200267
   Ayhan MS, 2022, MED IMAGE ANAL, V77, DOI 10.1016/j.media.2022.102364
   Baehrens D, 2010, J MACH LEARN RES, V11, P1803
   Bajwa MN, 2020, IEEE IJCNN, DOI 10.1109/ijcnn48605.2020.9207664
   Brodersen Kay H., 2010, Proceedings of the 2010 20th International Conference on Pattern Recognition (ICPR 2010), P3121, DOI 10.1109/ICPR.2010.764
   Chollet F, 2017, PROC CVPR IEEE, P1800, DOI 10.1109/CVPR.2017.195
   Du MN, 2020, COMMUN ACM, V63, P68, DOI 10.1145/3359786
   Fumero F, 2020, IMAGE ANAL STEREOL, V39, P161, DOI 10.5566/ias.2346
   Garway-Heath DF, 2000, OPHTHALMOLOGY, V107, P1809, DOI 10.1016/S0161-6420(00)00284-0
   Geirhos R., 2019, P INT C LEARN REPR N
   He KM, 2016, PROC CVPR IEEE, P770, DOI 10.1109/CVPR.2016.90
   Hemelings R, 2021, SCI REP-UK, V11, DOI 10.1038/s41598-021-99605-1
   Hirota M, 2020, INT OPHTHALMOL, V40, P3013, DOI 10.1007/s10792-020-01485-3
   Kim M, 2019, Arxiv, DOI arXiv:1812.02405
   Kuo BI, 2020, INVEST OPHTH VIS SCI, V61
   Li F, 2022, J CLIN INVEST, V132, DOI 10.1172/JCI157968
   Mahabadi N., 2023, StatPearls
   Orlando JI, 2020, MED IMAGE ANAL, V59, DOI 10.1016/j.media.2019.101570
   Saporta A, 2022, NAT MACH INTELL, V4, P867, DOI 10.1038/s42256-022-00536-x
   Selvaraju RR, 2017, IEEE I CONF COMP VIS, P618, DOI 10.1109/ICCV.2017.74
   Shrikumar A, 2017, PR MACH LEARN RES, V70
   Sigut J, 2023, MACH LEARN-SCI TECHN, V4, DOI 10.1088/2632-2153/ad0798
   Simonyan K., 2015, P 3 INT C LEARN REP
   Simonyan K, 2014, Arxiv, DOI [arXiv:1312.6034, 10.48550/arXiv.1312.6034]
   Singh A, 2021, CLIN OPHTHALMOL, V15, P2573, DOI 10.2147/OPTH.S312236
   Sivaswamy J., 2015, JSM BIOMED IMAGING D, V2, P1004
   Smilkov D, 2017, Arxiv, DOI [arXiv:1706.03825, DOI 10.48550/ARXIV.1706.03825]
   Springenberg JT, 2014, ARXIV PREPRINT ARXIV
   Sundararajan M, 2017, PR MACH LEARN RES, V70
   Szegedy C, 2016, PROC CVPR IEEE, P2818, DOI 10.1109/CVPR.2016.308
   Tjoa E, 2021, IEEE T NEUR NET LEAR, V32, P4793, DOI 10.1109/TNNLS.2020.3027314
   Van Craenendonck T, 2020, TRANSL VIS SCI TECHN, V9, DOI 10.1167/tvst.9.2.64
   van der Veer SN, 2021, J AM MED INFORM ASSN, V28, P2128, DOI 10.1093/jamia/ocab127
   van der Velden BHM, 2022, MED IMAGE ANAL, V79, DOI 10.1016/j.media.2022.102470
   Wang HJ, 2020, Cambria Sinophone Wo, P111, DOI 10.1109/CVPRW50498.2020.00020
   ZAR JH, 1972, J AM STAT ASSOC, V67, P578, DOI 10.2307/2284441
   Zeiler MD, 2014, LECT NOTES COMPUT SC, V8689, P818, DOI 10.1007/978-3-319-10590-1_53
NR 41
TC 2
Z9 2
U1 3
U2 7
PU MDPI
PI BASEL
PA ST ALBAN-ANLAGE 66, CH-4052 BASEL, SWITZERLAND
EI 1424-8220
J9 SENSORS-BASEL
JI Sensors
PD JAN
PY 2024
VL 24
IS 1
AR 239
DI 10.3390/s24010239
PG 28
WC Chemistry, Analytical; Engineering, Electrical & Electronic; Instruments
   & Instrumentation
WE Science Citation Index Expanded (SCI-EXPANDED)
SC Chemistry; Engineering; Instruments & Instrumentation
GA ER3K4
UT WOS:001140609100001
PM 38203101
OA Green Published, gold
DA 2025-03-30
ER

PT J
AU Virbukaite, S
   Bernataviciene, J
   Imbrasiene, D
AF Virbukaite, Sandra
   Bernataviciene, Jolita
   Imbrasiene, Daiva
TI Glaucoma Identification Using Convolutional Neural Networks Ensemble for
   Optic Disc and Cup Segmentation
SO IEEE ACCESS
LA English
DT Article
DE Glaucoma; Optical imaging; Optical computing; Optical variables
   measurement; Convolutional neural networks; Visualization; Machine
   learning; Ensemble networks; glaucoma; machine learning (ML);
   segmentation; voting methods
AB Glaucoma is one of the diseases that can cause incurable blindness. The first noticeable symptoms appear only when the disease has progressed but an early diagnosis of the disease prevents the severe consequences of disease progression. In this paper, we developed a Convolutional Neural Networks (CNNs) based ensemble for joint optic disc (OD) and optic cup (OC) segmentation using modified Attention U-Net architecture with pre-trained ResNet34, ResNet50, MobileNet, Inceptionv3, DenseNet121 as backbones. The ensemble was trained on a mixed dataset consisting of REFUGE, Drishti-GS, and RIM-ONE r3 (RIM-ONE) datasets of eye fundus images and tested on images of each dataset separately. The most accurate joint OD and OC segmentation is achieved using an ensemble consisting of modified Attention U-Net with pre-trained ResNet34, Inceptionv3, and DenseNet121 as backbones and majority voting for final prediction. The highest Dice of 0.961 for OD and 0.894 for OC is achieved on the REFUGE test dataset, 0.974 for OD and 0.916 for OC on the Drishti-GS test dataset, and 0.978 for OD and 0.902 for OC on the RIM-ONE test dataset. The highest Intersection over Union of 0.925 for OD and 0.808 for OC is achieved on the REFUGE test dataset, 0.950 for OD and 0.845 for OC on the Drishti-GS test dataset, and 0.957 for OD and 0.822 for OC on the RIM-ONE test dataset. Using the segmentation results, the cup-to-disc ratio (CDR) has been calculated to classify eye fundus images into mild-stage, moderate-stage, severe-stage glaucoma, and non-glaucoma cases.
C1 [Virbukaite, Sandra; Bernataviciene, Jolita] Vilnius Univ, Inst Data Sci & Digital Technol, Vilnius 03101, Lithuania.
   [Imbrasiene, Daiva] Lithuanian Univ Hlth Sci, Inst Physiol & Pharmacol, LT-44307 Kaunas, Lithuania.
C3 Vilnius University; Lithuanian University of Health Sciences
RP Virbukaite, S (corresponding author), Vilnius Univ, Inst Data Sci & Digital Technol, Vilnius 03101, Lithuania.
EM sandra.virbukaite@mif.vu.lt
OI Virbukaite, Sandra/0000-0002-8758-8294
FU Programme ''University Excellence Initiatives'' of the Ministry of
   Education,Science and Sports of the Republic of Lithuania
   [12-001-01-01-01]
FX The authors are thankful for the high-performance computing resources
   provided by the Information Technology ResearchCenter, Vilnius
   University. Also, the authors express their gratitude to research funded
   under the Programme ''University Excellence Initiatives'' of the
   Ministry of Education,Science and Sports of the Republic of Lithuania
   (Measure No. 12-001-01-01-01 ''Improving the Research and Study
   Environment'').
CR Alghamdi M, 2021, IEEE ACCESS, V9, P23894, DOI 10.1109/ACCESS.2021.3056641
   Bhattacharya R, 2023, BIOMED SIGNAL PROCES, V85, DOI 10.1016/j.bspc.2023.104895
   Civit-Masot J, 2020, IEEE ACCESS, V8, P127519, DOI 10.1109/ACCESS.2020.3008539
   Elangovan P, 2022, INT J IMAG SYST TECH, V32, P2034, DOI 10.1002/ima.22761
   Elangovan P, 2021, INT J IMAG SYST TECH, V31, P955, DOI 10.1002/ima.22494
   Fraz MM, 2012, IEEE T BIO-MED ENG, V59, P2538, DOI 10.1109/TBME.2012.2205687
   Howard AG, 2017, Arxiv, DOI [arXiv:1704.04861, DOI 10.48550/ARXIV.1704.04861, 10.48550/arXiv.1704.04861]
   He KM, 2015, Arxiv, DOI [arXiv:1512.03385, 10.48550/arXiv.1512.03385, DOI 10.48550/ARXIV.1512.03385]
   Huang G, 2018, Arxiv, DOI arXiv:1608.06993
   Ioffe S, 2015, PR MACH LEARN RES, V37, P448
   Jiang LC, 2023, APPL SCI-BASEL, V13, DOI 10.3390/app131810244
   Jiang Y, 2020, APPL SCI-BASEL, V10, DOI 10.3390/app10113777
   Kim J., 2022, P IEEE C COMP INT BI, P1
   Kurilová V, 2023, J ELECTR ENG-SLOVAK, V74, P328, DOI 10.2478/jee-2023-0040
   Latif-Shabgahi GR, 2004, MICROPROCESS MICROSY, V28, P357, DOI 10.1016/j.micpro.2004.02.006
   Li ZR, 2023, COMPUT BIOL MED, V163, DOI 10.1016/j.compbiomed.2023.107209
   Lu S, 2023, NEUROCOMPUTING, V538, DOI 10.1016/j.neucom.2023.03.044
   Medical Image Analysis Group, 2023, RIME-ONE V.3 Datase
   Montgomery JM, 2012, POLIT ANAL, V20, P271, DOI 10.1093/pan/mps002
   Oktay O, 2018, Arxiv, DOI [arXiv:1804.03999, 10.48550/arXiv.1804.03999]
   Orlando JI, 2020, MED IMAGE ANAL, V59, DOI 10.1016/j.media.2019.101570
   Ronneberger O, 2015, LECT NOTES COMPUT SC, V9351, P234, DOI 10.1007/978-3-319-24574-4_28
   Saba T, 2018, MICROSC RES TECHNIQ, V81, P1105, DOI 10.1002/jemt.23094
   Sabzi S, 2020, APPL SCI-BASEL, V10, DOI 10.3390/app10010383
   Ali MYS, 2021, FRONT ARTIF INTEL AP, V339, P305, DOI 10.3233/FAIA210149
   Sánchez-Morales A, 2022, DIAGNOSTICS, V12, DOI 10.3390/diagnostics12061382
   Sivaswamy J, 2014, I S BIOMED IMAGING, P53, DOI 10.1109/ISBI.2014.6867807
   Steinmetz JD, 2021, LANCET GLOB HEALTH, V9, pE144, DOI [10.1016/S2214-109X(20)30489-7, 10.1016/S2214-109X(20)30425-3]
   Szegedy C, 2015, Arxiv, DOI [arXiv:1512.00567, DOI 10.48550/ARXIV.1512.00567, 10.48550/arXiv.1512.00567]
   Szegedy C, 2015, PROC CVPR IEEE, P1, DOI 10.1109/CVPR.2015.7298594
   Tadisetty S, 2023, SENSORS-BASEL, V23, DOI 10.3390/s23104668
   Taj I.A., 2021, MATH BIOSCI ENG, V18, P5321, DOI [DOI 10.3934/mbe.2021270, 10.3934/mbe.2021270]
   Tham YC, 2014, OPHTHALMOLOGY, V121, P2081, DOI 10.1016/j.ophtha.2014.05.013
   The University of Tennessee Health Science Center, 2024, CANDLE cohort information
   Tulsani A, 2021, BIOCYBERN BIOMED ENG, V41, P819, DOI 10.1016/j.bbe.2021.05.011
   Vijayalakshmi D, 2023, GRAPH MODELS, V130, DOI 10.1016/j.gmod.2023.101206
   Virbukait S., 2023, P 18 C COMP SCI INT, P1191
   Virbukaite S, 2024, NONLINEAR ANAL-MODEL, V29, P96, DOI 10.15388/namc.2024.29.33669
   Vlasceanu G. V., 2019, P 18 ROEDUNET C NETW, P1
   Wang JK, 2023, BIOMED SIGNAL PROCES, V85, DOI 10.1016/j.bspc.2023.104906
   Yi YG, 2023, COMPUT BIOL MED, V164, DOI 10.1016/j.compbiomed.2023.107215
   Zhang X, 2022, FRONT HUM NEUROSCI, V16, DOI 10.3389/fnhum.2022.1043569
   Zhao AD, 2023, COMPUT BIOL MED, V158, DOI 10.1016/j.compbiomed.2023.106796
   Zhou W, 2023, FRONT NEUROSCI-SWITZ, V17, DOI 10.3389/fnins.2023.1139181
   Zhu QL, 2021, BIOMED OPT EXPRESS, V12, P6529, DOI 10.1364/BOE.434841
   Zilly J, 2017, COMPUT MED IMAG GRAP, V55, P28, DOI 10.1016/j.compmedimag.2016.07.012
NR 46
TC 2
Z9 2
U1 4
U2 7
PU IEEE-INST ELECTRICAL ELECTRONICS ENGINEERS INC
PI PISCATAWAY
PA 445 HOES LANE, PISCATAWAY, NJ 08855-4141 USA
SN 2169-3536
J9 IEEE ACCESS
JI IEEE Access
PY 2024
VL 12
BP 82720
EP 82729
DI 10.1109/ACCESS.2024.3412185
PG 10
WC Computer Science, Information Systems; Engineering, Electrical &
   Electronic; Telecommunications
WE Science Citation Index Expanded (SCI-EXPANDED)
SC Computer Science; Engineering; Telecommunications
GA UW4X5
UT WOS:001251099200001
OA gold
DA 2025-03-30
ER

PT J
AU Rawat, A
   Singh, MP
   Sharma, RR
AF Rawat, Amit
   Singh, Maheshwari Prasad
   Sharma, Rishi Raj
TI Modified 2D-EWT-based Automated System for Glaucoma Diagnosis
SO IETE JOURNAL OF RESEARCH
LA English
DT Article
DE Empirical wavelet transform; Fundus image; Glaucoma; VGG-19; 2D-FFT
AB Glaucoma is an eye disease which has been one of the leading causes of loss of vision worldwide. It occurs when the fluid pressure in the optic nerve increases which causes the damage to the optic nerve. Detection of glaucoma is necessary for proper and timely treatment. In this paper, an automated system is developed for glaucoma diagnosis in which a two-dimensional empirical wavelet transform (2D-EWT)-based fundus image decomposition method is developed. A novel method is suggested for magnitude spectrum-based image segmentation. In 2D-EWT, the average magnitude spectrum along the horizontal or vertical axis is considered which discards the information along one axis. In the suggested method, the average magnitude spectrum along both axes is utilized and more decomposed images can be obtained. The decomposed fundus images are given to the ResNet-18-based deep learning model for glaucoma identification. The performance of the proposed method is computed in terms of accuracy (ACC), sensitivity (SEN), and specificity (SPEC). The proposed method has achieved the ACC of 99.33% with 99.35% SEN, and 99.25% SPEC which is more than the compared methods.
C1 [Rawat, Amit; Singh, Maheshwari Prasad] Natl Inst Technol Patna, Dept Comp Sci Engn, Patna 800005, India.
   [Sharma, Rishi Raj] Def Inst Adv Technol, Dept Elect Eng, Pune 411025, India.
C3 National Institute of Technology (NIT System); National Institute of
   Technology Patna; Defence Research & Development Organisation (DRDO);
   Defence Institute of Advanced Technology (DIAT)
RP Rawat, A (corresponding author), Natl Inst Technol Patna, Dept Comp Sci Engn, Patna 800005, India.
EM amitr.phd20.cs@nitp.ac.in; mps@nitp.ac.in; dr.rrsrrs@gmail.com
RI Singh, Maheshwari/AAC-6481-2019; Sharma, Rishi Raj/X-8015-2018
CR Acharya UR, 2015, BIOMED SIGNAL PROCES, V15, P18, DOI 10.1016/j.bspc.2014.09.004
   Acharya UR, 2011, IEEE T INF TECHNOL B, V15, P449, DOI 10.1109/TITB.2011.2119322
   Agrawal DK, 2019, IET IMAGE PROCESS, V13, P2401, DOI 10.1049/iet-ipr.2019.0036
   Bourne Rupert Ra, 2006, Community Eye Health, V19, P44
   Burgoyne CF, 2010, PEARLS OF GLAUCOMA MANAGEMENT, P1, DOI 10.1007/978-3-540-68240-0_1
   Chaudhary PK, 2021, BIOMED SIGNAL PROCES, V64, DOI 10.1016/j.bspc.2020.102237
   Daubechies I., 1992, Ten Lectures on Wavelets, DOI DOI 10.1137/1.9781611970104
   Dubey R, 2023, IEEE T IND INFORM, V19, P10873, DOI 10.1109/TII.2022.3229829
   Fumero F., 2011, 2011 24th International Symposium on Computer-Based Medical Systems CBMS, P1
   Gilles J, 2014, SIAM J IMAGING SCI, V7, P157, DOI 10.1137/130923774
   Gilles J, 2013, IEEE T SIGNAL PROCES, V61, P3999, DOI 10.1109/TSP.2013.2265222
   Guo F, 2020, MED BIOL ENG COMPUT, V58, P2567, DOI 10.1007/s11517-020-02237-2
   HE KM, 2016, PROC CVPR IEEE, P770, DOI [DOI 10.1109/CVPR.2016.90, 10.1109/CVPR.2016.90]
   Jain S, 2019, SN APPL SCI, V1, DOI 10.1007/s42452-019-1467-3
   Kaushik A., OPENGENUS
   Kirar BS, 2019, IET IMAGE PROCESS, V13, P73, DOI 10.1049/iet-ipr.2018.5297
   Kumar A, 2021, NUCL PHYS A, V1005, DOI 10.1016/j.nuclphysa.2020.122009
   Li L, 2020, IEEE T MED IMAGING, V39, P413, DOI 10.1109/TMI.2019.2927226
   Maheshwari S, 2017, COMPUT BIOL MED, V88, P142, DOI 10.1016/j.compbiomed.2017.06.017
   Maheshwari S, 2017, IEEE J BIOMED HEALTH, V21, P803, DOI 10.1109/JBHI.2016.2544961
   Nayak J, 2009, J MED SYST, V33, P337, DOI 10.1007/s10916-008-9195-z
   OTSU N, 1979, IEEE T SYST MAN CYB, V9, P62, DOI 10.1109/TSMC.1979.4310076
   Parashar D., 2020 1 IEEE INT C ME, P1
   Parashar D, 2021, IEEE T INSTRUM MEAS, V70, DOI 10.1109/TIM.2021.3071223
   Pawan. geeksforgeeks, 2023, US
   Raghavendra U, 2018, INFORM SCIENCES, V441, P41, DOI 10.1016/j.ins.2018.01.051
   Russakovsky O, 2015, INT J COMPUT VISION, V115, P211, DOI 10.1007/s11263-015-0816-y
   Salau Ayodeji Olalekan, 2019, 2019 International Conference on Signal Processing and Communication (ICSC), P158
   Salau A. O., 2022, Computational Intelligence and Data Sciences: Paradigms in Biomedical Engineering, P1, DOI [10.1201/9781003224068, DOI 10.1201/9781003224068]
   Salau AO., 2022, P ADV COMP INT ITS C, P265
   Sharma R.R., 2020, Recent Trends in Image and Signal Processing in Computer Vision, P265
   Sharma RR, 2020, SIGNAL IMAGE VIDEO P, V14, P249, DOI 10.1007/s11760-019-01549-7
   Simonyan K, 2015, Arxiv, DOI arXiv:1409.1556
   Yousefi S, 2014, IEEE T BIO-MED ENG, V61, P1143, DOI 10.1109/TBME.2013.2295605
   Youssif AAHAR, 2008, IEEE T MED IMAGING, V27, P11, DOI 10.1109/TMI.2007.900326
   Zhang Z, 2010, IEEE ENG MED BIO, P3065, DOI 10.1109/IEMBS.2010.5626137
NR 36
TC 2
Z9 2
U1 0
U2 0
PU TAYLOR & FRANCIS LTD
PI ABINGDON
PA 2-4 PARK SQUARE, MILTON PARK, ABINGDON OR14 4RN, OXON, ENGLAND
SN 0377-2063
EI 0974-780X
J9 IETE J RES
JI IETE J. Res.
PD JUL 2
PY 2024
VL 70
IS 7
BP 6228
EP 6238
DI 10.1080/03772063.2023.2297851
EA DEC 2023
PG 11
WC Engineering, Electrical & Electronic; Telecommunications
WE Science Citation Index Expanded (SCI-EXPANDED)
SC Engineering; Telecommunications
GA J9G2X
UT WOS:001133130900001
DA 2025-03-30
ER

PT J
AU Goyanes, E
   de Moura, J
   Fernández-Vigo, JI
   Fernández-Vigo, JA
   Novo, J
   Ortega, M
AF Goyanes, Elena
   de Moura, Joaquim
   Fernandez-Vigo, Jose I.
   Fernandez-Vigo, Jose A.
   Novo, Jorge
   Ortega, Marcos
TI Automatic simultaneous ciliary muscle segmentation and biomarker
   extraction in AS-OCT images using deep learning-based approaches
SO BIOMEDICAL SIGNAL PROCESSING AND CONTROL
LA English
DT Article
DE CAD system; AS-OCT; Ciliary muscle; Segmentation; Biomarkers; Deep
   learning
ID OPTICAL COHERENCE TOMOGRAPHY; REFRACTIVE ERROR; BODY THICKNESS; IN-VIVO;
   ACCOMMODATION; MANAGEMENT; DIAGNOSIS
AB Recent clinical studies have emphasized the importance of understanding the morphology and mechanics of the ciliary muscle. The ciliary muscle plays a vital role in various functions related to the anterior segment of the eye, including the regulation of intraocular pressure and the maintenance of the shape of the crystalline lens. To advance research in this area, we propose a fully automated methodology for the segmentation and biomarker measurement of the ciliary muscle in two different scan depths (6 mm and 16 mm), which are commonly used by clinicians to analyze biomarkers. Our methodology aims to provide repeatable, and immediate results through an exhaustive analysis of different network architectures, encoders, and transfer learning strategies. We also extracted a comprehensive set of relevant biomarkers, including parameters that provide essential information about its behavior during the accommodation process, overall dimensions, and biomechanical properties. These biomarkers can help clinicians and researchers in the diagnoses and monitor of different ocular diseases such as glaucoma, myopia, and presbyopia and develop new therapeutic strategies, potentially leading to more effective treatments and improved patient outcomes. Our methodology achieved accurate qualitative and quantitative results, with high accuracy values of 0.9665 +/- 0.1280 and 0.9772 +/- 0.0873 for the best combinations for 6 mm and 16 mm, respectively. Our proposed system provides a valuable and automatic tool for clinicians and researchers in the segmentation and analysis of the ciliary muscle in AS-OCT images.
C1 [Goyanes, Elena; de Moura, Joaquim; Novo, Jorge; Ortega, Marcos] Univ A Coruna, Inst Invest Biomed A Coruna INIB, Grp Varpa, Coruna, Spain.
   [Goyanes, Elena; de Moura, Joaquim; Novo, Jorge; Ortega, Marcos] Univ A Coruna, Ctr Invest CITIC, Coruna, Spain.
   [Fernandez-Vigo, Jose I.] Hosp Clin San Carlos, Dept Ophthalmol, Inst Invest Sanitaria IdISSC, Madrid, Spain.
   [Fernandez-Vigo, Jose A.] Univ Extremadura, Dept Ophthalmol, Badajoz, Spain.
   [Fernandez-Vigo, Jose I.; Fernandez-Vigo, Jose A.] Ctr Int Oftalmol Avanzada, Madrid, Spain.
C3 Universidade da Coruna; Instituto de Investigacion Biomedica de A Coruna
   (INIBIC); Universidade da Coruna; Hospital Clinico San Carlos;
   Universidad de Extremadura
RP de Moura, J (corresponding author), Univ A Coruna, Inst Invest Biomed A Coruna INIB, Grp Varpa, Coruna, Spain.
EM elena.goyanes.gonzalez@udc.es; joaquim.demoura@udc.es;
   jfvigo@hotmail.com; jose.fernandez-vigo@fernandez-vigo.com;
   jnovo@udc.es; mortega@udc.es
RI Buján, Jorge/N-3366-2014; Goyanes, Elena/JSK-1927-2023; Fernandez-Vigo,
   Jose Ignacio/G-9779-2017; de Moura Ramos, Jose Joaquim/H-4207-2017;
   Ortega Hortas, Marcos/A-5955-2011
OI Fernandez-Vigo, Jose Ignacio/0000-0001-8745-3464; de Moura Ramos, Jose
   Joaquim/0000-0002-2050-3786; Goyanes Gonzalez,
   Elena/0009-0001-5328-2262; Ortega Hortas, Marcos/0000-0002-2798-0788
FU Ministerio de Ciencia e Innovacion, Government of Spain
   [RTI2018-095894-B-I00, PID2019-108435RB-I00, TED2021-131201B- I00,
   PDC2022-133132-I00]; Conselleria de Educacion, Universidade, e Formacion
   Profesional, Xunta de Galicia, Grupos de Referencia Competitiva [ED431C
   2020/24]; CITIC, Centro de Investigacion de Galicia [ED481A-2023-152];
   Conselleria de Educacion, Universidade e Formacion Profesional, Xunta de
   Galicia, through the ERDF [ED431G 2019/01]; Conselleria de Educacion,
   Universidade e Formacion Profesional, Xunta de Galicia, through
   Secretaria Xeral de Universidades; Universidade da Coruna/CISUG
FX This work was supported by Ministerio de Ciencia e Innovacion,
   Government of Spain through the research project with [grant numbers
   RTI2018-095894-B-I00, PID2019-108435RB-I00, TED2021-131201B- I00, and
   PDC2022-133132-I00] ; Conselleria de Educacion, Universidade, e
   Formacion Profesional, Xunta de Galicia, Grupos de Referencia
   Competitiva, [grant number ED431C 2020/24] ; predoctoral grant [grant
   number ED481A-2023-152] ; CITIC, Centro de Investigacion de Galicia
   [grant number ED431G 2019/01] , receives financial support from
   Conselleria de Educacion, Universidade e Formacion Profesional, Xunta de
   Galicia, through the ERDF (80%) and Secretaria Xeral de Universidades
   (20%) . Funding for open access charge: Universidade da Coruna/CISUG.
CR Aggarwala Karan R Gregg, 2020, Med Hypothesis Discov Innov Ophthalmol, V9, P66
   Agrawal RV, 2010, INDIAN J OPHTHALMOL, V58, P11, DOI 10.4103/0301-4738.58468
   Ali N.H., Collateral circulation classification based on cone beam computed tomography images using ResNet18 convolutional neural network
   Anderson HA, 2022, OPHTHAL PHYSL OPT, V42, P897, DOI 10.1111/opo.12974
   Ang M, 2013, PLOS ONE, V8, DOI 10.1371/journal.pone.0065559
   Arrastia JL, 2021, J IMAGING, V7, DOI 10.3390/jimaging7040071
   Bailey MD, 2008, INVEST OPHTH VIS SCI, V49, P4353, DOI 10.1167/iovs.08-2008
   Buckhurst H, 2013, OPHTHAL PHYSL OPT, V33, P294, DOI 10.1111/opo.12039
   Cabaleiro P, 2019, SENSORS-BASEL, V19, DOI 10.3390/s19235087
   Cabeza-Gil I, 2022, BIOMED OPT EXPRESS, V13, P2810, DOI 10.1364/BOE.455661
   Chen JC, 2003, OPHTHAL PHYSL OPT, V23, P401, DOI 10.1046/j.1475-1313.2003.00135.x
   Chen W, 2023, THER ADV CHRONIC DIS, V14, DOI 10.1177/20406223231159616
   de Moura J, 2021, COMP MED SY, P1, DOI 10.1109/CBMS52027.2021.00008
   Domínguez-Vicent A, 2019, J OPTOM, V12, P14, DOI 10.1016/j.optom.2018.01.001
   Du YL, 2022, FRONT MED-LAUSANNE, V9, DOI 10.3389/fmed.2022.865719
   Foo KY, 2022, BIOMED OPT EXPRESS, V13, P3380, DOI 10.1364/BOE.455110
   Gende M, 2022, COMPUT MED IMAG GRAP, V98, DOI 10.1016/j.compmedimag.2022.102068
   Goyanes E, 2022, IEEE IJCNN, DOI 10.1109/IJCNN55064.2022.9892316
   Gueudry J, 2018, J FR OPHTALMOL, V41, pE11, DOI 10.1016/j.jfo.2017.11.003
   Gumus K, 2010, AM J OPHTHALMOL, V150, P798, DOI 10.1016/j.ajo.2010.06.014
   He KM, 2016, PROC CVPR IEEE, P770, DOI 10.1109/CVPR.2016.90
   Igbre AO, 2014, RETINA-J RET VIT DIS, V34, P504, DOI 10.1097/IAE.0b013e31829f73bd
   Fernández-Vigo JI, 2020, ACTA OPHTHALMOL, V98, pE487, DOI 10.1111/aos.14304
   IZATT JA, 1994, ARCH OPHTHALMOL-CHIC, V112, P1584, DOI 10.1001/archopht.1994.01090240090031
   Jonas JB, 2023, SCI REP-UK, V13, DOI 10.1038/s41598-023-44085-8
   Kao CY, 2011, OPTOMETRY VISION SCI, V88, P275, DOI 10.1097/OPX.0b013e3182044b94
   Kaphle D, 2022, INVEST OPHTH VIS SCI, V63, DOI 10.1167/iovs.63.6.24
   Kingma DP, 2014, PREPRINT
   Konstantopoulos A, 2008, AM J OPHTHALMOL, V146, P534, DOI 10.1016/j.ajo.2008.05.030
   Kuchem MK, 2013, OPTOMETRY VISION SCI, V90, P1312, DOI 10.1097/OPX.0000000000000070
   Laughton DS, 2015, CONTACT LENS ANTERIO, V38, P402, DOI 10.1016/j.clae.2015.05.007
   Lewis HA, 2012, OPTOMETRY VISION SCI, V89, P727, DOI 10.1097/OPX.0b013e318253de7e
   Li ZL, 2021, FRONT PHYSIOL, V12, DOI 10.3389/fphys.2021.763736
   Lin TY, 2017, PROC CVPR IEEE, P936, DOI 10.1109/CVPR.2017.106
   Lossing LA, 2012, OPTOMETRY VISION SCI, V89, P719, DOI 10.1097/OPX.0b013e318252cadc
   Monsálvez-Romín D, 2019, ARQ BRAS OFTALMOL, V82, P207, DOI 10.5935/0004-2749.20190041
   Muftuoglu O, 2009, EYE, V23, P1176, DOI 10.1038/eye.2008.178
   Nisa SQ, 2022, INT J ADV COMPUT SC, V13, P537
   Owusu E, 2023, OPHTHAL PHYSL OPT, V43, P947, DOI 10.1111/opo.13155
   Pavlin CJ, 2009, AM J OPHTHALMOL, V147, P214, DOI 10.1016/j.ajo.2008.08.023
   Nguyen P, 2013, CURR OPIN OPHTHALMOL, V24, P47, DOI 10.1097/ICU.0b013e32835aee7b
   Pucker AD, 2013, INVEST OPHTH VIS SCI, V54, P4710, DOI 10.1167/iovs.13-11658
   Qian CX, 2015, OPHTHALMOLOGY, V122, P317, DOI 10.1016/j.ophtha.2014.08.007
   Ren JW, 2022, J CLIN MED, V11, DOI 10.3390/jcm11133696
   Ronneberger O, 2015, LECT NOTES COMPUT SC, V9351, P234, DOI 10.1007/978-3-319-24574-4_28
   Ruggeri M, 2014, PROC SPIE, V8930, DOI 10.1117/12.2044309
   Samagaio G, 2018, PROCEDIA COMPUT SCI, V126, P472, DOI 10.1016/j.procs.2018.07.281
   Sarwinda D, 2021, PROCEDIA COMPUT SCI, V179, P423, DOI 10.1016/j.procs.2021.01.025
   Sheppard AL, 2010, INVEST OPHTH VIS SCI, V51, P6882, DOI 10.1167/iovs.10-5787
   Shi JL, 2020, INT OPHTHALMOL, V40, P917, DOI 10.1007/s10792-019-01264-9
   Simonyan K, 2015, Arxiv, DOI arXiv:1409.1556
   Soliman W, 2012, ACTA OPHTHALMOL, V90, P461, DOI 10.1111/j.1755-3768.2010.01994.x
   Strasser T, 2022, DIAGNOSTICS, V12, DOI 10.3390/diagnostics12123055
   Strasser T, 2020, PLOS ONE, V15, DOI 10.1371/journal.pone.0234330
   Tabernero J, 2016, SCI REP-UK, V6, DOI 10.1038/srep25551
   Talo M, 2019, COGN SYST RES, V54, P176, DOI 10.1016/j.cogsys.2018.12.007
   Thomas BJ, 2014, OCUL SURF, V12, P46, DOI 10.1016/j.jtos.2013.11.001
   Wagner S, 2023, EXP EYE RES, V231, DOI 10.1016/j.exer.2023.109475
   Wagner S, 2019, VISION RES, V163, P42, DOI 10.1016/j.visres.2019.08.002
   Wagner S, 2018, BIOMED OPT EXPRESS, V9, P5100, DOI 10.1364/BOE.9.005100
   Wong AL, 2009, BRIT J OPHTHALMOL, V93, P61, DOI 10.1136/bjo.2008.137653
   Wylegala E, 2009, GRAEF ARCH CLIN EXP, V247, P451, DOI 10.1007/s00417-008-0937-x
   Xie XB, 2022, EYE, V36, P119, DOI 10.1038/s41433-020-01363-3
   Yakubovskiy P., 2020, SEGMENTATION MODELS
   Zhang XF, 2020, INT J OPHTHALMOL-CHI, V13, P625, DOI 10.18240/ijo.2020.04.15
   Zhang XY, 2022, OPHTHAL PHYSL OPT, V42, P559, DOI 10.1111/opo.12965
   Zhao PS, 2007, AM J OPHTHALMOL, V143, P1047, DOI 10.1016/j.ajo.2007.01.050
NR 67
TC 2
Z9 2
U1 3
U2 9
PU ELSEVIER SCI LTD
PI London
PA 125 London Wall, London, ENGLAND
SN 1746-8094
EI 1746-8108
J9 BIOMED SIGNAL PROCES
JI Biomed. Signal Process. Control
PD APR
PY 2024
VL 90
AR 105851
DI 10.1016/j.bspc.2023.105851
EA DEC 2023
PG 15
WC Engineering, Biomedical
WE Science Citation Index Expanded (SCI-EXPANDED)
SC Engineering
GA FR2E3
UT WOS:001147506900001
OA hybrid
DA 2025-03-30
ER

PT J
AU Mohammadzadeh, V
   Li, LY
   Fei, Z
   Davis, T
   Morales, E
   Wu, KR
   Ma, EL
   Fifi, AA
   Nouri-Mahdavi, K
   Caprioli, J
AF Mohammadzadeh, Vahid
   Li, Leyan
   Fei, Zhe
   Davis, Tyler
   Morales, Esteban
   Wu, Kara
   Ma, Elise Lee
   Fifi, Abdelmonem A.
   Nouri-Mahdavi, Kouros
   Caprioli, Joseph
TI Efficacy of Smoothing Algorithms to Enhance Detection of Visual Field
   Progression in Glaucoma
SO OPHTHALMOLOGY
LA English
DT Article
DE Artificial intelligence; Glaucoma progression; Variability; Variational;
   autoencoder
ID INDEPENDENT COMPONENT ANALYSIS; IDENTIFY PATTERNS; OPTIC DISC;
   VARIABILITY; THRESHOLD; RATES; SENSITIVITY; STANDARD
AB Purpose: To evaluate and compare the effectiveness of nearest neighbor (NN)-and variational autoencoder (VAE)-smoothing algorithms to reduce variability and enhance the performance of glaucoma visual field (VF) progression models.Design: Longitudinal cohort study.Subjects: 7150 eyes (4232 patients), with > 5 years of follow-up and > 6 visits.Methods: Vsual field thresholds were smoothed with the NN and VAE algorithms. The mean total deviation (mTD) and VF index rates, pointwise linear regression (PLR), permutation of PLR (PoPLR), and the glaucoma rate index were applied to the unsmoothed and smoothed data.Main Outcome Measures: The proportion of progressing eyes and the conversion to progression were compared between the smoothed and unsmoothed data. A simulation series of noiseless VFs with various patterns of glaucoma damage was used to evaluate the specificity of the smoothing models.Results: The mean values of age and follow-up time were 62.8 (standard deviation: 12.6) years and 10.4 (standard deviation: 4.7) years, respectively. The proportion of progression was significantly higher for the NN and VAE smoothed data compared with the unsmoothed data. VF progression occurred significantly earlier with both smoothed data compared with unsmoothed data based on mTD rates, PLR, and PoPLR methods. The ability to detect the progressing eyes was similar for the unsmoothed and smoothed data in the simulation data. Conclusions: Smoothing VF data with NN and VAE algorithms improves the signal-to-noise ratio for detection of change, results in earlier detection of VF progression, and could help monitor glaucoma progression more effectively in the clinical setting.
C1 [Mohammadzadeh, Vahid; Li, Leyan; Morales, Esteban; Ma, Elise Lee; Nouri-Mahdavi, Kouros; Caprioli, Joseph] David Geffen Sch Med, Jules Stein Eye Inst, Glaucoma Div, Los Angeles, CA USA.
   [Li, Leyan; Fei, Zhe; Wu, Kara; Fifi, Abdelmonem A.] Univ Calif Los Angeles, Jonathan & Karin Fielding Sch Publ Hlth, Los Angeles, CA USA.
   [Li, Leyan; Fei, Zhe; Wu, Kara] Univ Calif Los Angeles, Biostat, Los Angeles, CA USA.
   [Fei, Zhe] Univ Calif Riverside, Dept Stat, Riverside, CA USA.
   [Davis, Tyler] Univ Calif Los Angeles, Comp Sci, Los Angeles, CA USA.
   [Caprioli, Joseph] 100 Stein Plaza, Los Angeles, CA 90095 USA.
C3 University of California System; University of California Los Angeles;
   University of California Los Angeles Medical Center; David Geffen School
   of Medicine at UCLA; University of California System; University of
   California Los Angeles; University of California System; University of
   California Los Angeles; University of California System; University of
   California Riverside; University of California System; University of
   California Los Angeles
RP Caprioli, J (corresponding author), 100 Stein Plaza, Los Angeles, CA 90095 USA.
EM caprioli@jsei.ucla.edu
RI Nouri-Mahdavi, Kouros/H-8922-2013; Li, Le-Yan/HNQ-8443-2023; Fei,
   Zhe/E-6475-2015
OI Caprioli, Joseph/0000-0002-2383-7263
FU Research to Prevent Blindness; Simms/Mann Family Foundation; Heidelberg
   Engineering; NIH [R01-EY029792]
FX K.N.M.: Financial support-Unrestricted departmental grant from Research
   to Prevent Blindness, NIH grant R01-EY029792 Payden Glaucoma Fund,
   Simms/Mann Family Foundation, and an unrestricted research grant from
   Heidelberg Engineering
CR Abadi M., 2015, arXiv
   Abadi M, 2016, PROCEEDINGS OF OSDI'16: 12TH USENIX SYMPOSIUM ON OPERATING SYSTEMS DESIGN AND IMPLEMENTATION, P265
   Aref AA, 2017, OPHTHALMOLOGY, V124, pS51, DOI 10.1016/j.ophtha.2017.05.010
   Artes PH, 2011, INVEST OPHTH VIS SCI, V52, P4030, DOI 10.1167/iovs.10-6905
   Artes PH, 2002, INVEST OPHTH VIS SCI, V43, P2654
   Asaoka R, 2020, OPHTHALMOL GLAUCOMA, V3, P210, DOI 10.1016/j.ogla.2020.01.001
   Asaoka R, 2020, SCI REP-UK, V10, DOI 10.1038/s41598-020-64869-6
   ASMAN P, 1992, ARCH OPHTHALMOL-CHIC, V110, P812, DOI 10.1001/archopht.1992.01080180084033
   Berchuck SI, 2019, SCI REP-UK, V9, DOI 10.1038/s41598-019-54653-6
   Caprioli J, 2008, AM J OPHTHALMOL, V145, P191, DOI 10.1016/j.ajo.2007.12.003
   Caprioli J, 2018, TRANSL VIS SCI TECHN, V7, DOI 10.1167/tvst.7.6.14
   Caprioli J, 2011, INVEST OPHTH VIS SCI, V52, P4765, DOI 10.1167/iovs.10-6414
   Chen A, 2014, INVEST OPHTH VIS SCI, V55, P7881, DOI 10.1167/iovs.14-15435
   Choi H, 2018, FRONT AGING NEUROSCI, V10, DOI 10.3389/fnagi.2018.00212
   De Moraes CG, 2017, PROG RETIN EYE RES, V56, P107, DOI 10.1016/j.preteyeres.2016.10.001
   Dixit A, 2021, OPHTHALMOLOGY, V128, P1016, DOI 10.1016/j.ophtha.2020.12.020
   GAASTERLAND DE, 1994, OPHTHALMOLOGY, V101, P1445
   Gardiner SK, 2002, INVEST OPHTH VIS SCI, V43, P1400
   Gardiner SK, 2018, INVEST OPHTH VIS SCI, V59, P3667, DOI 10.1167/iovs.18-24303
   Gardiner SK, 2017, AM J OPHTHALMOL, V176, P148, DOI 10.1016/j.ajo.2017.01.013
   Garway-Heath DF, 2000, OPHTHALMOLOGY, V107, P1809, DOI 10.1016/S0161-6420(00)00284-0
   Goldbaum MH, 2005, INVEST OPHTH VIS SCI, V46, P3676, DOI 10.1167/iovs.04-1167
   Goldbaum MH, 2012, INVEST OPHTH VIS SCI, V53, P6557, DOI 10.1167/iovs.11-8363
   Goodfellow I, 2020, COMMUN ACM, V63, P139, DOI 10.1145/3422622
   Gracitelli CPB, 2018, JAMA OPHTHALMOL, V136, P329, DOI 10.1001/jamaophthalmol.2017.6836
   Hassan ON, 2020, INT S VISUAL COMPUTI
   HEIJL A, 1987, ARCH OPHTHALMOL-CHIC, V105, P1544
   Heijl A, 2003, ACTA OPHTHALMOL SCAN, V81, P286, DOI 10.1034/j.1600-0420.2003.00070.x
   HEIJL A, 1989, AM J OPHTHALMOL, V108, P130, DOI 10.1016/0002-9394(89)90006-8
   Henson DB, 2000, INVEST OPHTH VIS SCI, V41, P417
   Johnson CA, 1997, OPHTHALMOLOGY, V104, P1910, DOI 10.1016/S0161-6420(97)30008-6
   Kingma DP, 2014, PREPRINT
   KULLBACK S, 1951, ANN MATH STAT, V22, P79, DOI 10.1214/aoms/1177729694
   Li ZX, 2018, OPHTHALMOLOGY, V125, P1199, DOI 10.1016/j.ophtha.2018.01.023
   MANDAVA S, 1993, AM J OPHTHALMOL, V116, P684, DOI 10.1016/S0002-9394(14)73466-X
   Marín-Franch I, 2013, J VISION, V13, DOI 10.1167/13.4.10
   Morales E, 2016, TRANSL VIS SCI TECHN, V5, DOI 10.1167/tvst.5.2.12
   Nouri-Mahdavi K, 2012, INVEST OPHTH VIS SCI, V53, P2390, DOI 10.1167/iovs.11-9021
   Nouri-Mahdavi K, 2011, ARCH OPHTHALMOL-CHIC, V129, P1521, DOI 10.1001/archophthalmol.2011.224
   O'Leary N, 2012, INVEST OPHTH VIS SCI, V53, P6776, DOI 10.1167/iovs.12-10049
   Otarola F, 2016, JAMA OPHTHALMOL, V134, P496, DOI 10.1001/jamaophthalmol.2016.0118
   Kingma DP, 2014, Arxiv, DOI [arXiv:1312.6114, DOI 10.48550/ARXIV.1312.6114]
   Quaranta L, 2016, ADV THER, V33, P959, DOI 10.1007/s12325-016-0333-6
   Quigley HA, 2006, BRIT J OPHTHALMOL, V90, P262, DOI 10.1136/bjo.2005.081224
   Rabiolo A, 2020, OPHTHALMOLOGY, V127, P739, DOI 10.1016/j.ophtha.2019.11.021
   Rabiolo A, 2019, TRANSL VIS SCI TECHN, V8, DOI 10.1167/tvst.8.5.2
   Reis ASC, 2012, OPHTHALMOLOGY, V119, P294, DOI 10.1016/j.ophtha.2011.07.040
   Russell RA, 2012, INVEST OPHTH VIS SCI, V53, P5985, DOI 10.1167/iovs.12-10428
   Sample PA, 2005, INVEST OPHTH VIS SCI, V46, P3684, DOI 10.1167/iovs.04-1168
   Sample PA, 2004, INVEST OPHTH VIS SCI, V45, P2596, DOI 10.1167/iovs.03-0343
   SCHULZER M, 1992, OPHTHALMOLOGY, V99, P1468
   Spry PGD, 2002, SURV OPHTHALMOL, V47, P158, DOI 10.1016/S0039-6257(01)00299-5
   Spry PGD, 2000, INVEST OPHTH VIS SCI, V41, P2192
   Tanna AP, 2011, OPHTHALMOLOGY, V118, P60, DOI 10.1016/j.ophtha.2010.04.038
   Van Rossum Guido, 2009, Python 3 Reference Manual
   Virtanen P, 2020, NAT METHODS, V17, P261, DOI 10.1038/s41592-019-0686-2
   Viswanathan AC, 1997, BRIT J OPHTHALMOL, V81, P1037, DOI 10.1136/bjo.81.12.1037
   Wall M, 2013, INVEST OPHTH VIS SCI, V54, P3975, DOI 10.1167/iovs.12-11300
   Way GP, 2018, BIOCOMPUT-PAC SYM, P80
   Wetzel SJ, 2017, PHYS REV E, V96, DOI 10.1103/PhysRevE.96.022140
   Yohannan J, 2017, OPHTHALMOLOGY, V124, P1612, DOI 10.1016/j.ophtha.2017.04.035
   Yousefi S, 2018, AM J OPHTHALMOL, V193, P71, DOI 10.1016/j.ajo.2018.06.007
   Zaykin DV, 2002, GENET EPIDEMIOL, V22, P170, DOI 10.1002/gepi.0042
NR 63
TC 2
Z9 2
U1 2
U2 4
PU ELSEVIER SCIENCE INC
PI NEW YORK
PA STE 800, 230 PARK AVE, NEW YORK, NY 10169 USA
SN 0161-6420
EI 1549-4713
J9 OPHTHALMOLOGY
JI Ophthalmology
PD MAR
PY 2024
VL 4
IS 2
AR 100423
DI 10.1016/j.xops.2023.100423
EA DEC 2023
PG 10
WC Ophthalmology
WE Science Citation Index Expanded (SCI-EXPANDED)
SC Ophthalmology
GA FI0M5
UT WOS:001145015500001
PM 38192682
OA Green Published, gold
DA 2025-03-30
ER

PT J
AU Girkin, CA
   Garner, MA
   Gardiner, SK
   Clark, ME
   Hubbard, M
   Karuppanan, U
   Bianco, G
   Bruno, L
   Fazio, MA
AF Girkin, Christopher A.
   Garner, Mary A.
   Gardiner, Stuart K.
   Clark, Mark E.
   Hubbard, Meredith
   Karuppanan, Udayakumar
   Bianco, Gianfranco
   Bruno, Luigi
   Fazio, Massimo A.
TI Displacement of the Lamina Cribrosa With Acute Intraocular Pressure
   Increase in Brain-Dead Organ Donors
SO INVESTIGATIVE OPHTHALMOLOGY & VISUAL SCIENCE
LA English
DT Article
DE glaucoma; intraocular pressure; biomechanics; lamina cribrosa;
   peripapillary sclera; optic nerve head
ID OPTIC-NERVE-HEAD; CORNEAL HYSTERESIS; AFRICAN DESCENT; SURFACE DEPTH;
   GLAUCOMA; AGE; ELEVATION; BIOMECHANICS; EYES; SUSCEPTIBILITY
AB PURPOSE. To examine deformations of the optic nerve head (ONH) deep tissues in response to acute elevation of intraocular pressure (IOP).
   METHODS. Research-consented brain-dead organ donors underwent imaging by spectral domain optical coherence tomography (OCT). OCT imaging was repeated while the eye was sequentially maintained at manometric pressures of 10, 30, and 50 mm Hg. Radial scans of the ONH were automatically segmented by deep learning and quantified in three dimensions by a custom algorithm. Change in lamina cribrosa (LC) depth and choroidal thickness was correlated with IOP and age by linear mixed-effect models. LC depth was computed against commonly utilized reference planes.
   RESULTS. Twenty-six eyes from 20 brain-dead organ donors (age range, 22-62 years; median age, 43 years) were imaged and quantified. LC depth measured against a reference plane based on Bruch's membrane (BM), BM opening, and an anterior sclera canal opening plane showed both a reduction and an increase in LC depth with IOP elevation. LC depth universally increased in depth when measured against a sclera reference plane. Choroidal (-0.5222 mu m/mm Hg, P < 0.001) and retinal nerve fiber layer thickness (-0.0717 mu m/mm Hg, P < 0.001) significantly thinned with increasing IOP. The magnitude of LC depth change with IOP was significantly smaller with increasing age (P < 0.03 for all reference planes).
   CONCLUSIONS. LC depth changes with IOP reduce with age and are significantly affected by the reference plane of choice, which highlights a need for standardizing LC metrics to properly follow progressive remodeling of the loadbearing tissues of the ONH by OCT imaging and for the definition of a reference database.
C1 [Girkin, Christopher A.; Clark, Mark E.; Karuppanan, Udayakumar; Bianco, Gianfranco; Fazio, Massimo A.] Univ Alabama Birmingham, Dept Ophthalmol, Callahan Eye Hosp, Birmingham, AL USA.
   [Garner, Mary A.] Univ Alabama Birmingham, Sch Med, Dept Neurosci, Birmingham, AL USA.
   [Gardiner, Stuart K.] Legacy Hlth, Devers Eye Inst, Portland, OR USA.
   [Hubbard, Meredith] Legacy Hope, Birmingham, AL USA.
   [Bruno, Luigi] Univ Calabria, Dept Mech Energy & Management Engn, Arcavacata Di Rende, Italy.
C3 University of Alabama System; University of Alabama Birmingham;
   University of Alabama System; University of Alabama Birmingham; Devers
   Eye Institute; Legacy Health; University of Calabria
RP Fazio, MA (corresponding author), Univ Alabama Birmingham, Dept Ophthalmol & Visual Sci, 1720 Univ Blvd,CEH 609, Birmingham, AL 35294 USA.
EM massimofazio@uabmc.edu
RI Gardiner, Stuart/I-7279-2013; Karuppanan, Udayakumar/MFJ-7695-2025;
   Bruno, Luigi/Q-7702-2016
OI Bianco, Gianfranco/0000-0002-1055-1733
CR Agoumi Y, 2011, OPHTHALMOLOGY, V118, P52, DOI 10.1016/j.ophtha.2010.05.016
   Beotra MR, 2018, INVEST OPHTH VIS SCI, V59, P260, DOI 10.1167/iovs.17-21982
   Braeu FA, 2024, BRIT J OPHTHALMOL, V108, P223, DOI 10.1136/bjo-2022-322374
   Bruno L, 2018, OPT LASER ENG, V107, P91, DOI 10.1016/j.optlaseng.2018.03.012
   Burgoyne CF, 2008, J GLAUCOMA, V17, P318, DOI 10.1097/IJG.0b013e31815a343b
   Burgoyne CF, 2011, EXP EYE RES, V93, P120, DOI 10.1016/j.exer.2010.09.005
   Campbell IC, 2014, J BIOMECH ENG-T ASME, V136, DOI 10.1115/1.4026286
   Chuangsuwanich T, 2023, OPHTHALMOLOGY, V130, P99, DOI 10.1016/j.ophtha.2022.08.007
   Coudrillier B, 2015, PLOS ONE, V10, DOI 10.1371/journal.pone.0131396
   Coudrillier B, 2012, INVEST OPHTH VIS SCI, V53, P1714, DOI 10.1167/iovs.11-8009
   Czerpak CA, 2023, OPHTHALMOL GLAUCOMA, V6, P11, DOI 10.1016/j.ogla.2022.07.005
   DeVita MA, 2003, CRIT CARE MED, V31, pS385, DOI 10.1097/01.CCM.0000065142.41379.5C
   Eilaghi A, 2010, J BIOMECH, V43, P1696, DOI 10.1016/j.jbiomech.2010.02.031
   Fazio MA, 2021, EXP EYE RES, V205, DOI 10.1016/j.exer.2021.108475
   Fazio MA, 2018, SCI REP-UK, V8, DOI 10.1038/s41598-018-31052-x
   Fazio MA, 2016, INVEST OPHTH VIS SCI, V57, P3331, DOI 10.1167/iovs.15-17940
   Fazio MA, 2014, INVEST OPHTH VIS SCI, V55, P7189, DOI 10.1167/iovs.14-14894
   Fazio MA, 2014, BIOMECH MODEL MECHAN, V13, P551, DOI 10.1007/s10237-013-0517-9
   Fortune B, 2013, PLOS ONE, V8, DOI 10.1371/journal.pone.0077831
   Girard MJA, 2016, OPHTHALMOLOGY, V123, P1190, DOI 10.1016/j.ophtha.2016.02.008
   Girard MJA, 2009, INVEST OPHTH VIS SCI, V50, P5226, DOI 10.1167/iovs.08-3363
   Girkin CA, 2021, INVEST OPHTH VIS SCI, V62, DOI 10.1167/iovs.62.4.12
   Girkin CA, 2019, INVEST OPHTH VIS SCI, V60, P4496, DOI 10.1167/iovs.19-26645
   Gizzi C, 2018, CLIN OPHTHALMOL, V12, P481, DOI 10.2147/OPTH.S151532
   Grytz R, 2012, Invest Ophthalmol Vis Sci, V53, P2800
   Grytz R, 2014, J MECH BEHAV BIOMED, V29, P602, DOI 10.1016/j.jmbbm.2013.03.027
   Guterman Lila, 2003, Chron High Educ, V49, pA13
   Hannay V, 2023, medRxiv, DOI [10.1101/2023.08.14.23294082, DOI 10.1101/2023.08.14.23294082]
   Hopkins AA, 2020, AM J PHYSIOL-CELL PH, V319, pC611, DOI 10.1152/ajpcell.00054.2020
   Jiang R, 2015, OPHTHALMOLOGY, V122, P730, DOI 10.1016/j.ophtha.2014.11.008
   Johnstone J, 2014, INVEST OPHTH VIS SCI, V55, P2004, DOI 10.1167/iovs.13-12937
   Kamalipour A, 2022, OPHTHALMOL GLAUCOMA, V5, P572, DOI 10.1016/j.ogla.2022.05.004
   Kim JA, 2022, INVEST OPHTH VIS SCI, V63, DOI 10.1167/iovs.63.2.23
   Kim JA, 2018, SCI REP-UK, V8, DOI 10.1038/s41598-017-17843-8
   Kim JA, 2020, INVEST OPHTH VIS SCI, V61, DOI 10.1167/iovs.61.4.4
   Lanzagorta-Aresti A, 2017, BRIT J OPHTHALMOL, V101, P290, DOI 10.1136/bjophthalmol-2015-307428
   Lee EJ, 2013, OPHTHALMOLOGY, V120, P553, DOI 10.1016/j.ophtha.2012.08.047
   Lee KM, 2014, PLOS ONE, V9, DOI 10.1371/journal.pone.0114935
   Lee SH, 2020, INVEST OPHTH VIS SCI, V61, DOI 10.1167/iovs.61.6.36
   Lee SH, 2017, INVEST OPHTH VIS SCI, V58, DOI 10.1167/iovs.16-20802
   Luo HM, 2018, INVEST OPHTH VIS SCI, V59, P2357, DOI 10.1167/iovs.17-23456
   Midgett DE, 2019, ACTA BIOMATER, V96, P385, DOI 10.1016/j.actbio.2019.06.050
   Park SC, 2015, INVEST OPHTH VIS SCI, V56, P2059, DOI 10.1167/iovs.14-15540
   Paula APB, 2016, J GLAUCOMA, V25, P860, DOI 10.1097/IJG.0000000000000482
   QUIGLEY HA, 1981, ARCH OPHTHALMOL-CHIC, V99, P635, DOI 10.1001/archopht.1981.03930010635009
   Ren RJ, 2014, INVEST OPHTH VIS SCI, V55, P1531, DOI 10.1167/iovs.13-13382
   Rhodes LA, 2014, INVEST OPHTH VIS SCI, V55, P8123, DOI 10.1167/iovs.14-15251
   Shafer B, 2022, OPHTHALMOL THER, V11, P365, DOI 10.1007/s40123-021-00442-2
   Sharma S, 2018, BRIT J OPHTHALMOL, V102, P131, DOI 10.1136/bjophthalmol-2017-310232
   Sigal IA, 2005, INVEST OPHTH VIS SCI, V46, P4189, DOI 10.1167/iovs.05-0541
   Sigal IA, 2014, BRIT J OPHTHALMOL, V98, P34, DOI 10.1136/bjophthalmol-2013-304751
   Sigal IA, 2011, INVEST OPHTH VIS SCI, V52, P1896, DOI 10.1167/iovs.10-5500
   Strouthidis NG, 2011, INVEST OPHTH VIS SCI, V52, P1206, DOI 10.1167/iovs.10-5599
   Sun MT, 2022, J GLAUCOMA, V31, P634, DOI 10.1097/IJG.0000000000002066
   Wicclair MR, 2004, KENNEDY INST ETHIC J, V14, P143, DOI 10.1353/ken.2004.0025
   Wicclair MR, 2002, KENNEDY INST ETHIC J, V12, P351, DOI 10.1353/ken.2002.0028
   Wu ZH, 2017, INVEST OPHTH VIS SCI, V58, P1825, DOI 10.1167/iovs.16-20509
   Wu ZH, 2015, OPHTHALMOLOGY, V122, P1317, DOI 10.1016/j.ophtha.2015.02.035
NR 60
TC 2
Z9 2
U1 0
U2 2
PU ASSOC RESEARCH VISION OPHTHALMOLOGY INC
PI ROCKVILLE
PA 12300 TWINBROOK PARKWAY, ROCKVILLE, MD 20852-1606 USA
SN 0146-0404
EI 1552-5783
J9 INVEST OPHTH VIS SCI
JI Invest. Ophthalmol. Vis. Sci.
PD DEC
PY 2023
VL 64
IS 15
AR 19
DI 10.1167/iovs.64.15.19
PG 10
WC Ophthalmology
WE Science Citation Index Expanded (SCI-EXPANDED)
SC Ophthalmology
GA IX1M6
UT WOS:001169546400014
PM 38099735
OA gold, Green Published
DA 2025-03-30
ER

PT J
AU Tong, J
   Alonso-Caneiro, D
   Kugelman, J
   Phu, J
   Khuu, SK
   Kalloniatis, M
AF Tong, Janelle
   Alonso-Caneiro, David
   Kugelman, Jason
   Phu, Jack
   Khuu, Sieu K.
   Kalloniatis, Michael
TI Characterisation of the normal human ganglion cell-inner plexiform layer
   using widefield optical coherence tomography
SO OPHTHALMIC AND PHYSIOLOGICAL OPTICS
LA English
DT Article
DE ageing; ganglion cell-inner plexiform layer; imaging; ocular coherence
   tomography
ID NERVE-FIBER LAYER; PATTERN-RECOGNITION ANALYSIS; VISUAL-FIELD
   THRESHOLDS; BUNDLE TRAJECTORIES; GLAUCOMA; THICKNESS; EYES; WIDE;
   PROGRESSION; PERIMETRY
AB Purpose: To describe variations in ganglion cell-inner plexiform layer (GCIPL) thickness in a healthy cohort from widefield optical coherence tomography (OCT) scans.Methods: Widefield OCT scans spanning 55(degrees) x 45(degrees) were acquired from 470 healthy eyes. The GCIPL was automatically segmented using deep learning methods. Thickness measurements were extracted after correction for warpage and retinal tilt. Multiple linear regression analysis was applied to discern trends between global GCIPL thickness and age, axial length and sex. To further characterise age-related change, hierarchical and two-step cluster algorithms were applied to identify locations sharing similar ageing properties, and rates of change were quantified using regression analyses with data pooled by cluster analysis outcomes.Results: Declines in widefield GCIPL thickness with age, increasing axial length and female sex were observed (parameter estimates -0.053, -0.436 and -0.464, p-values <0.001, <0.001 and 0.02, respectively). Cluster analyses revealed concentric, slightly nasally displaced, horseshoe patterns of age-related change in the GCIPL, with up to four statistically distinct clusters outside the macula. Linear regression analyses revealed significant ageing decline in GCIPL thickness across all clusters, with faster rates of change observed at central locations when expressed as absolute (slope = -0.19 centrally vs. -0.04 to -0.12 peripherally) and percentage rates of change (slope = -0.001 centrally vs. -0.0005 peripherally).Conclusions: Normative variations in GCIPL thickness from widefield OCT with age, axial length and sex were noted, highlighting factors worth considering in further developments. Widefield OCT has promising potential to facilitate quantitative detection of abnormal GCIPL outside standard fields of view.
C1 [Tong, Janelle; Phu, Jack] Univ New South Wales, Ctr Eye Hlth, Sydney, NSW, Australia.
   [Tong, Janelle; Phu, Jack; Khuu, Sieu K.; Kalloniatis, Michael] Univ New South Wales, Sch Optometry & Vis Sci, Sydney, NSW, Australia.
   [Alonso-Caneiro, David] Univ Sunshine Coast, Sch Sci Technol & Engn, Sunshine Coast, Qld, Australia.
   [Alonso-Caneiro, David; Kugelman, Jason] Queensland Univ Technol, Ctr Vis & Eye Res, Sch Optometry & Vis Sci, Contact Lens & Visual Opt Lab, Kelvin Grove, Qld, Australia.
   [Phu, Jack] Univ Sydney, Fac Med, Sydney, NSW, Australia.
   [Phu, Jack] Concord Repatriat Gen Hosp, Concord Clin Sch, Sydney, NSW, Australia.
   [Phu, Jack; Kalloniatis, Michael] Deakin Univ, Sch Med Optometry, Waurn Ponds, Vic 3216, Australia.
C3 University of New South Wales Sydney; University of New South Wales
   Sydney; University of the Sunshine Coast; Queensland University of
   Technology (QUT); University of Sydney; Concord Repatriation General
   Hospital; Deakin University
RP Kalloniatis, M (corresponding author), Deakin Univ, Sch Med Optometry, Waurn Ponds, Vic 3216, Australia.
EM michael.kalloniatis@deakin.edu.au
RI Alonso-Caneiro, David/J-1158-2012; Khuu, Sieu/N-7957-2019; Phu,
   Jack/AAO-6855-2020; Kalloniatis, Michael/LXA-3386-2024
OI Khuu, Sieu/0000-0003-1850-0225; Alonso-Caneiro,
   David/0000-0002-7754-6592; Tong, Janelle/0000-0002-4268-5138;
   Kalloniatis, Michael/0000-0002-5264-4639; Phu, Jack/0000-0002-9933-6780
FU National Health and Medical Research Council [NHMRC 1186915]; National
   Health and Medical Research Council of Australia; Australian Government
   Research Training Program Scholarship; Guide Dogs NSW/ACT; Deakin
   University, as part of the Wiley - Deakin University agreement via the
   Council of Australian University Librarians
FX This work was supported by the National Health and Medical Research
   Council of Australia Ideas Grant [NHMRC 1186915] (JP, SK and MK) and an
   Australian Government Research Training Program Scholarship (JT).
   Additionally, Guide Dogs NSW/ACT provided a PhD scholarship (JT) and
   support clinical service delivery at the Centre for Eye Health. The
   funding bodies had no role in the conceptualisation or writing of the
   paper. The authors would like to thank Ximena Masgoret, Henrietta Wang,
   Sophia Zhang, Sean Sivieng, Daniel Rafla, Natalie Eshow and Matt Trinh
   for their assistance in data collection. Open access publishing
   facilitated by Deakin University, as part of the Wiley - Deakin
   University agreement via the Council of Australian University
   Librarians.
CR Alonso-Caneiro D, 2016, BIOMED OPT EXPRESS, V7, P629, DOI 10.1364/BOE.7.000629
   Anderson RS, 2006, PROG RETIN EYE RES, V25, P79, DOI 10.1016/j.preteyeres.2005.06.001
   Antwi-Boasiako K, 2021, INVEST OPHTH VIS SCI, V62, DOI 10.1167/iovs.62.1.5
   Artes PH, 2002, INVEST OPHTH VIS SCI, V43, P2654
   Atchison DA, 2005, INVEST OPHTH VIS SCI, V46, P2698, DOI 10.1167/iovs.04-1506
   Benassi M, 2020, FRONT PSYCHOL, V11, DOI 10.3389/fpsyg.2020.01085
   Bogunovic H, 2015, INVEST OPHTH VIS SCI, V56, P259, DOI 10.1167/iovs.14-15885
   Budtz-Jorgensen E, 2007, ANN EPIDEMIOL, V17, P27, DOI 10.1016/j.annepidem.2006.05.007
   Casson RJ, 2014, CLIN EXP OPHTHALMOL, V42, P590, DOI 10.1111/ceo.12358
   Ceccon S, 2014, IEEE J BIOMED HEALTH, V18, P1008, DOI 10.1109/JBHI.2013.2289367
   Chen M, 2020, TRANSL VIS SCI TECHN, V9, DOI 10.1167/tvst.9.13.9
   Choi AJ, 2019, SCI REP-UK, V9, DOI 10.1038/s41598-019-48026-2
   Christaras D, 2020, OPHTHAL PHYSL OPT, V40, P316, DOI 10.1111/opo.12681
   CURCIO CA, 1990, J COMP NEUROL, V300, P5, DOI 10.1002/cne.903000103
   Curcio CA, 2011, INVEST OPHTH VIS SCI, V52, P3943, DOI 10.1167/iovs.10-6377
   Denniss J, 2019, CLIN EXP OPTOM, V102, P291, DOI 10.1111/cxo.12844
   DERKSEN S, 1992, BRIT J MATH STAT PSY, V45, P265, DOI 10.1111/j.2044-8317.1992.tb00992.x
   Gardiner SK, 2014, OPHTHALMOLOGY, V121, P1359, DOI 10.1016/j.ophtha.2014.01.020
   Garway-Heath DF, 2000, INVEST OPHTH VIS SCI, V41, P1774
   Garway-Heath DF, 2000, OPHTHALMOLOGY, V107, P1809, DOI 10.1016/S0161-6420(00)00284-0
   Gelbard R, 2007, DATA KNOWL ENG, V63, P155, DOI 10.1016/j.datak.2007.01.002
   Girkin CA, 2011, OPHTHALMOLOGY, V118, P2403, DOI 10.1016/j.ophtha.2011.06.013
   Guo ZH, 2017, INVEST OPHTH VIS SCI, V58, P3975, DOI 10.1167/iovs.17-21832
   Hammel N, 2017, AM J OPHTHALMOL, V178, P38, DOI 10.1016/j.ajo.2017.03.008
   Hariri A, 2012, INVEST OPHTH VIS SCI, V53, P5287, DOI 10.1167/iovs.12-9767
   Harwerth RS, 2007, INVEST OPHTH VIS SCI, V48, P763, DOI 10.1167/iovs.06-0688
   Harwerth RS, 2004, INVEST OPHTH VIS SCI, V45, P3152, DOI 10.1167/iovs.04-0227
   Hirasawa K, 2014, INVEST OPHTH VIS SCI, V55, P7681, DOI 10.1167/iovs.14-15040
   Hood DC, 2019, INVEST OPHTH VIS SCI, V60, P4241, DOI 10.1167/iovs.19-27920
   Jamous KF, 2015, CLIN EXP OPHTHALMOL, V43, P308, DOI 10.1111/ceo.12466
   Jansonius NM, 2012, EXP EYE RES, V105, P70, DOI 10.1016/j.exer.2012.10.008
   Jun Sung-Hae, 2010, International Journal of Fuzzy Logic and Intelligent systems, V10, P31
   Kenney R, 2022, J NEURO-OPHTHALMOL, V42, P442, DOI 10.1097/WNO.0000000000001717
   Kim H, 2023, BRIT J OPHTHALMOL, V107, P49, DOI 10.1136/bjophthalmol-2021-319509
   Kim H, 2021, TRANSL VIS SCI TECHN, V10, DOI 10.1167/tvst.10.2.7
   Knight OJ, 2012, ARCH OPHTHALMOL-CHIC, V130, P312, DOI 10.1001/archopthalmol.2011.1576
   Koh VT, 2012, INVEST OPHTH VIS SCI, V53, P5853, DOI 10.1167/iovs.12-10414
   Kugelman J, 2022, SCI REP-UK, V12, DOI 10.1038/s41598-022-18646-2
   Kugelman J, 2019, SCI REP-UK, V9, DOI 10.1038/s41598-019-49816-4
   Kuo AN, 2013, AM J OPHTHALMOL, V156, P304, DOI 10.1016/j.ajo.2013.03.012
   Lee K, 2013, INVEST OPHTH VIS SCI, V54, P4808, DOI 10.1167/iovs.13-12211
   Lee WJ, 2018, EYE, V32, P1483, DOI 10.1038/s41433-018-0104-5
   Lengyel G, 2019, J VISION, V19, DOI 10.1167/19.4.28
   Ly A, 2019, PLOS ONE, V14, DOI 10.1371/journal.pone.0226728
   Ly A, 2019, CLIN EXP OPTOM, V102, P242, DOI 10.1111/cxo.12847
   Malik R, 2012, CLIN EXP OPHTHALMOL, V40, P369, DOI 10.1111/j.1442-9071.2012.02770.x
   Trinh M, 2021, SCI REP-UK, V11, DOI 10.1038/s41598-020-79424-6
   McNabb RP, 2019, BIOMED OPT EXPRESS, V10, P338, DOI 10.1364/BOE.10.000338
   Miura N, 2017, PLOS ONE, V12, DOI 10.1371/journal.pone.0185573
   Montesano G, 2020, TRANSL VIS SCI TECHN, V9, DOI 10.1167/tvst.9.10.15
   Murthy RK, 2016, BIOMED J, V39, P107, DOI 10.1016/j.bj.2016.04.003
   Mwanza JC, 2011, INVEST OPHTH VIS SCI, V52, P7872, DOI 10.1167/iovs.11-7896
   Mwanza JC, 2011, OPHTHALMOLOGY, V118, P241, DOI 10.1016/j.ophtha.2010.06.036
   Nivison-Smith L, 2020, SCI REP-UK, V10, DOI 10.1038/s41598-020-67829-2
   Nivison-Smith L, 2018, OPHTHAL PHYSL OPT, V38, P584, DOI 10.1111/opo.12589
   Niyazmand H, 2022, PLOS ONE, V17, DOI 10.1371/journal.pone.0266909
   Nouri-Mahdavi K, 2012, INVEST OPHTH VIS SCI, V53, P2390, DOI 10.1167/iovs.11-9021
   Palazon-Cabanes A, 2020, J CLIN MED, V9, DOI 10.3390/jcm9103317
   Phu J, 2020, OPHTHALMOL GLAUCOMA, V3, P274, DOI 10.1016/j.ogla.2020.04.009
   Phu J, 2020, OPHTHAL PHYSL OPT, V40, P632, DOI 10.1111/opo.12714
   Phu J, 2019, AM J OPHTHALMOL, V208, P251, DOI 10.1016/j.ajo.2019.08.013
   Phu J, 2018, TRANSL VIS SCI TECHN, V7, DOI 10.1167/tvst.7.5.3
   Phu J, 2017, INVEST OPHTH VIS SCI, V58, P4863, DOI 10.1167/iovs.17-22371
   Phu J, 2017, CLIN EXP OPTOM, V100, P313, DOI 10.1111/cxo.12551
   Pichi F, 2015, RETINA-J RET VIT DIS, V35, P2584, DOI 10.1097/IAE.0000000000000611
   Qiu KL, 2018, EXP EYE RES, V176, P103, DOI 10.1016/j.exer.2018.07.002
   Romero-Bascones D, 2022, PLOS ONE, V17, DOI 10.1371/journal.pone.0278925
   ROUSSEEUW PJ, 1987, J COMPUT APPL MATH, V20, P53, DOI 10.1016/0377-0427(87)90125-7
   Schober P, 2018, ANESTH ANALG, V126, P1763, DOI 10.1213/ANE.0000000000002864
   Schöniger A, 2014, WATER RESOUR RES, V50, P9484, DOI 10.1002/2014WR016062
   Srinivasan VV, 2022, TRANSL VIS SCI TECHN, V11, DOI 10.1167/tvst.11.8.12
   Tong J, 2022, TRANSL VIS SCI TECHN, V11
   Tong JEL, 2023, J COMP NEUROL, V531, P1108, DOI 10.1002/cne.25483
   Tong J, 2023, OPHTHAL PHYSL OPT, V43, P46, DOI 10.1111/opo.13065
   Tong J, 2022, OPHTHAL PHYSL OPT, V42, P948, DOI 10.1111/opo.12997
   Tong J, 2022, CLIN EXP OPTOM, V105, P822, DOI 10.1080/08164622.2021.1993058
   Tong J, 2020, SCI REP-UK, V10, DOI 10.1038/s41598-020-75599-0
   Tong J, 2020, AM J OPHTHALMOL, V209, P117, DOI 10.1016/j.ajo.2019.08.014
   Tong J, 2019, AM J OPHTHALMOL, V208, P166, DOI 10.1016/j.ajo.2019.04.020
   Trinh M, 2022, INVEST OPHTH VIS SCI, V63, DOI 10.1167/iovs.63.5.36
   Trinh M, 2021, INVEST OPHTH VIS SCI, V62, DOI 10.1167/iovs.62.4.2
   Uji A, 2017, TRANSL VIS SCI TECHN, V6, DOI 10.1167/tvst.6.2.1
   Vaz S, 2013, PLOS ONE, V8, DOI 10.1371/journal.pone.0073990
   Wang H, 2021, CLIN EXP OPTOM, V104, P795, DOI 10.1080/08164622.2021.1878821
   Wu K, 2020, OPHTHALMOLOGY, V127, P1322, DOI 10.1016/j.ophtha.2020.03.019
   Wu ZC, 2018, TRANSL VIS SCI TECHN, V7, DOI 10.1167/tvst.7.3.11
   Wu ZC, 2018, TRANSL VIS SCI TECHN, V7, DOI 10.1167/tvst.7.3.5
   Xie WK, 2018, EXP EYE RES, V177, P181, DOI 10.1016/j.exer.2018.08.003
   Yang ZY, 2015, PLOS ONE, V10, DOI 10.1371/journal.pone.0125957
   Yoshioka N, 2017, INVEST OPHTH VIS SCI, V58, P3086, DOI 10.1167/iovs.17-21450
NR 90
TC 2
Z9 2
U1 0
U2 1
PU WILEY
PI HOBOKEN
PA 111 RIVER ST, HOBOKEN 07030-5774, NJ USA
SN 0275-5408
EI 1475-1313
J9 OPHTHAL PHYSL OPT
JI Ophthalmic Physiol. Opt.
PD MAR
PY 2024
VL 44
IS 2
BP 457
EP 471
DI 10.1111/opo.13255
EA NOV 2023
PG 15
WC Ophthalmology
WE Science Citation Index Expanded (SCI-EXPANDED)
SC Ophthalmology
GA HI4R5
UT WOS:001119363700001
PM 37990841
OA hybrid
DA 2025-03-30
ER

PT J
AU Cho, WJ
   Lee, JM
   Bae, HW
   Kim, CY
   Seong, GJ
   Choi, W
AF Cho, Won Jeong
   Lee, Jun Mo
   Bae, Hyoung Won
   Kim, Chan Yun
   Seong, Gong Je
   Choi, Wungrak
TI Baseline intraocular pressure: an independent risk factor in severe
   steroid-induced ocular hypertension after intravitreal dexamethasone
   implant
SO GRAEFES ARCHIVE FOR CLINICAL AND EXPERIMENTAL OPHTHALMOLOGY
LA English
DT Article
DE Steroid-induced ocular hypertension; Intraocular pressure; Risk factor;
   Dexamethasone implant; Baseline intraocular pressure
ID TRIAMCINOLONE ACETONIDE; FLUID-DYNAMICS; CORTICOSTEROIDS; GLAUCOMA;
   CHILDREN; 3-YEAR; TRIAL
AB Purpose To evaluate the baseline intraocular pressure (IOP)-related risk of severe steroid-induced ocular hypertension (SIOH). We hypothesized that the incidence and severity of SIOH may differ according to baseline IOP in patients who received intravitreal dexamethasone implants.Methods A total of 889 eyes treated with intravitreal dexamethasone implants and a baseline IOP of <= 23 mmHg were enrolled. Enrolled patients were divided into two groups: the steroid-responders (127 eyes) and the non-steroid-responders (762 eyes). The steroid-responders group was subdivided into post-injection IOP of >= 25, > 30, or > 35 mmHg or IOP elevation of >= 10 mmHg over the baseline value. The odds ratio of SIOH was calculated using univariable logistic regression analysis, and significant variables were analyzed with a multivariable model. IOP was measured before (baseline IOP) and after dexamethasone implant injection at 1 week and 1, 2, 3, 6, and 12 months.Results Although baseline IOP was significantly associated with the development of SIOH in logistic regression analysis, the results from the subgroup analysis differed. In the group with IOP elevation of >= 10 mmHg over the baseline, SIOH was not significantly associated with baseline IOP, but it was significantly related to higher baseline IOP in the severe SIOH group (IOP > 30 and > 35 mmHg).Conclusions Higher baseline IOP is a risk factor for severe SIOH. Clinicians should be aware of the risk of SIOH when administering steroids intravitreally to patients with high baseline IOP (IOP > 19 mmHg).
C1 [Cho, Won Jeong; Bae, Hyoung Won; Kim, Chan Yun; Seong, Gong Je; Choi, Wungrak] Yonsei Univ, Inst Vis Res, Coll Med, Dept Ophthalmol, Seoul, South Korea.
   [Lee, Jun Mo] Siloam Eye Hosp, Seoul, South Korea.
C3 Yonsei University; Yonsei University Health System
RP Choi, W (corresponding author), Yonsei Univ, Inst Vis Res, Coll Med, Dept Ophthalmol, Seoul, South Korea.
EM wungrakchoi@yuhs.ac
RI Kim, Jin-Soo/AAF-3359-2019
OI Kim, Chan Yun/0000-0002-8373-9999; Choi, Wungrak/0000-0002-3015-2502;
   Bae, Hyoung Won/0000-0002-8421-5636; Seong, Gong Je/0000-0002-5456-4296
FU Statistical analyses were performed by statistics expert Hye Jung Shin
   from the Biostatistics Collaboration Unit in the Department of
   Biomedical Systems Informatics of Yonsei University College of
   Medicine.; Biostatistics Collaboration Unit in the Department of
   Biomedical Systems Informatics of Yonsei University College of Medicine
FX Statistical analyses were performed by statistics expert Hye Jung Shin
   from the Biostatistics Collaboration Unit in the Department of
   Biomedical Systems Informatics of Yonsei University College of Medicine.
CR ARMALY MF, 1963, ARCH OPHTHALMOL-CHIC, V70, P492, DOI 10.1001/archopht.1963.00960050494011
   ARMALY MF, 1963, ARCH OPHTHALMOL-CHIC, V70, P482, DOI 10.1001/archopht.1963.00960050484010
   Esporcatte BLB, 2016, ARQ BRAS OFTALMOL, V79, P270, DOI 10.5935/0004-2749.20160077
   BECKER B, 1964, AM J OPHTHALMOL, V57, P543, DOI 10.1016/0002-9394(64)92500-0
   Boyer DS, 2014, OPHTHALMOLOGY, V121, P1904, DOI 10.1016/j.ophtha.2014.04.024
   Cho WJ, 2023, SCI REP-UK, V13, DOI 10.1038/s41598-023-36329-4
   Choi MY, 2020, SCI REP-UK, V10, DOI 10.1038/s41598-020-70833-1
   Choi W, 2022, YONSEI MED J, V63, P850, DOI 10.3349/ymj.2022.63.9.850
   Choi W, 2022, BRIT J OPHTHALMOL, V106, P1150, DOI 10.1136/bjophthalmol-2020-318401
   Choi W, 2020, BRIT J OPHTHALMOL, V104, P1423, DOI 10.1136/bjophthalmol-2019-314559
   Choi W, 2019, BRIT J OPHTHALMOL, V103, P38, DOI 10.1136/bjophthalmol-2018-312958
   DAVIES TG, 1968, BRIT J OPHTHALMOL, V52, P32, DOI 10.1136/bjo.52.1.32
   Fini ME, 2017, PROG RETIN EYE RES, V56, P58, DOI 10.1016/j.preteyeres.2016.09.003
   GASTON H, 1983, BRIT J OPHTHALMOL, V67, P487, DOI 10.1136/bjo.67.7.487
   Haller JA, 2010, OPHTHALMOLOGY, V117, P1134, DOI 10.1016/j.ophtha.2010.03.032
   Heijl A, 2002, ARCH OPHTHALMOL-CHIC, V120, P1268, DOI 10.1001/archopht.120.10.1268
   Jonas JB, 2005, OPHTHALMOLOGY, V112, P593, DOI 10.1016/j.ophtha.2004.10.042
   Kass MA, 2002, ARCH OPHTHALMOL-CHIC, V120, P701
   Koo S, 2016, CHEST, V149, P98, DOI 10.1378/chest.14-3241
   Lam DSC, 2005, CLIN EXP OPHTHALMOL, V33, P252, DOI 10.1111/j.1442-9071.2005.01022.x
   Malclés A, 2017, RETINA-J RET VIT DIS, V37, P1352, DOI 10.1097/IAE.0000000000001369
   Maturi RK, 2016, RETINA-J RET VIT DIS, V36, P1143, DOI 10.1097/IAE.0000000000001004
   Phulke Sonia, 2017, J Curr Glaucoma Pract, V11, P67, DOI 10.5005/jp-journals-l0028-1226
   Rhee DJ, 2006, BRIT J OPHTHALMOL, V90, P999, DOI 10.1136/bjo.2006.090340
   Unsal Erkan, 2017, Korean J Ophthalmol, V31, P115, DOI 10.3341/kjo.2017.31.2.115
   Vasconcelos-Santos DV, 2008, RETINA-J RET VIT DIS, V28, P573, DOI 10.1097/IAE.0b013e31816079e8
   Wang YX, 2018, PLOS ONE, V13, DOI 10.1371/journal.pone.0196926
NR 27
TC 2
Z9 2
U1 1
U2 3
PU SPRINGER
PI NEW YORK
PA ONE NEW YORK PLAZA, SUITE 4600, NEW YORK, NY, UNITED STATES
SN 0721-832X
EI 1435-702X
J9 GRAEF ARCH CLIN EXP
JI Graefes Arch. Clin. Exp. Ophthalmol.
PD APR
PY 2024
VL 262
IS 4
BP 1231
EP 1243
DI 10.1007/s00417-023-06299-4
EA NOV 2023
PG 13
WC Ophthalmology
WE Science Citation Index Expanded (SCI-EXPANDED)
SC Ophthalmology
GA OS4D5
UT WOS:001099923800002
PM 37930443
DA 2025-03-30
ER

PT J
AU Baptista, T
   Soares, C
   Oliveira, T
   Soares, F
AF Baptista, Telmo
   Soares, Carlos
   Oliveira, Tiago
   Soares, Filipe
TI Federated Learning for Computer-Aided Diagnosis of Glaucoma Using
   Retinal Fundus Images
SO APPLIED SCIENCES-BASEL
LA English
DT Article
DE federated learning; image processing; fundus images; retina quality;
   glaucoma
ID CLASSIFICATION; RETINOPATHY
AB Deep learning approaches require a large amount of data to be transferred to centralized entities. However, this is often not a feasible option in healthcare, as it raises privacy concerns over sharing sensitive information. Federated Learning (FL) aims to address this issue by allowing machine learning without transferring the data to a centralized entity. FL has shown great potential to ensure privacy in digital healthcare while maintaining performance. Despite this, there is a lack of research on the impact of different types of data heterogeneity on the results. In this study, we research the robustness of various FL strategies on different data distributions and data quality for glaucoma diagnosis using retinal fundus images. We use RetinaQualEvaluator to generate quality labels for the datasets and then a data distributor to achieve our desired distributions. Finally, we evaluate the performance of the different strategies on local data and an independent test dataset. We observe that federated learning shows the potential to enable high-performance models without compromising sensitive data. Furthermore, we infer that FedProx is more suitable to scenarios where the distributions and quality of the data of the participating clients is diverse with less communication cost.
C1 [Baptista, Telmo; Soares, Carlos; Soares, Filipe] Fraunhofer Portugal AICOS, Rua Alfredo Allen 455-461, P-4200135 Porto, Portugal.
   [Soares, Carlos] Univ Porto, Fac Engn, Rua Dr Roberto Frias S-N, P-4200465 Porto, Portugal.
   [Oliveira, Tiago] First Solut Sistemas Informacao SA, Rua Conselheiro Costa Braga 502F, P-4450102 Matosinho, Portugal.
C3 Universidade do Porto
RP Baptista, T; Soares, F (corresponding author), Fraunhofer Portugal AICOS, Rua Alfredo Allen 455-461, P-4200135 Porto, Portugal.
EM telmo.baptista@aicos.fraunhofer.pt; carlos.soares@aicos.fraunhofer.pt;
   tiago.oliveira@first-global.com; filipe.soares@aicos.fraunhofer.pt
RI Soares, Filipe/HCH-4040-2022; Oliveira, Tiago/B-4090-2011; Soares,
   Carlos/J-5764-2012
OI Soares, Filipe/0000-0002-2881-313X; Soares, Carlos/0000-0003-4549-8917;
   Baptista, Telmo/0009-0001-7893-5274; Epalanga,
   Abilio/0009-0001-4044-2941
FU Transparent Artificial Medical Intelligence (TAMI) - Portugal 2020
   framed under the Operational Programme for Competitiveness and
   Internationalisation (COMPETE 2020); Fundacao para a Ciencia and
   Technology (FCT); Carnegie Mellon University; European Regional
   Development Fund [NORTE-01-0247-FEDER-045905]; Transparent Artificial
   Medical Intelligence (TAMI) [NORTE-01-0247-FEDER-045905]; Portugal 2020
   framed under the Operational Programme for Competitiveness and
   Internationalisation (COMPETE 2020); Fundacao para a Ciencia and
   Technology (FCT); Carnegie Mellon University; European Regional
   Development Fund
FX This work was financially supported by the project Transparent
   Artificial Medical Intelligence (TAMI) co-funded by Portugal 2020 framed
   under the Operational Programme for Competitiveness and
   Internationalisation (COMPETE 2020), Fundacao para a Ciencia and
   Technology (FCT), Carnegie Mellon University, and the European Regional
   Development Fund under grant NORTE-01-0247-FEDER-045905.
CR McMahan HB, 2018, Arxiv, DOI arXiv:1710.06963
   Daba Kumale Tolesa, 2020, Ethiop J Health Sci, V30, P13, DOI 10.4314/ejhs.v30i1.3
   de Vente C, 2023, Arxiv, DOI arXiv:2302.01738
   Gunesli GN, 2021, Arxiv, DOI arXiv:2111.13230
   Guo PF, 2022, Arxiv, DOI arXiv:2203.06338
   Hanif A, 2022, OPHTHALMOL RETINA, V6, P650, DOI 10.1016/j.oret.2022.03.005
   Ho TT, 2022, SENSORS-BASEL, V22, DOI 10.3390/s22103728
   Jiang MR, 2022, Arxiv, DOI arXiv:2204.08467
   Lehman CD, 2019, RADIOLOGY, V290, P52, DOI 10.1148/radiol.2018180694
   Leonardo R, 2022, IEEE ACCESS, V10, P111636, DOI 10.1109/ACCESS.2022.3215126
   Li T, 2020, Arxiv, DOI arXiv:1812.06127
   Li WQ, 2019, Arxiv, DOI [arXiv:1910.00962, 10.1007/978-3-030-32692-016abs/1910.00962, DOI 10.1007/978-3-030-32692-016ABS/1910.00962]
   Li XX, 2021, Arxiv, DOI arXiv:2102.07623
   Liu QD, 2021, Arxiv, DOI arXiv:2103.06030
   Liu SF, 2019, ENGINEERING-PRC, V5, P261, DOI 10.1016/j.eng.2018.11.020
   Lo JL, 2021, OPHTHALMOL SCI, V1, DOI 10.1016/j.xops.2021.100069
   Lu C, 2022, OPHTHALMOL RETINA, V6, P657, DOI 10.1016/j.oret.2022.02.015
   Magadza T, 2021, J IMAGING, V7, DOI 10.3390/jimaging7020019
   McMahan HB, 2017, PR MACH LEARN RES, V54, P1273
   Nielsen C, 2022, LECT NOTES COMPUT SC, V13576, P183, DOI 10.1007/978-3-031-16525-2_19
   Orlando JI, 2020, MED IMAGE ANAL, V59, DOI 10.1016/j.media.2019.101570
   Prathiba Vijayaraghavan, 2011, Int J Family Med, V2011, P683267, DOI 10.1155/2011/683267
   Reddi S, 2021, Arxiv, DOI arXiv:2003.00295
   Rocher L, 2019, NAT COMMUN, V10, DOI 10.1038/s41467-019-10933-3
   Roth HR, 2023, Arxiv, DOI arXiv:2210.13291
   Roth HR, 2020, LECT NOTES COMPUT SC, V12444, P181, DOI 10.1007/978-3-030-60548-3_18
   Serte S, 2021, COMPUT BIOL MED, V132, DOI 10.1016/j.compbiomed.2021.104306
   Sheller MJ, 2019, LECT NOTES COMPUT SC, V11383, P92, DOI 10.1007/978-3-030-11723-8_9
   Sivaswamy J, 2014, I S BIOMED IMAGING, P53, DOI 10.1109/ISBI.2014.6867807
   Soni M, 2023, IEEE T COMPUT SOC SY, V10, P1722, DOI 10.1109/TCSS.2022.3213507
   Wu JD, 2022, Arxiv, DOI arXiv:2202.06511
   Xia Y, 2021, arXiv
   Yuan BC, 2019, INT J ENV RES PUB HE, V16, DOI 10.3390/ijerph16061070
   Zhang Z, 2010, IEEE ENG MED BIO, P3065, DOI 10.1109/IEMBS.2010.5626137
NR 34
TC 2
Z9 2
U1 0
U2 6
PU MDPI
PI BASEL
PA ST ALBAN-ANLAGE 66, CH-4052 BASEL, SWITZERLAND
EI 2076-3417
J9 APPL SCI-BASEL
JI Appl. Sci.-Basel
PD NOV
PY 2023
VL 13
IS 21
AR 11620
DI 10.3390/app132111620
PG 12
WC Chemistry, Multidisciplinary; Engineering, Multidisciplinary; Materials
   Science, Multidisciplinary; Physics, Applied
WE Science Citation Index Expanded (SCI-EXPANDED)
SC Chemistry; Engineering; Materials Science; Physics
GA Y4KN6
UT WOS:001104968700001
OA gold
DA 2025-03-30
ER

PT J
AU Zhou, HL
   Liao, R
   Zhang, DX
   Wang, W
   Deng, SF
AF Zhou, Huilan
   Liao, Rui
   Zhang, Dongxuan
   Wang, Wei
   Deng, Shuifeng
TI Glaucoma Characteristics and Influencing Factors during the COVID-19
   Pandemic in the Huizhou Region
SO JOURNAL OF OPHTHALMOLOGY
LA English
DT Article
ID ANGLE-CLOSURE GLAUCOMA
AB Objective. Glaucoma in individuals who tested positive for the coronavirus disease 2019 (COVID-19) during the pandemic outbreak has not been comprehensively studied. Therefore, this study aimed to analyze the characteristics and risk factors of glaucoma during the COVID-19 pandemic in Huizhou. Methods. Retrospective data from outpatients with glaucoma at the Huizhou Hospital Affiliated with Guangzhou Medical University and Longmen County People's Hospital were collected during two periods: the COVID-19 pandemic period (Phase A: December 1, 2022, to January 19, 2023) and the prevention and control period (Phase B: December 1, 2021, to January 19, 2022). The demographic characteristics of the outpatients during both phases were compared. The characteristics of glaucoma in patients with COVID-19 during Phase A were examined. Multivariate logistic regression analysis was used to identify factors influencing the development of acute angle-closure glaucoma (AACG) in Phase A patients. Results. The proportion of patients with glaucoma was significantly higher during Phase A than during Phase B at both hospitals. No statistically significant differences were observed between patients with glaucoma during Phases A and B for age, sex, and region. A high COVID-19-positive rate was associated with old age, females, AACG, newly diagnosed glaucoma, and binocular involvement during phase A. Females testing positive for COVID-19, glaucoma that started after testing positive for COVID-19, and a history of medication use were associated with a higher proportion of AACG in phase A. Multivariable logistic regression analysis identified testing positive for COVID-19 as an independent potential risk factor for developing AACG. Conclusion. In summary, during the COVID-19 pandemic in Huizhou, patients with COVID-19 were primarily affected by AACG, especially females, older individuals, and those with binocular involvement. Testing positive for COVID-19 increases the risk of developing AACG.
C1 [Zhou, Huilan; Liao, Rui; Zhang, Dongxuan; Deng, Shuifeng] Guangzhou Med Univ, Huizhou Hosp, Huizhou Peoples Hosp 3, Huizhou 516000, Guangdong, Peoples R China.
   [Wang, Wei] Sun Yat Sen Univ, Zhongshan Ophthalm Ctr, State Key Lab Ophthalmol, Guangzhou 510000, Guangdong, Peoples R China.
C3 Guangzhou Medical University; Sun Yat Sen University
RP Deng, SF (corresponding author), Guangzhou Med Univ, Huizhou Hosp, Huizhou Peoples Hosp 3, Huizhou 516000, Guangdong, Peoples R China.
EM 375157473@qq.com; lqcool_dog@163.com; 1219343793@qq.com;
   wangwei@gzzoc.com; dr_phonix@126.com
RI 廖, 廖睿/HKW-7050-2023
OI ZHOU, HUILAN/0009-0000-8317-5575
FU 2021 Huizhou Science and Technology Plan (Medical and Health) Project
   [2021WCO106163]
FX The authors would like to acknowledge 2021 Huizhou Science and
   Technology Plan (Medical and Health) Project (2021WCO106163).
CR Aggarwal K, 2020, PLOS ONE, V15, DOI 10.1371/journal.pone.0241661
   Awwad MA, 2021, CLIN OPHTHALMOL, V15, P4565, DOI 10.2147/OPTH.S342682
   Bai X, 2022, FRONT MED-LAUSANNE, V8, DOI 10.3389/fmed.2021.752002
   Baillieul A, 2021, EUR J OPHTHALMOL, V31, pNP4, DOI 10.1177/1120672119858895
   Baris ME, 2022, TURK OFTAMOL DERGISI, V52, P91, DOI 10.4274/tjo.galenos.2021.83765
   Baxter J. M., 2010, BMJ Case Reports, V2010
   Chen YY, 2021, AGEING RES REV, V65, DOI 10.1016/j.arr.2020.101205
   Chinese Thoracic Society, 2023, Zhonghua Jie He He Hu Xi Za Zhi, V46, pE002, DOI 10.3760/cma.j.cn112147-20230109-00010
   Dammacco R, 2018, CLIN EXP MED, V18, P135, DOI 10.1007/s10238-017-0479-9
   Garudadri C, 2010, OPHTHALMOLOGY, V117, P1352, DOI 10.1016/j.ophtha.2009.11.006
   Hagger MS, 2020, ANN BEHAV MED, V54, P713, DOI 10.1093/abm/kaaa073
   Holland LJ, 2022, BRIT J OPHTHALMOL, V106, P1406, DOI 10.1136/bjophthalmol-2021-319062
   Hsu EGE, 2023, LIFE-BASEL, V13, DOI 10.3390/life13041018
   Lai J S, 2001, Hong Kong Med J, V7, P118
   Liang L, 2020, ACTA OPHTHALMOL, V98, P223, DOI [10.1111/aos.14413, 10.1001/jamaophthalmol.2020.1291]
   Longo R, 2022, INT OPHTHALMOL, V42, P2881, DOI 10.1007/s10792-022-02278-6
   Mahjoubi Y. S., 2023, Therapie, V6, P00082
   McKee Kevin L, 2020, JMIR Public Health Surveill, V6, pe23902, DOI 10.2196/23902
   MEHTA CR, 1995, STAT MED, V14, P2143, DOI 10.1002/sim.4780141908
   Nerlikar RR, 2021, J GLAUCOMA, V30, pE364, DOI 10.1097/IJG.0000000000001864
   Newcombe RG, 1998, STAT MED, V17, P873, DOI 10.1002/(SICI)1097-0258(19980430)17:8<873::AID-SIM779>3.0.CO;2-I
   Özmen S, 2023, EUR J OPHTHALMOL, V33, pNP42, DOI 10.1177/11206721221113201
   Panday Vasudha A, 2007, Compr Ophthalmol Update, V8, P271
   Poyser A, 2021, EUR J OPHTHALMOL, V31, P2894, DOI 10.1177/1120672120974944
   Rajendrababu S, 2021, INDIAN J OPHTHALMOL, V69, P2215, DOI 10.4103/ijo.IJO_635_21
   Ryu SJ, 2017, MEDICINE, V96, DOI 10.1097/MD.0000000000009257
   Subathra G, 2021, INDIAN J OPHTHALMOL, V69, P1264, DOI 10.4103/ijo.IJO_164_21
   Tarongoy P, 2009, SURV OPHTHALMOL, V54, P211, DOI 10.1016/j.survophthal.2008.12.002
   Toro MD, 2021, EUR J OPHTHALMOL, V31, P5, DOI 10.1177/1120672120960339
   WHO WHO, 2022, Director-General's opening remarks at the media briefing on COVID-19-11 March 2020
   Yuan YL, 2023, FRONT IMMUNOL, V14, DOI 10.3389/fimmu.2023.1125246
   Zhang JJ, 2023, CLIN REV ALLERG IMMU, V64, P90, DOI 10.1007/s12016-022-08921-5
   Zhang N, 2021, FRONT MED-LAUSANNE, V7, DOI 10.3389/fmed.2020.624179
   Zhou L, 2022, FRONT MED-LAUSANNE, V9, DOI 10.3389/fmed.2022.1078237
NR 34
TC 2
Z9 2
U1 1
U2 5
PU WILEY
PI HOBOKEN
PA 111 RIVER ST, HOBOKEN 07030-5774, NJ USA
SN 2090-004X
EI 2090-0058
J9 J OPHTHALMOL
JI J. Ophthalmol.
PD OCT 26
PY 2023
VL 2023
AR 8889754
DI 10.1155/2023/8889754
PG 8
WC Ophthalmology
WE Science Citation Index Expanded (SCI-EXPANDED)
SC Ophthalmology
GA W9HT1
UT WOS:001094672700001
PM 37927894
OA gold
DA 2025-03-30
ER

PT J
AU Biarnés, M
   Ventura-Abreu, N
   Rodríguez-Una, I
   Franquesa-Garcia, F
   Batlle-Ferrando, S
   Carrión-Donderis, MT
   Castro-Domínguez, R
   Millá, E
   Muniesa, MJ
   Pazos, M
AF Biarnes, Marc
   Ventura-Abreu, Nestor
   Rodriguez-Una, Ignacio
   Franquesa-Garcia, Francesc
   Batlle-Ferrando, Sofia
   Carrion-Donderis, Maria Teresa
   Castro-Dominguez, Rafael
   Milla, Elena
   Muniesa, Maria Jesus
   Pazos, Marta
TI Classifying glaucoma exclusively with OCT: comparison of three
   clustering algorithms derived from machine learning
SO EYE
LA English
DT Article
ID NERVE-FIBER LAYER; OPTICAL COHERENCE TOMOGRAPHY; GANGLION-CELL COMPLEX;
   DIAGNOSTIC-ACCURACY; AGREEMENT; MODEL; SPECTRALIS; DAMAGE
AB Background/Aims: To objectively classify eyes as either healthy or glaucoma based exclusively on data provided by peripapillary retinal nerve fiber layer (pRNFL) and ganglion cell-inner plexiform (GCIPL) measurements derived from spectral-domain optical coherence tomography (SD-OCT) using machine learning algorithms.Methods: Three clustering methods (k-means, hierarchical cluster analysis -HCA- and model-based clustering-MBC-) were used separately to classify a training sample of 109 eyes as either healthy or glaucomatous using solely 13 SD-OCT parameters: pRNFL average and sector thicknesses and GCIPL average and minimum values together with the six macular wedge-shaped regions. Then, the best-performing algorithm was applied to an independent test sample of 102 eyes to derive close estimates of its actual performance (external validation).Results: In the training sample, accuracy was 91.7% for MBC, 81.7% for k-means and 78.9% for HCA (p value = 0.02). The best MBC model was that in which subgroups were allowed to have variable volume and shape and equal orientation. The MBC algorithm in the independent test sample correctly classified 98 out of 102 cases for an overall accuracy of 96.1% (95% CI, 92.3-99.8%), with a sensitivity of 94.3 and 100% specificity. The accuracy for pRNFL was 92.2% (95% CI, 86.9-97.4%) and for GCIPL 98.0% (95% CI, 95.3-100%).Conclusions: Clustering algorithms in general (and MBC in particular) seem promising methods to help discriminate between healthy and glaucomatous eyes using exclusively SD-OCT-derived parameters. Understanding the relative merits of one method over others may also provide insights into the nature of the disease.
C1 [Biarnes, Marc] Oftalmol Med i Quirurg OMIQ Res, Sant Cugat Del Valles, Spain.
   [Biarnes, Marc] Hosp Quiron Teknon, Inst Macula, Barcelona, Spain.
   [Ventura-Abreu, Nestor; Franquesa-Garcia, Francesc; Batlle-Ferrando, Sofia; Carrion-Donderis, Maria Teresa; Castro-Dominguez, Rafael; Milla, Elena; Muniesa, Maria Jesus; Pazos, Marta] Hosp Clin Barcelona, Inst Ophthalmol, Barcelona, Spain.
   [Ventura-Abreu, Nestor; Milla, Elena; Muniesa, Maria Jesus; Pazos, Marta] Inst Invest Biomed August Pi i Sunyer IDIBAPS, Barcelona, Spain.
   [Ventura-Abreu, Nestor] Hosp Sagrat Cor, Barcelona, Spain.
   [Rodriguez-Una, Ignacio] Univ Oviedo, Fdn Invest Oftalmol, Inst Oftalmol Fernandez Vega, Oviedo, Spain.
C3 University of Barcelona; Hospital Clinic de Barcelona; University of
   Barcelona; Hospital Clinic de Barcelona; IDIBAPS; University of Oviedo
RP Pazos, M (corresponding author), Hosp Clin Barcelona, Inst Ophthalmol, Barcelona, Spain.; Pazos, M (corresponding author), Inst Invest Biomed August Pi i Sunyer IDIBAPS, Barcelona, Spain.
EM pazos@clinic.cat
RI Pazos, M/AAF-3513-2021; Milla, Elena/H-2413-2017; Ventura Abreu,
   Nestor/L-1483-2018
OI Castro Dominguez, Rafael/0000-0002-1994-1519; Pazos,
   Marta/0000-0003-4094-6346; Ventura Abreu, Nestor/0000-0001-5446-7675
CR Anderson D.R., 1999, Automated static perimetry, V2nd
   Bae HW, 2015, J GLAUCOMA, V24, P328, DOI 10.1097/IJG.0000000000000159
   Biarnes M, 2022, OPHTHALMOL RETINA, V6, P333, DOI 10.1016/j.oret.2021.12.001
   Birla S, 2020, BRIT J OPHTHALMOL, V104, P827, DOI 10.1136/bjophthalmol-2019-314660
   Blumberg DM, 2016, INVEST OPHTH VIS SCI, V57, pOCT80, DOI 10.1167/iovs.15-18931
   Chen TC, 2018, OPHTHALMOLOGY, V125, P1817, DOI 10.1016/j.ophtha.2018.05.008
   Fraley C, 2002, J AM STAT ASSOC, V97, P611, DOI 10.1198/016214502760047131
   Giordani P, 2020, INTRO CLUSTERING R, V1, P20
   Greenfield DS, 2008, AM J OPHTHALMOL, V145, P598, DOI 10.1016/j.ajo.2007.12.018
   Hood DC, 2022, PROG RETIN EYE RES, V90, DOI 10.1016/j.preteyeres.2022.101052
   Hood DC, 2017, PROG RETIN EYE RES, V57, P46, DOI 10.1016/j.preteyeres.2016.12.002
   Hood DC, 2013, PROG RETIN EYE RES, V32, P1, DOI 10.1016/j.preteyeres.2012.08.003
   Howell GR, 2011, J CLIN INVEST, V121, P1429, DOI 10.1172/JCI44646
   HUBERT L, 1985, J CLASSIF, V2, P193, DOI 10.1007/BF01908075
   Jampel HD, 2009, AM J OPHTHALMOL, V147, P39, DOI 10.1016/j.ajo.2008.07.023
   Kuang TM, 2015, OPHTHALMOLOGY, V122, P2002, DOI 10.1016/j.ophtha.2015.06.015
   Lim CY, 2019, KOREAN J ANESTHESIOL, V72, P221, DOI 10.4097/kja.19049
   Martin KRG, 2006, EXP EYE RES, V83, P255, DOI 10.1016/j.exer.2005.11.025
   Medeiros FA, 2016, OPHTHALMOLOGY, V123, P1170, DOI 10.1016/j.ophtha.2016.03.023
   Medeiros FA, 2012, INVEST OPHTH VIS SCI, V53, P6939, DOI 10.1167/iovs.12-10345
   Mwanza JC, 2018, EYE VISION, V5, DOI 10.1186/s40662-018-0101-6
   Mwanza JC, 2012, OPHTHALMOLOGY, V119, P1151, DOI 10.1016/j.ophtha.2011.12.014
   Mwanza JC, 2011, AM J OPHTHALMOL, V151, P514, DOI 10.1016/j.ajo.2010.09.015
   Patel NB, 2012, OPTOMETRY VISION SCI, V89, pE652, DOI 10.1097/OPX.0b013e318238c34e
   Pazos M, 2021, BRIT J OPHTHALMOL, V105, P496, DOI 10.1136/bjophthalmol-2020-316296
   Pazos M, 2017, OPHTHALMOLOGY, V124, P1218, DOI 10.1016/j.ophtha.2017.03.044
   QUIGLEY HA, 1980, INVEST OPHTH VIS SCI, V19, P137
   Ramachandran R, 2022, OPHTHALMOL GLAUCOMA, V5, P602, DOI 10.1016/j.ogla.2022.06.001
   Schulz KF, 2002, LANCET, V359, P966, DOI 10.1016/S0140-6736(02)08029-7
   Schulze A, 2011, GRAEF ARCH CLIN EXP, V249, P1039, DOI 10.1007/s00417-010-1585-5
   Scrucca L, 2016, R J, V8, P289
   Susanna R, 2015, TRANSL VIS SCI TECHN, V4, DOI 10.1167/tvst.4.2.1
   Tham Yih-Chung, 2014, Ophthalmology, V121, P2081, DOI 10.1016/j.ophtha.2014.05.013
   VARMA R, 1992, OPHTHALMOLOGY, V99, P215
   Yan SJ, 2005, ST HEAL T, V116, P483
NR 35
TC 2
Z9 2
U1 0
U2 1
PU SPRINGERNATURE
PI LONDON
PA CAMPUS, 4 CRINAN ST, LONDON, N1 9XW, ENGLAND
SN 0950-222X
EI 1476-5454
J9 EYE
JI Eye
PD APR
PY 2024
VL 38
IS 5
BP 841
EP 846
DI 10.1038/s41433-023-02785-5
EA OCT 2023
PG 6
WC Ophthalmology
WE Science Citation Index Expanded (SCI-EXPANDED)
SC Ophthalmology
GA MW1G5
UT WOS:001085854900002
PM 37857716
DA 2025-03-30
ER

PT J
AU Tun, TA
   Nongpiur, ME
   Xu, BY
   Wang, XF
   Tan, M
   Quah, JHM
   Lim, HB
   Cheng, CY
   Aung, T
AF Tun, Tin A.
   Nongpiur, Monisha Esther
   Xu, Benjamin Y.
   Wang, Xiaofei
   Tan, Marcus
   Quah, Joanne Hui Min
   Lim, Hou-Boon
   Cheng, Ching Yu
   Aung, Tin
TI Investigating the determinants of iridolenticular contact area: a novel
   parameter for angle closure
SO BRITISH JOURNAL OF OPHTHALMOLOGY
LA English
DT Article
DE Anterior chamber; Glaucoma; Imaging; Iris; Lens and zonules
ID OPTICAL COHERENCE TOMOGRAPHY; IRIS-LENS CONTACT; GLAUCOMA; NUMBER
AB Background/aims To identify ocular determinants of iridolenticular contact area (ILCA), a recently introduced swept-source optical coherence tomography (SSOCT) derived parameter, and assess the association between ILCA and angle closure.Methods In this population-based cross-sectional study, right eyes of 464 subjects underwent SSOCT (SS-1000, CASIA, Tomey Corporation, Nagoya, Japan) imaging in the dark. Eight out of 128 cross-sectional images (evenly spaced 22.5(degrees) apart) were selected for analysis. Matlab (Matworks, Massachusetts, USA) was used to measure ILCA, defined as the circumferential extent of contact area between the pigmented iris epithelium and anterior lens surface. Gonioscopic angle closure (GAC) was defined as non-visibility of the posterior trabecular meshwork in two or more angle quadrants.Results The mean age of subjects was 62 +/- 6.6 years, with the majority being female (65.5%). 143/464 subjects (28.6%) had GAC. In multivariable linear regression analysis, ILCA was significantly associated with anterior chamber width (beta=1.03, p=0.003), pupillary diameter (beta=-1.9, p<0.001) and iris curvature (beta=-17.35, p<0.001). ILCA was smaller in eyes with GAC compared with those with open angles (4.28 +/- 1.6 mm(2) vs 6.02 +/- 2.71 mm(2), p<0.001). ILCA was independently associated with GAC (beta=-0.03, p<0.001), iridotrabecular contact index (beta=-6.82, p<0.001) or angle opening distance (beta=0.02, p<0.001) after adjusting for covariates. The diagnostic performance of ILCA for detecting GAC was acceptable (AUC=0.69).Conclusions ILCA is a significant predictor of angle closure independent of other biometric factors and may reflect unique anatomical information associated with pupillary block. ILCA represents a novel biometric risk factor in eyes with angle closure.
C1 [Tun, Tin A.; Nongpiur, Monisha Esther; Tan, Marcus; Lim, Hou-Boon; Cheng, Ching Yu; Aung, Tin] Singapore Eye Res Inst, Singapore, Singapore.
   [Tun, Tin A.; Nongpiur, Monisha Esther; Tan, Marcus; Lim, Hou-Boon; Cheng, Ching Yu; Aung, Tin] Singapore Natl Eye Ctr, Singapore, Singapore.
   [Tun, Tin A.; Nongpiur, Monisha Esther; Cheng, Ching Yu; Aung, Tin] Duke NUS Med Sch, Singapore, Singapore.
   [Xu, Benjamin Y.] Univ Southern Calif, USC Roski Eye Inst, Keck Sch Med, Dept Ophthalmol, Los Angeles, CA USA.
   [Wang, Xiaofei] Beihang Univ, Beijing Adv Innovat Ctr Biomed Engn, Sch Biol Sci & Med Engn, Key Lab Biomech & Mechanobiol,Minist Educ, Beijing, Peoples R China.
   [Tan, Marcus] Jurong Hlth Serv, Ophthalmol Serv, Singapore, Singapore.
   [Quah, Joanne Hui Min] SingHlth Polyclin, Outram, Singapore.
   [Aung, Tin] Singapore Natl Eye Ctr, Glaucoma, Glaucoma Dept, Singapore 168751, Singapore.
C3 National University of Singapore; Singapore National Eye Center;
   Singapore National Eye Center; National University of Singapore;
   University of Southern California; Beihang University; Singapore
   National Eye Center
RP Aung, T (corresponding author), Singapore Natl Eye Ctr, Glaucoma, Glaucoma Dept, Singapore 168751, Singapore.
EM aung.tin@snec.com.sg
RI Tun, Tin/ABA-8732-2020; Cheng, Ching-Yu/Y-2229-2019; Tin,
   Aung/B-6521-2009; Wang, Xiaofei/HGU-0957-2022
OI Wang, Xiaofei/0000-0002-3175-0344; Xu, Benjamin/0000-0003-1573-988X
FU National Medical Research Council [NMRC/STAR/0023/2014, MOH-000435];
   National Natural Science Foundation of China [12002025]
FX The study was supported by the National Medical Research Council (TA;
   NMRC/STAR/0023/2014 and MOH-000435) and the National Natural Science
   Foundation of China (XW; 12002025).
CR Amini R, 2012, J BIOMECH, V45, P2293, DOI 10.1016/j.jbiomech.2012.06.018
   Baek S, 2013, INVEST OPHTH VIS SCI, V54, P848, DOI 10.1167/iovs.12-10391
   Baskaran M, 2022, OPHTHALMOLOGY, V129, P147, DOI 10.1016/j.ophtha.2021.08.017
   Caronia RM, 1996, AM J OPHTHALMOL, V122, P53, DOI 10.1016/S0002-9394(14)71963-4
   Chan Y. H., 2004, SMJ Singapore Medical Journal, V45, P55
   Cronemberger S, 2010, ARQ BRAS OFTALMOL, V73, P9, DOI 10.1590/S0004-27492010000100002
   Foster PJ, 2001, BRIT J OPHTHALMOL, V85, P1277, DOI 10.1136/bjo.85.11.1277
   He MG, 2019, LANCET, V393, P1609, DOI 10.1016/S0140-6736(18)32607-2
   Liu FY, 2022, BMC OPHTHALMOL, V22, DOI 10.1186/s12886-022-02341-x
   Liu S, 2011, INVEST OPHTH VIS SCI, V52, P8598, DOI 10.1167/iovs.11-7507
   LOWE RF, 1966, BRIT J OPHTHALMOL, V50, P385, DOI 10.1136/bjo.50.7.385
   Mak H, 2013, OPHTHALMOLOGY, V120, P2517, DOI 10.1016/j.ophtha.2013.05.009
   MAPSTONE R, 1974, BRIT J OPHTHALMOL, V58, P36, DOI 10.1136/bjo.58.1.36
   MAPSTONE R, 1968, BRIT J OPHTHALMOL, V52, P19, DOI 10.1136/bjo.52.1.19
   Moghimi S, 2018, PLOS ONE, V13, DOI 10.1371/journal.pone.0199157
   Nongpiur ME, 2013, OPHTHALMOLOGY, V120, P2525, DOI 10.1016/j.ophtha.2013.05.028
   Panda SK, 2021, INVEST OPHTH VIS SCI, V62, DOI 10.1167/iovs.62.13.29
   Pant AD, 2018, INVEST OPHTH VIS SCI, V59, P4134, DOI 10.1167/iovs.18-24327
   PAVLIN CJ, 1991, OPHTHALMOLOGY, V98, P287
   Porporato N, 2019, AM J OPHTHALMOL, V199, P133, DOI 10.1016/j.ajo.2018.11.015
   Quigley HA, 2006, BRIT J OPHTHALMOL, V90, P262, DOI 10.1136/bjo.2005.081224
   Shan J, 2023, BRIT J OPHTHALMOL, V107, P795, DOI 10.1136/bjophthalmol-2021-319275
   Tham YC, 2014, OPHTHALMOLOGY, V121, P2081, DOI 10.1016/j.ophtha.2014.05.013
   Woo EK, 1999, AM J OPHTHALMOL, V127, P43, DOI 10.1016/S0002-9394(98)00283-9
   Xu BY, 2016, INVEST OPHTH VIS SCI, V57, P6313, DOI 10.1167/iovs.16-19755
NR 25
TC 2
Z9 2
U1 0
U2 4
PU BMJ PUBLISHING GROUP
PI LONDON
PA BRITISH MED ASSOC HOUSE, TAVISTOCK SQUARE, LONDON WC1H 9JR, ENGLAND
SN 0007-1161
EI 1468-2079
J9 BRIT J OPHTHALMOL
JI Br. J. Ophthalmol.
PD JUL
PY 2024
VL 108
IS 7
BP 940
EP 945
DI 10.1136/bjo-2022-322810
EA OCT 2023
PG 6
WC Ophthalmology
WE Science Citation Index Expanded (SCI-EXPANDED)
SC Ophthalmology
GA XY3Y0
UT WOS:001080785900001
PM 37793787
DA 2025-03-30
ER

PT J
AU Ferreira, MM
   Braz, G Jr
   de Almeida, JDS
   Paiva, AC
AF Ferreira, Marcos M.
   Braz, Geraldo
   de Almeida, Joao D. S.
   Paiva, Anselmo C.
TI Glaucoma Grading Using Multimodal Imaging and Multilevel CNN
SO IEEE LATIN AMERICA TRANSACTIONS
LA English
DT Article
DE Glaucoma Diagnosis; Multimodal Imaging; Deep Learning
AB Glaucoma is considered the leading cause of blindness. Because there is no cure for the disease, treatment must begin promptly to prevent disease progression, which leads to severe visual impairment and, in some cases, total blindness. In this scenario, diagnosis in the early stages is essential and could be accomplished through screening exams. Recent studies have combined fundus images and Optical Coherence Tomography (OCT) volumes as indicators of disease progression in computer vision methods. In this work, we develop a method based on deep learning, which uses fundus images and OCT volumes to aid in detecting glaucoma at early or progressive stages. In this way, it can have clinical use, being able to be used as a tool not only for the detection of the disease but also that it helps in searching for more severe cases of the disease. As a result, the proposed method achieves 0.886 kappa score.
C1 [Ferreira, Marcos M.; Braz, Geraldo; de Almeida, Joao D. S.; Paiva, Anselmo C.] Fed Univ Maranhao UFMA, Appl Comp Ctr, Sao Luis, MA, Brazil.
C3 Universidade Federal do Maranhao
RP Ferreira, MM (corresponding author), Fed Univ Maranhao UFMA, Appl Comp Ctr, Sao Luis, MA, Brazil.
EM marcos.ferreira@discente.ufma.br; geraldo@nca.ufma.br;
   jdallyson@nca.ufma.br; paiva@nca.ufma.br
RI Braz, Geraldo/AAW-1827-2021; Braz Junior, Geraldo/P-3851-2014; Paiva,
   Anselmo/L-2358-2013
OI Almeida, Joao Dallyson Sousa de Almeida/0000-0001-7013-9700; Braz
   Junior, Geraldo/0000-0003-3731-6431; Ferreira,
   Marcos/0000-0002-4462-1517; Paiva, Anselmo/0000-0003-4921-0626
FU Coordenacao de Aperfeicoamento de Pessoal de Nivel Superior (CAPES),
   Brazil [001]; Conselho Nacional de Desenvolvimento Cientifico e
   Tecnologico (CNPq), Brazil; Fundacao de Amparo a Pesquisa
   Desenvolvimento Cientifico e Tecnologico do Maranhao (FAPEMA) (Brazil);
   Empresa Brasileira de Servicos Hospitalares (Ebserh) Brazil
   [409593/2021-4]
FX The authors acknowledge the Coordenacao de Aperfeicoamento de Pessoal de
   Nivel Superior (CAPES), Brazil - Finance Code 001, Conselho Nacional de
   Desenvolvimento Cientifico e Tecnologico (CNPq), Brazil, and Fundacao de
   Amparo a Pesquisa Desenvolvimento Cientifico e Tecnologico do Maranhao
   (FAPEMA) (Brazil), Empresa Brasileira de Servicos Hospitalares (Ebserh)
   Brazil (Grant number 409593/2021-4) for the financial support.
CR Akiba T, 2019, KDD'19: PROCEEDINGS OF THE 25TH ACM SIGKDD INTERNATIONAL CONFERENCCE ON KNOWLEDGE DISCOVERY AND DATA MINING, P2623, DOI 10.1145/3292500.3330701
   An GZ, 2019, J HEALTHC ENG, V2019, DOI 10.1155/2019/4061313
   CBO, 2021, Censo oftalmologico 2021
   Devecioglu OC, 2021, IEEE ACCESS, V9, P140031, DOI 10.1109/ACCESS.2021.3118102
   Fan R, 2023, OPHTHALMOL SCI, V3, DOI 10.1016/j.xops.2022.100233
   Fang HH, 2021, LECT NOTES COMPUT SC, V12970, P139, DOI 10.1007/978-3-030-87000-3_15
   Fumero F, 2020, IMAGE ANAL STEREOL, V39, P161, DOI 10.5566/ias.2346
   Goodfellow I, 2016, ADAPT COMPUT MACH LE, P1
   He KM, 2016, PROC CVPR IEEE, P770, DOI 10.1109/CVPR.2016.90
   Huang G., 2016, DENSELY CONNECTED CO
   Hutter Frank, 2011, Learning and Intelligent Optimization. 5th International Conference, LION 5. Selected Papers, P507, DOI 10.1007/978-3-642-25566-3_40
   Li YH, 2022, LECT NOTES COMPUT SC, V13576, P53, DOI 10.1007/978-3-031-16525-2_6
   Ma J., 2021, Multimodal primary open angle glaucoma early diagnosing program based on clinical process
   McHugh ML, 2012, BIOCHEM MEDICA, V22, P276, DOI 10.11613/bm.2012.031
   Metha P, 2021, AM J OPHTHALMOL, V231, P154, DOI 10.1016/j.ajo.2021.04.021
   Mwanza JC, 2011, INVEST OPHTH VIS SCI, V52, P8323, DOI 10.1167/iovs.11-7962
   Nguyen L D., 2019, J. Ambient Intell. Humaniz. Comput., P1
   Quigley HA, 2006, BRIT J OPHTHALMOL, V90, P262, DOI 10.1136/bjo.2005.081224
   Ronneberger O, 2015, LECT NOTES COMPUT SC, V9351, P234, DOI 10.1007/978-3-319-24574-4_28
   Russakovsky O, 2015, INT J COMPUT VISION, V115, P211, DOI 10.1007/s11263-015-0816-y
   Sagi O, 2018, WIRES DATA MIN KNOWL, V8, DOI 10.1002/widm.1249
   Sarhan A, 2019, COMPUT MED IMAG GRAP, V78, DOI 10.1016/j.compmedimag.2019.101657
   Shanmugam P, 2021, APPL SOFT COMPUT, V109, DOI 10.1016/j.asoc.2021.107512
   Simonyan K, 2015, Arxiv, DOI arXiv:1409.1556
   Solovyev R, 2022, COMPUT BIOL MED, V141, DOI 10.1016/j.compbiomed.2021.105089
   Szegedy C, 2015, PROC CVPR IEEE, P1, DOI 10.1109/CVPR.2015.7298594
   Tham YC, 2014, OPHTHALMOLOGY, V121, P2081, DOI 10.1016/j.ophtha.2014.05.013
   Tian H, 2022, C IND ELECT APPL, P498, DOI 10.1109/ICIEA54703.2022.10005946
   World Health Organization, 2019, World report on vision
   Wu JD, 2022, Arxiv, DOI arXiv:2202.06511
   Xiong J., 2021, Ophthalmology
NR 31
TC 2
Z9 2
U1 5
U2 12
PU IEEE-INST ELECTRICAL ELECTRONICS ENGINEERS INC
PI PISCATAWAY
PA 445 HOES LANE, PISCATAWAY, NJ 08855-4141 USA
SN 1548-0992
J9 IEEE LAT AM T
JI IEEE Latin Am. Trans.
PD OCT
PY 2023
VL 21
IS 10
BP 1095
EP 1102
DI 10.1109/TLA.2023.10255449
PG 8
WC Computer Science, Information Systems; Engineering, Electrical &
   Electronic
WE Science Citation Index Expanded (SCI-EXPANDED)
SC Computer Science; Engineering
GA S4CS6
UT WOS:001070670000005
DA 2025-03-30
ER

PT J
AU Montesano, G
   Lazaridis, G
   Ometto, G
   Crabb, DP
   Garway-Heath, DF
AF Montesano, Giovanni
   Lazaridis, Georgios
   Ometto, Giovanni
   Crabb, David P.
   Garway-Heath, David F.
TI Improving the Accuracy and Speed of Visual Field Testing in Glaucoma
   With Structural Information and Deep Learning
SO TRANSLATIONAL VISION SCIENCE & TECHNOLOGY
LA English
DT Article
DE automated perimetry; artificial intelligence; optical coherence
   tomography; glaucoma; structure-function
ID OPTICAL COHERENCE TOMOGRAPHY; FULL THRESHOLD; VARIABILITY; LOCATIONS;
   DEFECTS; ZEST
AB Purpose: To assess the performance of a perimetric strategy using structure-function predictions from a deep learning (DL) model. Methods: Visual field test-retest data from 146 eyes (75 patients) with glaucoma with (median [5th-95th percentile]) 10 [7, 10] tests per eye were used. Structure-function predictions were generated with a previously described DL model using cicumpapillary optical coherence tomography (OCT) scans. Structurally informed prior distributions were built grouping the observed measured sensitivities for each predicted value and recalculated for each subject with a leave -one -out approach. A zippy estimation by sequential testing (ZEST) strategy was used for the simulations (1000 per eye). Groundtruth sensitivities for each eye were the medians of the test-retest values. Two variations of ZEST were compared in terms of speed (average total number of presentations [NP] per eye) and accuracy (average mean absolute error [MAE] per eye), using either a combination of normal and abnormal thresholds (ZEST) or the calculated structural distributions (S -ZEST) as prior information. Two additional versions of these strategies employing spatial correlations were tested. Results: S -ZEST was significantly faster, with a mean average NP of 213.87 (SD = 28.18), than ZEST, with a mean average NP of 255.65 (SD = 50.27) (P < 0.001). The average MAE was smaller for S -ZEST (1.98; SD = 2.37) than ZEST (2.43; SD = 2.69) (P < 0.001). Spatial correlations further improved both strategies (P < 0.001), but the differences between ZEST and S -ZEST remained significant (P < 0.001). Conclusions: DL structure-function predictions can significantly improve perimetric tests. Translational Relevance: DL structure-function predictions from clinically available OCT scans can improve perimetry in glaucoma patients.
C1 [Montesano, Giovanni; Lazaridis, Georgios; Ometto, Giovanni; Crabb, David P.] City Univ London, Optometry & Visual Sci, London, England.
   [Montesano, Giovanni; Ometto, Giovanni; Garway-Heath, David F.] Moorfields Eye Hosp NHS Fdn Trust, NIHR Biomed Res Ctr, London, England.
   [Montesano, Giovanni; Lazaridis, Georgios; Ometto, Giovanni; Garway-Heath, David F.] UCL, Inst Ophthalmol, London, England.
   [Lazaridis, Georgios] UCL, Ctr Med Image Comp, London, England.
   [Montesano, Giovanni] City Univ London, Northampton Sq, London EC1V 0HB, England.
C3 City St Georges, University of London; City, University of London;
   University of London; University College London; Moorfields Eye Hospital
   NHS Foundation Trust; University of London; University College London;
   University of London; University College London; City St Georges,
   University of London; City, University of London
RP Montesano, G (corresponding author), City Univ London, Northampton Sq, London EC1V 0HB, England.
EM giovmontesano@gmail.com
CR Artes PH, 2002, INVEST OPHTH VIS SCI, V43, P2654
   Bates D, 2015, J STAT SOFTW, V67, P1, DOI 10.18637/jss.v067.i01
   Bryan SR, 2015, INVEST OPHTH VIS SCI, V56, P4283, DOI 10.1167/iovs.15-16691
   Chen TQ, 2016, KDD'16: PROCEEDINGS OF THE 22ND ACM SIGKDD INTERNATIONAL CONFERENCE ON KNOWLEDGE DISCOVERY AND DATA MINING, P785, DOI 10.1145/2939672.2939785
   Chong LX, 2016, TRANSL VIS SCI TECHN, V5, DOI 10.1167/tvst.5.5.1
   Datta S, 2021, SCI REP-UK, V11, DOI 10.1038/s41598-021-91493-9
   De Moraes CG, 2017, OPHTHALMOLOGY, V124, P1449, DOI 10.1016/j.ophtha.2017.04.021
   Denniss J, 2013, TRANSL VIS SCI TECHN, V2, DOI 10.1167/tvst.2.4.3
   Ganeshrao SB, 2015, OPHTHALMOLOGY, V122, P1695, DOI 10.1016/j.ophtha.2015.04.021
   Ganeshrao SB, 2015, OPTOMETRY VISION SCI, V92, P70, DOI 10.1097/OPX.0000000000000447
   Gardiner SK, 2022, TRANSL VIS SCI TECHN, V11, DOI 10.1167/tvst.11.8.3
   Garway-Heath David F, 2017, Trans Am Ophthalmol Soc, V115, pT4
   Glen FC, 2014, BMJ OPEN, V4, DOI 10.1136/bmjopen-2013-003996
   Grillo LM, 2016, TRANSL VIS SCI TECHN, V5, DOI 10.1167/tvst.5.2.15
   Hashimoto Y, 2021, BRIT J OPHTHALMOL, V105, P507, DOI 10.1136/bjophthalmol-2019-315600
   Henson DB, 2000, INVEST OPHTH VIS SCI, V41, P417
   Hood DC, 2007, PROG RETIN EYE RES, V26, P688, DOI 10.1016/j.preteyeres.2007.08.001
   Kihara Y, 2022, OPHTHALMOLOGY, V129, P781, DOI 10.1016/j.ophtha.2022.02.017
   Kihara Y, 2019, JAMA NETW OPEN, V2, DOI 10.1001/jamanetworkopen.2018.8029
   KINGSMITH PE, 1994, VISION RES, V34, P885, DOI 10.1016/0042-6989(94)90039-6
   Lamparter J, 2013, INVEST OPHTH VIS SCI, V54, P6074, DOI 10.1167/iovs.13-11902
   Lazaridis G, 2022, AM J OPHTHALMOL, V238, P52, DOI 10.1016/j.ajo.2021.12.020
   Mariottoni EB, 2020, TRANSL VIS SCI TECHN, V9, DOI 10.1167/tvst.9.2.19
   McKendrick AM, 2017, OPHTHALMOLOGY, V124, P554, DOI 10.1016/j.ophtha.2016.12.016
   McKendrick AM, 2005, OPTOMETRY VISION SCI, V82, P981, DOI 10.1097/01.opx.0000187841.08676.36
   Montesano G, 2021, OPHTHALMOLOGY, V128, P1722, DOI 10.1016/j.ophtha.2021.06.012
   Montesano G, 2021, TRANSL VIS SCI TECHN, V10, DOI 10.1167/tvst.10.12.4
   Montesano G, 2021, AM J OPHTHALMOL, V229, P127, DOI 10.1016/j.ajo.2021.04.008
   Montesano G, 2018, TRANSL VIS SCI TECHN, V7, DOI 10.1167/tvst.7.6.36
   Montesano G, 2019, OPHTHALMOLOGY, V126, P242, DOI 10.1016/j.ophtha.2018.08.010
   Muthusamy V, 2020, TRANSL VIS SCI TECHN, V9, DOI 10.1167/tvst.9.13.24
   Park K, 2020, PLOS ONE, V15, DOI [10.1371/journal.pone.0234902, 10.1371/journal.pone.0234902.r001, 10.1371/journal.pone.0234902.r002, 10.1371/journal.pone.0234902.r003, 10.1371/journal.pone.0234902.r004]
   Qiu KL, 2015, INVEST OPHTH VIS SCI, V56, P6320, DOI 10.1167/iovs.15-17450
   Rubinstein NJ, 2016, TRANSL VIS SCI TECHN, V5, DOI 10.1167/tvst.5.2.7
   Seebeck P, 2022, OPHTHALMOL RETINA, V6, P501, DOI 10.1016/j.oret.2022.01.021
   Turpin A, 2003, INVEST OPHTH VIS SCI, V44, P4787, DOI 10.1167/iovs.03-0023
   Turpin A, 2021, TRANSL VIS SCI TECHN, V10, DOI 10.1167/tvst.10.1.19
   Turpin A, 2012, J VISION, V12, DOI 10.1167/12.11.22
   Turpin A, 2011, INVEST OPHTH VIS SCI, V52, P3237, DOI 10.1167/iovs.10-6255
   Wu ZC, 2018, TRANSL VIS SCI TECHN, V7, DOI 10.1167/tvst.7.3.22
   Zhu HG, 2011, ARCH OPHTHALMOL-CHIC, V129, P1167, DOI 10.1001/archophthalmol.2011.112
NR 41
TC 2
Z9 2
U1 1
U2 1
PU ASSOC RESEARCH VISION OPHTHALMOLOGY INC
PI ROCKVILLE
PA 12300 TWINBROOK PARKWAY, ROCKVILLE, MD 20852-1606 USA
SN 2164-2591
J9 TRANSL VIS SCI TECHN
JI Transl. Vis. Sci. Technol.
PD OCT
PY 2023
VL 12
IS 10
AR 10
DI 10.1167/tvst.12.10.10
PG 13
WC Ophthalmology
WE Science Citation Index Expanded (SCI-EXPANDED)
SC Ophthalmology
GA GZ8W2
UT WOS:001156605100011
PM 37831447
OA Green Published, Green Accepted, gold
DA 2025-03-30
ER

PT J
AU Thompson, AC
   Johnson, E
   Miller, ME
   Williamson, JD
   Newman, AB
   Cummings, S
   Cawthon, P
   Kritchevsky, SB
AF Thompson, Atalie C.
   Johnson, Eileen
   Miller, Michael E.
   Williamson, Jeff D.
   Newman, Anne B.
   Cummings, Steve
   Cawthon, Peggy
   Kritchevsky, Stephen B.
TI The relationship between visual function and physical performance in the
   Study of Muscle, Mobility and Aging (SOMMA)
SO PLOS ONE
LA English
DT Article
ID SQUARE STEP TEST; OLDER-ADULTS; VISION IMPAIRMENT; GRIP STRENGTH; HIP
   FRACTURE; ASSOCIATION; VALIDITY; HEALTH; RELIABILITY; DISEASE
AB PurposeThe relationship of types of visual function to different aspects of physical function, especially strength and coordination, has been understudied, but delineation of these relationships could suggest potentially modifiable targets prior to the onset of disability.MethodsCross-sectional analysis of visual function (self-reported eyesight and eye disease, visual acuity, contrast sensitivity) and physical function tests in 877 older adults (mean age 76.36 +/- 5.01 years, 59.2% women, and 13.3% Black race). Separate linear regression models were constructed for short physical performance battery (SPPB), expanded SPPB (eSPPB), their components (gait speed, chair stand, balance, narrow walk), stair climb, four-square step, leg extension peak power and strength, and grip strength.ResultsIn adjusted models, worse acuity, worse contrast sensitivity, and self-reported poor vision were significantly associated with worse performance on the eSPPB and four-square step test. Worse contrast sensitivity, but not acuity, was significantly associated with shorter balance times, slower chair stand pace, longer stair climb time, and worse SPPB score. Associations of worse acuity and contrast sensitivity with weaker leg extension power, leg strength, and grip strength were attenuated by covariate adjustment. Self-reported macular degeneration, but not cataract or glaucoma, was associated with worse performance on SPPB, eSPPB, balance, stair climb, and four-square step tests in adjusted models. Worse contrast sensitivity and macular degeneration remained associated with worse SPPB and balance after controlling for visual acuity and self-reported eyesight.ConclusionsPoor contrast sensitivity was more strongly associated with worse physical performance than acuity, especially for complex tasks that dynamically challenge coordination and balance. Future studies should examine if older adults with contrast sensitivity impairment would benefit from targeted intervention to decrease their risk of disability.
C1 [Thompson, Atalie C.] Wake Forest Univ, Dept Ophthalmol, Bowman Gray Sch Med, Winston Salem, NC 27109 USA.
   [Thompson, Atalie C.; Williamson, Jeff D.; Kritchevsky, Stephen B.] Wake Forest Univ, Dept Internal Med, Sect Gerontol & Geriatr Med, Bowman Gray Sch Med, Winston Salem, NC 27109 USA.
   [Johnson, Eileen; Cummings, Steve; Cawthon, Peggy] Calif Pacific Med Ctr Res Inst, San Francisco Coordinating Ctr, San Francisco, CA USA.
   [Miller, Michael E.] Wake Forest Univ, Div Publ Hlth Sci, Bowman Gray Sch Med, Winston Salem, NC USA.
   [Newman, Anne B.] Univ Pittsburgh, Ctr Aging & Populat Hlth, Sch Publ Hlth, Pittsburgh, PA USA.
   [Cummings, Steve; Cawthon, Peggy] Univ Calif San Francisco, Dept Epidemiol & Biostat, San Francisco, CA USA.
C3 Wake Forest University; Wake Forest Baptist Medical Center; Wake Forest
   University; Wake Forest Baptist Medical Center; California Pacific
   Medical Center; California Pacific Medical Center Research Institute;
   Wake Forest University; Wake Forest Baptist Medical Center; Pennsylvania
   Commonwealth System of Higher Education (PCSHE); University of
   Pittsburgh; University of California System; University of California
   San Francisco
RP Thompson, AC (corresponding author), Wake Forest Univ, Dept Ophthalmol, Bowman Gray Sch Med, Winston Salem, NC 27109 USA.; Thompson, AC (corresponding author), Wake Forest Univ, Dept Internal Med, Sect Gerontol & Geriatr Med, Bowman Gray Sch Med, Winston Salem, NC 27109 USA.
EM atathomp@wakehealth.edu
RI Kritchevsky, Stephen/JWP-7971-2024
OI Thompson, Atalie/0000-0002-2817-6417
FU National Institute on Aging [R01AG059416]; NIA Claude D. Pepper Older
   American Independence Centers at University of Pittsburgh [P30AG024827];
   Wake Forest University [P30AG021332]; Clinical and Translational Science
   Institutes; National Center for Advancing Translational Science, at Wake
   Forest University [UL10TR001420]; National Eye Institute [K23EY030897]
FX The Study of Muscle, Mobility and Aging is supported by funding from the
   National Institute on Aging, grant number R01AG059416 (SC, SBK,ABN).
   Study infrastructure support was funded in part by NIA Claude D. Pepper
   Older American Independence Centers at University of
   Pittsburgh(P30AG024827; ABN) and Wake Forest University(P30AG021332;
   SBK) and the Clinical and Translational Science Institutes, funded by
   the National Center for Advancing Translational Science, at Wake Forest
   University(UL10TR001420). Dr. Thompson is supported by the National Eye
   Institute(K23EY030897). The funding agency had no role in the design or
   execution of this study.https://www.nia.nih.gov
   https://school.wakehealth.edu/research/institutes-and-centers/sticht-cen
   ter/claude-pepper-centerhttps://www.pepper.pitt.eduhttps://ctsi.wakeheal
   th.edu-The sponsors and funders did not play any role in the study
   design, data collection, analysis, decision to publish, or preparation
   of the manuscript.
CR Amir NN, 2021, EUR GERIATR MED, V12, P313, DOI 10.1007/s41999-021-00450-2
   ANDRESEN EM, 1994, AM J PREV MED, V10, P77, DOI 10.1016/S0749-3797(18)30622-6
   Arsiwala LT, 2022, J GERONTOL A-BIOL, V77, P2133, DOI 10.1093/gerona/glab349
   Bailey IL, 2013, VISION RES, V90, P2, DOI 10.1016/j.visres.2013.05.004
   BAILEY IL, 1976, AM J OPTOM PHYS OPT, V53, P740
   Bal S, 2017, OPHTHAL EPIDEMIOL, V24, P364, DOI 10.1080/09286586.2017.1296961
   Bohannon RW, 2019, CLIN INTERV AGING, V14, P1681, DOI 10.2147/CIA.S194543
   Cao GY, 2021, J AM GERIATR SOC, V69, P2877, DOI 10.1111/jgs.17311
   Cummings S NA., 2023, J Gerontol Med Sci, pglad052, DOI [10.1093/gerona/glad052, DOI 10.1093/GERONA/GLAD052]
   CUMMINGS SR, 1995, NEW ENGL J MED, V332, P767, DOI 10.1056/NEJM199503233321202
   Deshpande N, 2011, ARCH PHYS MED REHAB, V92, P1074, DOI 10.1016/j.apmr.2011.02.006
   Dite W, 2002, ARCH PHYS MED REHAB, V83, P1566, DOI 10.1053/apmr.2002.35469
   Goh EY, 2013, ARCH PHYS MED REHAB, V94, P1306, DOI 10.1016/j.apmr.2013.01.027
   Guo XX, 2021, TRANSL VIS SCI TECHN, V10, DOI 10.1167/tvst.10.14.15
   GURALNIK JM, 1994, J GERONTOL, V49, pM85, DOI 10.1093/geronj/49.2.M85
   Haegele JA, 2018, DISABIL HEALTH J, V11, P324, DOI 10.1016/j.dhjo.2017.10.012
   Harkonen R, 1993, J Hand Ther, V6, P259
   HOLLADAY JT, 1989, ARCH OPHTHALMOL-CHIC, V107, P955, DOI 10.1001/archopht.1989.01070020017008
   Holtzer R, 2022, J AM GERIATR SOC, V70, P3096, DOI 10.1111/jgs.17979
   Hsiao D, 2020, ARCH GERONTOL GERIAT, V87, DOI 10.1016/j.archger.2019.103973
   Jackson Mary Lou, 2023, Ophthalmology, V130, pP271, DOI 10.1016/j.ophtha.2022.10.033
   Kalron A, 2016, ARCH PHYS MED REHAB, V97, P1496, DOI 10.1016/j.apmr.2016.04.012
   Kim J, 2021, J MOV DISORD, V14, P208, DOI 10.14802/jmd.20146
   Klein Barbara E K, 2003, Trans Am Ophthalmol Soc, V101, P191
   Klein BEK, 1998, OPHTHALMOLOGY, V105, P160, DOI 10.1016/S0161-6420(98)91911-X
   Knudtson MD, 2006, ARCH OPHTHALMOL-CHIC, V124, P243, DOI 10.1001/archopht.124.2.243
   Knudtson MD, 2009, ARCH GERONTOL GERIAT, V49, P22, DOI 10.1016/j.archger.2008.04.006
   Kuyk T, 1998, OPTOMETRY VISION SCI, V75, P538, DOI 10.1097/00006324-199807000-00023
   Lange-Maia BS, 2019, J NUTR HEALTH AGING, V23, P821, DOI 10.1007/s12603-019-1254-2
   Liljas AEM, 2017, J EPIDEMIOL COMMUN H, V71, P1053, DOI 10.1136/jech-2017-209207
   Mckee KE, 2014, NEUROREHABILITATION, V35, P279, DOI 10.3233/NRE-141122
   Moore M, 2017, SYST REV-LONDON, V6, DOI 10.1186/s13643-017-0577-5
   Nagarajan N, 2022, BMJ OPEN, V12, DOI 10.1136/bmjopen-2020-047929
   PELLI DG, 1988, CLIN VISION SCI, V2, P187
   Peterson MJ, 2009, J GERONTOL A-BIOL, V64, P61, DOI 10.1093/gerona/gln001
   SALIVE ME, 1994, J AM GERIATR SOC, V42, P287, DOI 10.1111/j.1532-5415.1994.tb01753.x
   Simonsick EM, 2001, J GERONTOL A-BIOL, V56, pM644, DOI 10.1093/gerona/56.10.M644
   Starkoff BE, 2016, DISABIL HEALTH J, V9, P609, DOI 10.1016/j.dhjo.2016.05.005
   Stern Y, 2012, LANCET NEUROL, V11, P1006, DOI 10.1016/S1474-4422(12)70191-6
   Sullivan EV, 2009, NEUROBIOL AGING, V30, P793, DOI 10.1016/j.neurobiolaging.2007.08.021
   Swenor BK, 2019, J GERONTOL A-BIOL, V74, P1454, DOI 10.1093/gerona/gly244
   Swenor BK, 2015, J AM GERIATR SOC, V63, P46, DOI 10.1111/jgs.13183
   Thompson AC, 2023, J GERONTOL A-BIOL, V78, P1513, DOI 10.1093/gerona/glad060
   Thompson AC, 2023, J GERONTOL A-BIOL, V78, P2060, DOI 10.1093/gerona/glac225
   Varma R, 2016, JAMA OPHTHALMOL, V134, P802, DOI 10.1001/jamaophthalmol.2016.1284
   Wainwright SA, 2005, J CLIN ENDOCR METAB, V90, P2787, DOI 10.1210/jc.2004-1568
   West SK, 1997, INVEST OPHTH VIS SCI, V38, P72
   West SK, 2002, ARCH OPHTHALMOL-CHIC, V120, P774
   Whitson HE, 2018, J AM GERIATR SOC, V66, P2052, DOI 10.1111/jgs.15506
   Winger ME, 2021, EXP GERONTOL, V145, DOI 10.1016/j.exger.2020.111172
   Zheng DD, 2018, JAMA OPHTHALMOL, V136, P989, DOI 10.1001/jamaophthalmol.2018.2493
NR 51
TC 2
Z9 2
U1 0
U2 4
PU PUBLIC LIBRARY SCIENCE
PI SAN FRANCISCO
PA 1160 BATTERY STREET, STE 100, SAN FRANCISCO, CA 94111 USA
SN 1932-6203
J9 PLOS ONE
JI PLoS One
PD SEP 27
PY 2023
VL 18
IS 9
AR e0292079
DI 10.1371/journal.pone.0292079
PG 19
WC Multidisciplinary Sciences
WE Science Citation Index Expanded (SCI-EXPANDED)
SC Science & Technology - Other Topics
GA T7RN9
UT WOS:001079920100042
PM 37756354
OA gold, Green Published
DA 2025-03-30
ER

PT J
AU Buhbut, O
   Achiron, A
   Knyazer, B
   Kantor, S
   Shinar, C
   Abayev, L
   Hecht, I
   Burgansky-Eliash, Z
   Karmona, L
   Kleinmann, G
   Avizemer, H
AF Buhbut, Ortal
   Achiron, Asaf
   Knyazer, Boris
   Kantor, Shiri
   Shinar, Carmel
   Abayev, Lena
   Hecht, Idan
   Burgansky-Eliash, Zvia
   Karmona, Lily
   Kleinmann, Guy
   Avizemer, Haggay
TI Risk factors for a phacodonesis surprise during cataract surgery in
   patients with pseudoexfoliation
SO INTERNATIONAL OPHTHALMOLOGY
LA English
DT Article
DE PXF; Cataract; Intra-operative; Complications; Risk; Phacodonesis
ID INTRAOPERATIVE COMPLICATIONS; EYES; PHACOEMULSIFICATION; WEAKNESS
AB Purpose To evaluate the association of different pre-operative parameters with surprise phacodonesis during cataract surgery among patients with pseudoexfoliation (PXF). Materials and methods This is a retrospective charts review of all PXF patients who underwent cataract surgery between the years 2013 and 2018. Pre-operative parameters (demographics, biometry, intraocular pressure (IOP), endothelial cell count, pupil size, cataract density, glaucoma status, cup to disc ratio, number of glaucoma medications, prior intra-vitreous injections, risk for intraoperative floppy iris syndrome) were compared between patients with and without surprise phacodonesis. Binary logistic regression was used to calculate the predictive value of each parameter. Results Out of 396 surgical cases with computerized pre-operative assessment, we included 127 eyes of 120 PXF patients without evidence of phacodonesis preoperatively. The mean age was 77.8 +/- 12.0 years, 63 (52.7%) were male, and 106 (84.2%) underwent phacoemulsification surgery. We identified 10 cases of surprise phacodonesis during surgery (8.2%). Compared to PXF cases without intraoperative phacodonesis, they had higher pre-operative IOP (23.0 +/- 11.0 mmHg vs. 14.9 +/- 3.8 mmHg, p < 0.001) and a higher rate of B scan use due to dense cataract obscuring posterior pole evaluation [4 (40%) vs. 15 (12.8%), p = 0.04]. Multivariant binary logistic regression confirmed that only baseline IOP contributed to the prediction of surprise phacodonesis (OR 1.22 CI 1.04-1.43, p = 0.014). Conclusions Among patients with PXF undergoing cataract surgery, elevated IOP and poor posterior segment visibility requiring B scan use were associated with zonular instability putting these patients at risk for intra-operative complications.
C1 [Buhbut, Ortal; Knyazer, Boris] Ben Gur Univ Negev, Soroka Univ, Fac Hlth Sci, Dept Cardiothorac Surg,Med Ctr, Yitzhak Rager Blvd 151, Beer sheva, Israel.
   [Achiron, Asaf; Shinar, Carmel; Abayev, Lena] Tel Aviv Univ, Tel Aviv Sourasky Med Ctr, Tel Aviv, Israel.
   [Achiron, Asaf; Kantor, Shiri; Shinar, Carmel; Abayev, Lena; Hecht, Idan; Burgansky-Eliash, Zvia; Karmona, Lily; Kleinmann, Guy; Avizemer, Haggay] Tel Aviv Univ, Sch Med, Tel Aviv, Israel.
   [Kantor, Shiri; Karmona, Lily; Kleinmann, Guy; Avizemer, Haggay] Tel Aviv Univ, Edith Wolfson Med Ctr, Tel Aviv, Israel.
   [Hecht, Idan] Tel Aviv Univ, Shamir Med Ctr, Tel Aviv, Israel.
   [Burgansky-Eliash, Zvia] Tel Aviv Univ, Goldschleger Eye Inst, Sheba Med Ctr, Tel Aviv, Israel.
C3 Ben Gurion University; Soroka Medical Center; Tel Aviv University;
   Sackler Faculty of Medicine; Tel Aviv Sourasky Medical Center; Tel Aviv
   University; Tel Aviv University; Tel Aviv University; Shamir Medical
   Center (Assaf Harofeh); Tel Aviv University; Chaim Sheba Medical Center
RP Buhbut, O (corresponding author), Ben Gur Univ Negev, Soroka Univ, Fac Hlth Sci, Dept Cardiothorac Surg,Med Ctr, Yitzhak Rager Blvd 151, Beer sheva, Israel.; Achiron, A (corresponding author), Tel Aviv Univ, Tel Aviv Sourasky Med Ctr, Tel Aviv, Israel.; Achiron, A (corresponding author), Tel Aviv Univ, Sch Med, Tel Aviv, Israel.
EM Ortalbu17@gmail.com; achironasaf@gmail.com
RI Knyazer, Boris/AAM-6854-2020; Hecht, Idan/HZK-7578-2023
OI Hecht, Idan/0000-0001-5634-0432; Knyazer, Boris/0000-0002-9246-3226
CR Aviv U, 2017, ISR MED ASSOC J, V19, P49
   Bosnar D, 2012, GRAEF ARCH CLIN EXP, V250, P87, DOI 10.1007/s00417-011-1771-0
   Bozkurt B, 2015, TURK OFTALMOL DERG, V45, P188, DOI 10.4274/tjo.48264
   Burgmüller M, 2018, GRAEF ARCH CLIN EXP, V256, P2361, DOI 10.1007/s00417-018-4132-4
   Conway RM, 2004, CLIN EXP OPHTHALMOL, V32, P199, DOI 10.1111/j.1442-9071.2004.00806.x
   Doganay S, 2012, CLIN EXP OPTOM, V95, P218, DOI 10.1111/j.1444-0938.2011.00691.x
   Fallah Tafti Mohammad Reza, 2017, J Ophthalmic Vis Res, V12, P165, DOI 10.4103/jovr.jovr_81_15
   FUTA R, 1989, JPN J OPHTHALMOL, V33, P311
   Hahn P, 2016, EYE, V30, P1101, DOI 10.1038/eye.2016.109
   Haripriya A, 2019, OPHTHALMOLOGY, V126, P362, DOI 10.1016/j.ophtha.2018.10.027
   Ilveskoski L, 2019, EUR J OPHTHALMOL, V29, P504, DOI 10.1177/1120672118799622
   Kaygisiz M, 2018, ARQ BRAS OFTALMOL, V81, P110, DOI 10.5935/0004-2749.20180025
   Küchle M, 2000, AM J OPHTHALMOL, V129, P281, DOI 10.1016/S0002-9394(99)00365-7
   Liu XW, 2011, INT J OPHTHALMOL-CHI, V4, P508, DOI 10.3980/j.issn.2222-3959.2011.05.10
   Mandelblum J, 2020, J CLIN MED, V9, DOI 10.3390/jcm9113503
   Marques DM, 2004, J CATARACT REFR SURG, V30, P1295, DOI 10.1016/j.jcrs.2003.09.071
   [Потёмкин Виталий Витальевич Potyomkin Vitaly V.], 2018, [Офтальмологические ведомости, Oftal'mologicheskie vedomosti], V11, P41, DOI 10.17816/OV11141-46
   Rao A, 2014, PLOS ONE, V9, DOI 10.1371/journal.pone.0113329
   Ritch R, 2007, ACTA OPHTHALMOL SCAN, V85, P495, DOI 10.1111/j.1600-0420.2007.00961.x
   Sangal N, 2014, SEMIN OPHTHALMOL, V29, P403, DOI 10.3109/08820538.2014.959189
   Schlotzer-Schrehardt Ursula, 2012, J Ophthalmic Vis Res, V7, P187
   Shalchi Z, 2017, AM J OPHTHALMOL, V177, P77, DOI 10.1016/j.ajo.2017.02.006
   Shingleton BJ, 2017, ACTA OPHTHALMOL, V95, P182, DOI 10.1111/aos.13110
   Shingleton BJ, 2010, J CATARACT REFR SURG, V36, P1261, DOI 10.1016/j.jcrs.2010.02.014
   Shingleton BJ, 2009, J CATARACT REFR SURG, V35, P1101, DOI 10.1016/j.jcrs.2009.03.011
   Thevi Thanigasalam, 2019, Oman J Ophthalmol, V12, P160, DOI 10.4103/ojo.OJO_238_2018
   Turalba A, 2017, CAN J OPHTHALMOL, V52, P61, DOI 10.1016/j.jcjo.2016.07.019
   Vazquez-Ferreiro P, 2016, J CATARACT REFR SURG, V42, P1666, DOI 10.1016/j.jcrs.2016.09.010
NR 28
TC 2
Z9 2
U1 0
U2 2
PU SPRINGER
PI DORDRECHT
PA VAN GODEWIJCKSTRAAT 30, 3311 GZ DORDRECHT, NETHERLANDS
SN 0165-5701
EI 1573-2630
J9 INT OPHTHALMOL
JI Int. Ophthalmol.
PD DEC
PY 2023
VL 43
IS 12
BP 4739
EP 4746
DI 10.1007/s10792-023-02874-0
EA SEP 2023
PG 8
WC Ophthalmology
WE Science Citation Index Expanded (SCI-EXPANDED)
SC Ophthalmology
GA CG3M1
UT WOS:001072125600001
PM 37742318
DA 2025-03-30
ER

PT J
AU Hashemi, H
   Shahidi, A
   Hashemi, A
   Jamali, A
   Mortazavi, A
   Khabazkhoob, M
AF Hashemi, Hassan
   Shahidi, Aida
   Hashemi, Alireza
   Jamali, Alireza
   Mortazavi, Abolghasem
   Khabazkhoob, Mehdi
TI The prevalence of red-green color vision deficiency and its related
   factors in an elderly population above 60 years of age
SO INTERNATIONAL JOURNAL OF OPHTHALMOLOGY
LA English
DT Article
DE color vision; population-base study; protanomaly; protanopia;
   deuteranopia; elderly
ID DEFECTS; STUDENTS; FEMALES
AB ? AIM: To determine the prevalence of red-green (RG) color vision deficiency (CVD) in an elderly population and its related factors.? METHODS: This report is a part of the Tehran Geriatric Eye Study: a cross-sectional population-based study that was conducted on the elderly population (>_60y) of Tehran, Iran using multi-stage stratified random cluster sampling. All study participants underwent complete ocular examination, including the measurement of uncorrected and best corrected visual acuity, objective and subjective refraction, and slit-lamp biomicroscopy. The color vision was tested using Ishihara plates with the near optical correction in place.? RESULTS: Of the 3791 invitees, 3310 participated in the study. The data of 2164 individuals were analyzed after applying the exclusion criteria. The prevalence of R-G CVD was 3.73% (95%CI: 2.37%-5.09%) in the whole sample; the prevalence of protanomaly, protanopia, and deuteranopia was 1.51%, 1.76%, and 0.45%, respectively. The prevalence of R-G CVD was significantly higher in males than in females. The prevalence of RG CVD increased with advancing age from 2.91% in the age group 60-64y to 5.8% in the age group >_80y (P=0.070). According to the multiple logistic regression model, male sex, and glaucoma were significantly related to RG CVD. Older age and hypertension also had a marginally significant relationship with RG CVD.? CONCLUSION: Changes in color vision occur in the elderly due to the aging process and some physiological and pathological factors. Since the change in visual perception may affect the person's performance, this aspect of the visual system's function should also be taken into consideration in the examinations of the elderly.
C1 [Hashemi, Hassan; Hashemi, Alireza] Noor Eye Hosp, Noor Res Ctr Ophthalm Epidemiol, Tehran 1983963113, Iran.
   [Shahidi, Aida] Noor Eye Hosp, Noor Ophthalmol Res Ctr, Tehran, Iran.
   [Jamali, Alireza] Iran Univ Med Sci, Sch Rehabil Sci, Rehabil Res Ctr, Dept Optometry, Tehran 1545913487, Iran.
   [Mortazavi, Abolghasem] Univ Tehran Med Sci, Sina Hosp, Dept Neurosurg, Tehran 1416753955, Iran.
   [Khabazkhoob, Mehdi] Shahid Beheshti Univ Med Sci, Sch Nursing & Midwifery, Dept Basic Sci, Tehran 1968653111, Iran.
C3 Iran University of Medical Sciences; Tehran University of Medical
   Sciences; Shahid Beheshti University Medical Sciences
RP Jamali, A (corresponding author), Iran Univ Med Sci, Sch Rehabil Sci, Rehabil Res Ctr, Dept Optometry, Tehran 1545913487, Iran.
EM alirezajamali.1371@gmail.com
RI Khabazkhoob, Mehdi/Q-4537-2017; Jamali, Alireza/ABD-4861-2020
FU National Institute for Medical Research Development (NIMAD); Iranian
   Ministry of Health and Medical Education [963660]
FX Supported by National Institute for Medical Research Development (NIMAD)
   Affiliated with the Iranian Ministry of Health and Medical Education
   (No.963660).
CR Abramovs N, 2020, FRONT GENET, V11, DOI 10.3389/fgene.2020.00210
   Ahadi M, 2021, MEDICINE, V100, DOI 10.1097/MD.0000000000027758
   Alabdelmoneam M, 2011, OPTOMETRY, V82, P543, DOI 10.1016/j.optm.2011.01.013
   Alamoudi NB, 2021, J FAM COMMUNITY MED, V28, P196, DOI 10.4103/jfcm.jfcm_235_21
   Alvaro L, 2022, SCI REP-UK, V12, DOI 10.1038/s41598-022-13877-9
   Birch J, 1997, OPHTHAL PHYSL OPT, V17, P403, DOI 10.1111/j.1475-1313.1997.tb00072.x
   Birch J, 2012, J OPT SOC AM A, V29, P313, DOI 10.1364/JOSAA.29.000313
   Citirik M, 2005, OPHTHAL EPIDEMIOL, V12, P133, DOI 10.1080/09286580590932743
   Decleva D, 2023, FRONT AGING NEUROSCI, V14, DOI 10.3389/fnagi.2022.933453
   Dohvoma VA, 2018, CLIN OPHTHALMOL, V12, DOI 10.2147/OPTH.S160110
   Erdinest Nir, 2021, Vision (Basel), V5, DOI 10.3390/vision5040046
   Kuebler AG, 2021, GRAEF ARCH CLIN EXP, V259, P3421, DOI 10.1007/s00417-021-05227-8
   Gella L, 2017, INDIAN J OPHTHALMOL, V65, P989, DOI 10.4103/ijo.IJO_601_16
   Hashemi H, 2019, J CURR OPHTHALMOL, V31, P80, DOI 10.1016/j.joco.2017.05.005
   Hasrod N, 2016, AFR VIS EYE HEALTH J, V75, P1, DOI 10.4102/aveh.v75i1.365
   Jafarzadehpur E, 2014, INT OPHTHALMOL, V34, P1067, DOI 10.1007/s10792-014-9911-2
   Khalaj M., 2014, Zahedan Journal of Research in Medical Sciences, V16, P91
   Kim H, 2019, OPTOMETRY VISION SCI, V96, P866, DOI 10.1097/OPX.0000000000001441
   Langina-Jansone Z, 2020, J OPT SOC AM A, V37, pA212, DOI 10.1364/JOSAA.382397
   Machluf Y, 2022, GRAEF ARCH CLIN EXP, V260, P1289, DOI 10.1007/s00417-021-05417-4
   Mehta U, 2020, INVEST OPHTH VIS SCI, V61
   Mitiku RG, 2020, J EGYPT PUBLIC HEAL, V95, DOI 10.1186/s42506-020-00037-y
   Modarres M, 1997, INT OPHTHALMOL, V20, P221
   Momeni-Moghaddam H, 2014, OPTOMETRY VISION SCI, V91, P1372, DOI 10.1097/OPX.0000000000000393
   Niwa Y, 2014, INVEST OPHTH VIS SCI, V55, DOI 10.1167/iovs.14-14079
   Ostadimoghaddam Hadi, 2014, J Ophthalmic Vis Res, V9, P484, DOI 10.4103/2008-322X.150828
   Papaconstantinou D, 2009, CLIN OPHTHALMOL, V3, P251
   Piro A, 2019, INT OPHTHALMOL, V39, P671, DOI 10.1007/s10792-018-0838-x
   Raman Rajiv, 2018, GMS Ophthalmol Cases, V8, pDoc05, DOI 10.3205/oc000087
   Reshadat S, 2012, J Kermanshah Uni Med Sci, V16
   Roda M, 2020, NUTRIENTS, V12, DOI 10.3390/nu12092653
   Rosen SM, 2019, JAMA OPHTHALMOL, V137, P117, DOI 10.1001/jamaophthalmol.2018.4716
   Saeed R., 2019, Adv. Ophthalmol. Vis. Syst, V9, P71, DOI [10.15406/aovs.2019.09.00349, DOI 10.15406/AOVS.2019.09.00349]
   Saftari LN, 2018, J PHYSIOL ANTHROPOL, V37, DOI 10.1186/s40101-018-0170-1
   Schneck ME, 2014, OPTOMETRY VISION SCI, V91, P284, DOI 10.1097/OPX.0000000000000152
   Shah A, 2013, IRAN J PUBLIC HEALTH, V42, P16
   Tan NC, 2017, BMC ENDOCR DISORD, V17, DOI 10.1186/s12902-017-0181-7
   Thoreson WB, 2019, PHYSIOL REV, V99, P1527, DOI 10.1152/physrev.00027.2018
   Vemala R, 2017, INVEST OPHTH VIS SCI, V58, P247, DOI 10.1167/iovs.17-21771
   Vidal KSM, 2022, INVEST OPHTH VIS SCI, V63, DOI 10.1167/iovs.63.5.20
   Virgo J, 2020, EYE, V34, P2352, DOI 10.1038/s41433-020-1069-8
   Wolff BE, 2015, DOC OPHTHALMOL, V130, P131, DOI 10.1007/s10633-014-9476-4
NR 42
TC 2
Z9 2
U1 2
U2 5
PU IJO PRESS
PI XI AN
PA NO 269 YOUYI EAST RD, XI AN, 710054, PEOPLES R CHINA
SN 2222-3959
EI 2227-4898
J9 INT J OPHTHALMOL-CHI
JI Int. J. Ophthalmol.
PD SEP 18
PY 2023
VL 16
IS 9
BP 1535
EP 1541
DI 10.18240/ijo.2023.09.22
PG 7
WC Ophthalmology
WE Science Citation Index Expanded (SCI-EXPANDED)
SC Ophthalmology
GA R9VV8
UT WOS:001067764300019
PM 37724279
OA Green Published, gold
DA 2025-03-30
ER

PT J
AU Melchior, B
   De Moraes, CG
   Paula, JS
   Cioffi, GA
   Gordon, MO
   Kass, MA
   Liebmann, JM
AF Melchior, Bruna
   De Moraes, C. Gustavo
   Paula, Jayter S.
   Cioffi, George A.
   Gordon, Mae O.
   Kass, Michael A.
   Liebmann, Jeffrey M.
TI What is the Optimal Frequency of Visual Field Testing to Detect Rapid
   Progression Among Hypertensive Eyes?
SO JOURNAL OF GLAUCOMA
LA English
DT Article
DE ocular hypertension; visual field; frequency; progression
ID OCULAR HYPERTENSION; GLAUCOMA PROGRESSION; FULL THRESHOLD; INDIVIDUALS;
   DEFECTS
AB Precis: We evaluated 16,351 visual field (VF) tests from Ocular Hypertension Treatment Study (OHTS) database and showed that more frequent testing resulted in a shorter time to detect glaucoma progression, with the best trade-off being the 6-month intervals for high-risk and 12 months for low-risk patients.Purpose: To investigate the effect of different testing intervals on time to detect visual field progression in eyes with ocular hypertension.Methods: A total of 16,351 reliable 30-2 VF tests from 1575 eyes of the OHTS-1 observation arm with a mean (95% CI) follow-up of 4.8 (4.7-4.8) years were analyzed. Computer simulations (n = 10,000 eyes) based on mean deviation values and the residuals of risk groups (according to their baseline 5 y risk of developing primary open angle glaucoma: low, medium, and high risk) were performed to estimate time to detect progression with testing intervals of 4, 6, 12, and 24 months using linear regression. The time to detect VF progression (P < 5%) at 80% power was calculated based on the mean deviation slope of -0.42 dB/year. We assessed the time to detect a -3 dB loss as an estimate of clinically meaningful perimetric loss.Results: At 80% power, based on the progression of -0.42 dB/year, the best trade-off to detect significant rates of VF change to clinically meaningful perimetric loss in high, medium, and low-risk patients was 6, 6, and 12-month intervals, respectively.Conclusion: Given the importance of not missing the conversion to glaucoma, the frequency of testing used in OHTS (6 mo) was optimal for the detection of progression in high-risk patients. Low-risk patients could potentially be tested every 12 months to optimize resource utilization.
C1 [Melchior, Bruna; De Moraes, C. Gustavo; Cioffi, George A.; Liebmann, Jeffrey M.] Columbia Univ, Edward S Harkness Eye Inst, Dept Ophthalmol, Bernard & Shirlee Brown Glaucoma Res Lab,Irving Me, New York, NY USA.
   [Melchior, Bruna; Paula, Jayter S.] Univ Sao Paulo, Ribeirao Preto Med Sch, Dept Ophthalmol Otorhinolaryngol & Head & Neck Sur, Ribeirao Preto, SP, Brazil.
   [Gordon, Mae O.; Kass, Michael A.] Washington Univ, Sch Med, Dept Ophthalmol & Visual Sci, St Louis, MO USA.
   [De Moraes, C. Gustavo] Edward S Harkness Eye Inst, 635 West 165th St,POB 69, New York, NY 10032 USA.
C3 Columbia University; Universidade de Sao Paulo; Washington University
   (WUSTL)
RP De Moraes, CG (corresponding author), Edward S Harkness Eye Inst, 635 West 165th St,POB 69, New York, NY 10032 USA.
EM cvd2109@cumc.columbia.edu
RI PAULA, JAYTER/D-1249-2013
FU Glaucoma Research Fund, Columbia University Department of Ophthalmology;
   Research to Prevent Blindness, Inc., New York, NY, USA
FX This study was supported by the Glaucoma Research Fund, Columbia
   University Department of Ophthalmology; an unrestricted grant tothe
   Department of Ophthalmology from Research to Prevent Blindness, Inc.,
   New York, NY, USA.
CR Blumberg DM, 2016, INVEST OPHTH VIS SCI, V57, pOCT80, DOI 10.1167/iovs.15-18931
   Bron A, 2006, J FR OPHTALMOL, V29, P635, DOI 10.1016/S0181-5512(06)73824-4
   Budenz DL, 2002, ARCH OPHTHALMOL-CHIC, V120, P1136
   Burr JM, 2012, HEALTH TECHNOL ASSES, V16, P1, DOI 10.3310/hta16290
   COLTON T, 1980, SURV OPHTHALMOL, V25, P123, DOI 10.1016/0039-6257(80)90086-7
   De Moraes CG, 2017, OPHTHALMOLOGY, V124, P1449, DOI 10.1016/j.ophtha.2017.04.021
   De Moraes CG, 2017, PROG RETIN EYE RES, V56, P107, DOI 10.1016/j.preteyeres.2016.10.001
   De Moraes CG, 2012, INVEST OPHTH VIS SCI, V53, P1704, DOI 10.1167/iovs.11-8186
   Demirel S, 2012, INVEST OPHTH VIS SCI, V53, P224, DOI 10.1167/iovs.10-7117
   Gordon MO, 2007, OPHTHALMOLOGY, V114, P10, DOI 10.1016/j.ophtha.2006.08.031
   Gordon MO, 1999, ARCH OPHTHALMOL-CHIC, V117, P573
   Gracitelli CPB, 2018, JAMA OPHTHALMOL, V136, P329, DOI 10.1001/jamaophthalmol.2017.6836
   Hashemi H, 2016, INT J OPHTHALMOL-CHI, V9, P1207, DOI 10.18240/ijo.2016.08.19
   Kass MA, 2002, ARCH OPHTHALMOL-CHIC, V120, P701
   Kass MA, 2021, JAMA OPHTHALMOL, V139, P558, DOI 10.1001/jamaophthalmol.2021.0341
   Keltner JL, 2000, ARCH OPHTHALMOL-CHIC, V118, P1187
   Leske MC, 2007, OPHTHALMOLOGY, V114, P1965, DOI 10.1016/j.ophtha.2007.03.016
   Leske MC, 2003, ARCH OPHTHALMOL-CHIC, V121, P48
   Liebmann JM, 2020, J GLAUCOMA, V29, P407, DOI 10.1097/IJG.0000000000001519
   McKean-Cowdin R, 2007, AM J OPHTHALMOL, V143, P1013, DOI 10.1016/j.ajo.2007.02.022
   Steinmetz JD, 2021, LANCET GLOB HEALTH, V9, pE144, DOI [10.1016/S2214-109X(20)30489-7, 10.1016/S2214-109X(20)30425-3]
   Wild JM, 1999, INVEST OPHTH VIS SCI, V40, P1152
   Wu ZC, 2018, TRANSL VIS SCI TECHN, V7, DOI 10.1167/tvst.7.4.20
   Wu ZC, 2017, OPHTHALMOLOGY, V124, P786, DOI 10.1016/j.ophtha.2017.01.027
NR 24
TC 2
Z9 2
U1 0
U2 4
PU LIPPINCOTT WILLIAMS & WILKINS
PI PHILADELPHIA
PA TWO COMMERCE SQ, 2001 MARKET ST, PHILADELPHIA, PA 19103 USA
SN 1057-0829
EI 1536-481X
J9 J GLAUCOMA
JI J. Glaucoma
PD SEP
PY 2023
VL 32
IS 9
BP 721
EP 724
DI 10.1097/IJG.0000000000002260
PG 4
WC Ophthalmology
WE Science Citation Index Expanded (SCI-EXPANDED)
SC Ophthalmology
GA Q5NE7
UT WOS:001057981000003
PM 37343189
DA 2025-03-30
ER

PT J
AU Mendez-Hernandez, C
   Gutierrez-Diaz, E
   Pazos, M
   Gimenez-Gomez, R
   Pinazo-Duran, M
AF Mendez-Hernandez, Carmen
   Gutierrez-Diaz, Esperanza
   Pazos, Marta
   Gimenez-Gomez, Rafael
   Dolores Pinazo-Duran, Maria
TI Agreement between Five Experts and the Laguna ONhE Automatic
   Colourimetric Application Interpreting the Glaucomatous Aspect of the
   Optic Nerve
SO JOURNAL OF CLINICAL MEDICINE
LA English
DT Article
DE glaucoma; optic nerve head; deep learning; telemedicine; colourimetry;
   perfusion
ID HEMOGLOBIN; DISC; OPHTHALMOLOGISTS; OPTOMETRISTS
AB Background: Optic nerve head (ONH) interpretation is a glaucoma screening method which may be influenced by criteria variability. Laguna ONhE software is a low-cost and non-invasive method of ONH analysis. Methods: We analysed the results of the Laguna ONhE application, interpreting 552 ONH images from the ACRIMA database, publicly available on the Internet, and compared them with the opinion of five experts. Diagnostic agreement was investigated using Cohen's kappa (?) with 95% confidence. Results: The kappa concordance index obtained with Laguna ONhE and the majority of the experts' criterion (0.77) was significantly higher compared to that obtained with ACRIMA and the majority of the experts' criterion (0.61). In 44.7% of the cases there was absolute agreement among the 5 experts and the Laguna ONhE program. Removing borderline cases from the analysis yielded increased diagnostic agreement (0.81). The area under the receiver operating characteristic (AUROC) of the Laguna ONhE program (0.953, p < 0.001) was not significantly different than AUROC of the majority of the experts' criterion (0.925, p < 0.001), p = 0.052. Individually obtained expert's AUROCs were significantly lower (0.636 to 0.913; p < 0.01). Conclusions: Laguna ONhE's agreement with the experts is high, particularly where the diagnosis may be more obvious by the appearance of the ONH.
C1 [Mendez-Hernandez, Carmen] Hosp Clin San Carlos, Inst Hlth Res IdISSC, Ophthalmol Dept, Madrid 28232, Spain.
   [Mendez-Hernandez, Carmen] Univ Complutense Madrid, IIORC, Dept Immunol Ophthalmol & ORL, Madrid 28232, Spain.
   [Gutierrez-Diaz, Esperanza] Hosp 12 Octubre, Ophthalmol Dept, Madrid 28041, Spain.
   [Pazos, Marta] Univ Barcelona, Hosp Clin Barcelona, Inst Ophthalmol, Barcelona 08036, Spain.
   [Gimenez-Gomez, Rafael] Hosp Univ Reina Sofia, Inst Maimonides Invest Med, Ophthalmol Dept, Cordoba 14014, Spain.
   [Dolores Pinazo-Duran, Maria] Univ Valencia, Med Sch, FISABIO, Ophthalm Res Unit Santiago Grisolia, Valencia 46010, Spain.
   [Dolores Pinazo-Duran, Maria] Univ Valencia, Med Sch, Dept Surg, Valencia 46010, Spain.
   [Dolores Pinazo-Duran, Maria] Inst Hlth Carlos ISCIII, Spanish Network Inflammatory Dis REI RICORS RD21 0, Madrid 28029, Spain.
C3 Hospital Clinico San Carlos; Complutense University of Madrid; Hospital
   Universitario 12 de Octubre; University of Barcelona; Hospital Clinic de
   Barcelona; University of Valencia; University of Valencia
RP Mendez-Hernandez, C (corresponding author), Hosp Clin San Carlos, Inst Hlth Res IdISSC, Ophthalmol Dept, Madrid 28232, Spain.; Mendez-Hernandez, C (corresponding author), Univ Complutense Madrid, IIORC, Dept Immunol Ophthalmol & ORL, Madrid 28232, Spain.
EM cdmendezh@gmail.com
RI Pazos, M/AAF-3513-2021; Gutiérrez-Díaz, Esperanza/AAD-2632-2019;
   Mendez-Hernandez, Carmen/D-6385-2017
OI Pinazo-Duran, Maria Dolores/0000-0002-0118-7837; Mendez-Hernandez,
   Carmen/0000-0003-3413-5248; Pazos, Marta/0000-0003-4094-6346; Gimenez
   Gomez, Rafael/0000-0003-4675-9373; Gutierrez-Diaz,
   Esperanza/0000-0003-1206-4856
CR ABRAMS LS, 1994, OPHTHALMOLOGY, V101, P1662
   Ahn JM, 2018, PLOS ONE, V13, DOI 10.1371/journal.pone.0207982
   An GZ, 2018, J HEALTHC ENG, V2018, DOI 10.1155/2018/6874765
   Anton A, 2021, J CLIN MED, V10, DOI 10.3390/jcm10153337
   Bhuiyan A, 2021, J OPHTHALMOL, V2021, DOI 10.1155/2021/6694784
   Bian XS, 2020, COMPUT METH PROG BIO, V197, DOI 10.1016/j.cmpb.2020.105717
   Blumberg DM, 2016, INVEST OPHTH VIS SCI, V57, pOCT80, DOI 10.1167/iovs.15-18931
   Breusegem C, 2011, OPHTHALMOLOGY, V118, P742, DOI 10.1016/j.ophtha.2010.08.019
   de Meneses LS, 2022, J GLAUCOMA, V31, P567, DOI 10.1097/IJG.0000000000002026
   DELONG ER, 1988, BIOMETRICS, V44, P837, DOI 10.2307/2531595
   Diaz-Pinto A, 2019, BIOMED ENG ONLINE, V18, DOI 10.1186/s12938-019-0649-y
   Fu HZ, 2018, IEEE T MED IMAGING, V37, P2493, DOI 10.1109/TMI.2018.2837012
   de la Rosa MG, 2022, BMJ OPEN OPHTHALMOL, V7, DOI 10.1136/bmjophth-2022-001100
   de la Rosa MG, 2013, INVEST OPHTH VIS SCI, V54, P482, DOI 10.1167/iovs.12-10761
   Gonzalez-Hernandez M, 2022, J CLIN MED, V11, DOI 10.3390/jcm11247294
   Gonzalez-Hernandez M, 2022, BMJ OPEN OPHTHALMOL, V7, DOI 10.1136/bmjophth-2022-000972
   Gonzalez-Hernandez M, 2021, J CLIN MED, V10, DOI 10.3390/jcm10153231
   Gonzalez-Hernandez M, 2017, J OPHTHALMOL, V2017, DOI 10.1155/2017/2340236
   Han JW, 2014, J OPHTHALMOL, V2014, DOI 10.1155/2014/931738
   Harper R, 2001, GRAEF ARCH CLIN EXP, V239, P342, DOI 10.1007/s004170100272
   Harper RA, 2020, EYE, V34, P89, DOI 10.1038/s41433-019-0667-9
   Jiang YM, 2020, IEEE T BIO-MED ENG, V67, P335, DOI 10.1109/TBME.2019.2913211
   Jin BX, 2020, ENTROPY-SWITZ, V22, DOI 10.3390/e22080844
   Kong YXG, 2011, CLIN EXP OPHTHALMOL, V39, P308, DOI 10.1111/j.1442-9071.2010.02462.x
   Liu HR, 2019, JAMA OPHTHALMOL, V137, P1353, DOI 10.1001/jamaophthalmol.2019.3501
   Medina-Mesa E, 2016, CURR EYE RES, V41, P798, DOI 10.3109/02713683.2015.1062112
   Mendez-Hernandez C, 2021, BRIT J OPHTHALMOL, V105, P957, DOI 10.1136/bjophthalmol-2020-316455
   Mendez-Hernandez C, 2016, ACTA OPHTHALMOL, V94, P697, DOI 10.1111/aos.13050
   Nicolela MT, 2001, AM J OPHTHALMOL, V132, P836, DOI 10.1016/S0002-9394(01)01254-5
   Pena-Betancor C, 2015, INVEST OPHTH VIS SCI, V56, P1562, DOI 10.1167/iovs.14-15592
   Quigley HA, 2011, LANCET, V377, P1367, DOI 10.1016/S0140-6736(10)61423-7
   Reitsma JB, 2009, J CLIN EPIDEMIOL, V62, P797, DOI 10.1016/j.jclinepi.2009.02.005
   Rocha Janaina A G, 2021, J Ophthalmol, V2021, P9916102, DOI 10.1155/2021/9916102
   Spalding JM, 2000, OPTOMETRY VISION SCI, V77, P446, DOI 10.1097/00006324-200009000-00005
   Tham YC, 2014, OPHTHALMOLOGY, V121, P2081, DOI 10.1016/j.ophtha.2014.05.013
   TIELSCH JM, 1988, OPHTHALMOLOGY, V95, P350
   VARMA R, 1992, OPHTHALMOLOGY, V99, P215
   Zedan MJM, 2023, DIAGNOSTICS, V13, DOI 10.3390/diagnostics13132180
NR 38
TC 2
Z9 2
U1 0
U2 3
PU MDPI
PI BASEL
PA Gross-peteranlage 5, CH-4052 BASEL, SWITZERLAND
EI 2077-0383
J9 J CLIN MED
JI J. Clin. Med.
PD SEP
PY 2023
VL 12
IS 17
AR 5485
DI 10.3390/jcm12175485
PG 12
WC Medicine, General & Internal
WE Science Citation Index Expanded (SCI-EXPANDED)
SC General & Internal Medicine
GA R6RI6
UT WOS:001065604300001
PM 37685554
OA gold, Green Published
DA 2025-03-30
ER

PT J
AU Su, CC
   Wang, TH
   Huang, JY
   Liao, KM
   Tsai, LT
AF Su, Chien-Chia
   Wang, Tsing-Hong
   Huang, Jehn-Yu
   Liao, Kuo-Meng
   Tsai, Li-Ting
TI The impact of visual function on staircase use performance in glaucoma
SO EYE
LA English
DT Article; Early Access
ID FIELD LOSS INCREASES; QUALITY-OF-LIFE; CONTRAST SENSITIVITY;
   OLDER-ADULTS; MOBILITY PERFORMANCE; FALLS; RISK; ASSOCIATION; ACUITY
AB ObjectivesThis cross-sectional study aimed to investigate the relationship between visual function and staircase use in glaucoma.MethodsOverall, 181 patients with glaucoma with a best-corrected visual acuity & GE;20/400 were classified into mild to moderate (mean deviation [MD] & GE; -12 dB) and advanced (MD < -12 dB) groups, according to 24-2 VF of the worse eye. Staircase use evaluation included stair descent and ascent time (SDT/SAT) and self-reported stair difficulty. Correlations between staircase use and visual function were analysed, including binocular visual acuity, integrated visual field (IVF), and binocular contrast sensitivity (CS). Linear and logistic regression adjusted by age, sex, and comorbidities inspected the effect of visual parameters on SDT/ SAT and stair difficulty.ResultsVisual function best correlated with SDT among staircase use. In mild to moderate glaucoma, area under the log CS function (AULCSF) (& beta; = -1.648, P = 0.031) was the only visual factor significant for SDT (adjusted R-2 = 0.106), whereas AULCSF (& beta; = -1.641, P = 0.048) and MD of IVFINF0-24 (& beta; = -0.089, P = 0.013) were associated with SDT in advanced glaucoma (adjusted R-2 = 0.589). The AULCSF was the only significant visual parameter related to SAT (& beta; = -1.125, P = 0.019) and stair difficulty (adjusted odds ratio = 0.003; 95% confidence interval, 0-0.302; P = 0.013).ConclusionsSDT provides a higher correlation with visual function than self-reported stair difficulty. Patients with impaired CS or inferior IVF defects should be advised on stair safety and referred to low-vision services.
C1 [Su, Chien-Chia; Wang, Tsing-Hong; Huang, Jehn-Yu; Tsai, Li-Ting] Natl Taiwan Univ Hosp, Dept Ophthalmol, Taipei, Taiwan.
   [Su, Chien-Chia; Wang, Tsing-Hong; Huang, Jehn-Yu] Natl Taiwan Univ, Coll Med, Taipei, Taiwan.
   [Liao, Kuo-Meng] Taipei City Hosp, Dept Endocrine & Metab, Zhong Xiao Branch, Taipei, Taiwan.
   [Tsai, Li-Ting] Natl Taiwan Univ, Coll Med, Sch Occupat Therapy, Taipei, Taiwan.
C3 National Taiwan University; National Taiwan University Hospital;
   National Taiwan University; Taipei City Hospital; National Taiwan
   University
RP Tsai, LT (corresponding author), Natl Taiwan Univ Hosp, Dept Ophthalmol, Taipei, Taiwan.; Tsai, LT (corresponding author), Natl Taiwan Univ, Coll Med, Sch Occupat Therapy, Taipei, Taiwan.
EM tingwind718@gmail.com
OI Su, Chien-Chia/0000-0002-9220-7599; Tsai, Li-Ting/0000-0002-6890-5944
CR Alió JL, 2020, EYE VISION, V7, DOI 10.1186/s40662-020-00205-3
   [Anonymous], 1995, Foundations of Vision
   Applegate RA, 1998, J REFRACT SURG, V14, P397, DOI 10.3928/1081-597X-19980701-05
   ARDEN GB, 1978, INVEST OPHTH VIS SCI, V171, P23
   Baig S, 2016, JAMA OPHTHALMOL, V134, P880, DOI 10.1001/jamaophthalmol.2016.1659
   Bennell K., 2011, HOBOKEN, V63, pS350 S370, DOI [10.1002/acr.20538, DOI 10.1002/ACR.20538]
   Bierings RAJM, 2018, INVEST OPHTH VIS SCI, V59, P3416, DOI 10.1167/iovs.17-22497
   Black AA, 2011, OPTOMETRY VISION SCI, V88, P1275, DOI 10.1097/OPX.0b013e31822f4d6a
   Bohannon Richard W., 2011, Physiotherapy Theory and Practice, V27, P460, DOI 10.3109/09593985.2010.523058
   Coleman AL, 2004, OPHTHALMOLOGY, V111, P857, DOI 10.1016/j.ophtha.2003.09.033
   Crabb DP, 2016, EYE, V30, P304, DOI 10.1038/eye.2015.244
   Fatehi N, 2017, AM J OPHTHALMOL, V178, P129, DOI 10.1016/j.ajo.2017.03.019
   Fenwick EK, 2020, PROG RETIN EYE RES, V76, DOI 10.1016/j.preteyeres.2019.100801
   Freeman EE, 2007, INVEST OPHTH VIS SCI, V48, P4445, DOI 10.1167/iovs.07-0326
   Friedman DS, 2007, OPHTHALMOLOGY, V114, P2232, DOI 10.1016/j.ophtha.2007.02.001
   Hodapp E., 1993, Clinical Decisions in Glaucoma
   Ichhpujani P, 2020, J GLAUCOMA, V29, P71, DOI 10.1097/IJG.0000000000001379
   Janz NK, 2001, OPHTHALMOLOGY, V108, P887, DOI 10.1016/S0161-6420(00)00624-2
   Jones L, 2019, OPHTHALMOLOGY, V126, P682, DOI 10.1016/j.ophtha.2018.09.034
   Kaleem MA, 2018, J GLAUCOMA, V27, P653, DOI 10.1097/IJG.0000000000000985
   Kloos AD, 2019, PLOS ONE, V14, DOI 10.1371/journal.pone.0213698
   KORTH M, 1989, GRAEF ARCH CLIN EXP, V227, P428, DOI 10.1007/BF02172893
   Lam AKN, 2020, JAMA OPHTHALMOL, V138, P490, DOI 10.1001/jamaophthalmol.2020.0392
   LENNERSTRAND G, 1989, ACTA OPHTHALMOL, V67, P225
   LORD SR, 1991, AGE AGEING, V20, P175, DOI 10.1093/ageing/20.3.175
   Lord SR, 2002, J AM GERIATR SOC, V50, P1760, DOI 10.1046/j.1532-5415.2002.50502.x
   Lord SR, 2001, J AM GERIATR SOC, V49, P508, DOI 10.1046/j.1532-5415.2001.49107.x
   Marigold DS, 2008, EXP BRAIN RES, V188, P23, DOI 10.1007/s00221-008-1335-7
   MARRON JA, 1982, AM J OPTOM PHYS OPT, V59, P413
   McKendrick AM, 2007, INVEST OPHTH VIS SCI, V48, P2115, DOI 10.1167/iovs.06-1208
   Milaneschi Y, 2014, CURR PHARM DESIGN, V20, P3114, DOI 10.2174/13816128113196660060
   Mills RP, 2006, AM J OPHTHALMOL, V141, P24, DOI 10.1016/j.ajo.2005.07.044
   Nelson P, 2003, J GLAUCOMA, V12, P139, DOI 10.1097/00061198-200304000-00009
   Nelson-Quigg JM, 2000, INVEST OPHTH VIS SCI, V41, P2212
   Nightingale EJ, 2014, J REHABIL RES DEV, V51, P335, DOI 10.1682/JRRD.2013.06.0148
   Ramulu PY, 2012, OPHTHALMOLOGY, V119, DOI 10.1016/j.ophtha.2012.01.037
   Rubin GS, 2000, INVEST OPHTH VIS SCI, V41, P3327
   Schiefer U, 2010, INVEST OPHTH VIS SCI, V51, P5685, DOI 10.1167/iovs.09-5067
   Shakarchi AF, 2019, INVEST OPHTH VIS SCI, V60, P4556, DOI 10.1167/iovs.19-28023
   Shiomi Taizo, 1994, Journal of Human Ergology, V23, P111
   Stein Joshua D, 2004, Curr Opin Ophthalmol, V15, P238, DOI 10.1097/01.icu.0000120712.35941.ad
   Turano KA, 2004, OPTOMETRY VISION SCI, V81, P298, DOI 10.1097/01.opx.0000134903.13651.8e
   Wolffsohn James S, 1998, Clin Exp Optom, V81, P280
   Zebardast N, 2015, OPHTHALMOLOGY, V122, P1102, DOI 10.1016/j.ophtha.2015.02.024
NR 44
TC 2
Z9 2
U1 1
U2 2
PU SPRINGERNATURE
PI LONDON
PA CAMPUS, 4 CRINAN ST, LONDON, N1 9XW, ENGLAND
SN 0950-222X
EI 1476-5454
J9 EYE
JI Eye
PD 2023 AUG 22
PY 2023
DI 10.1038/s41433-023-02696-5
EA AUG 2023
PG 7
WC Ophthalmology
WE Science Citation Index Expanded (SCI-EXPANDED)
SC Ophthalmology
GA P6MM4
UT WOS:001051797800001
PM 37608086
DA 2025-03-30
ER

PT J
AU Sanghavi, J
   Kurhekar, M
AF Sanghavi, Jignyasa
   Kurhekar, Manish
TI Ocular disease detection systems based on fundus images: a survey
SO MULTIMEDIA TOOLS AND APPLICATIONS
LA English
DT Article
DE Computer Aided Diagnosis (CAD) systems; Ocular Diseases; Deep Learning;
   Transfer Learning; Artificial Intelligence
ID OPTIC-NERVE HEAD; MACULAR DEGENERATION; PATHOLOGICAL MYOPIA; LEARNING
   APPROACH; GLAUCOMA; CLASSIFICATION; DIAGNOSIS; SEGMENTATION; DATABASE
AB Ocular diseases are a leading cause of blindness and early detection is crucial for preventing permanent eye damage. Traditionally, instruments such as slit-lamps, tonometry, perimetry, gonioscopy, pachymetry, fundoscopy, and gyroscope have been employed for the detection and diagnosis of ocular diseases. However, recent advancements in machine learning (ML) and deep learning (DL) have enabled automated screenings and detection using retinal images. Computer-aided diagnosis (CAD) systems based on these algorithms have emerged as efficient tools for screening and diagnosis in telemedicine systems. This research paper focuses on studying ocular diseases, their symptoms, traditional diagnosis methods, and AI-based systems and explores algorithms for automatic screening and detection using retinal fundus images. Additionally, we review existing systems used for automatic diagnosis and provide a comprehensive comparison of various techniques employed in preprocessing, image enhancement, segmentation, feature extraction, and classification. These automated diagnosis systems serve as valuable second opinions and provide a rapid screening method.
C1 [Sanghavi, Jignyasa; Kurhekar, Manish] Visvesvaraya Natl Inst Technol, Nagpur, Maharashtra, India.
C3 National Institute of Technology (NIT System); Visvesvaraya National
   Institute of Technology, Nagpur
RP Sanghavi, J (corresponding author), Visvesvaraya Natl Inst Technol, Nagpur, Maharashtra, India.
EM sjignyasa8588@gmail.com; manishkurhekar@cse.vnit.ac.in
RI Sanghavi Gandhi, Jignyasa/JXL-8447-2024; Kurhekar, Manish/V-7971-2017
OI Sanghavi Gandhi, Dr. Jignyasa/0000-0002-7373-5628
CR Abbas Q, 2020, MULTIMED TOOLS APPL, V79, P31595, DOI 10.1007/s11042-020-09630-x
   Abramoff Michael D, 2010, IEEE Rev Biomed Eng, V3, P169, DOI 10.1109/RBME.2010.2084567
   Akbar S, 2018, COMPUT METH PROG BIO, V154, P123, DOI 10.1016/j.cmpb.2017.11.014
   Al-Diri B, 2008, IEEE ENG MED BIO, P2262, DOI 10.1109/IEMBS.2008.4649647
   Almazroa A, 2018, PROC SPIE, V10579, DOI 10.1117/12.2293584
   [Anonymous], 2021, SAMSUNG NEWSROOM
   [Anonymous], 2007, DIARETDB0 EVALUATION
   [Anonymous], 2021, Blindness and vision impairment
   Araci IE, 2014, NAT MED, V20, P1074, DOI 10.1038/nm.3621
   Baid U, 2019, TENCON IEEE REGION, P1345, DOI [10.1109/TENCON.2019.8929252, 10.1109/tencon.2019.8929252]
   Benghai Lee, 2010, 2010 5th IEEE Conference on Industrial Electronics and Applications (ICIEA 2010), P2039, DOI 10.1109/ICIEA.2010.5515493
   Budai A, 2013, INT J BIOMED IMAGING, V2013, DOI 10.1155/2013/154860
   Burlina PM, 2017, JAMA OPHTHALMOL, V135, P1170, DOI 10.1001/jamaophthalmol.2017.3782
   Butt M.M., 2019, SCI DIRECT PROCEDIA, V163, P283, DOI [10.1016/j.procs.2019.12.110, DOI 10.1016/J.PROCS.2019.12.110]
   Carmona EJ, 2008, ARTIF INTELL MED, V43, P243, DOI 10.1016/j.artmed.2008.04.005
   Chang L, 2016, DIGITALTRENDS   0911
   Chaudhary PK, 2021, BIOMED SIGNAL PROCES, V64, DOI 10.1016/j.bspc.2020.102237
   Chudzik P, 2018, COMPUT METH PROG BIO, V158, P185, DOI 10.1016/j.cmpb.2018.02.016
   Decencière E, 2013, IRBM, V34, P196, DOI 10.1016/j.irbm.2013.01.010
   Devda J, 2019, PROCEDIA COMPUT SCI, V165, P239, DOI 10.1016/j.procs.2020.01.084
   Diaz-Pinto A, 2019, BIOMED ENG ONLINE, V18, DOI 10.1186/s12938-019-0649-y
   Du R, 2021, OPHTHALMOL RETINA, V5, P1235, DOI 10.1016/j.oret.2021.02.006
   EyePACS database, 2015, DIABETIC RETINOPATHY
   Fraz MM, 2012, IEEE T BIO-MED ENG, V59, P2538, DOI 10.1109/TBME.2012.2205687
   Freire CR, 2020, AUTOMATIC LESION SEG
   Fu H., 2019, IEEE Dataport, DOI [10.21227/tz6--r977, DOI 10.21227/TZ6--R977]
   Fumero F, 2011, COMP MED SY
   Gao ZT, 2019, IEEE ACCESS, V7, P3360, DOI 10.1109/ACCESS.2018.2888639
   García-Floriano A, 2019, COMPUT ELECTR ENG, V75, P218, DOI 10.1016/j.compeleceng.2017.11.008
   Govindaiah A, 2018, I S BIOMED IMAGING, P1525, DOI 10.1109/ISBI.2018.8363863
   Grassmann F, 2018, OPHTHALMOLOGY, V125, P1410, DOI 10.1016/j.ophtha.2018.02.037
   Guo LY, 2015, COMPUT IND, V69, P72, DOI 10.1016/j.compind.2014.09.005
   Hemelings R, 2021, COMPUT METH PROG BIO, V199, DOI 10.1016/j.cmpb.2020.105920
   Hernandez-Matas C., 2017, Model. Artif. Intell. Ophthalmol., V1, P16, DOI DOI 10.35119/MAIO.V1I4.42
   Hoover A, 2000, IEEE T MED IMAGING, V19, P203, DOI 10.1109/42.845178
   Kalviainen RVJPH, 2007, Medical image understanding and analysis, V2007, P61, DOI DOI 10.5244/C.21.15
   Kar SS, 2018, IEEE T BIO-MED ENG, V65, P608, DOI 10.1109/TBME.2017.2707578
   Keum D, 2020, SCI ADV, V6, DOI 10.1126/sciadv.aba3252
   Khanamiri HN, 2017, JOVE-J VIS EXP, DOI 10.3791/55958
   Khitran S.A., 2014, P 2014 4 INT C IM PR, P1, DOI [10.1109/IPTA.2014.7001984., DOI 10.1109/IPTA.2014.7001984]
   Kumar S, 2020, OPT LASER TECHNOL, V121, DOI 10.1016/j.optlastec.2019.105815
   Li YH, 2019, MOB INF SYST, V2019, DOI 10.1155/2019/6142839
   Liu J, 2010, J HEALTHC ENG, V1, P1, DOI 10.1260/2040-2295.1.1.1
   Long EP, 2020, NPJ DIGIT MED, V3, DOI 10.1038/s41746-020-00319-x
   Lowell J, 2004, IEEE T MED IMAGING, V23, P256, DOI 10.1109/TMI.2003.823261
   Ma YC, 2015, 2015 IEEE INTERNATIONAL CONFERENCE ON PERVASIVE COMPUTING AND COMMUNICATION WORKSHOPS (PERCOM WORKSHOPS), P433, DOI 10.1109/PERCOMW.2015.7134077
   Martins J, 2020, COMPUT METH PROG BIO, V192, DOI 10.1016/j.cmpb.2020.105341
   Melo T, 2020, COMPUT BIOL MED, V126, DOI 10.1016/j.compbiomed.2020.103995
   Nakanishi M, 2017, JAMA OPHTHALMOL, V135, P550, DOI 10.1001/jamaophthalmol.2017.0738
   Narasimhan K, 2012, PROCEDIA ENGINEER, V38, P980, DOI 10.1016/j.proeng.2012.06.124
   National Eye Institute (NEI), 2006, AG REL EYE DIS STUD
   Niemeijer M, 2011, IEEE T MED IMAGING, V30, P1941, DOI 10.1109/TMI.2011.2159619
   Niemeijer M, 2010, IEEE T MED IMAGING, V29, P185, DOI 10.1109/TMI.2009.2033909
   odir2019, PEK U INT COMP OC DI
   Ortega M, 2009, EURASIP J ADV SIG PR, DOI 10.1155/2009/235746
   Panwar N, 2016, TELEMED E-HEALTH, V22, P198, DOI 10.1089/tmj.2015.0068
   Park H, 2018, MICROSYST NANOENG, V4, DOI 10.1038/s41378-018-0032-3
   Peng YF, 2019, OPHTHALMOLOGY, V126, P565, DOI 10.1016/j.ophtha.2018.11.015
   Pruthi J, 2020, BIOMED SIGNAL PROCES, V60, DOI 10.1016/j.bspc.2020.102004
   Qi Yan, 2020, Nature Machine Intelligence, V2, P141, DOI 10.1038/s42256-020-0154-9
   Raghavendra U, 2018, INFORM SCIENCES, V441, P41, DOI 10.1016/j.ins.2018.01.051
   Ran J, 2018, IEEE I C NETW INFRAS, P155, DOI 10.1109/ICNIDC.2018.8525852
   Registry of Research Data Repositories, 2021, ROTT OPHTH DAT REP
   Saleh E, 2018, ARTIF INTELL MED, V85, P50, DOI 10.1016/j.artmed.2017.09.006
   Sánchez CI, 2011, INVEST OPHTH VIS SCI, V52, P4866, DOI 10.1167/iovs.10-6633
   Savoy M, 2020, AM FAM PHYSICIAN, V101, P307
   Septiarini A, 2018, HEALTHC INFORM RES, V24, P53, DOI 10.4258/hir.2018.24.1.53
   Shanthi T, 2019, COMPUT ELECTR ENG, V76, P56, DOI 10.1016/j.compeleceng.2019.03.004
   Shoba SJG, 2020, BIOMED SIGNAL PROCES, V62, DOI 10.1016/j.bspc.2020.101986
   Sivaswamy J, 2014, I S BIOMED IMAGING, P53, DOI 10.1109/ISBI.2014.6867807
   Staal J, 2004, IEEE T MED IMAGING, V23, P501, DOI 10.1109/TMI.2004.825627
   Syahputra MF, 2017, INT CONF COMP APPL I, P70
   Tan JH, 2018, FUTURE GENER COMP SY, V87, P127, DOI 10.1016/j.future.2018.05.001
   Tan NM, 2009, IEEE ENG MED BIO, P3609, DOI 10.1109/IEMBS.2009.5333517
   Thomas SA, 2020, BIOMED SIGNAL PROCES, V60, DOI 10.1016/j.bspc.2020.101962
   Triwijoyo BK, 2017, J PHYS CONF SER, V801, DOI 10.1088/1742-6596/801/1/012039
   Triwijoyo BK, 2017, PROCEDIA COMPUT SCI, V116, P166, DOI 10.1016/j.procs.2017.10.066
   varpa, VICAVR DAT
   Wan SH, 2018, COMPUT ELECTR ENG, V72, P274, DOI 10.1016/j.compeleceng.2018.07.042
   Zhang LL, 2017, IEEE INT C NETW SENS, P60, DOI 10.1109/ICNSC.2017.8000068
   Zhang Z, 2013, C IND ELECT APPL, P228
   Zhang Z, 2013, PLOS ONE, V8, DOI 10.1371/journal.pone.0065736
   Zhang Z, 2010, IEEE ENG MED BIO, P3065, DOI 10.1109/IEMBS.2010.5626137
   Zhou Y, 2020, IEEE T MED IMAGING, V39, P436, DOI 10.1109/TMI.2019.2928229
   Zilly J, 2017, COMPUT MED IMAG GRAP, V55, P28, DOI 10.1016/j.compmedimag.2016.07.012
NR 85
TC 2
Z9 2
U1 6
U2 8
PU SPRINGER
PI DORDRECHT
PA VAN GODEWIJCKSTRAAT 30, 3311 GZ DORDRECHT, NETHERLANDS
SN 1380-7501
EI 1573-7721
J9 MULTIMED TOOLS APPL
JI Multimed. Tools Appl.
PD FEB
PY 2024
VL 83
IS 7
BP 21471
EP 21496
DI 10.1007/s11042-023-16366-x
EA AUG 2023
PG 26
WC Computer Science, Information Systems; Computer Science, Software
   Engineering; Computer Science, Theory & Methods; Engineering, Electrical
   & Electronic
WE Science Citation Index Expanded (SCI-EXPANDED)
SC Computer Science; Engineering
GA IB3T8
UT WOS:001042601200004
DA 2025-03-30
ER

PT J
AU Gui, HW
   Zhang, YC
   Chang, RT
   Wang, SY
AF Gui, Haiwen
   Zhang, Youchen
   Chang, Robert T.
   Wang, Sophia Y.
TI Real-world agreement of same-visit Tono-Pen vs Goldmann applanation
   intraocular pressure measurements using electronic health records
SO HELIYON
LA English
DT Article
DE Ophthalmology; Intraocular pressure; Electronic health record;
   Tonometry; Glaucoma
ID TONOMETRY; GLAUCOMA; BLINDNESS; XL
AB Purpose: To compare intraocular pressure (IOP) obtained with Tono-Pen (TP) and Goldmann applanation (GAT) using large-scale electronic health records (EHR). Design: Retrospective cohort study. Methods: A single pair of eligible TP/GAT IOP readings was randomly selected from the EHR for each ophthalmology patient at an academic ophthalmology center (2013-2022), yielding 4550 eligible measurements. We used Bland-Altman analysis to describe agreement between TP/GAT IOP differences and mean IOP measurements. We also used multivariable logistic regression to identify factors associated with different IOP readings in the same eye, including demographics, glaucoma diagnosis, and central corneal thickness (CCT). Primary outcome metrics were discrepant measurements between TP and GAT as defined by two methods: Outcome A (normal TP despite elevated GAT measurements), and Outcome B (TP and GAT IOP differences >6 mmHg).Result: The mean TP/GAT IOP difference was 0.15 mmHg ( & PLUSMN; 5.49 mmHg 95% CI). There was high correlation between the measurements (r = 0.790, p < 0.001). We found that TP overestimated pressures at IOP <16.5 mmHg and underestimated at IOP >16.5 mmHg (Fig. 4). Discrepant measurements accounted for 2.6% (N = 116) and 5.2% (N = 238) for outcomes A and B respectively. Patients with thinner CCT had higher odds of discrepant IOP (OR 0.88 per 25 & mu;m increase, CI [0.84-0.92], p < 0.0001; OR 0.88 per 25 & mu;m increase, CI [0.84-0.92], p < 0.0001 for outcomes A and B respectively). Conclusion: In a real-world academic practice setting, TP and GAT IOP measurements demonstrated close agreement, although 2.6% of measurements showed elevated GAT IOP despite normal TP measurements, and 5.2% of measurements were >6 mmHg apart.
C1 [Gui, Haiwen] Stanford Univ, Sch Med, Stanford, CA USA.
   [Zhang, Youchen; Chang, Robert T.; Wang, Sophia Y.] Stanford Univ, Byers Eye Inst, Dept Ophthalmol, Palo Alto, CA USA.
   [Wang, Sophia Y.] 2370 Watson Court, Palo Alto, CA 94303 USA.
C3 Stanford University; Stanford University
RP Wang, SY (corresponding author), 2370 Watson Court, Palo Alto, CA 94303 USA.
EM sywang@stanford.edu
RI Zhang, Youchen/JVY-6868-2024
OI Wang, Sophia/0000-0003-0916-9403; Zhang, Youchen/0000-0001-7646-1581;
   Gui, Haiwen/0000-0003-0564-940X
FU National Eye Institute [1K23EY03263501]; Research to Prevent Blindness;
   departmental grant National Eye Institute [P30-EY026877]
FX ~National Eye Institute 1K23EY03263501 (SYW) ; Career Development Award
   from Research to Prevent Blindness (SYW) ; unrestricted departmental
   grant from Research to Prevent Blindness (VZ, RC, SYW) ; departmental
   grant National Eye Institute P30-EY026877 (VZ, RC, SYW) . The sponsor or
   funding organization had no role in the design or conduct of this
   research.
CR ARMSTRONG TA, 1990, AM J OPHTHALMOL, V109, P716, DOI 10.1016/S0002-9394(14)72442-0
   Bandyopadhyay M, 2002, OPHTHAL EPIDEMIOL, V9, P215, DOI 10.1076/opep.9.3.215.1518
   Bao B, 2019, OPHTHALMOL GLAUCOMA, V2, P435, DOI 10.1016/j.ogla.2019.07.004
   Bhartiya Shibal, 2011, International Ophthalmology, V31, P297, DOI 10.1007/s10792-011-9458-4
   Blumberg MJ, 2021, INT OPHTHALMOL, V41, P1815, DOI 10.1007/s10792-021-01742-z
   Carrim ZI, 2009, OPHTHAL PHYSL OPT, V29, P648, DOI 10.1111/j.1475-1313.2009.00680.x
   Cook JA, 2012, OPHTHALMOLOGY, V119, P1552, DOI 10.1016/j.ophtha.2012.02.030
   Flaxman SR, 2017, LANCET GLOB HEALTH, V5, pE1221, DOI 10.1016/S2214-109X(17)30393-5
   FRENKEL REP, 1988, ARCH OPHTHALMOL-CHIC, V106, P750
   Heijl A, 2002, ARCH OPHTHALMOL-CHIC, V120, P1268, DOI 10.1001/archopht.120.10.1268
   Iester M, 2001, EYE, V15, P52, DOI 10.1038/eye.2001.13
   Kang JM, 2021, MED CLIN N AM, V105, P493, DOI 10.1016/j.mcna.2021.01.004
   KAO SF, 1987, OPHTHALMOLOGY, V94, P1541
   Kato Y, 2018, INT OPHTHALMOL, V38, P687, DOI 10.1007/s10792-017-0518-2
   Kim NR, 2011, CURR EYE RES, V36, P295, DOI 10.3109/02713683.2010.542865
   Kingman S, 2004, B WORLD HEALTH ORGAN, V82, P887
   KOONER KS, 1992, ANN OPHTHALMOL, V24, P29
   Kutzscher AE, 2019, OPHTHALMOL GLAUCOMA, V2, P429, DOI 10.1016/j.ogla.2019.07.006
   Lowe Henry J, 2009, AMIA Annu Symp Proc, V2009, P391
   MINCKLER DS, 1987, AM J OPHTHALMOL, V104, P168, DOI 10.1016/0002-9394(87)90010-9
   Mok KH, 1999, EYE, V13, P35, DOI 10.1038/eye.1999.7
   Salvetat ML, 2007, ACTA OPHTHALMOL SCAN, V85, P272, DOI 10.1111/j.1600-0420.2006.00834.x
   Tham YC, 2014, OPHTHALMOLOGY, V121, P2081, DOI 10.1016/j.ophtha.2014.05.013
   Tonnu PA, 2005, BRIT J OPHTHALMOL, V89, P847, DOI 10.1136/bjo.2004.056614
   Wong B, 2018, J GLAUCOMA, V27, P1119, DOI 10.1097/IJG.0000000000001059
   Yilmaz I, 2014, CLIN OPHTHALMOL, V8, P1069, DOI [10.2147/OPTH.S63915, 10.2147/OPTH.S6391]
NR 26
TC 2
Z9 2
U1 1
U2 1
PU CELL PRESS
PI CAMBRIDGE
PA 50 HAMPSHIRE ST, FLOOR 5, CAMBRIDGE, MA 02139 USA
EI 2405-8440
J9 HELIYON
JI Heliyon
PD AUG
PY 2023
VL 9
IS 8
AR e18703
DI 10.1016/j.heliyon.2023.e18703
EA AUG 2023
PG 8
WC Multidisciplinary Sciences
WE Science Citation Index Expanded (SCI-EXPANDED)
SC Science & Technology - Other Topics
GA P7HB9
UT WOS:001052337400001
PM 37576221
OA Green Published, gold
DA 2025-03-30
ER

PT J
AU Ouyang, SY
   Zhang, XN
   Li, HJ
   Tang, X
   Ning, XY
   Li, RW
   Ke, PF
   Li, YA
   Huang, FX
   Liu, BY
   Fang, Y
   Liang, YY
AF Ouyang, Shuyi
   Zhang, Xiaoni
   Li, Haojun
   Tang, Xuan
   Ning, Xueyan
   Li, Ruiwen
   Ke, Pingfang
   Li, Yanan
   Huang, Fengxian
   Liu, Baoyi
   Fang, Ying
   Liang, Yingying
TI Cataract, glaucoma, and diabetic retinopathy are independent risk
   factors affecting falls in the older adult with eye diseases
SO GERIATRIC NURSING
LA English
DT Article
DE Falls; Older adult with eye diseases; Cataract; Glaucoma; Diabetic
   retinopathy
ID ASSOCIATION; IMPAIRMENT; BALANCE
AB Objectives: Falls are the leading cause of injury-related hospitalization in older adult, presenting a significant public health concern. To examine the specific eye diseases for risk factors of falls in the older adult. Methods: A total of 775 older adults admitted to tertiary care hospitals were divided into a fall or non-fall group based on a questionnaire. Logistic regression analysis was used to identify factors associated with falls. Results: With 208 falls, 775 participants were recruited. The major associated factors of falls were older age (Odds ratios [OR]: 1.05), female (OR: 1.91), cardiovascular diseases (OR: 1.65), more outdoor activities (OR: 2.81), cataract (OR: 1.65), glaucoma (OR: 1.63), diabetic retinopathy (OR: 2.72). Conclusions: Our study demonstrates that cataract, glaucoma, and diabetic retinopathy in the older adult with eye diseases are independent risk factors of falls, which may shed light on the prevention of falls in the older adult with eye diseases. & COPY; 2023 Elsevier Inc. All rights reserved.
C1 [Ouyang, Shuyi; Zhang, Xiaoni; Li, Haojun; Tang, Xuan; Ning, Xueyan; Li, Ruiwen; Ke, Pingfang; Li, Yanan; Huang, Fengxian; Liu, Baoyi; Fang, Ying; Liang, Yingying] Southern Med Univ, Guangdong Prov Peoples Hosp, Guangdong Eye Inst, Guangdong Acad Med Sci,Dept Ophthalmol, Guangzhou, Peoples R China.
   [Liang, Yingying] Guangzhou First peoples Hosp, Dept Ophthalmol, Guangzhou, Peoples R China.
   [Liu, Baoyi] Sun Yat sen Univ, Zhongshan Ophthalm Ctr, State Key Lab Ophthalmol, Guangzhou, Peoples R China.
C3 Southern Medical University - China; Guangdong Academy of Medical
   Sciences & Guangdong General Hospital; South China University of
   Technology; Sun Yat Sen University
RP Liu, BY; Fang, Y; Liang, YY (corresponding author), Southern Med Univ, Guangdong Prov Peoples Hosp, Guangdong Eye Inst, Guangdong Acad Med Sci,Dept Ophthalmol, Guangzhou, Peoples R China.; Liang, YY (corresponding author), Guangzhou First peoples Hosp, Dept Ophthalmol, Guangzhou, Peoples R China.; Liu, BY (corresponding author), Sun Yat sen Univ, Zhongshan Ophthalm Ctr, State Key Lab Ophthalmol, Guangzhou, Peoples R China.
EM 951799839@qq.com; 364063460@qq.com; fgffgn@163.com
FU Science and Technology Program of Guangdong Province [A2021003];
   Guangdong Provincial People's Hospital [DFJH2020005]
FX Funding Sources This study was supported by the Science and Technology
   Program of Guangdong Province (A2021003 to SO) , the nursing research
   fund of Guangdong Provincial People's Hospital (DFJH2020005 to SO) . The
   sponsors or funding organizations had no role in the design or con-duct
   of this research.
CR Baig S, 2016, JAMA OPHTHALMOL, V134, P880, DOI 10.1001/jamaophthalmol.2016.1659
   Bergeron CD, 2018, HEALTH COMMUN, V33, P246, DOI 10.1080/10410236.2016.1255844
   Bhorade AM, 2021, AM J OPHTHALMOL, V227, P275, DOI 10.1016/j.ajo.2021.02.017
   Chung SD, 2017, ACTA OPHTHALMOL, V95, pe800, DOI 10.1111/aos.13281
   Fukuoka Hideki, 2015, BMC Res Notes, V8, P619, DOI 10.1186/s13104-015-1625-7
   Gashaw M, 2020, BMC PUBLIC HEALTH, V20, DOI 10.1186/s12889-020-08628-2
   Gupta P, 2017, JAMA OPHTHALMOL, V135, P1410, DOI 10.1001/jamaophthalmol.2017.4983
   Haddad YK, 2020, J AGING HEALTH, V32, P1433, DOI 10.1177/0898264320932045
   He M, 2021, CURR EYE RES, V46, P151, DOI 10.1080/02713683.2020.1789175
   James MK, 2018, J SAFETY RES, V64, P83, DOI 10.1016/j.jsr.2017.12.010
   Kamiya Y., 2020, World Population Ageing 2020 Highlights
   Kotecha A, 2012, INVEST OPHTH VIS SCI, V53, P7795, DOI 10.1167/iovs.12-10866
   Lee S, 2019, INT J ENV RES PUB HE, V16, DOI 10.3390/ijerph16183230
   Li WJ, 2006, AM J PUBLIC HEALTH, V96, P1192, DOI 10.2105/AJPH.2005.083055
   McGinley P, 2020, J MED ECON, V23, P106, DOI 10.1080/13696998.2019.1646262
   National Bureau of Statistics of China, 2021, Communique of the Seventh National Population Census
   Noh B, 2021, SCI REP-UK, V11, DOI 10.1038/s41598-021-91797-w
   O'Connell C, 2021, SCI REP-UK, V11, DOI 10.1038/s41598-021-98518-3
   Palagyi A, 2016, INVEST OPHTH VIS SCI, V57, P6003, DOI 10.1167/iovs.16-20582
   Pathai S, 2013, AGEING RES REV, V12, P490, DOI 10.1016/j.arr.2012.11.002
   Pereira C, 2020, INT J OLDER PEOPLE N, V15, DOI 10.1111/opn.12310
   Porta S, 2020, J BIOMECH, V105, DOI 10.1016/j.jbiomech.2020.109723
   Pscherer S, 2016, DIABET METAB SYND OB, V9, P17, DOI 10.2147/DMSO.S101370
   Ramulu PY, 2019, AM J OPHTHALMOL, V200, P169, DOI 10.1016/j.ajo.2018.12.021
   Rashedi V, 2019, DIABETES METAB SYND, V13, P2347, DOI 10.1016/j.dsx.2019.06.001
   Tanabe S, 2012, CLIN OPHTHALMOL, V6, P327, DOI 10.2147/OPTH.S28281
   Urata CN, 2018, TRANSL VIS SCI TECHN, V7, DOI 10.1167/tvst.7.5.17
   Varadaraj V, 2017, TRANSL VIS SCI TECHN, V6, DOI 10.1167/tvst.6.4.14
   Vongsachang H, 2021, SENSORS-BASEL, V21, DOI 10.3390/s21103415
   WHO, 2024, Ageing and Health
   Williams GP, 2016, INVEST OPHTH VIS SCI, V57, P5457, DOI 10.1167/iovs.16-19247
   Wu H, 2017, ARCH GERONTOL GERIAT, V73, P294, DOI 10.1016/j.archger.2017.08.009
   Yuki K, 2020, INVEST OPHTH VIS SCI, V61, DOI 10.1167/iovs.61.3.52
   Zhu ZT, 2016, INVEST OPHTH VIS SCI, V57, P2290, DOI 10.1167/iovs.15-17673
NR 34
TC 2
Z9 2
U1 4
U2 9
PU MOSBY-ELSEVIER
PI NEW YORK
PA 360 PARK AVENUE SOUTH, NEW YORK, NY 10010-1710 USA
SN 0197-4572
EI 1528-3984
J9 GERIATR NURS
JI Geriatr. Nurs.
PD SEP-OCT
PY 2023
VL 53
BP 170
EP 174
DI 10.1016/j.gerinurse.2023.07.001
EA AUG 2023
PG 5
WC Geriatrics & Gerontology; Gerontology; Nursing
WE Science Citation Index Expanded (SCI-EXPANDED); Social Science Citation Index (SSCI)
SC Geriatrics & Gerontology; Nursing
GA P6IZ6
UT WOS:001051706000001
PM 37540912
DA 2025-03-30
ER

PT J
AU Johnson, C
   Sayed, A
   McSoley, J
   Durbin, M
   Kashem, R
   Nicklin, A
   Lopez, V
   Mijares, G
   Chen, M
   Shaheen, A
   Segarra, S
   Rady, N
   Duque, CA
   Opoku-Baah, C
   Abou Shousha, M
AF Johnson, Catherine
   Sayed, Ahmed
   McSoley, John
   Durbin, Mary
   Kashem, Rashed
   Nicklin, Alexandra
   Lopez, Valeria
   Mijares, Georgeana
   Chen, Michael
   Shaheen, Abdulla
   Segarra, Steven
   Rady, Nadine
   Duque, Christian Andres
   Opoku-Baah, Collins
   Abou Shousha, Mohamed
TI Comparison of Visual Field Test Measurements With a Novel Approach on a
   Wearable Headset to Standard Automated Perimetry
SO JOURNAL OF GLAUCOMA
LA English
DT Article
DE standard automated perimetry; visual field; glaucoma; augmented reality;
   virtual reality
ID SPATIAL SUMMATION; THRESHOLD; REPRODUCIBILITY; RELIABILITY; SENSITIVITY;
   ALGORITHMS
AB Precis:This study of inter-test comparability of a novel visual field application installed on an augmented-reality portable headset and Humphrey field analyzer Swedish interactive thresholding algorithm (SITA) Standard visual field test demonstrates the excellent correlation of mean deviation (MD) and mean sensitivity (MS). Purpose:To determine the correlation between visual field testing with novel software on a wearable headset versus standard automated perimetry. Patients and Methods:Patients with and without visual field defects attributable to glaucoma had visual field testing in one eye of each patient with 2 methods: re:Imagine Strategy (Heru, Inc.) and the Humphrey field analyzer (Carl Zeiss Meditec, Inc.) SITA Standard 24-2 program. Main outcome measures included MS and MD, which were evaluated by linear regression, intraclass correlation coefficient (ICC), and Bland Altman analysis for assessment of the mean difference and limits of agreement. Results:Measurements from 89 eyes of 89 patients (18 normal and 71 glaucomas) were compared with both instruments. Linear regression analysis demonstrated an excellent Pearson correlation coefficient of r = 0.94 for MS and r = 0.95 for MD. ICC analysis demonstrated high levels of concordance (ICC = 0.95, P < 0.001 for MS and ICC = 0.94, P < 0.001 for MD). Bland-Altman analysis determined a small mean difference between the two devices (Heru minus Humphrey) of 1.15 dB for MS and 1.06 dB for MD. Conclusions:The Heru visual field test correlated well with SITA Standard in a population of normal eyes and eyes with glaucoma.
C1 [Johnson, Catherine; McSoley, John; Kashem, Rashed; Mijares, Georgeana; Shaheen, Abdulla; Segarra, Steven; Rady, Nadine; Duque, Christian Andres; Abou Shousha, Mohamed] Univ Miami, Bascom Palmer Eye Inst, Miller Sch Med, Miami, FL USA.
   [Sayed, Ahmed; Durbin, Mary; Kashem, Rashed; Nicklin, Alexandra; Lopez, Valeria; Chen, Michael; Duque, Christian Andres; Opoku-Baah, Collins; Abou Shousha, Mohamed] Heru Inc, Miami, FL USA.
[truncated: 2,963,278 more chars]
