# Supplementary material for: A scoping review of advancements in machine learning for glaucoma: current trends and future direction
Source: Front Med (Lausanne). 2025 Apr 24;12:1573329. doi: 10.3389/fmed.2025.1573329 (PMC12059588; doi:10.3389/fmed.2025.1573329)
Supplement: Supplementary file 1 [file Data_Sheet_1.zip › data/3501-3581.txt]

FN Clarivate Analytics Web of Science
VR 1.0
PT J
AU Li, ZX
   Guo, XX
   Zhang, J
   Liu, X
   Chang, RB
   He, MG
AF Li, Zhixi
   Guo, Xinxing
   Zhang, Jian
   Liu, Xing
   Chang, Robert
   He, Mingguang
TI Using deep leaning models to detect ophthalmic diseases: A comparative
   study
SO FRONTIERS IN MEDICINE
LA English
DT Article
DE deep learning; diabetic retinopathy; age-related macular degeneration;
   glaucomatous optic neuropathy; fundus photograph
ID OPEN-ANGLE GLAUCOMA; OPTIC NEUROPATHY EVALUATION; DIABETIC-RETINOPATHY;
   GLOBAL PREVALENCE; MACULAR DEGENERATION; AUTOMATED DETECTION; VISUAL
   IMPAIRMENT; COLOR; IDENTIFICATION; VALIDATION
AB PurposeThe aim of this study was to prospectively quantify the level of agreement among the deep learning system, non-physician graders, and general ophthalmologists with different levels of clinical experience in detecting referable diabetic retinopathy, age-related macular degeneration, and glaucomatous optic neuropathy. MethodsDeep learning systems for diabetic retinopathy, age-related macular degeneration, and glaucomatous optic neuropathy classification, with accuracy proven through internal and external validation, were established using 210,473 fundus photographs. Five trained non-physician graders and 47 general ophthalmologists from China were chosen randomly and included in the analysis. A test set of 300 fundus photographs were randomly identified from an independent dataset of 42,388 gradable images. The grading outcomes of five retinal and five glaucoma specialists were used as the reference standard that was considered achieved when >= 50% of gradings were consistent among the included specialists. The area under receiver operator characteristic curve of different groups in relation to the reference standard was used to compare agreement for referable diabetic retinopathy, age-related macular degeneration, and glaucomatous optic neuropathy. ResultsThe test set included 45 images (15.0%) with referable diabetic retinopathy, 46 (15.3%) with age-related macular degeneration, 46 (15.3%) with glaucomatous optic neuropathy, and 163 (55.4%) without these diseases. The area under receiver operator characteristic curve for non-physician graders, ophthalmologists with 3-5 years of clinical practice, ophthalmologists with 5-10 years of clinical practice, ophthalmologists with >10 years of clinical practice, and the deep learning system for referable diabetic retinopathy were 0.984, 0.964, 0.965, 0.954, and 0.990 (p = 0.415), respectively. The results for referable age-related macular degeneration were 0.912, 0.933, 0.946, 0.958, and 0.945, respectively, (p = 0.145), and 0.675, 0.862, 0.894, 0.976, and 0.994 for referable glaucomatous optic neuropathy, respectively (p < 0.001). ConclusionThe findings of this study suggest that the accuracy of this deep learning system is comparable to that of trained non-physician graders and general ophthalmologists for referable diabetic retinopathy and age-related macular degeneration, but the deep learning system performance is better than that of trained non-physician graders for the detection of referable glaucomatous optic neuropathy.
C1 [Li, Zhixi; Guo, Xinxing; Zhang, Jian; Liu, Xing; He, Mingguang] Sun Yat Sen Univ, Zhongshan Ophthalm Ctr, Guangdong Prov Clin Res Ctr Ocular Dis, State Key Lab Ophthalmol,Guangdong Prov Key Lab Op, Guangzhou, Peoples R China.
   [Guo, Xinxing] Johns Hopkins Univ, Wilmer Eye Inst, Baltimore, MD USA.
   [Chang, Robert] Stanford Univ, Byers Eye Inst, Dept Ophthalmol, Palo Alto, CA USA.
C3 Sun Yat Sen University; Johns Hopkins University; Johns Hopkins
   Medicine; Stanford University
RP He, MG (corresponding author), Sun Yat Sen Univ, Zhongshan Ophthalm Ctr, Guangdong Prov Clin Res Ctr Ocular Dis, State Key Lab Ophthalmol,Guangdong Prov Key Lab Op, Guangzhou, Peoples R China.
EM mingguang_he@yahoo.com
RI Guo, Xinxing/AAT-1652-2020; He, Mingguang/AAY-5239-2020
FU National Key R&D Program of China [2018YFC0116500]; Fundamental Research
   Funds of the State Key Laboratory in Ophthalmology; National Natural
   Science Foundation of China [81420108008]; Science and Technology
   Planning Project of Guangdong Province [2013B20400003]
FX This work was supported by National Key R & D Program of China
   (2018YFC0116500), the Fundamental Research Funds of the State Key
   Laboratory in Ophthalmology, National Natural Science Foundation of
   China (81420108008), and Science and Technology Planning Project of
   Guangdong Province (2013B20400003).
CR Abràmoff MD, 2016, INVEST OPHTH VIS SCI, V57, P5200, DOI 10.1167/iovs.16-19964
   Armstrong KL, 2012, INDIAN J OPHTHALMOL, V60, P475, DOI 10.4103/0301-4738.100554
   Bourne RRA, 2013, LANCET GLOB HEALTH, V1, pE339, DOI 10.1016/S2214-109X(13)70113-X
   Bressler Neil M, 2004, JAMA, V291, P1900, DOI 10.1001/jama.291.15.1900
   Breusegem C, 2011, OPHTHALMOLOGY, V118, P742, DOI 10.1016/j.ophtha.2010.08.019
   Burlina PM, 2017, JAMA OPHTHALMOL, V135, P1170, DOI 10.1001/jamaophthalmol.2017.3782
   Chakrabarty L, 2016, J GLAUCOMA, V25, P590, DOI 10.1097/IJG.0000000000000354
   Chan HHL, 2014, AM J OPHTHALMOL, V157, P936, DOI 10.1016/j.ajo.2014.01.024
   Cheung N, 2010, LANCET, V376, P124, DOI 10.1016/S0140-6736(09)62124-3
   Ebner M, 2009, MACH VISION APPL, V20, P283, DOI 10.1007/s00138-008-0126-2
   Ferris FL, 2013, OPHTHALMOLOGY, V120, P844, DOI 10.1016/j.ophtha.2012.10.036
   Frick KD, 2003, AM J OPHTHALMOL, V135, P471, DOI 10.1016/S0002-9394(02)02110-4
   Gargeya R, 2017, OPHTHALMOLOGY, V124, P962, DOI 10.1016/j.ophtha.2017.02.008
   Gulshan V, 2016, JAMA-J AM MED ASSOC, V316, P2402, DOI 10.1001/jama.2016.17216
   Hassan SSA, 2012, J DIGIT IMAGING, V25, P437, DOI 10.1007/s10278-011-9418-6
   He MG, 2006, INVEST OPHTH VIS SCI, V47, P2782, DOI 10.1167/iovs.06-0051
   Issac A, 2015, COMPUT METH PROG BIO, V122, P229, DOI 10.1016/j.cmpb.2015.08.002
   Iwase A, 2004, OPHTHALMOLOGY, V111, P1641, DOI 10.1016/j.ophtha.2004.03.029
   Keel S, 2019, CLIN EXP OPHTHALMOL, V47, P1009, DOI 10.1111/ceo.13575
   Keel S, 2018, SCI REP-UK, V8, DOI 10.1038/s41598-018-22612-2
   KLEIN R, 1985, OPHTHALMOLOGY, V92, P485
   LeCun Y, 2015, NATURE, V521, P436, DOI 10.1038/nature14539
   Li ZX, 2018, DIABETES CARE, V41, P2509, DOI 10.2337/dc18-0147
   Li ZX, 2018, OPHTHALMOLOGY, V125, P1199, DOI 10.1016/j.ophtha.2018.01.023
   Looker HC, 2014, BRIT J OPHTHALMOL, V98, P790, DOI 10.1136/bjophthalmol-2013-303948
   O'Neill EC, 2014, JAMA OPHTHALMOL, V132, P560, DOI 10.1001/jamaophthalmol.2014.96
   Ophthalmology AAo, 2002, INT CLIN DIAB RET DI
   Pascolini D, 2004, OPHTHAL EPIDEMIOL, V11, P67, DOI 10.1076/opep.11.2.67.28158
   Pizzarello L, 2004, ARCH OPHTHALMOL-CHIC, V122, P615, DOI 10.1001/archopht.122.4.615
   Programme D, 2012, REV GRAD DEF NHS DIA
   Scanlon PH, 2017, ACTA DIABETOL, V54, P515, DOI 10.1007/s00592-017-0974-1
   Silva PS, 2016, OPHTHALMOLOGY, V123, P1360, DOI 10.1016/j.ophtha.2016.01.043
   Stevens GA, 2013, OPHTHALMOLOGY, V120, P2377, DOI 10.1016/j.ophtha.2013.05.025
   Subburaman GBB, 2015, AM J OPHTHALMOL, V160, P619, DOI 10.1016/j.ajo.2015.06.005
   Szegedy C, 2016, PROC CVPR IEEE, P2818, DOI 10.1109/CVPR.2016.308
   Tapp RJ, 2003, DIABETES CARE, V26, P1731, DOI 10.2337/diacare.26.6.1731
   Tham YC, 2014, OPHTHALMOLOGY, V121, P2081, DOI 10.1016/j.ophtha.2014.05.013
   Ting DSW, 2017, JAMA-J AM MED ASSOC, V318, P2211, DOI 10.1001/jama.2017.18152
   Topouzis F, 2007, AM J OPHTHALMOL, V144, P511, DOI 10.1016/j.ajo.2007.06.029
   Weih LM, 2001, OPHTHALMOLOGY, V108, P1966, DOI 10.1016/S0161-6420(01)00799-0
   Yau JWY, 2012, DIABETES CARE, V35, P556, DOI 10.2337/dc11-1909
   Zheng YL, 2012, INVEST OPHTH VIS SCI, V53, P8310, DOI 10.1167/iovs.12-9576
NR 42
TC 0
Z9 0
U1 0
U2 2
PU FRONTIERS MEDIA SA
PI LAUSANNE
PA AVENUE DU TRIBUNAL FEDERAL 34, LAUSANNE, CH-1015, SWITZERLAND
EI 2296-858X
J9 FRONT MED-LAUSANNE
JI Front. Med.
PD MAR 1
PY 2023
VL 10
AR 1115032
DI 10.3389/fmed.2023.1115032
PG 11
WC Medicine, General & Internal
WE Science Citation Index Expanded (SCI-EXPANDED)
SC General & Internal Medicine
GA 9X4JG
UT WOS:000949737800001
PM 36936225
OA Green Published, gold
DA 2025-03-30
ER

PT J
AU Pavlova, NV
   Ponomarenko, IV
   Orlova, VS
   Batlutskaya, IV
   Efremova, OA
   Churnosov, MI
AF Pavlova, N. V.
   Ponomarenko, I. V.
   Orlova, V. S.
   Batlutskaya, I. V.
   Efremova, O. A.
   Churnosov, M. I.
TI Associations of Polymorphic Loci of Matrix Metalloproteinase Genes with
   Breast Cancer in Women of the Central Black Earth Region of Russia
SO RUSSIAN JOURNAL OF GENETICS
LA English
DT Article
DE breast cancer; matrix metalloproteinase genes; polymorphic loci;
   association; genetic burden
ID OPEN-ANGLE GLAUCOMA; GREATER-THAN-T; PROMOTER POLYMORPHISM; CANDIDATE
   GENES; RISK; POPULATION; SUSCEPTIBILITY; MATRIX-METALLOPROTEINASE-2;
   EXPRESSION; INHIBITORS
AB Polymorphic variants of matrix metalloproteinase (MMP) genes were tested for association with breast cancer (BC) in women of the Central Black Earth Region (CBER) of Russia with consideration to whether a patient has or does not have a family history of BC. The study included 358 BC patients (of which 68 had a family history of BC) and 746 control women. Genotyping was performed at ten polymorphic MMP loci: rs1799750 of MMP1; rs243865 of MMP2; rs679620 of MMP3; rs1940475 of MMP8; and rs17576, rs17577, rs3918242, rs2250889, rs3787268, and rs3918249 of MMP9. Logistic regression was performed to assess the associations of the MMP variants with BC in the patient subgroups with or without a family history of BC (the control group was the same for the two subgroups). Low risk of BC in women with a family history of BC was associated with MMP2 rs243865 (OR 0.53-0.54, p(perm) & LE; 0.03) and MMP9 rs2250889 (OR 0.36-0.37, p(perm) & LE; 0.04). Higher risk of BC in women without a family history of BC was associated with MMP9 rs3787268 (OR = 2.16, p(perm) = 0.03) and the following haplotypes at the MMP9 polymorphisms (p(perm) & LE; 0.05): CA at rs3918249-rs17576 (OR = 2.15), CCA at rs3918242-rs3918249-rs17576 (OR = 1.69), CCAG at rs3918242-rs3918249-rs17576-rs3787268 (OR = 1.69), and CAGCG at rs3918249-rs17576-rs3787268-rs2250889-rs17577 (OR = 3.06). Three haplotypes were associated with a low risk of BC in women without a family history of BC: GG at rs17576-rs3787268 (OR = 0.60), GGC at rs17576-rs3787268-rs2250889 (OR = 0.63), and CGG at rs3918249-rs17576-rs3787268 (OR = 0.62).
C1 [Pavlova, N. V.; Ponomarenko, I. V.; Orlova, V. S.; Batlutskaya, I. V.; Efremova, O. A.; Churnosov, M. I.] Belgorod State Natl Res Univ, Belgorod 308015, Russia.
C3 Belgorod State University
RP Churnosov, MI (corresponding author), Belgorod State Natl Res Univ, Belgorod 308015, Russia.
EM churnosov@bsu.edu.ru
RI Batlutskaya, Irina/HKE-6172-2023; Efremova, Olga/ABB-1749-2021;
   Battulina, Nadezhda/HTM-9268-2023; Ponomarenko, Irina/R-3358-2017;
   churnosov, mikhail/W-1313-2017
OI churnosov, mikhail/0000-0003-1254-6134
FU Russian Federation [MD -3284.2022.1.4]
FX This work was supported by the grant "Study of the Genetic Factors of
   Women's Reproductive Health" (MD -3284.2022.1.4) from the President of
   the Russian Federation.
CR Al-Eitan LN, 2017, CANCER INVEST, V35, P256, DOI 10.1080/07357907.2017.1289217
   [Anonymous], 2021, Zdravookhranenie v Rossii
   Baker EA, 2002, J CLIN PATHOL-MOL PA, V55, P300
   Beeghly-Fadiel A, 2011, BREAST CANCER RES TR, V126, P507, DOI 10.1007/s10549-010-1119-1
   Beeghly-Fadiel A, 2009, CANCER EPIDEM BIOMAR, V18, P1770, DOI 10.1158/1055-9965.EPI-09-0125
   Ben Néjima D, 2015, TUMOR BIOL, V36, P3815, DOI 10.1007/s13277-014-3023-5
   Bialkowska K, 2020, HERED CANCER CLIN PR, V18, DOI 10.1186/s13053-020-00147-w
   Chahil JK, 2015, INDIAN J CLIN BIOCHE, V30, P134, DOI 10.1007/s12291-013-0414-0
   Che RL, 2014, BIODATA MIN, V7, DOI 10.1186/1756-0381-7-9
   Delgado-Enciso I, 2008, GYNECOL OBSTET INVES, V65, P68, DOI 10.1159/000108282
   Dvornyk V, 2003, ANN HUM GENET, V67, P216, DOI 10.1046/j.1469-1809.2003.00037.x
   Eiro N, 2019, CANCERS, V11, DOI 10.3390/cancers11050664
   Eliseeva N, 2021, MOL VIS, V27, P262
   Ferlay J, 2021, INT J CANCER, V149, P778, DOI 10.1002/ijc.33588
   Fu FM, 2013, DNA CELL BIOL, V32, P274, DOI 10.1089/dna.2012.1928
   Golovchenko O, 2020, EUR J OBSTET GYN R B, V253, P52, DOI 10.1016/j.ejogrb.2020.07.045
   Gradishar WJ, 2014, J NATL COMPR CANC NE, V12, P542, DOI 10.6004/jnccn.2014.0058
   Habel Azza F, 2019, Tumour Biol, V41, p1010428319845749, DOI 10.1177/1010428319845749
   Jones JL, 1997, J PATHOL, V183, P377, DOI 10.1002/(SICI)1096-9896(199712)183:4<377::AID-PATH951>3.0.CO;2-R
   Kaprin A.D., 2019, Malignant Neoplasms in Russia in 2018: Morbidity and Mortality
   Ledwon JK, 2013, BMC CANCER, V13, DOI 10.1186/1471-2407-13-510
   Lei HX, 2007, BREAST CANCER RES TR, V103, P61, DOI 10.1007/s10549-006-9345-2
   Lilyquist J, 2018, CANCER EPIDEM BIOMAR, V27, P380, DOI 10.1158/1055-9965.EPI-17-1144
   Liu D, 2012, PLOS ONE, V7, DOI 10.1371/journal.pone.0031251
   Manshadi ZD, 2018, MIDDLE EAST J CANCER, V9, P123
   McColgan P, 2009, INT J CANCER, V125, P1473, DOI 10.1002/ijc.24441
   Michailidou K, 2017, NATURE, V551, P92, DOI 10.1038/nature24284
   Minyaylo O, 2021, SCI REP-UK, V11, DOI 10.1038/s41598-021-92527-y
   Moskalenko MI, 2019, KARDIOLOGIYA, V59, P31, DOI 10.18087/cardio.2598
   Moskalenko M.I., 2018, NAUCHN REZULT MED FA, V4, P53, DOI [10.18413/2313-8955-2018-4-1-53-69, DOI 10.18413/2313-8955-2018-4-1-53-69, 10.18413/2313-8955-2018-4-1- 53-69]
   Moskalenko M, 2021, SCI REP-UK, V11, DOI 10.1038/s41598-021-84645-4
   Mucci LA, 2016, JAMA-J AM MED ASSOC, V315, P68, DOI 10.1001/jama.2015.17703
   Ou YX, 2020, EUR REV MED PHARMACO, V24, P1264, DOI 10.26355/eurrev_202002_20181
   Pasutto F, 2017, NAT COMMUN, V8, DOI 10.1038/ncomms15466
   Pers TH, 2015, NAT COMMUN, V6, DOI 10.1038/ncomms6890
   Polonikov A, 2019, J CELL BIOCHEM, V120, P16467, DOI 10.1002/jcb.28815
   Ponomarenko I, 2021, FRONT GENET, V11, DOI 10.3389/fgene.2020.512940
   Ponomarenko I, 2020, REPROD BIOMED ONLINE, V41, P943, DOI 10.1016/j.rbmo.2020.04.016
   Ponomarenko I, 2020, GENE, V757, DOI 10.1016/j.gene.2020.144933
   Price SJ, 2001, J BIOL CHEM, V276, P7549, DOI 10.1074/jbc.M010242200
   Przybylowska K, 2006, BREAST CANCER RES TR, V95, P65, DOI 10.1007/s10549-005-9042-6
   Purcell S, 2007, AM J HUM GENET, V81, P559, DOI 10.1086/519795
   Radisky ES, 2015, FRONT BIOSCI-LANDMRK, V20, P1144, DOI 10.2741/4364
   Reshetnikov E, 2019, TAIWAN J OBSTET GYNE, V58, P390, DOI 10.1016/j.tjog.2018.11.035
   Reshetnikov E, 2017, J OBSTET GYNAECOL RE, V43, P1139, DOI 10.1111/jog.13329
   Roehe AV, 2007, BREAST CANCER RES TR, V102, P123, DOI 10.1007/s10549-006-9273-1
   Saeed HM, 2013, ACTA BIOCHIM POL, V60, P405
   Shevchenko A. V., 2014, Voprosy Onkologii (St. Petersburg), V60, P630
   Shiovitz S, 2015, ANN ONCOL, V26, P1291, DOI 10.1093/annonc/mdv022
   Slattery ML, 2013, PLOS ONE, V8, DOI 10.1371/journal.pone.0063165
   Song J, 2013, ASIAN PAC J CANCER P, V14, P1615, DOI 10.7314/APJCP.2013.14.3.1615
   Starikova D, 2021, OPHTHALMIC RES, V64, P458, DOI 10.1159/000512507
   Sung H, 2021, CA-CANCER J CLIN, V71, P209, DOI 10.3322/caac.21660
   Tak YG, 2015, EPIGENET CHROMATIN, V8, DOI 10.1186/s13072-015-0050-4
   Tikunova E, 2017, INT J OPHTHALMOL-CHI, V10, P1490, DOI 10.18240/ijo.2017.10.02
   Valova Ya.V., 2021, NAUCHN REZULT BIOMED, V7, P330, DOI [10.18413/2658-6533-2021-7-4-0-2, DOI 10.18413/2658-6533-2021-7-4-0-2]
   Wang K, 2018, SCI REP-UK, V8, DOI 10.1038/s41598-018-31664-3
   Ward LD, 2016, NUCLEIC ACIDS RES, V44, pD877, DOI 10.1093/nar/gkv1340
   Xu T, 2020, GENE, V759, DOI 10.1016/j.gene.2020.144972
   Yan CY, 2022, INT J BIOL MARKER, V37, P13, DOI 10.1177/17246008221076145
   Yang L, 2014, ASIAN PAC J CANCER P, V15, P4823, DOI 10.7314/APJCP.2014.15.12.4823
   Zagouri F, 2013, MOL BIOL REP, V40, P5035, DOI 10.1007/s11033-013-2604-5
   Zhang XL, 2015, MED SCI MONITOR, V21, P1115, DOI 10.12659/MSM.893890
   Zhou P, 2011, BREAST CANCER RES TR, V127, P813, DOI 10.1007/s10549-010-1294-0
   Zhou YF, 2004, CARCINOGENESIS, V25, P399, DOI 10.1093/carcin/bgh020
   US
NR 66
TC 0
Z9 0
U1 0
U2 3
PU PLEIADES PUBLISHING INC
PI NEW YORK
PA PLEIADES HOUSE, 7 W 54 ST, NEW YORK,  NY, UNITED STATES
SN 1022-7954
EI 1608-3369
J9 RUSS J GENET+
JI Russ. J. Genet.
PD FEB
PY 2023
VL 59
IS 2
BP 195
EP 204
DI 10.1134/S1022795423020084
PG 10
WC Genetics & Heredity
WE Science Citation Index Expanded (SCI-EXPANDED)
SC Genetics & Heredity
GA O6KK2
UT WOS:001044872100011
DA 2025-03-30
ER

PT J
AU Sung, MS
   Kim, HJ
   Park, SW
AF Sung, Mi Sun
   Kim, Hyun Jee
   Park, Sang Woo
TI Predictors of long-term visual field outcome after an episode of acute
   primary angle closure
SO CLINICAL AND EXPERIMENTAL OPHTHALMOLOGY
LA English
DT Article
DE acute primary angle closure; anterior segment; iris curvature; optical
   coherence tomography; visual field
ID NERVE-FIBER LAYER; COHERENCE TOMOGRAPHY ANGIOGRAPHY; VESSEL DENSITY;
   LONGITUDINAL CHANGES; OPTIC DISC; GLAUCOMA; THICKNESS; HEAD; DEFECTS;
   PEOPLE
AB BackgroundTo investigate the long-term visual field (VF) outcome and baseline factors associated with functional sequelae in patients who experienced an episode of acute primary angle closure (APAC) and underwent subsequent lens extraction. MethodsFifty patients (50 eyes) who experienced an APAC episode and underwent subsequent lens extraction at Chonnam National University Hospital were enrolled in this retrospective study. Patients underwent VF examinations after 1 year of an acute episode. They were classified into two groups based on whether they had significant VF defects or not. Demographic data were recorded, and baseline anterior-segment OCT (AS-OCT) images were analysed. Multivariate logistic regression analysis was performed to assess baseline risk factors for presence of VF defects. ResultsTwenty-five (50%) eyes were found to have varied degree of VF defects after 1 year of an acute episode. Longer duration between the symptom onset and IOP lowering (p = 0.005), a higher presenting IOP (p = 0.014), and flat iris curvature (p = 0.037) at baseline AS-OCT measurement were significant predictors of VF loss. The area under the receiver operating characteristic curve (AUC) revealed that combination of these three potential baseline factors could predict the long-term VF outcome (AUC = 0.921). ConclusionsPatients exhibiting a long duration between symptom onset and IOP lowering, a high presenting IOP, and flat iris curvature were at a higher risk of visual impairment after an episode of APAC. The eyes with such features may require more careful follow-up after an episode of APAC.
C1 [Sung, Mi Sun; Park, Sang Woo] Chonnam Natl Univ, Coll Med, Gwangju, South Korea.
   [Sung, Mi Sun; Kim, Hyun Jee; Park, Sang Woo] Chonnam Natl Univ Hosp, Dept Ophthalmol, Gwangju, South Korea.
   [Park, Sang Woo] Chonnam Natl Univ, Med Sch & Hosp, Dept Ophthalmol, 42 Jebong Ro, Gwangju 61469, South Korea.
C3 Chonnam National University; Chonnam National University; Chonnam
   National University Hospital; Chonnam National University
RP Park, SW (corresponding author), Chonnam Natl Univ, Med Sch & Hosp, Dept Ophthalmol, 42 Jebong Ro, Gwangju 61469, South Korea.
EM exo70@naver.com
RI Kim, Heebal/A-8889-2016
OI seong, miseon/0000-0001-7512-7303
FU Chonnam National University Hospital Biomedical Research Institute grant
   [BCRI22043, BCRI22080]; Patient-Centered ClinicalResearch Coordinating
   Center grant - Ministry of Health & Welfare, Republic of Korea
   [HC19C0276, HI19C0481]
FX Chonnam National University Hospital Biomedical Research Institute
   grant, Grant/Award Numbers: BCRI22043, BCRI22080; Patient-Centered
   ClinicalResearch Coordinating Center grant funded by the Ministry of
   Health & Welfare, Republic of Korea, Grant/AwardNumbers: HC19C0276,
   HI19C0481
CR Allam RSHM, 2021, EUR J OPHTHALMOL, V31, P2439, DOI 10.1177/1120672120946545
   Ang LPK, 2000, OPHTHALMOLOGY, V107, P2092, DOI 10.1016/S0161-6420(00)00360-2
   Aung T, 2001, ACTA OPHTHALMOL SCAN, V79, P298, DOI 10.1034/j.1600-0420.2001.790318.x
   Azuara-Blanco A, 2016, LANCET, V388, P1389, DOI 10.1016/S0140-6736(16)30956-4
   Bonomi L, 1999, GRAEF ARCH CLIN EXP, V237, P908, DOI 10.1007/s004170050385
   Chan PP, 2021, J GLAUCOMA, V30, P332, DOI 10.1097/IJG.0000000000001799
   Chew SSL, 2011, OPHTHALMOLOGY, V118, P254, DOI 10.1016/j.ophtha.2010.06.026
   DOUGLAS GR, 1975, ARCH OPHTHALMOL-CHIC, V93, P409, DOI 10.1001/archopht.1975.01010020423004
   Fang AW, 2007, J GLAUCOMA, V16, P178, DOI 10.1097/IJG.0b013e31802d6dd8
   Gazzard G, 2002, ARCH OPHTHALMOL-CHIC, V120, P1636
   Jia YL, 2014, OPHTHALMOLOGY, V121, P1322, DOI 10.1016/j.ophtha.2014.01.021
   Jiang R, 2015, OPHTHALMOLOGY, V122, P730, DOI 10.1016/j.ophtha.2014.11.008
   Jin SW, 2018, JPN J OPHTHALMOL, V62, P194, DOI 10.1007/s10384-017-0557-2
   Keltner JL, 2014, INVEST OPHTH VIS SCI, V55, P3200, DOI 10.1167/iovs.14-14243
   Lee EJ, 2017, PLOS ONE, V12, DOI 10.1371/journal.pone.0168678
   Lee JWY, 2015, MEDICINE, V94, DOI 10.1097/MD.0000000000000391
   Lee Jacky W. Y., 2012, International Ophthalmology, V32, P577, DOI 10.1007/s10792-012-9614-5
   Liu L, 2015, JAMA OPHTHALMOL, V133, P1045, DOI 10.1001/jamaophthalmol.2015.2225
   Mansoori T, 2013, J GLAUCOMA, V22, P26, DOI 10.1097/IJG.0b013e3182311d9f
   Mitchell WG, 2023, BRIT J OPHTHALMOL, V107, P1072, DOI 10.1136/bjophthalmol-2021-319765
   Moghimi S, 2020, BRIT J OPHTHALMOL, V104, P1103, DOI 10.1136/bjophthalmol-2019-314789
   Moghimi S, 2019, INVEST OPHTH VIS SCI, V60, P552, DOI 10.1167/iovs.18-25915
   Nie L, 2021, INT OPHTHALMOL, V41, P2389, DOI 10.1007/s10792-021-01793-2
   Prum Bruce E Jr, 2016, Ophthalmology, V123, pP1, DOI 10.1016/j.ophtha.2015.10.049
   Quigley HA, 2006, BRIT J OPHTHALMOL, V90, P262, DOI 10.1136/bjo.2005.081224
   Quigley HA, 1996, BRIT J OPHTHALMOL, V80, P389, DOI 10.1136/bjo.80.5.389
   Shen SY, 2006, OPHTHALMOLOGY, V113, P924, DOI 10.1016/j.ophtha.2006.01.070
   Sng CCA, 2011, EYE, V25, P619, DOI 10.1038/eye.2011.31
   Tsai JC, 2006, AM J OPHTHALMOL, V141, P970, DOI 10.1016/j.ajo.2005.12.020
   Tsai JC, 2007, INVEST OPHTH VIS SCI, V48, P1659, DOI 10.1167/iovs.06-0950
   Wang XL, 2017, GRAEF ARCH CLIN EXP, V255, P1013, DOI 10.1007/s00417-017-3593-1
   Wright C, 2016, ACTA OPHTHALMOL, V94, P217, DOI 10.1111/aos.12784
   Xu BY, 2022, OPHTHALMOLOGY, V129, P267, DOI 10.1016/j.ophtha.2021.10.003
   You SQ, 2021, INVEST OPHTH VIS SCI, V62, DOI 10.1167/iovs.62.14.6
NR 34
TC 0
Z9 0
U1 1
U2 3
PU WILEY
PI HOBOKEN
PA 111 RIVER ST, HOBOKEN 07030-5774, NJ USA
SN 1442-6404
EI 1442-9071
J9 CLIN EXP OPHTHALMOL
JI Clin. Exp. Ophthalmol.
PD MAY
PY 2023
VL 51
IS 4
BP 291
EP 299
DI 10.1111/ceo.14206
EA JAN 2023
PG 9
WC Ophthalmology
WE Science Citation Index Expanded (SCI-EXPANDED)
SC Ophthalmology
GA J4ZI9
UT WOS:000920042100001
PM 36641235
DA 2025-03-30
ER

PT J
AU Buehne, KL
   Rosdahl, JA
   Hein, AM
   Woolson, S
   Olsen, M
   Kirshner, M
   Sexton, M
   Bosworth, HB
   Muir, KW
AF Buehne, Kristen L. L.
   Rosdahl, Jullia A. A.
   Hein, Aaron M. M.
   Woolson, Sandra
   Olsen, Maren
   Kirshner, Miriam
   Sexton, Malina
   Bosworth, Hayden B. B.
   Muir, Kelly W. W.
TI How Medication Adherence Affects Disease Management in Veterans with
   Glaucoma: Lessons Learned from a Clinical Trial
SO OPHTHALMIC RESEARCH
LA English
DT Article
AB Introduction: We conducted a secondary, real-world clinical assessment of a randomized controlled trial to determine how a glaucoma medication adherence intervention impacted the clinical outcomes of participants at 12 months post randomization. Participants included veterans at a VA eye clinic with medically treated glaucoma who reported poor adherence, and their companions if applicable. Methods: The treatment group received a glaucoma education session with drop administration instruction, and virtual reminders from a "smart bottle" (AdhereTech) for their eye drops. The control group received a general eye health class, and the smart bottle with the reminder function turned off. Medical chart extraction determined if participants in each group experienced visual field progression, additional glaucoma medications, or a recommendation for surgery or laser due to inadequate intraocular pressure (IOP) control over the 12 months following randomization. The main outcome measure was disease progression, defined as visual field progression or escalation of glaucoma therapy, in the 12 months following randomization. Results: Thirty-six vs. 32% of the intervention (n=100) vs. control (n=100) group, respectively experienced disease intensification. There was no difference between the intervention and control groups in terms of intensification, [Intervention vs. Control Group Odds Ratio: 1.20, 95% Confidence Interval: (0.67, 2.15)], including when age, race, and disease severity were accounted for in the logistic regression model. Those whose study dates included time during the COVID-19 pandemic were evenly distributed between groups. Conclusions: A multi-faceted intervention that improved medication adherence for glaucoma for 6 months did not affect the clinical outcomes measured at 12 months post randomization. Twelve months may not be long enough to see the clinical effect of this intervention or more than 6 months of intervention are needed.
C1 [Buehne, Kristen L. L.; Rosdahl, Jullia A. A.; Sexton, Malina; Muir, Kelly W. W.] Duke Univ, Dept Ophthalmol, Sch Med, Durham, NC 27710 USA.
   [Hein, Aaron M. M.; Bosworth, Hayden B. B.] Duke Univ, Dept Med, Sch Med, Durham, NC 27710 USA.
   [Woolson, Sandra; Olsen, Maren; Kirshner, Miriam; Bosworth, Hayden B. B.; Muir, Kelly W. W.] Durham Vet Affairs Hlth Care Syst, Durham Ctr Innovat Accelerate Discovery & Practice, Durham, NC USA.
   [Bosworth, Hayden B. B.] Duke Univ, Dept Populat Hlth Sci, Durham, NC 27710 USA.
   [Muir, Kelly W. W.] Duke Univ, Eye Ctr, Dept Ophthalmol, Box 3802 DUMC, Durham, NC 27710 USA.
C3 Duke University; Duke University; Duke University; Duke University
RP Muir, KW (corresponding author), Duke Univ, Eye Ctr, Dept Ophthalmol, Box 3802 DUMC, Durham, NC 27710 USA.
EM kelly.muir@duke.edu
OI Rosdahl, Jullia Ann/0000-0002-0103-2077; Buehne,
   Kristen/0000-0002-4816-6216; Hein, Aaron/0000-0002-8867-6122
FU VA Health Services Research Development [IIR 15-113]
FX Funding: VA Health Services Research & Development IIR 15-113
   (Muir)Trial registration: # NCT03052257
CR Beckers HJM, 2013, ACTA OPHTHALMOL, V91, P610, DOI 10.1111/j.1755-3768.2012.02571.x
   Buehne KL, 2022, SEMIN OPHTHALMOL, V37, P313, DOI 10.1080/08820538.2021.1963788
   Dreer LE, 2016, CURR EYE RES, V41, P50, DOI 10.3109/02713683.2014.1002045
   Friedman DS, 2007, INVEST OPHTH VIS SCI, V48, P5052, DOI 10.1167/iovs.07-0290
   GURWITZ JH, 1993, AM J PUBLIC HEALTH, V83, P711, DOI 10.2105/AJPH.83.5.711
   Kingman S, 2004, B WORLD HEALTH ORGAN, V82, P887
   Kowing D, 2010, OPTOMETRY, V81, P339, DOI 10.1016/j.optm.2009.09.021
   Leshno A, 2021, GRAEF ARCH CLIN EXP, V259, P1253, DOI 10.1007/s00417-021-05091-6
   Muir KW, 2022, OPHTHALMOL GLAUCOMA, V5, P40, DOI 10.1016/j.ogla.2021.04.006
   Newman-Casey PA, 2020, OPHTHALMOLOGY, V127, P477, DOI 10.1016/j.ophtha.2019.10.022
   Newman-Casey PA, 2015, OPHTHALMOLOGY, V122, P1308, DOI 10.1016/j.ophtha.2015.03.026
   Okeke CO, 2009, OPHTHALMOLOGY, V116, P2286, DOI 10.1016/j.ophtha.2009.05.026
   Olthoff CMG, 2005, OPHTHALMOLOGY, V112, P953, DOI 10.1016/j.ophtha.2004.12.035
   PATEL SC, 1995, OPHTHALMIC SURG LAS, V26, P233
   Quigley HA, 2019, EYE, V33, P254, DOI 10.1038/s41433-018-0227-8
   Resnikoff S, 2004, B WORLD HEALTH ORGAN, V82, P844
   Richardson C, 2013, PATIENT PREFER ADHER, V7, P1025, DOI 10.2147/PPA.S47785
   Rosdahl JA, 2021, CLIN TRIALS, V18, P343, DOI 10.1177/1740774520988291
   Rossi GCM, 2011, EUR J OPHTHALMOL, V21, P410, DOI 10.5301/EJO.2010.6112
   Sakai H, 2005, J OCUL PHARMACOL TH, V21, P483, DOI 10.1089/jop.2005.21.483
   Sayner R, 2015, CLIN THER, V37, P1975, DOI 10.1016/j.clinthera.2015.06.008
   Tham Yih-Chung, 2014, Ophthalmology, V121, P2081, DOI 10.1016/j.ophtha.2014.05.013
   Waterman H, 2013, COCHRANE DB SYST REV, DOI 10.1002/14651858.CD006132.pub3
NR 23
TC 0
Z9 0
U1 0
U2 0
PU KARGER
PI BASEL
PA ALLSCHWILERSTRASSE 10, CH-4009 BASEL, SWITZERLAND
SN 0030-3747
EI 1423-0259
J9 OPHTHALMIC RES
JI Ophthalmic Res.
PY 2023
VL 66
IS 1
BP 489
EP 495
DI 10.1159/000528857
EA JAN 2023
PG 7
WC Ophthalmology
WE Science Citation Index Expanded (SCI-EXPANDED)
SC Ophthalmology
GA CW9L8
UT WOS:000910502100001
PM 36603568
OA gold
DA 2025-03-30
ER

PT J
AU Cellini, F
   Caamaño, D
   Carrasco, B
   Juberías, JR
   Ossa, C
   Bringas, R
   de la Fuente, F
   Franco, P
   Coronado, D
   Pastor, JC
AF Cellini, Florencia
   Caamano, Deborah
   Carrasco, Belen
   Juberias, Jose R.
   Ossa, Carolina
   Bringas, Ramon
   de la Fuente, Francisco
   Franco, Pablo
   Coronado, David
   Pastor, Jose Carlos
TI Deep Learning Application to Detect Glaucoma with a Mixed Training
   Approach: Public Database and Expert-Labeled Glaucoma Population
SO OPHTHALMIC RESEARCH
LA English
DT Article
DE Deep learning; Glaucoma staging; Automatic detection; Glaucoma
   screening; ResNet-50 architecture
ID OPTIC-NERVE HEAD; PREVALENCE
AB Introduction: Artificial intelligence has real potential for early identification of ocular diseases such as glaucoma. An important challenge is the requirement for large databases properly selected, which are not easily obtained. We used a relatively original strategy: a glaucoma recognition algorithm trained with fundus images from public databases and then tested and retrained with a carefully selected patient database. Methods: The study's supervised deep learning method was an adapted version of the ResNet-50 architecture previously trained from 10,658 optic head images (glaucomatous or non-glaucomatous) from seven public databases. A total of 1,158 new images labeled by experts from 616 patients were added. The images were categorized after clinical examination including visual fields in 304 (26%) control images or those with ocular hypertension and 347 (30%) images with early, 290 (25%) with moderate, and 217 (19%) with advanced glaucoma. The initial algorithm was tested using 30% of the selected glaucoma database and then re-trained with 70% of this database and tested again. Results: The results in the initial sample showed an area under the curve (AUC) of 76% for all images, and 66% for early, 82% for moderate, and 84% for advanced glaucoma. After retraining the algorithm, the respective AUC results were 82%, 72%, 89%, and 91%. Conclusion: Using combined data from public databases and data selected and labeled by experts facilitated improvement of the system's precision and identified interesting possibilities for obtaining tools for automatic screening of glaucomatous eyes more affordably.
C1 [Cellini, Florencia; Caamano, Deborah; Juberias, Jose R.; Ossa, Carolina; Pastor, Jose Carlos] Univ Valladolid, Inst Oftalmobiol Aplicada IOBA, Valladolid, Spain.
   [Carrasco, Belen; Juberias, Jose R.] Hosp Clin Univ Valladolid HCUV, Ophthalmol Dept, Valladolid, Spain.
   [Bringas, Ramon; de la Fuente, Francisco] Hosp Univ Rio Hortega HURH, Dept Obstet & Gynaecol, Valladolid, Spain.
   [Franco, Pablo; Coronado, David] Transmural Biotech, Barcelona, Spain.
C3 Universidad de Valladolid; Universidad de Valladolid; University
   Hospital of Valladolid; Hospital del Rio Hortega
RP Caamaño, D (corresponding author), Univ Valladolid, Inst Oftalmobiol Aplicada IOBA, Valladolid, Spain.
RI Jiménez-Carrasco, Belén/JNR-1631-2023; Jimeno, J/AAP-1156-2020;
   delaFuente, Francisco/KWT-6900-2024
FU Transmural
FX This work was funded by Transmural, which provided the necessary
   financial support for the collection of data and the cost of
   retinographies. There has been no relationship beyond this except for
   the two co-authors who are currently employees. The company has had no
   involvement in the collection and preparation of data or the preparation
   of the manuscript.
CR [Anonymous], 2016, Sjchoi Retina Dataset
   Antón A, 2004, J GLAUCOMA, V13, P371
   Budai A, 2013, INT J BIOMED IMAGING, V2013, DOI 10.1155/2013/154860
   Chaurasia AK, 2022, J GLAUCOMA, V31, P285, DOI 10.1097/IJG.0000000000002015
   Chen Yu-Jou, 2023, MMAsia '23: Proceedings of the 5th ACM International Conference on Multimedia in Asia, DOI 10.1145/3595916.3626370
   Chen YT, 2024, VISUAL COMPUT, V40, P489, DOI 10.1007/s00371-023-02795-0
   Devalla SK, 2020, BRIT J OPHTHALMOL, V104, P301, DOI 10.1136/bjophthalmol-2019-315016
   Fan R, 2023, OPHTHALMOL SCI, V3, DOI 10.1016/j.xops.2022.100233
   Franco P., 2021, medRxiv, P2021
   Gandhi Monica, 2013, J Curr Glaucoma Pract, V7, P106, DOI 10.5005/jp-journals-10008-1146
   Girard MJA, 2018, INVEST OPHTH VIS SCI, V59
   Goodfellow Ian, 2018, Deep Learning, P180
   Hakkinen M., 2022, Ups J Med Sci, V127, P127
   He K., 2015, PREPRINT, DOI 10.1109/CVPR.2016.90
   Kingma DP, 2014, ADV NEUR IN, V27
   Lee PP, 2006, ARCH OPHTHALMOL-CHIC, V124, P12, DOI 10.1001/archopht.124.1.12
   Li L, 2020, IEEE T MED IMAGING, V39, P413, DOI 10.1109/TMI.2019.2927226
   Li ZX, 2018, OPHTHALMOLOGY, V125, P1199, DOI 10.1016/j.ophtha.2018.01.023
   Lin SC, 2007, OPHTHALMOLOGY, V114, P1937, DOI 10.1016/j.ophtha.2007.07.005
   Lin TY, 2014, LECT NOTES COMPUT SC, V8693, P740, DOI 10.1007/978-3-319-10602-1_48
   McCann P, 2020, BRIT J OPHTHALMOL, V104, P1492, DOI 10.1136/bjophthalmol-2019-315330
   Medeiros FA, 2019, OPHTHALMOLOGY, V126, P513, DOI 10.1016/j.ophtha.2018.12.033
   Mursch-Edlmayr AS, 2020, TRANSL VIS SCI TECHN, V9, DOI 10.1167/tvst.9.2.55
   National Institute of Health Data science at Peking University (NIHDS-PKU), 2019, Institute of Artificial Intelligence at Peking University (IAI-PKU) ODIR Dataset
   Orlando JI, 2020, MED IMAGE ANAL, V59, DOI 10.1016/j.media.2019.101570
   Qian GW, 2017, LECT NOTES COMPUT SC, V10262, P290, DOI 10.1007/978-3-319-59081-3_35
   Raghavendra U, 2018, INFORM SCIENCES, V441, P41, DOI 10.1016/j.ins.2018.01.051
   Sivaswamy J., 2015, JSM BIOMED IMAGING D, V2, P1004
   Spaeth GL, 2021, BRIT J OPHTHALMOL, V105, P1, DOI 10.1136/bjophthalmol-2021-egsguidelines
   Tham YC, 2014, OPHTHALMOLOGY, V121, P2081, DOI 10.1016/j.ophtha.2014.05.013
   Yousefi S, 2023, J OPHTHAL VIS RES, V18, P97, DOI 10.18502/jovr.v18i1.12730
   Zhang Z, 2010, IEEE ENG MED BIO, P3065, DOI 10.1109/IEMBS.2010.5626137
   Zhao RC, 2020, IEEE J BIOMED HEALTH, V24, P1104, DOI 10.1109/JBHI.2019.2934477
NR 33
TC 0
Z9 0
U1 0
U2 0
PU KARGER
PI BASEL
PA ALLSCHWILERSTRASSE 10, CH-4009 BASEL, SWITZERLAND
SN 0030-3747
EI 1423-0259
J9 OPHTHALMIC RES
JI Ophthalmic Res.
PY 2023
VL 66
IS 1
BP 1278
EP 1285
DI 10.1159/000534251
PG 8
WC Ophthalmology
WE Science Citation Index Expanded (SCI-EXPANDED)
SC Ophthalmology
GA CW9L8
UT WOS:001128388200128
PM 37778337
OA gold
DA 2025-03-30
ER

PT J
AU Devaraj, S
   Arunachalam, SK
AF Devaraj, Somasundaram
   Arunachalam, Senthil Kumar
TI Early Detection Glaucoma and Stargardt?s Disease Using Deep Learning
   Techniques
SO INTELLIGENT AUTOMATION AND SOFT COMPUTING
LA English
DT Article
DE Glaucoma detection; max pool convolution neural network; kuan; fi lter;
   radial basis function
ID NETWORKS
AB Retinal fundus images are used to discover many diseases. Several Machine learning algorithms are designed to identify the Glaucoma disease. But the accuracy and time consumption performance were not improved. To address this problem Max Pool Convolution Neural Kuan Filtered Tobit Regres-sive Segmentation based Radial Basis Image Classifier (MPCNKFTRS-RBIC) Model is used for detecting the Glaucoma and Stargardt's disease by early period using higher accuracy and minimal time. In MPCNKFTRS-RBIC Model, the ret-inal fundus image is considered as an input which is preprocessed in hidden layer 1 using weighted adaptive Kuan filter. Then, preprocessed retinal fundus is given for hidden layer 2 for extracting the features like color, intensity, texture with higher accuracy. After extracting these features, the Tobit Regressive Segmenta-tion process is performed by hidden layer 3 for partitioning preprocessed image within more segments by analyzing the pixel with the extracted features of the fundus image. Then, the segmented image was given to output layer. The radial basis function analyzes the testing image region of a particular class as well as training image region with higher accuracy and minimum time consumption. Simulation is performed with retinal fundus image dataset with various perfor-mance metrics namely peak signal-to-noise ratio, accuracy and time, error rate concerning several retina fundus image and image size.
C1 [Devaraj, Somasundaram; Arunachalam, Senthil Kumar] Sri Shakthi Inst Engn & Technol, Dept Elect & Commun Engn, Coimabatore 641062, Tamilnadu, India.
RP Devaraj, S (corresponding author), Sri Shakthi Inst Engn & Technol, Dept Elect & Commun Engn, Coimabatore 641062, Tamilnadu, India.
EM somgce@gmail.com
RI DEVARAJ, SOMASUNDARAM/AGO-9131-2022
CR Abdel-Hamid L, 2020, J DIGIT IMAGING, V33, P151, DOI 10.1007/s10278-019-00189-0
   Devarajan D, 2020, SOFT COMPUT, V24, P13347, DOI 10.1007/s00500-020-04753-7
   Dharmawan DA, 2020, BIOMED SIGNAL PROCES, V59, DOI 10.1016/j.bspc.2020.101932
   Gheisari S, 2021, SCI REP-UK, V11, DOI 10.1038/s41598-021-81554-4
   Juneja M, 2020, MULTIMED TOOLS APPL, V79, P15531, DOI 10.1007/s11042-019-7460-4
   Lu SJ, 2011, IEEE T MED IMAGING, V30, P2126, DOI 10.1109/TMI.2011.2164261
   Mangipudi P., 2021, MULTIMED TOOLS APPL, V1, P1
   Parashar D, 2020, IEEE SENS J, V20, P12885, DOI 10.1109/JSEN.2020.3001972
   Pratap T, 2019, BIOMED SIGNAL PROCES, V53, DOI 10.1016/j.bspc.2019.04.010
   Pruthi J, 2020, BIOMED SIGNAL PROCES, V60, DOI 10.1016/j.bspc.2020.102004
   Raghavendra U, 2018, INFORM SCIENCES, V441, P41, DOI 10.1016/j.ins.2018.01.051
   Somasundaram D, 2020, INT J IMAG SYST TECH, V30, P1209, DOI 10.1002/ima.22444
   Son J, 2020, OPHTHALMOLOGY, V127, P85, DOI 10.1016/j.ophtha.2019.05.029
   Sreng S, 2020, APPL SCI-BASEL, V10, DOI 10.3390/app10144916
   Theera-Umpon N, 2020, NEURAL COMPUT APPL, V32, P13079, DOI 10.1007/s00521-019-04402-7
   Wan SH, 2018, COMPUT ELECTR ENG, V72, P274, DOI 10.1016/j.compeleceng.2018.07.042
   Wang K, 2020, IEEE ACCESS, V8, P159790, DOI 10.1109/ACCESS.2020.3020579
   Wang Y., 2021, SPRINGERBRIEF MATH, V80, P1
   Xie H, 2020, NEURAL NETWORKS, V132, P477, DOI 10.1016/j.neunet.2020.09.005
   Xie Z, 2020, J MED SYST, V44, DOI 10.1007/s10916-020-01561-2
NR 20
TC 0
Z9 0
U1 0
U2 2
PU TECH SCIENCE PRESS
PI HENDERSON
PA 871 CORONADO CENTER DR, SUTE 200, HENDERSON, NV 89052 USA
SN 1079-8587
EI 2326-005X
J9 INTELL AUTOM SOFT CO
JI Intell. Autom. Soft Comput.
PY 2023
VL 36
IS 2
BP 1283
EP 1299
DI 10.32604/iasc.2023.033200
PG 17
WC Automation & Control Systems; Computer Science, Artificial Intelligence
WE Science Citation Index Expanded (SCI-EXPANDED)
SC Automation & Control Systems; Computer Science
GA 8Z7AY
UT WOS:000933528100001
OA hybrid
DA 2025-03-30
ER

PT J
AU Guo, HX
   Li, WB
   Wang, K
   Nie, ZT
   Zhang, X
   Bai, SQ
   Duan, NX
   Li, XR
   Hu, BJ
AF Guo, Haoxin
   Li, Wenbo
   Wang, Kuan
   Nie, Zetong
   Zhang, Xiang
   Bai, Siqiong
   Duan, Naxin
   Li, Xiaorong
   Hu, Bojie
TI Analysis of Risk Factors for Revitrectomy in Eyes with Diabetic Vitreous
   Hemorrhage
SO DIABETES METABOLIC SYNDROME AND OBESITY
LA English
DT Article
DE proliferative diabetic retinopathy; vitreous hemorrhage; revitrectomy;
   fibrinogen; retinal ischemia
ID ENDOTHELIAL GROWTH-FACTOR; TRANSCONJUNCTIVAL SUTURELESS VITRECTOMY;
   HYALOIDAL FIBROVASCULAR PROLIFERATION; PARS-PLANA VITRECTOMY; GLYCEMIC
   VARIABILITY; 20-GAUGE VITRECTOMY; RETINOPATHY; COMPLICATIONS;
   FIBRINOGEN; HEMOGLOBIN
AB Purpose: We aimed to investigate the risk factors associated with revitrectomy in eyes with diabetic vitreous hemorrhage and to determine the prognosis of these patients at least one year postoperatively.Patients and Methods: This retrospective case-control study had a minimum follow-up period of one year. Patients were divided into single vitrectomy group (control group, n=202) and revitrectomy group (case group, n=36) for analysis. The indications, number, and timing of revitrectomies were documented. And the revitrectomy group was further divided into two vitrectomies group (n=30) and three or more vitrectomies group (n=6). The best-corrected visual acuity (BCVA) at the last follow-up and the occurrence of neovascular glaucoma (NVG) were compared among the single vitrectomy, two vitrectomies and three or more vitrectomies groups. We conducted a thorough collection of patient data and used univariate and binary logistic regression analyses to identify the risk factors associated with revitrectomy.Results: A total of 197 patients (238 eyes) were included. Thirty-six eyes (15.1%) required revitrectomy with six eyes (2.5%) undergoing three or more vitrectomies during the follow-up period. The median duration of the second vitrectomy was 3 (2-6) months. The indications for a second vitrectomy included 28 eyes (77.8%) of postoperative vitreous hemorrhage and 7 eyes (22.2%) combined with tractional retinal detachment. Patients undergoing three or more vitrectomies had significantly worse postoperative BCVA and a higher incidence of NVG (P<0.01). Fibrinogen> 4 g/L (P<0.001) and preoperative anti-vascular endothelial growth factor intravitreal injection (P=0.015) were independent risk factors for revitrectomy, and glycated hemoglobin A1c (HbA1c)>10% (P=0.049) showed significant difference only in univariate analysis.Conclusion: Patients requiring revitrectomy tended to have higher fibrinogen levels, tightly adhered fibrovascular membranes, higher HbA1c levels, and worse prognoses.
C1 [Guo, Haoxin; Li, Wenbo; Wang, Kuan; Nie, Zetong; Zhang, Xiang; Bai, Siqiong; Duan, Naxin; Li, Xiaorong; Hu, Bojie] Tianjin Med Univ, Eye Inst, Natl Clin Res Ctr Ocular Dis, Tianjin Key Lab Retinal Funct & Dis,Tianjin Branch, Tianjin, Peoples R China.
   [Guo, Haoxin; Li, Wenbo; Wang, Kuan; Nie, Zetong; Zhang, Xiang; Bai, Siqiong; Duan, Naxin; Li, Xiaorong; Hu, Bojie] Tianjin Univ, Sch Optometry, Eye Hosp, Tianjin, Peoples R China.
   [Wang, Kuan] Cangzhou Eye Hosp, Cangzhou, Peoples R China.
C3 Tianjin Medical University; Tianjin University
RP Hu, BJ (corresponding author), Tianjin Med Univ, Eye Inst, Natl Clin Res Ctr Ocular Dis, Tianjin Key Lab Retinal Funct & Dis,Tianjin Branch, Tianjin, Peoples R China.; Hu, BJ (corresponding author), Tianjin Univ, Sch Optometry, Eye Hosp, Tianjin, Peoples R China.
EM bhu07@tmu.edu.cn
RI Guo, Haoxin/KZU-2547-2024; li, wenbo/AAF-3106-2019; Li,
   Xiaorong/GZL-3261-2022
FU Tianjin Key Medical Discipline (Specialty) Construction Project
   [TJYXZDXK-037A]; Natural Science Foundation of Tianjin City
   [20JCZXJC00040]; Science&Technology Development Fund of Tianjin
   Education Commission for Higher Education [2022ZD058]
FX Funded by Tianjin Key Medical Discipline (Specialty) Construction
   Project (No.TJYXZDXK-037A) , Natural Science Foundation of Tianjin City
   (No.20JCZXJC00040) , and the Science & Technology Development Fund of
   Tianjin Education Commission for Higher Education (No.2022ZD058) .
CR Al-khersan H, 2020, CLIN OPHTHALMOL, V14, P1559, DOI 10.2147/OPTH.S252285
   Baget-Bernaldiz M, 2023, J CLIN MED, V12, DOI 10.3390/jcm12082989
   Bhende M, 2000, OPHTHALMOLOGY, V107, P1729, DOI 10.1016/S0161-6420(00)00213-X
   BROWN GC, 1992, ARCH OPHTHALMOL-CHIC, V110, P506, DOI 10.1001/archopht.1992.01080160084037
   Ceriello A, 2013, DIABETES CARE, V36, pS272, DOI 10.2337/dcS13-2030
   Chen XY, 2023, DIABET METAB SYND OB, V16, P1859, DOI 10.2147/DMSO.S407391
   Ding YH, 2020, BMC OPHTHALMOL, V20, DOI 10.1186/s12886-020-01532-8
   Fujii GY, 2002, OPHTHALMOLOGY, V109, P1814, DOI 10.1016/S0161-6420(02)01119-3
   Funatsu H, 2004, BRIT J OPHTHALMOL, V88, P1064, DOI 10.1136/bjo.2003.032656
   Gunduz Kaan, 2007, Compr Ophthalmol Update, V8, P245
   Gupta B, 2012, EYE, V26, P576, DOI 10.1038/eye.2011.348
   Hare MJL, 2012, J INTERN MED, V271, P227, DOI 10.1111/j.1365-2796.2012.02513.x
   Hirsch IB, 2015, DIABETES CARE, V38, P1610, DOI 10.2337/dc14-2898
   Huang QH, 2021, INT J MED SCI, V18, P1390, DOI 10.7150/ijms.51533
   Khuthaila MK, 2013, AM J OPHTHALMOL, V155, P757, DOI 10.1016/j.ajo.2012.11.004
   Kobayashi T, 2010, CLIN OPHTHALMOL, V4, P1043, DOI 10.2147/OPTH.S13193
   Lee BJ, 2010, RETINA-J RET VIT DIS, V30, P1671, DOI 10.1097/IAE.0b013e3181dcfb79
   LEWIS H, 1987, AM J OPHTHALMOL, V104, P614, DOI 10.1016/0002-9394(87)90174-7
   LEWIS H, 1987, AM J OPHTHALMOL, V104, P607, DOI 10.1016/0002-9394(87)90173-5
   Luyendyk JP, 2019, BLOOD, V133, P511, DOI 10.1182/blood-2018-07-818211
   Motoda S, 2018, J DIABETES INVEST, V9, P940, DOI 10.1111/jdi.12791
   Nishi K, 2021, PLOS ONE, V16, DOI 10.1371/journal.pone.0244281
   Ostri C, 2014, ACTA OPHTHALMOL, V92, P571, DOI 10.1111/aos.12325
   POLINER LS, 1985, AM J OPHTHALMOL, V100, P637, DOI 10.1016/0002-9394(85)90617-8
   Sato T, 2017, GRAEF ARCH CLIN EXP, V255, P665, DOI 10.1007/s00417-016-3522-8
   Schreur V, 2021, ACTA OPHTHALMOL, V99, P83, DOI 10.1111/aos.14482
   Simunovic MP, 2015, RETINA-J RET VIT DIS, V35, P1931, DOI 10.1097/IAE.0000000000000723
   Smith JM, 2015, COCHRANE DB SYST REV, DOI 10.1002/14651858.CD008214.pub3
   Song S, 2020, J DIABETES COMPLICAT, V34, DOI 10.1016/j.jdiacomp.2020.107641
   Stratton IM, 2000, BMJ-BRIT MED J, V321, P405, DOI 10.1136/bmj.321.7258.405
   Sui JR, 2021, FRONT CELL INFECT MI, V11, DOI 10.3389/fcimb.2021.734005
   Takayama K, 2020, ACTA OPHTHALMOL, V98, pE434, DOI 10.1111/aos.14292
   Tandias R, 2022, RETINA-J RET VIT DIS, V42, P1103, DOI 10.1097/IAE.0000000000003453
   Tomic M, 2013, MEDIAT INFLAMM, V2013, DOI 10.1155/2013/818671
   Tsiknakis N, 2021, COMPUT BIOL MED, V135, DOI 10.1016/j.compbiomed.2021.104599
   Wakabayashi Y, 2012, INVEST OPHTH VIS SCI, V53, P6403, DOI 10.1167/iovs.12-10367
   Yan H, 2010, CURR EYE RES, V35, P308, DOI 10.3109/02713680903572491
   Yokota R, 2015, JPN J OPHTHALMOL, V59, P288, DOI 10.1007/s10384-015-0396-y
   Zhao H, 2021, DIABET METAB SYND OB, V14, P2483, DOI 10.2147/DMSO.S309068
   Zhao M, 2023, BMC OPHTHALMOL, V23, DOI 10.1186/s12886-023-02940-2
   Zhao XY, 2018, BRIT J OPHTHALMOL, V102, P1077, DOI 10.1136/bjophthalmol-2017-311344
NR 41
TC 0
Z9 0
U1 0
U2 4
PU DOVE MEDICAL PRESS LTD
PI ALBANY
PA PO BOX 300-008, ALBANY, AUCKLAND 0752, NEW ZEALAND
SN 1178-7007
J9 DIABET METAB SYND OB
JI Diabetes Metab. Syndr. Obes.
PY 2023
VL 16
BP 2865
EP 2874
DI 10.2147/DMSO.S429938
PG 10
WC Endocrinology & Metabolism
WE Science Citation Index Expanded (SCI-EXPANDED)
SC Endocrinology & Metabolism
GA T3RD7
UT WOS:001077183500001
PM 37753483
OA Green Published, gold
DA 2025-03-30
ER

PT J
AU Hussain, SK
   Khan, AH
   Alrashidi, M
   Iqbal, S
   Ilyas, QM
   Shah, K
AF Hussain, Sayyid Kamran
   Khan, Ali Haider
   Alrashidi, Malek
   Iqbal, Sajid
   Ilyas, Qazi Mudassar
   Shah, Kamran
TI Deep Learning with a Novel Concoction Loss Function for Identification
   of Ophthalmic Disease
SO CMC-COMPUTERS MATERIALS & CONTINUA
LA English
DT Article
DE Deep learning; multi-classification; focal loss; CNN; eye disease
ID CLASSIFICATION; IMAGES
AB As ocular computer-aided diagnostic (CAD) tools become more widely accessible, many researchers are developing deep learning (DL) methods to aid in ocular disease (OHD) diagnosis. Common eye diseases like cataracts (CATR), glaucoma (GLU), and age-related macular degeneration (AMD) are the focus of this study, which uses DL to examine their identification. Data imbalance and outliers are widespread in fundus images, which can make it difficult to apply manyDL algorithms to accomplish this analytical assignment. The creation of efficient and reliable DL algorithms is seen to be the key to further enhancing detection performance. Using the analysis of images of the color of the retinal fundus, this study offers a DL model that is combined with a one-of-a-kind concoction loss function (CLF) for the automated identification of OHD. This study presents a combination of focal loss (FL) and correntropy-induced loss functions (CILF) in the proposed DL model to improve the recognition performance of classifiers for biomedical data. This is done because of the good generalization and robustness of these two types of losses in addressing complex datasets with class imbalance and outliers. The classification performance of the DL model with our proposed loss function is compared to that of the baseline models using accuracy (ACU), recall (REC), specificity (SPF), Kappa, and area under the receiver operating characteristic curve (AUC) as the evaluation metrics. The testing shows that the method is reliable and efficient.
C1 [Hussain, Sayyid Kamran] TIMES Inst, Dept Comp Sci, Multan 60000, Pakistan.
   [Khan, Ali Haider] Lahore Garrison Univ, Dept Software Engn, Fac Comp Sci, Lahore 54000, Pakistan.
   [Alrashidi, Malek] Univ Tabuk, Dept Comp Sci, Appl Coll, Tabuk, Saudi Arabia.
   [Iqbal, Sajid; Ilyas, Qazi Mudassar] King Faisal Univ, Dept Informat Syst, Coll Comp Sci & Informat Technol, Al Hufuf 31982, Saudi Arabia.
   [Shah, Kamran] King Faisal Univ, Dept Mech Engn, Coll Engn, Al Hufuf, Saudi Arabia.
C3 University of Tabuk; King Faisal University; King Faisal University
RP Khan, AH (corresponding author), Lahore Garrison Univ, Dept Software Engn, Fac Comp Sci, Lahore 54000, Pakistan.
EM ali.khan@lgu.edu.pk
RI Iqbal, Sajid/AAS-8369-2020; Khan, Dr. Ali Haider/JBJ-9644-2023;
   Alrashidi, Malek/HSI-2141-2023; Ilyas, Qazi Mudassar/I-4315-2013
OI Shah, Dr Kamran/0000-0001-5153-1926; Iqbal, Sajid/0000-0002-8464-2275
FU Deanship of Scientific Research, Vice Presidency for Graduate Studies
   and Scientific Research, King Faisal University, Saudi Arabia [3,363]
FX This work was supported by the Deanship of Scientific Research, Vice
   Presidency for Graduate Studies and Scientific Research, King Faisal
   University, Saudi Arabia [Grant No. 3,363].
CR Alam Shohan S., 2021, ASIAN JOURNAL of CONVERGENCE in TECHNOLOGY, V7, P91
   Choi JY, 2017, PLOS ONE, V12, DOI 10.1371/journal.pone.0187336
   Chou CY, 2023, J PERS MED, V13, DOI 10.3390/jpm13030406
   Faes L, 2019, LANCET DIGIT HEALTH, V1, pE232, DOI 10.1016/S2589-7500(19)30108-6
   Fan R, 2023, OPHTHALMOL SCI, V3, DOI 10.1016/j.xops.2022.100233
   Gour N, 2021, BIOMED SIGNAL PROCES, V66, DOI 10.1016/j.bspc.2020.102329
   Grewal PS, 2018, CAN J OPHTHALMOL, V53, P309, DOI 10.1016/j.jcjo.2018.04.019
   Gu HL, 2020, SCI REP-UK, V10, DOI 10.1038/s41598-020-72596-1
   Hassan B, 2021, IEEE T INSTRUM MEAS, V70, DOI 10.1109/TIM.2021.3077988
   He JJ, 2021, BIOMED SIGNAL PROCES, V63, DOI 10.1016/j.bspc.2020.102167
   Junayed MS, 2021, IEEE ACCESS, V9, P128799, DOI 10.1109/ACCESS.2021.3112938
   Kanno J, 2023, J CLIN MED, V12, DOI 10.3390/jcm12010183
   Khan AH, 2023, CMC-COMPUT MATER CON, V76, P133, DOI 10.32604/cmc.2023.039518
   Li P, 2023, BIOMED SIGNAL PROCES, V80, DOI 10.1016/j.bspc.2022.104262
   Liefers B, 2017, BIOMED OPT EXPRESS, V8, P5160, DOI 10.1364/BOE.8.005160
   Malik H, 2020, IEEE ACCESS, V8, P139367, DOI 10.1109/ACCESS.2020.3004766
   Mayya V, 2023, APPL INTELL, V53, P1548, DOI 10.1007/s10489-022-03490-8
   Meng XJ, 2018, NEUROCOMPUTING, V312, P285, DOI 10.1016/j.neucom.2018.05.114
   Nazir T, 2020, APPL SCI-BASEL, V10, DOI 10.3390/app10186185
   Ouda O, 2022, ELECTRONICS-SWITZ, V11, DOI 10.3390/electronics11131966
   Park KB, 2022, J COMPUT DES ENG, V9, P616, DOI 10.1093/jcde/qwac018
   Perdomo C., 2022, Ciencia e Ingenieria Neogranadina, V30, P9
   Shamsan A, 2023, DIAGNOSTICS, V13, DOI 10.3390/diagnostics13101706
   Ting DSW, 2019, BRIT J OPHTHALMOL, V103, P167, DOI 10.1136/bjophthalmol-2018-313173
   Wang DP, 2019, IEEE PHOTONICS J, V11, DOI 10.1109/JPHOT.2019.2934484
   Wang J, 2020, IEEE ACCESS, V8, P212499, DOI 10.1109/ACCESS.2020.3040275
   Wang K., 2023, Scientific Reports, V13, P1
   Wang ZD, 2021, SCI REP-UK, V11, DOI 10.1038/s41598-021-81925-x
   Wei D, 2023, DRUG DELIV, V30, DOI 10.1080/10717544.2023.2165736
   Wu KY, 2023, INT J MOL SCI, V24, DOI 10.3390/ijms24021580
   Xiao W, 2021, LANCET DIGIT HEALTH, V3, pe88, DOI 10.1016/S2589-7500(20)30288-0
   Yang YH, 2020, ANN TRANSL MED, V8, DOI 10.21037/atm.2019.12.39
   Yoo TK, 2021, COMPUT METH PROG BIO, V205, DOI 10.1016/j.cmpb.2021.106086
   Zekavat SM, 2021, CIRCULATION, V144, DOI 10.1161/CIRCULATIONAHA.121.057709
   Zhang K, 2018, J MED INTERNET RES, V20, DOI 10.2196/11144
NR 35
TC 0
Z9 0
U1 1
U2 2
PU TECH SCIENCE PRESS
PI HENDERSON
PA 871 CORONADO CENTER DR, SUTE 200, HENDERSON, NV 89052 USA
SN 1546-2218
EI 1546-2226
J9 CMC-COMPUT MATER CON
JI CMC-Comput. Mat. Contin.
PY 2023
VL 76
IS 3
BP 3763
EP 3781
DI 10.32604/cmc.2023.041722
PG 19
WC Computer Science, Information Systems; Materials Science,
   Multidisciplinary
WE Science Citation Index Expanded (SCI-EXPANDED)
SC Computer Science; Materials Science
GA AE5O1
UT WOS:001116802300025
OA gold
DA 2025-03-30
ER

PT J
AU Sophia, SSSJ
   Diwakaran, S
AF Sophia, Sundar Singh Sheeba Jeya
   Diwakaran, S.
TI Hybrid muddy electric fish and grasshopper optimization algorithm
   (MEF-GOA) based CNN for detection and severity differentiation of
   glaucoma in retinal fundus image
SO JOURNAL OF INTELLIGENT & FUZZY SYSTEMS
LA English
DT Article
DE Hybrid optimization; Glaucoma detection; image processing; convolutional
   neural network
ID NERVE-FIBER LAYER; DIAGNOSIS
AB Glaucoma is an irreversible blindness that affects the people over the age of 40 years. Many approaches are proposed to detect glaucoma in image by dealing with its complex data. Redundancy is the major problem in medical image which could lead to increased false positive and false negative rates. This paper proposed a three-structure CNN optimized with Hybrid optimization approach for glaucoma detection and severity differentiation. The CNN structure is designed with three sub-groups to do attention prediction, segmentation and classification. The mathematical equation for Loss function is derived for the CNN structure with three hyper-parameters which is optimized with Hybrid approach. Hybrid optimization approach consist of Muddy Electric fish Optimization and Grass hopper optimization algorithm for exploration and exploitation processes. The proposed method is designed in a Matlab and validated with LAG and Rim-One database. The proposed method achieved accuracy greater than 95% and other metrics like F-2 and AUC has reached 98%.
C1 [Sophia, Sundar Singh Sheeba Jeya] Vaigai Coll Engn, Dept Elect & Commun Engn, Madurai, Tamil Nadu, India.
   [Diwakaran, S.] Kalasalingam Acad Res & Educ, Srivilliputhur, India.
C3 Kalasalingam Academy of Research & Education
RP Sophia, SSSJ (corresponding author), Vaigai Coll Engn, Dept Elect & Commun Engn, Madurai, Tamil Nadu, India.
EM sheebajeyasophia@gmail.com
RI S, Diwakaran/AAE-9082-2020
NR 47
TC 0
Z9 0
U1 0
U2 7
PU IOS PRESS
PI AMSTERDAM
PA NIEUWE HEMWEG 6B, 1013 BG AMSTERDAM, NETHERLANDS
SN 1064-1246
EI 1875-8967
J9 J INTELL FUZZY SYST
JI J. Intell. Fuzzy Syst.
PY 2023
VL 44
IS 2
BP 2285
EP 2303
DI 10.3233/JIFS-221262
PG 19
WC Computer Science, Artificial Intelligence
WE Science Citation Index Expanded (SCI-EXPANDED)
SC Computer Science
GA 8N3QB
UT WOS:000925063400053
DA 2025-03-30
ER

PT J
AU Liu, ZT
   Zhang, YN
   Liu, PP
   Yang, WX
   Li, XY
   Zhong, YM
   Yang, YF
   Liu, X
   Xiao, HM
   Yu, MB
   Huang, WM
AF Liu, Zitian
   Zhang, Yuning
   Liu, Pingping
   Yang, Wenxin
   Li, Xinyan
   Zhong, Yimin
   Yang, Yangfan
   Liu, Xing
   Xiao, Huiming
   Yu, Minbin
   Huang, Wenmin
TI Medication Adherence and Common Barriers for Caregivers of Preschool
   Children with Pediatric Glaucoma
SO JOURNAL OF OPHTHALMOLOGY
LA English
DT Article
ID QUALITY-OF-LIFE; CONGENITAL GLAUCOMA; HEALTH; EFFICACY; THERAPY;
   COMMUNICATION; BURDEN; ACCESS; IMPACT
AB Purpose. To investigate the medication adherence among caregivers of preschool children with pediatric glaucoma and to elucidate common barriers leading to poor adherence.Methods. A cross-sectional study. Caregivers of preschool children with pediatric glaucoma completed a questionnaire on demographic information of caregivers, demographic and disease characteristics of children, caregivers-reported medication adherence (by an adapted Morisky Adherence Scale), and possible 13 barriers.Results. Overall 132 questionnaires were considered valid. Thirty-six percent of all reported poor medication adherence. Caregivers' age and self-evaluated knowledge about pediatric glaucoma showed a significant difference between the adherent and nonadherent groups (P<0.05). Nineteen percent of all reported only one barrier as important, 65% cited multiple barriers, and 16% cited no barriers. Anxiety and depression were cited as important by most caregivers in both groups. Univariate logistic regression analysis demonstrated that difficulty with the acquisition of medications (OR, 2.5; 95% CI, 1.1-5.7; P=0.025), difficulty with medication schedule (OR, 2.3; 95% CI, 1.0-5.0; P=0.043), and high expenses for medications (OR, 4.8; 95% CI, 1.4-15.9; P=0.011) were significantly associated with higher odds of poor adherence. Conclusions. Over one-third of caregivers of preschool children with pediatric glaucoma were in poor medication adherence. Nearly two-thirds of caregivers cited multiple barriers simultaneously as important hindrances to medication usage. Anxiety and depression, difficulty with the acquisition of medications, difficulty with the medication schedule, and high expenses for medications were prominent barriers. Individualized solutions should be provided according to reported barriers by each caregiver and the other most common barriers.
C1 [Liu, Zitian; Zhang, Yuning; Liu, Pingping; Yang, Wenxin; Li, Xinyan; Zhong, Yimin; Yang, Yangfan; Liu, Xing; Xiao, Huiming; Yu, Minbin; Huang, Wenmin] Sun Yat Sen Univ, Guangdong Prov Clin Res Ctr Ocular Dis, Guangdong Prov Key Lab Ophthalmol & Visual Sci, State Key Lab Ophthalmol,Zhongshan Ophthalm Ctr, Guangzhou, Peoples R China.
C3 Sun Yat Sen University
RP Yu, MB; Huang, WM (corresponding author), Sun Yat Sen Univ, Guangdong Prov Clin Res Ctr Ocular Dis, Guangdong Prov Key Lab Ophthalmol & Visual Sci, State Key Lab Ophthalmol,Zhongshan Ophthalm Ctr, Guangzhou, Peoples R China.
EM liuzt5@mail2.sysu.edu.cn; zhangyn68@mail2.sysu.edu.cn; 573424127@qq.com;
   yangwx8@mail2.sysu.edu.cn; yan_lee7@163.com; ymzhong68@163.com;
   yangyangfan23@126.com; drlx1987@163.com; xiaohuiming@gzzoc.com;
   yuminbin@mail.sysu.edu.cn; huangwenmin@gzzoc.com
RI Liu, Ping/MDT-7702-2025; Liu, Zhenzhen/AER-3100-2022; Zhang,
   Yuning/GRJ-2882-2022
OI Liu, Zitian/0000-0002-8170-0265; Yu, Minbin/0000-0002-3938-7164; Zhang,
   Yuning/0000-0002-2361-377X
CR Alezzandrini A, 2014, ADV THER, V31, P975, DOI 10.1007/s12325-014-0145-5
   Bartlett SJ, 2004, PEDIATRICS, V113, P229, DOI 10.1542/peds.113.2.229
   Boland MV, 2014, JAMA OPHTHALMOL, V132, P845, DOI 10.1001/jamaophthalmol.2014.857
   Bouhenni RA, 2019, J GLAUCOMA, V28, P655, DOI 10.1097/IJG.0000000000001259
   Carpenter DM, 2016, OPTOMETRY VISION SCI, V93, P731, DOI 10.1097/OPX.0000000000000856
   Coppens G, 2009, J PEDIAT OPHTH STRAB, V46, P12, DOI 10.3928/01913913-20090101-05
   Dada T, 2013, EUR J OPHTHALMOL, V23, P324, DOI 10.5301/ejo.5000238
   Dai MM, 2017, TELEMED E-HEALTH, V23, P822, DOI 10.1089/tmj.2016.0254
   Dandona L, 1998, ARCH OPHTHALMOL-CHIC, V116, P545, DOI 10.1001/archopht.116.4.514
   de Souza EC, 2000, J PEDIAT OPHTH STRAB, V37, P266
   Dureau P, 2006, J FR OPHTALMOL, V29, P198, DOI 10.1016/S0181-5512(06)73774-3
   Freedman RB, 2012, ARCH OPHTHALMOL-CHIC, V130, P306, DOI 10.1001/archopthalmol.2011.1788
   Friedman DS, 2008, OPHTHALMOLOGY, V115, P1320, DOI 10.1016/j.ophtha.2007.11.023
   Gardiner P, 2006, AM FAM PHYSICIAN, V74, P793
   Gothwal VK, 2016, OPHTHALMOLOGY, V123, P1161, DOI 10.1016/j.ophtha.2015.11.013
   Gothwal VK, 2015, INVEST OPHTH VIS SCI, V56, P770, DOI 10.1167/iovs.14-15905
   Holló G, 2009, J GLAUCOMA, V18, P288, DOI 10.1097/IJG.0b013e31818456b9
   Jabeen U, 2018, J PAK MED ASSOC, V68, P725
   Kantipuly A, 2019, AM J OPHTHALMOL, V205, P106, DOI 10.1016/j.ajo.2019.05.003
   KASS MA, 1986, AM J OPHTHALMOL, V101, P515, DOI 10.1016/0002-9394(86)90939-6
   Khamayli M., 2020, J EYE DIS DISORDERS, V5, P1
   Killeen OJ, 2020, OPHTHAL EPIDEMIOL, V27, P200, DOI 10.1080/09286586.2019.1708121
   Lacey J, 2009, EYE, V23, P924, DOI 10.1038/eye.2008.103
   Law GC, 2020, BMC PEDIATR, V20, DOI 10.1186/s12887-020-02410-4
   Li JL, 2019, TELEMED E-HEALTH, V25, P455, DOI 10.1089/tmj.2018.0123
   Liu D, 2016, J GLAUCOMA, V25, P790, DOI 10.1097/IJG.0000000000000412
   Mandal AK, 2011, INDIAN J OPHTHALMOL, V59, pS148, DOI 10.4103/0301-4738.73683
   Margolis RHF, 2022, J RACIAL ETHN HEALTH, V9, P1234, DOI 10.1007/s40615-021-01065-w
   McClelland JF, 2019, PATIENT PREFER ADHER, V13, P431, DOI 10.2147/PPA.S176412
   McQuaid EL, 2018, ANN ALLERG ASTHMA IM, V121, P37, DOI 10.1016/j.anai.2018.03.024
   McQuaid EL, 2012, PEDIATRICS, V129, pE1404, DOI 10.1542/peds.2011-1391
   Mikolajczyk B, 2021, AM J OPHTHALMOL, V221, P48, DOI 10.1016/j.ajo.2020.08.033
   Moore DB, 2015, CLIN OPHTHALMOL, V9, P2209, DOI 10.2147/OPTH.S93038
   Morisky DE, 2008, J CLIN HYPERTENS, V10, P348, DOI 10.1111/j.1751-7176.2008.07572.x
   Newman-Casey PA, 2020, OPHTHALMOLOGY, V127, P589, DOI 10.1016/j.ophtha.2019.09.041
   Newman-Casey PA, 2018, TELEMED E-HEALTH, V24, P1026, DOI 10.1089/tmj.2017.0324
   Newman-Casey PA, 2015, OPHTHALMOLOGY, V122, P1308, DOI 10.1016/j.ophtha.2015.03.026
   Okeke CO, 2009, OPHTHALMOLOGY, V116, P2286, DOI 10.1016/j.ophtha.2009.05.026
   Okeke CO, 2009, OPHTHALMOLOGY, V116, P191, DOI 10.1016/j.ophtha.2008.09.004
   Papadopoulos M, 2007, EYE, V21, P1319, DOI 10.1038/sj.eye.6702850
   Papadopoulos M, 2007, INVEST OPHTH VIS SCI, V48, P4100, DOI 10.1167/iovs.06-1350
   Penkower L, 2003, AM J TRANSPLANT, V3, P1418, DOI 10.1046/j.1600-6135.2003.00226.x
   Rand CS, 2002, ALLERGY, V57, P48, DOI 10.1034/j.1398-9995.57.s74.7.x
   Rossi GCM, 2011, EUR J OPHTHALMOL, V21, P410, DOI 10.5301/EJO.2010.6112
   Samant M, 2016, PEDIATR DRUGS, V18, P209, DOI 10.1007/s40272-016-0174-4
   Sanchez FG, 2020, J GLAUCOMA, V29, P1017, DOI 10.1097/IJG.0000000000001616
   Sihota R, 2020, GRAEF ARCH CLIN EXP, V258, P1483, DOI 10.1007/s00417-020-04677-w
   Sinha G, 2015, J AAPOS, V19, P124, DOI 10.1016/j.jaapos.2014.12.008
   Sleath B, 2018, ANN PHARMACOTHER, V52, P855, DOI 10.1177/1060028018766603
   Sleath BL, 2009, INDIAN J OPHTHALMOL, V57, P63, DOI 10.4103/0301-4738.44495
   Sujuan JL, 2015, J AAPOS, V19, P338, DOI 10.1016/j.jaapos.2015.05.010
   Taras HL, 2003, PEDIATRICS, V112, P697
   Taylor SA, 2002, J OCUL PHARMACOL TH, V18, P401, DOI 10.1089/10807680260362687
   Tsai JC, 2003, J GLAUCOMA, V12, P393, DOI 10.1097/00061198-200310000-00001
   Wood BL, 2018, ANN ALLERG ASTHMA IM, V121, P421, DOI 10.1016/j.anai.2018.06.031
NR 55
TC 0
Z9 0
U1 2
U2 2
PU HINDAWI LTD
PI LONDON
PA ADAM HOUSE, 3RD FLR, 1 FITZROY SQ, LONDON, W1T 5HF, ENGLAND
SN 2090-004X
EI 2090-0058
J9 J OPHTHALMOL
JI J. Ophthalmol.
PD DEC 31
PY 2022
VL 2022
AR 6389822
DI 10.1155/2022/6389822
PG 13
WC Ophthalmology
WE Science Citation Index Expanded (SCI-EXPANDED)
SC Ophthalmology
GA I5PJ1
UT WOS:001003295800001
PM 37273462
OA gold, Green Published
DA 2025-03-30
ER

PT J
AU Lee, YC
   Lee, MY
   Shin, HY
AF Lee, Young Chun
   Lee, Mee Yon
   Shin, Hye-Young
TI Lack of association between SIX1/SIX6 locus polymorphisms and
   pseudoexfoliation syndrome in a population from the Republic of Korea
SO MEDICINE
LA English
DT Article
DE genotyping; pseudoexfoliation syndrome; sine oculis homeobox homolog;
   single nucleotide polymorphism; South Korea
ID PRIMARY OPEN-ANGLE; SIX1-SIX6 LOCUS; RISK-FACTOR; GLAUCOMA; SIX6;
   SUSCEPTIBILITY; ANOPHTHALMIA; PITUITARY; DELETION; GENE
AB Previous studies have reported the association of the SIX1/SIX6 locus with open-angle glaucoma in various ethnic populations. However, the relevance of the SIX1/SIX6 locus to pseudoexfoliation syndrome (XFS) appears uncertain at present. Thus, we investigated the relationship between polymorphisms in the SIX1/SIX6 locus and XFS in a Korean XFS cohort. A total of 246 participants comprising 167 unrelated Korean patients with XFS and 79 ethnically matched control subjects were recruited. Four polymorphisms of the SIX1/SIX6 locus (rs33912345, rs12436579, rs2179970, and rs10483727) were genotyped using a TaqMan (R) allelic discrimination assay. Genotypic and allelic associations were analyzed using logistic regression. The minor allele frequency (MAF) of rs33912345 was found to be 0.287 and 0.247 in the XFS cases and controls, respectively, and the MAF of rs12436579 was found to be 0.383 and 0.361 in the XFS cases and control subjects, respectively. The MAF of rs2179970 was found to be 0.090 and 0.095 in the XFS cases and control subjects, respectively, and the MAF of rs10483727 was found to be 0.293 and 0.253 in the XFS cases and control subjects, respectively. Genetic association analysis of 4 SIX1/SIX6 locus single nucleotide polymorphisms (SNPs) revealed no significant difference in genotype distribution between the XFS cases and control subjects in the allelic, dominant, or recessive models (all, P > .05). The current study suggested that SIX1/SIX6 locus polymorphisms (rs33912345, rs12436579, rs2179970, and rs10483727) may not be associated with a genetic susceptibility to XFS in a Korean cohort.
C1 [Lee, Young Chun; Lee, Mee Yon; Shin, Hye-Young] Catholic Univ Korea, Uijeongbu St Marys Hosp, Coll Med, Dept Ophthalmol, Uijeongbu St, Seoul, South Korea.
   [Shin, Hye-Young] Catholic Univ Korea, Uijeongbu St Marys Hosp, Coll Med, Dept Ophthalmol, Uijeongbu St, 271 Cheonbo ro, Seoul, South Korea.
C3 Catholic University of Korea; Catholic University of Korea
RP Shin, HY (corresponding author), Catholic Univ Korea, Uijeongbu St Marys Hosp, Coll Med, Dept Ophthalmol, Uijeongbu St, 271 Cheonbo ro, Seoul, South Korea.
EM shinhy978@gmail.com; shinhy978@gmail.com; antares78@empal.com
FU Catholic University of Korea Uijeongbu St. Mary's Hospital Clinical
   Research Laboratory Foundation [UJBCRL202114]; Catholic Medical Center
   Research Foundation
FX This work was supported by the Catholic University of Korea Uijeongbu
   St. Mary's Hospital Clinical Research Laboratory Foundation made in the
   program year of 2021(UJBCRL202114) and the Catholic Medical Center
   Research Foundation made in the program year of 2020.
CR Abu-Amero K, 2015, INT J MOL SCI, V16, P28886, DOI 10.3390/ijms161226135
   Aung Tin, 2018, J Glaucoma, V27 Suppl 1, pS12, DOI 10.1097/IJG.0000000000000928
   Aung T, 2017, NAT GENET, V49, P993, DOI 10.1038/ng.3875
   Aung T, 2015, NAT GENET, V47, P387, DOI 10.1038/ng.3226
   BENNETT CP, 1991, J MED GENET, V28, P280, DOI 10.1136/jmg.28.4.280
   Carnes MU, 2014, PLOS GENET, V10, DOI 10.1371/journal.pgen.1004372
   Cheng CY, 2015, INVEST OPHTH VIS SCI, V56, P478, DOI 10.1167/iovs.14-15863
   Eliseeva N, 2021, OPHTHALMIC GENET, V42, P698, DOI 10.1080/13816810.2021.1955275
   ELLIOTT J, 1993, J MED GENET, V30, P251, DOI 10.1136/jmg.30.3.251
   Fakhraie G, 2020, BMC MED GENET, V21, DOI 10.1186/s12881-020-0969-6
   Gallardo ME, 1999, GENOMICS, V61, P82, DOI 10.1006/geno.1999.5916
   Kim YW, 2021, BRIT J OPHTHALMOL, V105, P1307, DOI 10.1136/bjophthalmol-2020-316089
   Komur B, 2013, SEMIN OPHTHALMOL, V28, P256, DOI 10.3109/08820538.2013.771194
   Kondkar AA, 2018, GENET TEST MOL BIOMA, V22, P74, DOI 10.1089/gtmb.2017.0159
   Konstas AGP, 1997, OPHTHALMIC SURG LAS, V28, P111
   Koz OG, 2009, J GLAUCOMA, V18, P684, DOI 10.1097/IJG.0b013e31819c4311
   Liuska PJ, 2021, JAMA OPHTHALMOL, V139, P762, DOI 10.1001/jamaophthalmol.2021.1610
   Lu SY, 2019, INVEST OPHTH VIS SCI, V60, P2914, DOI 10.1167/iovs.18-26489
   Micheal S, 2014, MOL VIS, V20, P1471
   Mohanty K, 2018, OPHTHALMIC GENET, V39, P366, DOI 10.1080/13816810.2018.1432062
   Nemesure B, 2003, HUM GENET, V112, P600, DOI 10.1007/s00439-003-0910-z
   Nolen LD, 2006, AM J MED GENET A, V140A, P1711, DOI 10.1002/ajmg.a.31335
   Osman W, 2012, HUM MOL GENET, V21, P2836, DOI 10.1093/hmg/dds103
   Ramdas WD, 2010, PLOS GENET, V6, DOI 10.1371/journal.pgen.1000978
   Rao A, 2012, SEMIN OPHTHALMOL, V27, P48, DOI 10.3109/08820538.2011.631513
   Ray K, 2009, J GENET, V88, P451, DOI 10.1007/s12041-009-0065-3
   Ritch Robert, 2018, J Glaucoma, V27 Suppl 1, pS67, DOI 10.1097/IJG.0000000000000986
   Rong SS, 2019, EXP EYE RES, V180, P129, DOI 10.1016/j.exer.2018.12.014
   Sakurada Y, 2015, PROG BRAIN RES, V220, P107, DOI 10.1016/bs.pbr.2015.04.006
   Sang JH, 2016, SCI CHINA LIFE SCI, V59, P694, DOI 10.1007/s11427-016-5073-y
   Shah MH, 2017, MOL GENET GENOM MED, V5, P323, DOI 10.1002/mgg3.290
   Shiga Y, 2017, PLOS ONE, V12, DOI 10.1371/journal.pone.0186678
   Wiggs JL, 2012, PLOS GENET, V8, P413, DOI 10.1371/journal.pgen.1002654
   Zukerman R, 2021, GENES-BASEL, V12, DOI 10.3390/genes12010055
NR 34
TC 0
Z9 0
U1 1
U2 7
PU LIPPINCOTT WILLIAMS & WILKINS
PI PHILADELPHIA
PA TWO COMMERCE SQ, 2001 MARKET ST, PHILADELPHIA, PA 19103 USA
SN 0025-7974
EI 1536-5964
J9 MEDICINE
JI Medicine (Baltimore)
PD DEC 30
PY 2022
VL 101
IS 52
DI 10.1097/MD.0000000000031542
PG 4
WC Medicine, General & Internal
WE Science Citation Index Expanded (SCI-EXPANDED)
SC General & Internal Medicine
GA 7M9FZ
UT WOS:000906956700084
PM 36596020
OA Green Published, gold
DA 2025-03-30
ER

PT J
AU Patil, A
   Conley, M
   Pompoco, C
   Paulson, C
   Taylor, S
   Swiston, C
   Herrick, JS
   Ritch, R
   Curtin, K
   Wirostko, B
AF Patil, Ayesha
   Conley, Matthew
   Pompoco, Christian
   Paulson, Chase
   Taylor, Samuel
   Swiston, Cole
   Herrick, Jennifer S.
   Ritch, Robert
   Curtin, Karen
   Wirostko, Barbara
TI Abdominal aortic aneurysm and exfoliation syndrome in Utah
SO ACTA OPHTHALMOLOGICA
LA English
DT Article
DE abdominal aortic aneurysm; epidemiology; exfoliation glaucoma;
   exfoliation syndrome
ID PSEUDOEXFOLIATION SYNDROME; PREVALENCE; RISK; GLAUCOMA
AB PurposeA pilot study of electronic medical records (EMR) in Utah was undertaken to investigate exfoliation syndrome and exfoliation glaucoma (XFS/XFG) in abdominal aortic aneurysm (AAA) patients. In a subsequent retrospective cohort study of Utah XFS/XFG patients and population controls, the risk of AAA was examined. MethodsEMR of a statewide healthcare population were obtained from the Utah Population Database (UPDB) which links decades of medical records with Utah demographic and vital records data. In a pilot study, 7167 patients ages >= 40 years identified with AAA diagnosed from 1996 to 2015, based on International Classification of Diseases (ICD) version 9/10 codes, were included. A univariable hazards model was used to determine the risk of XFS/XFG in AAA patients. An XFS/XFG outcome based on ICD 9/10 codes in AAA patients and in 5:1 sex- and age-matched non-AAA controls was determined. A retrospective cohort of 3412 XFS/XFG patients ages >= 50 years diagnosed from 1996 to 2020 and 10 227 3:1 sex- and age-matched controls who underwent >= 1 dilated eye examination(s) were recently identified and updated diagnoses of AAA were obtained. Multivariable logistic regression was used to estimate AAA risk in XFS/XFG patients compared with controls. In a subset of XFS/XFG patients, chart reviews were conducted to confirm clinically diagnosed AAA. ResultsIn the AAA pilot, 20 patients (0.3%) and 118 controls (0.3%) developed XFS/XFG, respectively. We observed no increased risk of XFS/XFG in AAA patients compared with non-AAA-matched controls (HR = 0.99, 95% CI 0.6-1.6). Among XFS/XFG study patients and controls, 122 patients (3.6%) and 376 controls (3.7%) had an AAA diagnosis. We likewise observed no increased risk of AAA in XFS/XFG patients (OR = 0.97, 95% CI 0.8-1.2). In 14 XFS/XFG patients with an ICD 9/10 diagnosis of AAA who underwent chart review, a clinical diagnosis of AAA was confirmed in 9 patients (64.3%). ConclusionOur findings do not support an association between AAA and XFS/XFG.
C1 [Patil, Ayesha; Pompoco, Christian; Swiston, Cole; Curtin, Karen; Wirostko, Barbara] Univ Utah Hlth, John A Moran Eye Ctr, Salt Lake City, UT USA.
   [Conley, Matthew; Paulson, Chase; Taylor, Samuel] Univ Utah, Dept Ophthalmol, Sch Med, Salt Lake City, UT USA.
   [Herrick, Jennifer S.] Univ Utah Hlth, Dept Internal Med, Salt Lake City, UT USA.
   [Ritch, Robert] New York Eye & Ear Infirm, New York, NY USA.
   [Wirostko, Barbara] Univ Utah, Moran Eye Ctr, Salt Lake City, UT 84112 USA.
C3 Utah System of Higher Education; University of Utah; Utah System of
   Higher Education; University of Utah; Utah System of Higher Education;
   University of Utah; New York Eye & Ear Infirmary of Mount Sinai; Utah
   System of Higher Education; University of Utah
RP Wirostko, B (corresponding author), Univ Utah, Moran Eye Ctr, Salt Lake City, UT 84112 USA.
EM barbara.wirostko@gmail.com
OI Patil, Ayesha/0000-0002-2367-1582; Taylor, Samuel/0000-0002-7832-2638;
   Conley, Matthew/0000-0002-6099-1462
FU BrightFocus (R) Foundation [R01]; Huntsman Cancer Institute; University
   of Utah; Huntsman Cancer Foundation; National Cancer Institute; Utah
   Center for Clinical and Translational Science; National Institutes of
   Health; NCRR; Utah Department of Health; Research to Prevent Blindness; 
   [G2020317];  [RR021746]
FX BrightFocus Foundation, Grant/Award Number: G2020317; Huntsman Cancer
   Institute; University of Utah; Huntsman Cancer Foundation; National
   Cancer Institute; Utah Center for Clinical and Translational Science;
   National Institutes of Health; NCRR, Grant/Award Number: RR021746 and
   R01; Utah Department of Health; Research to Prevent Blindness
CR [Anonymous], UT POP DAT
   Aragon-Martin JA, 2008, MOL VIS, V14, P533
   Arnarsson A, 2013, ACTA OPHTHALMOL, V91, P157, DOI 10.1111/j.1755-3768.2011.02334.x
   Besch BM, 2018, JAMA OPHTHALMOL, V136, P1368, DOI 10.1001/jamaophthalmol.2018.4157
   Bettis Daniel I, 2014, Int Ophthalmol Clin, V54, P15, DOI 10.1097/IIO.0000000000000044
   Chaikof EL, 2018, J VASC SURG, V67, P2, DOI 10.1016/j.jvs.2017.10.044
   Djordjevic-Jocic J, 2012, CURR EYE RES, V37, P617, DOI 10.3109/02713683.2012.665120
   Ekström C, 2019, ACTA OPHTHALMOL, V97, P80, DOI 10.1111/aos.13882
   Forsdahl SH, 2009, CIRCULATION, V119, P2202, DOI 10.1161/CIRCULATIONAHA.108.817619
   French DD, 2012, N AM J MED SCI, V4, P468, DOI 10.4103/1947-2714.101987
   Gonen KA, 2013, EYE, V27, P735, DOI 10.1038/eye.2013.56
   Hall WH, 2004, BMC CANCER, V4, DOI 10.1186/1471-2407-4-94
   Hietanen J, 2002, ACTA OPHTHALMOL SCAN, V80, P617, DOI 10.1034/j.1600-0420.2002.800611.x
   Howard DPJ, 2015, J AM HEART ASSOC, V4, DOI 10.1161/JAHA.115.001926
   Jeng SM, 2007, J GLAUCOMA, V16, P117, DOI 10.1097/01.ijg.0000243470.13343.8b
   John A., MORAN EYE CTR FOCUS
   JOHNSTON KW, 1991, J VASC SURG, V13, P452, DOI 10.1067/mva.1991.26737
   Kang JH, 2020, J GLAUCOMA, V29, P448, DOI 10.1097/IJG.0000000000001496
   Keisler B, 2015, AM FAM PHYSICIAN, V91, P538
   Kobeissi E, 2019, EUR J EPIDEMIOL, V34, P547, DOI 10.1007/s10654-019-00510-9
   KONSTAS AGP, 1993, OPHTHALMOLOGY, V100, P619
   Konstas Anastasios G P, 2018, J Glaucoma, V27 Suppl 1, pS4, DOI 10.1097/IJG.0000000000000908
   Lederle FA, 2000, ARCH INTERN MED, V160, P1117, DOI 10.1001/archinte.160.8.1117
   Norman PE, 2013, ARTERIOSCL THROM VAS, V33, P1473, DOI 10.1161/ATVBAHA.112.300158
   Oliver-Williams C, 2018, BRIT J SURG, V105, P68, DOI 10.1002/bjs.10715
   Ritch R, 1994, J Glaucoma, V3, P176
   Schumacher S, 2001, LANCET, V357, P359, DOI 10.1016/S0140-6736(00)03645-X
   Siordia JA, 2016, CURR CARDIOL REP, V18, DOI 10.1007/s11886-016-0738-5
   Smith KR., 2021, Hist Life Course Stud, V11, P48, DOI 10.51964/hlcs10916
   Steinmetz JD, 2021, LANCET GLOB HEALTH, V9, pE144, DOI [10.1016/S2214-109X(20)30489-7, 10.1016/S2214-109X(20)30425-3]
   Taylor SC, 2019, OPHTHALMOL GLAUCOMA, V2, P3, DOI 10.1016/j.ogla.2018.10.002
   Vardulaki KA, 1999, J MED SCREEN, V6, P50, DOI 10.1136/jms.6.1.50
   Wang W, 2014, PLOS ONE, V9, DOI 10.1371/journal.pone.0092767
   Wiggs Janey L, 2014, J Glaucoma, V23, pS62, DOI 10.1097/IJG.0000000000000124
   Wiley LK, 2013, J AM MED INFORM ASSN, V20, P652, DOI 10.1136/amiajnl-2012-001557
   Wirostko BM, 2022, ACTA OPHTHALMOL, V100, pE1002, DOI 10.1111/aos.15017
   Wirostko BM, 2016, JAMA OPHTHALMOL, V134, P1255, DOI 10.1001/jamaophthalmol.2016.3411
   Yamamoto T, 2005, OPHTHALMOLOGY, V112, P1661, DOI 10.1016/j.ophtha.2005.05.012
   Zehavi-Dorin T, 2021, GRAEF ARCH CLIN EXP, V259, P3027, DOI 10.1007/s00417-021-05241-w
NR 39
TC 0
Z9 0
U1 1
U2 2
PU WILEY
PI HOBOKEN
PA 111 RIVER ST, HOBOKEN 07030-5774, NJ USA
SN 1755-375X
EI 1755-3768
J9 ACTA OPHTHALMOL
JI Acta Ophthalmol.
PD JUN
PY 2023
VL 101
IS 4
BP 449
EP 456
DI 10.1111/aos.15306
EA DEC 2022
PG 8
WC Ophthalmology
WE Science Citation Index Expanded (SCI-EXPANDED)
SC Ophthalmology
GA AQ7E0
UT WOS:000897933300001
PM 36514138
DA 2025-03-30
ER

PT J
AU Rizky, LMR
   Suyanto, S
AF Rizky, Lalu M. Riza
   Suyanto, Suyanto
TI Adversarial training and deep k-nearest neighbors improves adversarial
   defense of glaucoma severity detection
SO HELIYON
LA English
DT Article
DE Glaucoma severity; Multiclass classification; Deep learning; Adversarial
   training; Adversarial attack; Nearest neighbors
AB Glaucoma is an eye disease that can cause irreversible blindness to people if not treated properly. Although deep learning models have shown that they can provide good results in identifying diseases from medical imagery, they suffer from the vulnerability of adversarial attacks, making them perform poorly. Several techniques can be applied to improve defense against such attacks. One of which is adversarial training (AT) which trains a deep learning model using the input's gradient used to generate noises to the input image and Deep k-Nearest Neighbor (DkNN) that enforces prediction's conformity based on nearest neighbor voting on each layer's representation. This work tries to improve the defense against adversarial attacks by combining AT and DkNN. The evaluation performed on several adversarial attacks show that given an optimum k, the combination of these two methods is able to improve most models' overall classification result on the perturbed retinal fundus image.
C1 [Rizky, Lalu M. Riza; Suyanto, Suyanto] Telkom Univ, Sch Comp, Bandung 40257, West Java, Indonesia.
C3 Telkom University
RP Suyanto, S (corresponding author), Telkom Univ, Sch Comp, Bandung 40257, West Java, Indonesia.
EM suyanto@telkomuniversity.ac.id
RI Suyanto, Suyanto/AAB-5223-2021
OI , Suyanto/0000-0002-8897-8091
CR Athalye A, 2018, PR MACH LEARN RES, V80
   Cubuk ED, 2020, IEEE COMPUT SOC CONF, P3008, DOI 10.1109/CVPRW50498.2020.00359
   Depeursinge A, 2017, ELS MIC SOC BOOK SER, P1, DOI 10.1016/B978-0-12-812133-7.00001-6
   Goodfellow Ian J., 2014, 3 INT C LEARNING REP
   He K., 2015, INDIAN J CHEM B, P1
   He T, 2019, PROC CVPR IEEE, P558, DOI 10.1109/CVPR.2019.00065
   Kolesnikov A., 2021, INT C LEARN REPRESEN
   Kurakin A., 2016, CoRR abs/1607.02533
   Lawrence N. P., 2020, Advances in Neural Information Processing
   Lin TC, 2020, J CHIN MED ASSOC, V83, P962, DOI 10.1097/JCMA.0000000000000382
   Liu H., 2021, ADV NEURAL INFORM PR
   Madry A., 2018, Towards deep learning models resistant to adversarial attacks
   Madry A, 2019, Arxiv, DOI [arXiv:1706.06083, 10.48550/arXiv.1706.06083]
   Papernot N, 2018, Arxiv, DOI arXiv:1803.04765
   Paszke A, 2019, ADV NEUR IN, V32
   Rajalakshmi R, 2021, EYE, V35, P162, DOI 10.1038/s41433-020-01262-7
   Ronneberger O, 2015, LECT NOTES COMPUT SC, V9351, P234, DOI 10.1007/978-3-319-24574-4_28
   Russakovsky O, 2015, INT J COMPUT VISION, V115, P211, DOI 10.1007/s11263-015-0816-y
   Shinde R., 2021, INTELL BASED MED, V5, P100038, DOI DOI 10.1016/J.IBMED.2021.100038
   Tolstikhin I. O., 2021, ADV NEURAL INFORM PR
   Vaswani A, 2017, ADV NEUR IN, V30
   Wong E., 2020, 8 INT C LEARNING REP
   Xu H, 2020, INT J AUTOM COMPUT, V17, P151, DOI 10.1007/s11633-019-1211-x
   Zulfira FZ, 2021, COMPUT BIOL MED, V139, DOI 10.1016/j.compbiomed.2021.104951
NR 24
TC 0
Z9 0
U1 0
U2 6
PU CELL PRESS
PI CAMBRIDGE
PA 50 HAMPSHIRE ST, FLOOR 5, CAMBRIDGE, MA 02139 USA
EI 2405-8440
J9 HELIYON
JI Heliyon
PD DEC
PY 2022
VL 8
IS 12
AR e12275
DI 10.1016/j.heliyon.2022.e12275
EA DEC 2022
PG 15
WC Multidisciplinary Sciences
WE Science Citation Index Expanded (SCI-EXPANDED)
SC Science & Technology - Other Topics
GA 7I6YO
UT WOS:000904031300017
PM 36531633
OA Green Published, gold
DA 2025-03-30
ER

PT J
AU She, XJ
   Zhou, CY
   Liang, Z
   Xie, J
   Zhao, SX
   Tao, JW
   Zhang, Y
   Mao, JB
   Chen, YQ
   Shen, LJ
AF She, Xiangjun
   Zhou, Congying
   Liang, Zhi
   Xie, Jin
   Zhao, Shixin
   Tao, Jiwei
   Zhang, Yun
   Mao, Jianbo
   Chen, Yiqi
   Shen, Lijun
TI Hypodense regions in the peripapillary region increased the risk of
   macular retinoschisis detected by optical coherence tomography
SO FRONTIERS IN MEDICINE
LA English
DT Article
DE macular retinoschisis; pathological myopia; peripapillary region; swept
   source optical coherence tomography; vitreoretinal surfaces
ID MYOPIC TRACTION MACULOPATHY; NATURAL COURSE; PARAVASCULAR ABNORMALITIES;
   GLAUCOMA; EYES; VITRECTOMY; FOVEOSCHISIS; PROGRESSION; DETACHMENT;
   NEUROPATHY
AB PurposeThe purpose of the present study was to investigate the clinical features of peripapillary regions in patients with myopic macular retinoschisis (MRS) and its association with the development of retinoschisis (RS). MethodsIn this cross-sectional study, high-myopic patients with or without MRS were recruited, and the hypodense regions were analyzed in the peripapillary regions. The vitreoretinal adhesions around both macular and paravascular arcades were compared between groups. The risk factors for the development of MRS were analyzed by logistic regression. ResultsOf 88 myopic eyes, MRS was detected in 45 eyes (51%). The eyes with MRS showed a higher rate of peripapillary and paravascular retinoschisis (P < 0.001 and P = 0.006). Hypodense regions were detected in 25 eyes (20.35%). Higher rates of horizontal and vertical macular MRS were detected in the hypodense group (P = 0.012 and P = 0.002). Lower refractive error, longer axial length, and higher rates of outer retinoschisis both in horizontal and vertical macular regions were observed in the hypodense group (P = 0.012, P = 0.006, P = 0.038, and P = 0.034). Higher rates of inner and outer retinoschisis, vitreoschisis, and microfolds along superior vascular arcade were detected in the hypodense group (P = 0.005, P = 0.001, P = 0.014, and P = 0.014). Higher rates of internal limiting membrane (ILM) detachment, inner and outer RS were detected along the inferior vascular arcade in the hypodense group (P = 0.008, P = 0.001, and P = 0.028). Hypodense regions, the axial length and PICC (peripapillary intrachoroidal cavitation) were significantly correlated with the severity of MRS (Odds ratio = 0.207, P = 0.010; Odds ratio = 1.399, P = 0.016; Odds ratio = 0.142, P = 0.010). ConclusionsThe hypodense regions were likely to affect outer retinoschisis both in macular and paravascular regions. It was a risk factor for the development of MRS.
C1 [She, Xiangjun; Zhou, Congying; Liang, Zhi; Xie, Jin; Zhao, Shixin; Tao, Jiwei; Zhang, Yun; Shen, Lijun] Wenzhou Med Univ, Affiliated Eye Hosp, Hangzhou, Peoples R China.
   [Mao, Jianbo; Chen, Yiqi; Shen, Lijun] Zhejiang Prov Peoples Hosp, Dept Ophthalmol, Hangzhou, Peoples R China.
C3 Wenzhou Medical University; Hangzhou Medical College; Zhejiang
   Provincial People's Hospital
RP Shen, LJ (corresponding author), Wenzhou Med Univ, Affiliated Eye Hosp, Hangzhou, Peoples R China.; Chen, YQ; Shen, LJ (corresponding author), Zhejiang Prov Peoples Hosp, Dept Ophthalmol, Hangzhou, Peoples R China.
EM eyedoctor-chen@outlook.com; slj@mail.eye.ac.cn
RI she, xiangjun/AAH-5955-2019
OI Shen, Lijun/0009-0009-7003-9545
FU Zhejiang Provincial Natural Science Foundation of China; National
   Natural Science Foundation of China;  [LQ20H120004];  [82101158]
FX Funding This project was supported by the Zhejiang Provincial Natural
   Science Foundation of China (LQ20H120004) and the National Natural
   Science Foundation of China (82101158).
CR Benhamou N, 2002, AM J OPHTHALMOL, V133, P794, DOI 10.1016/S0002-9394(02)01394-6
   EDDLESTON M, 1993, NEUROSCIENCE, V54, P15, DOI 10.1016/0306-4522(93)90380-X
   Fortune B, 2019, INVEST OPHTH VIS SCI, V60, P26, DOI 10.1167/iovs.18-25837
   Fortune B, 2018, INVEST OPHTH VIS SCI, V59, P2818, DOI 10.1167/iovs.18-24160
   Freund KB, 2003, ARCH OPHTHALMOL-CHIC, V121, P197
   Frisina R, 2020, CLIN OPHTHALMOL, V14, P3699, DOI 10.2147/OPTH.S237483
   Fujimoto M, 2010, AM J OPHTHALMOL, V150, P863, DOI 10.1016/j.ajo.2010.06.023
   Gal-Or O, 2019, GRAEF ARCH CLIN EXP, V257, P709, DOI 10.1007/s00417-018-04221-x
   Gaucher D, 2007, AM J OPHTHALMOL, V143, P455, DOI 10.1016/j.ajo.2006.10.053
   Hood DC, 2016, INVEST OPHTH VIS SCI, V57, P1680, DOI 10.1167/iovs.15-18499
   Ikuno Y, 2008, JPN J OPHTHALMOL, V52, P269, DOI 10.1007/s10384-008-0544-8
   Inoue M, 2015, GRAEF ARCH CLIN EXP, V253, P1447, DOI 10.1007/s00417-014-2830-0
   Itakura H, 2014, INVEST OPHTH VIS SCI, V55, P1447, DOI 10.1167/iovs.13-13496
   Juul S., 2021, TRIALS, V22, P497, DOI 10.21873/anticanres.15758
   Kamal-Salah R, 2015, EYE, V29, P280, DOI 10.1038/eye.2014.255
   Lehmann M, 2019, RETINA-J RET VIT DIS, V39, P594, DOI 10.1097/IAE.0000000000001992
   Muraoka Y, 2015, JAMA OPHTHALMOL, V133, P413, DOI 10.1001/jamaophthalmol.2014.5632
   Ohno-Matsui K, 2014, OPHTHALMOLOGY, V121, P1798, DOI 10.1016/j.ophtha.2014.03.035
   Park SC, 2012, OPHTHALMOLOGY, V119, P3, DOI 10.1016/j.ophtha.2011.07.012
   Pfeiffer RL, 2020, TRENDS ENDOCRIN MET, V31, P320, DOI 10.1016/j.tem.2020.01.005
   Sayanagi K, 2005, AM J OPHTHALMOL, V139, P658, DOI 10.1016/j.ajo.2004.11.025
   Schumann RG, 2015, OPHTHALMOLOGE, V112, P20, DOI 10.1007/s00347-014-3049-5
   Shimada N, 2008, OPHTHALMOLOGY, V115, P708, DOI 10.1016/j.ophtha.2007.04.060
   Shimada N, 2006, AM J OPHTHALMOL, V142, P497, DOI 10.1016/j.ajo.2006.03.048
   Shimada N, 2013, AM J OPHTHALMOL, V156, P948, DOI 10.1016/j.ajo.2013.06.031
   Shinohara K, 2018, OPHTHALMOLOGY, V125, P1575, DOI 10.1016/j.ophtha.2018.03.053
   Takahashi H, 2021, OPHTHALMOLOGY, V128, P256, DOI 10.1016/j.ophtha.2020.06.063
   Vanderbeek BL, 2012, AM J OPHTHALMOL, V153, P93, DOI 10.1016/j.ajo.2011.06.016
   Wei YH, 2009, EYE, V23, P141, DOI 10.1038/sj.eye.6702961
   Xin DY, 2011, INVEST OPHTH VIS SCI, V52, P7180, DOI 10.1167/iovs.11-7716
   Yoshikawa T, 2018, GRAEF ARCH CLIN EXP, V256, P281, DOI 10.1007/s00417-017-3855-y
NR 31
TC 0
Z9 0
U1 0
U2 1
PU FRONTIERS MEDIA SA
PI LAUSANNE
PA AVENUE DU TRIBUNAL FEDERAL 34, LAUSANNE, CH-1015, SWITZERLAND
EI 2296-858X
J9 FRONT MED-LAUSANNE
JI Front. Med.
PD DEC 2
PY 2022
VL 9
AR 1018580
DI 10.3389/fmed.2022.1018580
PG 11
WC Medicine, General & Internal
WE Science Citation Index Expanded (SCI-EXPANDED)
SC General & Internal Medicine
GA 6Z7RS
UT WOS:000897969900001
PM 36530911
OA Green Published, gold
DA 2025-03-30
ER

PT J
AU Geoffrion, D
   Koenekoop, RK
   Harissi-Dagher, M
AF Geoffrion, Dominique
   Koenekoop, Robert K.
   Harissi-Dagher, Mona
TI Probing mechanisms and improving management of glaucoma following Boston
   keratoprosthesis surgery
SO ACTA OPHTHALMOLOGICA
LA English
DT Article
ID TYPE-1 KERATOPROSTHESIS; OUTCOMES; COMPLICATIONS; PROGRESSION;
   BAERVELDT; IMPLANT; VISION; DEVICE
AB ENGLISH SUMMARYCorneal blindness is a leading cause of visual impairment worldwide. The most common treatment is to replace the diseased cornea by standard corneal transplantation. In eyes at high risk of graft failure, the Boston keratoprosthesis type 1 (KPro) can be used to restore vision and is currently the most frequently used artificial cornea in the world. However, glaucoma is a well-known complication of KPro surgery and is the most important threat to vision in KPro-implanted eyes (paper I). This chronic disease is influenced by elevated intraocular pressure (IOP) and damages the optic nerve, leading to progressive vision loss. In KPro patients, glaucoma is highly prevalent and extremely challenging to manage, yet its exact cause remains unknown.The overall purpose of this PhD Thesis (Geoffrion, 2021) was to better understand the mechanisms and how to improve management of glaucoma after KPro implantation. The approaches used in this thesis included investigating one of the largest KPro patient cohorts in North America, with a total of 157 operated patients at that time, as well as studying KPro surgery and outcomes in mice.The first objective was to identify risk factors for glaucoma development and progression after KPro implantation (paper II). Multivariate logistic regression revealed that high preoperative IOP signals a higher risk for both glaucoma development and progression. Stromal and endothelial corneal disorders were less associated with glaucoma progression, while autoimmune and ocular surface diseases precipitated glaucoma development.Second, there is no objective evidence that indicates the best order for glaucoma surgeries and KPro implantation. By comparing medical and surgical management in KPro eyes with either preexisting or de novo glaucoma (paper III), we showed that glaucoma surgery may be performed before or at the time of KPro in eyes with preexisting glaucoma to limit progression without increasing complications. In eyes with de novo glaucoma, glaucoma surgery did not increase complications compared with medications.Third, among glaucoma surgery interventions, the two most frequently implanted glaucoma drainage devices were compared in KPro patients (paper IV). Compared with the Ahmed glaucoma valve, the Baerveldt glaucoma implant was associated with lower failure rates, without increased postoperative complications.Fourth, even with aggressive management, many KPro patients suffer from progressive optic nerve damage, sometimes despite normal IOP. Inflammatory cytokines play an important role in glaucomatous optic neuropathy, but their role in KPro-associated glaucoma is still unknown. By analysing tear fluid of KPro patients by multiplex bead immunoassay (paper V), we identified that cytokines TNF-a, IL-1b, FGF-basic and IFN-g were elevated in KPro patients with glaucoma compared to those without. These cytokines correlated with optic nerve excavation and IOP. For the first time in humans, these results concorded with the elevations of TNF-a and IL-1b documented in the mouse KPro model. Ocular surface inflammation may thus reflect the inflammatory processes that perpetuate glaucoma damage years after KPro surgery.Fifth, we determined that miniaturized mouse KPro implantation requires extensive practice to be used as a reproducible model of glaucoma post-KPro (paper VI). KPro animal models with larger eyes and a full-thickness, 360-degree corneal excision should be prioritized to best validate human outcomes.
   In conclusion, glaucoma in KPro eyes is a long-lasting and multifactorial process. Most probable mechanisms combine IOP-independent inflammation mediated by TNF-a and IL-1b that prolong glaucoma damage, together with post-surgical angle closure elevating the IOP. Altogether, our results inform glaucoma risk profiling of transplant recipients, improvement of surgical management of KPro patients with glaucoma and development of targeted treatments to minimize glaucomatous damage after KPro. Ultimately, this work has the potential to preserve the vision of thousands of patients who undergo KPro surgery every year worldwide and to provide insight for the role of inflammation in other diseases involving neuronal damage. ReSUMe (FRENCH SUMMARY)La cecite corneenne est l'une des causes les plus importantes de deficience visuelle dans le monde. Le traitement usuel est de remplacer la cornee malade par une greffe de cornee traditionnelle. Dans les yeux a haut risque d'echec de greffe, la keratoprothese de Boston de type 1 (KPro) peut retablir la vision et est la cornee artificielle la plus utilisee au monde. Cependant, le glaucome est une complication importante de la KPro (papier I). Cette maladie chronique est influencee par une pression intraoculaire (PIO) elevee et endommage le nerf optique, menant a une perte de vision. Chez les patients avec KPro, le glaucome est frequent et difficile a controler, mais sa cause exacte demeure inconnue.L'objectif principal de cette these est de decouvrir les mecanismes et d'optimiser la prise en charge du glaucome apres l'implantation de la KPro. Pour ce faire, nous avons investigue l'une des plus grandes cohortes de patients KPro en Amerique du Nord avec un total de 157 patients, ainsi qu'un groupe de souris ayant recu une implantation de keratoprothese.Le premier but etait d'identifier les facteurs de risque pour le developpement et la progression du glaucome apres la KPro (papier II). Par regression logistique multivariee, nous avons demontre qu'une PIO preoperatoire elevee mene a un plus grand risque de developpement et de progression du glaucome. Les maladies corneennes stromales ou endotheliales sont moins associees a une progression, alors que les maladies autoimmunes ou de la surface oculaire precipitent le developpement du glaucome.Deuxiemement, il n'existe aucune donnee objective pour indiquer le meilleur ordre des chirurgies de glaucome et de KPro. En comparant les traitements medicaux et chirurgicaux des yeux KPro avec glaucome (papier III), nous avons demontre que les chirurgies de glaucome peuvent limiter la progression en etant effectuees avant ou pendant l'implantation de KPro dans les yeux avec glaucome preexistant, sans augmenter les complications. Dans le glaucome de novo, les chirurgies de glaucome n'augmentent pas les complications en comparaison aux medicaments.Troisiemement, les deux implants de glaucome les plus communs ont ete etudies chez les patients KPro (papier IV). Compare a la valve Ahmed, l'implant Baerveldt est associe a des taux d'echec plus bas, sans augmentation des complications.
   Quatriemement, meme avec une prise en charge agressive, plusieurs patients KPro souffrent de glaucome qui progresse, parfois sans PIO elevee. Les cytokines inflammatoires jouent un role dans la pathophysiologie du glaucome, mais leur role dans le glaucome associe a la KPro est inconnu. En analysant les larmes de patients KPro (papier V), nous avons identifie que les cytokines TNF-a, IL-1b, FGF-basic et IFN-g sont elevees chez les patients KPro avec glaucome compare a ceux sans glaucome. Ces cytokines correlent avec l'excavation du nerf optique et la PIO. Pour la premiere fois chez les humains, ces resultats concordent avec les niveaux eleves de TNF-a et IL-1b documentes dans le modele murin de KPro. L'inflammation de la surface oculaire pourrait donc refleter les processus inflammatoires qui perpetuent le dommage glaucomateux.Cinquiemement, nous avons determine que l'implantation de la KPro miniature chez la souris requiert beaucoup de pratique pour etre utilise comme modele de glaucome post-KPro (papier VI). Des modeles animaux avec des yeux plus larges et une excision corneenne de pleine epaisseur sur 360 degres devraient etre priorises pour valider les resultats chez l'humain.En conclusion, le glaucome associe a la KPro est un processus multifactoriel qui persiste a long terme. Les mecanismes probables combinent l'inflammation mediee par TNF-a et IL-1b et une fermeture de l'angle qui augmente la PIO. Nos resultats contribuent a etablir les facteurs de risque de glaucome pour les receveurs de KPro, a ameliorer leur prise en charge et a developper des therapies ciblees. Ce travail a le potentiel de preserver la vision de milliers de patients recevant une KPro chaque annee dans le monde et d'aider a mieux comprendre le role de l'inflammation dans d'autres maladies avec atteinte neuronale.
C1 [Geoffrion, Dominique; Koenekoop, Robert K.; Harissi-Dagher, Mona] McGill Univ, Fac Med, Dept Expt Surg, Montreal, PQ, Canada.
   [Geoffrion, Dominique] McGill Univ, Fac Med, Dept Expt Surg, 1650 Cedar Ave, Montreal, PQ H3G 1A4, Canada.
C3 McGill University; McGill University
RP Geoffrion, D (corresponding author), McGill Univ, Fac Med, Dept Expt Surg, 1650 Cedar Ave, Montreal, PQ H3G 1A4, Canada.
EM dominique.geoffrion@mail.mcgill.ca
RI Geoffrion, Dominique/KEH-2991-2024; Koenekoop, Robert/AAT-6676-2021
FU Fonds de recherche du Quebec en sante Doctoral Training Award; FRQS
   Doctoral Training Award; MDCM & PhD Program of McGill University; McGill
   University Experimental Surgery Department Excellence Award; Excellence
   Award of the Vision Health Research Network (VHRN/RRSV); Recruitment
   Scholarship of the Vision Health Research Network (VHRN/RRSV); George
   Corcoran Scholarship from McGill University; European Society of
   Cataract and Refractive Surgery (ESCRS) Trainee Bursary; Association for
   Research in Vision and Ophthalmology (ARVO) BrightFocus Foundation
   Travel Grant; Canadian Ophthalmological Society (COS) Award for
   Excellence in Ophthalmological Research; Fonds de recherche en
   ophtalmologie de l'Universite de Montreal (FROUM)
FX This thesis was supported by the Fonds de recherche du Quebec en sante,
   FRQS Doctoral Training Award, the MDCM & PhD Program of McGill
   University, the McGill University Experimental Surgery Department
   Excellence Award, the Excellence Award of the Vision Health Research
   Network (VHRN/RRSV), the Recruitment Scholarship of the Vision Health
   Research Network (VHRN/RRSV), the George Corcoran Scholarship from
   McGill University, the European Society of Cataract and Refractive
   Surgery (ESCRS) Trainee Bursary, the Association for Research in Vision
   and Ophthalmology (ARVO) BrightFocus Foundation Travel Grant and the
   Canadian Ophthalmological Society (COS) Award for Excellence in
   Ophthalmological Research. This work was financially possible thanks to
   the support from the Fonds de recherche en ophtalmologie de l'Universite
   de Montreal (FROUM).
CR Akpek EK, 2020, CORNEA, V39, P706, DOI 10.1097/ICO.0000000000002266
   Akpek EK, 2007, AM J OPHTHALMOL, V144, P227, DOI 10.1016/j.ajo.2007.04.036
   Aldave AJ, 2009, OPHTHALMOLOGY, V116, P640, DOI 10.1016/j.ophtha.2008.12.058
   Baltaziak M, 2018, SURV OPHTHALMOL, V63, P135, DOI 10.1016/j.survophthal.2017.09.003
   Budenz DL, 2015, OPHTHALMOLOGY, V122, P308, DOI 10.1016/j.ophtha.2014.08.043
   Burgos-Blasco B, 2020, ACTA OPHTHALMOL, V98, pE768, DOI 10.1111/aos.14374
   Chen XN, 2020, AM J PATHOL, V190, P2056, DOI 10.1016/j.ajpath.2020.07.006
   Chew HF, 2009, CORNEA, V28, P989, DOI 10.1097/ICO.0b013e3181a186dc
   Chono I, 2018, SCI REP-UK, V8, DOI 10.1038/s41598-018-32725-3
   Christakis PG, 2016, OPHTHALMOLOGY, V123, P2093, DOI 10.1016/j.ophtha.2016.06.035
   Crnej A, 2016, INVEST OPHTH VIS SCI, V57, P1643, DOI 10.1167/iovs.15-17557
   Crnej A, 2015, INVEST OPHTH VIS SCI, V56, P185, DOI 10.1167/iovs.14-15884
   Crnej A, 2014, INVEST OPHTH VIS SCI, V55, P3681, DOI 10.1167/iovs.14-14058
   Crnej A, 2014, CORNEA, V33, P349, DOI 10.1097/ICO.0000000000000067
   Dohlman CH, 2019, CORNEA, V38, P1589, DOI 10.1097/ICO.0000000000002106
   Geoffrion DOMINIQUE, 2022, AM J OPHTHALMOL, V235, P249, DOI 10.1016/j.ajo.2021.09.005
   Geoffrion D, 2021, EXP EYE RES, V208, DOI 10.1016/j.exer.2021.108615
   Geoffrion D, 2021, INVEST OPHTH VIS SCI, V62, DOI 10.1167/iovs.62.4.20
   Geoffrion D, 2021, AM J OPHTHALMOL, V226, P56, DOI 10.1016/j.ajo.2021.01.006
   Geoffrion D, 2020, EXPERT REV OPHTHALMO, V15, P313, DOI 10.1080/17469899.2020.1809378
   Greiner MA, 2011, OPHTHALMOLOGY, V118, P1543, DOI 10.1016/j.ophtha.2010.12.032
   Harissi-Dagher M, 2008, CAN J OPHTHALMOL, V43, P165, DOI 10.3129/i08-009
   Hicks CR, 1996, AUST NZ J OPHTHALMOL, V24, P297, DOI 10.1111/j.1442-9071.1996.tb01597.x
   Hubens WHG, 2020, EXP EYE RES, V197, DOI 10.1016/j.exer.2020.108077
   Huh ES, 2014, J GLAUCOMA, V23, pE39, DOI 10.1097/IJG.0b013e31829e55f8
   Hwang Yawon, 2016, Lab Anim Res, V32, P181, DOI 10.5625/lar.2016.32.4.181
   Jabbour S, 2020, CORNEA, V39, P181, DOI 10.1097/ICO.0000000000002064
   Kang JJ, 2013, PLOS ONE, V8, DOI 10.1371/journal.pone.0070673
   Kokubun T, 2018, OCUL IMMUNOL INFLAMM, V26, P1177, DOI 10.1080/09273948.2017.1327605
   Lenis TL, 2017, OPHTHALMOLOGY, V124, P12, DOI 10.1016/j.ophtha.2016.08.003
   Li JY, 2011, AM J OPHTHALMOL, V152, P209, DOI 10.1016/j.ajo.2011.01.034
   Netland PA, 1998, OPHTHALMOLOGY, V105, P751, DOI 10.1016/S0161-6420(98)94034-9
   QUIGLEY HA, 1989, AM J OPHTHALMOL, V107, P453, DOI 10.1016/0002-9394(89)90488-1
   Robert MC, 2013, BRIT J OPHTHALMOL, V97, P573, DOI 10.1136/bjophthalmol-2012-302770
   Sun H, 2018, INT J ARTIF ORGANS, V41, P289, DOI 10.1177/0391398818762349
   Talajic JC, 2012, AM J OPHTHALMOL, V153, P267, DOI 10.1016/j.ajo.2011.07.022
   Wong MS, 2015, PLOS ONE, V10, DOI 10.1371/journal.pone.0122184
NR 37
TC 0
Z9 0
U1 1
U2 4
PU WILEY
PI HOBOKEN
PA 111 RIVER ST, HOBOKEN 07030-5774, NJ USA
SN 1755-375X
EI 1755-3768
J9 ACTA OPHTHALMOL
JI Acta Ophthalmol.
PD DEC
PY 2022
VL 100
SU 274
SI SI
BP 3
EP 17
DI 10.1111/aos.15292
PG 15
WC Ophthalmology
WE Science Citation Index Expanded (SCI-EXPANDED)
SC Ophthalmology
GA 6U7YO
UT WOS:000894579900001
PM 36482042
OA Bronze, Green Submitted
DA 2025-03-30
ER

PT J
AU Rayavel, P
   Murukesh, C
AF Rayavel, P.
   Murukesh, C.
TI A Novel SDMFO-MBSVM-Based Segmentation and Classification Framework for
   Glaucoma Detection Using OCT and Fundus Images
SO INTERNATIONAL JOURNAL OF PATTERN RECOGNITION AND ARTIFICIAL INTELLIGENCE
LA English
DT Article
DE Glaucoma; optic disc; optic cup; retinal nerve fiber layer; group search
   optimizer (GSO); segmentation; classification
ID OPTIC DISC SEGMENTATION; OPTIMIZATION ALGORITHM; NETWORK; CUP
AB Glaucoma is an eye disease that causes loss of vision and blindness by damaging a nerve in the back of the eye called optic nerve. The optic nerve collects the visual information from the eyes and transmits to the brain. Glaucoma is mainly caused by an abnormal high pressure in the eyes. Over time, the increased pressure can erode the tissues of optic nerve, leading to vision loss or blindness. If it is diagnosed in advance, then only it can prevent the vision loss. To diagnose the glaucoma, it must accurately differentiate between the optic disc (OD), optic cup (OC), and the retinal nerve fiber layer (RNFL). The segmentation of the OD, OC, and RNFL remains a challenging issue under a minimum contrast image of boundaries. Therefore, in this study, an innovative method of Hybrid Symbiotic Differential Evolution Moth-Flame Optimization (SDMFO)-Multi-Boost Ensemble and Support Vector Machine (MBSVM)-based segmentation and classification framework is proposed for accurately detecting the glaucoma disease. By using Group Search Optimizer (GSO), the affected parts of the OD, OC and RNFL are segmented. The proposed SDMFO-MBSVM method is executed in MATLAB site, its performance is analyzed with three existing methods. From the comparison, the accuracy of the proposed method in OD segmentation gives better results of 3.37%, 4.54% and 2.22%, OC segmentation gives better results of 2.22%, 3.37% and 4.54%, and RNFL segmentation gives the better results of 3.37%, 97.21% and 5.74%.
C1 [Rayavel, P.] Sri Sairam Inst Technol, Dept Comp Sci & Engn, Chennai, Tamil Nadu, India.
   [Murukesh, C.] Velammal Engn Coll, Chennai, Tamil Nadu, India.
C3 Velammal Engineering College
RP Rayavel, P (corresponding author), Sri Sairam Inst Technol, Dept Comp Sci & Engn, Chennai, Tamil Nadu, India.
EM rayavel@gmail.com; permurukesh@gmail.com
RI VEL, Dr. RAYA/ABG-3921-2020
CR Abdullah AS, 2020, MED BIOL ENG COMPUT, V58, P25, DOI 10.1007/s11517-019-02032-8
   Abed S, 2016, APPL SOFT COMPUT, V49, P146, DOI 10.1016/j.asoc.2016.08.015
   Abualigah L, 2020, NEURAL COMPUT APPL, V32, P12381, DOI 10.1007/s00521-020-04839-1
   Ajesh F, 2020, INT J IMAG SYST TECH, V30, P1143, DOI 10.1002/ima.22435
   Bhatkalkar BJ, 2020, IEEE ACCESS, V8, P29299, DOI 10.1109/ACCESS.2020.2972318
   Bhattacharya S, 2019, SCIENCE OF HORMESIS IN HEALTH AND LONGEVITY, P35, DOI [10.1016/B978-0-12-814253-0.00003-6, 10.1007/978-981-13-2414-7_4]
   Pham BT, 2019, B ENG GEOL ENVIRON, V78, P2865, DOI 10.1007/s10064-018-1281-y
   Dai BS, 2017, PATTERN RECOGN, V64, P226, DOI 10.1016/j.patcog.2016.11.017
   De Fauw J, 2018, NAT MED, V24, P1342, DOI 10.1038/s41591-018-0107-6
   Fielding B, 2018, IEEE ACCESS, V6, P68560, DOI 10.1109/ACCESS.2018.2880416
   Gao Y, 2019, IEEE ACCESS, V7, P148183, DOI 10.1109/ACCESS.2019.2946374
   Jadhav Ambaji S., 2020, Journal of Medical Engineering & Technology, V44, P299, DOI 10.1080/03091902.2020.1791986
   Jiao LC, 2019, IEEE ACCESS, V7, P128837, DOI 10.1109/ACCESS.2019.2939201
   Kumar S, 2020, OPT LASER TECHNOL, V121, DOI 10.1016/j.optlastec.2019.105815
   Li AM, 2018, NEUROCOMPUTING, V275, P350, DOI 10.1016/j.neucom.2017.08.033
   Natarajan D, 2022, INT J IMAG SYST TECH, V32, P230, DOI 10.1002/ima.22609
   Pathan S, 2020, BIOCYBERN BIOMED ENG, V40, P52, DOI 10.1016/j.bbe.2019.11.003
   Ramya J, 2021, NEURAL COMPUT APPL, V33, P9677, DOI 10.1007/s00521-021-05732-1
   Rehman ZU, 2019, EXPERT SYST APPL, V120, P461, DOI 10.1016/j.eswa.2018.12.008
   Ren FL, 2018, TECHNOL HEALTH CARE, V26, pS389, DOI 10.3233/THC-174704
   Sarathi MP, 2016, BIOMED SIGNAL PROCES, V25, P108, DOI 10.1016/j.bspc.2015.10.012
   Shajin F., 2020, EUR J ELECT ENG, V22, P224, DOI [10.18280/ejee.224-509, DOI 10.18280/EJEE.224-509]
   Shajin FH., 2020, HKIE T, V27, P25, DOI [10.33430/V27N1THIE-2018-0024, DOI 10.33430/V27N1THIE-2018-0024]
   Shajin FH, 2022, INT J PERVASIVE COMP, V18, P603, DOI 10.1108/IJPCC-09-2020-0136
   Shao SK, 2020, ISA T, V97, P415, DOI 10.1016/j.isatra.2019.08.018
   Tabassum M, 2020, IEEE ACCESS, V8, P102733, DOI 10.1109/ACCESS.2020.2998635
   Thakur N, 2019, EXPERT SYST APPL, V127, P308, DOI 10.1016/j.eswa.2019.03.009
   Thota MK., 2020, International Journal of Applied Science and Engineering, V17, P331, DOI DOI 10.6703/IJASE.202012_17(4).331
   Wang JY, 2019, INT J COMPUT MATH, V96, P2423, DOI 10.1080/00207160.2019.1566535
   Wang L, 2019, BIOMED SIGNAL PROCES, V51, P82, DOI 10.1016/j.bspc.2019.01.022
   Wu YF, 2020, IEEE ACCESS, V8, P156328, DOI 10.1109/ACCESS.2020.3005711
   Xie H, 2019, APPL SOFT COMPUT, V84, DOI 10.1016/j.asoc.2019.105763
   Yang L, 2019, NEURAL COMPUT APPL, V31, P4463, DOI 10.1007/s00521-018-3525-y
   Yang XB, 2021, MULTIMED TOOLS APPL, V80, P16537, DOI 10.1007/s11042-019-08606-w
   Zahoor MN, 2017, IEEE ACCESS, V5, P12293, DOI 10.1109/ACCESS.2017.2723320
   Zou BJ, 2019, CHINESE J ELECTRON, V28, P71, DOI 10.1049/cje.2017.12.007
NR 36
TC 0
Z9 0
U1 1
U2 5
PU WORLD SCIENTIFIC PUBL CO PTE LTD
PI SINGAPORE
PA 5 TOH TUCK LINK, SINGAPORE 596224, SINGAPORE
SN 0218-0014
EI 1793-6381
J9 INT J PATTERN RECOGN
JI Int. J. Pattern Recognit. Artif. Intell.
PD NOV
PY 2022
VL 36
IS 14
DI 10.1142/S0218001422500380
EA NOV 2022
PG 22
WC Computer Science, Artificial Intelligence
WE Science Citation Index Expanded (SCI-EXPANDED)
SC Computer Science
GA 7E0EI
UT WOS:000889079200001
DA 2025-03-30
ER

PT J
AU Wang, J
   Xia, B
AF Wang, Juan
   Xia, Bin
TI CDRNet: accurate cup-to-disc ratio measurement with tight bounding box
   supervision in fundus photography using deep learning
SO MULTIMEDIA TOOLS AND APPLICATIONS
LA English
DT Article
DE Cup-to-disc ratio (CDR); Bounding box tightness prior; Class-specific
   bounding-box regression; Weakly supervised image segmentation; Fundus
   photography
ID OPTIC DISC; SEGMENTATION; CLASSIFICATION; PREVALENCE; DIAGNOSIS;
   GLAUCOMA
AB The cup-to-disc ratio (CDR) is one of the most significant indicator for glaucoma diagnosis. Different from the use of costly fully supervised learning formulation with pixel-wise annotations in the literature, this study investigates the feasibility of accurate CDR measurement in fundus images using only tight bounding box supervision. For this purpose, we develop a two-task network named as CDRNet for accurate CDR measurement, one for weakly supervised image segmentation, and the other for bounding-box regression. The weakly supervised image segmentation task is implemented based on generalized multiple instance learning formulation and smooth maximum approximation, and the bounding-box regression task outputs class-specific bounding box prediction in a single scale at the original image resolution. To get accurate bounding box prediction, a class-specific bounding-box normalizer and an expected intersection-over-union are proposed. In the experiments, the proposed approach was evaluated by a testing set with 1200 images using CDR error and F-1 score for CDR measurement and dice coefficient for image segmentation. A grader study was conducted to compare the performance of the proposed approach with those of individual graders. The experimental results show that the proposed approach achieves CDR error of 0.0458 and F-1 score of 0.917 in CDR measurement and dice coefficients of 0.882 and 0.950 in optic cup and disc segmentation, respectively. These results indicate that the proposed approach outperforms the state-of-the-art performance obtained from the fully supervised image segmentation (FSIS) approach using pixel-wise annotation for CDR measurement. Its performance is also better than those of individual graders. In addition, the proposed approach gets performance close to the state-of-the-art obtained from FSIS and the performance of individual graders for optic cup and disc segmentation. The codes are available at https://github.com/wangjuan313/CDRNet.
C1 [Wang, Juan] Delta Micro Technol Inc, 23421 S Pointe Dr, Laguna Hills, CA 92653 USA.
   [Xia, Bin] Shenzhen SiBright Co Ltd, Tinwe Ind Pk,6 Liufang Rd, Shenzhen 518052, Guangdong, Peoples R China.
RP Wang, J (corresponding author), Delta Micro Technol Inc, 23421 S Pointe Dr, Laguna Hills, CA 92653 USA.
EM wangjuan313@gmail.com; b.xia@sibionics.com
RI Wang, Juan/O-5400-2019
CR Alawad M, 2022, CLIN OPHTHALMOL, V16, P747, DOI 10.2147/OPTH.S348479
   Almazroa A, 2015, J OPHTHALMOL, V2015, DOI 10.1155/2015/180972
   Esteva A, 2017, NATURE, V542, P115, DOI 10.1038/nature21056
   Fu HZ, 2018, IEEE T MED IMAGING, V37, P1597, DOI 10.1109/TMI.2018.2791488
   Gupta P, 2016, INVEST OPHTH VIS SCI, V57, P2905, DOI 10.1167/iovs.15-18469
   He KM, 2020, IEEE T PATTERN ANAL, V42, P386, DOI [10.1109/TPAMI.2018.2844175, 10.1109/ICCV.2017.322]
   Hsu CC, 2019, ADV NEUR IN, V32
   Jiang YM, 2020, IEEE T BIO-MED ENG, V67, P335, DOI 10.1109/TBME.2019.2913211
   Kervadec H, 2020, PR MACH LEARN RES, V121, P365
   Kingma DP, 2014, ADV NEUR IN, V27
   Lange M, 2014, APPL LP NORMS THEIR
   Pachade S, 2021, MED IMAGE ANAL, V74, DOI 10.1016/j.media.2021.102253
   Puttagunta M, 2021, MULTIMED TOOLS APPL, V80, P24365, DOI 10.1007/s11042-021-10707-4
   Ronneberger O, 2015, LECT NOTES COMPUT SC, V9351, P234, DOI 10.1007/978-3-319-24574-4_28
   Sevastopolsky A., 2017, Pattern Recognition and Image Analysis, V27, P618, DOI 10.1134/S1054661817030269
   Thakur N, 2018, BIOMED SIGNAL PROCES, V42, P162, DOI 10.1016/j.bspc.2018.01.014
   Tham Yih-Chung, 2014, Ophthalmology, V121, P2081, DOI 10.1016/j.ophtha.2014.05.013
   Tsung-Yi Lin, 2017, 2017 IEEE International Conference on Computer Vision (ICCV), P2999, DOI 10.1109/ICCV.2017.324
   Wang J., 2022, arXiv
   Wang J, 2021, LECT NOTES COMPUT SC, V12902, P526, DOI 10.1007/978-3-030-87196-3_49
   Wang J, 2020, IEEE J BIOMED HEALTH, V24, P3397, DOI 10.1109/JBHI.2020.3012547
   Wang J, 2019, IEEE IMAGE PROC, P804, DOI [10.1109/ICIP.2019.8802984, 10.1109/icip.2019.8802984]
   Wang J, 2019, IEEE ACCESS, V7, P102589, DOI 10.1109/ACCESS.2019.2930941
   Wang J, 2018, PATTERN RECOGN, V78, P12, DOI 10.1016/j.patcog.2018.01.009
   Wang J, 2017, IEEE T MED IMAGING, V36, P1172, DOI 10.1109/TMI.2017.2655486
   Wang J, 2017, COMPUT BIOL MED, V84, P137, DOI 10.1016/j.compbiomed.2017.03.024
   Yu F., 2015, P INT C LEARN REP JA, P1, DOI DOI 10.48550/ARXIV.1511.07122
   Yu H, 2021, NEUROCOMPUTING, V444, P92, DOI 10.1016/j.neucom.2020.04.157
NR 28
TC 0
Z9 0
U1 0
U2 5
PU SPRINGER
PI DORDRECHT
PA VAN GODEWIJCKSTRAAT 30, 3311 GZ DORDRECHT, NETHERLANDS
SN 1380-7501
EI 1573-7721
J9 MULTIMED TOOLS APPL
JI Multimed. Tools Appl.
PD MAY
PY 2023
VL 82
IS 11
BP 16455
EP 16477
DI 10.1007/s11042-022-14183-2
EA NOV 2022
PG 23
WC Computer Science, Information Systems; Computer Science, Software
   Engineering; Computer Science, Theory & Methods; Engineering, Electrical
   & Electronic
WE Science Citation Index Expanded (SCI-EXPANDED)
SC Computer Science; Engineering
GA F7WU3
UT WOS:000882352400003
DA 2025-03-30
ER

PT J
AU Mersha, GA
   Alimaw, YA
   Belete, GT
   Woredekal, A
AF Mersha, Getasew Alemu
   Alimaw, Yezinash Addis
   Belete, Gizachew Tilahun
   Woredekal, AsamereTsegaw
TI Prevalence, Cause, and Associated Factors of Visual Impairment Among
   Diabetic Patients at the Debre Tabor General Hospital, Northwest
   Ethiopia
SO JOURNAL OF VISUAL IMPAIRMENT & BLINDNESS
LA English
DT Article
DE diabetic patients; visual impairment; Northwest Ethiopia
ID LOGISTIC-REGRESSION; BLINDNESS; RETINOPATHY; MELLITUS; PROVINCE; HEALTH
AB Introduction: Visual impairment is a major public health challenge for diabetics who have ocular comorbidities. In Ethiopia, data are lacking on the prevalence of visual impairment among diabetics as well as information on causes and predisposing factors. The current study was designed to assess the causes, risk factors, and levels of diabetes-related visual impairment within an Ethiopian population. Methods: The study enrolled a total of 296 diabetic patients at the Debre Tabor General Hospital (DTGH). Data were ascertained through face-to-face interview, from patients' medical folder, and through comprehensive ocular health assessment. Descriptive and analytical statistics were performed. Result: Generally, the prevalence of visual impairment among adult diabetic patients was 39.5% (95% confidence interval [CI]: 33.8-45.6). Visual impairment was primarily due to diabetic retinopathy (44.4%), followed by refractive error (20.6%), cataract (13.9%), other ocular conditions (6.1%), and glaucoma (5.4%). Age >45 years (adjusted odds ratio [AOR] = 7.8, 95% CI: 3.5-18), female gender (AOR = 3.0, 95% CI: 1.4-7.7), low educational status (AOR = 8.1, 95% CI: 2.4-26.0), and longer span of diabetes (AOR = 3.7, 95% CI: 2.1-6.8) had a notable association with visual impairment among diabetic patients. Discussion: This study observed a high prevalence of visual impairment in diabetic patients. Diabetic retinopathy, refractive error, and cataract were the most common causes of visual impairment, followed by other ocular conditions and glaucoma. Older age, female gender, low educational status, and longer span of diabetes were important risk factors of visual impairment among diabetic patients. Implications for Practitioners: This result could alert health care professionals to inform their diabetic clients about the serious impacts of diabetes and the need for a regular eye check-up. Health care providers and policy makers should work to integrate the diabetic clinics into a general hospital with an eye care unit for an effective screening of diabetic eye disease and prevention of blindness.
C1 [Mersha, Getasew Alemu; Alimaw, Yezinash Addis; Belete, Gizachew Tilahun] Univ Gondar, Comprehens Specialized Hosp, Coll Med & Hlth Sci, Sch Med,Dept Optometry, Maraki 196 Gondar,POB 196, Gondar 0000, Ethiopia.
   [Woredekal, AsamereTsegaw] Univ Gondar, Comprehens Specialized Hosp, Sch Med, Dept Ophthalmol, Gondar, Ethiopia.
C3 University of Gondar; University of Gondar
RP Belete, GT (corresponding author), Univ Gondar, Comprehens Specialized Hosp, Coll Med & Hlth Sci, Sch Med,Dept Optometry, Maraki 196 Gondar,POB 196, Gondar 0000, Ethiopia.
EM Gizachew.Tilahun@uog.edu.et
OI Belete, Gizachew Tilahun/0000-0002-6015-2730
CR Abdianwall MH, 2018, INT J OPHTHALMOL-CHI, V11, P1968, DOI 10.18240/ijo.2018.12.16
   [Anonymous], 2021, Blindness and vision impairment
   Bourne RRA, 2017, LANCET GLOB HEALTH, V5, pE888, DOI 10.1016/S2214-109X(17)30293-0
   Broadhead GK, 2021, NUTR REV, V79, P636, DOI 10.1093/nutrit/nuaa100
   Cheng SW, 2019, J DIABETES RES, V2019, DOI 10.1155/2019/2363292
   Cho NH, 2018, DIABETES RES CLIN PR, V138, P271, DOI 10.1016/j.diabres.2018.02.023
   Cui YD, 2017, SCI REP-UK, V7, DOI 10.1038/srep40080
   DEAN AG, 1991, AM J PREV MED, V7, P178, DOI 10.1016/S0749-3797(18)30936-X
   Debre Tabor General Hospital, 2020, SUMM STAT ANN REP HO
   Furtado JM, 2019, OPHTHAL EPIDEMIOL, V26, P345, DOI 10.1080/09286586.2019.1624783
   Hosmer DW, 2002, STAT MED, V21, P2723, DOI 10.1002/sim.1200
   Hosmer DW, 1997, STAT MED, V16, P965
   Kahloun R, 2014, EYE, V28, P986, DOI 10.1038/eye.2014.131
   Khatatbeh A., 2018, J ROYAL MED SERVICES, V25, P78, DOI [10.12816/0046999, DOI 10.12816/0046999]
   Kikkawa R, 2000, BRIT J NUTR, V84, pS183
   Lartey Seth Y, 2018, Ghana Med J, V52, P84, DOI 10.4314/gmj.v52i2.4
   Lewis AD, 2018, EYE, V32, P1201, DOI 10.1038/s41433-018-0055-x
   Li Z, 2016, MEDICINE, V95, DOI 10.1097/MD.0000000000003763
   Lian JX, 2016, BRIT J OPHTHALMOL, V100, P151, DOI 10.1136/bjophthalmol-2015-307382
   Mabaso RG, 2014, AFR VIS EYE HEALTH J, V73, P8
   Marathe PH, 2017, J DIABETES, V9, P320, DOI 10.1111/1753-0407.12524
   Mashige KP, 2020, AFR J PRIM HEALTH CA, V12, DOI 10.4102/phcfm.v12i1.2159
   Onakpoya OH, 2016, INT OPHTHALMOL, V36, P477, DOI 10.1007/s10792-015-0145-8
   Seba E., 2015, J OPHTHALMOLOGY E CE, V19
   Shehzad M.S., 2020, JIIMC, V15, P183
   Siersma V, 2019, BMJ OPEN DIAB RES CA, V7, DOI 10.1136/bmjdrc-2018-000638
   Teshome DF, 2018, PLOS ONE, V13, DOI 10.1371/journal.pone.0196535
   Wen L, 2020, J OPHTHALMOL, V2020, DOI 10.1155/2020/5969816
   Xu X, 2016, ACTA OPHTHALMOL, V94, pE246, DOI 10.1111/aos.12930
   Zhang XZ, 2008, ARCH OPHTHALMOL-CHIC, V126, P1421, DOI 10.1001/archopht.126.10.1421
NR 30
TC 0
Z9 0
U1 0
U2 1
PU SAGE PUBLICATIONS INC
PI THOUSAND OAKS
PA 2455 TELLER RD, THOUSAND OAKS, CA 91320 USA
SN 0145-482X
EI 1559-1476
J9 J VISUAL IMPAIR BLIN
JI J. Vis. Impair. Blind.
PD SEP
PY 2022
VL 116
IS 5
BP 658
EP 667
DI 10.1177/0145482X221131823
EA NOV 2022
PG 10
WC Rehabilitation
WE Social Science Citation Index (SSCI)
SC Rehabilitation
GA 7K3FU
UT WOS:000883694700001
DA 2025-03-30
ER

PT J
AU Liu, ZJ
   Chen, YQ
   Xiang, XH
   Li, Z
   Liao, BL
   Li, JF
AF Liu, Zhijie
   Chen, Yuanqiong
   Xiang, Xiaohua
   Li, Zhan
   Liao, Bolin
   Li, Jianfeng
TI An End-to-End Real-Time Lightweight Network for the Joint Segmentation
   of Optic Disc and Optic Cup on Fundus Images
SO MATHEMATICS
LA English
DT Article
DE convolutional neural network; optic disc and cup segmentation; glaucoma
   screening; medical auxiliary diagnosis
AB Glaucoma is the second-most-blinding eye disease in the world and accurate segmentation of the optic disc (OD) and optic cup (OC) is essential for the diagnosis of glaucoma. To solve the problems of poor real-time performance, high algorithm complexity, and large memory consumption of fundus segmentation algorithms, a lightweight segmentation algorithm, GlauNet, based on convolutional neural networks, is proposed. The algorithm designs an efficient feature-extraction network and proposes a multiscale boundary fusion (MBF) module, which greatly improves the segmentation efficiency of the algorithm while ensuring segmentation accuracy. Experiments show that the algorithm achieves Dice scores of 0.9701/0.8959, 0.9650/0.8621, and 0.9594/0.8795 on three publicly available datasets-Drishti-GS, RIM-ONE-r3, and REFUGE-train-for both the optic disc and the optic cup. The number of model parameters is only 0.8 M, and it only takes 13 ms to infer an 800 x 800 fundus image on a GTX 3070 GPU.
C1 [Liu, Zhijie; Chen, Yuanqiong; Liao, Bolin; Li, Jianfeng] Jishou Univ, Sch Comp Sci & Engn, Jishou 416000, Peoples R China.
   [Liu, Zhijie; Li, Jianfeng] Jishou Univ, Sch Commun & Elect Engn, Jishou 416000, Peoples R China.
   [Chen, Yuanqiong] Cent South Univ, Sch Comp Sci & Engn, Changsha 410083, Peoples R China.
   [Xiang, Xiaohua] Xiangxi Natl Vocat & Tech Coll, Dept Comp Sci, Jishou 416000, Peoples R China.
   [Li, Zhan] Swansea Univ, Dept Comp Sci, Swansea SA1 8EN, W Glam, Wales.
C3 Jishou University; Jishou University; Central South University; Swansea
   University
RP Li, JF (corresponding author), Jishou Univ, Sch Comp Sci & Engn, Jishou 416000, Peoples R China.; Li, JF (corresponding author), Jishou Univ, Sch Commun & Elect Engn, Jishou 416000, Peoples R China.
EM ljf@jsu.edu.cn
RI chen, yuanqiong/KIH-2747-2024
OI Li, Zhan/0000-0002-3928-1642; chen, yuanqiong/0000-0002-9889-8853
FU National Natural Science Foundation of China [61962023]
FX The work was supported by National Natural Science Foundation of China
   (61962023)
CR Akram MU, 2015, AUSTRALAS PHYS ENG S, V38, P643, DOI 10.1007/s13246-015-0377-y
   Al-Bander B, 2018, SYMMETRY-BASEL, V10, DOI 10.3390/sym10040087
   Chen L-C, 2014, ARXIV14127062
   Chen LCE, 2018, LECT NOTES COMPUT SC, V11211, P833, DOI 10.1007/978-3-030-01234-2_49
   Chen LC, 2018, IEEE T PATTERN ANAL, V40, P834, DOI 10.1109/TPAMI.2017.2699184
   Chen LB, 2017, IEEE INT SYMP NANO, P1, DOI 10.1109/NANOARCH.2017.8053709
   Fawcett T, 2006, PATTERN RECOGN LETT, V27, P861, DOI 10.1016/j.patrec.2005.10.010
   Fu HZ, 2018, IEEE T MED IMAGING, V37, P1597, DOI 10.1109/TMI.2018.2791488
   Fumero F, 2011, COMP MED SY
   Gu ZW, 2019, IEEE T MED IMAGING, V38, P2281, DOI 10.1109/TMI.2019.2903562
   He KM, 2016, PROC CVPR IEEE, P770, DOI 10.1109/CVPR.2016.90
   Howard A, 2019, IEEE I CONF COMP VIS, P1314, DOI 10.1109/ICCV.2019.00140
   Ioffe Sergey, 2015, P MACHINE LEARNING R, V37, P448, DOI DOI 10.48550/ARXIV.1502.03167
   Jiang Ting, 2022, ARXIV
   Lei HJ, 2022, IEEE J BIOMED HEALTH, V26, P90, DOI 10.1109/JBHI.2021.3085770
   Liu BY, 2021, BMC MED IMAGING, V21, DOI 10.1186/s12880-020-00528-6
   Long J., 2015, P IEEE C COMP VIS PA, P3431
   Lou AG, 2021, PROC SPIE, V11596, DOI 10.1117/12.2582338
   Luo L, 2021, INT J COMPUT ASS RAD, V16, P905, DOI 10.1007/s11548-021-02373-6
   Orlando JI, 2020, MED IMAGE ANAL, V59, DOI 10.1016/j.media.2019.101570
   Paszke A., 2016, ENet: A deep neural network architecture for real-time semantic segmentation, DOI DOI 10.48550/ARXIV.1606.02147
   Poudel R.P., 2019, ARXIV
   Ronneberger O, 2015, LECT NOTES COMPUT SC, V9351, P234, DOI 10.1007/978-3-319-24574-4_28
   Sandler M, 2018, PROC CVPR IEEE, P4510, DOI 10.1109/CVPR.2018.00474
   Simonyan K, 2015, Arxiv, DOI arXiv:1409.1556
   Sivaswamy J, 2014, I S BIOMED IMAGING, P53, DOI 10.1109/ISBI.2014.6867807
   Szegedy C, 2016, PROC CVPR IEEE, P2818, DOI 10.1109/CVPR.2016.308
   Tabassum M, 2020, IEEE ACCESS, V8, P102733, DOI 10.1109/ACCESS.2020.2998635
   Wang LB, 2022, ISPRS J PHOTOGRAMM, V190, P196, DOI 10.1016/j.isprsjprs.2022.06.008
   Wang SJ, 2019, LECT NOTES COMPUT SC, V11764, P102, DOI 10.1007/978-3-030-32239-7_12
   Wu H., 2019, ARXIV
   Xu YL, 2019, SENSORS-BASEL, V19, DOI 10.3390/s19204401
   Yu CQ, 2018, LECT NOTES COMPUT SC, V11217, P334, DOI 10.1007/978-3-030-01261-8_20
   Yu S, 2019, COMPUT MED IMAG GRAP, V74, P61, DOI 10.1016/j.compmedimag.2019.02.005
   Zhao HS, 2017, PROC CVPR IEEE, P6230, DOI 10.1109/CVPR.2017.660
   Zhao XY, 2021, SIGNAL IMAGE VIDEO P, V15, P913, DOI 10.1007/s11760-020-01815-z
   Zheng YY, 2021, BIOMED OPT EXPRESS, V12, P6969, DOI 10.1364/BOE.439713
   Zilly J, 2017, COMPUT MED IMAG GRAP, V55, P28, DOI 10.1016/j.compmedimag.2016.07.012
NR 38
TC 0
Z9 0
U1 0
U2 15
PU MDPI
PI BASEL
PA MDPI AG, Grosspeteranlage 5, CH-4052 BASEL, SWITZERLAND
EI 2227-7390
J9 MATHEMATICS-BASEL
JI Mathematics
PD NOV
PY 2022
VL 10
IS 22
AR 4288
DI 10.3390/math10224288
PG 17
WC Mathematics
WE Science Citation Index Expanded (SCI-EXPANDED)
SC Mathematics
GA 6K2DF
UT WOS:000887319000001
OA Green Published, gold
DA 2025-03-30
ER

PT J
AU Vonor, K
   Koko, RAK
   Dzidzinyo, K
   Santos, MAK
   Ayéna, KD
   Banta, M
   Balo, KP
AF Vonor, K.
   Koko, R. A. Kuaovi
   Dzidzinyo, K.
   Santos, M. A. K.
   Ayena, K. D.
   Banta, M.
   Balo, K. P.
TI Features of macular ganglion cell complex in normal black subject in
   Lome
SO JOURNAL FRANCAIS D OPHTALMOLOGIE
LA English
DT Article
DE GCC; RNFL; Black-African
ID NERVE-FIBER LAYER; OPTICAL COHERENCE TOMOGRAPH; DIAGNOSTIC-ACCURACY;
   GLAUCOMA; THICKNESS; OCT
AB Purpose. - To determine the features of the macular ganglion cell complex and its correlations in normal black subjects in Lome.Materials and methods. - We conducted a descriptive, analytical, retrospective study over 32 months from November 2014 to June 2017. This study was based on records of healthy patients with normal IOP, optic discs and ganglion cell complexes (GCC). The 3D - OCT 2000 (Topcon Corporation, Tokyo, Japan) was used with standard image acquisition protocols. RNFL and the GCC parameters were analyzed. Univariate linear regression tests were used, with the Pearson correlation coefficient (r2) to assess correlations between the various parameters.Results. - A total of 277 eyes of 155 patients were examined - 146 right eyes and 131 left eyes. The mean age of the patients was 37.7 +/- 15.2 (5-60) years. The mean RNFL thick-ness was 108.3 +/- 7.1 mu m, 134.8 +/- 11.1 mu m in the lower quadrant, 128.3 +/- 13.8 mu m in the upper, 92.2 +/- 12.8 mu m in the nasal and 77.9 +/- 11.6 mu m in the temporal quadrant. There was 6% asym-metry in the macular fibers, with a mean thickness of 33.1 +/- 3.5 mu m superiorly and 35.3 +/- 3.8 mu m inferiorly. There was 2% asymmetry in the macular cells, with a mean thickness of 71.6 +/- 5.7 mu m superiorly and 70.5 +/- 5.2 mu m inferiorly. The macular GCC thickness showed 1% asymmetry, with a mean thickness of 105.0 +/- 7.1 mu m superiorly and 106.1 +/- 6.7 mu m inferiorly. The thickness of the superior macular GCC was strongly correlated with the inferior (r2 = 0.8; p < 0.05). The thickness of the macular GCC was weakly correlated with age (r2 = 0.05; p = 0.0003), gender (r2 = 0.01; p = 0.2), optic nerve head surface area (r2 = 0.2; p < 0.05 ) and RNFL thickness (r2 = 0.15; p <0.05 )Conclusion. - The results of this study will help to establish a normative database for GCC parameters in normal black Africans.(c) 2022 Elsevier Masson SAS. All rights reserved.
C1 [Vonor, K.] CHR Kara Tomde, Serv Ophtalmol, Kara, Togo.
   [Koko, R. A. Kuaovi] Cabinet Ophtalmol APIA, Lome, Togo.
   [Vonor, K.; Dzidzinyo, K.; Santos, M. A. K.; Ayena, K. D.; Banta, M.; Balo, K. P.] Univ Lome, Dept Ophtalmol, Fac Sci Sante, Lome, Togo.
C3 University of Lome
RP Vonor, K (corresponding author), CHR Kara Tomde, Serv Ophtalmol, Kara, Togo.; Vonor, K (corresponding author), Univ Lome, Dept Ophtalmol, Fac Sci Sante, Lome, Togo.
EM benvonor@gmail.com
CR Chaglasian M, 2018, CLIN OPHTHALMOL, V12, P849, DOI 10.2147/OPTH.S155229
   Garas A, 2011, EYE, V25, P57, DOI 10.1038/eye.2010.139
   Holló G, 2014, J GLAUCOMA, V23, pE132, DOI 10.1097/IJG.0000000000000030
   Kim NR, 2010, INVEST OPHTH VIS SCI, V51, P4646, DOI 10.1167/iovs.09-5053
   Medeiros FA, 2005, AM J OPHTHALMOL, V139, P44, DOI 10.1016/j.ajo.2004.08.069
   Michelessi M, 2021, BRIT J OPHTHALMOL, V105, P490, DOI 10.1136/bjophthalmol-2020-316152
   Ooto S, 2011, INVEST OPHTH VIS SCI, V52, P8769, DOI 10.1167/iovs.11-8388
   Pazos M, 2021, BRIT J OPHTHALMOL, V105, P496, DOI 10.1136/bjophthalmol-2020-316296
   Rao HL, 2011, INVEST OPHTH VIS SCI, V52, P1290, DOI 10.1167/iovs.10-5546
   Scuderi G, 2020, EYE BRAIN, V12, P33, DOI 10.2147/EB.S226319
   Shoji T, 2011, INVEST OPHTH VIS SCI, V52, P1098, DOI 10.1167/iovs.10-5922
   Vonor K, 2018, J FR OPHTALMOL, V41, P874
NR 12
TC 0
Z9 0
U1 0
U2 0
PU MASSON EDITEUR
PI MOULINEAUX CEDEX 9
PA 21 STREET CAMILLE DESMOULINS, ISSY, 92789 MOULINEAUX CEDEX 9, FRANCE
SN 0181-5512
EI 1773-0597
J9 J FR OPHTALMOL
JI J. Fr. Ophthamol.
PD OCT
PY 2022
VL 45
IS 8
BP 946
EP 951
DI 10.1016/j.jfo.2022.05.003
EA SEP 2022
PG 6
WC Ophthalmology
WE Science Citation Index Expanded (SCI-EXPANDED)
SC Ophthalmology
GA 6E4GY
UT WOS:000883339400014
PM 35773111
DA 2025-03-30
ER

PT J
AU Ahn, H
   Jun, I
   Seo, KY
   Kim, EK
   Kim, TI
AF Ahn, Hyunmin
   Jun, Ikhyun
   Seo, Kyoung Yul
   Kim, Eung Kweon
   Kim, Tae-im
TI Artificial intelligence approach for recommendation of pupil dilation
   test using medical interview and basic ophthalmologic examinations
SO FRONTIERS IN MEDICINE
LA English
DT Article
DE artificial intelligence; machine learning; medical interview;
   ophthalmologic examination; pupil dilation test
ID OPEN-ANGLE GLAUCOMA; FOLLOW-UP; FUNDUS
AB PurposeTo evaluate the value of artificial intelligence (AI) for recommendation of pupil dilation test using medical interview and basic ophthalmologic examinations. DesignRetrospective, cross-sectional study. SubjectsMedical records of 56,811 patients who visited our outpatient clinic for the first time between 2017 and 2020 were included in the training dataset. Patients who visited the clinic in 2021 were included in the test dataset. Among these, 3,885 asymptomatic patients, including eye check-up patients, were initially included in test dataset I. Subsequently, 14,199 symptomatic patients who visited the clinic in 2021 were included in test dataset II. MethodsAll patients underwent a medical interview and basic ophthalmologic examinations such as uncorrected distance visual acuity, corrected distance visual acuity, non-contact tonometry, auto-keratometry, slit-lamp examination, dilated pupil test, and fundus examination. A clinically significant lesion in the lens, vitreous, and fundus was defined by subspecialists, and the need for a pupil dilation test was determined when the participants had one or more clinically significant lesions in any eye. Input variables of AI consisted of a medical interview and basic ophthalmologic examinations, and the AI was evaluated with predictive performance for the need of a pupil dilation test. Main outcome measuresAccuracy, sensitivity, specificity, and positive predictive value. ResultsClinically significant lesions were present in 26.5 and 59.1% of patients in test datasets I and II, respectively. In test dataset I, the model performances were as follows: accuracy, 0.908 (95% confidence interval (CI): 0.880-0.936); sensitivity, 0.757 (95% CI: 0.713-0.801); specificity, 0.962 (95% CI: 0.947-0.977); positive predictive value, 0.878 (95% CI: 0.834-0.922); and F1 score, 0.813. In test dataset II, the model had an accuracy of 0.949 (95% CI: 0.934-0.964), a sensitivity of 0.942 (95% CI: 0.928-956), a specificity of 0.960 (95% CI: 0.927-0.993), a positive predictive value of 0.971 (95% CI: 0.957-0.985), and a F1 score of 0.956. ConclusionThe AI model performing a medical interview and basic ophthalmologic examinations to determine the need for a pupil dilation test had good sensitivity and specificity for symptomatic patients, although there was a limitation in identifying asymptomatic patients.
C1 [Ahn, Hyunmin; Jun, Ikhyun; Seo, Kyoung Yul; Kim, Tae-im] Yonsei Univ, Coll Med, Dept Ophthalmol, Seoul, South Korea.
   [Jun, Ikhyun; Kim, Eung Kweon; Kim, Tae-im] Yonsei Univ, Coll Med, Corneal Dystrophy Res Inst, Seoul, South Korea.
   [Kim, Eung Kweon] Saevit Eye Hosp, Goyang, South Korea.
C3 Yonsei University; Yonsei University Health System; Yonsei University;
   Yonsei University Health System
RP Kim, TI (corresponding author), Yonsei Univ, Coll Med, Dept Ophthalmol, Seoul, South Korea.; Kim, TI (corresponding author), Yonsei Univ, Coll Med, Corneal Dystrophy Res Inst, Seoul, South Korea.
EM TIKim@yuhs.ac
RI Seo, Kyoung/I-5484-2019; kim, Kwang-Il/GQW-6564-2022
OI Kim, Eung Kweon/0000-0002-1453-8042; Jun, Ikhyun/0000-0002-2160-1679;
   Kim, Tae-im/0000-0001-6414-3842; Seo, Kyoung Yul/0000-0002-9855-1980
CR Ahn H, 2020, BMJ OPEN, V10, DOI 10.1136/bmjopen-2020-037161
   [Anonymous], EYE SYMPTOMS
   Borges AFS, 2021, INT J INFORM MANAGE, V57, DOI 10.1016/j.ijinfomgt.2020.102225
   Briganti G, 2020, FRONT MED-LAUSANNE, V7, DOI 10.3389/fmed.2020.00027
   Butt DK, 2019, J PEDIAT OPHTH STRAB, V56, P383, DOI 10.3928/01913913-20190925-03
   Chen LJ, 2020, IEEE ACCESS, V8, P75264, DOI 10.1109/ACCESS.2020.2988510
   Cheung N, 2010, LANCET, V376, P124, DOI 10.1016/S0140-6736(09)62124-3
   Chew EY, 2014, JAMA OPHTHALMOL, V132, P272, DOI 10.1001/jamaophthalmol.2013.6636
   Ciulla TA, 2018, RETINA-J RET VIT DIS, V38, P1688, DOI 10.1097/IAE.0000000000001761
   Gillies MC, 2009, OPHTHALMOLOGY, V116, P2422, DOI 10.1016/j.ophtha.2009.05.010
   Gunasekeran DV, 2020, ASIA-PAC J OPHTHALMO, V9, P61, DOI 10.1097/01.APO.0000656984.56467.2c
   Guymer R, 2020, CLIN EXP OPHTHALMOL, V48, P983, DOI 10.1111/ceo.13837
   Heijl A, 2009, OPHTHALMOLOGY, V116, P2271, DOI 10.1016/j.ophtha.2009.06.042
   KOHNER EM, 1993, BRIT MED J, V307, P1195, DOI 10.1136/bmj.307.6913.1195
   KOMULAINEN R, 1992, INT OPHTHALMOL, V16, P465, DOI 10.1007/BF00918438
   Lewis H, 2003, AM J OPHTHALMOL, V136, P155, DOI 10.1016/S0002-9394(03)00144-2
   Markham IS, 1998, COMPUT OPER RES, V25, P251, DOI 10.1016/S0305-0548(97)00074-9
   Mukesh BN, 2002, OPHTHALMOLOGY, V109, P1047, DOI 10.1016/S0161-6420(02)01040-0
   Nutter F, 2014, PR MACH LEARN RES, V32
   Peng J, 2016, INT J OPHTHALMOL-CHI, V9, P1299, DOI 10.18240/ijo.2016.09.11
   Pollack AL, 1998, OPHTHALMOLOGY, V105, P382, DOI 10.1016/S0161-6420(98)93718-6
   Rupp JD., 2016, 8 POINT EYE EXAM
   Thiagarajan JJ, 2020, AAAI CONF ARTIF INTE, V34, P6005
   Ting DSW, 2019, BRIT J OPHTHALMOL, V103, P167, DOI 10.1136/bjophthalmol-2018-313173
   Verma S., 2021, INT J INFORM MANAGEM, V1, DOI [10.1016/j.jjimei.2020.100002, DOI 10.1016/J.JJIMEI.2020.100002]
   Weih LM, 2001, OPHTHALMOLOGY, V108, P1966, DOI 10.1016/S0161-6420(01)00799-0
   Williams GA, 2004, OPHTHALMOLOGY, V111, P1055, DOI 10.1016/j.ophtha.2004.02.004
   Wong TY, 2004, NEW ENGL J MED, V351, P2310, DOI 10.1056/NEJMra032865
   Yarlagadda RT., 2017, INT J CREAT RES THOU, V5
   Yu CH, 2006, NEUROCOMPUTING, V70, P525, DOI 10.1016/j.neucom.2005.11.008
NR 30
TC 0
Z9 0
U1 1
U2 5
PU FRONTIERS MEDIA SA
PI LAUSANNE
PA AVENUE DU TRIBUNAL FEDERAL 34, LAUSANNE, CH-1015, SWITZERLAND
EI 2296-858X
J9 FRONT MED-LAUSANNE
JI Front. Med.
PD SEP 13
PY 2022
VL 9
AR 967710
DI 10.3389/fmed.2022.967710
PG 8
WC Medicine, General & Internal
WE Science Citation Index Expanded (SCI-EXPANDED)
SC General & Internal Medicine
GA 4X8JH
UT WOS:000861082700001
PM 36177328
OA gold, Green Published
DA 2025-03-30
ER

PT J
AU Arinze, IC
   Onwubiko, SN
   Nwachukwu, NZ
   Maduka-Okafor, FC
   Aghaji, AE
   Nkwegu, MO
   Onwasigwe, EN
AF Arinze, I. C.
   Onwubiko, S. N.
   Nwachukwu, N. Z.
   Maduka-Okafor, F. C.
   Aghaji, A. E.
   Nkwegu, M. O.
   Onwasigwe, E. N.
TI Distribution of Ocular Perfusion Pressure and its Relationship with
   Intraocular Pressure in Patients with Primary Open Angle Glaucoma in
   Enugu, South East, Nigeria
SO NIGERIAN JOURNAL OF CLINICAL PRACTICE
LA English
DT Article
DE Intraocular pressure; ocular perfusion pressure; primary open angle
   glaucoma
ID VASCULAR DYSREGULATION; NATIONAL BLINDNESS; VISUAL IMPAIRMENT;
   RISK-FACTORS
AB Background: Ocular perfusion pressure (OPP) has been suggested as a possible risk factor for the development and progression of primary open angle glaucoma (POAG). Aim: To determine the distribution of OPP and its relationship with intraocular pressure (IOP) in Nigerian patients with POAG. Patients and Methods: A descriptive and comparative survey was adopted. A total of 120 subjects, 60 newly diagnosed POAG and 60 non-glaucomatous (NG) subjects, aged 40 years and above, who attended the ophthalmic clinic of University of Nigeria Teaching Hospital Enugu were recruited over a six-month period in 2019. All the subjects had ocular examination, blood pressure and IOP measurements. Statistical package for social sciences software version 25 was used for data analysis. Chi-square test, independent samples t-test, and Mann-Whitney U test were used for comparison while Pearson correlation and simple linear regression were used to ascertain the relationship. A P value of <0.05 was considered significant. Result: The mean age of the participants was 57.9 + 11.9 years. The mean OPP was found to be significantly lower in the POAG subjects (Right eye, R = 43.6 +/- 12.6, Left eye, L = 41.9 +/- 13.3) mmHg compared with the NG group (R = 53.9 +/- 10.9, L = 53.7 +/- 10.9) mmHg (p < 0.001 for both eyes). A significant inverse relationship was observed between OPP and IOP in POAG subjects (p < 0.001), while there was none in NG subjects. Conclusion: OPP was lower in POAG subjects than in NG subjects. The observed relationship suggests that reduced OPP may play a role in the development of POAG.
C1 [Arinze, I. C.; Onwubiko, S. N.; Nwachukwu, N. Z.; Maduka-Okafor, F. C.; Aghaji, A. E.; Nkwegu, M. O.; Onwasigwe, E. N.] Univ Nigeria Teaching Hosp, Dept Ophthalmol, Ituku Ozalla Enugu, Nigeria.
C3 University of Nigeria
RP Nwachukwu, NZ (corresponding author), Univ Nigeria Teaching Hosp, Dept Ophthalmol, Ituku Ozalla Enugu, Nigeria.
EM Nkiru.nwachukwu@unn.edu.ng
CR Abdull MM, 2009, INVEST OPHTH VIS SCI, V50, P4114, DOI 10.1167/iovs.09-3507
   Bonomi L, 2000, OPHTHALMOLOGY, V107, P1287, DOI 10.1016/S0161-6420(00)00138-X
   Cherecheanu AP, 2013, CURR OPIN PHARMACOL, V13, P36, DOI 10.1016/j.coph.2012.09.003
   Costa VP, 2014, ACTA OPHTHALMOL, V92, pe252, DOI 10.1111/aos.12298
   Flammer J, 2008, CAN J OPHTHALMOL, V43, P317, DOI 10.3129/i08-056
   Flammer J, 2007, SURV OPHTHALMOL, V52, pS162, DOI 10.1016/j.survophthal.2007.08.012
   Grieshaber MC, 2007, SURV OPHTHALMOL, V52, pS144, DOI 10.1016/j.survophthal.2007.08.010
   Khawaja AP, 2013, INVEST OPHTH VIS SCI, V54, P4619, DOI 10.1167/iovs.13-12487
   Kyari F, 2016, J GLAUCOMA, V25, pE861, DOI 10.1097/IJG.0000000000000487
   Leske MC, 2008, OPHTHALMOLOGY, V115, P85, DOI 10.1016/j.ophtha.2007.03.017
   Leske MC, 2007, OPHTHALMOLOGY, V114, P1965, DOI 10.1016/j.ophtha.2007.03.016
   Leske MC, 2009, CURR OPIN OPHTHALMOL, V20, P73, DOI 10.1097/ICU.0b013e32831eef82
   Machin D, 1990, COMP MEANS MEDICAL S, V2nd
   Memarzadeh F, 2010, INVEST OPHTH VIS SCI, V51, P2872, DOI 10.1167/iovs.08-2956
   Nicolela MT, 2008, CAN J OPHTHALMOL, V43, P337, DOI 10.3129/i08-063
   Tham YC, 2014, OPHTHALMOLOGY, V121, P2081, DOI 10.1016/j.ophtha.2014.05.013
   TIELSCH JM, 1995, ARCH OPHTHALMOL-CHIC, V113, P216, DOI 10.1001/archopht.1995.01100020100038
   Xu L, 2009, EYE, V23, P734, DOI 10.1038/eye.2008.342
   Zheng YF, 2010, INVEST OPHTH VIS SCI, V51, P3399, DOI 10.1167/iovs.09-4867
NR 19
TC 0
Z9 0
U1 0
U2 0
PU WOLTERS KLUWER MEDKNOW PUBLICATIONS
PI MUMBAI
PA WOLTERS KLUWER INDIA PVT LTD , A-202, 2ND FLR, QUBE, C T S  NO 1498A-2
   VILLAGE MAROL, ANDHERI EAST, MUMBAI, Maharashtra, INDIA
SN 1119-3077
J9 NIGER J CLIN PRACT
JI Niger. J. Clin. Pract.
PD SEP
PY 2022
VL 25
IS 9
BP 1430
EP 1434
DI 10.4103/njcp.njcp_1813_21
PG 5
WC Medicine, General & Internal
WE Science Citation Index Expanded (SCI-EXPANDED)
SC General & Internal Medicine
GA 5C1HZ
UT WOS:000864018400008
PM 36149201
DA 2025-03-30
ER

PT J
AU De Gainza, A
   Morales, E
   Rabiolo, A
   Yu, F
   Afifi, AA
   Nouri-Mahdavi, K
   Caprioli, J
AF De Gainza, Agustina
   Morales, Esteban
   Rabiolo, Alessandro
   Yu, Fei
   Afifi, Abdelmonem A.
   Nouri-Mahdavi, Kouros
   Caprioli, Joseph
TI A Metascore of Multiple Imaging Methods to Measure Long-Term Glaucoma
   Structural Progression
SO TRANSLATIONAL VISION SCIENCE & TECHNOLOGY
LA English
DT Article
DE long-term structural progression; score for glaucoma progression;
   combination of structural imaging devices for glaucoma progression
ID OPTICAL COHERENCE TOMOGRAPHY; FIBER LAYER THICKNESS;
   DIAGNOSTIC-PERFORMANCE; OCT; REPRODUCIBILITY; SPECTRALIS; AGREEMENT
AB Purpose: To develop a structural metascore (SMS) that combines measurements from different devices and expresses them on a single scale to facilitate their long-term analysis.
   Methods: Three structural measurements (Heidelberg Retina Tomograph II [HRT] rim area, HD-Cirrus optical coherence tomography [OCT] average retinal nerve fiber layer [RNFL] thickness, Spectralis OCT RNFL global thickness) were normalized on a scale of 0 to 100 and converted to a reference value. The resultant metascoreswere plotted against time. SMS performance was evaluated to predict future values (internal validation), and correlations between the average grades assigned by three clinicians were compared with the SMS slopes (external validation).
   Results: The linear regression fit with the variance approach, and adjustment to a Spectralis equivalent was the best-performing approach; this was denominated metascore. Plots were created for 3416 eyes of 1824 patients. The average baseline age (+/- standard deviation) was 69.8 (+/- 13.9), mean follow-up was 11.6 (+/- 4.7) years, and mean number of structural scans per eye was 10.0 (+/- 4.7). The mean numbers of scans per device were 3.8 (+/- 2.5), 5.0 (+/- 2.9), and 1.3 (+/- 3.0) for HRT, Cirrus, and Spectralis, respectively. The metascore slopes' median was -0.3 (interquartile range 1.1). Correlations between the average grades assigned by the three clinicians and the metascore slopes were -0.51, -0.49, and -0.69 for the first (structural measurement printouts alone), second (metascore plots alone), and third (printouts + metascore plots) series of gradings, respectively. The average absolute predictive ability was 7.63/100 (whereas 100 = entire normalized scale).
   Conclusions: We report a method that converts Cirrus global RNFL and HRT global rim area normalized measurements to Spectralis global RNFL equivalent values to facilitate long-term structural follow-up.
   Translational Relevance: Because glaucoma changes usually occur slowly, patients are often examined with different instruments during their follow-up, a method that "unifies" structural measurements provided by different devices, which could assist patients' longitudinal structural follow-up.
C1 [De Gainza, Agustina; Rabiolo, Alessandro; Caprioli, Joseph] Univ Calif Los Angeles, Los Angeles, CA USA.
   [Morales, Esteban; Nouri-Mahdavi, Kouros] Jules Stein Eye Inst, Los Angeles, CA USA.
   [Yu, Fei] UCLA, Los Angeles, CA USA.
   [Afifi, Abdelmonem A.] UCLA, Sch Publ Hlth, Los Angeles, CA USA.
C3 University of California System; University of California Los Angeles;
   University of California System; University of California Los Angeles;
   University of California System; University of California Los Angeles
RP Caprioli, J (corresponding author), Univ Calif Los Angeles, 100 Stein Plaza, Los Angeles, CA 90095 USA.
EM caprioli@jsei.ucla.edu
RI Nouri-Mahdavi, Kouros/H-8922-2013; Rabiolo, Alessandro/J-2831-2019
OI Rabiolo, Alessandro/0000-0002-7772-5929
CR ALTMAN DG, 1983, J ROY STAT SOC D-STA, V32, P307, DOI 10.2307/2987937
   Amini N, 2017, INVEST OPHTH VIS SCI, V58, P4623, DOI 10.1167/iovs.17-21936
   Beltran-Agullo L, 2010, INVEST OPHTH VIS SCI, V51
   Buchser NM, 2012, INVEST OPHTH VIS SCI, V53, P3742, DOI 10.1167/iovs.11-8432
   Bussel II, 2014, BRIT J OPHTHALMOL, V98, P15, DOI 10.1136/bjophthalmol-2013-304326
   Chen TC, 2018, OPHTHALMOLOGY, V125, P1817, DOI 10.1016/j.ophtha.2018.05.008
   Fanihagh F, 2015, OPEN OPHTHALMOL J, V9, P41, DOI 10.2174/1874364101509010041
   Hu RR, 2016, MEDICINE, V95, DOI 10.1097/MD.0000000000002618
   Leite MT, 2011, OPHTHALMOLOGY, V118, P1334, DOI 10.1016/j.ophtha.2010.11.029
   Leite MT, 2011, AM J OPHTHALMOL, V151, P85, DOI 10.1016/j.ajo.2010.06.041
   Leung CKS, 2011, OPHTHALMOLOGY, V118, P1558, DOI 10.1016/j.ophtha.2011.01.026
   Leung CKS, 2010, OPHTHALMOLOGY, V117, P267, DOI 10.1016/j.ophtha.2009.06.061
   Leung CKS, 2009, OPHTHALMOLOGY, V116, P1257, DOI 10.1016/j.ophtha.2009.04.013
   Lichter P R, 1976, Trans Am Ophthalmol Soc, V74, P532
   Moreno-Montañés J, 2009, J GLAUCOMA, V18, P528, DOI 10.1097/IJG.0b013e318193c29f
   Mwanza JC, 2011, OPHTHALMOLOGY, V118, P241, DOI 10.1016/j.ophtha.2010.06.036
   Mwanza JC, 2010, INVEST OPHTH VIS SCI, V51, P5724, DOI 10.1167/iovs.10-5222
   Nouri-Mahdavi K, 2008, J GLAUCOMA, V17, P183, DOI 10.1097/IJG.0b013e31815768c4
   Patel NB, 2012, OPTOMETRY VISION SCI, V89, pE652, DOI 10.1097/OPX.0b013e318238c34e
   Pierro L, 2012, INVEST OPHTH VIS SCI, V53, P5912, DOI 10.1167/iovs.11-8644
   ROHRSCHNEIDER K, 1994, OPHTHALMOLOGY, V101, P1044
   Silverman AL, 2016, OPHTHALMOLOGY, V123, P408, DOI 10.1016/j.ophtha.2015.09.047
   Tan BB, 2012, J GLAUCOMA, V21, P266, DOI 10.1097/IJG.0b013e3182071cdd
   Vessani R, 2021, CLIN OPHTHALMOL, V15, P3017, DOI 10.2147/OPTH.S317190
NR 24
TC 0
Z9 0
U1 1
U2 2
PU ASSOC RESEARCH VISION OPHTHALMOLOGY INC
PI ROCKVILLE
PA 12300 TWINBROOK PARKWAY, ROCKVILLE, MD 20852-1606 USA
SN 2164-2591
J9 TRANSL VIS SCI TECHN
JI Transl. Vis. Sci. Technol.
PD SEP
PY 2022
VL 11
IS 9
AR 15
DI 10.1167/tvst.11.9.15
PG 14
WC Ophthalmology
WE Science Citation Index Expanded (SCI-EXPANDED)
SC Ophthalmology
GA I1UV8
UT WOS:001000714300007
PM 36129700
OA Green Published, gold
DA 2025-03-30
ER

PT J
AU Suo, LG
   Dai, WW
   Qin, XJ
   Li, GL
   Zhang, D
   Cheng, T
   Yao, TK
   Zhang, C
AF Suo, Lingge
   Dai, Wanwei
   Qin, Xuejiao
   Li, Guanlin
   Zhang, Di
   Cheng, Tian
   Yao, Taikang
   Zhang, Chun
TI Screening of primary open-angle glaucoma diagnostic markers based on
   immune-related genes and immune infiltration
SO BMC GENOMIC DATA
LA English
DT Article
DE Bioinformatics analysis; Primary open-angle glaucoma; Optic nerve;
   Trabecular meshwork; Immune infiltration
ID TRABECULAR MESHWORK; EXPRESSION; MECHANISMS; SEQUENCE; KERATIN
AB Purpose Primary open-angle glaucoma (POAG) continues to be a poorly understood disease. Although there were multiple researches on the identification of POAG biomarkers, few studies systematically revealed the immune-related cells and immune infiltration of POAG. Bioinformatics analyses of optic nerve (ON) and trabecular meshwork (TM) gene expression data were performed to further elucidate the immune-related genes of POAG and identify candidate target genes for treatment. Methods We performed a gene analysis of publicly available microarray data, namely, the GSE27276-GPL2507, GSE2378-GPL8300, GSE9944-GPL8300, and GSE9944-GPL571 datasets from the Gene Expression Omnibus database. The obtained datasets were used as input for parallel pathway analyses. Based on random forest and support vector machine (SVM) analysis to screen the key genes, significantly changed pathways were clustered into functional categories, and the results were further investigated. CIBERSORT was used to evaluate the infiltration of immune cells in POAG tissues. A network visualizing the differences between the data in the POAG and normal groups was created. GO and KEGG enrichment analyses were performed using the Metascape database. We divided the differentially expressed mRNAs into upregulated and downregulated groups and predicted the drug targets of the differentially expressed genes through the Connectivity Map (CMap) database. Results A total of 49 differentially expressed genes, including 19 downregulated genes and 30 upregulated genes, were detected. Five genes ((Keratin 14) KRT14, (Hemoglobin subunit beta) HBB, (Acyl-CoA Oxidase 2) ACOX2, (Hephaestin) HEPH and Keratin 13 (KRT13)) were significantly changed. The results showed that the expression profiles of drug disturbances, including those for avrainvillamide-analysis-3, cytochalasin-D, NPI-2358, oxymethylone and vinorelbine, were negatively correlated with the expression profiles of disease disturbances. This finding indicated that these drugs may reduce or even reverse the POAG disease state. Conclusion This study provides an overview of the processes involved in the molecular pathogenesis of POAG in the ON and TM. The findings provide a new understanding of the molecular mechanism of POAG from the perspective of immunology.
C1 [Suo, Lingge; Dai, Wanwei; Zhang, Di; Zhang, Chun] Peking Univ Third Hosp, Dept Ophthalmol, 49 North Garden Rd, Beijing 100191, Peoples R China.
   [Suo, Lingge; Dai, Wanwei; Zhang, Di; Zhang, Chun] Peking Univ Third Hosp, Beijing Key Lab Restorat Damaged Ocular Nerve, 49 North Garden Rd, Beijing 100191, Peoples R China.
   [Qin, Xuejiao] Shandong Univ, Dept Ophthalmol, Hosp 2, Jinan, Shandong, Peoples R China.
   [Li, Guanlin] Peking Univ Third Hosp, Clin Stem Cell Res Ctr, Beijing, Peoples R China.
   [Cheng, Tian; Yao, Taikang] Peking Univ, Sch Basic Med Sci, Beijing, Peoples R China.
C3 Shandong University; Peking University
RP Zhang, C (corresponding author), Peking Univ Third Hosp, Dept Ophthalmol, 49 North Garden Rd, Beijing 100191, Peoples R China.; Zhang, C (corresponding author), Peking Univ Third Hosp, Beijing Key Lab Restorat Damaged Ocular Nerve, 49 North Garden Rd, Beijing 100191, Peoples R China.
EM zhangc1@yahoo.com
RI yao, taikang/HDO-3076-2022
OI Yao, Taikang/0000-0002-0497-0595
FU Chinese State Natural Science Foundation [81670851]; National Science
   and Technology Key RD Program [2019YFC0118402]; Capital's Funds for
   Health Improvement and Research of China [CFH-2020-2-40911]; Peking
   University Medicine Fund of Fostering Young Scholars' Scientific &
   Technological Innovation [BMU2022PYB018]
FX This study was funded by Chinese State Natural Science Foundation (Grant
   No. 81670851), National Science and Technology Key R&D Program (Grant
   No. 2019YFC0118402), Capital's Funds for Health Improvement and Research
   of China (Grant No. CFH-2020-2-40911), and Peking University Medicine
   Fund of Fostering Young Scholars' Scientific & Technological Innovation
   (BMU2022PYB018).
CR Chen HJ, 2006, J NUTR, V136, P1236, DOI 10.1093/jn/136.5.1236
   COULOMBE PA, 1991, CELL, V66, P1301, DOI 10.1016/0092-8674(91)90051-Y
   Feng J, 2019, MOL MED REP, V20, P216, DOI 10.3892/mmr.2019.10236
   Gautam P, 2021, NAT COMMUN, V12, DOI 10.1038/s41467-021-25968-8
   Gharahkhani P, 2021, NAT COMMUN, V12, DOI 10.1038/s41467-020-20851-4
   HANUKOGLU I, 1982, CELL, V31, P243, DOI 10.1016/0092-8674(82)90424-X
   Hernandez MR, 2002, GLIA, V38, P45, DOI 10.1002/glia.10051
   Huang P, 2010, J GLAUCOMA, V19, P324, DOI 10.1097/IJG.0b013e3181b4cac7
   Kamat SS, 2016, SEMIN OPHTHALMOL, V31, P147, DOI 10.3109/08820538.2015.1114858
   Kanehisa M, 2000, NUCLEIC ACIDS RES, V28, P27, DOI 10.1093/nar/28.1.27
   Kang JM, 2021, MED CLIN N AM, V105, P493, DOI 10.1016/j.mcna.2021.01.004
   Kwon YH, 2009, NEW ENGL J MED, V360, P1113, DOI 10.1056/NEJMra0804630
   Liesenborghs I, 2020, INVEST OPHTH VIS SCI, V61, DOI 10.1167/iovs.61.4.24
   Liesenborghs I, 2020, ACTA OPHTHALMOL, V98, P48, DOI 10.1111/aos.14154
   Liu YT, 2013, INVEST OPHTH VIS SCI, V54, P6382, DOI 10.1167/iovs.13-12128
   Lukas TJ, 2008, GENOME BIOL, V9, DOI 10.1186/gb-2008-9-7-r111
   MOLL R, 1982, CELL, V31, P11, DOI 10.1016/0092-8674(82)90400-7
   Newman AM, 2015, NAT METHODS, V12, P453, DOI [10.1038/NMETH.3337, 10.1038/nmeth.3337]
   Nucci C, 2018, EYE, V32, P938, DOI 10.1038/s41433-018-0050-2
   Qiu HY, 2018, INT OPHTHALMOL, V38, P19, DOI 10.1007/s10792-017-0704-2
   Raut Shital A., 2010, 2010 International Conference on Bioinformatics and Biomedical Technology (ICBBT 2010), P97, DOI 10.1109/ICBBT.2010.5479003
   Saccà SC, 2016, AGEING RES REV, V29, P26, DOI 10.1016/j.arr.2016.05.012
   Schweizer J, 2006, J CELL BIOL, V174, P169, DOI 10.1083/jcb.200603161
   Wang JH, 2017, MOL MED REP, V16, P8735, DOI 10.3892/mmr.2017.7711
   Wang LY, 2021, FRONT CELL DEV BIOL, V9, DOI 10.3389/fcell.2021.793638
   Waseem A, 1998, GENE, V215, P269, DOI 10.1016/S0378-1119(98)00297-2
   Wong MS, 2015, PLOS ONE, V10, DOI 10.1371/journal.pone.0122184
   Zhang T, 2014, MED HYPOTHESES, V83, P514, DOI 10.1016/j.mehy.2014.08.017
   Zheng P, 2022, FRONT GENET, V13, DOI 10.3389/fgene.2022.870795
   Zheng RB, 2019, NUCLEIC ACIDS RES, V47, pD729, DOI 10.1093/nar/gky1094
   Zhou ZY, 2021, ANN TRANSL MED, V9, DOI 10.21037/atm-20-6154
   Zhu JY, 2020, PHARMACOL RES, V159, DOI 10.1016/j.phrs.2020.104780
NR 32
TC 0
Z9 0
U1 1
U2 8
PU BMC
PI LONDON
PA CAMPUS, 4 CRINAN ST, LONDON N1 9XW, ENGLAND
EI 2730-6844
J9 BMC GENOMIC DATA
JI BMC Genomic Data
PD AUG 24
PY 2022
VL 23
IS 1
AR 67
DI 10.1186/s12863-022-01072-8
PG 16
WC Genetics & Heredity
WE Science Citation Index Expanded (SCI-EXPANDED)
SC Genetics & Heredity
GA 3Z1OM
UT WOS:000844189900001
PM 36002796
OA Green Published, gold
DA 2025-03-30
ER

PT J
AU Méndez-Hernández, C
   Palomino-Bautista, C
   Torres-Imaz, R
   Peña-Urbina, P
   Perucho-González, L
   García-Feijoo, J
AF Mendez-Hernandez, Carmen
   Palomino-Bautista, Carlos
   Torres-Imaz, Ramon
   Pena-Urbina, Pilar
   Perucho-Gonzalez, Lucia
   Garcia-Feijoo, Julian
TI Glaucoma medical treatment as a predictor of XEN45 subconjunctival gel
   implant hypotensive efficacy
SO GRAEFES ARCHIVE FOR CLINICAL AND EXPERIMENTAL OPHTHALMOLOGY
LA English
DT Article
DE Glaucoma; Minimally invasive glaucoma surgery (MIGS); Open-angle
   glaucoma; Intraocular pressure
ID TREATMENT OUTCOMES; TRABECULECTOMY; TUBE
AB Purpose The aim of this study was to determine the preoperative characteristics influencing hypotensive efficacy of the XEN45 gel stent in patients with open-angle glaucoma at one-year follow-up. Materials and methods This was a retrospective multicentre study. All patients who underwent XEN45 gel stent implantation between January 2017 and January 2021 were included. The main study outcome was the assessment of one-year postoperative intraocular pressure (IOP) and glaucoma medication differences according to the number and type of preoperative topical treatments or glaucoma surgery, glaucoma stage and time since diagnosis. Follow-up period was 1-year post-surgery in all cases. IOP reduction and surgery success (not requiring reoperation or pressure failures [IOP > 18 mmHg and < 20% reduction in IOP]), safety and cost savings in topical glaucoma therapy after surgery were secondarily assessed. Linear regression analysis to determine the preoperative parameters influence on 1-year postoperative results was performed. Results XEN45 gel stent was implanted in 85 patients. One-year postoperative mean IOP dropped from 20.6 +/- 4.1 to 13.7 +/- 2.8 mmHg (p < 0.0001). Likewise, mean number of topical treatments decreased from 2.05 +/- 0.9 to 0.36 +/- 0.65 (p < 0.001). Both were mainly influenced by the number of preoperative glaucoma treatments, such that for each one-glaucoma medication increase, postoperative intraocular pressure increased by 1.18 mmHg (95% CI 0.56-1.79, p < 0.0001) and number of glaucoma medications increased by 0.3 (95% CI 0.16-0.43, p < 0.001). Overall success rates (with and without supplemental glaucoma medication use) were 97.6% (95% CI 94.5-100%), 87.1% (95% CI 80.2-87.1%) and 61.2% (95% CI 51.6-72.5%) at 3, 6 months and 1 year after surgery. No sight-threatening adverse events were reported. Mean annual cost savings on medical treatment since surgery reached EUR 251.19 +/- 169. 93 euros. Conclusions One year after surgery, XEN45 gel implant significantly reduced IOP and number of topical medications with an adequate safety profile being both mainly influenced by the number of preoperative glaucoma treatments.
C1 [Mendez-Hernandez, Carmen; Torres-Imaz, Ramon; Pena-Urbina, Pilar; Perucho-Gonzalez, Lucia; Garcia-Feijoo, Julian] Hosp Clin San Carlos, Dept Ophthalmol, Glaucoma Serv, Madrid, Spain.
   [Palomino-Bautista, Carlos] Hosp Univ Quironsalud, Dept Ophthalmol, Madrid, Spain.
   [Torres-Imaz, Ramon] Hosp Nuestra Senora del Rosario, Dept Ophthalmol, Madrid, Spain.
   [Perucho-Gonzalez, Lucia] Hosp La Luz Quironsalud, Dept Ophthalmol, Madrid, Spain.
C3 Hospital Clinico San Carlos; quironsalud Group; quironsalud Group
RP Méndez-Hernández, C (corresponding author), Hosp Clin San Carlos, Dept Ophthalmol, Glaucoma Serv, Madrid, Spain.
EM cdmendezh@gmail.com
RI FEIJOO, JULIAN/G-9762-2017; Mendez-Hernandez, Carmen/D-6385-2017
OI Mendez-Hernandez, Carmen/0000-0003-3413-5248
FU Carolina Ten - AbbVie Spain S.L.U.
FX Medical writing support was provided by Carolina Ten and Esther alvarez
   Garcia at Dynamic Science S.L. during the preparation of this paper,
   funded by AbbVie Spain S.L.U.
CR Allison K, 2020, CUREUS J MED SCIENCE, V12, DOI 10.7759/cureus.11686
   Alon Skaat, 2013, J Curr Glaucoma Pract, V7, P58, DOI 10.5005/jp-journals-10008-1139
   De Gregorio A, 2018, INT OPHTHALMOL, V38, P1129, DOI 10.1007/s10792-017-0571-x
   Evangelho K, 2019, INT OPHTHALMOL, V39, P259, DOI 10.1007/s10792-017-0795-9
   Gabbay IE, 2020, BRIT J OPHTHALMOL, V104, P1125, DOI 10.1136/bjophthalmol-2019-313870
   Gazzard G, 2019, LANCET, V393, P1505, DOI 10.1016/S0140-6736(18)32213-X
   Gedde SJ, 2018, OPHTHALMOLOGY, V125, P650, DOI 10.1016/j.ophtha.2018.02.003
   Gedde SJ, 2012, AM J OPHTHALMOL, V153, P804, DOI 10.1016/j.ajo.2011.10.024
   Gillmann K, 2021, ACTA OPHTHALMOL, V99, pE531, DOI 10.1111/aos.14605
   Gozawa M, 2020, BMC OPHTHALMOL, V20, DOI 10.1186/s12886-020-01518-6
   Heidinger A, 2019, J GLAUCOMA, V28, P75, DOI 10.1097/IJG.0000000000001122
   Hong S, 2006, AM J OPHTHALMOL, V142, P185, DOI 10.1016/j.ajo.2006.02.056
   Karimi A, 2019, EYE, V33, P469, DOI 10.1038/s41433-018-0243-8
   Martínez-de-la-Casa JM, 2019, EXPERT REV OPHTHALMO, V14, P5, DOI 10.1080/17469899.2018.1560264
   Pereira ICF, 2021, EYE, V35, P3202, DOI 10.1038/s41433-021-01595-x
   Perez-Torregrosa V T, 2016, Arch Soc Esp Oftalmol, V91, P415, DOI 10.1016/j.oftal.2016.02.006
   Pisella PJ, 2002, BRIT J OPHTHALMOL, V86, P418, DOI 10.1136/bjo.86.4.418
   Poley BJ, 2009, J CATARACT REFR SURG, V35, P1946, DOI 10.1016/j.jcrs.2009.05.061
   Reitsamer H, 2022, ACTA OPHTHALMOL, V100, pE233, DOI 10.1111/aos.14886
   Shah M, 2019, EYE VISION, V6, DOI 10.1186/s40662-019-0154-1
   Smith M, 2019, EYE, V33, P761, DOI 10.1038/s41433-018-0310-1
   Widder RA, 2018, GRAEF ARCH CLIN EXP, V256, P765, DOI 10.1007/s00417-018-3899-7
   Wong JKW, 2022, OPHTHALMOL THER, V11, P387, DOI 10.1007/s40123-021-00447-x
NR 23
TC 0
Z9 0
U1 0
U2 1
PU SPRINGER
PI NEW YORK
PA ONE NEW YORK PLAZA, SUITE 4600, NEW YORK, NY, UNITED STATES
SN 0721-832X
EI 1435-702X
J9 GRAEF ARCH CLIN EXP
JI Graefes Arch. Clin. Exp. Ophthalmol.
PD FEB
PY 2023
VL 261
IS 2
BP 521
EP 533
DI 10.1007/s00417-022-05810-7
EA AUG 2022
PG 13
WC Ophthalmology
WE Science Citation Index Expanded (SCI-EXPANDED)
SC Ophthalmology
GA 7W4NZ
UT WOS:000843353900001
PM 35986778
DA 2025-03-30
ER

PT J
AU Sivamurugan, V
   Indumathi, P
   Thanikachalam, V
   Rajakumar, R
AF Sivamurugan, V.
   Indumathi, P.
   Thanikachalam, V.
   Rajakumar, R.
TI Clinical Decision Support System for Ophthalmologists for Eye Disease
   Classification
SO IETE JOURNAL OF RESEARCH
LA English
DT Article
DE Age-related macular degeneration (AMD); Choroidal neovascularization
   (CNV); Convolution neural networks (CNN); Deep learning (DL); Diabetic
   retinopathy (DR); Ophthalmologist; Optical coherence tomography (OCT);
   Transfer learning (TL)
ID FULLY AUTOMATED DETECTION; DIABETIC MACULAR EDEMA; DEGENERATION
AB In medical applications, ocular OCT (optical coherence tomography) is used to assess glaucoma, macular degeneration, diabetic macular edema and other eye diseases as it is capable of showing the cross-sections of tissue layers. The creation of new blood vessels in the choroid layer of the eye is known as choroidal neovascularization (CNV). The aging and macular degeneration will represent the symptom DRUSEN. Our sharp central vision is affected due to DRUSEN. An irreversible vision loss is caused in diabetic patients due to diabetic macular edema (DME). It is mainly due to the leaking of blood vessels in the retina. This research work focus on designing a clinical decision support system to assist the ophthalmologist in classifying the three different types of eye diseases. The existing nine pre-trained CNN models are used for this purpose. The extracted features are used to generate the trained model that is further used for eye disease classification. The training accuracy, validation accuracy, training loss and validation loss are computed for 100 iterations for each pre-trained CNN models during training and validation. The trained model obtained after training is used as input to the classifier, which classifies the images under-diagnosis into NORMAL (normal eye), CNV, DME and DRUSEN. The performance metrics of the classifier designed using each pre-trained models are evaluated and compared for four classes independently. The test results show that the performance of the classifier implemented using the pre-trained model InceptionV3 is better than all other models.
C1 [Sivamurugan, V.; Thanikachalam, V.] Sri Siva Subramaniya Nadar Coll Engn, Dept Informat Technol, Chennai 603110, Tamil Nadu, India.
   [Indumathi, P.] Anna Univ, Madras Inst Technol, Dept Elect Engn, Chennai 600044, Tamil Nadu, India.
   [Rajakumar, R.] Sathyabama Inst Sci & Technol, Dept Math, Chennai 600119, Tamil Nadu, India.
C3 SSN College of Engineering; Anna University; Anna University Chennai;
   Madras Institute of Technology; Sathyabama Institute of Science &
   Technology
RP Sivamurugan, V (corresponding author), Sri Siva Subramaniya Nadar Coll Engn, Dept Informat Technol, Chennai 603110, Tamil Nadu, India.
EM sivamuruganv@ssn.edu.in; indu@mitindia.edu; thanikachalamv@ssn.edu.in;
   rrajakumar.maths@sathyabama.ac.in
OI Vellakani, Sivamurugan/0000-0003-4237-0475
CR Burlina P, 2017, COMPUT BIOL MED, V82, P80, DOI 10.1016/j.compbiomed.2017.01.018
   Chan GCY, 2017, IEEE I C SIGNAL IMAG, P493, DOI 10.1109/ICSIPA.2017.8120662
   Deng JJ, 2016, LECT NOTES COMPUT SC, V9730, P707, DOI 10.1007/978-3-319-41501-7_79
   Grassmann F, 2018, OPHTHALMOLOGY, V125, P1410, DOI 10.1016/j.ophtha.2018.02.037
   Kamble RM, 2018, IEEE EMBS CONF BIO, P442, DOI 10.1109/IECBES.2018.8626616
   Karri SPK, 2017, BIOMED OPT EXPRESS, V8, P579, DOI 10.1364/BOE.8.000579
   Kunwar A, 2015, 2015 INTERNATIONAL CONFERENCE ON ADVANCES IN COMPUTING, COMMUNICATIONS AND INFORMATICS (ICACCI), P2285, DOI 10.1109/ICACCI.2015.7275958
   Lopes UK, 2017, COMPUT BIOL MED, V89, P135, DOI 10.1016/j.compbiomed.2017.08.001
   Patterson JM, 2007, ANN OTO RHINOL LARYN, V116, P559, DOI 10.1177/000348940711600801
   Perdomo O, 2018, I S BIOMED IMAGING, P1423, DOI 10.1109/ISBI.2018.8363839
   Rajaraman S, 2018, PEERJ, V6, DOI 10.7717/peerj.4568
   Schlegl T, 2018, OPHTHALMOLOGY, V125, P549, DOI 10.1016/j.ophtha.2017.10.031
   Srinivasan PP, 2014, BIOMED OPT EXPRESS, V5, P3568, DOI 10.1364/BOE.5.003568
   Vellakani S, 2020, J X-RAY SCI TECHNOL, V28, P975, DOI 10.3233/XST-200697
   Zhao R, 2017, BIOMED OPT EXPRESS, V8, P5049, DOI 10.1364/BOE.8.005049
   US
NR 16
TC 0
Z9 0
U1 0
U2 3
PU TAYLOR & FRANCIS LTD
PI ABINGDON
PA 2-4 PARK SQUARE, MILTON PARK, ABINGDON OR14 4RN, OXON, ENGLAND
SN 0377-2063
EI 0974-780X
J9 IETE J RES
JI IETE J. Res.
PD DEC 29
PY 2023
VL 69
IS 12
BP 8717
EP 8734
DI 10.1080/03772063.2022.2101552
EA AUG 2022
PG 18
WC Engineering, Electrical & Electronic; Telecommunications
WE Science Citation Index Expanded (SCI-EXPANDED)
SC Engineering; Telecommunications
GA QJ6O7
UT WOS:000835777200001
DA 2025-03-30
ER

PT J
AU Lee, JY
   Shin, JW
   Lee, A
   Baek, MS
   Kook, MS
AF Lee, Jin Yeong
   Shin, Joong Won
   Lee, Anna
   Baek, Min Su
   Kook, Michael S.
TI Association of baseline optical coherence tomography angiography with
   the development of glaucomatous visual field defects in preperimetric
   glaucoma eyes
SO BRITISH JOURNAL OF OPHTHALMOLOGY
LA English
DT Article
DE Glaucoma; Field of vision; Imaging
ID CHOROIDAL MICROVASCULATURE DROPOUT; OPEN-ANGLE GLAUCOMA; DISC
   HEMORRHAGES; VESSEL DENSITY; FOLLOW-UP; PROGRESSION; THICKNESS; SUSPECT;
   EVENTS; DAMAGE
AB Aims To evaluate whether baseline vessel density (VD) parameters derived from optical coherence tomography angiography (OCT-A) is associated with the development of glaucomatous visual field (VF) defects in preperimetric glaucoma (PPG) patients. Methods One eye from each of 200 consecutive PPG patients with a normal standard automated perimetry and OCT-A at baseline was retrospectively analysed. OCT-A was used to measure the circumpapillary VD (cpVD) and the parafoveal and perifoveal VD. The retinal nerve fibre layer (RNFL) and macular ganglion cell-inner plexiform layer thicknesses were measured as reference standards. Two patient groups were stratified based on the development of repeatable glaucomatous VF loss. A Cox proportional hazards model was constructed to determine the predictive ability of OCT-A parameters for VF defects. The correlation between these baseline OCT-A parameters and the rate of global VF sensitivity loss (dB/year) was calculated using linear regression analysis. Results During a 3.1-year average follow-up period, 18 eyes (9.0%) developed glaucomatous VF defects. At baseline, the lower inferior temporal cpVD (HR (95% CI)=0.934 (0.883 to 0.988); p=0.017) and thinner inferior RNFL (HR (95% CI)=0.895 (0.839 to 0.956); p=0.001) were predictive of glaucomatous VF loss. A lower inferior temporal cpVD and thinner RNFL at baseline were associated with faster rate of global VF sensitivity loss (beta=0.015; p=0.001). Conclusion In PPG eyes, a lower baseline inferior temporal cpVD is significantly associated with glaucomatous VF defect development and a faster rate of global VF loss.
C1 [Lee, Jin Yeong; Lee, Anna; Baek, Min Su] Asan Med Ctr, Dept Ophthalmol, Seoul, South Korea.
   [Shin, Joong Won; Kook, Michael S.] Univ Ulsan, Coll Med, Asan Med Ctr, Dept Ophthalmol, 388-1 Pungnap 2 Dong, Seoul, South Korea.
C3 University of Ulsan; Asan Medical Center; University of Ulsan; Asan
   Medical Center
RP Kook, MS (corresponding author), Univ Ulsan, Coll Med, Asan Med Ctr, Dept Ophthalmol, 388-1 Pungnap 2 Dong, Seoul, South Korea.
EM mskook@amc.seoul.kr
CR Anderson DR, 1992, Automated static perimetry, V123
   Bak E, 2020, AM J OPHTHALMOL, V216, P121, DOI 10.1016/j.ajo.2020.03.026
   Bengtsson B, 2008, OPHTHALMOLOGY, V115, P2044, DOI 10.1016/j.ophtha.2008.05.031
   Budenz DL, 2006, OPHTHALMOLOGY, V113, P2137, DOI 10.1016/j.ophtha.2006.06.022
   CHYLACK LT, 1993, ARCH OPHTHALMOL-CHIC, V111, P831, DOI 10.1001/archopht.1993.01090060119035
   Concato J, 1995, J CLIN EPIDEMIOL, V48, P1495, DOI 10.1016/0895-4356(95)00510-2
   De Moraes CG, 2017, PROG RETIN EYE RES, V56, P107, DOI 10.1016/j.preteyeres.2016.10.001
   Feke GT, 2014, AM J OPHTHALMOL, V158, P105, DOI 10.1016/j.ajo.2014.03.015
   Hood DC, 2013, PROG RETIN EYE RES, V32, P1, DOI 10.1016/j.preteyeres.2012.08.003
   Hou HY, 2020, OPHTHALMOLOGY, V127, P1043, DOI 10.1016/j.ophtha.2019.12.030
   Jo YH, 2019, INVEST OPHTH VIS SCI, V60, P901, DOI 10.1167/iovs.18-26298
   Kim HJ, 2017, JPN J OPHTHALMOL, V61, P307, DOI 10.1007/s10384-017-0509-x
   Kim KE, 2015, AM J OPHTHALMOL, V159, P160, DOI 10.1016/j.ajo.2014.10.010
   Kim S, 2015, BRIT J OPHTHALMOL, V99, P1412, DOI 10.1136/bjophthalmol-2014-306538
   Kwon J, 2018, AM J OPHTHALMOL, V188, P141, DOI 10.1016/j.ajo.2018.01.035
   Lalezary M, 2006, AM J OPHTHALMOL, V142, P576, DOI 10.1016/j.ajo.2006.05.004
   Lee EJ, 2020, OPHTHALMOL GLAUCOMA, V3, P25, DOI 10.1016/j.ogla.2019.10.001
   Lee EJ, 2016, INVEST OPHTH VIS SCI, V57, P6265, DOI 10.1167/iovs.16-20287
   Lee JY, 2022, AM J OPHTHALMOL, V237, P241, DOI 10.1016/j.ajo.2021.11.028
   Miki A, 2014, OPHTHALMOLOGY, V121, P1350, DOI 10.1016/j.ophtha.2014.01.017
   Okamoto Y, 2020, SCI REP-UK, V10, DOI 10.1038/s41598-020-79151-y
   Prum Bruce E Jr, 2016, Ophthalmology, V123, pP112, DOI 10.1016/j.ophtha.2015.10.055
   Rao HL, 2022, AM J OPHTHALMOL, V233, P171, DOI 10.1016/j.ajo.2021.07.023
   Rao HL, 2016, AM J OPHTHALMOL, V171, P75, DOI 10.1016/j.ajo.2016.08.030
   Sehi M, 2013, AM J OPHTHALMOL, V155, P73, DOI 10.1016/j.ajo.2012.07.005
   Shin HY, 2014, OPHTHALMOLOGY, V121, P93, DOI 10.1016/j.ophtha.2013.06.041
   Suh MH, 2020, J GLAUCOMA, V29, P423, DOI 10.1097/IJG.0000000000001489
   Suh MH, 2016, OPHTHALMOLOGY, V123, P2509, DOI 10.1016/j.ophtha.2016.09.002
   Swaminathan SS, 2021, AM J OPHTHALMOL, V229, P100, DOI 10.1016/j.ajo.2021.03.019
   Vittinghoff E, 2007, AM J EPIDEMIOL, V165, P710, DOI 10.1093/aje/kwk052
NR 30
TC 0
Z9 0
U1 1
U2 3
PU BMJ PUBLISHING GROUP
PI LONDON
PA BRITISH MED ASSOC HOUSE, TAVISTOCK SQUARE, LONDON WC1H 9JR, ENGLAND
SN 0007-1161
EI 1468-2079
J9 BRIT J OPHTHALMOL
JI Br. J. Ophthalmol.
PD NOV
PY 2023
VL 107
IS 11
BP 1621
EP 1629
DI 10.1136/bjo-2021-321025
EA AUG 2022
PG 9
WC Ophthalmology
WE Science Citation Index Expanded (SCI-EXPANDED)
SC Ophthalmology
GA Y8JS3
UT WOS:000837767300001
PM 37863500
DA 2025-03-30
ER

PT J
AU Bashir, J
   Beg, DT
   Beigh, AA
   Wani, EA
AF Bashir, Jasiya
   Beg, Danish T.
   Beigh, Arshid A.
   Wani, Ejaz A.
TI Red cell distribution width levels in patients with pseudoexfoliation
   syndrome and pseudoexfoliation glaucoma
SO INDIAN JOURNAL OF OPHTHALMOLOGY
LA English
DT Article
DE Inflammation; neutrophil; pseudoexfoliation; red cell distribution width
ID EXFOLIATION SYNDROME; LOXL1 POLYMORPHISMS; AQUEOUS-HUMOR; HEART-FAILURE;
   ASSOCIATION; ANEMIA; SYNDROME/GLAUCOMA; METAANALYSIS; CYTOKINES; DISEASE
AB Purpose: The purpose of this study was to assess the levels of red cell distribution width (RDW) in patients with pseudoexfoliation syndrome (PEX) and pseudoexfoliation glaucoma (PEXG), and to compare their RDW values with healthy controls. Methods: 40 patients with PEX, 40 with PEXG, and 80 control subjects were enrolled in this study. Complete ophthalmologic examination and complete blood count measurements were performed of all subjects. Complete blood counts were performed within one hour of blood collection. Results: RDW levels were significantly higher in patients with PEX and PEXG than in controls (P = 0.027 and P < 0.001, respectively). Furthermore, a significant difference was found in RDW values between PEXG and PEX groups (P = 0.016). RDW levels were gradually increased from control group to PEXG group (P < 0.001). Multivariate logistic regression analysis revealed that RDW was independently associated with the presence of PEX/PEXG (odds ratio 1.765, 95% confidence interval (CI) 1.095-2.867, P = 0.013). Conclusion: We conclude that RDW may be a useful marker for predicting the presence of PEX and progression to PEXG.
C1 [Bashir, Jasiya; Beg, Danish T.; Beigh, Arshid A.; Wani, Ejaz A.] GMC, Dept Ophthalmol, Srinagar, Jammu & Kashmir, India.
RP Beigh, AA (corresponding author), Pos Off Lower Munda, Lower Munda 192212, Jammu & Kashmir, India.
EM beigharshid11@gmail.com
CR [Anonymous], 2011, HENRYS CLIN DIAGNOSI, V22
   Bleich S, 2004, AM J OPHTHALMOL, V138, P162, DOI 10.1016/j.ajo.2004.02.027
   Carraro MC, 2001, EUR J HAEMATOL, V67, P238, DOI 10.1034/j.1600-0609.2001.00539.x
   Chen HY, 2010, MOL VIS, V16, P167
   Cumurcu T, 2008, CURR EYE RES, V33, P159, DOI 10.1080/02713680701861752
   Dabbah S, 2010, AM J CARDIOL, V105, P312, DOI 10.1016/j.amjcard.2009.09.027
   Damji K F, 1998, Ophthalmic Genet, V19, P175
   Dewundara S, 2015, CURR OPIN OPHTHALMOL, V26, P78, DOI 10.1097/ICU.0000000000000135
   Felker GM, 2007, J AM COLL CARDIOL, V50, P40, DOI 10.1016/j.jacc.2007.02.067
   Forsius H, 2002, ACTA OPHTHALMOL SCAN, V80, P478, DOI 10.1034/j.1600-0420.2002.800504.x
   Founti P, 2015, ANN HUM GENET, V79, P431, DOI 10.1111/ahg.12128
   French DD, 2012, N AM J MED SCI, V4, P468, DOI 10.4103/1947-2714.101987
   Friedman JS, 2004, BLOOD, V104, P2565, DOI 10.1182/blood-2003-11-3858
   Gottanka J, 1997, INVEST OPHTH VIS SCI, V38, P2435
   Ji QS, 2015, INT J OPHTHALMOL-CHI, V8, P148, DOI 10.3980/j.issn.2222-3959.2015.01.27
   Koliakos GG, 2003, BRIT J OPHTHALMOL, V87, P353, DOI 10.1136/bjo.87.3.353
   Kurtul A, 2015, PLATELETS, V26, P48, DOI 10.3109/09537104.2014.881990
   Kurtul B.E., 2018, Beyoglu Eye J, V3, P122
   Kurtul BE, 2018, INT OPHTHALMOL, V38, P1079, DOI 10.1007/s10792-017-0563-x
   Kurtul BE, 2017, SEMIN OPHTHALMOL, V32, P281, DOI 10.3109/08820538.2015.1068341
   Ozgonul C, 2016, OCUL IMMUNOL INFLAMM, V24, P665, DOI 10.3109/09273948.2015.1063671
   Pascual-Figal DA, 2009, EUR J HEART FAIL, V11, P840, DOI 10.1093/eurjhf/hfp109
   Ringvold A, 1999, ACTA OPHTHALMOL SCAN, V77, P371, DOI 10.1034/j.1600-0420.1999.770401.x
   Ritch R, 1994, J Glaucoma, V3, P176
   Ritch R, 2001, SURV OPHTHALMOL, V45, P265, DOI 10.1016/S0039-6257(00)00196-X
   Schlötzer-Schrehardt U, 2011, MIDDLE EAST AFR J OP, V18, P30, DOI 10.4103/0974-9233.75882
   Schlötzer-Schrehardt U, 2009, EXP EYE RES, V88, P776, DOI 10.1016/j.exer.2008.08.012
   Schumacher S, 2001, LANCET, V357, P359, DOI 10.1016/S0140-6736(00)03645-X
   Sorkhabi Rana, 2013, Oman Med J, V28, P16, DOI 10.5001/omj.2013.04
   Tang JZ, 2014, PLOS ONE, V9, DOI 10.1371/journal.pone.0090331
   Tarkkanen A, 2002, ACTA OPHTHALMOL SCAN, V80, P151, DOI 10.1034/j.1600-0420.2002.800206.x
   Tonelli M, 2008, CIRCULATION, V117, P163, DOI 10.1161/CIRCULATIONAHA.107.727545
   Wang L, 2016, J GLAUCOMA, V25, P62, DOI 10.1097/IJG.0000000000000128
   Wang W, 2014, PLOS ONE, V9, DOI 10.1371/journal.pone.0092767
   Yildirim Z, 2013, INT J OPHTHALMOL-CHI, V6, P50, DOI 10.3980/j.issn.2222-3959.2013.01.10
   Zenkel M, 2010, AM J PATHOL, V176, P2868, DOI 10.2353/ajpath.2010.090914
   Zhao ZQ, 2014, INT J CARDIOL, V174, P174, DOI 10.1016/j.ijcard.2014.03.189
NR 37
TC 0
Z9 0
U1 0
U2 0
PU WOLTERS KLUWER MEDKNOW PUBLICATIONS
PI MUMBAI
PA WOLTERS KLUWER INDIA PVT LTD , A-202, 2ND FLR, QUBE, C T S  NO 1498A-2
   VILLAGE MAROL, ANDHERI EAST, MUMBAI, Maharashtra, INDIA
SN 0301-4738
EI 1998-3689
J9 INDIAN J OPHTHALMOL
JI Indian J. Ophthalmol.
PD AUG
PY 2022
VL 70
IS 8
BP 2902
EP 2905
DI 10.4103/ijo.IJO_3178_21
PG 4
WC Ophthalmology
WE Science Citation Index Expanded (SCI-EXPANDED)
SC Ophthalmology
GA 4D6HV
UT WOS:000847240800027
OA gold, Green Published
DA 2025-03-30
ER

PT J
AU Chakrabarti, K
   Samant, S
   Mohapatra, R
   Mishra, S
   Das, S
   Chakrabarti, M
AF Chakrabarti, Keya
   Samant, Swati
   Mohapatra, Ramesh
   Mishra, Suchismita
   Das, Suprava
   Chakrabarti, Meena
TI A comparison of lens parameters in patients with various subtypes of
   primary angle-closure disease and the normal population: A prospective
   study
SO INDIAN JOURNAL OF OPHTHALMOLOGY
LA English
DT Article
DE Lens Axial Factor; lens parameters; lens thickness; lens vault; primary
   angle-closure disease; relative lens position
ID ANTERIOR-CHAMBER DEPTH; OCULAR BIOMETRY; GLAUCOMA; THICKNESS; POSITION;
   RISK
AB Purpose: To assess the role of lens parameters in the detection and progression of primary angle-closure disease (PACE)) by combining A-scan and A-scan optical coherence tomography (AS-OCT) parameters. Methods: A cross-sectional study was conducted in a tertiary health-care center in eastern India. A total of 91 study subjects including cases and controls were included in the study. The parameters studied were lens thickness (LT), lens axial factor (LAF), relative lens position (RLP), and lens vault (LV). Anterior chamber depth (ACD) and axial length (AL) were also analyzed using A-scan. Results: The LT was significantly more in all subtypes of PACE) (from 4.24 +/- 0.84 to 5.02 +/- 0.18 mm) than in controls (4.04 +/- 0.46 mm; P < 0.01) Similarly, LAF was significantly less among all subtypes of PACE) compared to controls (P < 0.001). The RLP, calculated using the formula (ACE) + 0.5 LT)/AL x 10, showed no significant difference (P > 0.05) between various study groups. The LV in acute angle-closure glaucoma (AcCG) patients was significantly higher compared to the control population (P < 0.01). Ocular parameters like ACD decreased, whereas LT and LAF increased from normal through primary angle closure (PAC) to primary angle-closure glaucoma (PACG). Logistic regression analysis found a significant association between a decrease in ACD and an increased risk of PACC (P-value was 0.0001) and an increase in LT and LAF with increased risk of PACG (P = 0.040 and P = 0.006, respectively). Conclusion: Inclusion of lens parameter assessment in the workup of a patient with PACE) helps in detection and close monitoring of the progression from suspected to disease state.
C1 [Chakrabarti, Keya; Samant, Swati; Mohapatra, Ramesh; Mishra, Suchismita; Das, Suprava] Inst Med Sci, Bhubaneswar, Odisha, India.
   [Chakrabarti, Keya; Samant, Swati; Mohapatra, Ramesh; Mishra, Suchismita; Das, Suprava] SUM Hosp, Bhubaneswar, Odisha, India.
   [Chakrabarti, Meena] Chakrabarti Eye Care Ctr, Trivandrum, Kerala, India.
C3 Siksha 'O' Anusandhan University; Siksha 'O' Anusandhan University
RP Samant, S (corresponding author), Inst Med Sci, Bhubaneswar, Odisha, India.; Samant, S (corresponding author), SUM Hosp, Bhubaneswar, Odisha, India.
EM drswati_s@soahospitals.com
CR ALSBIRK PH, 1975, ACTA OPHTHALMOL, V53, P89
   Aung T, 2005, ARCH OPHTHALMOL-CHIC, V123, P527, DOI 10.1001/archopht.123.4.527
   Casson RJ, 2009, EYE, V23, P933, DOI 10.1038/eye.2008.102
   Coh P, 2016, INVEST OPHTH VIS SCI, V57, P2593, DOI 10.1167/iovs.16-19384
   Congdon NG, 1996, ACTA OPHTHALMOL SCAN, V74, P113
   Foster PJ, 1997, AM J OPHTHALMOL, V124, P53, DOI 10.1016/S0002-9394(14)71644-7
   Foster PJ, 2002, BRIT J OPHTHALMOL, V86, P238, DOI 10.1136/bjo.86.2.238
   Founti P, 2018, BRIT J OPHTHALMOL, V102, P329, DOI 10.1136/bjophthalmol-2017-310249
   Friedman DS, 2003, ARCH OPHTHALMOL-CHIC, V121, P633, DOI 10.1001/archopht.121.5.633
   George R, 2003, BRIT J OPHTHALMOL, V87, P399, DOI 10.1136/bjo.87.4.399
   Hu Jie, 2014, Zhong Nan Da Xue Xue Bao Yi Xue Ban, V39, P333, DOI 10.3969/j.issn.1672-7347.2014.04.002
   Jonas JB, 2012, CLIN EXP OPHTHALMOL, V40, P550, DOI 10.1111/j.1442-9071.2011.02748.x
   Lan YW, 2007, J MED ULTRASOUND, V15, P243, DOI 10.1016/S0929-6441(08)60041-7
   Lavanya R, 2008, ARCH OPHTHALMOL-CHIC, V126, P686, DOI 10.1001/archopht.126.5.686
   Leite MT, 2011, ARQ BRAS OFTALMOL, V74, P83, DOI 10.1590/S0004-27492011000200001
   Lim MCC, 2006, J GLAUCOMA, V15, P260, DOI 10.1097/01.ijg.0000212212.10395.76
   LOWE RF, 1970, BRIT J OPHTHALMOL, V54, P117, DOI 10.1136/bjo.54.2.117
   LOWE RF, 1970, BRIT J OPHTHALMOL, V54, P161, DOI 10.1136/bjo.54.3.161
   Lowe RF., 1977, AUST J OPHTHALMOL, V5, P9
   Moghimi S, 2015, INVEST OPHTH VIS SCI, V56, P7611, DOI 10.1167/iovs.15-17336
   Moghimi S, 2013, AM J OPHTHALMOL, V155, P664, DOI 10.1016/j.ajo.2012.10.014
   Mohamed-Noor J, 2017, INT J OPHTHALMOL-CHI, V10, P1246, DOI 10.18240/ijo.2017.08.10
   Nongpiur ME, 2011, OPHTHALMOLOGY, V118, P474, DOI 10.1016/j.ophtha.2010.07.025
   Ozaki Mineo, 2011, ARVO Annual Meeting Abstract Search and Program Planner, V2011, P6273
   Quigley HA, 2003, J GLAUCOMA, V12, P167, DOI 10.1097/00061198-200304000-00013
   Razeghinejad Mohammad Reza, 2013, J Ophthalmic Vis Res, V8, P17
   Rotchford AP, 2003, OPHTHALMOLOGY, V110, P376, DOI 10.1016/S0161-6420(02)01568-3
   Saxena Sandeep, 1993, Indian Journal of Ophthalmology, V41, P71
   Shih CY, 2004, ARCH OPHTHALMOL-CHIC, V122, P1270, DOI 10.1001/archopht.122.9.1270
   Sihota R, 2000, CLIN EXP OPHTHALMOL, V28, P253, DOI 10.1046/j.1442-9071.2000.00324.x
   Sihota R, 2008, EYE, V22, P521, DOI 10.1038/sj.eye.6702687
   Sihota R, 2000, J GLAUCOMA, V9, P208
   Sihota R, 2011, INDIAN J OPHTHALMOL, V59, pS76, DOI 10.4103/0301-4738.73687
   Thapa SS, 2011, OPTOMETRY VISION SCI, V88, P150, DOI 10.1097/OPX.0b013e318205e320
   Weinreb RN, 2014, JAMA-J AM MED ASSOC, V311, P1901, DOI 10.1001/jama.2014.3192
   Wickremasinghe S, 2004, INVEST OPHTH VIS SCI, V45, P776, DOI 10.1167/iovs.03-0456
   Wong TY, 2001, INVEST OPHTH VIS SCI, V42, P73
NR 37
TC 0
Z9 0
U1 0
U2 0
PU WOLTERS KLUWER MEDKNOW PUBLICATIONS
PI MUMBAI
PA WOLTERS KLUWER INDIA PVT LTD , A-202, 2ND FLR, QUBE, C T S  NO 1498A-2
   VILLAGE MAROL, ANDHERI EAST, MUMBAI, Maharashtra, INDIA
SN 0301-4738
EI 1998-3689
J9 INDIAN J OPHTHALMOL
JI Indian J. Ophthalmol.
PD AUG
PY 2022
VL 70
IS 8
BP 2889
EP 2894
DI 10.4103/ijo.IJO_3007_21
PG 6
WC Ophthalmology
WE Science Citation Index Expanded (SCI-EXPANDED)
SC Ophthalmology
GA 4D6HV
UT WOS:000847240800025
OA gold, Green Published
DA 2025-03-30
ER

PT J
AU Li, XC
   Qin, JY
   Cao, XG
   Ren, ZQ
   Cui, T
   Bao, YZ
AF Li, Xiaochun
   Qin, Jiayin
   Cao, Xiaoguang
   Ren, Zeqin
   Cui, Ting
   Bao, Yongzhen
TI The different structure-function correlation as measured by OCT and
   octopus perimetry cluster analysis in intracranial tumor and glaucoma
   patients
SO FRONTIERS IN ENDOCRINOLOGY
LA English
DT Article
DE visual field; retinal nerve fiber layer; intracranial tumor; glaucoma;
   correlation
ID NERVE-FIBER LAYER; OPTICAL COHERENCE TOMOGRAPHY; GANGLION-CELL LAYER;
   VISUAL-FIELD LOSS; RETROGRADE DEGENERATION; THICKNESS; PATHWAY; MRI
AB BackgroundTo explore the correlation between visual field (VF) defect values and retinal nerve fiber layer (RNFL) thickness for intracranial tumor and glaucoma patients. MethodsRetrospective analysis is performed for the intracranial and glaucoma patients, whose VF defect values were measured with Octopus perimeter cluster analysis, RNFL thickness, ganglion cell layer (GCL) thickness, and optic disk parameters measured with swept-source OCT. The differences between VF and RNFL (including the data of optic disc) are calculated. The correlation between VF defect values and RNFL and GCL thickness are explored. ResultsIn total 43 eyes of 29 patients with intracranial tumor and 31 eyes of 19 patients with glaucoma were enrolled. The thickness of RNFL not only for the whole (360 degrees), but also for the four quadrants was thinner in the glaucoma group than those of the intracranial tumor group (p 0.05), and similar to the thickness of GCL without significance (p>) over bar). There is no significant difference in VF for those two groups except glaucoma having lower sLV (p<0.05). A stronger correlation for mean deviations (MD)s of VF ten clusters and RNFL thickness of OCT twelve sectors is found in the glaucoma patients, but few in the intracranial tumor patients. Logistic regression also shows the loss of RNFL or increasing of vertical CDR and cup volume tending to the diagnosis of glaucoma and the irregular VF damage is inclined to the diagnosis of intracranial tumor. ConclusionsIntracranial tumor has a weak correlation between the RNFL thickness and Octopus VF MD, compared with that of glaucoma. OCT and Octopus VF might provide more helpful information for the differential diagnosis of intracranial tumor and glaucoma.
C1 [Li, Xiaochun; Qin, Jiayin; Cao, Xiaoguang; Ren, Zeqin; Bao, Yongzhen] Peking Univ, Peoples Hosp, Peking Univ Hlth Sci Ctr, Eye Dis & Optometry Inst,Coll Optometry,Dept Ophth, Beijing, Peoples R China.
   [Li, Xiaochun; Qin, Jiayin; Cui, Ting] Peking Univ Int Hosp, Dept Ophthalmol, Beijing, Peoples R China.
C3 Peking University; Peking University
RP Bao, YZ (corresponding author), Peking Univ, Peoples Hosp, Peking Univ Hlth Sci Ctr, Eye Dis & Optometry Inst,Coll Optometry,Dept Ophth, Beijing, Peoples R China.
EM drbaoyz@sina.com
FU National Natural Science Foundation of China (NSFC) [2020YFC2008200];
   National Key R&D Program of China [21173012]
FX This study was supported by the National Natural Science Foundation of
   China (NSFC, No. 21173012) and National Key R & D Program of China,
   No.2020YFC2008200.
CR Abd-Ellah MK, 2019, MAGN RESON IMAGING, V61, P300, DOI 10.1016/j.mri.2019.05.028
   Ahmed IIK, 2002, J GLAUCOMA, V11, P279, DOI 10.1097/00061198-200208000-00002
   Bialer OY, 2013, CAN J OPHTHALMOL, V48, P494, DOI 10.1016/j.jcjo.2013.05.001
   Blanch RJ, 2018, PITUITARY, V21, P515, DOI 10.1007/s11102-018-0906-2
   Buyuktepe TC, 2021, EUR J OPHTHALMOL, V31, P1785, DOI 10.1177/1120672120951731
   Chung YS, 2020, NEUROSURGERY, V88, P106, DOI 10.1093/neuros/nyaa318
   Ferreras A, 2008, INVEST OPHTH VIS SCI, V49, P3018, DOI 10.1167/iovs.08-1775
   Gunes A, 2016, ACTA NEUROL BELG, V116, P461, DOI 10.1007/s13760-015-0592-z
   Holló G, 2017, BRIT J OPHTHALMOL, V101, P150, DOI 10.1136/bjophthalmol-2015-307759
   Huang-Link YM, 2014, J NEUROL, V261, P2453, DOI 10.1007/s00415-014-7538-x
   Jeong AR, 2016, J NEURO-OPHTHALMOL, V36, P152, DOI 10.1097/WNO.0000000000000331
   Karl David, 2015, BMJ Case Rep, V2015, DOI 10.1136/bcr-2014-207634
   Kitsos G, 2009, BRIT J RADIOL, V82, P896, DOI 10.1259/bjr/55866125
   Meier PG, 2015, J NEURO-OPHTHALMOL, V35, P112, DOI 10.1097/WNO.0000000000000182
   Monsalve B, 2015, BRIT J OPHTHALMOL, V99, P1230, DOI 10.1136/bjophthalmol-2014-305888
   Monteiro MLR, 2010, EYE, V24, P1382, DOI 10.1038/eye.2010.48
   Moon JS, 2020, GRAEF ARCH CLIN EXP, V258, P419, DOI 10.1007/s00417-019-04560-3
   Naghizadeh F, 2014, J GLAUCOMA, V23, P11, DOI 10.1097/IJG.0b013e318264cda2
   Omodaka K, 2014, CLIN EXP OPHTHALMOL, V42, P360, DOI 10.1111/ceo.12237
   Orman G, 2021, EYE, V35, P1159, DOI 10.1038/s41433-020-1032-8
   Perdicchi A, 2020, EUR J OPHTHALMOL, V30, P475, DOI 10.1177/1120672119841774
   Ramli NM, 2014, GRAEF ARCH CLIN EXP, V252, P995, DOI 10.1007/s00417-014-2622-6
   Vien L, 2017, OPTOMETRY VISION SCI, V94, P125, DOI 10.1097/OPX.0000000000000899
NR 23
TC 0
Z9 0
U1 1
U2 10
PU FRONTIERS MEDIA SA
PI LAUSANNE
PA AVENUE DU TRIBUNAL FEDERAL 34, LAUSANNE, CH-1015, SWITZERLAND
SN 1664-2392
J9 FRONT ENDOCRINOL
JI Front. Endocrinol.
PD JUL 27
PY 2022
VL 13
AR 938952
DI 10.3389/fendo.2022.938952
PG 8
WC Endocrinology & Metabolism
WE Science Citation Index Expanded (SCI-EXPANDED)
SC Endocrinology & Metabolism
GA 3R4DI
UT WOS:000838865200001
PM 35966105
OA gold, Green Published, Green Submitted
DA 2025-03-30
ER

PT J
AU Kee, HJ
   Han, JC
   Song, ED
   Choi, EJ
   Son, DO
   Lee, EJ
   Jang, YK
   Kee, C
AF Kee, Hyun Joo
   Han, Jong Chul
   Song, Eui Do
   Choi, Eui Jun
   Son, Dong Ook
   Lee, Eun Jung
   Jang, Yoon Kyoung
   Kee, Changwon
TI Border tissue morphology is associated with the pattern of visual field
   progression in open-angle glaucoma
SO SCIENTIFIC REPORTS
LA English
DT Article
ID NORMAL-TENSION GLAUCOMA; OPTIC-NERVE HEAD; PERFUSION-PRESSURE
   FLUCTUATION; DISC TILT; SUPERIOR; DEFECTS; RISK
AB The etiology of open-angle glaucoma (OAG) is yet unclear. This study investigated possible risk factors, such as the morphology of the border tissue that affect the pattern of visual field (VF) progression in eyes with OAG. 166 eyes of 166 OAG patients with an externally oblique border tissue (EOBT) at least in one direction were included. EOBT was obtained by analyzing enhanced depth imaging spectral-domain optical coherence tomography images. A pointwise linear regression was used to determine VF progression by measuring the deterioration rate of each point in the VF. The odds ratio of VF progression for each risk factor was estimated using logistic regression analysis. Seventy (42.2%) eyes showed VF deterioration. In multivariate analysis, longer follow-up period, higher baseline intraocular pressure (IOP), lower mean ocular perfusion pressure (MOPP), and smaller angular location of the longest EOBT were associated with VF progression (all p values were below 0.05). In the multivariate analysis, the location of the longest EOBT was significantly associated with inferior (p = 0.002) and central (p = 0.017) VF progression. In conclusion, VF progression pattern in OAG eyes is associated with the location of the longest EOBT as well as other known risk factors.
C1 [Kee, Hyun Joo; Han, Jong Chul; Song, Eui Do; Lee, Eun Jung; Jang, Yoon Kyoung; Kee, Changwon] Sungkyunkwan Univ, Sch Med, Samsung Med Ctr, Dept Ophthalmol, Seoul 06351, South Korea.
   [Kee, Hyun Joo] Nunemiso Eye Ctr, Seoul 06241, South Korea.
   [Han, Jong Chul] Sungkyunkwan Univ, SAIHST, Dept Med Device Management & Res, Seoul 06351, South Korea.
   [Choi, Eui Jun; Son, Dong Ook] Yonsei Univ, Dept Stat & Data Sci, Seoul 03722, South Korea.
C3 Sungkyunkwan University (SKKU); Samsung Medical Center; Sungkyunkwan
   University (SKKU); Yonsei University
RP Han, JC (corresponding author), Sungkyunkwan Univ, Sch Med, Samsung Med Ctr, Dept Ophthalmol, Seoul 06351, South Korea.; Han, JC (corresponding author), Sungkyunkwan Univ, SAIHST, Dept Med Device Management & Res, Seoul 06351, South Korea.
EM heartmedic@skku.edu
FU Basic Science Research Program through the National Research Foundation
   of Korea (NRF) - Ministry of Education [2017R1D1A1B03034834]
FX This research was supported by the Basic Science Research Program
   through the National Research Foundation of Korea (NRF) funded by the
   Ministry of Education (2017R1D1A1B03034834). The sponsor or funding
   organization had no role in the design or conduct of this research.
CR Araie M, 1997, BRIT J OPHTHALMOL, V81, P852, DOI 10.1136/bjo.81.10.852
   ASMAN P, 1992, ARCH OPHTHALMOL-CHIC, V110, P812, DOI 10.1001/archopht.1992.01080180084033
   Cheng HC, 2015, JAMA OPHTHALMOL, V133, P269, DOI 10.1001/jamaophthalmol.2014.4908
   Choi J, 2013, INVEST OPHTH VIS SCI, V54, P6150, DOI 10.1167/iovs.13-12093
   Ernest PJ, 2013, OPHTHALMOLOGY, V120, P512, DOI 10.1016/j.ophtha.2012.09.005
   Faridi OS, 2014, OPHTHALMOLOGY, V121, P1524, DOI 10.1016/j.ophtha.2014.02.017
   Gordon MO, 2018, AM J OPHTHALMOL, V189, pXXIV, DOI 10.1016/j.ajo.2018.02.016
   Han JC, 2019, AM J OPHTHALMOL, V203, P89, DOI 10.1016/j.ajo.2019.02.023
   Han JC, 2018, INVEST OPHTH VIS SCI, V59, P3842, DOI 10.1167/iovs.18-24588
   Han JC, 2017, INVEST OPHTH VIS SCI, V58, P2695, DOI 10.1167/iovs.17-21791
   Han JC, 2016, AM J OPHTHALMOL, V169, P33, DOI 10.1016/j.ajo.2016.06.005
   Hu S, 2015, OPHTHALMOLOGY, V122, P2399, DOI 10.1016/j.ophtha.2015.08.005
   Jeon SJ, 2020, AM J OPHTHALMOL, V217, P287, DOI 10.1016/j.ajo.2020.04.041
   Kim JW, 2004, OPHTHALMOLOGY, V111, P2126, DOI 10.1016/j.ophtha.2004.04.029
   Kim KE, 2020, SCI REP-UK, V10, DOI 10.1038/s41598-020-66914-w
   Kim M, 2018, OPHTHALMOLOGY, V125, P1215, DOI 10.1016/j.ophtha.2018.01.026
   Kim SB, 2017, PLOS ONE, V12, DOI 10.1371/journal.pone.0184297
   Kwon YH, 2009, NEW ENGL J MED, V360, P1113, DOI 10.1056/NEJMra0804630
   Lee EJ, 2017, J GLAUCOMA, V26, P216, DOI 10.1097/IJG.0000000000000587
   Lee KM, 2015, INVEST OPHTH VIS SCI, V56, P2958, DOI 10.1167/iovs.14-15953
   Longo A, 2018, EUR J OPHTHALMOL, V28, P175, DOI 10.5301/ejo.5001033
   Miglior S, 2007, OPHTHALMOLOGY, V114, P3, DOI 10.1016/j.ophtha.2006.05.075
   Nouri-Mahdavi K, 2005, ARCH OPHTHALMOL-CHIC, V123, P193, DOI 10.1001/archopht.123.2.193
   Park HYL, 2019, SCI REP-UK, V9, DOI 10.1038/s41598-019-38960-6
   Park HYL, 2014, INVEST OPHTH VIS SCI, V55, P2557, DOI 10.1167/iovs.13-13742
   Park SC, 2011, OPHTHALMOLOGY, V118, P1782, DOI 10.1016/j.ophtha.2011.02.013
   Ramulu PY, 2009, OPHTHALMOLOGY, V116, P1846, DOI 10.1016/j.ophtha.2009.03.033
   Ramulu PY, 2009, ARCH OPHTHALMOL-CHIC, V127, P82, DOI 10.1001/archophthalmol.2008.523
   Sawada H, 2014, J GLAUCOMA, V23, P81, DOI 10.1097/IJG.0b013e318265bbdc
   Sung KR, 2011, INVEST OPHTH VIS SCI, V52, P737, DOI 10.1167/iovs.10-5351
   Sung KR, 2009, INVEST OPHTH VIS SCI, V50, P5266, DOI 10.1167/iovs.09-3716
   Sung MS, 2016, OPHTHALMOLOGY, V123, P1484, DOI 10.1016/j.ophtha.2016.03.040
   Teng CC, 2011, OPHTHALMOLOGY, V118, P2409, DOI 10.1016/j.ophtha.2011.06.014
   Zhang XB, 2019, AM J OPHTHALMOL, V202, P62, DOI 10.1016/j.ajo.2019.02.015
NR 34
TC 0
Z9 0
U1 0
U2 2
PU NATURE PORTFOLIO
PI BERLIN
PA HEIDELBERGER PLATZ 3, BERLIN, 14197, GERMANY
SN 2045-2322
J9 SCI REP-UK
JI Sci Rep
PD JUL 14
PY 2022
VL 12
IS 1
AR 12063
DI 10.1038/s41598-022-16186-3
PG 11
WC Multidisciplinary Sciences
WE Science Citation Index Expanded (SCI-EXPANDED)
SC Science & Technology - Other Topics
GA 2X8DD
UT WOS:000825428500008
PM 35835923
OA gold, Green Published
DA 2025-03-30
ER

PT J
AU Sabouri, S
   Pourahmad, S
   Vermeer, KA
   Lemij, HG
   Yousefi, S
AF Sabouri, Samaneh
   Pourahmad, Saeedeh
   Vermeer, Koenraad A.
   Lemij, Hans G.
   Yousefi, Siamak
TI Pointwise and Region-Wise Course of Visual Field Loss in Patients With
   Glaucoma
SO TRANSLATIONAL VISION SCIENCE & TECHNOLOGY
LA English
DT Article
DE visual field (VF); progression; pointwise; region-wise; regression;
   standard automated perimetry (SAP); glaucoma
ID LINEAR-REGRESSION; PROGRESSION; RATES; PREDICTION; STANDARD; DECAY
AB Purpose: Accurate assessment of visual field (VF) trend may help clinicians devise the optimum treatment regimen. This studywas conducted to investigate the behavior of VF sequences using pointwise and region-wise linear, exponential, and sigmoid regression models.
   Materials and Methods: In a retrospective cohort study, 277 eyes of 139 patients with glaucomawhohad been followed for at least 7 yearswere investigated. Linear, exponential, and sigmoid regression models were fitted for each VF test location and Glaucoma Hemifield Test (GHT) region to model the trend of VF loss. The model with the lowest root mean square error (RMSE) was selected as the best fit.
   Results: The mean age (standard deviation [SD]) of the patients was 59.9 years (9.8) with a mean follow-up time of 9.3 (0.7) years. The exponential regression had the best fit based on pointwise and region-wise approaches in 39.3% and 38.1% of eyes, respectively. The results showed a better performance based on sigmoid regression in patients with initial VF sensitivity threshold greater than 22 dB (71.6% in pointwise and 62.2% in region-wise approaches). The overall RMSE of the region-wise regression model was lower than the overall RMSE of the pointwise model.
   Conclusions: In the current study, nonlinear regression models showed a better fit compared to the linear regression models in tracking VF loss behavior. Moreover, findings suggest region-wise analysis may provide a more appropriate approach for assessing VF deterioration.
   Translational Relevance: Findings may confirm a nonlinear progression of VF deterioration in patients with glaucoma.
C1 [Sabouri, Samaneh; Pourahmad, Saeedeh] Shiraz Univ Med Sci, Sch Med, Dept Biostat, Shiraz, Iran.
   [Vermeer, Koenraad A.; Lemij, Hans G.] Rotterdam Eye Hosp, Rotterdam Ophthalm Inst, Rotterdam, Netherlands.
   [Yousefi, Siamak] Univ Tennessee Hlth Sci Ctr, Dept Ophthalmol, Memphis, TN USA.
   [Yousefi, Siamak] Univ Tennessee Hlth Sci Ctr, Dept Genet Genom & Informat, Memphis, TN USA.
C3 Shiraz University of Medical Science; Rotterdam Eye Hospital; University
   of Tennessee System; University of Tennessee Health Science Center;
   University of Tennessee System; University of Tennessee Health Science
   Center
RP Yousefi, S (corresponding author), Univ Tennessee Hlth Sci Ctr, Dept Ophthalmol, 930 Madison Ave,Suite 726, Memphis, TN 38163 USA.
EM siamak.yousefi@uthsc.edu
RI Vermeer, Koen/A-9516-2009; Sabouri, Samaneh/HTQ-7656-2023; Pourahmad,
   Saeedeh/S-9117-2017
FU Shiraz University of Medical Sciences, Shiraz, Iran [20843
   (23360-01-01-99)]
FX The present paper was partially supported from the dissertation of
   Samaneh Sabouri and was supported by Grant no. 20843 (23360-01-01-99)
   and ethics code: IR.SUMS.REC.1400.082 from Shiraz University of Medical
   Sciences, Shiraz, Iran. The authors would like to thank The Rotterdam
   Ophthalmic Institute for providing us this dataset under the license
   agreement and we are also thankful of Shiraz University of Medical
   Sciences, Shiraz, Iran and Center for Development of Clinical Research
   of Nemazee Hospital and Nasrin Shokrpour for editorial assistance.
CR Allison K, 2020, CUREUS J MED SCIENCE, V12, DOI 10.7759/cureus.11686
   Aoki S, 2017, BRIT J OPHTHALMOL, V101, P1658, DOI 10.1136/bjophthalmol-2016-310069
   Artes PH, 2002, INVEST OPHTH VIS SCI, V43, P2654
   ASMAN P, 1992, ARCH OPHTHALMOL-CHIC, V110, P812, DOI 10.1001/archopht.1992.01080180084033
   Azarbod P, 2012, INVEST OPHTH VIS SCI, V53, P5403, DOI 10.1167/iovs.12-9930
   Bell CS, 2019, ASIAN J OPHTHALMOL, V16, P329
   Bengtsson B, 2008, AM J OPHTHALMOL, V145, P343, DOI 10.1016/j.ajo.2007.09.038
   Bryan SR, 2013, INVEST OPHTH VIS SCI, V54, P6694, DOI 10.1167/iovs.12-11185
   Caprioli J, 2018, TRANSL VIS SCI TECHN, V7, DOI 10.1167/tvst.7.6.14
   Caprioli J, 2011, INVEST OPHTH VIS SCI, V52, P4765, DOI 10.1167/iovs.10-6414
   Chen A, 2014, INVEST OPHTH VIS SCI, V55, P7881, DOI 10.1167/iovs.14-15435
   Fujino Y, 2015, INVEST OPHTH VIS SCI, V56, P2334, DOI 10.1167/iovs.15-16445
   Gardiner SK, 2002, INVEST OPHTH VIS SCI, V43, P1400
   Gardiner SK, 2017, INVEST OPHTH VIS SCI, V58, P180, DOI 10.1167/iovs.17-21562
   Garway-Heath DF, 2000, OPHTHALMOLOGY, V107, P1809, DOI 10.1016/S0161-6420(00)00284-0
   Hirasawa K, 2015, INVEST OPHTH VIS SCI, V56, P4332, DOI 10.1167/iovs.15-16694
   Hirasawa K, 2014, INVEST OPHTH VIS SCI, V55, P7681, DOI 10.1167/iovs.14-15040
   Hu RR, 2020, SURV OPHTHALMOL, V65, P639, DOI 10.1016/j.survophthal.2020.04.004
   Jones PR, 2020, OPHTHAL EPIDEMIOL, V27, P10, DOI 10.1080/09286586.2019.1661499
   Karakawa A, 2013, PLOS ONE, V8, DOI 10.1371/journal.pone.0078630
   Morales E, 2016, TRANSL VIS SCI TECHN, V5, DOI 10.1167/tvst.5.2.12
   Nouri-Mahdavi K, 2005, ARCH OPHTHALMOL-CHIC, V123, P193, DOI 10.1001/archopht.123.2.193
   Otarola F, 2016, JAMA OPHTHALMOL, V134, P496, DOI 10.1001/jamaophthalmol.2016.0118
   Park K, 2019, SCI REP-UK, V9, DOI 10.1038/s41598-019-44852-6
   Pathak M, 2015, TRANSL VIS SCI TECHN, V4, DOI 10.1167/tvst.4.1.8
   Pathak M, 2013, INVEST OPHTH VIS SCI, V54, P5505, DOI 10.1167/iovs.13-12236
   Phu J, 2018, TRANSL VIS SCI TECHN, V7, DOI 10.1167/tvst.7.5.3
   Salazar D, 2020, JAMA OPHTHALMOL, V138, P536, DOI 10.1001/jamaophthalmol.2020.0647
   Shon K, 2014, CURR EYE RES, V39, P705, DOI 10.3109/02713683.2013.867353
   Su WW, 2018, J OPHTHALMOL, V2018, DOI 10.1155/2018/7864219
   Taketani Y, 2015, INVEST OPHTH VIS SCI, V56, P4076, DOI 10.1167/iovs.14-16341
   Tham YC, 2014, OPHTHALMOLOGY, V121, P2081, DOI 10.1016/j.ophtha.2014.05.013
   Vianna JR, 2015, PROG BRAIN RES, V221, P135, DOI 10.1016/bs.pbr.2015.04.011
   Wu ZC, 2018, TRANSL VIS SCI TECHN, V7, DOI 10.1167/tvst.7.4.20
   Yousefi S, 2018, OPHTHALMOL GLAUCOMA, V1, P52, DOI 10.1016/j.ogla.2018.05.005
NR 35
TC 0
Z9 0
U1 0
U2 0
PU ASSOC RESEARCH VISION OPHTHALMOLOGY INC
PI ROCKVILLE
PA 12300 TWINBROOK PARKWAY, ROCKVILLE, MD 20852-1606 USA
SN 2164-2591
J9 TRANSL VIS SCI TECHN
JI Transl. Vis. Sci. Technol.
PD JUL
PY 2022
VL 11
IS 7
AR 20
DI 10.1167/tvst.11.7.20
PG 10
WC Ophthalmology
WE Science Citation Index Expanded (SCI-EXPANDED)
SC Ophthalmology
GA I1TZ1
UT WOS:001000691600013
PM 35877094
OA gold, Green Published
DA 2025-03-30
ER

PT J
AU Aziz, R
   Bindiganavale, MP
   Chang, RT
   Moss, HE
AF Aziz, Rem
   Bindiganavale, Megha P.
   Chang, Robert T.
   Moss, Heather E.
TI Patient Personality and Illness Perceptions in Relation to Follow-Up
   Appointment Adherence in Neuro-Ophthalmology
SO JOURNAL OF NEURO-OPHTHALMOLOGY
LA English
DT Article
ID GLAUCOMA; BELIEFS
AB Background: Improving patient attendance at medical follow-up visits may have a notable impact on disease and overall health outcomes. Understanding factors contributing to poor attendance is important for identifying at-risk patients and designing interventions to improve clinical outcomes. Our objective was to identify personality and illness perception factors associated with attendance at recommended follow-up visits in a neuro-ophthalmology practice. Methods: New or established patients (>= 18 years) with scheduled neuro-ophthalmology (study) or glaucoma (comparison) appointments at a tertiary care academic medical center completed the Brief Illness Perception Questionnaire and Ten-Item Personality Inventory. Physician recommendations made during the visit were recorded (medications, referrals, follow-up, testing, and procedures). A chart review was performed 18 months after enrollment to assess attendance at follow-up appointment and adherence with other physician recommendations. Multiple variable logistic regression models studied associations between follow-up appointment attendance and demographic factors, appointment factors, and survey responses. Results: Among 152 respondents (97% response rate (152 of 157), aged 19-97 years, 58% female, 34% new, 80 neuro-ophthalmology, 72 glaucoma), neuro-ophthalmology subjects were younger, more likely to be White, non-Hispanic, female and new to the practice than subjects with glaucoma. They reported higher emotional impact, identity, and consequences related to their illness (P = 0.001-0.03). Neuro-ophthalmology physician recommendations included more referrals to other services (17.5% vs 1.4%, P = 0.001, chi-square) and more radiology studies (15% vs 0%, P = 0.001, chi-square), but fewer follow-up visits (75% vs 97%, P < 0.0005, chi-square). Among those with recommended follow-up visits, neuro-ophthalmology subjects had lower rates of on-time appointment attendance (55% vs 77%, P = 0.009, chi-square). In a multiple variable model, on-time follow-up attendance was associated with shorter recommended follow-up interval (<= 90 days, P < 0.0005), established (vs new) patient status at enrollment visit (P = 0.04), and glaucoma (P = 0.08), but not subject demographics, illness perception, or personality factors. Conclusions: Patient demographics, illness perception, and personality traits were not associated with follow-up appointment attendance and therefore unlikely to be useful for identifying patients at risk of being lost to follow-up. New neuro-ophthalmology patients with a follow-up recommended >= 90 days in advance may benefit from targeted interventions to improve follow-up appointment adherence.
C1 [Aziz, Rem] Univ British Columbia, Fac Med, Vancouver, BC, Canada.
   [Aziz, Rem; Bindiganavale, Megha P.; Moss, Heather E.] Stanford Univ, Dept Ophthalmol, Palo Alto, CA 94304 USA.
   [Bindiganavale, Megha P.; Moss, Heather E.] Stanford Univ, Dept Neurol & Neurol Sci, Palo Alto, CA 94304 USA.
C3 University of British Columbia; Stanford University; Stanford University
RP Moss, HE (corresponding author), Spencer Ctr Vis Res, 2370 Watson Court,Suite 200, Stanford, CA 94303 USA.
EM hemoss@stanford.edu
OI Moss, Heather/0000-0003-4373-447X
FU NIH [P30 026877]; Research to Prevent Blindness
FX Supported by NIH P30 026877 and Research to Prevent Blindness
   unrestricted grant to the Stanford Department of Ophthalmology.
CR [Anonymous], COCHRANE DATABASE SY
   Apter AJ, 1998, AM J RESP CRIT CARE, V157, P1810, DOI 10.1164/ajrccm.157.6.9712007
   Bijsterbosch J, 2009, ARTHRIT RHEUM-ARTHR, V61, P1054, DOI 10.1002/art.24674
   Broadbent E, 2006, J PSYCHOSOM RES, V60, P631, DOI 10.1016/j.jpsychores.2005.10.020
   Broadbent E, 2015, PSYCHOL HEALTH, V30, P1361, DOI 10.1080/08870446.2015.1070851
   Davis A, 2017, EYE, V31, P422, DOI 10.1038/eye.2016.225
   Foo RCM, 2012, INVEST OPHTH VIS SCI, V53, P8240, DOI 10.1167/iovs.12-10393
   Frohman LP, 2008, J NEURO-OPHTHALMOL, V28, P231, DOI 10.1097/WNO.0b013e318185e084
   Frostholm L, 2005, PSYCHOSOM MED, V67, P997, DOI 10.1097/01.psy.0000189164.85653.bc
   Frostholm L, 2007, J PSYCHOSOM RES, V62, P129, DOI 10.1016/j.jpsychores.2006.09.003
   Galli U, 2010, EUR J PAIN, V14, P550, DOI 10.1016/j.ejpain.2009.08.011
   Gosling SD, 2003, J RES PERS, V37, P504, DOI 10.1016/S0092-6566(03)00046-1
   Horne R, 1999, J PSYCHOSOM RES, V47, P555, DOI 10.1016/S0022-3999(99)00057-4
   Nakade A, 2017, INDIAN J OPHTHALMOL, V65, P228, DOI 10.4103/ijo.IJO_483_16
   Nakano T, 2016, OPHTHALMOL THER, V5, P207, DOI 10.1007/s40123-016-0059-1
   Paterson B.L., 2009, J NURSING HEALTHCARE, V1, P63, DOI DOI 10.1111/J.1752-9824.2010.01048.X
   Pesata V, 1999, J Pediatr Health Care, V13, P178, DOI 10.1016/S0891-5245(99)90037-8
   Rees G, 2014, J GLAUCOMA, V23, P293, DOI 10.1097/IJG.0b013e3182741f1c
   Rees G, 2010, OPHTHALMOLOGY, V117, P903, DOI 10.1016/j.ophtha.2009.10.038
   Stunkel L, 2020, J NEURO-OPHTHALMOL, V40, P485, DOI 10.1097/WNO.0000000000000846
   Stunkel L, 2019, CURR OPIN NEUROL, V32, P62, DOI 10.1097/WCO.0000000000000635
   World Health Organization, 2003, ADHERENCE LONG TERM, P1
NR 22
TC 0
Z9 0
U1 0
U2 6
PU LIPPINCOTT WILLIAMS & WILKINS
PI PHILADELPHIA
PA TWO COMMERCE SQ, 2001 MARKET ST, PHILADELPHIA, PA 19103 USA
SN 1070-8022
EI 1536-5166
J9 J NEURO-OPHTHALMOL
JI J. Neuro-Ophthal.
PD JUN
PY 2022
VL 42
IS 2
BP 180
EP 186
DI 10.1097/WNO.0000000000001533
PG 7
WC Clinical Neurology; Ophthalmology
WE Science Citation Index Expanded (SCI-EXPANDED); Social Science Citation Index (SSCI)
SC Neurosciences & Neurology; Ophthalmology
GA 1J6EL
UT WOS:000798010500006
PM 35421870
OA Green Accepted
DA 2025-03-30
ER

PT J
AU Witthayaweerasak, J
   Lertjittham, P
   Aui-aree, N
AF Witthayaweerasak, Juthamat
   Lertjittham, Pemika
   Aui-aree, Nipat
TI Correlation between relative afferent pupillary defect and visual field
   defects on Humphrey automated perimetry: A cross-sectional clinical
   trial
SO PLOS ONE
LA English
DT Article
ID FIBER LAYER THICKNESS; GLAUCOMA; PUPILLOMETER; RAPD
AB PurposeTo evaluate the correlations between relative afferent pupillary defect (RAPD) magnitude, assessed using the clinical plus scale and neutral density filters, and visual field parameters in patients with unilateral or asymmetrical bilateral optic neuropathy or retinopathy. MethodsFifty-two patients with RAPD, graded by the swinging flashlight test and neutral density filters, were analyzed in this cross-sectional trial. The RAPD clinical plus scale was divided into grade 1+, initial weak constriction; grade 2+, initial stall then dilatation; grade 3+, immediate dilatation; and grade 4+, fixed amaurotic pupil. Patients with positive RAPD underwent a visual field examination with Humphrey automated perimetry that included visual field index (VFI), mean deviation (MD), and pattern standard deviation (PSD). Spearman's rank correlation coefficients and linear regression were used to analyze the association between RAPD grades and visual field parameters. ResultsRAPD clinical plus grades were correlated with interocular VFI (r = 0.55, P < 0.001) and MD (r = 0.48, P = 0.004) differences. Average interocular VFI differences were estimated as follows: 16.75 x RAPD plus grade- 7.53. RAPD, graded by neutral density filters, was correlated with VFI (r = 0.59, P < 0.001), MD (r = 0.54, P < 0.001), and PSD (r = 0.34, P = 0.01). ConclusionsThe RAPD plus scale and neutral density filter grading systems were associated with quantitative visual field defect parameters, with VFI showing the strongest association. RAPD clinical grading could substitute more sophisticated central visual field evaluation methods as a low-cost, low-tech, and widely available approach.
C1 [Witthayaweerasak, Juthamat; Lertjittham, Pemika; Aui-aree, Nipat] Prince Songkla Univ, Fac Med, Dept Ophthalmol, Hat Yai, Songkhla, Thailand.
C3 Prince of Songkla University
RP Witthayaweerasak, J (corresponding author), Prince Songkla Univ, Fac Med, Dept Ophthalmol, Hat Yai, Songkhla, Thailand.
EM juthamat.w@psu.ac.th
OI Lertjittham, Pemika/0000-0001-8750-4268
CR BELL RA, 1993, ARCH OPHTHALMOL-CHIC, V111, P938, DOI 10.1001/archopht.1993.01090070056019
   Bengtsson B, 2008, AM J OPHTHALMOL, V145, P343, DOI 10.1016/j.ajo.2007.09.038
   Brusa A, 2001, BRAIN, V124, P468, DOI 10.1093/brain/124.3.468
   Chang DS, 2013, INVEST OPHTH VIS SCI, V54, P5596, DOI 10.1167/iovs.13-12142
   Digre KB., 2005, WALSH HOYTS CLIN NEU, V6th, P715
   Donahue S P, 1999, Curr Opin Ophthalmol, V10, P420, DOI 10.1097/00055735-199912000-00009
   Hood DC, 2007, PROG RETIN EYE RES, V26, P688, DOI 10.1016/j.preteyeres.2007.08.001
   JOHNSON LN, 1988, OPHTHALMOLOGY, V95, P1649
   KARDON RH, 1993, AM J OPHTHALMOL, V115, P351, DOI 10.1016/S0002-9394(14)73587-1
   Karna S., 2006, STEP STEP NEURO OPHT, P65
   Lagreze WDA, 1998, GRAEF ARCH CLIN EXP, V236, P401, DOI 10.1007/s004170050096
   Negida A, 2020, ADV J EMERG MED, V4, DOI 10.22114/ajem.v0i0.344
   Okuno T, 2020, GRAEF ARCH CLIN EXP, V258, P1821, DOI 10.1007/s00417-020-04632-9
   Pillai MR, 2019, INDIAN J OPHTHALMOL, V67, P227, DOI 10.4103/ijo.IJO_648_18
   R Core Team 2019, 2019, R LANG ENV STAT COMP
   Sarezky D, 2016, J GLAUCOMA, V25, P312, DOI 10.1097/IJG.0000000000000213
   Sarezky D, 2014, J GLAUCOMA, V23, P419, DOI 10.1097/IJG.0b013e31827b1522
   Schiefer U, 2012, BRIT J OPHTHALMOL, V96, P629, DOI 10.1136/bjophthalmol-2011-300776
   Skarf B., 1999, Neuro-ophthalmologic examination: The visual sensory system. Neuro-ophthalmology, P7
   THOMPSON HS, 1982, AM J OPHTHALMOL, V93, P681, DOI 10.1016/0002-9394(82)90460-3
   Yaqub Moustafa, 2012, Community Eye Health, V25, P1
   Yotharak Parida, 2012, J Med Assoc Thai, V95 Suppl 4, pS92
NR 22
TC 0
Z9 0
U1 0
U2 0
PU PUBLIC LIBRARY SCIENCE
PI SAN FRANCISCO
PA 1160 BATTERY STREET, STE 100, SAN FRANCISCO, CA 94111 USA
SN 1932-6203
J9 PLOS ONE
JI PLoS One
PD MAY 26
PY 2022
VL 17
IS 5
DI 10.1371/journal.pone.0267469
PG 11
WC Multidisciplinary Sciences
WE Science Citation Index Expanded (SCI-EXPANDED)
SC Science & Technology - Other Topics
GA 9Z8CK
UT WOS:000951362800020
PM 35617321
OA gold, Green Published
DA 2025-03-30
ER

PT J
AU Kennedy, A
   Abosi, U
   Gilbert, C
   Mustapha, J
AF Kennedy, Alasdair
   Abosi, Ukwamma
   Gilbert, Clare
   Mustapha, Jalikatu
TI Factors associated with adherence to treatment in patients with open
   angle glaucoma in Sierra Leone, West Africa: patient demographics and
   questionnaire
SO INTERNATIONAL OPHTHALMOLOGY
LA English
DT Article
DE Glaucoma; Open angle; Adherence; Sierra Leone; Freetown
ID CROSS-SECTIONAL SURVEY; PREVALENCE; AWARENESS; KNOWLEDGE
AB Background Glaucoma is a significant cause of blindness worldwide. It is more common, presents earlier and is more aggressive in those of African descent. Non-adherence and poor knowledge of glaucoma is a significant barrier to treatment and has been associated with low health literacy. We aim to establish the factors contributing to late presentation, treatment non-adherence and disease progression in glaucoma patients in Sierra Leone. This will help better understand the challenges eye services face, highlight fields requiring development in patient-clinician interaction and identify areas or specific vulnerable patient groups in which resources should be focused. Methods Prospective, consecutive recruitment of 120 patients with POAG attending the Lowell and Ruth Gess Eye Hospital and the Connaught Government Teaching Hospital, Freetown, Sierra Leone between February and April 2020. Data were collected from 3 sources: (1) review of clinical notes since first attendance, (2) semi-structured interviews and (3) assessment of study participant's drop instillation technique using a structured checklist. Descriptive statistics was performed for demographic data and other relevant data points. Logistic regression was used for analysis of target variables. Results The average age was 62 years with more males (52.6%). Agricultural workers and informal street traders represented 13.2% of participants' occupation. 25.8% of participants had no formal school, and 47.4% had either a degree or a diploma. This is out of proportion with the general population and may represent a hidden demographic of glaucoma patients. Drop instillation technique was successful in 52% of study participants. Notable responses to the questionnaire were 30% of patients did not know the name of their eye condition and 22% had no knowledge of glaucoma. Conclusion Investment in a wide-ranging and robust screening programme and public health campaigns targeting these vulnerable groups and high-risk individuals, for example with a positive family history, alongside improved patient education and staff training is required to improve glaucoma care. Support from government, international organisations and the private sector is required to reduce the economic burden of blindness in Sierra Leone.
C1 [Kennedy, Alasdair] Kings Coll London, London WC2R 2LS, England.
   [Abosi, Ukwamma] Connaught Govt Teaching Hosp, Coll Med & Allied Hlth Sci, Freetown, Sierra Leone.
   [Gilbert, Clare] London Sch Hyg & Trop Med, London, England.
   [Mustapha, Jalikatu] Connaught Govt Teaching Hosp, Head Eye Care Programme, Minist Hlth & Sanitat, Freetown, Sierra Leone.
C3 University of London; King's College London; University of London;
   London School of Hygiene & Tropical Medicine; Ministry of Health &
   Sanitation Sierra Leone
RP Kennedy, A (corresponding author), Kings Coll London, London WC2R 2LS, England.
EM alasdairkennedy@nhs.net
OI Mustapha, Jalikatu/0000-0003-3260-5170
CR Abdull MM, 2017, J GLAUCOMA, V26, P822, DOI 10.1097/IJG.0000000000000729
   Abdull MM, 2015, BMC OPHTHALMOL, V15, DOI 10.1186/s12886-015-0097-9
   Adegbehingbe B O, 2008, Tanzan J Health Res, V10, P240
   Baker H, 2008, BRIT J OPHTHALMOL, V92, P1671, DOI 10.1136/bjo.2008.143537
   Balo Patrice K, 2004, Sante, V14, P187
   Bank The World, 2019, GDP CAP CURR USS
   BLOCH S, 1977, BRIT J OPHTHALMOL, V61, P531, DOI 10.1136/bjo.61.8.531
   Blumberg DM, 2014, INVEST OPHTH VIS SCI, V55, P3491, DOI 10.1167/iovs.14-14014
   Budenz DL, 2013, JAMA OPHTHALMOL, V131, P651, DOI 10.1001/jamaophthalmol.2013.1686
   Buhrmann RR, 2000, INVEST OPHTH VIS SCI, V41, P40
   Dietlein TS, 2008, ACTA OPHTHALMOL, V86, P856, DOI 10.1111/j.1755-3768.2007.01155.x
   Frick KD, 2007, ARCH OPHTHALMOL-CHIC, V125, P544, DOI 10.1001/archopht.125.4.544
   Friedman DS, 2008, OPHTHALMOLOGY, V115, P1320, DOI 10.1016/j.ophtha.2007.11.023
   Friedman DS, 2004, ARCH OPHTHALMOL-CHIC, V122, P532
   Gao XB, 2018, J OPHTHALMOL, V2018, DOI 10.1155/2018/1376020
   Green CM, 2007, CLIN EXP OPHTHALMOL, V35, P793, DOI 10.1111/j.1442-9071.2007.01612.x
   Gupta R, 2012, J GLAUCOMA, V21, P189, DOI 10.1097/IJG.0b013e31820bd2e1
   HECHT AB, 1974, NURS FORUM, V13, P112, DOI 10.1111/j.1744-6198.1974.tb00558.x
   Hoevenaars JGMM, 2006, ACTA OPHTHALMOL SCAN, V84, P84, DOI 10.1111/j.1600-0420.2005.00587.x
   KASS MA, 1985, ARCH OPHTHALMOL-CHIC, V103, P504
   Khandekar R, 2005, OPHTHAL EPIDEMIOL, V12, P303, DOI 10.1080/09286580500224602
   Konstas AGP, 2000, EYE, V14, P752, DOI 10.1038/eye.2000.197
   Kyari F, 2015, BMC OPHTHALMOL, V15, DOI 10.1186/s12886-015-0160-6
   Mansouri K, 2006, OPHTHALMOLOGICA, V220, P101, DOI 10.1159/000090574
   Mehari T, 2016, BMC OPHTHALMOL, V16, DOI 10.1186/s12886-016-0316-z
   Nations United, 2015, COUNTR PROF SIER LEO
   NOVACK GD, 1988, OPHTHALMOLOGICA, V196, P23, DOI 10.1159/000309870
   Ocansey S, 2016, BMC HEALTH SERV RES, V16, DOI 10.1186/s12913-016-1528-x
   Organization International Labour, 2020, MAIN STAT IND SIERR
   PATEL SC, 1995, OPHTHALMIC SURG LAS, V26, P233
   Rotchford AP, 1998, EYE, V12, P234, DOI 10.1038/eye.1998.56
   Rotchford AP, 2003, OPHTHALMOLOGY, V110, P376, DOI 10.1016/S0161-6420(02)01568-3
   Rotchford AP, 2002, ARCH OPHTHALMOL-CHIC, V120, P471, DOI 10.1001/archopht.120.4.471
   Rudnicka AR, 2006, INVEST OPHTH VIS SCI, V47, P4254, DOI 10.1167/iovs.06-0299
   Sathyamangalam RV, 2009, INDIAN J OPHTHALMOL, V57, P355, DOI 10.4103/0301-4738.55073
   Song YJ, 2019, PLOS ONE, V14, DOI 10.1371/journal.pone.0210582
   Tham YC, 2014, AM ACAD OPHTHALMOLOG, V121
   United Nations Educational Scientific and Cultural Organization, 2019, ED LITT SIERR LEON
   Waterman H, 2013, COCHRANE DB SYST REV, DOI 10.1002/14651858.CD006132.pub3
   WILSON R, 1985, ANN OPHTHALMOL, V17, P653
   World Data Lab, 2020, WORLD POV CLOCK
NR 41
TC 0
Z9 1
U1 2
U2 4
PU SPRINGER
PI DORDRECHT
PA VAN GODEWIJCKSTRAAT 30, 3311 GZ DORDRECHT, NETHERLANDS
SN 0165-5701
EI 1573-2630
J9 INT OPHTHALMOL
JI Int. Ophthalmol.
PD NOV
PY 2022
VL 42
IS 11
BP 3479
EP 3493
DI 10.1007/s10792-022-02347-w
EA MAY 2022
PG 15
WC Ophthalmology
WE Science Citation Index Expanded (SCI-EXPANDED)
SC Ophthalmology
GA 5M6UX
UT WOS:000795191800005
PM 35556205
DA 2025-03-30
ER

PT J
AU Abu, SL
   Poleon, S
   Racette, L
AF Abu, Sampson L.
   Poleon, Shervonne
   Racette, Lyne
TI The Usefulness of Assessing Glaucoma Progression With Postprocessed
   Visual Field Data
SO TRANSLATIONAL VISION SCIENCE & TECHNOLOGY
LA English
DT Article
ID STANDARD AUTOMATED PERIMETRY; EFFECTIVE DYNAMIC RANGES; TEST-RETEST
   VARIABILITY; SIZES III; PREDICTION; RATES; SENSITIVITY; SERIES
AB Purpose: Data postprocessing with statistical techniques that are less sensitive to noise can be used to reduce variability in visual field (VF) series. We evaluated the detection of glaucoma progression with postprocessed VF data generated with the dynamic structure-function (DSF) model and MM-estimation robust regression (MRR).
   Method: The study included 118 glaucoma eyes with at least 15 visits selected from the Rotterdam dataset. The DSF and MRR models were each applied to observed mean deviation (MD) values from the first three visits (V1-3) to predict the MD at V-4. MD at V-5 was predicted with data from V1-4 and so on until the MD at V9 was predicted, creating two additional datasets: DSF-predicted and MRR-predicted. Simple linear regression was performed to assess progression at the ninth visit. Sensitivity was evaluated by adjusting for false-positive rates estimated from patients with stable glaucoma and by using longer follow-up series (12th and 15th visits) as a surrogate for progression.
   Results: For specificities of 80% to 100%, the DSF-predicted dataset had greater sensitivity than the observed and MRR-predicted dataset when positive rates were normalized with corresponding false-positive estimates. The DSF-predicted and observed datasets had similar sensitivity when the surrogate reference standard was applied.
   Conclusions: Without compromising specificity, the use of DSF-predicted measurements to identify progression resulted in a better or similar sensitivity compared to using existing VF data.
   Translational Relevance: The DSF model could be applied to postprocess existing visual field data, which could then be evaluated to identify patients at risk of progression.
C1 [Abu, Sampson L.; Racette, Lyne] Univ Alabama Birmingham, Dept Ophthalmol & Visual Sci, Birmingham, AL USA.
   [Abu, Sampson L.] Salus Univ, Penn Coll Optometry, Elkins Pk, PA USA.
   [Poleon, Shervonne] Univ Alabama Birmingham, Sch Optometry, Birmingham, AL USA.
C3 University of Alabama System; University of Alabama Birmingham;
   University of Alabama System; University of Alabama Birmingham
RP Racette, L (corresponding author), Univ Alabama Birmingham, Dept Ophthalmol & Visual Sci, 1720 Univ Blvd,Suite 415, Birmingham, AL 35294 USA.
EM lracette@uabmc.edu
RI Abu, Sampson/AAC-9636-2021; Racette, Lyne/AAX-3088-2020
OI Abu, Sampson Listowell/0000-0003-4045-0199; Racette,
   Lyne/0000-0003-4550-124X
FU National Institutes of Health [EY025756]; Research to Prevent Blindness
FX Supported by a grant from the National Institutes of Health (EY025756 to
   LR) and an unrestricted grant from Research to Prevent Blindness.
CR Abu SL, 2020, SCI REP-UK, V10, DOI 10.1038/s41598-020-76834-4
   Artes PH, 2014, OPHTHALMOLOGY, V121, P2023, DOI 10.1016/j.ophtha.2014.04.015
   Artes PH, 2005, INVEST OPHTH VIS SCI, V46, P4600, DOI 10.1167/iovs.05-0827
   Bengtsson B, 2009, ARCH OPHTHALMOL-CHIC, V127, P1610, DOI 10.1001/archophthalmol.2009.297
   Betz-Stablein BD, 2013, INVEST OPHTH VIS SCI, V54, P1544, DOI 10.1167/iovs.12-11226
   Bryan SR, 2013, INVEST OPHTH VIS SCI, V54, P6694, DOI 10.1167/iovs.12-11185
   Chauhan BC, 2008, BRIT J OPHTHALMOL, V92, P569, DOI 10.1136/bjo.2007.135012
   Chauhan BC, 2014, INVEST OPHTH VIS SCI, V55, P4135, DOI 10.1167/iovs.14-14643
   Crabb DP., 2014, Frequency of visual field testing when monitoring patients newly diagnosed with glaucoma: mixed methods and modelling
   Denniss J, 2013, TRANSL VIS SCI TECHN, V2, DOI 10.1167/tvst.2.4.3
   Ganeshrao SB, 2015, OPTOMETRY VISION SCI, V92, P70, DOI 10.1097/OPX.0000000000000447
   Gardiner SK, 2004, VISION RES, V44, P839, DOI 10.1016/S0042-6989(03)00474-7
   Gardiner SK, 2002, INVEST OPHTH VIS SCI, V43, P1400
   Gardiner SK, 2015, TRANSL VIS SCI TECHN, V4, DOI 10.1167/tvst.4.2.10
   Gardiner SK, 2016, INVEST OPHTH VIS SCI, V57, P288, DOI 10.1167/iovs.15-18000
   Gardiner SK, 2013, INVEST OPHTH VIS SCI, V54, P1252, DOI 10.1167/iovs.12-10218
   Heijl A, 2013, ACTA OPHTHALMOL, V91, P406, DOI 10.1111/j.1755-3768.2012.02492.x
   Hu RR, 2020, SURV OPHTHALMOL, V65, P639, DOI 10.1016/j.survophthal.2020.04.004
   Hu RR, 2014, INVEST OPHTH VIS SCI, V55, P8086, DOI 10.1167/iovs.14-14928
   Huber P.J., 2009, ROBUST STAT
   Marín-Franch I, 2013, J VISION, V13, DOI 10.1167/13.4.10
   MCNAUGHT AI, 1995, GRAEF ARCH CLIN EXP, V233, P750, DOI 10.1007/BF00184085
   Montesano G, 2021, TRANSL VIS SCI TECHN, V10, DOI 10.1167/tvst.10.12.4
   Montesano G, 2018, TRANSL VIS SCI TECHN, V7, DOI 10.1167/tvst.7.6.36
   Morales E, 2016, TRANSL VIS SCI TECHN, V5, DOI 10.1167/tvst.5.2.12
   O'Leary N, 2012, INVEST OPHTH VIS SCI, V53, P6776, DOI 10.1167/iovs.12-10049
   R Core Team, 2020, RA language and environment for statistical computing
   Russell RA, 2012, INVEST OPHTH VIS SCI, V53, P5985, DOI 10.1167/iovs.12-10428
   Spry PGD, 2002, ARCH OPHTHALMOL-CHIC, V120, P173
   Taketani Y, 2015, INVEST OPHTH VIS SCI, V56, P4076, DOI 10.1167/iovs.14-16341
   Turpin A, 2007, INVEST OPHTH VIS SCI, V48, P1627, DOI 10.1167/iovs.06-1074
   Wall M, 2008, ARCH OPHTHALMOL-CHIC, V126, P473, DOI 10.1001/archopht.126.4.473
   Wall M, 2018, INVEST OPHTH VIS SCI, V59, P439, DOI 10.1167/iovs.17-22390
   Wall M, 2010, ARCH OPHTHALMOL-CHIC, V128, P570, DOI 10.1001/archophthalmol.2010.71
   Wilcox R, 2012, INTRODUCTION TO ROBUST ESTIMATION AND HYPOTHESIS TESTING, 3RD EDITION, P1, DOI 10.1016/B978-0-12-386983-8.00001-9
   Wu ZC, 2016, INVEST OPHTH VIS SCI, V57, P3619, DOI 10.1167/iovs.15-19002
   Zhu HG, 2015, INVEST OPHTH VIS SCI, V56, P6077, DOI 10.1167/iovs.15-16957
NR 37
TC 0
Z9 0
U1 0
U2 0
PU ASSOC RESEARCH VISION OPHTHALMOLOGY INC
PI ROCKVILLE
PA 12300 TWINBROOK PARKWAY, ROCKVILLE, MD 20852-1606 USA
SN 2164-2591
J9 TRANSL VIS SCI TECHN
JI Transl. Vis. Sci. Technol.
PD MAY
PY 2022
VL 11
IS 5
AR 5
DI 10.1167/tvst.11.5.5
PG 11
WC Ophthalmology
WE Science Citation Index Expanded (SCI-EXPANDED)
SC Ophthalmology
GA I1SY6
UT WOS:001000663700021
PM 35522306
OA Green Published, gold
DA 2025-03-30
ER

PT J
AU Shepherd, JL
   Vice, J
   Shultz, HL
   Davis, MM
   Hseih, J
   Yuen, HK
   Vogtle, LK
AF Shepherd, Jenny L.
   Vice, Jason
   Shultz, Hannah L.
   Davis, Martin M.
   Hseih, Justin
   Yuen, Hon K.
   Vogtle, Laura K.
TI Possession of Low Vision Reading Devices Among Residents Living in a
   Retirement Facility
SO JOURNAL OF VISUAL IMPAIRMENT & BLINDNESS
LA English
DT Article
DE activities of daily living; low vision; occupational therapy; and
   self-help devices
ID OLDER-ADULTS; VISUAL IMPAIRMENT; PREVALENCE; IMPACT; NEEDS;
   REHABILITATION; FREQUENCY; BLINDNESS; GLAUCOMA; BARRIERS
AB Introduction: The purpose of this cross-sectional survey was to examine the possession of low vision reading devices and factors associated with possession of these devices among residents living in a continuing care retirement community. Low vision reading devices are devices other than eyeglasses that aid in reading at near distances. Methods: One hundred and two usable questionnaires were received from residents, ages 65-97 years old, living in the independent and assisted living units of a retirement community. Results: Data indicated that 47% the participants reported having an eye disease, and 53% of the participants owned at least one low vision reading device. The two most common types of devices were handheld magnifiers (40%) and gooseneck lamps with or without a magnifier (26%). Of the 48 participants reported to have eye disease diagnoses, 65% owned a reading device. Forty-six percent of the participants reported having trouble with reading when performing one of the six daily activities even with their reading eyeglasses. The final multivariable logistic regression model indicated that participants who reported having trouble with reading in near distance were significantly more likely to own one of the reading devices. Discussion: This study identified a discrepancy between the high prevalence of visual impairment (i.e., blindness and low vision) among residents living in a retirement community setting and a relatively low number of residents owning low vision reading devices. Findings suggested the key factor contributing to residents' decision to own reading devices is their level of visual impairment. Implications for Practitioners: Knowing the factors to owning low vision reading devices, occupational therapists may assist residents in continuing care retirement facilities to obtain the appropriate devices.
C1 [Shepherd, Jenny L.] A WesleyLife Community Hlth Living, Des Moines, IA USA.
   [Vice, Jason; Shultz, Hannah L.; Davis, Martin M.; Hseih, Justin; Yuen, Hon K.; Vogtle, Laura K.] Univ Alabama Birmingham, Sch Hlth Profess, Dept Occupat Therapy, 1720 2nd Ave S, Birmingham, AL 35294 USA.
C3 University of Alabama System; University of Alabama Birmingham
RP Yuen, HK (corresponding author), Univ Alabama Birmingham, Sch Hlth Profess, Dept Occupat Therapy, 1720 2nd Ave S, Birmingham, AL 35294 USA.
EM yuen@uab.edu
RI Vice, Jason/JZE-1893-2024; yuen/AAB-6219-2021
OI Vice, Jason/0000-0002-0665-7543
CR BARTHOLOMEW DJ, 1980, J ROY STAT SOC B MET, V42, P293
   Battista Josephine, 2005, Clin Exp Optom, V88, P313
   Broussard KC, 2019, ACT ADAPT AGING, V43, P195, DOI 10.1080/01924788.2018.1507583
   Carkeet A, 2020, CLIN EXP OPTOM, V103, P11, DOI 10.1111/cxo.12948
   Chan T, 2018, JAMA OPHTHALMOL, V136, P12, DOI 10.1001/jamaophthalmol.2017.4655
   Choi S, 2018, JAMA OPHTHALMOL, V136, P1399, DOI 10.1001/jamaophthalmol.2018.3892
   Crossland MD, 2014, OPHTHAL PHYSL OPT, V34, P552, DOI 10.1111/opo.12136
   Desrosiers J, 2009, DISABIL REHABIL, V31, P1227, DOI 10.1080/09638280802532456
   Elliott AF, 2013, J AGING HEALTH, V25, P364, DOI 10.1177/0898264312472538
   Evans BJW, 2010, LIGHTING RES TECHNOL, V42, P103, DOI 10.1177/1477153509339240
   Falkenberg HK, 2019, J MULTIDISCIP HEALTH, V12, P315, DOI 10.2147/JMDH.S198763
   Fok D, 2011, WORK, V39, P37, DOI 10.3233/WOR-2011-1149
   Fraser GE, 2009, EPIDEMIOLOGY, V20, P289, DOI 10.1097/EDE.0b013e31819642c4
   George D., 2016, SPSS for Windows step by step: A simple guide and reference, V14th
   Gibson Diane M, 2018, Prev Med Rep, V12, P233, DOI 10.1016/j.pmedr.2018.10.005
   Gitlow L, 2012, PHYS OCCUP THER GERI, V30, P368, DOI 10.3109/02703181.2012.736125
   Gobeille MR, 2018, OPTOMETRY VISION SCI, V95, P859, DOI 10.1097/OPX.0000000000001267
   Gupta P, 2016, INVEST OPHTH VIS SCI, V57, P2905, DOI 10.1167/iovs.15-18469
   Heravian J., 2016, Journal of Mazandaran University of Medical Sciences, V25, P376
   Jin YP, 2008, CAN J OPHTHALMOL, V43, P407, DOI 10.3129/i08-077
   Klein R, 2013, INVEST OPHTH VIS SCI, V54, DOI 10.1167/iovs.13-12789
   Lee S. Y., 2019, BLINDNESS
   Lew H.L., 2015, BRADDOMS PHYSIAL MED, P1137
   Lorenzini MC, 2020, DISABIL REHABIL, V42, P3525, DOI 10.1080/09638288.2019.1593519
   MANN WC, 1993, AM J OCCUP THER, V47, P980, DOI 10.5014/ajot.47.11.980
   Markowitz M, 2018, CAN J OPHTHALMOL, V53, P3, DOI 10.1016/j.jcjo.2017.10.042
   Massof RW, 2002, OPTOMETRY VISION SCI, V79, P31, DOI 10.1097/00006324-200201000-00010
   Natarajan S, 2013, INDIAN J OPHTHALMOL, V61, P191, DOI 10.4103/0301-4738.113314
   Nguyen NX, 2009, NEURO-OPHTHALMOLOGY, V33, P115, DOI 10.1080/01658100902825513
   Orellano-Colón EM, 2018, DISABIL REHABIL-ASSI, V13, P194, DOI 10.1080/17483107.2017.1300693
   Patodia Y, 2017, CLIN OPHTHALMOL, V11, P683, DOI 10.2147/OPTH.S128425
   Pollard TL, 2003, OPHTHAL PHYSL OPT, V23, P321, DOI 10.1046/j.1475-1313.2003.00123.x
   Sariyar M, 2012, J AM MED INFORM ASSN, V19, pE76, DOI 10.1136/amiajnl-2011-000461
   Schneider J, 2010, SURV OPHTHALMOL, V55, P539, DOI 10.1016/j.survophthal.2010.02.004
   Smallfield S, 2020, AM J OCCUP THER, V74, DOI 10.5014/ajot.2020.038380
   Smallfield S, 2013, AM J OCCUP THER, V67, P288, DOI 10.5014/ajot.2013.004929
   Sonn U, 1994, Disabil Rehabil, V16, P85
   Southall K, 2012, J VISUAL IMPAIR BLIN, V106, P261, DOI 10.1177/0145482X1210600502
   VanderWeele TJ, 2011, BIOMETRICS, V67, P1406, DOI 10.1111/j.1541-0420.2011.01619.x
   Virgili G, 2018, COCHRANE DB SYST REV, DOI 10.1002/14651858.CD003303.pub4
   Weih LM, 2002, INVEST OPHTH VIS SCI, V43, P927
   World Health Organization, 2003, WHO/PBL/03.91
   Zebardast N, 2017, AM J OPHTHALMOL, V174, P134, DOI 10.1016/j.ajo.2016.11.004
NR 43
TC 0
Z9 0
U1 0
U2 1
PU SAGE PUBLICATIONS INC
PI THOUSAND OAKS
PA 2455 TELLER RD, THOUSAND OAKS, CA 91320 USA
SN 0145-482X
EI 1559-1476
J9 J VISUAL IMPAIR BLIN
JI J. Vis. Impair. Blind.
PD MAY
PY 2022
VL 116
IS 3
BP 311
EP 322
DI 10.1177/0145482X221105891
PG 12
WC Rehabilitation
WE Social Science Citation Index (SSCI)
SC Rehabilitation
GA 3P7QD
UT WOS:000837728800002
DA 2025-03-30
ER

PT J
AU Loukovaara, S
   Gucciardo, E
   Korhonen, A
   Virtanen, A
   Harju, M
   Haukka, J
AF Loukovaara, Sirpa
   Gucciardo, Erika
   Korhonen, Ani
   Virtanen, Aapo
   Harju, Mika
   Haukka, Jari
TI Risk of glaucoma after vitreoretinal surgery - Findings from a
   population-based cohort study
SO ACTA OPHTHALMOLOGICA
LA English
DT Article
DE epidemiology; glaucoma; population-based study; vitrectomy
ID OPEN-ANGLE GLAUCOMA; INTRAOCULAR-PRESSURE; STATINS; STRESS; TARGET
AB Purpose To investigate the association between different types of vitrectomy and risk of different types of glaucoma and to determine the effect of systemic medication and diabetes status on this risk. Methods A population-based nested case-control study included individuals of age >= 18 years who had undergone single vitrectomy, vitrectomy with retinal procedure, or combined phaco-vitrectomy between 2001 and 2010. End of follow-up was 2017. Odds ratio (OR) for the development of glaucoma after different types of vitrectomy and 95% confidence interval (CI) were based on conditional logistic regression models. For every glaucoma case, five controls were matched by age, sex, start of follow-up year, and hospital district. Results The cohort (n = 37 687), of which 52.8% was female, consisted of 6552 individuals diagnosed with glaucoma and 31 135 controls matched by age, sex, and hospital district. Vitrectomy was performed on 103 eyes in the glaucoma group and 158 eyes in the control group. As regards the risk of any glaucoma, the risk was lowest in eyes that underwent combined phaco-vitrectomy (OR: 2.7, 95% CI: 1.8-4.1), followed by single vitrectomy (OR: 3.15, 95% CI: 2.1-4.8), and highest in eyes that underwent vitrectomy with retinal procedure (OR: 4.5, 95% CI: 2.7-7.4). Diabetes had no effect (OR: 0.96, 95% CI: 0.92-1.01), but 5-year systemic statin use slightly decreased glaucoma risk (OR: 0.86, 95% CI: 0.77-0.97). Conclusions Vitreoretinal surgery was associated with an increased glaucoma risk; the risk being related to the complexity of vitrectomy. Long-term systemic statin therapy may decrease glaucoma risk, while diabetes had no association.
C1 [Loukovaara, Sirpa] Univ Helsinki, Dept Ophthalmol, Unit Vitreoretinal Surg, Haartmaninkatu 4 C, Helsinki 00290, Finland.
   [Loukovaara, Sirpa; Virtanen, Aapo; Harju, Mika] Helsinki Univ Hosp, Haartmaninkatu 4 C, Helsinki 00290, Finland.
   [Loukovaara, Sirpa; Gucciardo, Erika; Korhonen, Ani] Univ Helsinki, Fac Med, Individualized Drug Therapy Res Program, Helsinki, Finland.
   [Virtanen, Aapo] Univ Helsinki, Dept Ophthalmol, Helsinki, Finland.
   [Harju, Mika] Univ Helsinki, Dept Ophthalmol, Glaucoma Unit, Helsinki, Finland.
   [Haukka, Jari] Univ Helsinki, Dept Publ Hlth, Helsinki, Finland.
C3 University of Helsinki; University of Helsinki; Helsinki University
   Central Hospital; University of Helsinki; University of Helsinki;
   University of Helsinki; University of Helsinki
RP Loukovaara, S (corresponding author), Univ Helsinki, Dept Ophthalmol, Unit Vitreoretinal Surg, Haartmaninkatu 4 C, Helsinki 00290, Finland.; Loukovaara, S (corresponding author), Helsinki Univ Hosp, Haartmaninkatu 4 C, Helsinki 00290, Finland.
EM sirpa.loukovaara@hus.fi
RI Gucciardo, Erika/A-9572-2019; Haukka, Jari/G-1484-2014
OI Gucciardo, Erika/0000-0003-4481-8798; Haukka, Jari/0000-0003-1450-6208
CR Akino K, 2021, BRIT J OPHTHALMOL, V105, P1683, DOI 10.1136/bjophthalmol-2020-317478
   Aktas Zeynep, 2021, J Curr Glaucoma Pract, V15, P40, DOI 10.5005/jp-journals-10078-1297
   Aptel F, 2017, BRIT J OPHTHALMOL, V101, P1, DOI 10.1136/bjophthalmol-2017-310324
   Bayat AH, 2021, THER ADV OPHTHALMOL, V13, DOI 10.1177/25158414211034717
   Biesheuvel CJ, 2008, BMC MED RES METHODOL, V8, DOI 10.1186/1471-2288-8-48
   Pastor JC, 2016, PROG RETIN EYE RES, V51, P125, DOI 10.1016/j.preteyeres.2015.07.005
   Chang S, 2006, AM J OPHTHALMOL, V141, P1033, DOI 10.1016/j.ajo.2006.02.014
   Choi SW, 2020, PLOS ONE, V15, DOI 10.1371/journal.pone.0242567
   Coca-Prados Miguel, 2014, J Glaucoma, V23, pS36, DOI 10.1097/IJG.0000000000000107
   Corvi F., 2021, CAN J OPHTHALMOL, DOI 10.1016/j.jcjo.2021.06.017
   Dammak A, 2021, PHARMACEUTICS, V13, DOI 10.3390/pharmaceutics13091376
   Díaz-Valverde A, 2018, RETINA-J RET VIT DIS, V38, pS5, DOI 10.1097/IAE.0000000000001906
   El-Amir AN, 2009, BRIT J OPHTHALMOL, V93, P1585, DOI 10.1136/bjo.2009.159939
   Feldman-Billard S, 2021, DIABETES METAB, V47, DOI 10.1016/j.diabet.2021.101279
   Ferrer E, 2006, DRUG NEWS PERSPECT, V19, P151, DOI 10.1358/dnp.2006.19.3.985929
   Gong HJ, 2021, J GLAUCOMA, V30, P895, DOI 10.1097/IJG.0000000000001924
   HAYREH SS, 1978, SURV OPHTHALMOL, V23, P1, DOI 10.1016/0039-6257(78)90194-7
   Inyushin M, 2019, HISTOL HISTOPATHOL, V34, P843, DOI 10.14670/HH-18-111
   Karlstetter M, 2015, PROG RETIN EYE RES, V45, P30, DOI 10.1016/j.preteyeres.2014.11.004
   Kocatürk T, 2014, EUR J OPHTHALMOL, V24, P786, DOI 10.5301/ejo.5000446
   Koreen L, 2012, RETINA-J RET VIT DIS, V32, P160, DOI 10.1097/IAE.0b013e318217fffb
   Loukovaara S, 2018, ACTA OPHTHALMOL, V96, P442, DOI 10.1111/aos.13641
   Loukovaara S, 2015, J PROTEOME RES, V14, P5131, DOI 10.1021/acs.jproteome.5b00900
   Luo C, 2010, INVEST OPHTH VIS SCI, V51, P5697, DOI 10.1167/iovs.10-5407
   Mansberger SL, 2012, OPHTHALMOLOGY, V119, P1826, DOI 10.1016/j.ophtha.2012.02.050
   Mansukhani SA, 2018, AM J OPHTHALMOL, V193, P143, DOI 10.1016/j.ajo.2018.06.010
   McCann P, 2016, INVEST OPHTH VIS SCI, V57, P2729, DOI 10.1167/iovs.15-18595
   Miele A, 2018, RETINA-J RET VIT DIS, V38, P883, DOI 10.1097/IAE.0000000000001651
   Nicolai Michele, 2020, Vision (Basel), V4, DOI 10.3390/vision4030036
   Niskanen L, 2020, J EPIDEMIOL COMMUN H, V74, P950, DOI 10.1136/jech-2019-213602
   Öhman T, 2021, SCI REP-UK, V11, DOI 10.1038/s41598-020-80005-w
   Öhman T, 2018, AGING CELL, V17, DOI 10.1111/acel.12809
   R Core Team, 2018, R: A Language and Environment for Statistical Computing
   Villanueva JR, 2020, PHARMACEUTICS, V12, DOI 10.3390/pharmaceutics12020094
   Siegfried CJ, 2019, AM J OPHTHALMOL, V203, P12, DOI 10.1016/j.ajo.2019.02.008
   Solano MM, 2018, PROG RETIN EYE RES, V64, P77, DOI 10.1016/j.preteyeres.2018.01.003
   Stein JD, 2012, OPHTHALMOLOGY, V119, P2074, DOI 10.1016/j.ophtha.2012.04.029
   Tezel G, 2010, INVEST OPHTH VIS SCI, V51, P5071, DOI 10.1167/iovs.10-5289
   Tezel G, 2008, PROG BRAIN RES, V173, P409, DOI 10.1016/S0079-6123(08)01128-X
   Tham Yih-Chung, 2014, Ophthalmology, V121, P2081, DOI 10.1016/j.ophtha.2014.05.013
   Tuuminen R, 2015, GRAEF ARCH CLIN EXP, V253, P1685, DOI 10.1007/s00417-014-2873-2
   Weinreb RN, 2014, JAMA-J AM MED ASSOC, V311, P1901, DOI 10.1001/jama.2014.3192
   Williams PA, 2017, EXP EYE RES, V157, P20, DOI 10.1016/j.exer.2017.02.014
   Wostyn P, 2021, EYE, V35, P2905, DOI 10.1038/s41433-020-01219-w
   Wostyn P, 2015, FLUIDS BARRIERS CNS, V12, DOI 10.1186/s12987-015-0012-z
   Wubben TJ, 2016, OPHTHALMOLOGY, V123, P590, DOI 10.1016/j.ophtha.2015.11.001
NR 46
TC 0
Z9 0
U1 0
U2 4
PU WILEY
PI HOBOKEN
PA 111 RIVER ST, HOBOKEN 07030-5774, NJ USA
SN 1755-375X
EI 1755-3768
J9 ACTA OPHTHALMOL
JI Acta Ophthalmol.
PD SEP
PY 2022
VL 100
IS 6
BP 665
EP 672
DI 10.1111/aos.15161
EA APR 2022
PG 8
WC Ophthalmology
WE Science Citation Index Expanded (SCI-EXPANDED)
SC Ophthalmology
GA 3Q1GO
UT WOS:000787264300001
PM 35470970
DA 2025-03-30
ER

PT J
AU Gong, WF
   Lu, XH
   Wang, G
AF Gong, Weifen
   Lu, Xuehui
   Wang, Geng
TI Asymmetry of Optic Nerve Head Parameters Measured by Confocal Scanning
   Laser Ophthalmoscopy in Myopic Anisometropic Eyes
SO APPLIED SCIENCES-BASEL
LA English
DT Article
DE optic nerve head parameter; asymmetry; myopia; anisometropia
ID VISUAL-FIELD LOSS; RISK-FACTORS; GLAUCOMA; POPULATION; MORPHOMETRY;
   TOMOGRAPHY; PREVALENCE; PEOPLE; SIZE
AB Background: This study aimed to evaluate the asymmetry of optic nerve head parameters measured by confocal scanning laser ophthalmoscopy (CSLO) in myopic anisometropic eyes. Methods: A total of 36 eyes of 18 healthy myopic anisometropic subjects, defined as cases in which the difference in spherical equivalent (SE) between both eyes is >= 1.5D, were recruited. The optic nerve heads were measured using the Heidelberg retina tomograph II (Heidelberg Engineering, GmBH, Heidelberg, Germany). Differences in optic nerve head parameters between more myopic eyes and fellow eyes were evaluated using the paired-sample t-test. Pearson correlation and multiple linear regression analysis were used to evaluate factors associated with cup/disc ratio (CDR). Results: The cup/disc area ratio (mean difference 0.07 +/- 0.11, P = 0.027), horizontal (mean difference 0.10 +/- 0.17, P = 0.033), and vertical CDR (mean difference 0.13 +/- 0.18, P = 0.008) were significantly smaller in more myopic eye. Larger disc area was independently and significantly associated with larger cup/disc area ratio (beta = 0.561, P = 0.001) and vertical CDR (beta = 0.499, P = 0.03). Conclusion: The CDR, horizontal, and vertical CDR were significantly smaller in the more myopic eyes in myopic anisometropic subjects. Further studies with larger samples are needed to confirm the asymmetry of the optic nerve head in myopic anisometropic eyes.
C1 [Wang, Geng] Shantou Univ, Joint Shantou Int Eye Ctr, Shantou 515041, Peoples R China.
   Chinese Univ Hong Kong, Shantou 515041, Peoples R China.
C3 Shantou University
RP Wang, G (corresponding author), Shantou Univ, Joint Shantou Int Eye Ctr, Shantou 515041, Peoples R China.
EM gwf@jsiec.org; luxuehui@jsiec.org; wg@jsiec.org
RI wang, geng/T-9490-2019
OI Gong, weifen/0009-0000-9681-0814; wang, geng/0000-0001-8476-1955
FU Guangdong Medical Research Foundation (CN) [A2016514]; Shantou Municipal
   Science and Technology Project [190917155269927]; 2020 Li Ka Shing
   Foundation Cross-Disciplinary Research Grant [2020LKSFG06B]
FX This study was funded by the Guangdong Medical Research Foundation (CN)
   (Grant No A2016514), Shantou Municipal Science and Technology Project
   (Grant No 190917155269927), 2020 Li Ka Shing Foundation
   Cross-Disciplinary Research Grant (Project Number: 2020LKSFG06B).
CR Abe H, 2009, OPHTHALMOLOGY, V116, P223, DOI 10.1016/j.ophtha.2008.09.013
   FEUER WJ, 1989, OPHTHALMOLOGY, V96, P1285
   FISHMAN RS, 1970, ARCH OPHTHALMOL-CHIC, V84, P590, DOI 10.1001/archopht.1970.00990040592006
   GRANT WM, 1982, OPHTHALMOLOGY, V89, P991
   Hawker MJ, 2005, INVEST OPHTH VIS SCI, V46, P4153, DOI 10.1167/iovs.05-0423
   Hermann MM, 2004, BRIT J OPHTHALMOL, V88, P761, DOI 10.1136/bjo.2003.028068
   Jonas JB, 2005, AM J OPHTHALMOL, V139, P346, DOI 10.1016/j.ajo.2004.07.047
   Katz J, 1997, INVEST OPHTH VIS SCI, V38, P334
   Leung CKS, 2007, INVEST OPHTH VIS SCI, V48, P3178, DOI 10.1167/iovs.06-1315
   Lichter PR, 2001, OPHTHALMOLOGY, V108, P1943, DOI 10.1016/S0161-6420(01)00873-9
   Miglior S, 2003, AM J OPHTHALMOL, V136, P26, DOI 10.1016/S0002-9394(03)00084-9
   Mitchell P, 1999, OPHTHALMOLOGY, V106, P2010, DOI 10.1016/S0161-6420(99)90416-5
   Qiu M, 2017, OPHTHALMOLOGY, V124, P1229, DOI 10.1016/j.ophtha.2017.03.049
   Quigley HA, 2006, BRIT J OPHTHALMOL, V90, P262, DOI 10.1136/bjo.2005.081224
   QUIGLEY HA, 1994, ARCH OPHTHALMOL-CHIC, V112, P644, DOI 10.1001/archopht.1994.01090170088028
   Ramrattan RS, 1999, OPHTHALMOLOGY, V106, P1588, DOI 10.1016/S0161-6420(99)90457-8
   TIELSCH JM, 1991, AM J EPIDEMIOL, V134, P1102, DOI 10.1093/oxfordjournals.aje.a116013
   Wang Y, 2006, BRIT J OPHTHALMOL, V90, P353, DOI 10.1136/bjo.2005.081521
   WILSON R, 1982, ARCH OPHTHALMOL-CHIC, V100, P737, DOI 10.1001/archopht.1982.01030030741002
   Wolfs RCW, 2000, INVEST OPHTH VIS SCI, V41, P3309
NR 20
TC 0
Z9 0
U1 2
U2 8
PU MDPI
PI BASEL
PA ST ALBAN-ANLAGE 66, CH-4052 BASEL, SWITZERLAND
EI 2076-3417
J9 APPL SCI-BASEL
JI Appl. Sci.-Basel
PD APR
PY 2022
VL 12
IS 8
AR 4047
DI 10.3390/app12084047
PG 7
WC Chemistry, Multidisciplinary; Engineering, Multidisciplinary; Materials
   Science, Multidisciplinary; Physics, Applied
WE Science Citation Index Expanded (SCI-EXPANDED)
SC Chemistry; Engineering; Materials Science; Physics
GA 0R3TW
UT WOS:000785522800001
OA gold
DA 2025-03-30
ER

PT J
AU Ramesh, PV
   Subramaniam, T
   Ray, P
   Devadas, AK
   Ramesh, SV
   Ansar, SM
   Ramesh, MK
   Rajasekaran, R
   Parthasarathi, S
AF Ramesh, Prasanna Venkatesh
   Subramaniam, Tamilselvan
   Ray, Prajnya
   Devadas, Aji Kunnath
   Ramesh, Shruthy Vaishali
   Ansar, Sheik Mohamed
   Ramesh, Meena Kumari
   Rajasekaran, Ramesh
   Parthasarathi, Sathyan
TI Utilizing human intelligence in artificial intelligence for detecting
   glaucomatous fundus images using human-in-the-loop machine learning
SO INDIAN JOURNAL OF OPHTHALMOLOGY
LA English
DT Article
DE Artificial Intelligence; Confocal Fundus Images; Glaucomatous Cupping;
   HITL; Machine Learning
AB Purpose: For diagnosing glaucomatous damage, we have employed a novel convolutional neural network (CNN) from TrueColor confocal fundus images to conquer the black box dilemma in artificial intelligence (AI). This neural network with CNN architecture with human-in-the-loop (HITL) data annotation helps not only in diagnosing glaucoma but also in predicting and locating detailed signs in the glaucomatous fundus, such as splinter hemorrhages, glaucomatous optic atrophy, vertical glaucomatous cupping, peripapillary atrophy, and retinal nerve fiber layer (RNFL) defect. Methods: The training was done on a well-curated private dataset of 1,400 high-resolution confocal fundus images, out of which 1,120 images (80%) were used exclusively for training and 280 images (20%) were used exclusively for testing. A custom trained You Only Look Once version 5 (YOLOv5)-based object detection methodology was used to identify the underlying conditions precisely. Twenty-six predefined medical conditions were annotated by a team of humans (comprising two glaucoma specialists and two optometrists) by using the Microsoft Visual Object Tagging Tool (VoTT) tool. The 280 testing images were split into three groups (90,100, and 90 images) for three test runs done once every 15 days. Results: Test results showed consistent increments in the accuracy, from 94.44% to 98.89%, in predicting the glaucoma diagnosis along with the detailed signs of the glaucomatous fundus. Conclusion: Utilizing human intelligence in AI for detecting glaucomatous fundus images by using HITL machine learning has never been reported in the literature before. This AI model not only has good sensitivity and specificity in accurate glaucoma predictions but is also an explainable AI, thus overcoming the black box dilemma.
C1 [Ramesh, Prasanna Venkatesh] Mahathma Eye Hosp Private Ltd, Dept Glaucoma & Res, Trichy, India.
   [Ray, Prajnya; Devadas, Aji Kunnath] Mahathma Eye Hosp Private Ltd, Dept Optometry & Visual Sci, Trichy, India.
   [Ramesh, Shruthy Vaishali; Ramesh, Meena Kumari] Mahathma Eye Hosp Private Ltd, Dept Cataract & Refract Surg, Trichy, India.
   [Ansar, Sheik Mohamed; Rajasekaran, Ramesh] Mahathma Eye Hosp Private Ltd, 6 Tennur, Trichy 620017, Tamil Nadu, India.
   [Subramaniam, Tamilselvan] Sansten AI Labs Private Ltd, Coimbatore, Tamil Nadu, India.
   [Parthasarathi, Sathyan] Sathyan Eye Care Hosp, Coimbatore, Tamil Nadu, India.
   [Parthasarathi, Sathyan] Coimbatore Glaucoma Fdn, Coimbatore, Tamil Nadu, India.
RP Ramesh, PV (corresponding author), Mahathma Eye Hosp Private Ltd, 6 Tennur, Trichy 620017, Tamil Nadu, India.
EM email2prajann@gmail.com
RI Subramanian, Tamilselvan/KUF-2378-2024; Ray, Prajnya/AAX-8319-2021;
   Ramesh, Prasanna Venkatesh/AAO-8071-2021; K, Aji/AAX-5734-2021
OI Ramesh, Prasanna Venkatesh/0000-0002-6105-8666; Ray,
   Prajnya/0000-0002-6188-0078; K, Aji/0000-0002-5583-2926
CR Akkara J.D., 2019, Kerala J. Ophthalmol, V31, P150, DOI [DOI 10.4103/KJO.KJO_54_19, 10.4103/kjo.kjo5419, DOI 10.4103/KJO.KJO5419]
   Akkara JD, 2020, INDIAN J OPHTHALMOL, V68, P1346, DOI 10.4103/ijo.IJO_216_20
   Al-Aswad LA, 2019, J GLAUCOMA, V28, P1029, DOI 10.1097/IJG.0000000000001319
   [Anonymous], 2020, Which One to Pick in
   [Anonymous], DIABETIC RETINOPATHY
   [Anonymous], WHAT IS DATA ANNOTAT
   [Anonymous], RETINAL IMAGE ANAL G
   Cerentini A, 2017, STUD HEALTH TECHNOL, V245, P318, DOI 10.3233/978-1-61499-830-3-318
   Devi S., 2021, TNOA J Ophthalmic Sci Res, V59, P231
   Haleem MS, 2018, J MED SYST, V42, DOI 10.1007/s10916-017-0859-4
   Kelly CJ, 2019, BMC MED, V17, DOI 10.1186/s12916-019-1426-2
   Li ZX, 2018, OPHTHALMOLOGY, V125, P1199, DOI 10.1016/j.ophtha.2018.01.023
   Mohammed MA, 2018, FUTURE GENER COMP SY, V89, P539, DOI 10.1016/j.future.2018.07.022
   Nishad G., 2019, Medium
   Ramesh PV, 2021, INDIAN J OPHTHALMOL, V69, P2892, DOI DOI 10.4103/ijo.IJO_1820_21
   Resnikoff S, 2020, BRIT J OPHTHALMOL, V104, P588, DOI 10.1136/bjophthalmol-2019-314336
   Thompson AC, 2019, AM J OPHTHALMOL, V201, P9, DOI 10.1016/j.ajo.2019.01.011
   Ting DSW, 2019, BRIT J OPHTHALMOL, V103, P167, DOI 10.1136/bjophthalmol-2018-313173
NR 18
TC 0
Z9 0
U1 0
U2 0
PU WOLTERS KLUWER MEDKNOW PUBLICATIONS
PI MUMBAI
PA WOLTERS KLUWER INDIA PVT LTD , A-202, 2ND FLR, QUBE, C T S  NO 1498A-2
   VILLAGE MAROL, ANDHERI EAST, MUMBAI, Maharashtra, INDIA
SN 0301-4738
EI 1998-3689
J9 INDIAN J OPHTHALMOL
JI Indian J. Ophthalmol.
PD APR
PY 2022
VL 70
IS 4
BP 1131
EP 1138
DI 10.4103/ijo.IJO_2583_21
PG 8
WC Ophthalmology
WE Science Citation Index Expanded (SCI-EXPANDED)
SC Ophthalmology
GA 2Q8DD
UT WOS:000820647600013
OA gold, Green Published
DA 2025-03-30
ER

PT J
AU Guo, YQ
   Sun, YX
   Zhang, XY
   Wang, NL
AF Guo, Yiqin
   Sun, Yunxiao
   Zhang, Xueyuan
   Wang, Ningli
TI Performance Assessment of Two Different Approaches of Measuring
   Skeletonized Radial Peripapillary Capillary Vessel Density in Glaucoma
   Patients
SO FRONTIERS IN MEDICINE
LA English
DT Article
DE measuring method; OCT angiography; glaucoma; radial peripapillary
   capillary vessel density; skeletonization
ID COHERENCE TOMOGRAPHY ANGIOGRAPHY; HEALTHY
AB ObjectiveTo compare performance assessment of two methods of measuring radial peripapillary capillary (RPC) vessel density (VD) after skeletonization using MATLAB and Image J in glaucoma clinical setting. MethodsSeventy-three eyes of 73 glaucoma patients from Beijing Tongren Hospital were included in this prospective study. Original images of RPC were obtained using optical coherence tomography angiography. Two approaches were executed before measuring. Method 1 (M1) required image sharpening, removal of big vessels, and skeletonization. Method 2 (M2) required skeletonization and removal of major vessels. Each method was executed twice. Repeatability and correlations with glaucomatous parameters were assessed. Factors associated with retinal nerve fiber layer thickness (RNFLT) and visual field mean deviation (MD) were analyzed. ResultsAverage VD was 13.86 +/- 2.73 and 7.50 +/- 2.50% measured by M1 and M2. Percentage of total elimination of the major vessels was 36.99 and 100% by M1 and M2, respectively. The intrasession and intersession reproducibility was higher by M2 (ICC = 0.979, ICC = 0.990) than by M1 (ICC = 0.930, ICC = 0.934). VD measured by M2 showed stronger correlations with glaucomatous parameters than by M1. By stepwise multiple linear regression, thinner RNFLT was associated with smaller VD measured by M2 (B = 4.643, P < 0.001). Worse MD was associated with smaller VD measured by M1 (B = 1.079, P = 0.015). ConclusionThe VD measured by M2 showed better reproducibility and higher correlation with glaucomatous structural parameters. Image sharpning helps display of hazy vasculature in glaucoma, which may reflect visual function better. Researchers should carefully choose image processing methods according to their research object.
C1 [Guo, Yiqin; Sun, Yunxiao; Wang, Ningli] Capital Med Univ, Beijing Tongren Hosp, Beijing Tongren Eye Ctr, Beijing, Peoples R China.
   [Guo, Yiqin; Sun, Yunxiao; Wang, Ningli] Beijing Inst Ophthalmol, Beijing Ophthalmol & Visual Sci Key Lab, Beijing, Peoples R China.
   [Zhang, Xueyuan] China Acad Chinese Med Sci, Xiyuan Hosp, Dept Peripheral Vasc Dis, Beijing, Peoples R China.
C3 Capital Medical University; China Academy of Chinese Medical Sciences;
   Xiyuan Hospital, CACMS
RP Wang, NL (corresponding author), Capital Med Univ, Beijing Tongren Hosp, Beijing Tongren Eye Ctr, Beijing, Peoples R China.; Wang, NL (corresponding author), Beijing Inst Ophthalmol, Beijing Ophthalmol & Visual Sci Key Lab, Beijing, Peoples R China.
EM wningli@vip.163.com
FU Beijing Institute of Ophthalmology - Beijing Municipal of Health Reform
   and Development Project [2019-4]
FX The authors thank Beijing Tongren Hospital and Beijing Institute of
   Ophthalmology for the support for this study. The study was funded by
   Beijing Municipal of Health Reform and Development Project, #2019-4
   (Beijing, China).
CR Al-Sheikh Mayss, 2017, Int J Retina Vitreous, V3, P13, DOI 10.1186/s40942-017-0068-9
   Chang MLDY, 2017, INVEST OPHTH VIS SCI, V58, P5477, DOI 10.1167/iovs.17-22477
   Collins LF, 2021, AIDS, V35, P1321, DOI 10.1097/QAD.0000000000002890
   Fickweiler W, 2021, J CLIN ENDOCR METAB, V106, P1139, DOI 10.1210/clinem/dgaa921
   Lee EJ, 2020, OPHTHALMOLOGY, V127, P1652, DOI 10.1016/j.ophtha.2020.06.001
   Liu ZP, 2019, EYE VISION, V6, DOI 10.1186/s40662-019-0130-9
   NOVOTNY HR, 1961, CIRCULATION, V24, P82, DOI 10.1161/01.CIR.24.1.82
   OBrart DPS, 1997, AM J OPHTHALMOL, V123, P657, DOI 10.1016/S0002-9394(14)71078-5
   Ryu G, 2021, AM J OPHTHALMOL, V225, P57, DOI 10.1016/j.ajo.2020.12.026
   Shin JW, 2017, GRAEF ARCH CLIN EXP, V255, P1193, DOI 10.1007/s00417-017-3671-4
   Triolo G, 2017, INVEST OPHTH VIS SCI, V58, P5705, DOI 10.1167/iovs.17-22865
   Venugopal JP, 2018, BRIT J OPHTHALMOL, V102, P352, DOI 10.1136/bjophthalmol-2017-310637
   Vu AF, 2022, J NEURO-OPHTHALMOL, V42, P73, DOI 10.1097/WNO.0000000000001216
   Wang Q, 2016, AM J OPHTHALMOL, V168, P95, DOI 10.1016/j.ajo.2016.05.005
   Wang Y, 2021, FRONT MED-LAUSANNE, V8, DOI 10.3389/fmed.2021.657772
   Yan YB, 2021, J ALZHEIMERS DIS, V79, P1307, DOI 10.3233/JAD-200971
   Yarmohammadi A, 2018, OPHTHALMOLOGY, V125, P578, DOI 10.1016/j.ophtha.2017.10.029
   Yarmohammadi A, 2017, OPHTHALMOLOGY, V124, P709, DOI 10.1016/j.ophtha.2017.01.004
   Yip VCH, 2019, J GLAUCOMA, V28, P80, DOI 10.1097/IJG.0000000000001125
   Zhu L, 2018, J GLAUCOMA, V27, P322, DOI 10.1097/IJG.0000000000000900
NR 20
TC 0
Z9 0
U1 0
U2 2
PU FRONTIERS MEDIA SA
PI LAUSANNE
PA AVENUE DU TRIBUNAL FEDERAL 34, LAUSANNE, CH-1015, SWITZERLAND
EI 2296-858X
J9 FRONT MED-LAUSANNE
JI Front. Med.
PD MAR 16
PY 2022
VL 8
AR 814306
DI 10.3389/fmed.2021.814306
PG 6
WC Medicine, General & Internal
WE Science Citation Index Expanded (SCI-EXPANDED)
SC General & Internal Medicine
GA 0H4PH
UT WOS:000778714800001
PM 35372373
OA Green Published, gold
DA 2025-03-30
ER

PT J
AU Wang, PY
   Song, YH
   Lin, FB
   Wang, ZY
   Gao, XB
   Cheng, WJ
   Chen, ML
   Peng, YY
   Liu, YH
   Zhang, XL
   Chen, SD
AF Wang, Peiyuan
   Song, Yunhe
   Lin, Fengbin
   Wang, Zhenyu
   Gao, Xinbo
   Cheng, Weijing
   Chen, Meiling
   Peng, Yuying
   Liu, Yuhong
   Zhang, Xiulan
   Chen, Shida
TI Comparison of Non-contact Tonometry and Goldmann Applanation Tonometry
   Measurements in Non-pathologic High Myopia
SO FRONTIERS IN MEDICINE
LA English
DT Article
DE intraocular pressure; high myopia; non-contact tonometry; Goldmann
   applanation tonometry; axial length; central corneal thickness; corneal
   curvature
ID CENTRAL CORNEAL THICKNESS; OPEN-ANGLE GLAUCOMA; INTRAOCULAR-PRESSURE;
   BIOMECHANICAL PROPERTIES; DYNAMIC CONTOUR; POPULATION; CURVATURE; AGE;
   ASSOCIATIONS; PARAMETERS
AB PurposeTo compare intraocular pressure (IOP) values obtained using Goldmann applanation tonometry (IOPGAT) and non-contact tonometry (IOPNCT) in a non-pathologic high myopia population. MethodsA total of 720 eyes from 720 Chinese adults with non-pathologic high myopia were enrolled in this cross-sectional study. Demographic and ocular characteristics, including axial length, refractive error, central corneal thickness (CCT), and corneal curvature (CC) were recorded. Each patient was successively treated with IOPNCT and IOPGAT. Univariate and multivariable linear regression analyses were conducted to detect factors associated with IOPNCT and IOPGAT, as well as the measurement difference between the two devices (IOPNCT-GAT). ResultsIn this non-pathologic high myopia population, the mean IOPNCT and IOPGAT values were 17.60 +/- 2.76 mmHg and 13.85 +/- 2.43 mmHg, respectively. The IOP measurements of the two devices were significantly correlated (r = 0.681, P < 0.001), however, IOPNCT overestimated IOPGAT with a mean difference of 3.75 mmHg (95% confidence interval: 3.60-3.91 mmHg). In multivariate regression, IOPNCT was significantly associated with body mass index (standardized beta = 0.075, p = 0.033), systolic blood pressure (SBP) (standardized beta = 0.170, p < 0.001), and CCT (standardized beta = 0.526, p < 0.001). As for IOPGAT, only SBP (standardized beta = 0.162, p < 0.001), CCT (standardized beta = 0.259, p < 0.001), and CC (standardized beta = 0.156, p < 0.001) were significantly correlated. The mean IOPNCT-GAT difference increased with younger age (standardized beta = -0.134, p < 0.001), higher body mass index (standardized beta = 0.091, p = 0.009), higher SBP (standardized beta = 0.074, p = 0.027), thicker CCT (standardized beta = 0.506, p < 0.001), and lower IOPGAT (standardized beta = -0.409, p < 0.001). ConclusionIn the non-pathologic high myopia population, IOPNCT overestimated IOPGAT at 3.75 +/- 2.10 mmHg. This study suggests that the difference between the values obtained by the two devices, and their respective influencing factors, should be considered in the clinical evaluation and management of highly myopic populations.
C1 [Wang, Peiyuan; Song, Yunhe; Lin, Fengbin; Wang, Zhenyu; Gao, Xinbo; Cheng, Weijing; Chen, Meiling; Peng, Yuying; Liu, Yuhong; Zhang, Xiulan; Chen, Shida] Sun Yat Sen Univ, Zhongshan Ophthalm Ctr, Guangdong Prov Clin Res Ctr Ocular Dis, State Key Lab Ophthalmol,Guangdong Prov Key Lab O, Guangzhou, Peoples R China.
C3 Sun Yat Sen University
RP Zhang, XL; Chen, SD (corresponding author), Sun Yat Sen Univ, Zhongshan Ophthalm Ctr, Guangdong Prov Clin Res Ctr Ocular Dis, State Key Lab Ophthalmol,Guangdong Prov Key Lab O, Guangzhou, Peoples R China.
EM zhangxl2@mail.sysu.edu.cn; chenshd3@mail.sysu.edu.cn
RI chen, shida/AAJ-8890-2020; Chen, Mei Ling/IZD-5069-2023; xu,
   zhiming/KGL-2113-2024
OI chen, shida/0000-0003-0907-0614; Peiyuan, Wang/0000-0001-8491-2995
CR Aziz K, 2018, EYE, V32, P931, DOI 10.1038/s41433-018-0040-4
   Babalola OE, 2009, OPHTHAL PHYSL OPT, V29, P182, DOI 10.1111/j.1475-1313.2008.00621.x
   BLAND JM, 1986, LANCET, V1, P307, DOI 10.1016/s0140-6736(86)90837-8
   Broman AT, 2007, J GLAUCOMA, V16, P581, DOI 10.1097/IJG.0b013e3180640f40
   Brusini P, 2021, J CLIN MED, V10, DOI 10.3390/jcm10173860
   Cagatay Halil Huseyin, 2014, ScientificWorldJournal, V2014, P869460, DOI 10.1155/2014/869460
   Chen M, 2019, BMC OPHTHALMOL, V19, DOI 10.1186/s12886-019-1236-5
   Cohen E, 2016, J GLAUCOMA, V25, pE509, DOI 10.1097/IJG.0000000000000374
   del Buey MA, 2014, J OPHTHALMOL, V2014, DOI 10.1155/2014/905129
   Foster PJ, 2011, INVEST OPHTH VIS SCI, V52, P8179, DOI 10.1167/iovs.11-7853
   Francis BA, 2007, OPHTHALMOLOGY, V114, P20, DOI 10.1016/j.ophtha.2006.06.047
   Han XT, 2018, BMJ OPEN, V8, DOI 10.1136/bmjopen-2017-019416
   Harada Y, 2008, J GLAUCOMA, V17, P619, DOI 10.1097/IJG.0b013e3181634f0f
   Ishii K, 2013, CLIN EXP OPHTHALMOL, V41, P6, DOI 10.1111/j.1442-9071.2012.02830.x
   Ito K, 2012, J GLAUCOMA, V21, P35, DOI 10.1097/IJG.0b013e31820275b4
   Jiang Z, 2011, EYE, V25, P1083, DOI 10.1038/eye.2011.104
   Jonas JB, 2020, ASIA-PAC J OPHTHALMO, V9, P234, DOI 10.1097/APO.0000000000000288
   Jorge J, 2011, OPHTHAL PHYSL OPT, V31, P174, DOI 10.1111/j.1475-1313.2010.00817.x
   Kawase K, 2008, BRIT J OPHTHALMOL, V92, P1175, DOI 10.1136/bjo.2007.128819
   Kuzin AA, 2010, OPHTHALMOLOGY, V117, P1713, DOI 10.1016/j.ophtha.2010.01.035
   Lee AJ, 2004, BRIT J OPHTHALMOL, V88, P5, DOI 10.1136/bjo.88.1.5
   Lee M, 2016, PLOS ONE, V11, DOI 10.1371/journal.pone.0151868
   Lee RC, 2016, CLIN EXP OPTOM, V99, P157, DOI 10.1111/cxo.12341
   Li SN, 2017, PLOS ONE, V12, DOI [10.1371/journal.pone.0181922, 10.1371/journal.pone.0182275]
   Li ZX, 2021, CLIN EXP OPTOM, V104, P767, DOI 10.1080/08164622.2021.1878817
   Liu J, 2005, J CATARACT REFR SURG, V31, P146, DOI 10.1016/j.jcrs.2004.09.031
   Ma DD, 2021, INT J OPHTHALMOL-CHI, V14, P554, DOI 10.18240/ijo.2021.04.12
   Mansoori T, 2018, CLIN EXP OPTOM, V101, P206, DOI 10.1111/cxo.12620
   Marcus MW, 2011, OPHTHALMOLOGY, V118, P1989, DOI 10.1016/j.ophtha.2011.03.012
   McCann P, 2021, BRIT J OPHTHALMOL, V105, P948, DOI 10.1136/bjophthalmol-2020-316499
   Mitchell P, 1999, OPHTHALMOLOGY, V106, P2010, DOI 10.1016/S0161-6420(99)90416-5
   Ohno-Matsui K, 2015, AM J OPHTHALMOL, V159, P877, DOI 10.1016/j.ajo.2015.01.022
   Pan CW, 2013, OPHTHALMOLOGY, V120, P284, DOI 10.1016/j.ophtha.2012.07.065
   Pelit A, 2009, CLIN EXP OPTOM, V92, P14, DOI 10.1111/j.1444-0938.2008.00299.x
   Rask G, 2006, OPHTHALMIC RES, V38, P49, DOI 10.1159/000089762
   Sakaue Y, 2014, J OPHTHALMOL, V2014, DOI 10.1155/2014/461681
   Shen L, 2016, OPHTHALMOLOGY, V123, P92, DOI 10.1016/j.ophtha.2015.07.002
   Shen MX, 2008, VISION RES, V48, P2167, DOI 10.1016/j.visres.2008.06.020
   SHIELDS MB, 1980, SURV OPHTHALMOL, V24, P211, DOI 10.1016/0039-6257(80)90042-9
   Song YH, 2020, BMJ OPEN, V10, DOI 10.1136/bmjopen-2020-039183
   Stock RA, 2021, CLIN OPHTHALMOL, V15, P445, DOI 10.2147/OPTH.S294710
   Sugihara K, 2021, J CLIN MED, V10, DOI 10.3390/jcm10184202
   Tomoyose E, 2010, AM J OPHTHALMOL, V150, P279, DOI 10.1016/j.ajo.2010.03.009
   Tonnu PA, 2005, BRIT J OPHTHALMOL, V89, P851, DOI 10.1136/bjo.2004.056622
   Wong TY, 2003, OPHTHALMOLOGY, V110, P211, DOI 10.1016/S0161-6420(02)01260-5
   Xu SZ, 2010, EYE CONTACT LENS, V36, P204, DOI 10.1097/ICL.0b013e3181e4a60a
NR 46
TC 0
Z9 1
U1 0
U2 11
PU FRONTIERS MEDIA SA
PI LAUSANNE
PA AVENUE DU TRIBUNAL FEDERAL 34, LAUSANNE, CH-1015, SWITZERLAND
EI 2296-858X
J9 FRONT MED-LAUSANNE
JI Front. Med.
PD MAR 3
PY 2022
VL 9
AR 819715
DI 10.3389/fmed.2022.819715
PG 9
WC Medicine, General & Internal
WE Science Citation Index Expanded (SCI-EXPANDED)
SC General & Internal Medicine
GA 1J4ZD
UT WOS:000797927300001
PM 35308502
OA gold, Green Published
DA 2025-03-30
ER

PT J
AU Grosselin, M
   Bouazzi, L
   de Moura, TF
   Arndt, C
   Thorigny, M
   Sanchez, S
   Denoyer, A
AF Grosselin, Mathilde
   Bouazzi, Leila
   Ferreira de Moura, Thomas
   Arndt, Carl
   Thorigny, Maxime
   Sanchez, Stephane
   Denoyer, Alexandre
TI Severe Primary Open-Angle Glaucoma and Agricultural Profession: A
   Retrospective Cohort Study
SO INTERNATIONAL JOURNAL OF ENVIRONMENTAL RESEARCH AND PUBLIC HEALTH
LA English
DT Article
DE glaucoma; farmer; environment
ID GAMMA-SYNUCLEIN; OCULAR HYPERTENSION; PARKINSONS-DISEASE;
   CIGARETTE-SMOKING; VISUAL-FIELD; ASSOCIATION; PESTICIDES; EXPOSURE;
   RISK; PREVALENCE
AB While exposure to pesticides is a known risk factor for neurodegenerative brain diseases, little is known about the influence of environment on glaucoma neuropathy. We aimed to determine whether farmers are at higher risk of developing severe primary open-angle glaucoma (POAG). This retrospective cohort study (tertiary referral center, Reims University Hospital, France) included patients diagnosed with POAG in the last two years. Univariate analysis and adjusted multivariate logistic regression were performed to evaluate the association between agricultural profession and all recorded data. Glaucoma severity (primary outcome) and the number of patients who underwent filtering surgery (secondary outcome) were analyzed. In total, 2065 records were screened, and 772 patients were included (66 in the farmer group and 706 in the nonfarmer group). The risk of severe glaucoma was higher in the farmer group (adjusted odds ratio (aOR) 1.87, p = 0.03). More patients underwent filtering surgery in the farmer group in univariate analysis (p = 0.02) but with no statistical significance after adjustment (p = 0.08). These results suggest pesticide exposure may be a factor accelerating the neurodegeneration in POAG, although a direct link between the agricultural profession and the disease requires further extended studies to be demonstrated.
C1 [Grosselin, Mathilde; Ferreira de Moura, Thomas; Arndt, Carl; Denoyer, Alexandre] Univ Reims, Univ Hosp, Dept Ophthalmol, F-51100 Reims, France.
   [Bouazzi, Leila; Thorigny, Maxime] Univ Reims, CURRS, Dept Biostat & Hlth Econ, F-51100 Reims, France.
   [Sanchez, Stephane] Hosp Troyes, Dept Med Informat, F-10420 Troyes, France.
   [Denoyer, Alexandre] Univ Reims, Res Team CARDIOVIR EA4683, F-51100 Reims, France.
C3 Universite de Reims Champagne-Ardenne; CHU de Reims; Universite de Reims
   Champagne-Ardenne; Universite de Reims Champagne-Ardenne
RP Denoyer, A (corresponding author), Univ Reims, Univ Hosp, Dept Ophthalmol, F-51100 Reims, France.; Denoyer, A (corresponding author), Univ Reims, Res Team CARDIOVIR EA4683, F-51100 Reims, France.
EM mathilde.grosselin@etudiant.univ-reims.fr; leila.bouazzi@univ-reims.fr;
   tom_ferreira@hotmail.fr; carndt@chu-reims.fr;
   maxime.thorigny@univ-reims.fr; stephane.sanchez@hcs-sante.fr;
   alexandre.denoyer@gmail.com
RI DENOYER, Alexandre/AAS-6605-2021; Sanchez, Stephane/ABD-3014-2020
OI DENOYER, Alexandre/0000-0003-4730-0425; sanchez,
   stephane/0000-0002-0925-6948
CR Agarwal Harish C., 2000, Indian Journal of Ophthalmology, V48, P301
   Aptel F, 2015, ACTA OPHTHALMOL, V93, pE615, DOI 10.1111/aos.12788
   Bonovas S, 2004, PUBLIC HEALTH, V118, P256, DOI 10.1016/j.puhe.2003.09.009
   Brouwer M, 2018, J EXPO SCI ENV EPID, V28, P173, DOI 10.1038/jes.2017.3
   Carbonaro F, 2014, AM J OPHTHALMOL, V157, P441, DOI 10.1016/j.ajo.2013.10.017
   Chemaly A, 2021, BMC OPHTHALMOL, V21, DOI 10.1186/s12886-021-01910-w
   Chorostecki J, 2015, J NEUROL SCI, V355, P44, DOI 10.1016/j.jns.2015.05.007
   Cockerham KP, 1997, OPHTHALMOLOGY, V104, P914, DOI 10.1016/S0161-6420(97)30207-3
   de Goeij MCM, 2013, NEPHROL DIAL TRANSPL, V28, P2415, DOI 10.1093/ndt/gft221
   Denoyer A, PHYSIOPATHOGENIE NEU
   Elbaz A, 2007, CR BIOL, V330, P318, DOI 10.1016/j.crvi.2007.02.018
   Evangelho K, 2019, INT OPHTHALMOL, V39, P259, DOI 10.1007/s10792-017-0795-9
   Feng ST, 2021, EUR J NEUROSCI, V53, P2946, DOI 10.1111/ejn.14699
   Hollands H, 2013, JAMA-J AM MED ASSOC, V309, P2035, DOI 10.1001/jama.2013.5099
   Jain V, 2017, INT OPHTHALMOL, V37, P291, DOI 10.1007/s10792-016-0245-0
   Kab S, 2017, EUR J EPIDEMIOL, V32, P203, DOI 10.1007/s10654-017-0229-z
   Kim JW, 2018, J GLAUCOMA, V27, P464, DOI 10.1097/IJG.0000000000000942
   Kim KH, 2017, SCI TOTAL ENVIRON, V575, P525, DOI 10.1016/j.scitotenv.2016.09.009
   Klintworth H, 2009, NEUROSCI LETT, V462, P1, DOI 10.1016/j.neulet.2009.06.065
   Lee K, 2020, INVEST OPHTH VIS SCI, V61, DOI 10.1167/iovs.61.8.35
   Liu B, 2003, ENVIRON HEALTH PERSP, V111, P1065, DOI 10.1289/ehp.6361
   Mancino R, 2018, CURR NEUROPHARMACOL, V16, P971, DOI 10.2174/1570159X16666171206144045
   Mills RP, 2006, AM J OPHTHALMOL, V141, P24, DOI 10.1016/j.ajo.2005.07.044
   Ng M, 2012, J GLAUCOMA, V21, P551, DOI 10.1097/IJG.0b013e31821dac66
   Ng WS, 2010, BRIT J OPHTHALMOL, V94, P85, DOI 10.1136/bjo.2008.153312
   Ohno-Matsui K, 2016, PROG RETIN EYE RES, V52, P156, DOI 10.1016/j.preteyeres.2015.12.001
   Pascale A, 2020, REV ENVIRON HEALTH, V35, P221, DOI 10.1515/reveh-2020-0011
   Rahman MA, 2020, ENVIRON SCI POLLUT R, V27, P44659, DOI 10.1007/s11356-020-08243-z
   Ramirez AI, 2017, FRONT AGING NEUROSCI, V9, DOI 10.3389/fnagi.2017.00214
   Renard JP, 2013, ACTA OPHTHALMOL, V91, P505, DOI 10.1111/j.1755-3768.2011.02356.x
   Sommer A, 1996, Curr Opin Ophthalmol, V7, P93, DOI 10.1097/00055735-199604000-00016
   Spinosi J., PROGRAMME MATPHYTO M
   Surgucheva I, 2002, J NEUROSCI RES, V68, P97, DOI 10.1002/jnr.10198
   Surgucheva I, 2008, J BIOL CHEM, V283, P36377, DOI 10.1074/jbc.M806660200
   Surgucheva I, 2008, MOL VIS, V14, P1540
   Surguchov A, 2001, J NEUROSCI RES, V65, P68, DOI 10.1002/jnr.1129
   Tham YC, 2014, OPHTHALMOLOGY, V121, P2081, DOI 10.1016/j.ophtha.2014.05.013
   Toulouse E, 2020, ANAESTH CRIT CARE PA, V39, P883, DOI 10.1016/j.accpm.2020.10.012
   Uversky VN, 2001, FEBS LETT, V500, P105, DOI 10.1016/S0014-5793(01)02597-2
   Wu XH, 2015, INT J CLIN EXP MED, V8, P297
   Yu M, 2015, INT J OPHTHALMOL-CHI, V8, P476, DOI 10.3980/j.issn.2222-3959.2015.03.08
   Yücel YH, 2003, PROG RETIN EYE RES, V22, P465, DOI 10.1016/S1350-9462(03)00026-0
NR 42
TC 0
Z9 0
U1 0
U2 3
PU MDPI
PI BASEL
PA MDPI AG, Grosspeteranlage 5, CH-4052 BASEL, SWITZERLAND
EI 1660-4601
J9 INT J ENV RES PUB HE
JI Int. J. Environ. Res. Public Health
PD JAN
PY 2022
VL 19
IS 2
AR 926
DI 10.3390/ijerph19020926
PG 9
WC Environmental Sciences; Public, Environmental & Occupational Health
WE Science Citation Index Expanded (SCI-EXPANDED); Social Science Citation Index (SSCI)
SC Environmental Sciences & Ecology; Public, Environmental & Occupational
   Health
GA ZC7HA
UT WOS:000757685100001
PM 35055748
OA gold, Green Published
DA 2025-03-30
ER

PT J
AU Xiang, QP
   Li, F
   Wang, HL
   ZeLang, LEW
   Liu, Q
   Luo, YX
AF Xiang, Qingping
   Li, Fei
   Wang, Hongli
   ZeLang, LaErWu
   Liu, Qing
   Luo, Yuanxiang
TI Correlation analysis between self-rated treatment effect and diagnosis
   and treatment of elderly poor cataract patientswith poor financial
   condition in rural areas of Ganzi Prefecture
SO AMERICAN JOURNAL OF TRANSLATIONAL RESEARCH
LA English
DT Article
DE Advanced age; countryside; poverty; cataract; self-evaluation of
   treatment effect; diagnosis and treat-ment
ID GLAUCOMA; SURGERY; HEALTH
AB Objective: To analyze the correlation between self-rated treatment effect and diagnosis and treatment of elderly indigent cataract patients in rural areas of Ganzi Prefecture. Methods: In this retrospective study, senior cataract patients admitted in the Ganzi region from March 2018 to November 2021 were included. 495 indigent patients were classified into the poor group, including 400 cases who received surgical treatment and 95 who did not. The 318 patients that were not indigent were classified as the non-poor group. The basic demographic characteristics, treatment, self-assessed treatment effect, and the cost of surgery, blindness rate, and disability rate were compared between the two groups. The correlation between self-assessed treatment effect and treatment condition of patients in the poor group was analyzed by multi-factor unconditional logistic regression. Results: There were no significant differences in the basic demographic characteristics, self-assessed treatment effect, or postoperative blindness rate between the patients receiving surgery in both groups (P>0.05). The visual acuity of 400 patients after the operation was significantly higher than that before operation (P<0.05). The operation and other costs in the poor group were lower than those of the non-poor group (P<0.05). The elimination rate of disability in the nonpoor group was significantly higher than in the poor group (P<0.05). Multivariate regression analysis showed that the level of the hospital, the location of the treatment institution, living alone, education level, and the number of visits were factors affecting the self-rated treatment effect of patients (P<0.05). Conclusion: The self-rated treatment effect of elderly indigent cataract in rural Ganzi Prefecture was closely related to the level of the hospital, the location of treatment institutions, living alone, education level, and the number of visits. Health poverty alleviation programs should be strengthened.
C1 [Xiang, Qingping; Li, Fei; Luo, Yuanxiang] Chengdu Fifth Peoples Hosp, Dept Ophthalmol, Chengdu 611130, Sichuan, Peoples R China.
   [Wang, Hongli] Luding Cty Peoples Hosp, Dept Ophthalmol & Otorhinolaryngol, Ganzi 626100, Sichuan, Peoples R China.
   [ZeLang, LaErWu] Dachuan Dist Peoples Hosp, Dept Ophthalmol & Otorhinolaryngol, Ganzi 626600, Sichuan, Peoples R China.
   [Liu, Qing] Chengdu Univ Tradit Med, Sch Med & Life Sci, Chengdu 610000, Sichuan, Peoples R China.
   [Luo, Yuanxiang] Chengdu Fifth Peoples Hosp, Dept Ophthalmol, 33 Mashi St, Chengdu 611130, Sichuan, Peoples R China.
RP Luo, YX (corresponding author), Chengdu Fifth Peoples Hosp, Dept Ophthalmol, 33 Mashi St, Chengdu 611130, Sichuan, Peoples R China.
EM luoyuanxiang_1975@aliyun.com
RI Li, Fei/GVU-5311-2022
OI xiang, qing ping/0009-0004-9208-9213
CR Ang MJ, 2021, CLIN EXP OPHTHALMOL, V49, P118, DOI 10.1111/ceo.13892
   Atik A, 2022, J GLAUCOMA, V31, P413, DOI 10.1097/IJG.0000000000001993
   Belda JI, 2022, CLIN OPHTHALMOL, V16, P993, DOI 10.2147/OPTH.S349003
   Chen X, 2020, INT J OPHTHALMOL-CHI, V13, P445, DOI 10.18240/ijo.2020.03.12
   Clausen T, 2005, J NUTR HEALTH AGING, V9, P455
   [崔牛牛 Cui Niuniu], 2022, [中国公共卫生, China Journal of Public Health], V38, P385
   Delbarre M, 2020, J FR OPHTALMOL, V43, P653, DOI 10.1016/j.jfo.2019.11.009
   Fang Z, 2021, INT J OPHTHALMOL-CHI, V14, P1310, DOI 10.18240/ijo.2021.09.03
   Garrigan H, 2021, OPHTHAL EPIDEMIOL, V28, P392, DOI 10.1080/09286586.2020.1849741
   Hashemi H, 2022, JPN J OPHTHALMOL, V66, P461, DOI 10.1007/s10384-022-00936-x
   Hashemi H, 2022, OPHTHAL EPIDEMIOL, V29, P401, DOI 10.1080/09286586.2021.1946827
   Hugosson M, 2020, UPSALA J MED SCI, V125, P311, DOI 10.1080/03009734.2020.1802375
   Liu QQ, 2023, J CLIN NURS, V32, P71, DOI 10.1111/jocn.16191
   Marmamula S, 2022, INDIAN J OPHTHALMOL, V70, P982, DOI 10.4103/ijo.IJO_977_21
   Olusanya BA, 2020, BMC OPHTHALMOL, V20, DOI 10.1186/s12886-020-1323-7
   Pahor D, 2020, KLIN MONATSBL AUGENH, V237, P938, DOI 10.1055/a-0917-6966
   Ravindran S, 2022, OPHTHALMOLOGY, V129, pP1, DOI 10.1016/j.ophtha.2021.10.006
   Ruiz-Algueró M, 2021, BMC INFECT DIS, V21, DOI 10.1186/s12879-021-05815-3
   Thevi T, 2019, Kathmandu Univ Med J (KUMJ), V17, P101
   Do VQ, 2018, CLIN EXP OPTOM, V101, P732, DOI 10.1111/cxo.12686
   Willadsen TG, 2018, PRIM CARE DIABETES, V12, P354, DOI 10.1016/j.pcd.2018.03.007
   Wu ZZ, 2020, J OPHTHALMOL, V2020, DOI 10.1155/2020/6385098
NR 22
TC 0
Z9 0
U1 1
U2 4
PU E-CENTURY PUBLISHING CORP
PI MADISON
PA 40 WHITE OAKS LN, MADISON, WI 53711 USA
SN 1943-8141
J9 AM J TRANSL RES
JI Am. J. Transl. Res.
PY 2022
VL 14
IS 12
BP 8714
EP 8723
PG 10
WC Oncology; Medicine, Research & Experimental
WE Science Citation Index Expanded (SCI-EXPANDED)
SC Oncology; Research & Experimental Medicine
GA C3KU7
UT WOS:000960953400016
PM 36628199
DA 2025-03-30
ER

PT J
AU Gencoglu, AY
   Irkec, M
   Kocabeyoglu, S
   Dikmen, ZG
   Karakaya, J
   Konstas, AGP
AF Gencoglu, Aysun Yucel
   Irkec, Murat
   Kocabeyoglu, Sibel
   Dikmen, Z. Gunnur
   Karakaya, Jale
   Konstas, Anastasios G. P.
TI Plasma levels of sirtuin and adiponectin in patients with primary
   open-angle glaucoma, exfoliative glaucoma, and healthy controls
SO EUROPEAN JOURNAL OF OPHTHALMOLOGY
LA English
DT Article
DE Primary open-angle glaucoma; exfoliative glaucoma; sirtuin; adiponectin;
   neurodegeneration
ID RETINAL GANGLION-CELLS; DIABETIC-RETINOPATHY; SERUM-LEVELS; INSULIN;
   ADIPOKINES
AB Purpose To compare plasma levels of sirtuin 1 (SIRT1) and adiponectin (APN) in patients with primary open-angle glaucoma (POAG), exfoliative glaucoma (XFG), and healthy control subjects. Methods This prospective case-control study collected plasma samples from 118 participants. All subjects underwent a comprehensive ophthalmologic examination before the acquisition of a plasma sample. Plasma samples were obtained from 40 POAG, 38 XFG, and 40 healthy control subjects without any evidence of systemic or ocular disease. Serum SIRT1 and APN levels were estimated by an enzyme-linked immunosorbent assay, ELISA (Elabscience, Houston, USA) method. Statistical analysis of results relied on Kolmogorov-Smirnov, Kruskal-Wallis, Chi-square, analysis of variance (ANOVA) tests, and linear regression analysis, where appropriate. Results A significant decrease in SIRT1 levels was observed in POAG patients compared to healthy controls (p = 0.004, Dunn's test). In contrast, no difference was detected between XFG and POAG patients or healthy controls (p = 0.32 and p = 0.34, respectively, Dunn's test). There was no significant difference in plasma APN levels between the three groups under investigation (p = 0.59, ANOVA). Conclusion Alterations in serum level of SIRT1 may suggest a possible role in POAG via potential effects in neuroprotection and oxidative stress.
C1 [Gencoglu, Aysun Yucel] Univ Hlth Sci, Haydarpasa Numune Training & Res Hosp, Dept Ophthalmol, Istanbul, Turkey.
   [Irkec, Murat; Kocabeyoglu, Sibel] Hacettepe Univ, Dept Ophthalmol, Sch Med, TR-06100 Ankara, Turkey.
   [Dikmen, Z. Gunnur] Hacettepe Univ, Dept Biochem, Sch Med, Ankara, Turkey.
   [Karakaya, Jale] Hacettepe Univ, Dept Biostat, Sch Med, Ankara, Turkey.
   [Konstas, Anastasios G. P.] AHEPA Hosp, Dept Ophthalmol, Thessaloniki, Greece.
C3 Istanbul Haydarpasa Numune Training & Research Hospital; University of
   Health Sciences Turkey; Hacettepe University; Hacettepe University;
   Hacettepe University; Aristotle University of Thessaloniki; Ahepa
   University Hospital
RP Irkec, M (corresponding author), Hacettepe Univ, Dept Ophthalmol, Sch Med, TR-06100 Ankara, Turkey.
EM muratirkec@gmail.com
OI Yucel Gencoglu, Aysun/0000-0003-2378-8462
FU Hacettepe University Scientific Research Project [THD-2018-16906]
FX The study was supported by the Hacettepe University Scientific Research
   Project (Project Number: THD-2018-16906).
CR Allingham R.Rand., 2011, SHIELDS TXB GLAUCOMA
   [Anonymous], 2017, BRIT J OPHTHALMOL, V101, P73, DOI 10.1136/bjophthalmol-2016-EGSguideline.002
   Balaiya S, 2012, INVEST OPHTH VIS SCI, V53, P4315, DOI 10.1167/iovs.11-9259
   Bigalke B, 2011, PLOS ONE, V6, DOI 10.1371/journal.pone.0020286
   Bloemer J, 2018, NEURAL PLAST, V2018, DOI 10.1155/2018/4593530
   Chung HS, 1999, SURV OPHTHALMOL, V43, pS43, DOI 10.1016/S0039-6257(99)00050-8
   Combs TP, 2001, J CLIN INVEST, V108, P1875, DOI 10.1172/JCI200114120
   Covington JD, 2016, MOL NUTR FOOD RES, V60, P79, DOI 10.1002/mnfr.201500340
   Jesko H, 2017, NEUROCHEM RES, V42, P876, DOI 10.1007/s11064-016-2110-y
   Kadowaki T, 2006, J CLIN INVEST, V116, P1784, DOI 10.1172/JCI29126
   Kato K, 2008, CLIN ENDOCRINOL, V68, P442, DOI 10.1111/j.1365-2265.2007.03063.x
   Khemka VK, 2014, J ALZHEIMERS DIS, V41, P525, DOI 10.3233/JAD-140006
   Kim SH, 2013, MOL VIS, V19, P1667
   Kim SJ, 2016, CURR EYE RES, V41, P844, DOI 10.3109/02713683.2015.1050736
   Konstas Anastasios G P, 2006, Compr Ophthalmol Update, V7, P131
   Kumar R, 2013, PLOS ONE, V8, DOI [10.1371/journal.pone.0061560, 10.1371/journal.pone.0074743]
   Kuo JZ, 2015, J CLIN ENDOCR METAB, V100, P3348, DOI 10.1210/jc.2015-1221
   Lee SH, 2019, BMB REP, V52, P24, DOI 10.5483/BMBRep.2019.52.1.290
   Lee THY, 2019, INT J MOL SCI, V20, DOI 10.3390/ijms20225638
   Letra L, 2019, FRONT NEUROENDOCRIN, V52, P1, DOI 10.1016/j.yfrne.2017.10.002
   Lyzogubov VV, 2012, BBA-MOL CELL RES, V1823, P1264, DOI 10.1016/j.bbamcr.2012.05.017
   Ma J, 2016, CURR ALZHEIMER RES, V13, P223, DOI 10.2174/156720501303160217111434
   Mimura T, 2013, EXP EYE RES, V116, P17, DOI 10.1016/j.exer.2013.07.017
   Nieto-Garcia F J, 1990, Epidemiology, V1, P146, DOI 10.1097/00001648-199003000-00011
   O'Callaghan C, 2017, AGING CELL, V16, P1208, DOI 10.1111/acel.12685
   Pasquale LR, 2016, ACTA OPHTHALMOL, V94, pE505, DOI 10.1111/aos.12918
   Salinaro AT, 2014, FRONT PHARMACOL, V5, DOI 10.3389/fphar.2014.00129
   SCHERER PE, 1995, J BIOL CHEM, V270, P26746, DOI 10.1074/jbc.270.45.26746
   Teixeira AL, 2013, NEUROMOL MED, V15, P115, DOI 10.1007/s12017-012-8201-2
   Tham Yih-Chung, 2014, Ophthalmology, V121, P2081, DOI 10.1016/j.ophtha.2014.05.013
   Yi X, 2017, INT J CARDIOL, V247, P29, DOI 10.1016/j.ijcard.2017.03.140
   Zhong Y, 2016, AGING CLIN EXP RES, V28, P641, DOI 10.1007/s40520-015-0472-7
   Zietz B, 2008, EXP CLIN ENDOCR DIAB, V116, P532, DOI 10.1055/s-2008-1058086
   Zuo L, 2013, INVEST OPHTH VIS SCI, V54, P5097, DOI 10.1167/iovs.13-12157
NR 34
TC 0
Z9 0
U1 0
U2 7
PU SAGE PUBLICATIONS LTD
PI LONDON
PA 1 OLIVERS YARD, 55 CITY ROAD, LONDON EC1Y 1SP, ENGLAND
SN 1120-6721
EI 1724-6016
J9 EUR J OPHTHALMOL
JI Eur. J. Ophthalmol.
PD SEP
PY 2022
VL 32
IS 5
BP 2893
EP 2898
AR 11206721211065216
DI 10.1177/11206721211065216
EA DEC 2021
PG 6
WC Ophthalmology
WE Science Citation Index Expanded (SCI-EXPANDED)
SC Ophthalmology
GA 3S5GW
UT WOS:000729480200001
PM 34878321
DA 2025-03-30
ER

PT J
AU Ding, C
   Li, RZ
   Zheng, ZY
   Chen, YF
   Wen, DS
   Zhang, L
   Wei, W
   Zhang, YN
AF Ding, Chen
   Li, Runze
   Zheng, Zhouyi
   Chen, Youfa
   Wen, Dushi
   Zhang, Lei
   Wei, Wei
   Zhang, Yanning
TI Multiple Multi-Scale Neural Networks Knowledge Transfer and Integration
   for Accurate Pixel-Level Retinal Blood Vessel Segmentation
SO APPLIED SCIENCES-BASEL
LA English
DT Article
DE retinal blood vessel image; convolutional neural networks; multiple
   multi-scale neural networks; knowledge transfer and integration;
   pixel-level
ID IMAGES
AB Retinal blood vessel segmentation plays an important role for analysis of retinal diseases, such as diabetic retinopathy and glaucoma. However, retinal blood vessel segmentation remains a challenging task due to the low contrast between some vessels and background, the different presenting conditions caused by uneven illumination and the artificial segmentation results are influenced by human experience, which seriously affects the classification accuracy. To address this problem, we propose a multiple multi-scale neural networks knowledge transfer and integration method in order to accurately segment for retinal blood vessel image. With the integration of multi-scale networks and multi-scale input patches, the blood vessel segmentation performance is obviously improved. In addition, applying knowledge transfer to the network training process, the pre-trained network reduces the number of network training iterations. The experimental results on the DRIVE dataset and the CHASE_DB1 dataset show the effectiveness of the method, whose average accuracy on the two datasets are 96.74% and 97.38%, respectively.
C1 [Ding, Chen; Li, Runze; Zheng, Zhouyi; Chen, Youfa; Wen, Dushi] Xian Univ Posts & Telecommun, Sch Comp Sci & Technol, Xian 710129, Peoples R China.
   [Ding, Chen; Li, Runze; Zheng, Zhouyi; Chen, Youfa; Wen, Dushi] Shaanxi Key Lab Network Data Anal & Intelligent P, Xian 710121, Peoples R China.
   [Ding, Chen; Li, Runze; Zheng, Zhouyi; Chen, Youfa; Wen, Dushi] Xian Key Lab Big Data & Intelligent Comp, Xian 710121, Peoples R China.
   [Zhang, Lei; Wei, Wei; Zhang, Yanning] Northwestern Polytech Univ, Sch Comp Sci & Engn, Shaanxi Key Lab Speech Image Informat Proc SAIIP, Xian 710129, Peoples R China.
   [Zhang, Lei; Wei, Wei; Zhang, Yanning] Natl Engn Lab Integrated Aero Space Ground Ocean, Xian 710129, Peoples R China.
C3 Xi'an University of Posts & Telecommunications; Northwestern
   Polytechnical University
RP Wen, DS (corresponding author), Xian Univ Posts & Telecommun, Sch Comp Sci & Technol, Xian 710129, Peoples R China.; Wen, DS (corresponding author), Shaanxi Key Lab Network Data Anal & Intelligent P, Xian 710121, Peoples R China.; Wen, DS (corresponding author), Xian Key Lab Big Data & Intelligent Comp, Xian 710121, Peoples R China.
EM wds3721@xupt.edu.cn
OI Li, Runze/0000-0003-3865-7588; Ding, Chen/0000-0001-8101-5738; Wei,
   Wei/0000-0002-0655-056X
CR Alom MZ, 2018, PROC NAECON IEEE NAT, P228, DOI 10.1109/NAECON.2018.8556686
   Azzopardi G, 2015, MED IMAGE ANAL, V19, P46, DOI 10.1016/j.media.2014.08.002
   CHAUDHURI S, 1989, IEEE T MED IMAGING, V8, P263, DOI 10.1109/42.34715
   Chen CH, 2021, IEEE ACCESS, V9, P111985, DOI 10.1109/ACCESS.2021.3102176
   Chen Ding, 2014, 2014 IEEE International Conference on Orange Technologies (ICOT), P49, DOI 10.1109/ICOT.2014.6954694
   Fu QL, 2020, IEEE ACCESS, V8, P163926, DOI 10.1109/ACCESS.2020.3022177
   Gu ZW, 2019, IEEE T MED IMAGING, V38, P2281, DOI 10.1109/TMI.2019.2903562
   Guo S, 2019, INT J MED INFORM, V126, P105, DOI 10.1016/j.ijmedinf.2019.03.015
   Hajabdollahi M, 2018, IEEE IMAGE PROC, P2785, DOI 10.1109/ICIP.2018.8451665
   He X, 2021, IEEE GEOSCI REMOTE S, V18, P876, DOI 10.1109/LGRS.2020.2988494
   Imani E, 2015, COMPUT METH PROG BIO, V118, P263, DOI 10.1016/j.cmpb.2015.01.004
   Imran A, 2019, IEEE ACCESS, V7, DOI 10.1109/ACCESS.2019.2935912
   Kirbas C, 2004, ACM COMPUT SURV, V36, P81, DOI 10.1145/1031120.1031121
   Kushol R, 2020, IEEE IMAGE PROC, P398, DOI 10.1109/ICIP40778.2020.9190759
   Kwon H, 2021, SECUR COMMUN NETW, V2021, DOI 10.1155/2021/5595026
   Li LZ, 2020, IEEE WINT CONF APPL, P3645, DOI 10.1109/WACV45572.2020.9093621
   Li Q, 2012, EXPERT SYST APPL, V39, P7600, DOI 10.1016/j.eswa.2011.12.046
   Li X, 2021, IEEE T IND INFORM, V17, P1958, DOI 10.1109/TII.2020.2993842
   Liskowski P, 2016, IEEE T MED IMAGING, V35, P2369, DOI 10.1109/TMI.2016.2546227
   Mishra S, 2020, I S BIOMED IMAGING, P1254, DOI [10.1109/isbi45749.2020.9098403, 10.1109/ISBI45749.2020.9098403]
   Mou L, 2021, MED IMAGE ANAL, V67, DOI 10.1016/j.media.2020.101874
   Ronneberger O, 2015, LECT NOTES COMPUT SC, V9351, P234, DOI 10.1007/978-3-319-24574-4_28
   Roychowdhury S, 2015, IEEE T BIO-MED ENG, V62, P1738, DOI 10.1109/TBME.2015.2403295
   Schlemper J, 2019, MED IMAGE ANAL, V53, P197, DOI 10.1016/j.media.2019.01.012
   Simonyan K, 2015, Arxiv, DOI arXiv:1409.1556
   Soomro TA, 2019, IEEE ACCESS, V7, P71696, DOI 10.1109/ACCESS.2019.2920616
   Staal J, 2004, IEEE T MED IMAGING, V23, P501, DOI 10.1109/TMI.2004.825627
   Tianfang Wu, 2020, 2020 IEEE 2nd International Conference on Power Data Science (ICPDS), P18, DOI 10.1109/ICPDS51559.2020.9332494
   Wang K, 2020, I S BIOMED IMAGING, P1237, DOI 10.1109/ISBI45749.2020.9098742
   Wu HS, 2021, MED IMAGE ANAL, V70, DOI 10.1016/j.media.2021.102025
   Wu YC, 2020, NEURAL NETWORKS, V126, P153, DOI 10.1016/j.neunet.2020.02.018
   Wu YC, 2019, LECT NOTES COMPUT SC, V11764, P264, DOI 10.1007/978-3-030-32239-7_30
   Zhang XW, 2014, MED IMAGE ANAL, V18, P1026, DOI 10.1016/j.media.2014.05.004
NR 33
TC 0
Z9 0
U1 0
U2 15
PU MDPI
PI BASEL
PA ST ALBAN-ANLAGE 66, CH-4052 BASEL, SWITZERLAND
EI 2076-3417
J9 APPL SCI-BASEL
JI Appl. Sci.-Basel
PD DEC
PY 2021
VL 11
IS 24
AR 11907
DI 10.3390/app112411907
PG 16
WC Chemistry, Multidisciplinary; Engineering, Multidisciplinary; Materials
   Science, Multidisciplinary; Physics, Applied
WE Science Citation Index Expanded (SCI-EXPANDED)
SC Chemistry; Engineering; Materials Science; Physics
GA XW2ZY
UT WOS:000735495100001
OA gold
DA 2025-03-30
ER

PT J
AU Khan, M
   Michelson, S
   Newman-Casey, PA
   Woodward, MA
AF Khan, Mariam
   Michelson, Sarah
   Newman-Casey, Paula Anne
   Woodward, Maria A.
TI Medication Adherence Among Patients With Corneal Diseases
SO CORNEA
LA English
DT Article
DE cornea; adherence; medications; keratitis; transplantation
ID OCULAR HYPERTENSION; HEART-FAILURE; GLAUCOMA; MANAGEMENT; KERATITIS;
   THERAPY; OLDER; AGE
AB Purpose: Medication nonadherence is a ubiquitous problem. However, the adherence of patients to medications to manage corneal conditions is unknown. A prospective cohort study investigated the patterns of eye drop adherence among patients with corneal conditions. Methods: Patients older than or equal to 18 years taking prescription eye medications were recruited from an academic center's corneal clinic. Data collected included age, sex, total doses of eye medications, and category of primary corneal diagnosis. Participants completed adapted versions of the 12-question Adherence to Refills and Medications Scale (ARMS) and the 3-question Voils' Medication Adherence Scale (VMAS). Survey data were dichotomized as "adherent" and "nonadherent," and subscales reported for reasons of nonadherence. Logistic regression analyses were used to test associations with adherence. Results: A total of 199 participants were surveyed from February to March 2019 (95% response rate). Participants were aged 19 to 93 years with a mean age of 59 years (SD 17.8). The percent of participants considered nonadherent was 72% by the ARMS and 33% by the VMAS. Older age was associated with higher adherence by the ARMS (odds ratio = 1.48, 95% confidence interval, 1.14-1.93, P = 0.004) and by the VMAS (odds ratio = 1.24, confidence interval, 1.04-1.48, P = 0.012). Adherence was not significantly associated with race, sex, education, total doses of eye medications, or primary cornea diagnosis. Conclusions: Medication adherence was lower than expected, particularly on the ARMS scale that asks more detailed questions. Clinicians should engage in conversations about adherence, especially with younger patients, if they are not seeing an expected clinical response.
C1 [Khan, Mariam; Michelson, Sarah; Newman-Casey, Paula Anne; Woodward, Maria A.] Univ Michigan, WK Kellogg Eye Ctr, Dept Ophthalmol & Visual Sci, 1000 Wall St, Ann Arbor, MI 48104 USA.
   [Newman-Casey, Paula Anne; Woodward, Maria A.] Univ Michigan, Inst Healthcare Policy & Innovat, Ann Arbor, MI 48104 USA.
C3 University of Michigan System; University of Michigan; University of
   Michigan System; University of Michigan
RP Woodward, MA (corresponding author), Univ Michigan, WK Kellogg Eye Ctr, Dept Ophthalmol & Visual Sci, 1000 Wall St, Ann Arbor, MI 48104 USA.
EM mariawoo@umich.edu
FU National Institutes of Health (Rockville, MD) [R01EY031337,
   R01EY031033]; Research to Prevent Blindness Career Development Award;
   National Eye Institute [R01EY031337, R01EY031033] Funding Source: NIH
   RePORTER
FX Supported by the National Institutes of Health R01EY031033 (MAW),
   National Institutes of Health R01EY031337 (PANC) (Rockville, MD), and
   Research to Prevent Blindness Career Development Award (PANC). The
   funding organization had no role in study design or conduct, data
   collection, management, analysis, interpretation of the data, decision
   to publish, or preparation of the manuscript. MAW had full access to the
   data and takes responsibility for the integrity and accuracy of the data
   analysis.
CR [Anonymous], 2017, AVOIDABLE BLINDNESS
   Ballouz D, 2019, CORNEA, V38, P933, DOI 10.1097/ICO.0000000000001942
   Bandi P, 2017, PREV CHRONIC DIS, V14, DOI 10.5888/pcd14.160512
   Brown MT, 2011, MAYO CLIN PROC, V86, P304, DOI 10.4065/mcp.2010.0575
   Chisholm MA, 2002, DRUGS, V62, P567, DOI 10.2165/00003495-200262040-00002
   Cohen MJ, 2012, J HOSP MED, V7, P470, DOI 10.1002/jhm.1940
   Collier SA, 2014, MMWR-MORBID MORTAL W, V63, P1027
   Ekedahl A, 2004, PHARM WORLD SCI, V26, P26, DOI 10.1023/B:PHAR.0000013464.09197.41
   Gokhale NS, 2008, INDIAN J OPHTHALMOL, V56, P215, DOI 10.4103/0301-4738.40360
   Huang Lian-Hua, 1996, Kaohsiung Journal of Medical Sciences, V12, P423
   Iuga AO, 2014, RISK MANAG HEALTHC P, V7, P35, DOI 10.2147/RMHP.S19801
   Krachmer J.H., 2011, CORNEA, V3rd
   Kripalani S, 2009, VALUE HEALTH, V12, P118, DOI 10.1111/j.1524-4733.2008.00400.x
   Lam WY, 2015, BIOMED RES INT, V2015, DOI 10.1155/2015/217047
   LEVENTHAL EA, 1995, MED CARE, V33, P988, DOI 10.1097/00005650-199510000-00002
   Lin A, 2019, OPHTHALMOLOGY, V126, pP1, DOI 10.1016/j.ophtha.2018.10.018
   Martin Leslie R, 2005, Ther Clin Risk Manag, V1, P189
   McColgan Karen, 2009, J Perioper Pract, V19, P51
   Miller D, 2013, EXPERT OPIN PHARMACO, V14, P543, DOI 10.1517/14656566.2013.775248
   Monane M, 1996, AM J PUBLIC HEALTH, V86, P1805, DOI 10.2105/AJPH.86.12.1805
   Newman-Casey PA, 2015, OPHTHALMOLOGY, V122, P2010, DOI 10.1016/j.ophtha.2015.06.039
   O'Brien TP, 2003, EYE, V17, P957, DOI 10.1038/sj.eye.6700635
   Olthoff CMG, 2005, OPHTHALMOLOGY, V112, P953, DOI 10.1016/j.ophtha.2004.12.035
   Park DC, 1999, J AM GERIATR SOC, V47, P172, DOI 10.1111/j.1532-5415.1999.tb04575.x
   Pascolini D, 2012, BRIT J OPHTHALMOL, V96, P614, DOI 10.1136/bjophthalmol-2011-300539
   Piette JD, 2004, ARCH INTERN MED, V164, P1749, DOI 10.1001/archinte.164.16.1749
   Prajna VN, 2007, CORNEA, V26, P119, DOI 10.1097/ICO.0b013e31802b36dc
   Reardon G, 2011, PATIENT PREFER ADHER, V5, P441, DOI 10.2147/PPA.S23780
   Shrank WH, 2006, ARCH INTERN MED, V166, P332, DOI 10.1001/archinte.166.3.332
   Stirratt MJ, 2015, TRANSL BEHAV MED, V5, P470, DOI 10.1007/s13142-015-0315-2
   Tsai JC, 2006, CURR OPIN OPHTHALMOL, V17, P190
   Ung L, 2019, SURV OPHTHALMOL, V64, P255, DOI 10.1016/j.survophthal.2018.12.003
   Unni EJ, 2011, PATIENT EDUC COUNS, V83, P265, DOI 10.1016/j.pec.2010.05.006
   van der Wal MHL, 2008, INT J CARDIOL, V125, P203, DOI 10.1016/j.ijcard.2007.10.011
   van der Wal MHL, 2006, EUR HEART J, V27, P434, DOI 10.1093/eurheartj/ehi603
   Voils CI, 2019, DIGEST DIS SCI, V64, P2784, DOI 10.1007/s10620-019-05621-7
   Voils CI, 2014, PATIENT PREFER ADHER, V8, P643, DOI 10.2147/PPA.S60715
   Wroth TH, 2006, J AM BOARD FAM MED, V19, P478, DOI 10.3122/jabfm.19.5.478
NR 38
TC 0
Z9 0
U1 0
U2 2
PU LIPPINCOTT WILLIAMS & WILKINS
PI PHILADELPHIA
PA TWO COMMERCE SQ, 2001 MARKET ST, PHILADELPHIA, PA 19103 USA
SN 0277-3740
EI 1536-4798
J9 CORNEA
JI Cornea
PD DEC
PY 2021
VL 40
IS 12
BP 1554
EP 1560
DI 10.1097/ICO.0000000000002680
PG 7
WC Ophthalmology
WE Science Citation Index Expanded (SCI-EXPANDED); Social Science Citation Index (SSCI)
SC Ophthalmology
GA WS9FK
UT WOS:000715481500008
PM 33661137
OA Green Accepted
DA 2025-03-30
ER

PT J
AU Lima, ACM
   Braz, G Jr
   de Almeida, JDS
   de Paiva, AC
   Veras, RMS
AF Lima, Alan C. M.
   Braz Junior, Geraldo
   de Almeida, Joao D. S.
   de Paiva, Anselmo C.
   Veras, Rodrigo M. S.
TI An automated CNN architecture search for glaucoma diagnosis based on
   NEAT
SO MULTIMEDIA TOOLS AND APPLICATIONS
LA English
DT Article
DE Glaucoma diagnosis; Deep learning; Meta learning; Genetic algorithms
ID CONVOLUTIONAL NEURAL-NETWORKS; PREDICTION; MODEL; OPTIMIZATION; SECURITY
AB Glaucoma is an ocular disease that causes damage to the optic nerve, inducing successive narrowing of the visual field in affected patients due to an increased intraocular pressure, which can lead patients to blindness in an advanced stage without clinical reversal. For several years, the use of deep learning with convolutional neural networks (CNNs) has been successfully put into practice for several years. However, building a deep learning network requires an amount of experiments to find the fittest parameters, best choice of layers and an amount of available data. Thus it is not always able to produce satisfactory results due to the amount of parameters that need to be configured to adapt the CNN architecture to the problem in question, in most cases, with small datasets. Based on this scenario, this paper proposes and analyzes a CNN architecture construction from scratch, based on Neuroevolution of Augmenting Topologies for diagnosing glaucoma from fundus images. The method was evaluated with RIM-ONE and the combination of five glaucoma datasets in which we highlight 0.961 and 0.943 of f1-score, respectively for each dataset.
C1 [Lima, Alan C. M.; Braz Junior, Geraldo; de Almeida, Joao D. S.; de Paiva, Anselmo C.] Fed Univ Maranhao UFMA, Comp Appl Grp, Sao Luis, Maranhao, Brazil.
   [Veras, Rodrigo M. S.] Fed Univ Piaui UFPI, IT Dept, Teresina, PI, Brazil.
C3 Universidade Federal do Maranhao; Universidade Federal do Piaui
RP Lima, ACM (corresponding author), Fed Univ Maranhao UFMA, Comp Appl Grp, Sao Luis, Maranhao, Brazil.
EM alanlima@nca.ufma.br
RI Braz, Geraldo/AAW-1827-2021; Paiva, Anselmo/L-2358-2013; Braz Junior,
   Geraldo/P-3851-2014; Veras, Rodrigo/D-7358-2015
OI Almeida, Joao Dallyson Sousa de Almeida/0000-0001-7013-9700; Lima,
   Alan/0000-0002-0167-7326; Paiva, Anselmo/0000-0003-4921-0626; Braz
   Junior, Geraldo/0000-0003-3731-6431; Veras, Rodrigo/0000-0001-8180-4032
CR Abbas Q, 2017, INT J ADV COMPUT SC, V8, P41
   AHMADI A, 2011, FUEL ENERGY ABSTRACT, V314
   AHMADI A, 2015, INT J LOW-CARBON TEC, V11
   Ahmadi MA, 2015, MATH PROBL ENG, V2015, DOI 10.1155/2015/706897
   Ahmadi MA, 2011, J PET EXPLOR PROD TE, V1, P99, DOI 10.1007/s13202-011-0013-7
   Ahmadi MA, 2012, FUEL, V102, P716, DOI 10.1016/j.fuel.2012.05.050
   Ahmadi MA, 2014, J PETROL SCI ENG, V123, P183, DOI 10.1016/j.petrol.2014.08.026
   Ahmadi MA, 2015, FUEL, V139, P154, DOI 10.1016/j.fuel.2014.08.044
   Ahmadi MA, 2014, CHEM ENG TECHNOL, V37, P409, DOI 10.1002/ceat.201300155
   Al-Bander B, 2017, INT MULTICONF SYST, P207, DOI 10.1109/SSD.2017.8166974
   [Anonymous], 2013, INT J MATH COMPUTATI
   [Anonymous], 2018, HYPERAS
   Anwar S, 2015, INT CONF ACOUST SPEE, P1131, DOI 10.1109/ICASSP.2015.7178146
   Bajwa MN, 2019, BMC MED INFORM DECIS, V19, DOI 10.1186/s12911-019-0842-8
   Benzebouchi NE, 2018, INT J ADV ELECT COMP
   Bergstra J., 2013, HYPEROPT DISTRIBUTED
   Bergstra J., 2011, Proc. Adv. Neural Inf. Process. Syst, DOI DOI 10.5555/2986459.2986743
   Bergstra J, 2012, J MACH LEARN RES, V13, P281
   Bochinski E, 2017, IEEE IMAGE PROC, P3924
   Bottaci L, 1997, LANCET, V350, P469, DOI 10.1016/S0140-6736(96)11196-X
   Brochu E., 2010, ARXIV
   Budai A, 2013, INT J BIOMED IMAGING, V2013, DOI 10.1155/2013/154860
   Cerentini A, 2017, STUD HEALTH TECHNOL, V245, P318, DOI 10.3233/978-1-61499-830-3-318
   Chai YD, 2020, APPL SOFT COMPUT, V86, DOI 10.1016/j.asoc.2019.105890
   Choi JY, 2017, PLOS ONE, V12, DOI 10.1371/journal.pone.0187336
   Christopher M, 2018, SCI REP-UK, V8, DOI 10.1038/s41598-018-35044-9
   Diaz-Pinto A, 2019, IEEE T MED IMAGING, V38, P2211, DOI 10.1109/TMI.2019.2903434
   Eggensperger K, 2013, NIPS WORKSHOP BAYESI, P3
   Elangovan P, 2021, INT J IMAG SYST TECH, V31, P955, DOI 10.1002/ima.22494
   Fausett L., 1994, FUNDAMENTALS NEURAL
   Fumero F, 2011, COMP MED SY
   Gómez-Valverde JJ, 2019, BIOMED OPT EXPRESS, V10, P892, DOI 10.1364/BOE.10.000892
   Hemelings R, 2020, ACTA OPHTHALMOL, V98, pE94, DOI 10.1111/aos.14193
   Holland J. H., 1992, Adaptation in Natural and Artificial Systems: An Introductory Analysis with Applications to Biology, Control, and Artificial Intelligence, DOI DOI 10.7551/MITPRESS/1090.001.0001
   Ioffe Sergey, 2015, P MACHINE LEARNING R, V37, P448, DOI DOI 10.48550/ARXIV.1502.03167
   Kingma DP, 2014, PREPRINT
   Kummet C, 2013, THESIS U LOWA LOWA
   Lecun Y, 1998, P IEEE, V86, P2278, DOI 10.1109/5.726791
   Martins J, 2020, COMPUT METH PROG BIO, V192, DOI 10.1016/j.cmpb.2020.105341
   Memon I, 2019, AUTOMATED DIAGNOSIS
   MIIKKULAINEN R, 2019, COMPUTING RES REPOSI, P293
   Moosavi SR, 2019, NAT RESOUR RES, V28, P1619, DOI 10.1007/s11053-019-09459-8
   Mukhopadhyay DM, 2009, INT J GRID DISTRIB, V2, P25
   Myers JS, 2018, CLIN EXP OPHTHALMOL, V46, P169, DOI 10.1111/ceo.13138
   Nattinen J, 2015, THESIS U TAMPERE FIN
   Pelikan M, 1999, GECCO-99: PROCEEDINGS OF THE GENETIC AND EVOLUTIONARY COMPUTATION CONFERENCE, P525
   Plaut D.C., 1986, CMUCS86126 COMP SCI
   Popescu V, 2018, P S COMP ARITHM, P1, DOI 10.1109/ARITH.2018.8464801
   Qolomany B, 2017, INT WIREL COMMUN, P1285, DOI 10.1109/IWCMC.2017.7986470
   Qureshi Imran, 2020, International Journal of Intelligent Systems Technologies and Applications, V19, P1
   Raghavendra U, 2018, INFORM SCIENCES, V441, P41, DOI 10.1016/j.ins.2018.01.051
   Rossum Gv., 1991, PYTHON, V2.7
   Ruengkitpinyo W, 2015, 2015 6TH INTERNATIONAL CONFERENCE OF INFORMATION AND COMMUNICATION TECHNOLOGY FOR EMBEDDED SYSTEMS (IC-ICTES)
   Selvaraju RR, 2016, COMPUTING RES REPOSI
   Singh H, 2021, RAPID CLASSIFICATION
   Sivanandam S. N., 2007, Introduction to genetic algorithms
   Sivaswamy J, 2014, I S BIOMED IMAGING, P53, DOI 10.1109/ISBI.2014.6867807
   SOBAJIC DJ, 1989, IEEE T POWER SYST, V4, P220, DOI 10.1109/59.32481
   Srivastava N, 2014, J MACH LEARN RES, V15, P1929
   Stanley KO, 2002, EVOL COMPUT, V10, P99, DOI 10.1162/106365602320169811
   Wang JJ, 2019, IEEE-CAA J AUTOMATIC, V6, P247, DOI 10.1109/JAS.2019.1911348
   Warner B, 1996, AM STAT, V50, P284, DOI 10.2307/2684922
   Weinreb RN, 2004, LANCET, V363, P1711, DOI 10.1016/S0140-6736(04)16257-0
   Xie LX, 2017, IEEE I CONF COMP VIS, P1388, DOI 10.1109/ICCV.2017.154
   Xu B, 2015, COMPUT INTEL NEUROSC, V2015, DOI 10.1155/2015/832093
   Yadav S. L., 2017, International Journal of Engineering, Science and Mathematics, V6, P174
   Young SR, 2015, P MLHPC 2015 MACH LE, P1, DOI [10.1145/2834892.2834896, DOI 10.1145/2834892.2834896]
   Zheng L, 2016, INT J COMPUT VISION, V120, P1, DOI 10.1007/s11263-016-0889-2
   ZHOU Q, 1994, IEEE T POWER SYST, V9, P525, DOI 10.1109/59.317570
   Zhou W, 2019, MED BIOL ENG COMPUT, V57, P2055, DOI 10.1007/s11517-019-02011-z
NR 70
TC 0
Z9 0
U1 0
U2 6
PU SPRINGER
PI DORDRECHT
PA VAN GODEWIJCKSTRAAT 30, 3311 GZ DORDRECHT, NETHERLANDS
SN 1380-7501
EI 1573-7721
J9 MULTIMED TOOLS APPL
JI Multimed. Tools Appl.
PD APR
PY 2022
VL 81
IS 10
BP 13441
EP 13465
DI 10.1007/s11042-021-11239-7
EA SEP 2021
PG 25
WC Computer Science, Information Systems; Computer Science, Software
   Engineering; Computer Science, Theory & Methods; Engineering, Electrical
   & Electronic
WE Science Citation Index Expanded (SCI-EXPANDED)
SC Computer Science; Engineering
GA 0V4PU
UT WOS:000695631600001
DA 2025-03-30
ER

PT J
AU Diener, R
   Treder, M
   Eter, N
AF Diener, R.
   Treder, M.
   Eter, N.
TI Diagnostics of diseases of the optic nerve head in times of artificial
   intelligence and big data
SO OPHTHALMOLOGE
LA German
DT Article
DE Machine learning; Fundus photography; Glaucoma; Optical coherence
   tomography; Deep learning
AB Background The use of artificial intelligence (AI) interesting for automated image segmentation, analysis and classification, among others and has already been described for various fields of ophthalmology. Objective This manuscript provides an overview of current approaches and advances in the application of big data and AI in various diseases of the optic nerve head. Material and methods A PubMed search was performed. Studies were searched for that answered clinical questions using big data approaches or classical machine learning methods in the analysis of multimodal imaging of the optic nerve head. Results Big data can help to answer clinical questions in common diseases such as glaucoma. The AI is applied for the segmentation of multimodal imaging of the optic nerve head as well as for the classification of diseases, such as glaucoma or optic disc edema on this imaging data. Conclusion With the help of big data and AI, relationships can be recognized more easily and the diagnostics and course assessment of diseases of the optic nerve head can be facilitated or automated. A prerequisite for clinical application is a CE marking as a medical device in Europe and approval by the Food and Drug Administration in the USA.
C1 [Diener, R.; Treder, M.; Eter, N.] Univ Klinikum Frankfurt, Klin Augenheilkunde, Domagkstr 15, D-48149 Munster, Germany.
RP Diener, R (corresponding author), Univ Klinikum Frankfurt, Klin Augenheilkunde, Domagkstr 15, D-48149 Munster, Germany.
EM raphael.diener@ukmuenster.de
OI Eter, Nicole/0000-0001-5617-346X
CR Ahn JM, 2019, BMC OPHTHALMOL, V19, DOI 10.1186/s12886-019-1184-0
   Akbar S, 2017, J MED SYST, V41, DOI 10.1007/s10916-017-0712-9
   Alnawaiseh M, 2015, OPHTHALMOLOGE, V112, P337, DOI 10.1007/s00347-014-3124-y
   Biousse V, 2018, NEUROLOGY, V90, P167, DOI 10.1212/WNL.0000000000004868
   Bommakanti NK, 2020, JAMA OPHTHALMOL, V138, P974, DOI 10.1001/jamaophthalmol.2020.2974
   Christopher M, 2020, OPHTHALMOLOGY, V127, P346, DOI 10.1016/j.ophtha.2019.09.036
   Clark A, 2016, SURV OPHTHALMOL, V61, P443, DOI 10.1016/j.survophthal.2016.01.003
   De Fauw J, 2018, NAT MED, V24, P1342, DOI 10.1038/s41591-018-0107-6
   Devalla SK, 2020, BIOMED OPT EXPRESS, V11, P6356, DOI 10.1364/BOE.395934
   Devalla SK, 2018, INVEST OPHTH VIS SCI, V59, P63, DOI 10.1167/iovs.17-22617
   Echegaray S, 2011, INVEST OPHTH VIS SCI, V52, P7470, DOI 10.1167/iovs.11-7484
   Ellis JD, 2000, BRIT J OPHTHALMOL, V84, P1218, DOI 10.1136/bjo.84.11.1218
   Fatima KN, 2017, BIOMED OPT EXPRESS, V8, P1005, DOI 10.1364/BOE.8.001005
   FRISEN L, 1982, J NEUROL NEUROSUR PS, V45, P13, DOI 10.1136/jnnp.45.1.13
   Gao J, 2020, PLOS ONE, V15, DOI 10.1371/journal.pone.0238983
   Gillies MC, 2014, RETINA-J RET VIT DIS, V34, P188, DOI 10.1097/IAE.0b013e318296b271
   Jammal AA, 2020, AM J OPHTHALMOL, V211, P123, DOI 10.1016/j.ajo.2019.11.006
   Kortüm KU, 2015, OPHTHALMOLOGE, V112, P995, DOI 10.1007/s00347-015-0072-0
   Kortüm K, 2017, KLIN MONATSBL AUGENH, V234, P1477, DOI 10.1055/s-0043-115900
   Kuang TM, 2020, AM J OPHTHALMOL, V218, P99, DOI 10.1016/j.ajo.2020.04.020
   Kuchenbecker J, 2004, OPHTHALMOLOGE, V101, P1214, DOI 10.1007/s00347-004-1048-7
   Li ZX, 2018, OPHTHALMOLOGY, V125, P1199, DOI 10.1016/j.ophtha.2018.01.023
   Liu YN, 2015, AM J OPHTHALMOL, V159, P565, DOI 10.1016/j.ajo.2014.12.006
   Mansberger SL, 2017, AM J OPHTHALMOL, V174, P1, DOI 10.1016/j.ajo.2016.10.020
   Mariottoni EB, 2020, TRANSL VIS SCI TECHN, V9, DOI 10.1167/tvst.9.2.19
   Mariottoni EB, 2020, SCI REP-UK, V10, DOI 10.1038/s41598-019-57196-y
   Medeiros FA, 2019, OPHTHALMOLOGY, V126, P513, DOI 10.1016/j.ophtha.2018.12.033
   Milea D, 2020, NEW ENGL J MED, V382, P1687, DOI 10.1056/NEJMoa1917130
   Moyer VA, 2013, ANN INTERN MED, V159, P484, DOI 10.7326/0003-4819-159-6-201309170-00686
   Muramatsu C, 2010, J BIOMED OPT, V15, DOI 10.1117/1.3322388
   Parke DW, 2017, OPHTHALMOLOGE, V114, pS1, DOI 10.1007/s00347-016-0265-1
   Phene S, 2019, OPHTHALMOLOGY, V126, P1627, DOI 10.1016/j.ophtha.2019.07.024
   Sachdeva V, 2018, NEUROLOGY, V90, pE373, DOI 10.1212/WNL.0000000000004895
   Schmidt-Erfurth U, 2018, PROG RETIN EYE RES, V67, P1, DOI 10.1016/j.preteyeres.2018.07.004
   Spira-Eppig C, 2018, OPHTHALMOLOGE, V115, P868, DOI 10.1007/s00347-017-0588-6
   TEIKARI JM, 1991, J EPIDEMIOL COMMUN H, V45, P291, DOI 10.1136/jech.45.4.291
   Thompson AC, 2020, JAMA OPHTHALMOL, V138, P333, DOI 10.1001/jamaophthalmol.2019.5983
   Thompson AC, 2019, AM J OPHTHALMOL, V201, P9, DOI 10.1016/j.ajo.2019.01.011
   Treder M, 2020, OPHTHALMOLOGE, V117, P989, DOI 10.1007/s00347-020-01110-9
   Treder M, 2018, OPHTHALMOLOGE, V115, P714, DOI 10.1007/s00347-018-0706-0
   van Dijk K, 2013, CONTACT LENS ANTERIO, V36, P13, DOI 10.1016/j.clae.2012.10.066
   VARMA R, 1992, OPHTHALMOLOGY, V99, P215
   Yang HK, 2020, AM J OPHTHALMOL, V216, P140, DOI 10.1016/j.ajo.2020.03.035
   Zhao RC, 2020, IEEE J BIOMED HEALTH, V24, P1104, DOI 10.1109/JBHI.2019.2934477
NR 44
TC 0
Z9 0
U1 0
U2 13
PU SPRINGER HEIDELBERG
PI HEIDELBERG
PA TIERGARTENSTRASSE 17, D-69121 HEIDELBERG, GERMANY
SN 0941-293X
EI 1433-0423
J9 OPHTHALMOLOGE
JI Ophthalmologe
PD SEP
PY 2021
VL 118
IS 9
SI SI
BP 893
EP 899
DI 10.1007/s00347-021-01385-6
EA APR 2021
PG 7
WC Ophthalmology
WE Science Citation Index Expanded (SCI-EXPANDED)
SC Ophthalmology
GA UN8ED
UT WOS:000642396700001
PM 33890129
OA Bronze, Green Published
DA 2025-03-30
ER

PT J
AU Omar, Y
   ElSheikh, MAE
   Hodhod, R
AF Omar, Yasser
   ElSheikh, Mohamed Abd-ElSalam
   Hodhod, Rania
TI GLAUDIA: A predicative system for glaucoma diagnosis in mass scanning
SO HEALTH INFORMATICS JOURNAL
LA English
DT Article
DE glaucoma disease; mass screening; machine learning; ensemble technique
AB Glaucoma is a serious eye disease characterized by dysfunction and loss of retinal ganglion cells (RGCs) which can eventually lead to loss of vision. Robust mass screening may help to extend the symptom-free life for the affected patients. The retinal optic nerve fiber layer can be assessed using optical coherence tomography, scanning laser polarimetry (SLP), and Heidelberg Retina Tomography (HRT) scanning methods which, unfortunately, are expensive methods and hence, a novel automated glaucoma diagnosis system is needed. This paper proposes a new model for mass screening that aims to decrease the false negative rate (FNR). The model is based on applying nine different machine learning techniques in a majority voting model. The top five techniques that provide the highest accuracy will be used to build a consensus ensemble to make the final decision. The results from applying both models on a dataset with 499 records show a decrease in the accuracy rate from 90% to 83% and a decrease in false negative rate (FNR) from 8% to 0% for majority voting and consensus model, respectively. These results indicate that the proposed model can reduce FNR dramatically while maintaining a reasonable overall accuracy which makes it suitable for mass screening.
C1 [Omar, Yasser] Arab Acad Sci Technol & Maritime Transport, Cairo, Egypt.
   [ElSheikh, Mohamed Abd-ElSalam] Cairo Univ, 6th Of October City, Egypt.
   [Hodhod, Rania] Columbus State Univ, Columbus, GA USA.
C3 Egyptian Knowledge Bank (EKB); Arab Academy for Science, Technology &
   Maritime Transport; Egyptian Knowledge Bank (EKB); Cairo University;
   University System of Georgia; Columbus State University
RP ElSheikh, MAE (corresponding author), Cairo Univ, Dept Basic Sci, 6th Of October City 12566, Egypt.
EM mohamedelsheikh@cu.edu.eg
RI Omar, Yasser/AAW-6510-2021; El-Sheikh, Mohamed/B-4463-2014
OI El-Sheikh, Mohamed/0000-0003-1494-2130
CR Abdar M, 2019, MEASUREMENT, V146, P557, DOI 10.1016/j.measurement.2019.05.022
   Abidi Syed S R, 2018, J Healthc Inform Res, V2, P370, DOI 10.1007/s41666-018-0028-7
   Acharya UR, 2015, BIOMED SIGNAL PROCES, V15, P18, DOI 10.1016/j.bspc.2014.09.004
   Alkeshuosh AH, 2017, 2017 INTERNATIONAL CONFERENCE ON COMPUTER AND APPLICATIONS (ICCA), P306, DOI 10.1109/COMAPP.2017.8079784
   ALTMAN N, 1992, SOL ENERGY, V46, P175
   Annu N., 2013, Int. J. Eng. Technol., P1716
   [Anonymous], 2014, INT C INF COMM EMB S
   Balasubramanian T, 2016, ANNU IEEE IND CONF
   BOKHARI SF, 2018, 2014 INT C ADV COMPU, V14, P77
   Breiman L., 2001, Machine Learning, V45, P5, DOI 10.1023/A:1010933404324
   Fan MY, 2016, MICROELECTRON RELIAB, V65, P192, DOI 10.1016/j.microrel.2016.08.010
   Gajbhiye GO, 2015, ANNU IEEE IND CONF
   GAYATHRI R, 2014, COMPUT BIOL MED, P2808
   Kim SJ, 2017, PLOS ONE, V12, DOI 10.1371/journal.pone.0177726
   Kirar BS, 2022, IETE J RES, V68, P4421, DOI 10.1080/03772063.2020.1795934
   MAHESHWARI S, 2017, IEEE J BIOMED HEALTH, V88, P142
   MAHESHWARI S, 2016, BIOMED SIGNAL PROCES, V21, P803
   Maheshwari S, 2019, COMPUT BIOL MED, V105, P72, DOI 10.1016/j.compbiomed.2018.11.028
   MARON ME, 1961, J ACM, V8, P404, DOI 10.1145/321075.321084
   Mizoguchi F, 1997, KLUWER INT SER ENG C, V414, P227
   Mookiah MRK, 2012, KNOWL-BASED SYST, V33, P73, DOI 10.1016/j.knosys.2012.02.010
   Mvoulana A, 2019, COMPUT MED IMAG GRAP, V77, DOI 10.1016/j.compmedimag.2019.101643
   NIAZI K, 2019, J ACM, V190, P34
   NORONHA K, 2014, COMPUT MED IMAG GRAP, V10, P174
   Oh, 2018, DRYAD DATASET
   OHWADA H, 1998, LECT NOTES ARTIF INT, P494
   PAN X, 2015, AM STAT, V88, P34
   RAGHAVENDRA U, 2018, KNOWL-BASED SYST, V441, P41
   RAGHAVENDRA U, 2018, INFORM SCIENCES, V38, P170
   Rish I., 2001, IJCAI 2001 WORKSH EM, V3, P41, DOI DOI 10.1039/B104835J
   Sharma R, 2019, J MECH MED BIOL, V19, DOI 10.1142/S0219519419400116
   UTKIN L, 2019, MACH LEARN, V177, P136
   WANG M, 2020, CURR MED IMAGING REV, V9, P41
   Wang Y, 2020, FRONT HUM NEUROSCI, V14, DOI 10.3389/fnhum.2020.00330
NR 34
TC 0
Z9 0
U1 0
U2 1
PU SAGE PUBLICATIONS INC
PI THOUSAND OAKS
PA 2455 TELLER RD, THOUSAND OAKS, CA 91320 USA
SN 1460-4582
EI 1741-2811
J9 HEALTH INFORM J
JI Health Inform. J.
PD APR-JUN
PY 2021
VL 27
IS 2
AR 14604582211009276
DI 10.1177/14604582211009276
PG 10
WC Health Care Sciences & Services; Medical Informatics
WE Science Citation Index Expanded (SCI-EXPANDED)
SC Health Care Sciences & Services; Medical Informatics
GA SM0IU
UT WOS:000657297300010
PM 33913369
OA gold
DA 2025-03-30
ER

PT J
AU Milibari, DS
   Fatani, D
   Ahmad, A
   Owaidhah, O
   AlObeidan, SA
   Almobarak, FA
   Malik, R
AF Milibari, Doaa S.
   Fatani, Dalal
   Ahmad, Abeer
   Owaidhah, Ohoud
   AlObeidan, Saleh A.
   Almobarak, Faisal A.
   Malik, Rizwan
TI Assessing patient cosmetic satisfaction after glaucoma drainage device
   surgery for different patch grafts
SO BMC OPHTHALMOLOGY
LA English
DT Article
DE Glaucoma drainage device; Patch graft; Cosmetic satisfaction; Sclera;
   Pericardium; Cornea
AB Background The use of a tissue patch graft is common practice with a glaucoma drainage device (GDD). Patch grafts can be visible in the palpebral fissure and may be cosmetically displeasing for some patients. The aim of this study was to report the cosmetic satisfaction of pericardial, scleral, and corneal patch grafts related to superior GDD surgery. Methods Baseline clinical data were collected for consecutive patients with glaucoma operated between 2014 and 2019 at two tertiary eye care institutions (for superiorly-placed) Ahmad glaucoma valve implant using sclera, cornea and pericardium patch graft. A patient questionnaire that contained 4 concise questions, with a Likert-scale grading relating to cosmetic satisfaction was administered by a telephone-based interview. Responses and scores for each question were compared across patients who received the three different types of graft. A binominal logistic regression analysis was used to assess the effects of age, gender, type of graft, number of previous ocular surgeries, and final visual acuity to explain differences. Results We included 92 patients who met our inclusion criteria (24 patients received a corneal patch graft, 30 who received sclera and 38 who received pericardium). The mean (+/- SD) age was 50 (+/- 17.5) years, and the average follow up was 20.7 (+/- 18.6) months. Regardless of the type of patch graft, most (67-84%) of patients were satisfied with the appearance of their eyes. Patients who received cornea or sclera were more likely to report that their eye looked 'abnormal' by others. Younger age was significantly associated with the response to this question. Conclusion Patients are generally satisfied with the appearance of their eye following GDD surgery with each of the patch grafts for superiorly-placed GDDs. Younger patients with cornea or sclera were more likely to report that their eyes looked abnormal.
C1 [Milibari, Doaa S.; Owaidhah, Ohoud; Malik, Rizwan] King Khaled Eye Specialist Hosp Riyadh, Glaucoma Div, Al Arubah Branch Rd, Riyadh 11462, Saudi Arabia.
   [Fatani, Dalal; AlObeidan, Saleh A.; Almobarak, Faisal A.] King Saud Univ, Dept Ophthalmol, Riyadh, Saudi Arabia.
   [Ahmad, Abeer] King Khaled Eye Hosp, Res Dept, Stat & Epidemiol, Riyadh, Saudi Arabia.
C3 King Saud University; King Khaled Eye Specialist Hospital
RP Owaidhah, O (corresponding author), King Khaled Eye Specialist Hosp Riyadh, Glaucoma Div, Al Arubah Branch Rd, Riyadh 11462, Saudi Arabia.
EM oowaydha@kkesh.med.sa
RI Al Obeidan, Saleh/AAX-5361-2021; Almobarak, Faisal/GQH-3533-2022
OI Al Obeidan, Saleh/0000-0002-0573-4017; Almobarak,
   Faisal/0000-0003-3504-2828
CR Al-Torbak AA, 2005, BRIT J OPHTHALMOL, V89, P454, DOI 10.1136/bjo.2004.049015
   Bains U, 2018, SEMIN OPHTHALMOL, V33, P1, DOI 10.1080/08820538.2017.1353805
   Bradbury E, 2012, BRIT J ORAL MAX SURG, V50, P193, DOI 10.1016/j.bjoms.2010.11.022
   Chaku M, 2016, CLIN OPHTHALMOL, V10, P547, DOI 10.2147/OPTH.S104029
   de Luna RA, 2017, JAMA OPHTHALMOL, V135, P941, DOI 10.1001/jamaophthalmol.2017.2628
   Ekici F, 2015, CLIN OPHTHALMOL, V9, P751, DOI 10.2147/OPTH.S78803
   Herruer JM, 2018, J PLAST RECONSTR AES, V71, P1346, DOI 10.1016/j.bjps.2018.05.033
   Herruer JM, 2018, J PLAST RECONSTR AES, V71, P79, DOI 10.1016/j.bjps.2017.08.008
   Klassen AF, 2017, JAMA FACIAL PLAST SU, V19, P7, DOI 10.1001/jamafacial.2016.1018
   Muir KW, 2014, BMJ OPEN, V4, DOI 10.1136/bmjopen-2013-004560
   Nolan KW, 2015, J AAPOS, V19, P445, DOI 10.1016/j.jaapos.2015.07.285
   Ogilvie P, 2019, DERMATOL SURG, V45, P689, DOI 10.1097/DSS.0000000000001779
   Pan Q, 2017, EYE, V31, P430, DOI 10.1038/eye.2016.230
   Viana GAP, 2010, DERMATOL SURG, V36, P1266, DOI 10.1111/j.1524-4725.2010.01620.x
   Quaranta L, 2013, EUR J OPHTHALMOL, V23, P738, DOI 10.5301/ejo.5000260
   Rojanapongpun P, 1996, AM J OPHTHALMOL, V122, P424, DOI 10.1016/S0002-9394(14)72070-7
   Sedgwick P, 2013, BMJ-BRIT MED J, V347, DOI 10.1136/bmj.f5265
   Spierer O, 2016, BMC OPHTHALMOL, V16, DOI 10.1186/s12886-016-0196-2
   Terwee CB, 2007, J CLIN EPIDEMIOL, V60, P34, DOI 10.1016/j.jclinepi.2006.03.012
   Thakur S, 2017, ASIA-PAC J OPHTHALMO, V6, P469, DOI 10.22608/APO.2016123
   von Soest T, 2009, J PLAST RECONSTR AES, V62, P1238, DOI 10.1016/j.bjps.2007.12.093
   Wang YH, 2019, MEDICINE, V98, DOI 10.1097/MD.0000000000014500
   Wigton E, 2014, J GLAUCOMA, V23, P258, DOI 10.1097/IJG.0b013e31826a96e8
NR 23
TC 0
Z9 0
U1 0
U2 1
PU BMC
PI LONDON
PA CAMPUS, 4 CRINAN ST, LONDON N1 9XW, ENGLAND
EI 1471-2415
J9 BMC OPHTHALMOL
JI BMC Ophthalmol.
PD FEB 23
PY 2021
VL 21
IS 1
AR 99
DI 10.1186/s12886-021-01864-z
PG 9
WC Ophthalmology
WE Science Citation Index Expanded (SCI-EXPANDED)
SC Ophthalmology
GA QL2XE
UT WOS:000620943600001
PM 33622287
OA Green Published, gold
DA 2025-03-30
ER

PT J
AU Wang, HR
   Yan, ZH
AF Wang, Hairong
   Yan, Zonghui
TI Design of Eye Health Monitoring System Under Color Fundus Image Visual
   Cup Segmentation Algorithm
SO JOURNAL OF MEDICAL IMAGING AND HEALTH INFORMATICS
LA English
DT Article
DE Deep Learning Algorithm; Residual Neural Network; Color Fundus Image;
   Visual Cup Segmentation; RIM-ONE Dataset
AB In order to study the application of color fundus image (CFI) visual cup segmentation (VCS) algorithm in the design of eye health monitoring system and solve the problem that traditional image processing technology requires artificial design features, which is time-consuming, laborious, and inaccurate, deep learning (DL) algorithm is combined with residual neural network (RNN) to propose a new eye health monitoring system based on CFI VCS algorithm. Firstly, the forward propagation (FP) algorithm and back propagation (BP) algorithm of DL are theoretically derived and improved. Then, the eye health monitoring and image processing system is designed and optimized with RNN. Finally, the effect analysis VCS of the system is carried out on the real data center platform; the accuracy, sensitivity, and specificity of image processing are compared with the traditional manual processing technology and the general residual network technology. The results show that the results of RIM-ONE data set and Glaucoma Repo data set are consistent with the expert standard: in the RIM-ONE data set, the accuracy rate, sensitivity, and specificity of traditional manual processing technology are 69.68%, 71.38%, and 74.71% respectively; the accuracy, sensitivity, and specificity of common residual network technology are 81.89%, 80.56%, and 86.82% respectively; the accuracy of the system is 93.57%, the sensitivity is 87.31%, and the specificity is 90.16%. In the Glaucoma Repo data set, the accuracy, sensitivity, and specificity of conventional manual processing technology are 75.28%, 73.35%, and 82.63% respectively; the accuracy, sensitivity, and specificity of common residual network technology are 82.74%, 81.49%, and 88.82% respectively; the accuracy, sensitivity, and specificity of the system are 94.66%, 91.33%, and 94.22% respectively, which show that the system has a good effect on the segmentation of CFI, can adapt to various features of the image, has a high degree of accuracy and robustness, and provides a new way of thinking for the monitoring and management of eye health in daily life.
C1 [Wang, Hairong; Yan, Zonghui] Jinan Univ, Guangzhou 510000, Guangdong, Peoples R China.
C3 Jinan University
RP Wang, HR (corresponding author), Jinan Univ, Guangzhou 510000, Guangdong, Peoples R China.
RI Wang, Hairong/HGF-1825-2022
CR Gao BB, 2019, SENSOR ACTUAT B-CHEM, V288, P734, DOI 10.1016/j.snb.2019.03.029
   Heeren TFC, 2019, INVEST OPHTH VIS SCI, V60, P1760, DOI 10.1167/iovs.18-25360
   Keel S, 2019, BRIT J OPHTHALMOL, V103, P191, DOI 10.1136/bjophthalmol-2017-311786
   Lee CS, 2020, OPHTHALMOLOGY, V127, P95, DOI 10.1016/j.ophtha.2019.07.014
   Nottingham Chaplin P Kay, 2020, NASN Sch Nurse, V35, P10, DOI 10.1177/1942602X19890470
   Nweke HF, 2019, INFORM FUSION, V46, P147, DOI 10.1016/j.inffus.2018.06.002
   Ramke J, 2017, PLOS ONE, V12, DOI 10.1371/journal.pone.0172342
   Redd TK, 2019, BRIT J OPHTHALMOL, V103, P580, DOI 10.1136/bjophthalmol-2018-313156
   Son J, 2020, OPHTHALMOLOGY, V127, P85, DOI 10.1016/j.ophtha.2019.05.029
   Ting DSW, 2017, JAMA-J AM MED ASSOC, V318, P2211, DOI 10.1001/jama.2017.18152
   Wang CP, 2019, INFORM SCIENCES, V470, P109, DOI 10.1016/j.ins.2018.08.028
   Wu SF, 2019, CHAOS SOLITON FRACT, V128, P331, DOI 10.1016/j.chaos.2019.07.034
   Wu SF, 2019, J SUPERCOMPUT, V75, P5882, DOI 10.1007/s11227-019-02885-8
   Wu SF, 2018, COGN SYST RES, V52, P615, DOI 10.1016/j.cogsys.2018.07.035
   Wu SF, 2018, FUTURE GENER COMP SY, V86, P598, DOI 10.1016/j.future.2018.04.040
   Wu SF, 2015, INT J BIFURCAT CHAOS, V25, DOI 10.1142/S0218127415400398
   Xia M, 2019, ELECTR POW SYST RES, V170, P277, DOI 10.1016/j.epsr.2019.01.034
   Xiao ZT, 2019, SYMMETRY-BASEL, V11, DOI 10.3390/sym11070933
   [姚康 Yao Kang], 2019, [光学精密工程, Optics and Precision Engineering], V27, P1661
   Zhong XianFeng Zhong XianFeng, 2018, China Oils and Fats, V43, P129
NR 20
TC 0
Z9 0
U1 2
U2 16
PU AMER SCIENTIFIC PUBLISHERS
PI VALENCIA
PA 26650 THE OLD RD, STE 208, VALENCIA, CA 91381-0751 USA
SN 2156-7018
EI 2156-7026
J9 J MED IMAG HEALTH IN
JI J. Med. Imaging Health Inform.
PD JAN
PY 2021
VL 11
IS 1
BP 295
EP 302
DI 10.1166/jmihi.2021.3528
PG 8
WC Mathematical & Computational Biology; Radiology, Nuclear Medicine &
   Medical Imaging
WE Science Citation Index Expanded (SCI-EXPANDED)
SC Mathematical & Computational Biology; Radiology, Nuclear Medicine &
   Medical Imaging
GA OG3AY
UT WOS:000581762500046
DA 2025-03-30
ER

PT J
AU Pan, CW
   Qian, YX
   Li, J
   Zhong, H
AF Pan, Chen-Wei
   Qian, Yu-Xi
   Li, Jun
   Zhong, Hua
TI Iris surface features and anterior chamber depth in Chinese adolescents
SO BMC OPHTHALMOLOGY
LA English
DT Article
DE Iris surface; Contraction furrows; Anterior chamber depth; Epidemiology
ID ANGLE-CLOSURE; COLOR; THICKNESS; DETERMINANTS; MELANOCYTES; GLAUCOMA
AB Background We aim to determine the association of iris surface features including crypts, color and contraction furrows with anterior chamber depth (ACD) in a school-based sample of Chinese teenagers. Methods Totally, 2346 students aged 13 to 14 years in Mojiang located in the Southwestern part of China contributed to this analysis. Iris surface features were graded based on standardized slit-lamp photographs. Ocular biometric parameters including ACD were measured using an IOL Master. Generalized estimating equation was incorporated in the linear regression models to assess the relationship between iris surface features and ACD. Results A significant trend of increasing ACDs with more contraction furrows were observed. On average, the mean ACD was 3.03 mm in participants with contraction furrows of grade 1 while it was 3.10 mm in those with grade 3 (mean difference, 0.07 mm,P = 0.01). Adjusting for other potential confounders such as gender, height and weight did not significantly changed the associations. Compared with individuals with contraction furrows of grade 1, those with grade 3 had a greater ACD of 0.06 mm (95% confidence interval: 0.01, 0.11) in multivariate-adjusted model. There were no significant relationships between ACD and iris crypts or color. (P > 0.10). Conclusions More iris contraction furrows are associated with greater ACDs while the association with iris color and crypts were not significant.
C1 [Pan, Chen-Wei; Qian, Yu-Xi] Soochow Univ, Sch Publ Hlth, Coll Med, Suzhou, Peoples R China.
   [Li, Jun] Second Peoples Hosp Yunnan Prov, Dept Ophthalmol, Kunming, Yunnan, Peoples R China.
   [Zhong, Hua] Kunming Med Univ, Dept Ophthalmol, Affiliated Hosp 1, 295 Xichang Rd, Kunming 650032, Yunnan, Peoples R China.
C3 Soochow University - China; Kunming Medical University
RP Zhong, H (corresponding author), Kunming Med Univ, Dept Ophthalmol, Affiliated Hosp 1, 295 Xichang Rd, Kunming 650032, Yunnan, Peoples R China.
EM zhoculist@163.com
RI Pan, Chen-Wei/L-7174-2019; zhong, hua/JRW-4786-2023
FU National Natural Science Foundation of China [81502824, 81773449,
   81560169]
FX This study was funded by the National Natural Science Foundation of
   China under grant no. 81502824, no. 81773449 and no. 81560169. The
   funders had no role in study design, data collection and analysis,
   decision to publish, or preparation of the manuscript.
CR Bastawrous A, 2018, J GLAUCOMA, V27, P455, DOI 10.1097/IJG.0000000000000941
   Cedrone C, 2008, PROG BRAIN RES, V173, P3, DOI 10.1016/S0079-6123(08)01101-1
   Imesch PD, 1996, ARCH OPHTHALMOL-CHIC, V114, P443, DOI 10.1001/archopht.1996.01100130439015
   Jonas JB, 2012, CLIN EXP OPHTHALMOL, V40, P550, DOI 10.1111/j.1442-9071.2011.02748.x
   Lavanya R, 2008, ARCH OPHTHALMOL-CHIC, V126, P686, DOI 10.1001/archopht.126.5.686
   Pan CW, 2018, CLIN EXP OPTOM, V101, P758, DOI 10.1111/cxo.12680
   Pan CW, 2018, TRANSL VIS SCI TECHN, V7, DOI 10.1167/tvst.7.5.25
   Pan CW, 2018, BMC OPHTHALMOL, V18, DOI 10.1186/s12886-018-0808-0
   Pan CW, 2018, OPHTHAL PHYSL OPT, V38, P48, DOI 10.1111/opo.12427
   Pan CW, 2018, OPHTHAL EPIDEMIOL, V25, P250, DOI 10.1080/09286586.2017.1420204
   Qian DJ, 2018, EYE, V32, P1879, DOI 10.1038/s41433-018-0197-x
   Sidhartha E, 2014, INVEST OPHTH VIS SCI, V55, P8144, DOI 10.1167/iovs.14-15402
   Sidhartha E, 2014, OPHTHALMOLOGY, V121, P1007, DOI 10.1016/j.ophtha.2013.11.028
   Sng CC, 2012, OPHTHALMOLOGY, V119, P1143, DOI 10.1016/j.ophtha.2012.01.011
   Wang BS, 2011, BRIT J OPHTHALMOL, V95, P46, DOI 10.1136/bjo.2009.178129
   Wang BS, 2010, OPHTHALMOLOGY, V117, P11, DOI 10.1016/j.ophtha.2009.06.017
   Wilkerson CL, 1996, ARCH OPHTHALMOL-CHIC, V114, P437, DOI 10.1001/archopht.1996.01100130433014
   Wu SC, 2016, BMC OPHTHALMOL, V16, DOI 10.1186/s12886-016-0256-7
   Xu JG, 2017, J OPHTHALMOL, V2017, DOI 10.1155/2017/9164846
   Yip JLY, 2006, CURR OPIN OPHTHALMOL, V17, P175, DOI 10.1097/01.icu.0000193078.47616.aa
NR 20
TC 0
Z9 0
U1 1
U2 3
PU BMC
PI LONDON
PA CAMPUS, 4 CRINAN ST, LONDON N1 9XW, ENGLAND
EI 1471-2415
J9 BMC OPHTHALMOL
JI BMC Ophthalmol.
PD SEP 23
PY 2020
VL 20
IS 1
AR 379
DI 10.1186/s12886-020-01652-1
PG 6
WC Ophthalmology
WE Science Citation Index Expanded (SCI-EXPANDED)
SC Ophthalmology
GA NV9SH
UT WOS:000574651100003
PM 32967649
OA gold, Green Published
DA 2025-03-30
ER

PT J
AU Bertaud, S
   Borowski, ES
   Abbas, R
   Baudouin, C
   Labbé, A
AF Bertaud, Samuel
   Skarbek Borowski, Elisabeth
   Abbas, Rachid
   Baudouin, Christophe
   Labbe, Antoine
TI Influence of automated visual field testing on intraocular pressure
SO BMC OPHTHALMOLOGY
LA English
DT Article
DE Glaucoma; VF testing; intraocular pressure
ID OPEN-ANGLE GLAUCOMA; ACCOMMODATION
AB Background To evaluate the influence of automated visual field (VF) testing on intraocular pressure (IOP) in patients with ocular hypertension (OHT) or glaucoma. Methods We conducted a prospective observational study in the glaucoma department at Quinze-Vingts National Ophthalmology Hospital in Paris. Ninety-five right eyes of 95 patients followed for glaucoma or OHT were included. IOP was measured three times using a Nidek NT-510 non-contact tonometer within a maximum of 5 min before and after VF testing. Sub analyses using logistic regression analysis were performed to evaluate the impact of gender, age, central corneal thickness (CCT), mean deviation (MD) of the VF, VF test duration and filtration surgery on IOP fluctuations. Results There was no significant change in IOP after VF testing, with IOP's 15.14 +/- 4.00 mmHg before and 14.98 +/- 3.33 mmHg after the VF (P = 0.4). The average change in IOP was 0.15 +/- 1.82 mmHg. Using multivariate analysis, no effect of the VF test on IOP was found (global model fit R-2 = 0.12), whether based on duration of the VF test (P = 0.18) or the MD (P = 0.7) after adjustment for age, gender, CCT and history of glaucoma surgery. Similarly, there was no significant difference within different types of glaucoma, including open-angle glaucoma(P = 0.36),chronic angle closure glaucoma (P = 0.85) and OHT (P = 0.42). The subgroup of patients with an IOP elevation >= 2 mmHg had a significantly higher VF test duration (P = 0.002). Conclusion VF testing does not influence IOP as measured with a non-contact tonometer.
C1 [Bertaud, Samuel; Skarbek Borowski, Elisabeth; Baudouin, Christophe; Labbe, Antoine] Quinze Vingts Natl Ophthalmol Hosp, IHU FOReSIGHT, INSERM DGOS CIC 1423, 28 Rue Charenton, F-75012 Paris, France.
   [Abbas, Rachid] Gustave Roussy, Dept Biostat & Epidemiol, Villejuif, France.
   [Abbas, Rachid] Univ Paris Saclay, Univ Paris Sud, INSERM U1018, CESP, Villejuif, France.
   [Baudouin, Christophe; Labbe, Antoine] Univ Paris Saclay, Univ Versailles St Quentin Yvelines, Ambroise Pare Hosp, AP HP,IHU FOReSIGHT,Dept Ophthalmol, Versailles, France.
   [Baudouin, Christophe; Labbe, Antoine] Sorbonne Univ, CNRS, INSERM, Inst Vis,IHU FOReSIGHT, Paris, France.
C3 CHNO des Quinze-Vingts; Institut National de la Sante et de la Recherche
   Medicale (Inserm); Sorbonne Universite; UNICANCER; Gustave Roussy;
   Universite Paris Saclay; Institut National de la Sante et de la
   Recherche Medicale (Inserm); Assistance Publique Hopitaux Paris (APHP);
   Hopital Universitaire Ambroise-Pare - APHP; Universite Paris Saclay;
   Centre National de la Recherche Scientifique (CNRS); Institut National
   de la Sante et de la Recherche Medicale (Inserm); Sorbonne Universite
RP Bertaud, S (corresponding author), Quinze Vingts Natl Ophthalmol Hosp, IHU FOReSIGHT, INSERM DGOS CIC 1423, 28 Rue Charenton, F-75012 Paris, France.
EM sam_bertaud@hotmail.com
OI Abbas, Rachid/0000-0002-9737-4548; Labbe, Antoine/0000-0003-3057-3558;
   bertaud, samuel/0000-0002-9031-3056
CR ARMALY MF, 1962, INVEST OPHTH VISUAL, V1, P480
   CAPRIOLI J, 1991, AM J OPHTHALMOL, V111, P235, DOI 10.1016/S0002-9394(14)72266-4
   Erb C, 1998, KLIN MONATSBL AUGENH, V212, P270, DOI 10.1055/s-2008-1034878
   Fujimura F, 2013, BIOMED RES INT, V2013, DOI 10.1155/2013/370592
   GALLAR J, 1993, INVEST OPHTH VIS SCI, V34, P596
   GLOSTER J, 1973, BRIT J OPHTHALMOL, V57, P170, DOI 10.1136/bjo.57.3.170
   GREEN K, 1979, AM J OPHTHALMOL, V88, P1072, DOI 10.1016/0002-9394(79)90419-7
   GREENE PR, 1980, AM J OPTOM PHYS OPT, V57, P902
   GRIGNOLO FM, 1977, KLIN MONATSBL AUGENH, V170, P562
   Jampel HD, 2011, OPHTHALMOLOGY, V118, P986, DOI 10.1016/j.ophtha.2011.03.019
   Kass MA, 1996, OPHTHALMOLOGY, V103, P183, DOI 10.1016/S0161-6420(96)30741-0
   Kass MA, 2002, ARCH OPHTHALMOL-CHIC, V120, P701
   Lee CM, 2013, ISRN OPHTHALMOL, V2013, P956504, DOI 10.1155/2013/956504
   Leske M Cristina, 2004, Curr Opin Ophthalmol, V15, P102
   Martin L, 2007, EYE, V21, P1479, DOI 10.1038/sj.eye.6702552
   MAUGER RR, 1984, AM J OPTOM PHYS OPT, V61, P28
   Ni NN, 2012, J GLAUCOMA, V21, P590, DOI 10.1097/IJG.0b013e318220db03
   PASSO MS, 1991, ARCH OPHTHALMOL-CHIC, V109, P1096, DOI 10.1001/archopht.1991.01080080056027
   Rebolleda G, 2004, J GLAUCOMA, V13, P178, DOI 10.1097/00061198-200404000-00017
   Recupero SM, 2003, J GLAUCOMA, V12, P114, DOI 10.1097/00061198-200304000-00005
   Renard E, 2010, INVEST OPHTH VIS SCI, V51, P882, DOI 10.1167/iovs.09-3668
   Sawada A, 2012, INVEST OPHTH VIS SCI, V53, P7631, DOI 10.1167/iovs.12-10454
NR 22
TC 0
Z9 0
U1 0
U2 1
PU BMC
PI LONDON
PA CAMPUS, 4 CRINAN ST, LONDON N1 9XW, ENGLAND
EI 1471-2415
J9 BMC OPHTHALMOL
JI BMC Ophthalmol.
PD SEP 9
PY 2020
VL 20
IS 1
AR 363
DI 10.1186/s12886-020-01622-7
PG 6
WC Ophthalmology
WE Science Citation Index Expanded (SCI-EXPANDED)
SC Ophthalmology
GA NR6MS
UT WOS:000571677500001
PM 32907553
OA Green Published, gold, Green Submitted
DA 2025-03-30
ER

PT J
AU Kojima, H
   Hirooka, K
   Nitta, E
   Sonoda, S
   Sakamoto, T
   Kiuchi, Y
AF Kojima, Hirokazu
   Hirooka, Kazuyuki
   Nitta, Eri
   Sonoda, Shozo
   Sakamoto, Taiji
   Kiuchi, Yoshiaki
TI Assessment of primary open-angle glaucoma peripapillary and macular
   choroidal area using enhanced depth imaging optical coherence tomography
SO PLOS ONE
LA English
DT Article
ID THICKNESS; EYES
AB Purpose
   The current study investigated differences in the peripapillary and macular choroidal areas between patients with primary open-angle glaucoma (POAG) and healthy controls because the choroid may potentially play a role in glaucoma pathophysiology.
   Methods
   We assessed 57 healthy controls and 42 POAG patients in a cross-sectional comparative study. We used enhanced depth imaging optical coherence tomography (EDI-OCT) and then converted the luminal and interstitial areas to binary images using the Niblack method to obtain peripapillary and macular choroidal images. The relationship between the choroidal area and demographic and ocular characteristics were determined with univariate and multivariate linear regression analysis.
   Results
   Regarding the peripapillary choroidal area, no significant differences were noted between healthy controls and POAG patients (1,836,336 +/- 605,617 mu m(2) vs. 1,775,566 +/- 477,317 mu m(2), respectively, P = 0.60). There were also no differences found for the macular choroidal area (controls: 347,220 +/- 115,409 mu m(2), patients: 342,193 +/- 104,356 mu m(2), P = 0.83). Multi-variate regression analysis in the POAG patients revealed there was a significant relationship between the macular choroidal area and age (beta = - 0.525, P = 0.002) and axial length (beta = - 0.458, P = 0.005). In contrast, no correlation was found between peripapillary choroidal areas and various attributes in the POAG patients.
   Conclusions
   EDI-OCT showed no differences in the peripapillary or macular choroidal area in healthy individuals compared to POAG patients.
C1 [Kojima, Hirokazu; Nitta, Eri] Kagawa Univ, Dept Ophthalmol, Fac Med, Miki, Kagawa, Japan.
   [Hirooka, Kazuyuki; Kiuchi, Yoshiaki] Hiroshima Univ, Grad Sch Biomed Sci, Dept Ophthalmol & Visual Sci, Hiroshima, Japan.
   [Sonoda, Shozo; Sakamoto, Taiji] Kagoshima Univ, Dept Ophthalmol, Grad Sch Med & Dent Sci, Kagoshima, Japan.
C3 Kagawa University; Hiroshima University; Kagoshima University
RP Hirooka, K (corresponding author), Hiroshima Univ, Grad Sch Biomed Sci, Dept Ophthalmol & Visual Sci, Hiroshima, Japan.
EM khirook9@gmail.com
CR Bayraktar Serife, 2019, Med Hypothesis Discov Innov Ophthalmol, V8, P44
   Branchini LA, 2013, OPHTHALMOLOGY, V120, P1901, DOI 10.1016/j.ophtha.2013.01.066
   Cioffi GA, 2004, ARCH OPHTHALMOL-CHIC, V122, P1517, DOI 10.1001/archopht.122.10.1517
   Ehrlich JR, 2011, EXP EYE RES, V92, P189, DOI 10.1016/j.exer.2011.01.002
   Flammer J, 2002, PROG RETIN EYE RES, V21, P359, DOI 10.1016/S1350-9462(02)00008-3
   Hirata M, 2011, INVEST OPHTH VIS SCI, V52, P4971, DOI 10.1167/iovs.11-7729
   Hirooka K, 2012, BMC OPHTHALMOL, V12, DOI 10.1186/1471-2415-12-29
   Hosseini Hamid, 2014, J Ophthalmic Vis Res, V9, P154
   Ikuno Y, 2010, INVEST OPHTH VIS SCI, V51, P2173, DOI 10.1167/iovs.09-4383
   Kojima H, 2019, PLOS ONE, V14, DOI 10.1371/journal.pone.0209145
   Kojima H, 2018, PLOS ONE, V13, DOI 10.1371/journal.pone.0204183
   Kojima H, 2018, PLOS ONE, V13, DOI 10.1371/journal.pone.0201973
   Li L, 2013, AM J OPHTHALMOL, V156, P1277, DOI 10.1016/j.ajo.2013.07.011
   Maul EA, 2011, OPHTHALMOLOGY, V118, P1571, DOI 10.1016/j.ophtha.2011.01.016
   Mwanza JC, 2012, INVEST OPHTH VIS SCI, V53, P6695, DOI 10.1167/iovs.12-10388
   Mwanza JC, 2011, INVEST OPHTH VIS SCI, V52, P3430, DOI 10.1167/iovs.10-6600
   Roberts KF, 2012, ARCH OPHTHALMOL-CHIC, V130, P980, DOI 10.1001/archophthalmol.2012.371
   Shields MB, 2008, CURR OPIN OPHTHALMOL, V19, P85, DOI 10.1097/ICU.0b013e3282f3919b
   Song YJ, 2016, PLOS ONE, V11, DOI 10.1371/journal.pone.0157333
   Sonoda S, 2014, INVEST OPHTH VIS SCI, V55, P3893, DOI 10.1167/iovs.14-14447
   Spaide RF, 2008, AM J OPHTHALMOL, V146, P496, DOI 10.1016/j.ajo.2008.05.032
   Suh W, 2014, JPN J OPHTHALMOL, V58, P62, DOI 10.1007/s10384-013-0290-4
   Usui S, 2012, AM J OPHTHALMOL, V153, P10, DOI 10.1016/j.ajo.2011.05.037
   Zhang CW, 2014, PLOS ONE, V9, DOI 10.1371/journal.pone.0109683
NR 24
TC 0
Z9 0
U1 0
U2 0
PU PUBLIC LIBRARY SCIENCE
PI SAN FRANCISCO
PA 1160 BATTERY STREET, STE 100, SAN FRANCISCO, CA 94111 USA
SN 1932-6203
J9 PLOS ONE
JI PLoS One
PD APR 6
PY 2020
VL 15
IS 4
AR e0231214
DI 10.1371/journal.pone.0231214
PG 10
WC Multidisciplinary Sciences
WE Science Citation Index Expanded (SCI-EXPANDED)
SC Science & Technology - Other Topics
GA LR8OD
UT WOS:000535955000043
PM 32251459
OA Green Published, gold
DA 2025-03-30
ER

PT J
AU Xie, Z
   Mu, ZX
   Du, ML
   Zhu, YT
   Sun, H
AF Xie, Zhan
   Mu, Zhao-Xia
   Du, Mu-Long
   Zhu, Ying-Ting
   Sun, Hong
TI Two-year outcome of Trabeculo-Canalectomy for Chinese Glaucoma Patients
SO INTERNATIONAL JOURNAL OF MEDICAL SCIENCES
LA English
DT Article
DE trabeculo-canalectomy; glaucoma; IOP
ID ANGLE-CLOSURE GLAUCOMA; MITOMYCIN-C; FOLLOW-UP; CANALOPLASTY;
   MANAGEMENT; SURGERY; UVEITIS
AB To evaluate the efficacy of trabeculo-canalectomy in treating glaucoma patients, a retrospective investigation of 53 glaucoma patients (53 eyes) who underwent trabeculo-canalectomy was conducted at the First Affiliated Hospital of Nanjing Medical University, China, from April 2017 to January 2019. Intraocular pressure (IOP), visual acuity, surgical success rates, medications, and complications were monitored at post-operative 1 day, 1 week, 1, 3, 6, 12 and 24 months. Surgical success criteria were defined as 6 mm Hg <= IOP <= 21 mmHg with or without additional medications. Our results showed that average IOP was statistically significant between pre-operative visit and each follow-up visit (all P <0.05). The total success rate of trabeculo-canalectomy at 1, 3, 6, 12 and 24 months was 92.5%, 86.8%, 94.3%, 92.5% and 90.6% respectively. After 3 months post-operatively, all patients had no obvious filtering blebs. The main early complications included postoperative hyphema (7.5%), elevated IOP (5.7%) and anterior chamber exudation (3.8%), which were all cured after conservative treatment. No blebitis, shallow anterior chamber, choroidal detachment and endophthalmitis were observed. Logistic regression analysis showed that patients with secondary glaucoma were more likely to undergo surgical failure 24 months post-operatively (P=0.008). Thus, we conclude that trabeculo-canalectomy is effective and safe for the treatment of glaucoma.
C1 [Xie, Zhan; Mu, Zhao-Xia; Sun, Hong] Nanjing Med Univ, Dept Ophthalmol, Affiliated Hosp 1, 300 Guangzhou Rd, Nanjing 210029, Jiangsu, Peoples R China.
   [Du, Mu-Long] Nanjing Med Univ, Dept Biostat, Sch Publ Hlth, Nanjing 210029, Jiangsu, Peoples R China.
   [Zhu, Ying-Ting] Tissue Tech Inc, Miami, FL 33126 USA.
C3 Nanjing Medical University; Nanjing Medical University
RP Sun, H (corresponding author), Nanjing Med Univ, Dept Ophthalmol, Affiliated Hosp 1, 300 Guangzhou Rd, Nanjing 210029, Jiangsu, Peoples R China.
EM sunhong@njmu.edu.cn
RI Du, Mulong/AGV-0958-2022; Chen, Zhongshan/JMQ-9642-2023
OI Du, Mulong/0000-0002-2733-6490
CR CAIRNS JE, 1968, AM J OPHTHALMOL, V66, P673, DOI 10.1016/0002-9394(68)91288-9
   Cantor LB, 2003, J GLAUCOMA, V12, P266, DOI 10.1097/00061198-200306000-00015
   Cheng H H, 2019, Zhonghua Yan Ke Za Zhi, V55, P448, DOI 10.3760/cma.j.issn.0412-4081.2019.06.008
   Chhabra R, 2019, OCUL IMMUNOL INFLAMM, V27, P1322, DOI 10.1080/09273948.2018.1517892
   Dang Y, 2016, DRUG DESIGN DEV THER
   Garris WJ, 2018, INDIAN J OPHTHALMOL, V66, P66, DOI 10.4103/ijo.IJO_543_17
   Gedde SJ, 2012, AM J OPHTHALMOL, V153, P789, DOI 10.1016/j.ajo.2011.10.026
   Harvey BJ, 2011, SAUDI J OPHTHALMOL, V25, P329, DOI 10.1016/j.sjopt.2011.08.003
   Kodomskoi L, 2019, J GLAUCOMA
   Landers J, 2012, OPHTHALMOLOGY, V119, P694, DOI 10.1016/j.ophtha.2011.09.043
   Levin LA, 2017, EXP EYE RES, V157, P34, DOI 10.1016/j.exer.2016.12.005
   Lewis RA, 2014, J CATARACT REFR SURG, V40, P1301, DOI 10.1016/j.jcrs.2014.01.032
   Lindemann F, OPHTHALMIC RES
   Loewen RT, 2016, PLOS ONE, V11, DOI 10.1371/journal.pone.0151926
   Maheshwari D, 2019, INDIAN J OPHTHALMOL, V67, P1080, DOI 10.4103/ijo.IJO_1328_18
   Okeke CO, 2017, MEDICINE, V96, DOI 10.1097/MD.0000000000007061
   Panarelli JF, 2016, OPHTHALMOLOGY, V123, P789, DOI 10.1016/j.ophtha.2015.11.017
   Patel HY, 2013, CURR OPIN OPHTHALMOL, V24, P15, DOI 10.1097/ICU.0b013e32835ab55f
   Singab AAS, 2017, J OPHTHALMOL, V2017, DOI 10.1155/2017/9241459
   Sng CCA, 2015, PROG BRAIN RES, V221, P243, DOI 10.1016/bs.pbr.2015.06.008
   Sng CCA, 2015, CURR OPIN OPHTHALMOL, V26, P121, DOI 10.1097/ICU.0000000000000136
   Song BJ, 2016, J GLAUCOMA, V25, P763, DOI 10.1097/IJG.0000000000000493
   Tan SZ, 2018, EYE, V32, P324, DOI 10.1038/eye.2017.162
   Tan YL, 2011, ARCH OPHTHALMOL-CHIC, V129, P987, DOI 10.1001/archophthalmol.2011.71
   Tham CCY, 2013, OPHTHALMOLOGY, V120, P62, DOI 10.1016/j.ophtha.2012.07.021
   Thederan L, 2014, KLIN MONATSBL AUGENH, V231, P256, DOI 10.1055/s-0033-1360392
   Tsai HY, BR J OPHTHALMOL, V93, P943
   Yeo TK, 2013, OCUL IMMUNOL INFLAMM, V21, P264, DOI 10.3109/09273948.2013.774424
   Yildirim Y, 2016, INT OPHTHALMOL, V36, P719, DOI 10.1007/s10792-016-0190-y
NR 29
TC 0
Z9 0
U1 0
U2 4
PU IVYSPRING INT PUBL
PI LAKE HAVEN
PA PO BOX 4546, LAKE HAVEN, NSW 2263, AUSTRALIA
SN 1449-1907
J9 INT J MED SCI
JI Int. J. Med. Sci.
PY 2020
VL 17
IS 13
BP 2024
EP 2030
DI 10.7150/ijms.46729
PG 7
WC Medicine, General & Internal
WE Science Citation Index Expanded (SCI-EXPANDED)
SC General & Internal Medicine
GA MR7LD
UT WOS:000553771600017
PM 32788881
OA gold, Green Published
DA 2025-03-30
ER

PT J
AU Cutolo, CA
   Bonzano, C
   Catti, C
   Bagnis, A
   Scotto, R
   Negri, L
   Olivari, S
   Cappelli, F
   Traverso, CE
AF Cutolo, Carlo Alberto
   Bonzano, Chiara
   Catti, Carlo
   Bagnis, Alessandro
   Scotto, Riccardo
   Negri, Letizia
   Olivari, Sara
   Cappelli, Francesca
   Traverso, Carlo Enrico
TI Predictors of Endothelial Cell Loss after Phacoemulsification for the
   Treatment of Primary Angle Closure
SO JOURNAL OF OPHTHALMOLOGY
LA English
DT Article
ID LENS EXTRACTION; GLAUCOMA; PSEUDOEXFOLIATION; PREVALENCE; DENSITY; EYES
AB Purpose. To investigate demographic and anatomical factors associated with a reduction in endothelial cell density (ECD) after phacoemulsification (PE) for the treatment of primary angle closure (PAC). Methods. In this prospective case series, ECD was evaluated by noncontact specular microscopy and biometric parameters by both noncontact optical biometry and anterior segment optical coherence tomography, preoperatively and at 12 months after surgery. Anterior segment biomicroscopy and gonioscopy were also performed. The change in ECD and its relation to clinical characteristics and biometric parameters were evaluated by linear regression analysis. Results. 44 patients with PAC were included in the study. The mean (SD) patient age was 71.6 (10.2) years; thirty-one (70.5%) of them were women. Coexistence of exfoliation syndrome (XS) was observed in 4 cases (9.1%). The mean (SD) ECD (cells/mm(2)) changed from 2275 (463) preoperatively to 1964 (613) postoperatively with a mean reduction of -310 (95% CI -445 to -176; p < 0.001). In the multivariate regression model, after correction for age and lens status, XS was the only parameter associated with ECD percentage change (B = -36.00; p = 0.001). Conclusion. PE in angle closure causes a significant ECD reduction. In our population of PAC patients, XS is significantly associated with ECD change. In this group of patients, a careful preoperative endothelial evaluation should be performed.
C1 [Cutolo, Carlo Alberto; Bonzano, Chiara; Catti, Carlo; Bagnis, Alessandro; Scotto, Riccardo; Negri, Letizia; Olivari, Sara; Cappelli, Francesca; Traverso, Carlo Enrico] Univ Genoa, DiNOGMI, Clin Oculist, Genoa, Italy.
   [Cutolo, Carlo Alberto; Bonzano, Chiara; Catti, Carlo; Bagnis, Alessandro; Scotto, Riccardo; Negri, Letizia; Olivari, Sara; Cappelli, Francesca; Traverso, Carlo Enrico] IRCCS San Martino Policlin Hosp, Genoa, Italy.
C3 University of Genoa
RP Cutolo, CA (corresponding author), Univ Genoa, DiNOGMI, Clin Oculist, Genoa, Italy.
EM cacutolo@gmail.com
RI Cappelli, Francesca/HDM-2955-2022; Bonzano, Chiara/AAD-4908-2022;
   Cutolo, Carlo Alberto/B-7467-2017
OI Cutolo, Carlo Alberto/0000-0002-2433-0704; Bonzano,
   Chiara/0000-0002-5049-7858
CR Azuara-Blanco A, 2016, LANCET, V388, P1389, DOI 10.1016/S0140-6736(16)30956-4
   Belíková J, 2013, COLLEGIUM ANTROPOL, V37, P25
   Chan P. P., 2018, ANN EYE SCI, V2
   Chen MJ, 2012, J GLAUCOMA, V21, P12, DOI 10.1097/IJG.0b013e3181fc800a
   Cheung CY, 2011, BRIT J OPHTHALMOL, V95, P955, DOI 10.1136/bjo.2010.189217
   Cutolo CA, 2016, ESASO COURSE SER, V8, P97, DOI 10.1159/000446139
   Damircan S, 2015, INT J OPHTHALMOL-CHI, V8, P281, DOI 10.3980/j.issn.2222-3959.2015.02.12
   Desai Manishi A, 2010, Ophthalmic Surg Lasers Imaging, P1, DOI 10.3928/15428877-20100215-80
   European Glaucoma Society, 2017, BRIT J OPHTHALMOL, V101, P1
   FRANKS WA, 1990, ACTA OPHTHALMOL, V68, P350
   Friedman DS, 2012, CLIN EXP OPHTHALMOL, V40, P381, DOI 10.1111/j.1442-9071.2012.02774.x
   GREVE EL, 1988, INT OPHTHALMOL, V12, P157, DOI 10.1007/BF00129999
   GROSS FJ, 1994, AM J OPHTHALMOL, V117, P333, DOI 10.1016/S0002-9394(14)73141-1
   Hwang HB, 2015, J OPHTHALMOL, V2015, DOI 10.1155/2015/210716
   Ianchulev T, 2019, CORNEA, V38, P325, DOI 10.1097/ICO.0000000000001826
   Jacobi PC, 2002, OPHTHALMOLOGY, V109, P1597, DOI 10.1016/S0161-6420(02)01123-5
   Kaljurand K, 2007, ANN OPHTHALMOL, V39, P327, DOI 10.1007/s12009-007-9012-1
   Ko Y, 2004, J MED ULTRASOUND, V12, P33, DOI [10.1016/S0929-6441(09)60058-8, DOI 10.1016/S0929-6441(09)60058-8]
   Ko YC, 2008, J CATARACT REFR SURG, V34, P46, DOI 10.1016/j.jcrs.2007.07.057
   Nolan W, 2006, BRIT J OPHTHALMOL, V90, P1, DOI 10.1136/bjo.2005.082040
   Park HYL, 2012, GRAEF ARCH CLIN EXP, V250, P1673, DOI 10.1007/s00417-012-1998-4
   Qin B, 2013, J GLAUCOMA, V22, P684, DOI 10.1097/IJG.0b013e318264b921
   Ritch R, 1994, J Glaucoma, V3, P176
   Tham CCY, 2006, J GLAUCOMA, V15, P482, DOI 10.1097/01.ijg.0000212273.73100.31
   Tham CCY, 2009, OPHTHALMOLOGY, V116, P725, DOI 10.1016/j.ophtha.2008.12.054
   Tham Yih-Chung, 2014, Ophthalmology, V121, P2081, DOI 10.1016/j.ophtha.2014.05.013
   Traverso CE, 2016, LANCET, V388, P1352, DOI 10.1016/S0140-6736(16)31746-9
   Traverso Carlo Enrico, 2017, Trans Am Ophthalmol Soc, V115, pT7
   Walkow T, 2000, J CATARACT REFR SURG, V26, P727, DOI 10.1016/S0886-3350(99)00462-9
   Wirbelauer C, 1998, ARCH OPHTHALMOL-CHIC, V116, P145
NR 30
TC 0
Z9 0
U1 0
U2 2
PU HINDAWI LTD
PI LONDON
PA ADAM HOUSE, 3RD FLR, 1 FITZROY SQ, LONDON, W1T 5HF, ENGLAND
SN 2090-004X
EI 2090-0058
J9 J OPHTHALMOL
JI J. Ophthalmol.
PD JUL 28
PY 2019
VL 2019
AR 6368784
DI 10.1155/2019/6368784
PG 5
WC Ophthalmology
WE Science Citation Index Expanded (SCI-EXPANDED)
SC Ophthalmology
GA IS2BI
UT WOS:000481957600001
PM 31467693
OA Green Submitted, gold, Green Published
DA 2025-03-30
ER

PT J
AU Daien, V
   Muyl-Cipollina, A
AF Daien, V
   Muyl-Cipollina, A.
TI Can Big Data change our practices?
SO JOURNAL FRANCAIS D OPHTALMOLOGIE
LA French
DT Article
DE Big Data; Deep Learning; Ophthalmology
ID MACHINE LEARNING CLASSIFIERS; ARTIFICIAL NEURAL-NETWORK; COHERENCE
   TOMOGRAPHY IMAGES; DIABETIC MACULAR EDEMA; AUTOMATED DETECTION;
   KERATOCONUS DETECTION; GLAUCOMA SUSPECT; RETINAL IMAGES; OPTIC DISC;
   RETINOPATHY
AB The European Medicines Agency has defined Big Data by the "3 V's": Volume, Velocity and Variety. These large databases allow access to real life data on patient care. They are particularly suited for studies of adverse events and pharmacoepidemiology. Deep teaming is a collection of algorithms used in machine learning, used to model high-level abstractions in data using model architectures, which are composed of multiple nonlinear transformations. This article shows how Big Data and Deep Learning can help in ophthalmology, pointing out their advantages and disadvantages. A literature review is presented in this article illustrating the uses of Deep Learning in ophthalmology. (C) 2019 Elsevier Masson SAS. All rights reserved.
C1 [Daien, V; Muyl-Cipollina, A.] Hop Gui De Chauliac, Serv Ophtalmol, 80 Ave Augustin Fliche, F-34295 Montpellier, France.
   [Daien, V] Univ Montpellier, Epidemiol & Clin Res, INSERM, F-34295 Montpellier, France.
   [Daien, V] Univ Sydney, Sydney Med Sch, Save Sight Inst, Sydney, NSW, Australia.
C3 Universite de Montpellier; CHU de Montpellier; Institut National de la
   Sante et de la Recherche Medicale (Inserm); Universite de Montpellier;
   University of Sydney
RP Muyl-Cipollina, A (corresponding author), Hop Gui De Chauliac, Serv Ophtalmol, 80 Ave Augustin Fliche, F-34295 Montpellier, France.
EM a.cipollinamuyl@gmail.com
RI Daien, Vincent/Z-5516-2019
OI Daien, Vincent/0000-0001-5675-0861
CR Abràmoff MD, 2016, INVEST OPHTH VIS SCI, V57, P5200, DOI 10.1167/iovs.16-19964
   Akram MU, 2014, COMPUT METH PROG BIO, V114, P141, DOI 10.1016/j.cmpb.2014.01.010
   Alsaih K, 2017, BIOMED ENG ONLINE, V16, DOI 10.1186/s12938-017-0352-9
   Alsaih K, 2016, IEEE ENG MED BIO, P1344, DOI 10.1109/EMBC.2016.7590956
   Andersson S, 2013, ACTA OPHTHALMOL, V91, P413, DOI 10.1111/j.1755-3768.2012.02435.x
   [Anonymous], 2015, NY TIMES
   Ardiyanto I, 2017, IEEE ENG MED BIO, P1760, DOI 10.1109/EMBC.2017.8037184
   Asaoka R, 2016, OPHTHALMOLOGY, V123, P1974, DOI 10.1016/j.ophtha.2016.05.029
   Aslam TM, 2018, AM J OPHTHALMOL, V185, P94, DOI 10.1016/j.ajo.2017.10.015
   Barella KA, 2013, J OPHTHALMOL, V2013, DOI 10.1155/2013/789129
   Boden C, 2007, INVEST OPHTH VIS SCI, V48, P5582, DOI 10.1167/iovs.06-0897
   Bogunovic H, 2017, INVEST OPHTH VIS SCI, V58, P3240, DOI 10.1167/iovs.16-21053
   Bogunovic H, 2017, INVEST OPHTH VIS SCI, V58, pBIO141, DOI 10.1167/iovs.17-21789
   Bowd C, 2008, INVEST OPHTH VIS SCI, V49, P945, DOI 10.1167/iovs.07-1083
   Bowd C, 2014, PLOS ONE, V9, DOI 10.1371/journal.pone.0085941
   Bowd C, 2012, INVEST OPHTH VIS SCI, V53, P2382, DOI 10.1167/iovs.11-7951
   Brigatti L, 1997, ARCH OPHTHALMOL-CHIC, V115, P725, DOI 10.1001/archopht.1997.01100150727005
   Burgansky-Eliash Z, 2005, INVEST OPHTH VIS SCI, V46, P4147, DOI 10.1167/iovs.05-0366
   Burlina P, 2017, COMPUT BIOL MED, V82, P80, DOI 10.1016/j.compbiomed.2017.01.018
   Burlina PM, 2017, JAMA OPHTHALMOL, V135, P1170, DOI 10.1001/jamaophthalmol.2017.3782
   Cerentini A, 2017, STUD HEALTH TECHNOL, V245, P318, DOI 10.3233/978-1-61499-830-3-318
   Chen XY, 2015, IEEE ENG MED BIO, P715, DOI 10.1109/EMBC.2015.7318462
   Chen XY, 2015, IEEE ENG MED BIO, P5260, DOI 10.1109/EMBC.2015.7319578
   Choi JY, 2017, PLOS ONE, V12, DOI 10.1371/journal.pone.0187336
   Daien V, 2015, OPHTHALMOLOGY, V122, P1633, DOI 10.1016/j.ophtha.2015.04.017
   Devalla SK, 2018, INVEST OPHTH VIS SCI, V59, P63, DOI 10.1167/iovs.17-22617
   EMC, 2017, DIG UN BIG DAT 2017
   European Medicines Agency, 2017, US BIG DAT IMPR HUM
   Frcophth AT, 2017, OPHTHALMOLOGY, V124, P343, DOI 10.1016/j.ophtha.2016.11.014
   Ganesan K, 2014, MED BIOL ENG COMPUT, V52, P663, DOI 10.1007/s11517-014-1167-5
   García M, 2008, IEEE ENG MED BIO, P5425, DOI 10.1109/IEMBS.2008.4650441
   Gardner GG, 1996, BRIT J OPHTHALMOL, V80, P940, DOI 10.1136/bjo.80.11.940
   Gargeya R, 2017, OPHTHALMOLOGY, V124, P962, DOI 10.1016/j.ophtha.2017.02.008
   GOLDBAUM MH, 1994, INVEST OPHTH VIS SCI, V35, P3362
   Grewal DS, 2008, EUR J OPHTHALMOL, V18, P915, DOI 10.1177/112067210801800610
   Gulshan V, 2016, JAMA-J AM MED ASSOC, V316, P2402, DOI 10.1001/jama.2016.17216
   Hidalgo IR, 2017, CORNEA, V36, P689, DOI 10.1097/ICO.0000000000001194
   Huang ML, 2010, GRAEF ARCH CLIN EXP, V248, P435, DOI 10.1007/s00417-009-1259-3
   Huang ML, 2005, INVEST OPHTH VIS SCI, V46, P4121, DOI 10.1167/iovs.05-0069
   Karri SPK, 2017, BIOMED OPT EXPRESS, V8, P579, DOI 10.1364/BOE.8.000579
   Kim SJ, 2017, PLOS ONE, V12, DOI 10.1371/journal.pone.0177726
   Kovács I, 2016, J CATARACT REFR SURG, V42, P275, DOI 10.1016/j.jcrs.2015.09.020
   Kunumpol P, 2017, IEEE ENG MED BIO, P1469, DOI 10.1109/EMBC.2017.8037112
   Lee CS, 2017, BIOMED OPT EXPRESS, V8, P3440, DOI 10.1364/BOE.8.003440
   Lettvin J. Y, WHAT FROGS EYE TELLS
   Lin A, 2003, AM J OPHTHALMOL, V135, P49, DOI 10.1016/S0002-9394(02)01836-6
   Liu YY, 2011, INVEST OPHTH VIS SCI, V52, P8316, DOI 10.1167/iovs.10-7012
   Montuoro A, 2017, BIOMED OPT EXPRESS, V8, P1874, DOI 10.1364/BOE.8.001874
   Muhammad H, 2017, J GLAUCOMA, V26, P1086, DOI 10.1097/IJG.0000000000000765
   Ogunyemi Omolola, 2015, AMIA Annu Symp Proc, V2015, P983
   Oh E, 2015, INVEST OPHTH VIS SCI, V56, P3957, DOI 10.1167/iovs.15-16805
   Oh E, 2013, BMC MED INFORM DECIS, V13, DOI 10.1186/1472-6947-13-106
   Omodaka K, 2017, PLOS ONE, V12, DOI 10.1371/journal.pone.0190012
   Osareh A, 2009, IEEE T INF TECHNOL B, V13, P535, DOI 10.1109/TITB.2008.2007493
   Prahs P, 2018, GRAEF ARCH CLIN EXP, V256, P91, DOI 10.1007/s00417-017-3839-y
   Raju M, 2017, STUD HEALTH TECHNOL, V245, P559, DOI 10.3233/978-1-61499-830-3-559
   Ramachandran N, 2018, CLIN EXP OPHTHALMOL, V46, P412, DOI 10.1111/ceo.13056
   Roychowdhury S, 2014, IEEE J BIOMED HEALTH, V18, P1717, DOI 10.1109/JBHI.2013.2294635
   Rozema JJ, 2016, CORNEA, V35, P860, DOI 10.1097/ICO.0000000000000802
   Schlegl T, 2018, OPHTHALMOLOGY, V125, P549, DOI 10.1016/j.ophtha.2017.10.031
   Schmidt-Erfurth U, 2018, OPHTHALMOL RETINA, V2, P24, DOI 10.1016/j.oret.2017.03.015
   Silverman RH, 2014, INVEST OPHTH VIS SCI, V55, P1580, DOI 10.1167/iovs.13-12578
   Singh A, 2016, COMPUT METH PROG BIO, V124, P108, DOI 10.1016/j.cmpb.2015.10.010
   Sinha U, 1 ARTIFICIAL NEURONS
   Smadja D, 2013, AM J OPHTHALMOL, V156, P237, DOI 10.1016/j.ajo.2013.03.034
   Smolek MK, 1997, INVEST OPHTH VIS SCI, V38, P2290
   Souza MB, 2010, CLINICS, V65, P1223, DOI 10.1590/S1807-59322010001200002
   Syed AM, 2016, COMPUT METH PROG BIO, V137, P1, DOI 10.1016/j.cmpb.2016.09.004
   Takahashi H, 2017, PLOS ONE, V12, DOI 10.1371/journal.pone.0179790
   Treder M, 2018, GRAEF ARCH CLIN EXP, V256, P259, DOI 10.1007/s00417-017-3850-3
   Usher D, 2004, DIABETIC MED, V21, P84, DOI 10.1046/j.1464-5491.2003.01085.x
   Venhuizen FG, 2017, INVEST OPHTH VIS SCI, V58, P2318, DOI 10.1167/iovs.16-20541
   Wang Y, 2016, BIOMED OPT EXPRESS, V7, P4928, DOI 10.1364/BOE.7.004928
   Xu KL, 2017, MOLECULES, V22, DOI 10.3390/molecules22122054
   Zangwill LM, 2004, INVEST OPHTH VIS SCI, V45, P3144, DOI 10.1167/iovs.04-0202
   Zhang YN, 2016, COMPUT MATH METHOD M, V2016, DOI 10.1155/2016/4345936
   Zilly J, 2017, COMPUT MED IMAG GRAP, V55, P28, DOI 10.1016/j.compmedimag.2016.07.012
NR 77
TC 0
Z9 0
U1 0
U2 8
PU MASSON EDITEUR
PI MOULINEAUX CEDEX 9
PA 21 STREET CAMILLE DESMOULINS, ISSY, 92789 MOULINEAUX CEDEX 9, FRANCE
SN 0181-5512
EI 1773-0597
J9 J FR OPHTALMOL
JI J. Fr. Ophthamol.
PD JUN
PY 2019
VL 42
IS 6
BP 551
EP 571
DI 10.1016/j.jfo.2018.11.013
PG 21
WC Ophthalmology
WE Science Citation Index Expanded (SCI-EXPANDED)
SC Ophthalmology
GA ID4EL
UT WOS:000471629500016
PM 30979558
DA 2025-03-30
ER

PT J
AU Eah, KS
   Shin, JW
   Sung, KR
AF Eah, Kyu Sang
   Shin, Joong Won
   Sung, Kyung Rim
TI Relationship Between Optical Coherence Tomography Angiography
   Peripapillary Vessel Density and Lamina Cribrosa Depth
SO JOURNAL OF GLAUCOMA
LA English
DT Article
DE glaucoma; optical coherence tomography angiography; peripapillary vessel
   density; lamina cribrosa depth
ID DISC HEMORRHAGE; NERVE-HEAD; GLAUCOMA; PATHOPHYSIOLOGY; REDUCTION;
   HEALTHY; EYES
AB Precis: Peripapillary vessel density (pVD) assessed by optical coherence tomography angiography (OCT-A) has poor global and regional correlations with lamina cribrosa depth (LCD), except for the inferotemporal area. Purpose: To investigate the global and regional relationship between the pVD assessed by OCT-A and LCD assessed by enhanced depth imaging spectral-domain optical coherence tomography (SD-OCT). Methods: A total of 38 eyes of 38 healthy subjects and 38 eyes of 38 glaucoma patients were included. Peripapillary microvasculature and lamina cribrosa were imaged by OCT-A and enhanced depth imaging SD-OCT, respectively. The pVD and LCD were measured at temporal, superotemporal, superonasal, nasal, inferonasal, and inferotemporal sectors. Global and regional correlations between pVD and LCD were evaluated in all subjects. Results: The pVD (59.0 +/- 2.6 vs. 54.4 +/- 5.4%) and LCD (318.5 +/- 76.4 vs. 404.6 +/- 92.5 mu m) were significantly different between healthy and glaucoma subjects. The average pVD assessed by OCT-A was not significantly correlated with average LCD assessed by SD-OCT (r=-0.160, P=0.167). Regional correlation between pVD and LCD was statistically significant only in the inferotemporal sector (r=-0.301 and P=0.008). In the linear regression analysis, reduced pVD was independently associated with decreased visual field mean deviation and peripapillary retinal nerve fiber layer thickness but not with increased LCD. Conclusions: Global and regional correlations between pVD and LCD were poor except for the inferotemporal sector. This finding suggests that peripapillary microvascular impairment may not result directly from posterior lamina cribrosa displacement.
C1 [Eah, Kyu Sang; Shin, Joong Won; Sung, Kyung Rim] Univ Ulsan, Coll Med, Asan Med Ctr, Dept Ophthalmol, 388-1 Pungnap 2 Dong, Seoul 138736, South Korea.
C3 University of Ulsan; Asan Medical Center
RP Shin, JW (corresponding author), Univ Ulsan, Coll Med, Asan Med Ctr, Dept Ophthalmol, 388-1 Pungnap 2 Dong, Seoul 138736, South Korea.
EM sideral@hanmail.net
CR Anderson D.R., 1992, [Automated Static Perimetry]
   Burgoyne CF, 2005, PROG RETIN EYE RES, V24, P39, DOI 10.1016/j.preteyeres.2004.06.001
   Flammer J, 2002, PROG RETIN EYE RES, V21, P359, DOI 10.1016/S1350-9462(02)00008-3
   Holló G, 2017, J GLAUCOMA, V26, pE7, DOI 10.1097/IJG.0000000000000527
   Jia YL, 2014, OPHTHALMOLOGY, V121, P1322, DOI 10.1016/j.ophtha.2014.01.021
   Kim YW, 2015, EYE, V29, P1368, DOI 10.1038/eye.2015.162
   Kim YK, 2016, ACTA OPHTHALMOL, V94, pE468, DOI 10.1111/aos.12903
   Kim YK, 2016, INVEST OPHTH VIS SCI, V57, P899, DOI 10.1167/iovs.15-18389
   Lee EJ, 2016, INVEST OPHTH VIS SCI, V57, P6265, DOI 10.1167/iovs.16-20287
   Lee EJ, 2014, INVEST OPHTH VIS SCI, V55, P2805, DOI 10.1167/iovs.13-12742
   Leung CKS, 2012, OPHTHALMOLOGY, V119, P1858, DOI 10.1016/j.ophtha.2012.03.044
   Oh BL, 2016, PLOS ONE, V11, DOI 10.1371/journal.pone.0158443
   Park SC, 2015, INVEST OPHTH VIS SCI, V56, P2059, DOI 10.1167/iovs.14-15540
   QUIGLEY HA, 1981, ARCH OPHTHALMOL-CHIC, V99, P137
   QUIGLEY HA, 1983, AM J OPHTHALMOL, V95, P673, DOI 10.1016/0002-9394(83)90389-6
   QUIGLEY HA, 1981, ARCH OPHTHALMOL-CHIC, V99, P635, DOI 10.1001/archopht.1981.03930010635009
   Quigley H, 2017, INVEST OPHTH VIS SCI, V58, P2566, DOI 10.1167/iovs.16-21321
   RADIUS RL, 1981, ARCH OPHTHALMOL-CHIC, V99, P478
   Rao HL, 2017, J GLAUCOMA, V26, P548, DOI 10.1097/IJG.0000000000000670
   Rao HL, 2016, AM J OPHTHALMOL, V171, P75, DOI 10.1016/j.ajo.2016.08.030
   Shin JW, 2017, INVEST OPHTH VIS SCI, V58, P5993, DOI 10.1167/iovs.17-22787
   Shin JW, 2017, BRIT J OPHTHALMOL, V101, P1666, DOI 10.1136/bjophthalmol-2017-310180
   Shin JW, 2017, GRAEF ARCH CLIN EXP, V255, P1193, DOI 10.1007/s00417-017-3671-4
   Sigal IA, 2009, EXP EYE RES, V88, P799, DOI 10.1016/j.exer.2009.02.003
   Suh MH, 2016, OPHTHALMOLOGY, V123, P2309, DOI 10.1016/j.ophtha.2016.07.023
   Vianna JR, 2017, OPHTHALMOLOGY, V124, P1392, DOI 10.1016/j.ophtha.2017.03.048
   Weinreb RN, 2014, JAMA-J AM MED ASSOC, V311, P1901, DOI 10.1001/jama.2014.3192
   Winkler M, 2010, BRAIN RES BULL, V81, P339, DOI 10.1016/j.brainresbull.2009.06.001
   Xu GH, 2014, OPHTHALMOLOGY, V121, P2362, DOI 10.1016/j.ophtha.2014.06.035
   Yarmohammadi A, 2016, OPHTHALMOLOGY, V123, P2498, DOI 10.1016/j.ophtha.2016.08.041
   Yarmohammadi A, 2016, INVEST OPHTH VIS SCI, V57, pOCT451, DOI 10.1167/iovs.15-18944
NR 31
TC 0
Z9 0
U1 0
U2 0
PU LIPPINCOTT WILLIAMS & WILKINS
PI PHILADELPHIA
PA TWO COMMERCE SQ, 2001 MARKET ST, PHILADELPHIA, PA 19103 USA
SN 1057-0829
EI 1536-481X
J9 J GLAUCOMA
JI J. Glaucoma
PD MAY
PY 2019
VL 28
IS 5
BP 459
EP 464
DI 10.1097/IJG.0000000000001218
PG 6
WC Ophthalmology
WE Science Citation Index Expanded (SCI-EXPANDED)
SC Ophthalmology
GA HX9PJ
UT WOS:000467740200026
PM 30807438
DA 2025-03-30
ER

PT J
AU Wilde, C
   Poostchi, A
   Narendran, R
   MacNab, HK
   Hillman, JG
   Alexander, P
   Amoaku, WM
   Vernon, SA
AF Wilde, Craig
   Poostchi, Ali
   Narendran, Rajesh
   MacNab, Hamish K.
   Hillman, Jonathan G.
   Alexander, Phillip
   Amoaku, Winfried M.
   Vernon, Stephen A.
TI Prevalence of optic disc haemorrhages in an elderly UK Caucasian
   population and possible association with reticular pseudodrusen-the
   Bridlington Eye Assessment Project (BEAP): a cross-sectional study
   (2002-2006)
SO EYE
LA English
DT Article
ID NORMAL-TENSION GLAUCOMA; OPEN-ANGLE GLAUCOMA; NERVE-FIBER LAYER;
   RISK-FACTORS; PERIPAPILLARY ATROPHY; OCULAR HYPERTENSION; CHOROIDAL
   THICKNESS; BLOOD-PRESSURE; PROGRESSION; DIFFUSE
AB Aims To determine disc haemorrhage (DH) prevalence in an elderly UK population-the Bridlington Eye Assessment Project (BEAP).
   Methods Thirty-degree fundus photographs (3549 participants >= 65 years) were graded for DH/macula changes. Glaucoma evaluation included Goldmann tonometry, 26-point suprathreshold visual-fields and mydriatic slit-lamp assessment for glaucomatous optic neuropathy.
   Results In all, 3548 participants with photographs in at least one eye. DHs were present in 53 subjects (1.49%), increasing from 1.17% (65- to 69-year age group) to 2.19% (80- to 84-year age group), p = 0.06. DH was found in 9/96 (9.38%) right eyes (RE) with open-angle glaucoma (OAG). Two of twelve RE (16.67%) with normal-tension glaucoma (NTG) had DH. Prevalence in eyes without glaucoma was lower (32/3452, [0.93%]). Reticular pseudodrusen (RPD) occurred in 170/3212 (5.29%) subjects without DH, and 8/131 subjects (6.11%) with OAG. Twenty eyes had NTG, two of whom had RPD (10%) (p = 0 .264) . Within a logistic regression model, DH was associated with glaucoma (OR 10.2, 95% CI 5.32-19.72) and increasing age (OR 1.05, 95% CI 1.00-1.10, p = 0.03). DH was associated with RPD (p = 0.05) with univariate analysis but this was not statistically significant in the final adjusted model. There was no significant association with gender, diabetes mellitus (DM), hypertension treatment or Age-related Macular Degeneration (AMD) grade.
   Conclusion DH prevalence is 1.5% in those over 65 years old and significantly associated with glaucoma and increasing age. There appears to be increased RPD prevalence in eyes with DH and NTG with age acting as a confounding factor. Larger studies are required to fully assess the relationship and investigate a possible shared aetiology of choroidal ischaemia.
C1 [Wilde, Craig; Poostchi, Ali; Amoaku, Winfried M.] Univ Nottingham, Queens Med Ctr, EENT Ctr, Div Clin Neurosci,Ophthalmol & Vis Sci, B Floor, Nottingham, England.
   [Narendran, Rajesh] York Teaching Hosp NHS Fdn Trust, Scarborough Hosp, Dept Ophthalmol, York, N Yorkshire, England.
   [MacNab, Hamish K.; Hillman, Jonathan G.] Med Ctr, Stn Ave, Bridlington YO16 4LZ, England.
   [Alexander, Phillip] Cambridge Univ Hosp, Dept Vitreoretinal Surg, Cambridge, England.
   [Vernon, Stephen A.] BMI Pk Hosp, Nottingham, England.
C3 University of Nottingham; University of Cambridge
RP Vernon, SA (corresponding author), BMI Pk Hosp, Nottingham, England.
EM profsavernon@doctors.org.uk
OI Amoaku, Winfried/0000-0001-5028-7984
FU Macular Society UK, Andover, Hants; Guide Dogs for the Blind, Reading,
   Berkshire, UK; Pfizer; Pharmacia; Yorkshire Wolds and Coast Primary Care
   Trust; Lords Feoffees of Bridlington; Bridlington Hospital League of
   Friends; Hull and East Riding Charitable Trust; National Eye Research
   Centre (Yorkshire); Rotary Club of Bridlington; Alexander Pigott Wernher
   Memorial Trust; Bridlington Lions Club; Inner Wheel Club of Bridlington;
   Soroptimist International of Bridlington; Patricia and Donald Shepherd
   Charitable Trust
FX This research was funded in part by a Research Grant from the Macular
   Society UK, Andover, Hants and an unrestricted grant from Guide Dogs for
   the Blind, Reading, Berkshire, UK. The Bridlington Eye Assessment
   Project was funded by an unrestricted grant from Pfizer. We would also
   like to thank the following organisations for financial support of the
   Project: Pharmacia, Yorkshire Wolds and Coast Primary Care Trust, The
   Lords Feoffees of Bridlington, Bridlington Hospital League of Friends,
   The Hull and East Riding Charitable Trust, The National Eye Research
   Centre (Yorkshire), The Rotary Club of Bridlington, The Alexander Pigott
   Wernher Memorial Trust, Bridlington Lions Club, The Inner Wheel Club of
   Bridlington, Soroptimist International of Bridlington and The Patricia
   and Donald Shepherd Charitable Trust.
CR AIRAKSINEN PJ, 1981, ARCH OPHTHALMOL-CHIC, V99, P1795, DOI 10.1001/archopht.1981.03930020669009
   AIRAKSINEN PJ, 1981, ACTA OPHTHALMOL, V59, P231
   ARNOLD JJ, 1995, RETINA-J RET VIT DIS, V15, P183, DOI 10.1097/00006982-199515030-00001
   BENGTSSON B, 1981, ACTA OPHTHALMOL, V59, P1
   Bengtsson B, 2007, OPHTHALMOLOGY, V114, P205, DOI 10.1016/j.ophtha.2006.07.060
   Bjerrum J., 1889, NORD OPHTHALMOL TSKR, V2, P141
   Boddu S, 2014, AM J OPHTHALMOL, V157, P985, DOI 10.1016/j.ajo.2014.01.023
   Budenz DL, 2006, OPHTHALMOLOGY, V113, P2137, DOI 10.1016/j.ophtha.2006.06.022
   Cahill MT, 2005, OPHTHALMOLOGY, V112, P152, DOI 10.1016/j.ophtha.2004.06.036
   Chung HS, 1999, BRIT J OPHTHALMOL, V83, P466, DOI 10.1136/bjo.83.4.466
   Clarke PM, 2012, BMJ-BRIT MED J, V345, DOI 10.1136/bmj.e8308
   CORBETT JJ, 1985, INVEST OPHTH VIS SCI, V26, P1101
   DIEHL DLC, 1990, ARCH OPHTHALMOL-CHIC, V108, P545, DOI 10.1001/archopht.1990.01070060093056
   Drance S, 2001, AM J OPHTHALMOL, V131, P699, DOI 10.1016/S0002-9394(01)00964-3
   DRANCE SM, 1977, ARCH OPHTHALMOL-CHIC, V95, P226
   DRANCE SM, 1970, CAN J OPHTHALMOLOGY, V5, P137
   Fleckenstein M, 2014, INVEST OPHTH VIS SCI, V55, P2911, DOI 10.1167/iovs.13-13409
   Furlanetto RL, 2014, AM J OPHTHALMOL, V157, P945, DOI 10.1016/j.ajo.2014.02.009
   Garg A, 2017, INVEST OPHTH VIS SCI, V58, P2810, DOI 10.1167/iovs.16-20343
   GLOSTER J, 1981, BRIT J OPHTHALMOL, V65, P452, DOI 10.1136/bjo.65.7.452
   Haas P, 2014, INVEST OPHTH VIS SCI, V55, P2674, DOI 10.1167/iovs.13-13338
   Healey PR, 1998, OPHTHALMOLOGY, V105, P216, DOI 10.1016/S0161-6420(98)92704-X
   HEIJL A, 1986, ACTA OPHTHALMOL, V64, P274
   HENDRICKX KH, 1994, OPHTHALMOLOGY, V101, P1165
   Hirooka K, 2012, CLIN EXP OPHTHALMOL, V40, P576, DOI 10.1111/j.1442-9071.2012.02762.x
   Ishida K, 2000, AM J OPHTHALMOL, V129, P707, DOI 10.1016/S0002-9394(00)00441-4
   JONAS JB, 1994, AM J OPHTHALMOL, V118, P1
   JONAS JB, 1988, INVEST OPHTH VIS SCI, V29, P1151
   Jonas JB, 1999, SURV OPHTHALMOL, V43, P293, DOI 10.1016/S0039-6257(98)00049-6
   Jonas JB, 2002, INVEST OPHTH VIS SCI, V43, P2956
   Kim DW, 2015, INVEST OPHTH VIS SCI, V56, P3666, DOI 10.1167/iovs.14-16319
   Kim YD, 2010, EYE, V24, P567, DOI 10.1038/eye.2009.163
   KITAZAWA Y, 1986, OPHTHALMOLOGY, V93, P853
   KLEIN BEK, 1992, OPHTHALMOLOGY, V99, P1499
   Klein R, 2008, AM J OPHTHALMOL, V145, P317, DOI 10.1016/j.ajo.2007.09.008
   Lane D, 2002, J HYPERTENS, V20, P1089, DOI 10.1097/00004872-200206000-00019
   Lee KM, 2016, ACTA OPHTHALMOL, V94, pE697, DOI 10.1111/aos.13086
   Park HS, 2015, OPTOMETRY VISION SCI, V92, P700, DOI 10.1097/OPX.0000000000000591
   Park KH, 1996, OPHTHALMOLOGY, V103, P1899, DOI 10.1016/S0161-6420(96)30409-0
   Pesola GR, 2001, AM J EMERG MED, V19, P43, DOI 10.1053/ajem.2001.20021
   PHELPS CD, 1985, INVEST OPHTH VIS SCI, V26, P1105
   Pumariega NM, 2011, OPHTHALMOLOGY, V118, P1619, DOI 10.1016/j.ophtha.2011.01.029
   Querques G, 2012, INVEST OPHTH VIS SCI, V53, P1258, DOI 10.1167/iovs.11-8907
   Ramulu P, 2009, CURR OPIN OPHTHALMOL, V20, P92, DOI 10.1097/ICU.0b013e32832401a9
   Roberts KF, 2012, ARCH OPHTHALMOL-CHIC, V130, P980, DOI 10.1001/archophthalmol.2012.371
   Siegner SW, 1996, OPHTHALMOLOGY, V103, P1014, DOI 10.1016/S0161-6420(96)30572-1
   Skalicky SE, 2016, CLIN EXP OPHTHALMOL, V44, P377, DOI 10.1111/ceo.12672
   Soares AS, 2004, OPHTHALMOLOGY, V111, P1653, DOI 10.1016/j.ophtha.2004.03.023
   Spaide RF, 2009, AM J OPHTHALMOL, V147, P801, DOI 10.1016/j.ajo.2008.12.010
   Sugiyama K, 1999, ACTA OPHTHALMOL SCAN, V77, P139, DOI 10.1034/j.1600-0420.1999.770204.x
   Sugiyama K, 1999, OPHTHALMOLOGY, V106, P1762, DOI 10.1016/S0161-6420(99)90347-0
   Sugiyama K, 1997, OPHTHALMOLOGY, V104, P1926, DOI 10.1016/S0161-6420(97)30005-0
   Sugiyama T, 2000, OPHTHALMIC RES, V32, P79, DOI 10.1159/000055594
   Suh MH, 2011, CLIN EXP OPHTHALMOL, V39, P513, DOI 10.1111/j.1442-9071.2010.02482.x
   Tomidokoro A, 2009, EYE, V23, P1032, DOI 10.1038/eye.2008.247
   Uhler TA, 2008, CURR OPIN OPHTHALMOL, V19, P89, DOI 10.1097/ICU.0b013e3282f3e6bc
   Varma R, 2004, OPHTHALMOLOGY, V111, P1439, DOI 10.1016/j.ophtha.2004.01.025
   Wang Y, 2006, AM J OPHTHALMOL, V142, P241, DOI 10.1016/j.ajo.2006.02.032
   Wilde C, 2017, EYE, V31, P1042, DOI 10.1038/eye.2017.30
   Yamamoto T, 2004, J GLAUCOMA, V13, P356, DOI 10.1097/01.ijg.0000137436.68060.d2
   Zheng YF, 2010, INVEST OPHTH VIS SCI, V51, P3399, DOI 10.1167/iovs.09-4867
NR 61
TC 0
Z9 1
U1 0
U2 4
PU NATURE PUBLISHING GROUP
PI LONDON
PA MACMILLAN BUILDING, 4 CRINAN ST, LONDON N1 9XW, ENGLAND
SN 0950-222X
EI 1476-5454
J9 EYE
JI Eye
PD APR
PY 2019
VL 33
IS 4
BP 580
EP 586
DI 10.1038/s41433-018-0263-4
PG 7
WC Ophthalmology
WE Science Citation Index Expanded (SCI-EXPANDED)
SC Ophthalmology
GA HS8ME
UT WOS:000464123000011
PM 30385878
OA Bronze, Green Published
DA 2025-03-30
ER

PT J
AU Fang, Y
   Ku, H
   Gan, DK
   Jiang, R
   Sun, XH
AF Fang, Yuan
   Ku, Hsiangyu
   Gan, Dekang
   Jiang, Rui
   Sun, Xinghuai
TI Efficacy And Safety Of Travoprost Versus Timolol To Treat Early-Onset
   Ocular Hypertension Secondary To Vitrectomy: A Randomized Trial
SO DRUG DESIGN DEVELOPMENT AND THERAPY
LA English
DT Article
DE travoprost; timolol; vitrectomy; ocular hypertension; early-onset
ID OPEN-ANGLE GLAUCOMA; INTRAOCULAR-PRESSURE; ANTERIOR UVEITIS;
   VITREORETINAL SURGERY; LATANOPROST; REACTIVATION; MANAGEMENT; ELEVATION;
   EYES
AB Purpose: To evaluate the efficacy and safety of travoprost 0.004% versus timolol 0.5% as an initial intraocular pressure (IOP)-lowering medication for ocular hypertension secondary to vitrectomy.
   Patients and methods: We performed a randomized, controlled, observer-blinded clinical trial in the Eye & ENT Hospital of Fudan University in China. This trial was registered at Www.chictr.org.cn (ChICTR1800014942) before patient enrollment. Seventy-nine adults with IOP of 25-45 mmHg secondary to vitrectomy in the latest one month were enrolled and randomized to receive travoprost 0.004% or timolol 0.5%. More drugs were administered to patients with IOP > 25 mmHg during follow-up.
   Results: The mean IOP reduction at day 1 was -10.97 mmHg in the timolol group and -15.02 mmHg in the travoprost group (P = 0.006); no significant difference was observed between the groups at later time points. The number of IOP-lowering medications at day 21 was 0.64 in the timolol group and 1.15 in the travoprost group (P = 0.038), while no significant differences were observed at other time points. The proportion of single IOP-lowering medications used during the 4-week follow-up was 72.73% in the timolol group and 68.42% in the travoprost group (P = 0.692). Inflammation scores were not significantly different in the two groups at any time point. Increased ocular hyperemia occurred in 8 patients (19%) in the travoprost group and none in the timolol group (P = 0.005). There were no significant differences in other adverse events between the two groups. After logistic regression model analysis, IOP >= 30 mmHg, inflammation score >= 2, and silicone oil as tamponade were found to be the factors with significant effects on the number of IOP-lowering medications used during the 4-week follow-up.
   Conclusion: Travoprost and timolol have similar efficacy and safety for treating ocular hypertension secondary to vitrectomy.
C1 [Fang, Yuan; Ku, Hsiangyu; Gan, Dekang; Jiang, Rui; Sun, Xinghuai] Fudan Univ, Shanghai Med Coll, Eye & ENT Hosp, Dept Ophthalmol & Visual Sci, 83 Fenyang Rd, Shanghai 200031, Peoples R China.
   [Gan, Dekang; Sun, Xinghuai] Shanghai Key Lab Visual Impairment & Restorat, Shanghai 200031, Peoples R China.
   [Sun, Xinghuai] Fudan Univ, Chinese Acad Med Sci, Key Lab Myopia, Shanghai 200031, Peoples R China.
   [Sun, Xinghuai] Fudan Univ, NHC Key Lab Myopia, Shanghai 200031, Peoples R China.
   [Sun, Xinghuai] Fudan Univ, Inst Brain Sci, State Key Lab Med Neurobiol, Shanghai 200032, Peoples R China.
   [Sun, Xinghuai] Fudan Univ, Collaborat Innovat Ctr Brain Sci, Shanghai 200032, Peoples R China.
C3 Fudan University; Fudan University; Chinese Academy of Medical Sciences
   - Peking Union Medical College; Fudan University; Fudan University;
   Fudan University
RP Jiang, R; Sun, XH (corresponding author), Fudan Univ, Shanghai Med Coll, Eye & ENT Hosp, Dept Ophthalmol & Visual Sci, 83 Fenyang Rd, Shanghai 200031, Peoples R China.
EM 2jiang@163.com; xhsun@shmu.edu.cn
OI Sun, Xinghuai/0000-0002-4440-1389
CR Al-Jazzaf AM, 2005, J GLAUCOMA, V14, P40, DOI 10.1097/01.ijg.0000145811.62095.fa
   Alm A, 2008, SURV OPHTHALMOL, V53, pS93, DOI 10.1016/j.survophthal.2008.08.004
   [Anonymous], PRIM OP ANGL GLAUC P
   Antoun J, 2016, RETINA-J RET VIT DIS, V36, P1906, DOI 10.1097/IAE.0000000000001008
   ASTIN M, 1994, EXP EYE RES, V59, P401, DOI 10.1006/exer.1994.1124
   Chang JH, 2008, BRIT J OPHTHALMOL, V92, P916, DOI 10.1136/bjo.2007.131037
   Fang Y, 2018, CLIN OPHTHALMOL, V12, P1993, DOI 10.2147/OPTH.S173251
   Fang Y, 2017, CLIN OPHTHALMOL, V11, P2091, DOI 10.2147/OPTH.S144985
   FAULBORN J, 1978, OPHTHALMOLOGY, V85, P116
   Fechtner RD, 1998, AM J OPHTHALMOL, V126, P37, DOI 10.1016/S0002-9394(98)00071-3
   Fortuna E, 2008, AM J OPHTHALMOL, V146, P876, DOI 10.1016/j.ajo.2008.08.022
   Gordon YJ, 2003, J OCUL PHARMACOL TH, V19, P233, DOI 10.1089/108076803321908356
   Gupta D, 2016, AM FAM PHYSICIAN, V93, P668
   Hathout RM, 2019, INT J PHARMACEUT, V556, P192, DOI 10.1016/j.ijpharm.2018.12.015
   Jonas JB, 2001, J GLAUCOMA, V10, P102, DOI 10.1097/00061198-200104000-00006
   Koreen L, 2012, RETINA-J RET VIT DIS, V32, P160, DOI 10.1097/IAE.0b013e318217fffb
   Kroll DM, 2002, AM J OPHTHALMOL, V133, P401, DOI 10.1016/S0002-9394(01)01360-5
   Li F, 2018, ACTA OPHTHALMOL, V96, pE277, DOI 10.1111/aos.13568
   Li TJ, 2016, OPHTHALMOLOGY, V123, P129, DOI 10.1016/j.ophtha.2015.09.005
   Mangouritsas G, 2013, CLIN OPHTHALMOL, V7, P727, DOI 10.2147/OPTH.S42792
   Markomichelakis NN, 2009, GRAEF ARCH CLIN EXP, V247, P775, DOI 10.1007/s00417-009-1036-3
   Muether PS, 2011, RETINA-J RET VIT DIS, V31, P1545, DOI 10.1097/IAE.0b013e31820f4b05
   Netland PA, 2001, AM J OPHTHALMOL, V132, P472, DOI 10.1016/S0002-9394(01)01177-1
   NUSSENBLATT RB, 1985, OPHTHALMOLOGY, V92, P467
   Örnek K, 2008, CAN J OPHTHALMOL, V43, P727, DOI 10.3129/i08-113
   Shokry M, 2018, INT J PHARMACEUT, V545, P229, DOI 10.1016/j.ijpharm.2018.04.059
   Smith SL, 1999, ACTA OPHTHALMOL SCAN, V77, P668, DOI 10.1034/j.1600-0420.1999.770612.x
   Takeuchi M, 2017, OCUL IMMUNOL INFLAMM, V25, P105, DOI 10.3109/09273948.2015.1092559
   Wand M, 1999, AM J OPHTHALMOL, V127, P602, DOI 10.1016/S0002-9394(99)00050-1
   Warwar RE, 1998, OPHTHALMOLOGY, V105, P263, DOI 10.1016/S0161-6420(98)92977-3
   Watson P, 1996, OPHTHALMOLOGY, V103, P126, DOI 10.1016/S0161-6420(96)30750-1
   WEINBERG RS, 1976, A GRAEF ARCH KLIN EX, V200, P157, DOI 10.1007/BF00414365
NR 32
TC 0
Z9 2
U1 0
U2 3
PU DOVE MEDICAL PRESS LTD
PI ALBANY
PA PO BOX 300-008, ALBANY, AUCKLAND 0752, NEW ZEALAND
SN 1177-8881
J9 DRUG DES DEV THER
JI Drug Des. Dev. Ther.
PY 2019
VL 13
BP 3453
EP 3463
DI 10.2147/DDDT.S222796
PG 11
WC Chemistry, Medicinal; Pharmacology & Pharmacy
WE Science Citation Index Expanded (SCI-EXPANDED)
SC Pharmacology & Pharmacy
GA JC3FG
UT WOS:000489163300002
PM 31686785
OA Green Published, gold
DA 2025-03-30
ER

PT J
AU Kristensen, ML
   Simonsen, JH
   Torp-Pedersen, C
   Vorum, H
   Aasbjerg, K
AF Kristensen, Mathias L.
   Simonsen, Jan H.
   Torp-Pedersen, Christian
   Vorum, Henrik
   Aasbjerg, Kristian
TI Pulmonary safety of ophthalmic beta-blockers: a nationwide
   registry-based cohort study
SO ACTA OPHTHALMOLOGICA
LA English
DT Article
DE adverse effects; beta-blockers; glaucoma; intraocular pressure;
   obstructive pulmonary disease; timolol
ID TOPICAL TIMOLOL; GLAUCOMA; BETAXOLOL; DISEASE
AB Purpose Ophthalmic beta-blockers, used in the treatment of increased intraocular pressure, are known to cause pulmonary adverse effects. Few, if any, studies have quantified the extent of the problem in a real-life population. In this nationwide study, we assess the pulmonary safety of patients initiating treatment with ophthalmic beta-blockers. Methods Results Using the Danish Nationwide Registries from 1995 to 2012, we identified all individuals aged 20-90 years who initiated monotherapy with an intraocular pressure-lowering drug, with or without concomitant obstructive pulmonary disease. Risks of (i) switching to another drug and (ii) new onset of obstructive pulmonary disease during a 90-day follow-up were examined by cumulative risk and logistic regression models adjusted for available covariates. The cohort consisted of 97 463 individuals. Odds ratios for drug switch in individuals without concomitant obstructive pulmonary disease (n = 86 568) were as follows: 1.47 for beta-blockers (95% confidence interval (CI): 1.35-1.61; p < 0.001), 2.68 for parasympathomimetics (95% CI: 2.32-3.10; p < 0.001) and 4.80 for alfa-2-agonists (95% CI: 4.17-5.53; p < 0.001). Odds ratios in individuals with concomitant obstructive pulmonary disease (n = 10 895) were as follows: 2.61 for parasympathomimetics (95% CI: 1.83-3.72; p < 0.001), 2.96 for beta-blockers (95% CI: 2.31-3.78; p < 0.001) and 3.54 for alfa-2-agonists (95% CI: 2.56-4.88; p < 0.001). There was no significant association between treatment class and new onset of obstructive pulmonary disease (p = 0.30). Conclusion Ophthalmic beta-blockers were associated with an increased risk of drug switch. However, the absolute risk was very small. No increased risk of new onset of obstructive pulmonary disease was found. Our data suggest that more patients might be eligible for ophthalmic beta-blockers.
C1 [Kristensen, Mathias L.] Aalborg Univ, Fac Hlth Sci, Fredrik Bajers Vej 5, DK-9100 Aalborg, Denmark.
   [Simonsen, Jan H.; Vorum, Henrik; Aasbjerg, Kristian] Aalborg Univ Hosp, Dept Ophthalmol, Aalborg, Denmark.
   [Torp-Pedersen, Christian] Aalborg Univ Hosp, Dept Hlth Sci & Technol, Aalborg, Denmark.
   [Torp-Pedersen, Christian; Aasbjerg, Kristian] Aalborg Univ Hosp, Dept Clin Epidemiol, Aalborg, Denmark.
   [Vorum, Henrik] Aalborg Univ, Dept Clin Med, Aalborg, Denmark.
C3 Aalborg University; Aalborg University; Aalborg University Hospital;
   Aalborg University; Aalborg University Hospital; Aalborg University;
   Aalborg University Hospital; Aalborg University
RP Kristensen, ML (corresponding author), Aalborg Univ, Fac Hlth Sci, Fredrik Bajers Vej 5, DK-9100 Aalborg, Denmark.
EM mathias.leth@gmail.com
RI Torp-Pedersen, Christian/E-5931-2013
CR Braunger BM, 2015, EUR J PHARM BIOPHARM, V95, P173, DOI 10.1016/j.ejpb.2015.04.029
   CONNOLLY MJ, 1992, THORAX, V47, P410, DOI 10.1136/thx.47.6.410
   DIGGORY P, 1993, EYE, V7, P661, DOI 10.1038/eye.1993.151
   Diggory P, 1998, BRIT J OPHTHALMOL, V82, P146, DOI 10.1136/bjo.82.2.146
   DIGGORY P, 1995, LANCET, V345, P1604, DOI 10.1016/S0140-6736(95)90116-7
   Han JA, 2008, CARDIOL REV, V16, P95, DOI 10.1097/CRD.0b013e318156ec64
   Huerta C, 2001, PHARMACOEPIDEM DR S, V10, P157, DOI 10.1002/pds.567
   Kildemoes HW, 2011, SCAND J PUBLIC HEALT, V39, P38, DOI 10.1177/1403494810394717
   Kirwan JF, 2004, BRIT J OPHTHALMOL, V88, P196, DOI 10.1136/bjo.2003.017715
   Kolko M, 2015, PLOS ONE, V10, DOI 10.1371/journal.pone.0132048
   Lama PJ, 2002, AM J OPHTHALMOL, V134, P749, DOI 10.1016/S0002-9394(02)01699-9
   Lee DA, 2005, AM J HEALTH-SYST PH, V62, P691, DOI 10.1093/ajhp/62.7.691
   Li TJ, 2016, OPHTHALMOLOGY, V123, P129, DOI 10.1016/j.ophtha.2015.09.005
   SCHOENE RB, 1981, JAMA-J AM MED ASSOC, V245, P1460, DOI 10.1001/jama.245.14.1460
   Vander Zanden JA, 2001, ANN PHARMACOTHER, V35, P1633, DOI 10.1345/1542-6270(2001)035<1633:SAEOOB>2.0.CO;2
   Waldock A, 2000, BRIT J OPHTHALMOL, V84, P710, DOI 10.1136/bjo.84.7.710
   WEINREB RN, 1988, AM J OPHTHALMOL, V106, P162, DOI 10.1016/0002-9394(88)90828-8
   Weinreb RN, 2014, JAMA-J AM MED ASSOC, V311, P1901, DOI 10.1001/jama.2014.3192
NR 18
TC 0
Z9 0
U1 0
U2 3
PU WILEY
PI HOBOKEN
PA 111 RIVER ST, HOBOKEN 07030-5774, NJ USA
SN 1755-375X
EI 1755-3768
J9 ACTA OPHTHALMOL
JI Acta Ophthalmol.
PD NOV
PY 2018
VL 96
IS 7
BP 705
EP 711
DI 10.1111/aos.13663
PG 7
WC Ophthalmology
WE Science Citation Index Expanded (SCI-EXPANDED)
SC Ophthalmology
GA HB4PF
UT WOS:000451035500006
PM 29389089
OA Bronze
DA 2025-03-30
ER

PT J
AU Wall, M
   Johnson, CA
   Zamba, KD
AF Wall, Michael
   Johnson, Chris A.
   Zamba, K. D.
TI SITA-Standard perimetry has better performance than FDT2 matrix
   perimetry for detecting glaucomatous progression
SO BRITISH JOURNAL OF OPHTHALMOLOGY
LA English
DT Article
DE perimetry; glaucoma; visual testing; glaucoma progression
ID FREQUENCY-DOUBLING TECHNOLOGY; VISUAL-FIELD PROGRESSION; AUTOMATED
   PERIMETRY; HUMPHREY MATRIX; THRESHOLD; ABNORMALITIES; VARIABILITY;
   SPECIFICITY; SENSITIVITY; DISORDERS
AB Purpose The Humphrey Matrix (FDT2) may be more sensitive in detecting glaucomatous visual field loss than SITA standard automated perimetry (SAP) performed on the Humphrey Field Analyzer (HFA). Therefore, FDT may be a good candidate to determine disease progression in patients with glaucoma. Our aim was to test the hypothesis that automated perimetry using the FDT2 would be equal to, or more effective than, HFA SITA-Standard, in identifying glaucomatous progression.
   Methods One hundred and twenty patients with glaucoma were tested twice at baseline and every 6 months for 4 years with HFA SITA-Standard and FDT2. FDT2 values were standardised to HFA SAP values. We used pointwise linear regression (PLR) over the full data series to identify glaucomatous progression and generated an array of results using three different criteria: (1) three or more clustered test locations progressing, (2) three or more non-clustered test locations progressing and (3) total number of progressing test locations. We compared HFA SAP and FDT2 for the number of locations signalled by the PLR detection algorithm.
   Results Regardless of the criteria, HFA SAP with SITA-Standard testing detected visual field progression at a higher rate than the FDT2 overall (P<0.001).
   Conclusion HFA SAP identifies glaucomatous visual field progression at a rate at least as high if not higher than FDT2.
C1 [Wall, Michael; Johnson, Chris A.] Univ Iowa, Dept Ophthalmol, Coll Med Vet Adm Healthcare Syst, Iowa City, IA 52242 USA.
   [Wall, Michael] Univ Iowa, Dept Neurol, Coll Med Vet Adm Healthcare Syst, Iowa City, IA 52242 USA.
   [Zamba, K. D.] Univ Iowa, Dept Biostat, Coll Med Vet Adm Healthcare Syst, Iowa City, IA USA.
C3 University of Iowa; University of Iowa; University of Iowa
RP Wall, M (corresponding author), Univ Iowa, Coll Med, Dept Neurol, Iowa City, IA 52242 USA.
EM michael-wall@uiowa.edu
OI Wall, Michael/0000-0002-9802-4806
FU VA Merit Review Grant [RX000140-03]; Research to Prevent Blindness, New
   York, New York, USA
FX This study was supported by a VA Merit Review Grant RX000140-03 and by
   an unrestricted grant to the Department of Ophthalmology from Research
   to Prevent Blindness, New York, New York, USA.
CR Anderson Andrew J, 2003, Ophthalmol Clin North Am, V16, P213, DOI 10.1016/S0896-1549(03)00011-7
   Artes PH, 2005, INVEST OPHTH VIS SCI, V46, P2451, DOI 10.1167/iovs.05-0135
   Brusini P, 2006, J GLAUCOMA, V15, P77, DOI 10.1097/00061198-200604000-00001
   Burgansky-Eliash Z, 2007, BRIT J OPHTHALMOL, V91, P933, DOI 10.1136/bjo.2006.110437
   Clement CI, 2009, BRIT J OPHTHALMOL, V93, P582, DOI 10.1136/bjo.2007.119909
   Fredette MJ, 2015, OPTOMETRY VISION SCI, V92, P527, DOI 10.1097/OPX.0000000000000583
   Haymes SA, 2005, INVEST OPHTH VIS SCI, V46, P547, DOI 10.1167/iovs.04-0973
   HEIJL A, 1989, AM J OPHTHALMOL, V108, P130, DOI 10.1016/0002-9394(89)90006-8
   Hong SM, 2007, OPHTHALMOLOGY, V114, P210, DOI 10.1016/j.ophtha.2006.09.021
   Hu RR, 2016, MEDICINE, V95, DOI 10.1097/MD.0000000000002618
   Huang CQ, 2008, INVEST OPHTH VIS SCI, V49, P917, DOI 10.1167/iovs.07-0241
   Kummet CM, 2013, INVEST OPHTH VIS SCI, V54, P6234, DOI 10.1167/iovs.13-11680
   Liu S, 2014, INVEST OPHTH VIS SCI, V55, P2862, DOI 10.1167/iovs.13-13225
   Medeiros FA, 2004, AM J OPHTHALMOL, V137, P863, DOI 10.1016/j.ajo.2003.12.009
   Racette L, 2008, INVEST OPHTH VIS SCI, V49, P954, DOI 10.1167/iovs.07-0493
   Redmond T, 2013, JAMA OPHTHALMOL, V131, P1565, DOI 10.1001/jamaophthalmol.2013.4382
   Sakata LM, 2007, ARCH OPHTHALMOL-CHIC, V125, P340, DOI 10.1001/archopht.125.3.340
   SANABRIA O, 1991, OPHTHALMOLOGY, V98, P76
   Spry PGD, 2005, BRIT J OPHTHALMOL, V89, P1031, DOI 10.1136/bjo.2004.057778
   Swanson WH, 2011, INVEST OPHTH VIS SCI, V52, P764, DOI 10.1167/iovs.10-6158
   Tafreshi A, 2009, INVEST OPHTH VIS SCI, V50, P1234, DOI 10.1167/iovs.08-2535
   Taravati P, 2008, INVEST OPHTH VIS SCI, V49, P924, DOI 10.1167/iovs.07-0248
   Wall M, 2002, INVEST OPHTH VIS SCI, V43, P1277
   Wall M, 2009, INVEST OPHTH VIS SCI, V50, P974, DOI 10.1167/iovs.08-1789
   Wall M, 2008, J GLAUCOMA, V17, P626, DOI 10.1097/IJG.0b013e318168f03e
   Zeppieri M, 1985, OPTOMETRY VISION SCI, P318
NR 26
TC 0
Z9 1
U1 0
U2 3
PU BMJ PUBLISHING GROUP
PI LONDON
PA BRITISH MED ASSOC HOUSE, TAVISTOCK SQUARE, LONDON WC1H 9JR, ENGLAND
SN 0007-1161
EI 1468-2079
J9 BRIT J OPHTHALMOL
JI Br. J. Ophthalmol.
PD OCT
PY 2018
VL 102
IS 10
BP 1396
EP 1401
DI 10.1136/bjophthalmol-2017-310894
PG 6
WC Ophthalmology
WE Science Citation Index Expanded (SCI-EXPANDED)
SC Ophthalmology
GA GW0AP
UT WOS:000446524200016
PM 29331951
DA 2025-03-30
ER

PT J
AU Pereira, I
   Pablik, E
   Schwarzhas, F
   Resch, H
   Fischer, G
   Vass, C
   Frommlet, F
AF Pereira, Ivania
   Pablik, Eleonore
   Schwarzhas, Florian
   Resch, Hemma
   Fischer, Georg
   Vass, Clemens
   Frommlet, Florian
TI A Functional Regression Model of the Retinal Nerve Fiber Layer Thickness
   in Healthy Subjects
SO TRANSLATIONAL VISION SCIENCE & TECHNOLOGY
LA English
DT Article
DE retinal nerve fiber layer; functional regression model; physiological
   biomarkers
ID OPTICAL COHERENCE TOMOGRAPHY; DOMAIN OCT; HEAD SIZE; AGE; GLAUCOMA;
   VARIABILITY; DISC; POSITION; PROFILE; MYOPIA
AB Purpose: A new functional regression model is presented to explain the intersubject variability of the circumpapillary retinal nerve fiber layer (RNFL) thickness in healthy subjects.
   Methods: To evaluate the functional regression approach we used data from 202 healthy volunteers, divided equally into training samples (TS) and validation samples (VS). Covariates included RNFL, fovea distance, fovea angle, optic disk ratio, orientation and area provided by Fourier-domain-optical coherence tomography, age, and refractive error. Root mean square errors (RMSE) were calculated for each of the 256 sectors and for the 12 clock-hour sectors in the TS and VS and were compared to the RMSE of the previous model and the standard deviation of the raw data.
   Results: With the functional regression approach, we were able to explain on average 27.4% of the variation in the TS and 25.1% of the variation in the VS. The new model performed better compared to a multivariate linear regression model. It performed best in the superior-temporal and inferior-temporal clock-hour sectors where the percentage of RMSE reduction ranged between 26.3% and 44.1% for the TS and between 20.6% and 35.4% for the VS.
   Conclusions: The new functional regression approach improves on the multivariate linear regression model and allows an even larger reduction of the amount of intersubject variability, while at the same time using a substantially smaller number of parameters to be estimated.
   Translational Relevance: The demonstrated reduction of interindividual variation is expected to translate into an improved diagnostic separation between healthy and glaucomatous subjects, but this remains to be demonstrated in further studies.
C1 [Pereira, Ivania; Schwarzhas, Florian; Fischer, Georg] Med Univ Vienna, Ctr Med Stat Informat & Intelligent Syst, Sect Med Informat Management & Imaging, Vienna, Austria.
   [Pereira, Ivania; Schwarzhas, Florian; Resch, Hemma; Vass, Clemens] Med Univ Vienna, Dept Ophthalmol & Optometry, Vienna, Austria.
   [Pablik, Eleonore; Frommlet, Florian] Med Univ Vienna, Ctr Med Stat Informat & Intelligent Syst, Sect Med Stat, Vienna, Austria.
C3 Medical University of Vienna; Medical University of Vienna; Medical
   University of Vienna
RP Frommlet, F (corresponding author), Med Univ Vienna, Dept Stat, CEMSIIS, Spitalgasse 23, A-1090 Vienna, Austria.
EM florian.frommlet@meduniwien.ac.at
RI Frommlet, Florian/H-7097-2019; Vass, Clemens/AAZ-2564-2020; Fischer,
   Georg/Y-3059-2019
OI Frommlet, Florian/0000-0003-4104-1768; Fischer,
   Georg/0000-0002-4033-2005; Resch, Hemma/0000-0001-9931-1834
FU Vienna Science and Technology Fund [LS11-046]
FX Supported by Grant LS11-046 from Vienna Science and Technology Fund.
CR Alasil T, 2013, J GLAUCOMA, V22, P532, DOI 10.1097/IJG.0b013e318255bb4a
   Amini N, 2014, INVEST OPHTH VIS SCI, V55, P7332, DOI 10.1167/iovs.14-14962
   Bowd C, 2002, J OPT SOC AM A, V19, P197, DOI 10.1364/JOSAA.19.000197
   Celebi ARC, 2013, INVEST OPHTH VIS SCI, V54, P8095, DOI 10.1167/iovs.13-12634
   Choi JA, 2014, INVEST OPHTH VIS SCI, V55, P1419, DOI 10.1167/iovs.13-13604
   Febrero-Bande M, 2012, J STAT SOFTW, V51, P1
   Ghadiali Q, 2008, J GLAUCOMA, V17, P333, DOI 10.1097/IJG.0b013e3181650f8b
   Hong SW, 2010, INVEST OPHTH VIS SCI, V51, P3515, DOI 10.1167/iovs.09-4888
   Hood DC, 2013, INVEST OPHTH VIS SCI, V54, P7338, DOI 10.1167/iovs.13-12680
   Hood DC, 2010, J GLAUCOMA, V19, P158, DOI 10.1097/IJG.0b013e3181af31ec
   Huang D, 2012, INVEST OPHTH VIS SCI, V53, P4990, DOI 10.1167/iovs.11-8214
   Kang SH, 2010, INVEST OPHTH VIS SCI, V51, P4075, DOI 10.1167/iovs.09-4737
   Kerrigan-Baumrind LA, 2000, INVEST OPHTH VIS SCI, V41, P741
   Kim JS, 2009, BRIT J OPHTHALMOL, V93, P1057, DOI 10.1136/bjo.2009.157875
   Knight OJ, 2012, ARCH OPHTHALMOL-CHIC, V130, P312, DOI 10.1001/archopthalmol.2011.1576
   Lee Jong Yeon, 2012, Korean J Ophthalmol, V26, P163, DOI 10.3341/kjo.2012.26.3.163
   Lisboa R, 2012, OPHTHALMOLOGY, V119, P2261, DOI 10.1016/j.ophtha.2012.06.009
   Morris JS, 2015, ANNU REV STAT APPL, V2, P321, DOI 10.1146/annurev-statistics-010814-020413
   Parikh RS, 2007, OPHTHALMOLOGY, V114, P921, DOI 10.1016/j.ophtha.2007.01.023
   Patel NB, 2014, INVEST OPHTH VIS SCI, V55, P5134, DOI 10.1167/iovs.14-14303
   Peng PH, 2017, PLOS ONE, V12, DOI 10.1371/journal.pone.0179320
   Pereira I, 2015, INVEST OPHTH VIS SCI, V56, P5290, DOI 10.1167/iovs.15-17346
   Pereira I, 2015, PLOS ONE, V10, DOI 10.1371/journal.pone.0120378
   Pereira I, 2014, BRIT J OPHTHALMOL, V98, P538, DOI 10.1136/bjophthalmol-2013-303910
   Ramsay J.O., 2005, FUNCTIONAL DATA ANAL, DOI DOI 10.1007/B98888
   Resch H, 2016, BRIT J OPHTHALMOL, V100, P531, DOI 10.1136/bjophthalmol-2015-307020
   Savini G, 2005, BRIT J OPHTHALMOL, V89, P489, DOI 10.1136/bjo.2004.052498
   Tham YC, 2014, OPHTHALMOLOGY, V121, P2081, DOI 10.1016/j.ophtha.2014.05.013
   Townsend KA, 2009, BRIT J OPHTHALMOL, V93, P139, DOI 10.1136/bjo.2008.145540
   Yamashita T, 2013, INVEST OPHTH VIS SCI, V54, P5481, DOI 10.1167/iovs.12-11008
   Zhang X, 2016, TRANSL VIS SCI TECHN, V5, DOI 10.1167/tvst.5.2.1
NR 31
TC 0
Z9 0
U1 0
U2 0
PU ASSOC RESEARCH VISION OPHTHALMOLOGY INC
PI ROCKVILLE
PA 12300 TWINBROOK PARKWAY, ROCKVILLE, MD 20852-1606 USA
SN 2164-2591
J9 TRANSL VIS SCI TECHN
JI Transl. Vis. Sci. Technol.
PD JAN
PY 2018
VL 7
IS 1
AR 9
DI 10.1167/tvst.7.1.9
PG 12
WC Ophthalmology
WE Science Citation Index Expanded (SCI-EXPANDED)
SC Ophthalmology
GA FX8MT
UT WOS:000426349600009
PM 29367894
OA gold, Green Published, Green Submitted
DA 2025-03-30
ER

PT J
AU Vejjanugraha, P
   Kongprawechnon, W
   Kondo, T
   Tungpimolrut, K
   Kotani, K
AF Vejjanugraha, Pikul
   Kongprawechnon, Waree
   Kondo, Toshiaki
   Tungpimolrut, Kanokvate
   Kotani, Kazunori
TI An automatic screening method for primary open-angle glaucoma assessment
   using binary and multi-class support vector machines
SO SCIENCEASIA
LA English
DT Article
DE cup-to-disc ratio
ID DISC RATIO; CUP
AB Glaucoma is a chronic progressive eye condition leading to permanent visual loss. An automatic screening system is necessary to detect primary open-angle glaucoma because it is an insidious disease appearing without symptoms or early warning signs. This work introduces an automatic screening technique to diagnose glaucoma using a support vector machine (SVM). Two case studies are investigated: binary-stage and multi-stage classification of glaucoma. First, there is a comparison of the performance of the hard threshold-based approach to the supervised learning approach using an SVM. Image segmentation techniques are performed to detect important features: the actual sizes of the optic cup and optic disc in vertical and horizontal directions. SVMs with a linear kernel function are used to generate the classifier model, and the results show that using threshold-based classification is inadequate to screen glaucoma. In a second case study, an SVM is applied to develop the classification algorithm focused more on the detection of the glaucoma suspect stage, which is an intermediate stage between the healthy and glaucoma stages. A polynomial kernel function is used to implement the classification model. The unbalanced decision tree (UDT) and one-versus-the-rest (OVR) techniques are combined in the models in order to overcome the limitations of an SVM. Finally, the combination of an SVM with both UDT and OVR techniques yields a reliable result with respect to belonging classes at 99.4%.
C1 [Vejjanugraha, Pikul; Kongprawechnon, Waree; Kondo, Toshiaki] Thammasat Univ, Sirindhorn Int Inst Technol, Sch Informat Commun & Comp Technol, Khlong Luang 12120, Pathum Thani, Thailand.
   [Vejjanugraha, Pikul; Kotani, Kazunori] Japan Adv Inst Sci & Technol, Sch Informat Sci, Nomi, Ishikawa 9231211, Japan.
   [Tungpimolrut, Kanokvate] Natl Sci & Technol Dev Agcy, Natl Elect & Comp Technol Ctr, Khlong Luang 12120, Pathum Thani, Thailand.
C3 Thammasat University; Japan Advanced Institute of Science & Technology
   (JAIST); National Science & Technology Development Agency - Thailand;
   National Electronics & Computer Technology Center (NECTEC)
RP Vejjanugraha, P (corresponding author), Thammasat Univ, Sirindhorn Int Inst Technol, Sch Informat Commun & Comp Technol, Khlong Luang 12120, Pathum Thani, Thailand.; Vejjanugraha, P (corresponding author), Japan Adv Inst Sci & Technol, Sch Informat Sci, Nomi, Ishikawa 9231211, Japan.
EM pikulvej@jaist.ac.jp
RI Tungpimolrut, Kanokvate/G-6686-2012
FU Biomedical Engineering Research Unit (BIOMED); Sirindhorn International
   Institute of Technology (SIIT); National Science and Technology
   Development Agency (NSTDA); Japan Advanced Institute of Science and
   Technology (JAIST); Thammasat University; National Research University
   Project (NRU); Thailand Office of Higher Education Commission
FX This study was financially supported by the Biomedical Engineering
   Research Unit (BIOMED), Sirindhorn International Institute of Technology
   (SIIT), National Science and Technology Development Agency (NSTDA),
   Japan Advanced Institute of Science and Technology (JAIST), Thammasat
   University, National Research University Project (NRU), and the Thailand
   Office of Higher Education Commission. The authors would also like to
   express our thanks towards Mettapracharak (Wat RaiKhing) Hospital for
   supporting us with medical advice and data sets.
CR Agarwal A, 2015, 2015 4TH INTERNATIONAL WORK CONFERENCE ON BIOINSPIRED INTELLIGENCE (IWOBI), P139, DOI 10.1109/IWOBI.2015.7160157
   [Anonymous], 2010, P 2010 2 INT C COMP
   [Anonymous], MED IM M HLTH EM COM, DOI DOI 10.1109/MEDCOM.2014.7005981
   [Anonymous], 2015, IEEE SECT C EL COMP
   [Anonymous], 2013, SCI TECHNOLOGY ASIA
   Ayub J, 2016, 2016 INTERNATIONAL CONFERENCE ON COMPUTING, ELECTRONIC AND ELECTRICAL ENGINEERING (ICE CUBE), P143, DOI 10.1109/ICECUBE.2016.7495212
   Chakravarty A, 2016, I S BIOMED IMAGING, P689, DOI 10.1109/ISBI.2016.7493360
   Cheng J, 2013, IEEE T MED IMAGING, V32, P1019, DOI 10.1109/TMI.2013.2247770
   Joshi GD, 2011, IEEE T MED IMAGING, V30, P1192, DOI 10.1109/TMI.2011.2106509
   Kumar BN, 2016, 2016 INTERNATIONAL CONFERENCE ON MICROELECTRONICS, COMPUTING AND COMMUNICATIONS (MICROCOM)
   Kusumandari DE, 2015, PROCEEDINGS OF THE 2015 INTERNATIONAL CONFERENCE ON AUTOMATION, COGNITIVE SCIENCE, OPTICS, MICRO ELECTRO-MECHANICAL SYSTEM, AND INFORMATION TECHNOLOGY (ICACOMIT), P123, DOI 10.1109/ICACOMIT.2015.7440189
   ManjulaSri R, 2013, INT C TREND COMPUT C, P683, DOI 10.1109/ICE-CCN.2013.6528587
   Muramatsu C, 2011, COMPUT METH PROG BIO, V101, P23, DOI 10.1016/j.cmpb.2010.04.006
   OTSU N, 1979, IEEE T SYST MAN CYB, V9, P62, DOI 10.1109/TSMC.1979.4310076
   Park JM, 2002, PROCEEDINGS OF THE 2002 IEEE INTERNATIONAL CONFERENCE ON FUZZY SYSTEMS, VOL 1 & 2, P1580, DOI 10.1109/FUZZ.2002.1006742
   Poshtyar A, 2013, INT CONF BIOMED, P24, DOI 10.1109/BMEI.2013.6746900
   Salam AA, 2015, IEEE INT SYMP SIGNAL, P370, DOI 10.1109/ISSPIT.2015.7394362
   Sedai S, 2016, IEEE ENG MED BIO, P3260, DOI 10.1109/EMBC.2016.7591424
   Xiong L, 2014, C IND ELECT APPL, P1016, DOI 10.1109/ICIEA.2014.6931312
NR 19
TC 0
Z9 0
U1 0
U2 4
PU SCIENCE SOCIETY THAILAND
PI BANGKOK
PA PUBLIC INFORMATION DEPT, 73/1 RAMA VI RD, RAJDHEVEE, BANGKOK, 00000,
   THAILAND
SN 1513-1874
J9 SCIENCEASIA
JI Scienceasia
PD AUG
PY 2017
VL 43
IS 4
BP 229
EP 239
DI 10.2306/scienceasia1513-1874.2017.43.229
PG 11
WC Multidisciplinary Sciences
WE Science Citation Index Expanded (SCI-EXPANDED)
SC Science & Technology - Other Topics
GA FO3TF
UT WOS:000416756700004
OA gold
DA 2025-03-30
ER

PT J
AU Karkuzhali, S
   Manimegalai, D
AF Karkuzhali, S.
   Manimegalai, D.
TI Computational intelligence-based decision support system for glaucoma
   detection
SO BIOMEDICAL RESEARCH-INDIA
LA English
DT Article
DE Glaucoma; Retina; Optic disc; Optic cup; Cup to disc ratio; ISNT ratio
ID OPTIC DISC DETECTION; DIGITAL FUNDUS IMAGES; RETINAL IMAGES; AUTOMATIC
   LOCALIZATION; LEVEL-SET; SEGMENTATION; DIAGNOSIS; FEATURES
AB Glaucoma is the second major cause of loss of vision in the world. Assessment of Optic Nerve Head (ONH) is very important for diagnosing glaucoma and for patient monitoring after diagnosis. Robust and effective Optic Disc (OD), Optic Cup (OC) detection is a necessary preprocessing step to calculate the Cup-To-Disc Ratio (CDR), Inferior Superior Nasal Temporal (ISNT) ratio and distance between optic disc center and optic nerve head (DOO). OD is detected using Region Matching (RM) followed by medial axis detection in fundus images. OD and OC segmentations are carried out by Improved Super Pixel Classification (ISPC), Adaptive Mathematical Morphology (AMM) and the effectiveness of the algorithm is compared with existing k-means and fuzzy C means (FCM) algorithm. Experiments show that OD detection accuracies of 100%, 98.88%, 98.88% and 100% are obtained for the DRIVE, DIARETDB0, DIARETDB1 and DRISHTI data sets, respectively. In this work, three statistically significant (p<0.0001) features are used for Naive Bayes (NB), k-Nearest Neighbor (k-NN), Support Vector Machine (SVM), Feed Forward Back Propagation Neural Networks (FFBPNN), Distributed Time Delay Neural Network (DTDNN), radial basis function exact fit (RBFEF) and Radial Basis Function Few Neurons (RBFFN) classifier to select the best classifier. It is demonstrated that an average classification accuracy of 100%, sensitivity of 100%, specificity of 100% and precision of 100% have been achieved using FFBPNN, DTDNN, RBFEF and RBFFN. With expert ophthalmologist's validation, Decision Support System (DSS) used to make glaucoma diagnosis faster during the screening of normal/glaucoma retinal images.
C1 [Karkuzhali, S.; Manimegalai, D.] Natl Engn Coll, Dept Informat Technol, Kovilpatti, Tamil Nadu, India.
C3 National Engineering College - India
RP Karkuzhali, S (corresponding author), Natl Engn Coll, Dept Informat Technol, Kovilpatti, Tamil Nadu, India.
RI S, Karkuzhali/ABD-2067-2021
OI , Dr S Karkuzhali/0000-0002-1907-008X
CR Acharya UR, 2015, BIOMED SIGNAL PROCES, V15, P18, DOI 10.1016/j.bspc.2014.09.004
   Acharya UR, 2011, IEEE T INF TECHNOL B, V15, P449, DOI 10.1109/TITB.2011.2119322
   Akram MU, 2014, COMPUT METH PROG BIO, V114, P141, DOI 10.1016/j.cmpb.2014.01.010
   Annu N., 2013, Int. J. Eng. Technol., P1716
   [Anonymous], 2012, 2012 25 IEEE INT S C
   [Anonymous], 2013, Int. J. Eng. Trends Technol.
   [Anonymous], 2011, Int. J. Comput. Commun. Technol. (IJCCT)
   Aquino A, 2010, IEEE T MED IMAGING, V29, P1860, DOI 10.1109/TMI.2010.2053042
   Bock R, 2010, P 29 DAGM C PATT REC, P355
   Butler K, 2016, LANCET HIV, V3, pE421, DOI 10.1016/S2352-3018(16)30054-6
   Chandrika S., 2013, Int. J. Eng. Res. Appl., V2, P23
   Cheng J, 2015, IEEE T BIO-MED ENG, V62, P1395, DOI 10.1109/TBME.2015.2389234
   Cheng J, 2013, IEEE T MED IMAGING, V32, P1019, DOI 10.1109/TMI.2013.2247770
   Chih-Yin Ho, 2011, Proceedings of the 2011 International Conference on Complex, Intelligent and Software Intensive Systems (CISIS 2011), P559, DOI 10.1109/CISIS.2011.92
   Damon WWK, 2012, 2012 9TH IEEE INTERNATIONAL SYMPOSIUM ON BIOMEDICAL IMAGING (ISBI), P1647, DOI 10.1109/ISBI.2012.6235893
   de la Fuente-Arriaga JA, 2014, COMPUT BIOL MED, V47, P27, DOI 10.1016/j.compbiomed.2014.01.005
   Dua S, 2012, IEEE T INF TECHNOL B, V16, P80, DOI 10.1109/TITB.2011.2176540
   Duanggate C, 2011, COMPUT MED IMAG GRAP, V35, P51, DOI 10.1016/j.compmedimag.2010.09.004
[truncated: 82,202 more chars]
