# Supplementary material for: A scoping review of advancements in machine learning for glaucoma: current trends and future direction
Source: Front Med (Lausanne). 2025 Apr 24;12:1573329. doi: 10.3389/fmed.2025.1573329 (PMC12059588; doi:10.3389/fmed.2025.1573329)
Supplement: Supplementary file 1 [file Data_Sheet_1.zip › data/501-1000.txt]

FN Clarivate Analytics Web of Science
VR 1.0
PT J
AU Wakabayashi, Y
   Usui, Y
   Okunuki, Y
   Ueda, S
   Kimura, K
   Muramatsu, D
   Kezuka, T
   Goto, H
AF Wakabayashi, Yoshihiro
   Usui, Yoshihiko
   Okunuki, Yoko
   Ueda, Shunichiro
   Kimura, Keisuke
   Muramatsu, Daisuke
   Kezuka, Takeshi
   Goto, Hiroshi
TI Intraocular VEGF Level as a Risk Factor for Postoperative Complications
   after Vitrectomy for Proliferative Diabetic Retinopathy
SO INVESTIGATIVE OPHTHALMOLOGY & VISUAL SCIENCE
LA English
DT Article
ID ENDOTHELIAL GROWTH-FACTOR; VITREOUS HEMORRHAGE; INTRAVITREAL
   BEVACIZUMAB; RUBEOSIS IRIDIS; AXIAL LENGTH; PHACOEMULSIFICATION;
   NEOVASCULARIZATION; HYPERTENSION; PROGRESSION; EYES
AB PURPOSE. To investigate whether vitreous and aqueous humor concentrations of vascular endothelial growth factor (VEGF) predict postoperative complications after vitrectomy for proliferative diabetic retinopathy (PDR).
   METHODS. Sixty eyes of 52 patients with PDR who underwent vitrectomy were enrolled. Vitreous and aqueous humor were obtained from eyes with PDR during primary vitrectomy and the levels of VEGF were measured using a commercial flow cytometer. Patients were followed for more than 6 months after surgery. Demographic data and both intraoperative and postoperative findings were recorded. The relationship between VEGF levels in ocular fluids and the main postoperative complications of early vitreous hemorrhage (VH) and neovascular glaucoma (NVG) occurring during follow-up was analyzed. Logistic regression analyses were performed to examine risk factors related to postoperative complications.
   RESULTS. Early VH occurred in 25%, and NVG occurred in 8% of 60 eyes. The vitreous levels of VEGF were significantly higher (P = 0.015) in eyes with early VH than in those without. The aqueous humor and vitreous levels of VEGF were significantly higher (P = 0.005 and P = 0.001, respectively) in eyes with NVG than in those without. Axial length was significantly shorter in eyes with early VH than in those without (P = 0.028). Multivariate logistic regression analysis showed that the higher vitreous VEGF level was associated with a risk of early VH after vitrectomy for PDR (odds ratio, 5.1; P = 0.020).
   CONCLUSIONS. High intraocular VEGF level at the time of primary vitrectomy in patients with PDR was identified as a significant risk factor for postoperative early VH. (Invest Ophthalmol Vis Sci. 2012;53:6403-6410) DOI:10.1167/iovs.12-10367
C1 [Wakabayashi, Yoshihiro] Tokyo Med Univ, Dept Ophthalmol, Shinjuku Ku, Tokyo 1600023, Japan.
C3 Tokyo Medical University
RP Wakabayashi, Y (corresponding author), Tokyo Med Univ, Dept Ophthalmol, Shinjuku Ku, 6-7-1 Nishishinjuku, Tokyo 1600023, Japan.
EM wbaki@tokyo-med.ac.jp
RI Usui, Yoshihiko/AAD-1824-2020; MURAMATSU, Daisuke/AFK-4835-2022;
   Okunuki, Yoko/ABE-8090-2020
CR ADAMIS AP, 1994, AM J OPHTHALMOL, V118, P445, DOI 10.1016/S0002-9394(14)75794-0
   Ahmadieh H, 2009, OPHTHALMOLOGY, V116, P1943, DOI 10.1016/j.ophtha.2009.07.001
   Ahn J, 2011, OPHTHALMOLOGY, V118, P2218, DOI 10.1016/j.ophtha.2011.03.036
   AIELLO LP, 1994, NEW ENGL J MED, V331, P1480, DOI 10.1056/NEJM199412013312203
   BLANKENSHIP G, 1980, OPHTHALMOLOGY, V87, P176
   Blankenship G, 1979, ARCH OPHTHALMOL-CHIC, V97, P323
   BROWN GC, 1984, OPHTHALMOLOGY, V91, P1490
   Funatsu H, 2007, EYE, V21, P377, DOI 10.1038/sj.eye.6702213
   Funatsu H, 2005, OPHTHALMOLOGY, V112, P806, DOI 10.1016/j.ophtha.2004.11.045
   Helbig H, 1998, GRAEF ARCH CLIN EXP, V236, P730, DOI 10.1007/s004170050150
   Hershberger VS, 2004, OPHTHALMOLOGY, V111, P1215, DOI 10.1016/j.ophtha.2003.08.043
   Kadonosono K, 2001, OPHTHALMIC SURG LAS, V32, P19
   KLEIN BEK, 1991, OPHTHALMOLOGY, V98, P1261
   Klein R, 1998, OPHTHALMOLOGY, V105, P1801, DOI 10.1016/S0161-6420(98)91020-X
   Koutsandrea CN, 2001, ACTA OPHTHALMOL SCAN, V79, P34, DOI 10.1034/j.1600-0420.2001.079001034.x
   Lahey JM, 2003, OPHTHALMOLOGY, V110, P1335, DOI 10.1016/S0161-6420(03)00454-8
   Lim LS, 2010, OPHTHALMOLOGY, V117, P524, DOI 10.1016/j.ophtha.2009.07.044
   Matthews DR, 2004, ARCH OPHTHALMOL-CHIC, V122, P1631
   Oshima Y, 2009, OPHTHALMOLOGY, V116, P927, DOI 10.1016/j.ophtha.2008.11.005
   Park DH, 2010, GRAEF ARCH CLIN EXP, V248, P641, DOI 10.1007/s00417-009-1247-7
   Pierro L, 1999, RETINA-J RET VIT DIS, V19, P401, DOI 10.1097/00006982-199909000-00005
   Prager GW, 2004, BLOOD, V103, P955, DOI 10.1182/blood-2003-07-2214
   Sawada O, 2011, JPN J OPHTHALMOL, V55, P401, DOI 10.1007/s10384-011-0027-1
   SCUDERI JJ, 1982, RETINA-J RET VIT DIS, V2, P193, DOI 10.1097/00006982-198202040-00001
   Steel DHW, 2008, OPHTHALMOLOGY, V115, P525, DOI 10.1016/j.ophtha.2007.08.034
   Suzuma I, 2001, DIABETES, V50, P444, DOI 10.2337/diabetes.50.2.444
   Wakabayashi Y, 2011, RETINA-J RET VIT DIS, V31, P1951, DOI 10.1097/IAE.0b013e31820d3cee
   Wakabayashi Y, 2010, RETINA-J RET VIT DIS, V30, P339, DOI 10.1097/IAE.0b013e3181bd2f44
   Yang CM, 2007, OPHTHALMOLOGY, V114, P710, DOI 10.1016/j.ophtha.2006.07.047
   Yeung L, 2010, ACTA OPHTHALMOL, V88, P635, DOI 10.1111/j.1755-3768.2008.01498.x
NR 30
TC 46
Z9 54
U1 1
U2 13
PU ASSOC RESEARCH VISION OPHTHALMOLOGY INC
PI ROCKVILLE
PA 12300 TWINBROOK PARKWAY, ROCKVILLE, MD 20852-1606 USA
SN 0146-0404
J9 INVEST OPHTH VIS SCI
JI Invest. Ophthalmol. Vis. Sci.
PD SEP
PY 2012
VL 53
IS 10
BP 6403
EP 6410
DI 10.1167/iovs.12-10367
PG 8
WC Ophthalmology
WE Science Citation Index Expanded (SCI-EXPANDED)
SC Ophthalmology
GA 016NQ
UT WOS:000309526200054
PM 22899753
DA 2025-03-30
ER

PT J
AU Lee, EJ
   Kim, TW
   Weinreb, RN
   Park, KH
   Kim, SH
   Kim, DM
AF Lee, Eun Ji
   Kim, Tae-Woo
   Weinreb, Robert N.
   Park, Ki Ho
   Kim, Seok Hwan
   Kim, Dong Myung
TI Trend-Based Analysis of Retinal Nerve Fiber Layer Thickness Measured by
   Optical Coherence Tomography in Eyes with Localized Nerve Fiber Layer
   Defects
SO INVESTIGATIVE OPHTHALMOLOGY & VISUAL SCIENCE
LA English
DT Article
ID STRATUS OCT; GLAUCOMA; PROGRESSION; AGREEMENT; ATROPHY; DISC; ONSET
AB PURPOSE. To evaluate the rate of change in retinal nerve fiber layer (RNFL) thickness measured by optical coherence tomography (OCT) in eyes with stable and progressive localized RNFL defects and to investigate, in a trend-based approach, the diagnostic capability of OCT in the detection of progressive RNFL thinning.
   METHODS. The study included 153 glaucomatous eyes with localized RNFL defects. The patients were divided into non-progressors (n = 77) and progressors (n = 76) on the basis of an evaluation of serial red-free photographs. The rates of progressive thinning in global, quadrant, and clock-hour OCT RNFL thicknesses were determined, by linear regression, and were compared between groups. Areas under receiver operating characteristic curves and sensitivities at fixed specificities were calculated for each parameter.
   RESULTS. The rate of progressive RNFL thinning was significantly faster in progressors than in nonprogressors globally; in the inferior quadrant; in the 10, 11, 6, and 7 o'clock sectors; and in the affected quadrant and clock-hour sector thicknesses (all P <= 0.001). The rate of RNFL thinning in affected clock-hour sectors had the highest ability to discriminate between stable and progressive RNFL thinning with a sensitivity of 62% (95% confidence interval, 50%-73%) at a specificity >= 80%. Agreement between OCT and red-free photography was strongest when the criterion of -3.6 mu m/year with P < 0.1 was used for each clock hour.
   CONCLUSIONS. The rate of OCT RNFL thinning was significantly greater in patients with progressive localized RNFL defects than in those with stable localized defects. The data suggest that trend-based analysis of OCT RNFL thickness may be useful in glaucoma progression analysis and may complement other diagnostic tests. (Invest Ophthalmol Vis Sci. 2011; 52:1138-1144) DOI:10.1167/iovs.10-5975
C1 [Kim, Tae-Woo] Seoul Natl Univ, Bundang Hosp, Coll Med, Dept Ophthalmol, Songnam 463707, Gyeonggi Do, South Korea.
   [Lee, Eun Ji; Kim, Tae-Woo; Park, Ki Ho; Kim, Seok Hwan; Kim, Dong Myung] Seoul Natl Univ, Dept Ophthalmol, Coll Med, Seoul, South Korea.
   [Weinreb, Robert N.] Univ Calif San Diego, Hamilton Glaucoma Ctr, La Jolla, CA 92093 USA.
   [Weinreb, Robert N.] Univ Calif San Diego, Dept Ophthalmol, La Jolla, CA 92093 USA.
   [Kim, Seok Hwan] Seoul Natl Univ, Boramae Hosp, Seoul, South Korea.
C3 Seoul National University (SNU); Seoul National University (SNU);
   University of California System; University of California San Diego;
   University of California System; University of California San Diego;
   Seoul National University (SNU); Seoul National University Hospital
RP Kim, TW (corresponding author), Seoul Natl Univ, Bundang Hosp, Coll Med, Dept Ophthalmol, 166 Gumi Dong, Songnam 463707, Gyeonggi Do, South Korea.
EM twkim7@snu.ac.kr
RI Kim, Tae/J-5447-2012; Kim, Dong/J-5390-2012; Kim,
   Sung-Soo/ABD-3771-2021; Park, Ki/G-9603-2011
OI Kim, Tae-Woo/0000-0002-5180-0978
FU Seoul National University Bundang Hospital
FX Supported by a grant from the Seoul National University Bundang Hospital
   Research Fund. The funding organization had no role in the design or
   conduct of this research.
CR [Anonymous], 1996, GLAUCOMAS
   Budenz DL, 2007, OPHTHALMOLOGY, V114, P1046, DOI 10.1016/j.ophtha.2006.08.046
   Fleiss JL., 2003, STAT METHODS RATES P, P604
   HART WM, 1982, OPHTHALMOLOGY, V89, P268
   HOYT WF, 1973, INVEST OPHTH VISUAL, V12, P814
   Hwang JM, 2006, J GLAUCOMA, V15, P223, DOI 10.1097/01.ijg.0000212218.96932.f7
   Jampel HD, 2009, AM J OPHTHALMOL, V147, P39, DOI 10.1016/j.ajo.2008.07.023
   Jeoung JW, 2010, OPHTHALMOLOGY, V117, P1946, DOI 10.1016/j.ophtha.2010.01.046
   Lee EJ, 2009, INVEST OPHTH VIS SCI, V50, P662, DOI 10.1167/iovs.08-1682
   Leung CKS, 2010, INVEST OPHTH VIS SCI, V51, P217, DOI 10.1167/iovs.09-3468
   Leung CKS, 2005, INVEST OPHTH VIS SCI, V46, P3214, DOI 10.1167/iovs.05-0294
   Li G, 2010, OPHTHALMOLOGY, V117, P453, DOI 10.1016/j.ophtha.2009.07.033
   Medeiros FA, 2009, INVEST OPHTH VIS SCI, V50, P5741, DOI 10.1167/iovs.09-3715
   Moreno-Montañés J, 2009, J GLAUCOMA, V18, P528, DOI 10.1097/IJG.0b013e318193c29f
   Parikh RS, 2007, OPHTHALMOLOGY, V114, P921, DOI 10.1016/j.ophtha.2007.01.023
   Schlottmann PG, 2004, INVEST OPHTH VIS SCI, V45, P1823, DOI 10.1167/iovs.03-0692
   Schuman JS, 1996, OPHTHALMOLOGY, V103, P1889, DOI 10.1016/S0161-6420(96)30410-7
   SOMMER A, 1977, ARCH OPHTHALMOL-CHIC, V95, P2149
   SOMMER A, 1991, ARCH OPHTHALMOL-CHIC, V109, P77, DOI 10.1001/archopht.1991.01080010079037
   Strouthidis NG, 2006, INVEST OPHTH VIS SCI, V47, P2904, DOI 10.1167/iovs.05-1584
   TUULONEN A, 1991, AM J OPHTHALMOL, V111, P485, DOI 10.1016/S0002-9394(14)72385-2
   TUULONEN A, 1993, OPHTHALMOLOGY, V100, P587
   Vizzeri G, 2009, BRIT J OPHTHALMOL, V93, P775, DOI 10.1136/bjo.2008.150698
   Wollstein G, 2005, ARCH OPHTHALMOL-CHIC, V123, P464, DOI 10.1001/archopht.123.4.464
NR 24
TC 46
Z9 50
U1 0
U2 0
PU ASSOC RESEARCH VISION OPHTHALMOLOGY INC
PI ROCKVILLE
PA 12300 TWINBROOK PARKWAY, ROCKVILLE, MD 20852-1606 USA
SN 0146-0404
EI 1552-5783
J9 INVEST OPHTH VIS SCI
JI Invest. Ophthalmol. Vis. Sci.
PD FEB
PY 2011
VL 52
IS 2
BP 1138
EP 1144
DI 10.1167/iovs.10-5975
PG 7
WC Ophthalmology
WE Science Citation Index Expanded (SCI-EXPANDED)
SC Ophthalmology
GA 728AQ
UT WOS:000287846300068
PM 21051691
DA 2025-03-30
ER

PT J
AU Lam, AKC
   Chan, ST
   Chan, H
   Chan, B
AF Lam, AKC
   Chan, ST
   Chan, H
   Chan, B
TI The effect of age on ocular blood supply determined by pulsatile ocular
   blood flow and color Doppler ultrasonography
SO OPTOMETRY AND VISION SCIENCE
LA English
DT Article; Proceedings Paper
CT International Meeting of the American-Academy-of-Optometry
CY APR 13-15, 2002
CL MUNICH, GERMANY
SP Amer Acad Optometry
DE pulsatile ocular blood flow; color Doppler ultrasonography; scleral
   rigidity; aging
ID TENSION GLAUCOMA; REPRODUCIBILITY; PRESSURE; VESSELS; VASCULATURE;
   VELOCITIES; ARTERY; WOMEN; EYE
AB Purpose. Pulsatile ocular blood flow (POBF) assessment measures the choroidal circulation and provides diagnostic value to certain ocular diseases such as glaucoma. This technique assumes a constant ocular rigidity and is influenced by axial length, diurnal variation, and age. This study investigated the effect of age on POBF, with consideration of the above factors. Ocular blood supply in the ophthalmic artery was also determined using color Doppler ultrasonography. Methods. A total of 118 healthy subjects aged 19 to 75 years were recruited. They were divided into five groups (below age 30, 30 to 39, 40 to 49, 50 to 59, and 60 or above) of at least 20 subjects each. Only one eye of each subject, with axial length <24.5 mm, was considered. The subject's supine POBF was determined followed by a measurement of the blood flow velocity in the ophthalmic artery using color Doppler ultrasonography. All the measurements were at around the same time of day to eliminate any effect from diurnal variation. The scleral rigidity was measured using a Schiotz tonometer with 5.5- and 7.5-g weights. Results. Linear regression analysis demonstrated a significant increase of scleral rigidity with age (Pearson correlation coefficient r = 0.26, p < 0.01) and a significant decrease of POBF with age (r = -0.35, p < 0.01). The reduction in peak systolic velocity in the ophthalmic artery with age was significant (r = -0.28, p < 0.01). Both the systolic and diastolic brachial pressure showed significant increase with age (r = 0.55, p < 0.01; r = 0.40, p < 0.01, respectively). Using multiple regression analysis, POBF showed a significant correlation with age (partial correlation r = -0.36, p < 0.01), but not with scleral rigidity or systolic or diastolic brachial pressure. The peak systolic velocity in the ophthalmic artery also showed significant correlation with age (partial correlation r = -0.29, p < 0.01). Conclusions. The reduction in POBF with age was significant. Although aging affects scleral rigidity and systemic blood pressure, multiple regression analysis indicates that the most influential factor affecting POBF is aging. The peak systolic velocity in the ophthalmic artery also decreased with age, indicating reduced ocular blood supply.
C1 Hong Kong Polytech Univ, Dept Optometry & Radiog, Hong Kong, Hong Kong, Peoples R China.
C3 Hong Kong Polytechnic University
RP Hong Kong Polytech Univ, Dept Optometry & Radiog, Hong Kong, Hong Kong, Peoples R China.
EM orkclam@poyu.edu.hk
RI Chan, Henry/JKI-4211-2023; Chan, Suk-tak/G-5846-2015; Lam,
   Andrew/A-2289-2014
OI CHAN, SUK-TAK/0000-0001-6627-3173; Lam, Andrew/0000-0002-6333-2585;
   CHAN, Henry HL/0000-0002-8516-4711
CR Ahlgren AR, 1997, ULTRASOUND MED BIOL, V23, P983, DOI 10.1016/S0301-5629(97)00082-3
   BAXTER GM, 1995, J ULTRAS MED, V14, P91, DOI 10.7863/jum.1995.14.2.91
   BONOMI L, 1982, INT OPHTHALMOL, V5, P145, DOI 10.1007/BF00149143
   Chen SJ, 2001, BRIT J OPHTHALMOL, V85, P1411, DOI 10.1136/bjo.85.12.1411
   Dallinger S, 1998, J AM GERIATR SOC, V46, P484, DOI 10.1111/j.1532-5415.1998.tb02471.x
   Eisenlohr J E, 1962, Br J Ophthalmol, V46, P536, DOI 10.1136/bjo.46.9.536
   Elliott DB, 2001, OPTOMETRY VISION SCI, V78, P361, DOI 10.1097/00006324-200106000-00001
   Fontana L, 1998, BRIT J OPHTHALMOL, V82, P731, DOI 10.1136/bjo.82.7.731
   FREIS ED, 1966, AM HEART J, V71, P757, DOI 10.1016/0002-8703(66)90596-5
   Georgopoulos GT, 2002, ACTA OPHTHALMOL SCAN, V80, P54, DOI 10.1034/j.1600-0420.2002.800111.x
   Geyer O, 1999, ACTA OPHTHALMOL SCAN, V77, P522, DOI 10.1034/j.1600-0420.1999.770507.x
   Gillies WE, 1999, AUST NZ J OPHTHALMOL, V27, P173, DOI 10.1046/j.1440-1606.1999.00188.x
   GREENFIELD DS, 1995, OPHTHALMOLOGY, V102, P1598
   GUTHOFF RF, 1991, ARCH OPHTHALMOL-CHIC, V109, P532, DOI 10.1001/archopht.1991.01080040100037
   Harris A, 2000, ARCH OPHTHALMOL-CHIC, V118, P1076, DOI 10.1001/archopht.118.8.1076
   Harris A, 1995, J Glaucoma, V4, P281
   JAMES CB, 1991, BRIT J OPHTHALMOL, V75, P466, DOI 10.1136/bjo.75.8.466
   Kaiser HJ, 1996, AM J OPHTHALMOL, V122, P364, DOI 10.1016/S0002-9394(14)72063-X
   KELLY R, 1989, CIRCULATION, V80, P1652, DOI 10.1161/01.CIR.80.6.1652
   KRAKAU CET, 1992, INVEST OPHTH VIS SCI, V33, P2754
   Lam AKC, 2002, OPTOMETRY VISION SCI, V79, P300, DOI 10.1097/00006324-200205000-00009
   Lam AKC, 1999, OPHTHAL PHYSL OPT, V19, P512, DOI 10.1046/j.1475-1313.1999.00473.x
   Lam Andrew KC, 2001, Clin Exp Optom, V84, P190
   LANGHAM ME, 1989, ACTA OPHTHALMOL, V67, P9
   LANSING AI, 1959, ARTERIAL WALL AGING
   Morgan A, 2001, OPHTHAL PHYSL OPT, V21, P401, DOI 10.1046/j.1475-1313.2001.00598.x
   Mori F, 2001, BRIT J OPHTHALMOL, V85, P529, DOI 10.1136/bjo.85.5.529
   Quaranta L, 1994, Surv Ophthalmol, V38 Suppl, pS177, DOI 10.1016/0039-6257(94)90064-7
   Quaranta L, 1997, OPHTHALMOLOGY, V104, P653, DOI 10.1016/S0161-6420(97)30256-5
   Ravalico G, 1997, OPHTHALMOLOGICA, V211, P271, DOI 10.1159/000310807
   Ravalico G, 1996, INVEST OPHTH VIS SCI, V37, P2645
   SILVER DM, 1989, ACTA OPHTHALMOL, V67, P25
   Silver DM, 2000, CURR EYE RES, V20, P115, DOI 10.1076/0271-3683(200002)20:2;1-D;FT115
   Singh Y P, 1970, J All India Ophthalmol Soc, V18, P167
   WILLIAMSON TH, 1993, EYE, V7, P74, DOI 10.1038/eye.1993.16
   WILLIAMSON TH, 1995, BRIT J OPHTHALMOL, V79, P17, DOI 10.1136/bjo.79.1.17
   Wong E., 1991, Clin. Exp. Optom, V74, P156, DOI [10.1111/j.1444-0938.1991.tb04633.x, DOI 10.1111/J.1444-0938.1991.TB04633.X]
   Yang YC, 1997, J GLAUCOMA, V6, P175
NR 38
TC 46
Z9 46
U1 0
U2 6
PU LIPPINCOTT WILLIAMS & WILKINS
PI PHILADELPHIA
PA TWO COMMERCE SQ, 2001 MARKET ST, PHILADELPHIA, PA 19103 USA
SN 1040-5488
EI 1538-9235
J9 OPTOMETRY VISION SCI
JI Optom. Vis. Sci.
PD APR
PY 2003
VL 80
IS 4
BP 305
EP 311
DI 10.1097/00006324-200304000-00008
PG 7
WC Ophthalmology
WE Science Citation Index Expanded (SCI-EXPANDED); Conference Proceedings Citation Index - Science (CPCI-S)
SC Ophthalmology
GA 668KA
UT WOS:000182288700005
PM 12692487
DA 2025-03-30
ER

PT J
AU Membrey, WL
   Bunce, C
   Poinoosawmy, DP
   Fitzke, FW
   Hitchings, RA
AF Membrey, WL
   Bunce, C
   Poinoosawmy, DP
   Fitzke, FW
   Hitchings, RA
TI Glaucoma surgery with or without adjunctive antiproliferatives in normal
   tension glaucoma: 2 Visual field progression
SO BRITISH JOURNAL OF OPHTHALMOLOGY
LA English
DT Article
ID INTRAOCULAR-PRESSURE; REGRESSION-ANALYSIS; TRABECULECTOMY; PREVALENCE;
   CATARACT; POPULATION; DAMAGE
AB Background-Reduction of intraocular pressure by 20-30% with glaucoma drainage surgery slows disease progression in normal tension glaucoma (NTG). It is not clear whether adjunctive antiproliferative agents are necessary or safe in eyes at low risk for scarring.
   Method-61 eyes of 61 white patients with NTG who had undergone a primary guarded fistulising procedure were reviewed. 20 eyes had no antiproliferatives (nil), 29 had peroperative 5-fluorouracil (5-FU), and 12 had peroperative mitomycin C ((MMC). Pointwise linear regression analysis (PROGRESSOR for Windows software) was applied to their visual field series starting with the first visual field following surgery and adding subsequent visual fields one at a time. Progression of visual field loss was defined as the appearance of a regression slope 1 dB per year or more with a significance of p<0.01 at one or more visual field locations which remained consistent with the addition of two of three successive visual fields. Time updated covariate analysis was used to determine the relation between variables that changed with time, such as IOP, and the risk of progression.
   Results-The median percentage IOP reduction was 24.4 for the nil group, 38.0 for the 5-FU group, and 47.5 for the MMC group (p=0.001). There was a statistically significant relation between percentage change in IOP and risk of visual field progression in the subsequent 6 month period for all patients analysed as one group, hazard ratio = -0.021 (p=0.002). There was a statistically significantly increase in the risk of visual field progression for the MMC group compared with the 5-FU group, hazard ratio = 1.51 (p=0.02).
   Conclusion-In NTG patients, the IOP reduction produced by drainage surgery reduces the risk that visual field progression may be reduced after drainage surgery; this is related to the level of IOP reduction. The percentage drop in IOP during a given time is related to the risk of subsequent visual field progression. However, the use of MMC is associated with a greater risk of visual field progression despite a greater fall in IOP. This visual field deterioration may be related to the functional loss produced by late postoperative complications which have been reported at a higher rate in this group. The use of adjunctive perioperative 5-FU should maintain a suitable target IOP with preservation of visual function without the additional complications and associated visual deterioration seen with adjunctive MMC.
C1 Moorfields Eye Hosp, Glaucoma Unit, London EC1V 2PD, England.
C3 University of London; University College London; Moorfields Eye Hospital
   NHS Foundation Trust
RP Hitchings, RA (corresponding author), Moorfields Eye Hosp, Glaucoma Unit, City Rd, London EC1V 2PD, England.
RI Fitzke, Fred/C-3535-2008
OI Bunce, Catey/0000-0002-0935-3713
CR ABEDIN S, 1982, OPHTHALMOLOGY, V89, P1
   ARAIE M, 1994, OPHTHALMOLOGY, V101, P1440
   Bengtsson B, 1997, ACTA OPHTHALMOL SCAN, V75, P184
   Bhandari A, 1997, OPHTHALMOLOGY, V104, P1131, DOI 10.1016/S0161-6420(97)30172-9
   Bonomi L, 1998, OPHTHALMOLOGY, V105, P209, DOI 10.1016/S0161-6420(98)92665-3
   CARTWRIGHT MJ, 1988, ARCH OPHTHALMOL-CHIC, V106, P898
   CHOPLIN NT, 1989, ARCH OPHTHALMOL-CHIC, V107, P167, DOI 10.1001/archopht.1989.01070010173007
   COFFEY M, 1993, BRIT J OPHTHALMOL, V77, P17, DOI 10.1136/bjo.77.1.17
   DEJONG N, 1989, INT OPHTHALMOL, V13, P131, DOI 10.1007/BF02028653
   DIELEMANS I, 1994, OPHTHALMOLOGY, V101, P1851
   Fitzke FW, 1996, BRIT J OPHTHALMOL, V80, P40, DOI 10.1136/bjo.80.1.40
   Fontana L, 1997, ACTA OPHTHALMOL SCAN, V75, P43
   Gillies WE, 1998, AUST NZ J OPHTHALMOL, V26, pS19, DOI 10.1111/j.1442-9071.1998.tb01361.x
   HITCHINGS RA, 1995, BRIT J OPHTHALMOL, V79, P402, DOI 10.1136/bjo.79.5.402
   Koseki N, 1997, OPHTHALMOLOGY, V104, P197, DOI 10.1016/S0161-6420(97)30334-0
   LAM BL, 1991, OPHTHALMOLOGY, V98, P1066
   MCNAUGHT AI, 1995, GRAEF ARCH CLIN EXP, V233, P750, DOI 10.1007/BF00184085
   McNaught AI, 1996, GRAEF ARCH CLIN EXP, V234, P411, DOI 10.1007/BF02539406
   Membrey WL, 1999, INVEST OPHTH VIS SCI, V40, pS65
   Membrey WL, 2000, BRIT J OPHTHALMOL, V84, P586, DOI 10.1136/bjo.84.6.586
   NOUREDDIN BN, 1991, BRIT J OPHTHALMOL, V75, P493, DOI 10.1136/bjo.75.8.493
   SCHULZER M, 1992, OPHTHALMOLOGY, V99, P1468
   Schulzer M, 1998, AM J OPHTHALMOL, V126, P487
   Smith SD, 1996, INVEST OPHTH VIS SCI, V37, P1419
   VESTI E, 1993, ACTA OPHTHALMOL, V71, P777
   Viswanathan AC, 1997, BRIT J OPHTHALMOL, V81, P1037, DOI 10.1136/bjo.81.12.1037
   WILSON RP, 1991, OPHTHALMOLOGY, V98, P1047
   Yamamoto Tetsuya, 1994, Nippon Ganka Gakkai Zasshi, V98, P579
NR 28
TC 46
Z9 49
U1 0
U2 1
PU BRITISH MED JOURNAL PUBL GROUP
PI LONDON
PA BRITISH MED ASSOC HOUSE, TAVISTOCK SQUARE, LONDON WC1H 9JR, ENGLAND
SN 0007-1161
J9 BRIT J OPHTHALMOL
JI Br. J. Ophthalmol.
PD JUN
PY 2001
VL 85
IS 6
BP 696
EP 701
DI 10.1136/bjo.85.6.696
PG 6
WC Ophthalmology
WE Science Citation Index Expanded (SCI-EXPANDED)
SC Ophthalmology
GA 440UW
UT WOS:000169193800017
PM 11371491
OA Green Published, Bronze, Green Submitted
DA 2025-03-30
ER

PT J
AU Hemelings, R
   Elen, B
   Barbosa-Breda, J
   Blaschko, MB
   De Boever, P
   Stalmans, I
AF Hemelings, Ruben
   Elen, Bart
   Barbosa-Breda, Joao
   Blaschko, Matthew B.
   De Boever, Patrick
   Stalmans, Ingeborg
TI Deep learning on fundus images detects glaucoma beyond the optic disc
SO SCIENTIFIC REPORTS
LA English
DT Article
ID FIBER LAYER THICKNESS; DIABETIC-RETINOPATHY; RETINAL IMAGES;
   IDENTIFICATION; VALIDATION; PREDICTION; DIAGNOSIS
AB Although unprecedented sensitivity and specificity values are reported, recent glaucoma detection deep learning models lack in decision transparency. Here, we propose a methodology that advances explainable deep learning in the field of glaucoma detection and vertical cup-disc ratio (VCDR), an important risk factor. We trained and evaluated deep learning models using fundus images that underwent a certain cropping policy. We defined the crop radius as a percentage of image size, centered on the optic nerve head (ONH), with an equidistant spaced range from 10-60% (ONH crop policy). The inverse of the cropping mask was also applied (periphery crop policy). Trained models using original images resulted in an area under the curve (AUC) of 0.94 [95% CI 0.92-0.96] for glaucoma detection, and a coefficient of determination (R-2) equal to 77% [95% CI 0.77-0.79] for VCDR estimation. Models that were trained on images with absence of the ONH are still able to obtain significant performance (0.88 [95% CI 0.85-0.90] AUC for glaucoma detection and 37% [95% CI 0.35-0.40] R-2 score for VCDR estimation in the most extreme setup of 60% ONH crop). Our findings provide the first irrefutable evidence that deep learning can detect glaucoma from fundus image regions outside the ONH.
C1 [Hemelings, Ruben; Barbosa-Breda, Joao; Stalmans, Ingeborg] Katholieke Univ Leuven, Res Grp Ophthalmol, Dept Neurosci, Herestr 49, B-3000 Leuven, Belgium.
   [Stalmans, Ingeborg] UZ Leuven, Ophthalmol Dept, Herestr 49, B-3000 Leuven, Belgium.
   [Barbosa-Breda, Joao] Univ Porto, Cardiovasc R&D Ctr, Fac Med, P-4200319 Porto, Portugal.
   [Barbosa-Breda, Joao] Ctr Hosp & Univ Sao Jo5o, Dept Ophthalmol, P-4200319 Porto, Portugal.
   [Blaschko, Matthew B.] Katholieke Univ Leuven, ESAT PSI, Kasteelpk Arenberg 10, B-3001 Leuven, Belgium.
   [De Boever, Patrick] Hasselt Univ, Agoralaan Bldg D, B-3590 Diepenbeek, Belgium.
   [De Boever, Patrick] Univ Antwerp, Dept Biol, B-2610 Antwerp, Belgium.
   [Hemelings, Ruben; Elen, Bart; De Boever, Patrick] Flemish Inst Technol Res VITO, Boeretang 200, B-2400 Mol, Belgium.
C3 KU Leuven; KU Leuven; University Hospital Leuven; Universidade do Porto;
   KU Leuven; Hasselt University; University of Antwerp; VITO
RP Hemelings, R (corresponding author), Katholieke Univ Leuven, Res Grp Ophthalmol, Dept Neurosci, Herestr 49, B-3000 Leuven, Belgium.; Hemelings, R (corresponding author), Flemish Inst Technol Res VITO, Boeretang 200, B-2400 Mol, Belgium.
EM ruben.hemelings@kuleuven.be
RI Breda, João/I-1585-2019; De Boever, Patrick/AAA-8387-2019; Elen,
   Bart/KGK-5368-2024
OI Stalmans, Ingeborg/0000-0001-7507-4512; De Boever,
   Patrick/0000-0002-5197-8215; Blaschko, Matthew/0000-0002-2640-181X;
   Elen, Bart/0000-0002-6900-3512; Barbosa-Breda, Joao/0000-0001-7816-816X
FU Research Group Ophthalmology, KU Leuven; VITO NV; Flemish Government
FX The first author is jointly supported by the Research Group
   Ophthalmology, KU Leuven and VITO NV. This research received funding
   from the Flemish Government under the "Onderzoeksprogramma Artificiele
   Intelligentie (AI) Vlaanderen" programme. No outside entities have been
   involved in the study design, in the collection, analysis and
   interpretation of data, in the writing of the manuscript, nor in the
   decision to submit the manuscript for publication. Thus, the authors
   declare that there are no conflicts of interest in this work.
CR Abadi M, 2016, PROCEEDINGS OF OSDI'16: 12TH USENIX SYMPOSIUM ON OPERATING SYSTEMS DESIGN AND IMPLEMENTATION, P265
   Ahn JM, 2018, PLOS ONE, V13, DOI 10.1371/journal.pone.0207982
   Alber Maximilian, 2018, iNNvestigate neural networks!
   Zapata MA, 2020, CLIN OPHTHALMOL, V14, P419, DOI 10.2147/OPTH.S235751
   [Anonymous], 2014, ICLR WORKSH
   Burlina PM, 2018, JAMA OPHTHALMOL, V136, P1359, DOI 10.1001/jamaophthalmol.2018.4118
   Carmona EJ, 2008, ARTIF INTELL MED, V43, P243, DOI 10.1016/j.artmed.2008.04.005
   Cerentini A, 2017, STUD HEALTH TECHNOL, V245, P318, DOI 10.3233/978-1-61499-830-3-318
   Chen XY, 2015, IEEE ENG MED BIO, P715, DOI 10.1109/EMBC.2015.7318462
   Christopher M, 2018, SCI REP-UK, V8, DOI 10.1038/s41598-018-35044-9
   Deng J, 2009, PROC CVPR IEEE, P248, DOI 10.1109/CVPRW.2009.5206848
   DeVries T, 2017, Improved regularization of convolutional neural networks with cutout
   Diaz-Pinto A, 2019, BIOMED ENG ONLINE, V18, DOI 10.1186/s12938-019-0649-y
   Dichtl A, 1999, GRAEF ARCH CLIN EXP, V237, P474, DOI 10.1007/s004170050264
   Dong YY, 2017, IEEE CONF IMAGING SY, P127, DOI 10.1109/ist.2017.8261463
   Esteva A, 2017, NATURE, V542, P115, DOI 10.1038/nature21056
   European Glaucoma Society, 2017, BRIT J OPHTHALMOL, V101, P1
   Fong RC, 2017, IEEE I CONF COMP VIS, P3449, DOI 10.1109/ICCV.2017.371
   Fu H., 2019, PALM PATHOLOGIC MYOP
   Fu Huazhu, 2018, IEEE Trans Med Imaging, V37, P2493, DOI 10.1109/TMI.2018.2837012
   Gerrits N, 2020, SCI REP-UK, V10, DOI 10.1038/s41598-020-65794-4
   Goodfellow I, 2016, ADAPT COMPUT MACH LE, P1
   Gordon MO, 2007, OPHTHALMOLOGY, V114, P10, DOI 10.1016/j.ophtha.2006.08.031
   Gulshan V, 2016, JAMA-J AM MED ASSOC, V316, P2402, DOI 10.1001/jama.2016.17216
   Haleem MS, 2013, COMPUT MED IMAG GRAP, V37, P581, DOI 10.1016/j.compmedimag.2013.09.005
   Harmon SA, 2020, NAT COMMUN, V11, DOI 10.1038/s41467-020-17971-2
   He KM, 2016, PROC CVPR IEEE, P770, DOI 10.1109/CVPR.2016.90
   Hemelings R, 2020, ACTA OPHTHALMOL, V98, pE94, DOI 10.1111/aos.14193
   Hemelings R, 2019, COMPUT MED IMAG GRAP, V76, DOI 10.1016/j.compmedimag.2019.05.004
   Hooker S, 2019, ADV NEUR IN, V32
   Orlando JI, 2017, PROC SPIE, V10160, DOI 10.1117/12.2255740
   Jonas JB, 1999, SURV OPHTHALMOL, V43, P293, DOI 10.1016/S0039-6257(98)00049-6
   Jonas JB, 2020, UPDATES ON MYOPIA: A CLINICAL PERSPECTIVE, P241, DOI 10.1007/978-981-13-8491-2_11
   Kakarmath S, 2020, NPJ DIGIT MED, V3, DOI 10.1038/s41746-020-00336-w
   Keel S, 2019, JAMA OPHTHALMOL, V137, P288, DOI 10.1001/jamaophthalmol.2018.6035
   Kingma DP, 2014, PREPRINT
   Li F, 2020, GRAEF ARCH CLIN EXP, V258, P851, DOI 10.1007/s00417-020-04609-8
   Li L, 2019, PROC CVPR IEEE, P10563, DOI 10.1109/CVPR.2019.01082
   Li ZX, 2018, OPHTHALMOLOGY, V125, P1199, DOI 10.1016/j.ophtha.2018.01.023
   Liu HR, 2019, JAMA OPHTHALMOL, V137, P1353, DOI 10.1001/jamaophthalmol.2019.3501
   Medeiros FA, 2019, OPHTHALMOLOGY, V126, P513, DOI 10.1016/j.ophtha.2018.12.033
   Orlando JI, 2020, MED IMAGE ANAL, V59, DOI 10.1016/j.media.2019.101570
   Parr T., MECH MACHINE LEARNIN
   Phan S, 2019, JPN J OPHTHALMOL, V63, P276, DOI 10.1007/s10384-019-00659-6
   Phene S, 2019, OPHTHALMOLOGY, V126, P1627, DOI 10.1016/j.ophtha.2019.07.024
   Poplin R, 2018, NAT BIOMED ENG, V2, P158, DOI 10.1038/s41551-018-0195-0
   QUIGLEY HA, 1982, ARCH OPHTHALMOL-CHIC, V100, P807
   Raghavendra U, 2018, INFORM SCIENCES, V441, P41, DOI 10.1016/j.ins.2018.01.051
   Rogers TW, 2019, EYE, V33, P1791, DOI 10.1038/s41433-019-0510-3
   Ronneberger O, 2015, LECT NOTES COMPUT SC, V9351, P234, DOI 10.1007/978-3-319-24574-4_28
   Shin JW, 2014, INVEST OPHTH VIS SCI, V55, P3208, DOI 10.1167/iovs.13-13181
   Sivaswamy J, 2014, I S BIOMED IMAGING, P53, DOI 10.1109/ISBI.2014.6867807
   Tan NYQ, 2020, CURR OPIN OPHTHALMOL, V31, P91, DOI 10.1097/ICU.0000000000000649
   Tham YC, 2014, OPHTHALMOLOGY, V121, P2081, DOI 10.1016/j.ophtha.2014.05.013
   Thompson AC, 2019, AM J OPHTHALMOL, V201, P9, DOI 10.1016/j.ajo.2019.01.011
   Ting DSW, 2017, JAMA-J AM MED ASSOC, V318, P2211, DOI 10.1001/jama.2017.18152
   Weinreb RN, 2004, LANCET, V363, P1711, DOI 10.1016/S0140-6736(04)16257-0
   Weinreb RN, 2014, JAMA-J AM MED ASSOC, V311, P1901, DOI 10.1001/jama.2014.3192
   Wong CL, 2018, INVEST OPHTH VIS SCI, V59
   Zeiler MD, 2014, LECT NOTES COMPUT SC, V8689, P818, DOI 10.1007/978-3-319-10590-1_53
   Zhang Z, 2010, IEEE ENG MED BIO, P3065, DOI 10.1109/IEMBS.2010.5626137
NR 61
TC 45
Z9 45
U1 0
U2 10
PU NATURE PORTFOLIO
PI BERLIN
PA HEIDELBERGER PLATZ 3, BERLIN, 14197, GERMANY
SN 2045-2322
J9 SCI REP-UK
JI Sci Rep
PD OCT 13
PY 2021
VL 11
IS 1
AR 20313
DI 10.1038/s41598-021-99605-1
PG 12
WC Multidisciplinary Sciences
WE Science Citation Index Expanded (SCI-EXPANDED)
SC Science & Technology - Other Topics
GA WG5KC
UT WOS:000707032500063
PM 34645908
OA gold, Green Submitted, Green Published
DA 2025-03-30
ER

PT J
AU Gour, N
   Khanna, P
AF Gour, Neha
   Khanna, Pritee
TI Automated glaucoma detection using GIST and pyramid histogram of
   oriented gradients (PHOG) descriptors
SO PATTERN RECOGNITION LETTERS
LA English
DT Article
DE Glaucoma classification; GIST features; PHOG features; Automated disease
   diagnosis
ID RETINAL FUNDUS IMAGES; OPTIC DISC; CUP; SEGMENTATION; LOCALIZATION;
   EXTRACTION; DIAGNOSIS; SYSTEM
AB Effective diagnosis of glaucoma mainly relies on the analysis of optic disc characteristics of retina. Glaucoma is considered as second leading cause of blindness and its early detection prevents patients from temporary or permanent blindness. It effects the intensity and shape near optic disc of the retina. Fundus photography has revolutionized the field of ophthalmology and helped in visualizing the structure of optic disc. The proposed work aims to develop an automated diagnostic system based on fundus images for glaucoma disease. It focuses on extraction of GIST and pyramid histogram of oriented gradients (PHOG) features from preprocessed fundus images. The extracted features are ranked and selected through principal component analysis (PCA) to choose significant features. The classification into glaucomatous images is done with SVM classifier on fundus images of Drishti-GS1 and HRF databases. The results obtained from the proposed method are compared with recent glaucoma detection techniques in the literature, including deep learning methodologies, on the basis of accuracy and AUC parameters. The performance of the system is also validated by glaucoma expert from Sharp Sight Group of Eye Hospitals, Delhi-NCR, India. (C) 2019 Elsevier B.V. All rights reserved.
C1 [Gour, Neha; Khanna, Pritee] PDPM Indian Inst Informat Technol Design & Mfg, Dumna Airport Rd, Jabalpur 482005, Madhya Pradesh, India.
C3 Indian Institute of Information Technology Design & Manufacturing,
   Jabalpur
RP Gour, N; Khanna, P (corresponding author), PDPM Indian Inst Informat Technol Design & Mfg, Dumna Airport Rd, Jabalpur 482005, Madhya Pradesh, India.
EM g.neha@iiitdmj.ac.in; pkhanna@iiitdmj.ac.in
RI Khanna, Pritee/V-5418-2019; gour, neha/ISB-0210-2023
OI Khanna, Pritee/0000-0003-0518-2133; GOUR, NEHA/0000-0002-0860-1260
CR Abramoff Michael D, 2010, IEEE Rev Biomed Eng, V3, P169, DOI 10.1109/RBME.2010.2084567
   Acharya UR, 2016, INFORM FUSION, V29, P32, DOI 10.1016/j.inffus.2015.09.006
   Aksoy S, 2001, PATTERN RECOGN LETT, V22, P563, DOI 10.1016/S0167-8655(00)00112-4
   Almazroa A, 2015, J OPHTHALMOL, V2015, DOI 10.1155/2015/180972
   [Anonymous], 2017, APPL INTELL
   [Anonymous], 2007, Proceedings of the 6th ACM international conference on Image and video retrieval, DOI [DOI 10.1145/1282280.1282340, 10.1145/1282280.1282340]
   Bowd C, 2000, Semin Ophthalmol, V15, P194, DOI 10.3109/08820530009037871
   Budai A, 2013, INT J BIOMED IMAGING, V2013, DOI 10.1155/2013/154860
   Chen XY, 2015, IEEE ENG MED BIO, P715, DOI 10.1109/EMBC.2015.7318462
   Cheng J, 2013, IEEE T MED IMAGING, V32, P1019, DOI 10.1109/TMI.2013.2247770
   Dalal N., 2005, PROC IEEE COMPUT SOC, P886
   Díaz-Pernil D, 2016, PATTERN RECOGN LETT, V83, P99, DOI 10.1016/j.patrec.2016.04.025
   Dua S, 2012, IEEE T INF TECHNOL B, V16, P80, DOI 10.1109/TITB.2011.2176540
   Fawcett T, 2006, PATTERN RECOGN LETT, V27, P861, DOI 10.1016/j.patrec.2005.10.010
   Gudigar A., 2017, NEURAL COMPUT APPL, P1
   Orlando JI, 2017, PROC SPIE, V10160, DOI 10.1117/12.2255740
   Itti L., 2000, GIST CONTEXT SCENE
   Khaderi K.R., 2011, RETINAL IMAGING MODA
   Kingman S, 2004, B WORLD HEALTH ORGAN, V82, P887
   Kolar R, 2013, COMPUT MATH METHOD M, V2013, DOI 10.1155/2013/134543
   Kolb H., 1995, Webvision: The Organization of the Retina and Visual System
   Lim G, 2015, PROC INT C TOOLS ART, P162, DOI 10.1109/ICTAI.2015.36
   Liu J, 2008, C IND ELECT APPL, P1828, DOI 10.1109/ICIEA.2008.4582835
   Meier J, 2007, LECT NOTES COMPUT SC, V4673, P165
   Mittapalli PS, 2016, BIOMED SIGNAL PROCES, V24, P34, DOI 10.1016/j.bspc.2015.09.003
   Mookiah MRK, 2012, KNOWL-BASED SYST, V33, P73, DOI 10.1016/j.knosys.2012.02.010
   Noronha KP, 2014, BIOMED SIGNAL PROCES, V10, P174, DOI 10.1016/j.bspc.2013.11.006
   Oliva A, 2001, INT J COMPUT VISION, V42, P145, DOI 10.1023/A:1011139631724
   Osareh A, 2002, INT C PATT RECOG, P743, DOI 10.1109/ICPR.2002.1044865
   Otterbach J., 2016, PRINCIPAL COMPONENT
   Raghavendra U, 2018, INFORM SCIENCES, V441, P41, DOI 10.1016/j.ins.2018.01.051
   Raghavendra U, 2018, BIOCYBERN BIOMED ENG, V38, P170, DOI 10.1016/j.bbe.2017.11.002
   Raghavendra U., 2017, BIOCYBERNET BIOMED E
   Rasta Seyed Hossein, 2015, J Med Signals Sens, V5, P40
   Sarathi MP, 2016, BIOMED SIGNAL PROCES, V25, P108, DOI 10.1016/j.bspc.2015.10.012
   Sharma P, 2008, SURV OPHTHALMOL, V53, pS17, DOI 10.1016/j.survophthal.2008.08.003
   Sigurosson EM, 2014, PATTERN RECOGN LETT, V47, P164, DOI 10.1016/j.patrec.2014.03.006
   Sivaswamy J., 2015, A comprehensive retinal image dataset for the assessment of glaucoma from the optic nerve head analysis
   Sivaswamy J, 2014, I S BIOMED IMAGING, P53, DOI 10.1109/ISBI.2014.6867807
   Song F., 2010, 2010 international conference on system science, engineering design and manufacturing informatization, V1, P27, DOI DOI 10.1109/ICSEM.2010.14
   Thakur N, 2018, BIOMED SIGNAL PROCES, V42, P162, DOI 10.1016/j.bspc.2018.01.014
   Tham YC, 2014, OPHTHALMOLOGY, V121, P2081, DOI 10.1016/j.ophtha.2014.05.013
   Wong DWK, 2008, IEEE ENG MED BIO, P2266, DOI 10.1109/IEMBS.2008.4649648
   Yousefi S, 2014, IEEE T BIO-MED ENG, V61, P1143, DOI 10.1109/TBME.2013.2295605
NR 44
TC 45
Z9 46
U1 0
U2 13
PU ELSEVIER
PI AMSTERDAM
PA RADARWEG 29, 1043 NX AMSTERDAM, NETHERLANDS
SN 0167-8655
EI 1872-7344
J9 PATTERN RECOGN LETT
JI Pattern Recognit. Lett.
PD SEP
PY 2020
VL 137
SI SI
BP 3
EP 11
DI 10.1016/j.patrec.2019.04.004
PG 9
WC Computer Science, Artificial Intelligence
WE Science Citation Index Expanded (SCI-EXPANDED)
SC Computer Science
GA NH5GQ
UT WOS:000564698700002
DA 2025-03-30
ER

PT J
AU Almubarak, H
   Bazi, Y
   Alajlan, N
AF Almubarak, Haidar
   Bazi, Yakoub
   Alajlan, Naif
TI Two-Stage Mask-RCNN Approach for Detecting and Segmenting the Optic
   Nerve Head, Optic Disc, and Optic Cup in Fundus Images
SO APPLIED SCIENCES-BASEL
LA English
DT Article
DE cup to disc ratio; deep learning; fundus images; glaucoma; Mask R-CNN;
   optic cup; optic disc; optic nerve head; REFUGE; RIGA; semantic
   segmentation
ID SEGMENTATION
AB In this paper, we propose a method for localizing the optic nerve head and segmenting the optic disc/cup in retinal fundus images. The approach is based on a simple two-stage Mask-RCNN compared to sophisticated methods that represent the state-of-the-art in the literature. In the first stage, we detect and crop around the optic nerve head then feed the cropped image as input for the second stage. The second stage network is trained using a weighted loss to produce the final segmentation. To further improve the detection in the first stage, we propose a new fine-tuning strategy by combining the cropping output of the first stage with the original training image to train a new detection network using different scales for the region proposal network anchors. We evaluate the method on Retinal Fundus Images for Glaucoma Analysis (REFUGE), Magrabi, and MESSIDOR datasets. We used the REFUGE training subset to train the models in the proposed method. Our method achieved 0.0430 mean absolute error in the vertical cup-to-disc ratio (MAE vCDR) on the REFUGE test set compared to 0.0414 obtained using complex and multiple ensemble networks methods. The models trained with the proposed method transfer well to datasets outside REFUGE, achieving a MAE vCDR of 0.0785 and 0.077 on MESSIDOR and Magrabi datasets, respectively, without being retrained. In terms of detection accuracy, the proposed new fine-tuning strategy improved the detection rate from 96.7% to 98.04% on MESSIDOR and from 93.6% to 100% on Magrabi datasets compared to the reported detection rates in the literature.
C1 [Almubarak, Haidar; Bazi, Yakoub; Alajlan, Naif] King Saud Univ, Coll Comp & Informat Sci, Comp Engn Dept, Riyadh 11543, Saudi Arabia.
   [Almubarak, Haidar] Minist Educ, Res & Dev Off, Postdoctoral Fellowship Program PFP 181903, Riyadh 11543, Saudi Arabia.
C3 King Saud University
RP Almubarak, H (corresponding author), King Saud Univ, Coll Comp & Informat Sci, Comp Engn Dept, Riyadh 11543, Saudi Arabia.; Almubarak, H (corresponding author), Minist Educ, Res & Dev Off, Postdoctoral Fellowship Program PFP 181903, Riyadh 11543, Saudi Arabia.
EM h.almubarak@ieee.org; ybazi@ksu.edu.sa; najlan@KSU.EDU.SA
RI Bazi, Yakoub/K-8864-2012; Alajlan, Naif/A-3904-2008
OI Bazi, Yakoub/0000-0001-9287-0596; Almubarak, Haidar/0000-0002-3807-5679;
   Alajlan, Naif/0000-0003-1846-1131
FU King Saud University, Riyadh, Saudi Arabia [RSP-2019/69]
FX The authors extend their appreciation to the Researchers Supporting
   Project number (RSP-2019/69), King Saud University, Riyadh, Saudi
   Arabia.
CR Abdulla W., 2017, Mask R-CNN for Object Detection and Instance Segmentation on Keras and Tensorflow
   Almazroa A, 2018, PROC SPIE, V10579, DOI 10.1117/12.2293584
   Almazroa A, 2017, INT OPHTHALMOL, V37, P701, DOI 10.1007/s10792-016-0329-x
   [Anonymous], 2018, CHAM, DOI DOI 10.1007/978-3-030-01234-2_492-S2.0-85055083443
   Burman R, 2015, SPRINGER PROC PHYS, V166, P327, DOI 10.1007/978-81-322-2367-2_41
   Edupuganti VG, 2018, IEEE IMAGE PROC, P2227, DOI 10.1109/ICIP.2018.8451753
   Feng ZW, 2017, LECT NOTES COMPUT SC, V10637, P713, DOI 10.1007/978-3-319-70093-9_76
   Flaxman SR, 2017, LANCET GLOB HEALTH, V5, pE1221, DOI 10.1016/S2214-109X(17)30393-5
   Fu HZ, 2018, IEEE T MED IMAGING, V37, P1597, DOI 10.1109/TMI.2018.2791488
   Gaonkar B., 2018, ARXIV181001621
   Han C, 2019, INT CONF 3D VISION, P729, DOI 10.1109/3DV.2019.00085
   He KM, 2020, IEEE T PATTERN ANAL, V42, P386, DOI [10.1109/TPAMI.2018.2844175, 10.1109/ICCV.2017.322]
   He KM, 2016, PROC CVPR IEEE, P770, DOI 10.1109/CVPR.2016.90
   Isensee F., 2018, ABS180910486 CORR
   Kandel I, 2020, APPL SCI-BASEL, V10, DOI 10.3390/app10062021
   Lin TY, 2017, PROC CVPR IEEE, P936, DOI 10.1109/CVPR.2017.106
   Michelson G, 2008, DTSCH ARZTEBL INT, V105, P583, DOI 10.3238/arztebl.2008.0583
   Mitra A, 2018, COMPUT METH PROG BIO, V165, P25, DOI 10.1016/j.cmpb.2018.08.003
   Mittapalli PS, 2016, BIOMED SIGNAL PROCES, V24, P34, DOI 10.1016/j.bspc.2015.09.003
   Orlando JI, 2020, MED IMAGE ANAL, V59, DOI 10.1016/j.media.2019.101570
   Quigley HA, 2006, BRIT J OPHTHALMOL, V90, P262, DOI 10.1136/bjo.2005.081224
   Ravishankar H, 2016, LECT NOTES COMPUT SC, V10008, P188, DOI 10.1007/978-3-319-46976-8_20
   Ren SQ, 2015, ADV NEUR IN, V28, DOI 10.1109/TPAMI.2016.2577031
   Ronneberger O, 2015, LECT NOTES COMPUT SC, V9351, P234, DOI 10.1007/978-3-319-24574-4_28
   Rundo L, 2019, NEUROCOMPUTING, V365, P31, DOI 10.1016/j.neucom.2019.07.006
   Sivaswamy J, 2014, I S BIOMED IMAGING, P53, DOI 10.1109/ISBI.2014.6867807
   Wang S., 2019, ARXIV171108904
NR 27
TC 45
Z9 47
U1 1
U2 26
PU MDPI
PI BASEL
PA ST ALBAN-ANLAGE 66, CH-4052 BASEL, SWITZERLAND
EI 2076-3417
J9 APPL SCI-BASEL
JI Appl. Sci.-Basel
PD JUN
PY 2020
VL 10
IS 11
AR 3833
DI 10.3390/app10113833
PG 16
WC Chemistry, Multidisciplinary; Engineering, Multidisciplinary; Materials
   Science, Multidisciplinary; Physics, Applied
WE Science Citation Index Expanded (SCI-EXPANDED)
SC Chemistry; Engineering; Materials Science; Physics
GA MC6HQ
UT WOS:000543385900170
OA gold
DA 2025-03-30
ER

PT J
AU Lee, J
   Kim, YK
   Park, KH
   Jeoung, JW
AF Lee, Jinho
   Kim, Young Kook
   Park, Ki Ho
   Jeoung, Jin Wook
TI Diagnosing Glaucoma With Spectral-Domain Optical Coherence Tomography
   Using Deep Learning Classifier
SO JOURNAL OF GLAUCOMA
LA English
DT Article
DE glaucoma; deep learning; optical coherence tomography
ID DIABETIC-RETINOPATHY; LAYER THICKNESS; VALIDATION
AB Precis: A spectral-domain optical coherence tomography (SD-OCT) based deep learning system detected glaucomatous structural change with high sensitivity and specificity. It outperformed the clinical diagnostic parameters in discriminating glaucomatous eyes from healthy eyes. Purpose: The purpose of this study was to assess the performance of a deep learning classifier for the detection of glaucomatous change based on SD-OCT. Methods: Three hundred fifty image sets of ganglion cell-inner plexiform layer (GCIPL) and retinal nerve fiber layer (RNFL) SD-OCT for 86 glaucomatous eyes and 307 SD-OCT image sets of 196 healthy participants were recruited and split into training (197 eyes) and test (85 eyes) datasets based on a patient-wise split. The bottleneck features extracted from the GCIPL thickness map, GCIPL deviation map, RNFL thickness map, and RNFL deviation map were used as predictors for the deep learning classifier. The area under the receiver operating characteristic curve (AUC) was calculated and compared with those of conventional glaucoma diagnostic parameters including SD-OCT thickness profile and standard automated perimetry (SAP) to evaluate the accuracy of discrimination for each algorithm. Results: In the test dataset, this deep learning system achieved an AUC of 0.990 [95% confidence interval (CI), 0.975-1.000] with a sensitivity of 94.7% and a specificity of 100.0%, which was significantly larger than the AUCs with all of the optical coherence tomography and SAP parameters: 0.949 (95% CI, 0.921-0.976) with average GCIPL thickness (P=0.006), 0.938 (95% CI, 0.905-0.971) with average RNFL thickness (P=0.003), and 0.889 (0.844-0.934) with mean deviation of SAP (P<0.001; DeLong test). Conclusion: An SD-OCT-based deep learning system can detect glaucomatous structural change with high sensitivity and specificity.
C1 [Lee, Jinho; Kim, Young Kook; Park, Ki Ho; Jeoung, Jin Wook] Seoul Natl Univ, Coll Med, Dept Ophthalmol, Seoul, South Korea.
   [Lee, Jinho; Kim, Young Kook; Park, Ki Ho; Jeoung, Jin Wook] Seoul Natl Univ Hosp, Dept Ophthalmol, Seoul, South Korea.
C3 Seoul National University (SNU); Seoul National University (SNU); Seoul
   National University Hospital
RP Jeoung, JW (corresponding author), Seoul Natl Univ, Seoul Natl Univ Hosp, Coll Med, Dept Ophthalmol, 101 Daehak Ro, Seoul 03080, South Korea.
EM neuroprotect@gmail.com
RI Kim, Young-Kook/AAE-8306-2020
OI Lee, Jinho/0000-0003-3122-9652; Kim, Young Kook/0000-0002-6037-8449
CR An GZ, 2019, J HEALTHC ENG, V2019, DOI 10.1155/2019/4061313
   Anderson Douglas R, 2003, Curr Opin Ophthalmol, V14, P86
   [Anonymous], 2016, CVPR
   [Anonymous], ENG MED BIOL SOC EMB
   [Anonymous], 2017, P INT C LEARN REPR T
   [Anonymous], 2018, P IEEE C COMP VIS PA
   Asaoka R, 2019, AM J OPHTHALMOL, V198, P136, DOI 10.1016/j.ajo.2018.10.007
   Bowd C, 2000, ARCH OPHTHALMOL-CHIC, V118, P22
   Choi YJ, 2013, INVEST OPHTH VIS SCI, V54, P2296, DOI 10.1167/iovs.12-10530
   Dandona L, 2006, BMC MED, V4, DOI 10.1186/1741-7015-4-6
   DELONG ER, 1988, BIOMETRICS, V44, P837, DOI 10.2307/2531595
   Fleming AD, 2006, INVEST OPHTH VIS SCI, V47, P1120, DOI 10.1167/iovs.05-1155
   Foster PJ, 2002, BRIT J OPHTHALMOL, V86, P238, DOI 10.1136/bjo.86.2.238
   Gulshan V, 2016, JAMA-J AM MED ASSOC, V316, P2402, DOI 10.1001/jama.2016.17216
   He KM, 2016, PROC CVPR IEEE, P770, DOI 10.1109/CVPR.2016.90
   Hwang YH, 2014, OPHTHALMOLOGY, V121, P1508, DOI 10.1016/j.ophtha.2014.02.019
   Japkowicz N., 2011, Evaluating Learning Algorithms: A Classification Perspective, DOI DOI 10.1017/CBO9780511921803
   Jeoung JW, 2013, INVEST OPHTH VIS SCI, V54, P4422, DOI 10.1167/iovs.12-11273
   Kim KE, 2018, BRIT J OPHTHALMOL, V102, P718, DOI 10.1136/bjophthalmol-2017-310869
   Leske MC, 1999, OPHTHALMOLOGY, V106, P2144, DOI 10.1016/S0161-6420(99)90497-9
   LESKE MC, 1983, AM J EPIDEMIOL, V118, P166, DOI 10.1093/oxfordjournals.aje.a113626
   Li ZX, 2018, OPHTHALMOLOGY, V125, P1199, DOI 10.1016/j.ophtha.2018.01.023
   Muhammad H, 2017, J GLAUCOMA, V26, P1086, DOI 10.1097/IJG.0000000000000765
   R Core Team, 2014, R: A Language and Environment for Statistical Computing
   Ting DSW, 2017, JAMA-J AM MED ASSOC, V318, P2211, DOI 10.1001/jama.2017.18152
NR 25
TC 45
Z9 45
U1 1
U2 12
PU LIPPINCOTT WILLIAMS & WILKINS
PI PHILADELPHIA
PA TWO COMMERCE SQ, 2001 MARKET ST, PHILADELPHIA, PA 19103 USA
SN 1057-0829
EI 1536-481X
J9 J GLAUCOMA
JI J. Glaucoma
PD APR
PY 2020
VL 29
IS 4
BP 287
EP 294
DI 10.1097/IJG.0000000000001458
PG 8
WC Ophthalmology
WE Science Citation Index Expanded (SCI-EXPANDED)
SC Ophthalmology
GA LE6KK
UT WOS:000526832300016
PM 32053552
DA 2025-03-30
ER

PT J
AU Agrawal, DK
   Kirar, BS
   Pachori, RB
AF Agrawal, Dheeraj Kumar
   Kirar, Bhupendra Singh
   Pachori, Ram Bilas
TI Automated glaucoma detection using quasi-bivariate variational mode
   decomposition from fundus images
SO IET IMAGE PROCESSING
LA English
DT Article
DE eye; medical image processing; singular value decomposition; diseases;
   feature extraction; least squares approximations; support vector
   machines; biomedical optical imaging; vision defects; feature selection;
   automated glaucoma detection; quasibivariate variational mode
   decomposition; critical eye disorder; irreversible neurodegenerative eye
   disorder; digital fundus images; QB-VMD method; mode mixing problems;
   glaucoma detection accuracy; QB-VMD SBIs; extracted features; ReliefF
   method; singular value decomposition; optical nerve head; intraocular
   pressure; subband images; least square support vector machine
   classifier; glaucoma detection accuracies; eye disease
ID TRANSFORM; FEATURES; HISTORY; SYSTEM; DWT
AB yyy Glaucoma is a critical and irreversible neurodegenerative eye disorder caused by damaging optical nerve head due to increased intra-ocular pressure within the eye. Detection of glaucoma is a critical job for ophthalmologists. This study presents a novel and more accurate method for automated glaucoma detection using quasi-bivariate variational mode decomposition (QB-VMD) from digital fundus images. In total, 505 fundus images are decomposed using QB-VMD method which gives band limited sub-band images (SBIs) centred around a particular frequency. These SBIs are smooth and free from mode mixing problems. The glaucoma detection accuracy depends on the most useful features as it captured appropriate information. Seventy features are extracted from QB-VMD SBIs. Extracted features are normalised and selected using ReliefF method. Selected features are then fed to singular value decomposition to reduce their dimensionality. Finally, the reduced features are classified using least square support vector machine classifier. The obtained glaucoma detection accuracies are 85.94 and 86.13% using three- and ten-fold cross validation, respectively. Obtained results are better than the existing. It may become a suitable method for ophthalmologists to examine eye disease more accurately using fundus images.
C1 [Agrawal, Dheeraj Kumar; Kirar, Bhupendra Singh] Maulana Azad Natl Inst Technol, Dept Elect & Commun Engn, Bhopal, India.
   [Pachori, Ram Bilas] Indian Inst Technol Indore, Discipline Elect Engn, Indore, Madhya Pradesh, India.
C3 National Institute of Technology (NIT System); Maulana Azad National
   Institute of Technology Bhopal; Indian Institute of Technology System
   (IIT System); Indian Institute of Technology (IIT) - Indore
RP Kirar, BS (corresponding author), Maulana Azad Natl Inst Technol, Dept Elect & Commun Engn, Bhopal, India.
EM bhup17@gmail.com
RI Pachori, Ram/AAO-5839-2020; Kirar, Bhupendra/R-7975-2019; Agrawal,
   Dheeraj/D-9981-2018
OI Kirar, Bhupendra/0000-0002-0417-8709; Agrawal,
   Dheeraj/0000-0001-9196-4830; Pachori, Ram Bilas/0000-0002-6061-4309
CR Acharya UR, 2017, COMPUT BIOL MED, V84, P59, DOI 10.1016/j.compbiomed.2017.03.016
   Acharya UR, 2016, COMPUT BIOL MED, V73, P131, DOI 10.1016/j.compbiomed.2016.04.009
   Agrawal, 2018, INT J ENG TECHNOLOGY, V7, P2546, DOI DOI 10.14419/IJET.V7I4.14809
   Agrawal D, 2010, IET IMAGE PROCESS, V4, P443, DOI 10.1049/iet-ipr.2009.0194
   [Anonymous], 2016, ITSI T ELECT ELECT E
   Bock R, 2010, MED IMAGE ANAL, V14, P471, DOI 10.1016/j.media.2009.12.006
   Cheng J, 2013, IEEE T MED IMAGING, V32, P1019, DOI 10.1109/TMI.2013.2247770
   Dua S, 2012, IEEE T INF TECHNOL B, V16, P80, DOI 10.1109/TITB.2011.2176540
   Ganesan K, 2014, MED BIOL ENG COMPUT, V52, P663, DOI 10.1007/s11517-014-1167-5
   Gangatharan, 2013, EUR J SCI RES, V97, P159
   Greaney MJ, 2002, INVEST OPHTH VIS SCI, V43, P140
   Hagiwara Y, 2018, COMPUT METH PROG BIO, V165, P1, DOI 10.1016/j.cmpb.2018.07.012
   HARALICK RM, 1973, IEEE T SYST MAN CYB, VSMC3, P610, DOI 10.1109/TSMC.1973.4309314
   Hermann Manuel M., 2005, International Ophthalmology, V26, P143, DOI 10.1007/s10792-006-9022-9
   HU M, 1962, IRE T INFORM THEOR, V8, P179, DOI 10.1109/tit.1962.1057692
   Huang NE, 1998, P ROY SOC A-MATH PHY, V454, P903, DOI 10.1098/rspa.1998.0193
   HUANG TS, 1979, IEEE T ACOUST SPEECH, V27, P13, DOI 10.1109/TASSP.1979.1163188
   Kavitha S, 2014, OPHTHALMOLOGY, V121, P2091, DOI 10.1016/j.ophtha.2014.05.001
   Khandoker AH, 2007, IEEE T NEUR SYS REH, V15, P587, DOI 10.1109/TNSRE.2007.906961
   Kirar B.S., 2017, INDIAN J PUBLIC HLTH, V9, P10, DOI DOI 10.5958/0976-5506.2018.00960.9
   Kirar BS, 2019, IET IMAGE PROCESS, V13, P73, DOI 10.1049/iet-ipr.2018.5297
   Kirar BS, 2017, 2017 INTERNATIONAL CONFERENCE ON RECENT INNOVATIONS IN SIGNAL PROCESSING AND EMBEDDED SYSTEMS (RISE), P315, DOI 10.1109/RISE.2017.8378173
   Kolár R, 2008, RADIOENGINEERING, V17, P109
   Kononenko I., 1994, EUR C MACH LEARN, V784, P171, DOI [DOI 10.1007/3-540-57868-457, 10.1007/3-540-57868-4_57, DOI 10.1007/3-540-57868-4_57]
   Lim TC, 2012, MED ENG PHYS, V34, P129, DOI 10.1016/j.medengphy.2011.07.030
   Maheshwari S, 2017, COMPUT BIOL MED, V88, P142, DOI 10.1016/j.compbiomed.2017.06.017
   Maheshwari S, 2017, IEEE J BIOMED HEALTH, V21, P803, DOI 10.1109/JBHI.2016.2544961
   Noronha KP, 2014, BIOMED SIGNAL PROCES, V10, P174, DOI 10.1016/j.bspc.2013.11.006
   Nyul Laszlo G., 2009, Proceedings of the SPIE - The International Society for Optical Engineering, V7497, DOI 10.1117/12.851179
   Raja C, 2015, J ELECTR ENG TECHNOL, V10, P1899, DOI 10.5370/JEET.2015.10.4.1899
   Raja C, 2015, INT J AUTOM COMPUT, V12, P393, DOI 10.1007/s11633-014-0858-6
   Saki F, 2013, COMPUT BIOL MED, V43, P32, DOI 10.1016/j.compbiomed.2012.10.006
   Song XY, 2005, P ANN INT IEEE EMBS, P6608
   STEWART GW, 1993, SIAM REV, V35, P551, DOI 10.1137/1035134
   Suykens JAK, 1999, NEURAL PROCESS LETT, V9, P293, DOI 10.1023/A:1018628609742
   Tham YC, 2014, OPHTHALMOLOGY, V121, P2081, DOI 10.1016/j.ophtha.2014.05.013
   Wang WK, 2018, EXP FLUIDS, V59, DOI 10.1007/s00348-017-2450-7
   Yadav D, 2014, INT CONF CONTEMP, P109, DOI 10.1109/IC3.2014.6897157
   Yuan FN, 2016, KSII T INTERNET INF, V10, P1807, DOI 10.3837/tiis.2016.04.019
   Zhang Y, 2012, PROG ELECTROMAGN RES, V130, P369, DOI 10.2528/PIER12061410
   Zuiderveld K., 1994, Graph. Gems IV, P474
NR 41
TC 45
Z9 46
U1 1
U2 6
PU INST ENGINEERING TECHNOLOGY-IET
PI HERTFORD
PA MICHAEL FARADAY HOUSE SIX HILLS WAY STEVENAGE, HERTFORD SG1 2AY, ENGLAND
SN 1751-9659
EI 1751-9667
J9 IET IMAGE PROCESS
JI IET Image Process.
PD NOV 14
PY 2019
VL 13
IS 13
BP 2401
EP 2408
DI 10.1049/iet-ipr.2019.0036
PG 8
WC Computer Science, Artificial Intelligence; Engineering, Electrical &
   Electronic; Imaging Science & Photographic Technology
WE Science Citation Index Expanded (SCI-EXPANDED)
SC Computer Science; Engineering; Imaging Science & Photographic Technology
GA JQ2XF
UT WOS:000498813000004
OA Bronze
DA 2025-03-30
ER

PT J
AU Sakaguchi, K
   Higashide, T
   Udagawa, S
   Ohkubo, S
   Sugiyama, K
AF Sakaguchi, Kimikazu
   Higashide, Tomomi
   Udagawa, Sachiko
   Ohkubo, Shinji
   Sugiyama, Kazuhisa
TI Comparison of Sectoral Structure-Function Relationships in Glaucoma:
   Vessel Density Versus Thickness in the Peripapillary Retinal Nerve Fiber
   Layer
SO INVESTIGATIVE OPHTHALMOLOGY & VISUAL SCIENCE
LA English
DT Article
DE optical coherence tomography; angiography; glaucoma; structure-function
   relationships; peripapillary retinal nerve fiber layer
ID OPTICAL COHERENCE TOMOGRAPHY; PARAPAPILLARY ATROPHY; VISUAL-FIELD;
   BETA-ZONE; ANGIOGRAPHY; EYES; DETERMINANTS; QUANTIFICATION; CAPILLARIES;
   POPULATION
AB PURPOSE. To compare the sectoral structure-function relationships in glaucoma between two structural parameters, vessel density (VD) and thickness, in the peripapillary retinal nerve fiber layer (RNFL).
   METHODS. Optical coherence tomography (OCT) angiography (AngioVue/RTVue-XR) for VD and OCT (RS-3000) for peripapillary RNFL thickness were performed in 129 eyes from 129 subjects (94 glaucoma, 17 glaucoma suspects, and 18 normal eyes). Humphrey visual field (VF) tests were performed using a SITA standard 24-2 program. Sectoral structure-function relationships based on the Garway-Heath map were compared between VD and thickness using a semipartial correlation coefficient (sr) and partial residual plots determined by multiple linear regression models controlling for the effects of sex, age, axial length, disc area, beta-and gamma-parapapillary atrophy (PPA) zones, and signal strength index (SSI).
   RESULTS. For all VF sectors, the sr(2) of VD was largest when the VD sector corresponded to the VF sector (sr(2): 0.17-0.39). In contrast, in only three sectors was the sr(2) of thickness largest when the thickness sector corresponded to the VF sector (sr(2) : 0.02-0.34): the inferior temporal, temporal, and superior temporal sectors. The partial residual plots against VD showed more linear relationships with VF sensitivity than those against thickness in the qualitative evaluation of fitting by locally weighted scatterplot smoothing. Eyes with larger SSI had higher VD, whereas eyes with a larger extension of the PPA zone into the VD measurement area had lower VD.
   CONCLUSIONS. Peripapillary RNFL VD and thickness have different characteristic sectoral structure-function relationships in glaucoma.
C1 [Sakaguchi, Kimikazu; Higashide, Tomomi; Udagawa, Sachiko; Ohkubo, Shinji; Sugiyama, Kazuhisa] Kanazawa Univ, Dept Ophthalmol, Grad Sch Med Sci, 13-1 Takara Machi, Kanazawa, Ishikawa 9208641, Japan.
C3 Kanazawa University
RP Higashide, T (corresponding author), Kanazawa Univ, Dept Ophthalmol, Grad Sch Med Sci, 13-1 Takara Machi, Kanazawa, Ishikawa 9208641, Japan.
EM eyetomo@med.kanazawa-u.ac.jp
OI Higashide, Tomomi/0000-0001-9566-4587
FU Japan Society for the Promotion of Science [26462632]; Grants-in-Aid for
   Scientific Research [26462632] Funding Source: KAKEN
FX Supported by a Grant-in-Aid for Scientific Research (26462632) from the
   Japan Society for the Promotion of Science (KS).
CR BENNETT AG, 1994, GRAEF ARCH CLIN EXP, V232, P361, DOI 10.1007/BF00175988
   Budenz DL, 2007, OPHTHALMOLOGY, V114, P1046, DOI 10.1016/j.ophtha.2006.08.046
   Cheung CY, 2011, INVEST OPHTH VIS SCI, V52, P9629, DOI 10.1167/iovs.11-7481
   Cheung CYL, 2008, OPHTHALMOLOGY, V115, P1347, DOI 10.1016/j.ophtha.2007.11.027
   Chihara E, 2017, INVEST OPHTH VIS SCI, V58, P690, DOI 10.1167/iovs.16-20709
   CLEVELAND WS, 1988, J AM STAT ASSOC, V83, P596, DOI 10.2307/2289282
   Dai Y, 2013, INVEST OPHTH VIS SCI, V54, P2013, DOI 10.1167/iovs.12-11255
   Gao SS, 2016, INVEST OPHTH VIS SCI, V57, P4485, DOI 10.1167/iovs.16-20080
   Garway-Heath DF, 2000, OPHTHALMOLOGY, V107, P1809, DOI 10.1016/S0161-6420(00)00284-0
   HENKIND P, 1967, BRIT J OPHTHALMOL, V51, P115, DOI 10.1136/bjo.51.2.115
   Higashide T, 2016, PLOS ONE, V11, DOI 10.1371/journal.pone.0147782
   Holló G, 2017, PLOS ONE, V12, DOI 10.1371/journal.pone.0171541
   Hood DC, 2007, PROG RETIN EYE RES, V26, P688, DOI 10.1016/j.preteyeres.2007.08.001
   Jia YL, 2012, OPT EXPRESS, V20, P4710, DOI 10.1364/OE.20.004710
   Jonas JB, 2012, PLOS ONE, V7, DOI 10.1371/journal.pone.0047237
   Kang SH, 2010, INVEST OPHTH VIS SCI, V51, P4075, DOI 10.1167/iovs.09-4737
   Kim M, 2013, OPHTHALMOLOGY, V120, P1790, DOI 10.1016/j.ophtha.2013.02.011
   KORNZWEIG AL, 1968, ARCH OPHTHALMOL-CHIC, V80, P696
   Kraus MF, 2012, BIOMED OPT EXPRESS, V3, P1182, DOI 10.1364/BOE.3.001182
   Kumar RS, 2016, INVEST OPHTH VIS SCI, V57, P6079, DOI 10.1167/iovs.16-19984
   Lee EJ, 2016, INVEST OPHTH VIS SCI, V57, P6265, DOI 10.1167/iovs.16-20287
   Liu L, 2015, JAMA OPHTHALMOL, V133, P1045, DOI 10.1001/jamaophthalmol.2015.2225
   Mansoori T, 2017, J GLAUCOMA, V26, P241, DOI 10.1097/IJG.0000000000000594
   Michaelson I.C., 1954, Retinal Circulation in Man and Mammals, DOI DOI 10.1136/BJO.38.7.441
   Ramrattan RS, 1999, OPHTHALMOLOGY, V106, P1588, DOI 10.1016/S0161-6420(99)90457-8
   Rao HL, 2011, ARCH OPHTHALMOL-CHIC, V129, P864, DOI 10.1001/archophthalmol.2011.145
   Savini G, 2005, BRIT J OPHTHALMOL, V89, P489, DOI 10.1136/bjo.2004.052498
   Savini G, 2012, BRIT J OPHTHALMOL, V96, P57, DOI 10.1136/bjo.2010.196782
   SCHUMAN JS, 1995, ARCH OPHTHALMOL-CHIC, V113, P586, DOI 10.1001/archopht.1995.01100050054031
   Scripsema Nicole K, 2016, Invest Ophthalmol Vis Sci, V57, pOCT611, DOI 10.1167/iovs.15-18945
   Spaide RF, 2015, JAMA OPHTHALMOL, V133, P45, DOI 10.1001/jamaophthalmol.2014.3616
   Sullivan-Mee M, 2015, AM J OPHTHALMOL, V160, P637, DOI 10.1016/j.ajo.2015.06.024
   Vianna JR, 2016, INVEST OPHTH VIS SCI, V57, P3103, DOI 10.1167/iovs.16-19646
   Wang Y, 2013, PLOS ONE, V8, DOI 10.1371/journal.pone.0059449
   Wu H, 2015, EYE, V29, P525, DOI 10.1038/eye.2014.317
   Yarmohammadi A, 2016, OPHTHALMOLOGY, V123, P2498, DOI 10.1016/j.ophtha.2016.08.041
NR 36
TC 45
Z9 48
U1 0
U2 5
PU ASSOC RESEARCH VISION OPHTHALMOLOGY INC
PI ROCKVILLE
PA 12300 TWINBROOK PARKWAY, ROCKVILLE, MD 20852-1606 USA
SN 0146-0404
EI 1552-5783
J9 INVEST OPHTH VIS SCI
JI Invest. Ophthalmol. Vis. Sci.
PD OCT
PY 2017
VL 58
IS 12
BP 5251
EP 5262
DI 10.1167/iovs.17-21955
PG 12
WC Ophthalmology
WE Science Citation Index Expanded (SCI-EXPANDED)
SC Ophthalmology
GA FL5JN
UT WOS:000414272100025
PM 29049726
OA gold
DA 2025-03-30
ER

PT J
AU Diniz, A
   Delano-Wood, L
   Daga, FB
   Cronemberger, S
   Medeiros, FA
AF Diniz-Filho, Alberto
   Delano-Wood, Lisa
   Daga, Fabio B.
   Cronemberger, Sebastiao
   Medeiros, Felipe A.
TI Association Between Neurocognitive Decline and Visual Field Variability
   in Glaucoma
SO JAMA OPHTHALMOLOGY
LA English
DT Article
ID MILD COGNITIVE IMPAIRMENT; DIFFERENTIAL LIGHT THRESHOLD; LONG-TERM
   FLUCTUATION; FUNCTIONAL MEASUREMENTS; ALZHEIMER-DISEASE; ELDERLY
   SUBJECTS; DEMENTIA; PROGRESSION; POPULATION; RATES
AB IMPORTANCE Visual field variability may impair detection of glaucoma progression over time. Despite the possible overlap between neurocognitive disorders and glaucoma in older individuals, no study has investigated the association between cognitive changes and visual field variability.
   OBJECTIVE To evaluate the association between global neurocognitive impairment and visual field variability in patients diagnosed as having glaucoma or glaucoma suspects.
   DESIGN, SETTING, AND PARTICIPANTS This prospective observational cohort study was conducted at the Visual Performance Laboratory, University of California, San Diego. The study involved 211 eyes of 115 patients followed up for a mean (SD) period of 2.5 (0.8) years, ranging from 1.2 to 4.7 years. Data were obtained during the period extending from March 2011 to April 2015, with data analysis conducted from November 2015 to May 2016.
   MAIN OUTCOMES AND MEASURES Association between cognitive decline and visual field variability. Patients were monitored with standard automated perimetry (SAP) and had longitudinal assessment of cognitive ability using the Montreal Cognitive Assessment (MoCA). Visual field variability was estimated by the SD of the residuals of ordinary least squares linear regressions of SAP mean deviation (MD) values over time. Linear regression models were used to investigate the association between cognitive decline and visual field variability, adjusting for potentially confounding factors.
   RESULTS Among the 115 patients, the mean (SD) age at baseline was 67.4 (10.1) years, 63 were men (54.8%), and 86 were white (74.8%). There was a statistically significant association between change in MoCA scores and visual field variability over time. In a univariable model, a 5-point decline in MoCA score was associated with an increase of 0.18 dB in the SD of residuals of SAP MD (R-2 = 4.3%; 95% CI, 0.06-0.30; P = .003). In a multivariable model adjusting for baseline MoCA score, mean SAP MD, age, sex, race/ethnicity, educational level, income, and number of SAP tests, each 5-point decline in MoCA score was associated with an increase of 0.23 dB in the SD of residuals of SAP MD (95% CI, 0.11-0.35; P < .001).
   CONCLUSIONS AND RELEVANCE Cognitive decline was associated with increased visual field variability during follow-up. These findings suggest that screening and monitoring of cognitive dysfunction may be important in the assessment of visual field progression in the context of glaucoma.
C1 [Diniz-Filho, Alberto; Daga, Fabio B.; Medeiros, Felipe A.] Univ Calif San Diego, Visual Performance Lab, 9500 Gilman Dr, La Jolla, CA 92093 USA.
   [Diniz-Filho, Alberto; Cronemberger, Sebastiao] Univ Fed Minas Gerais, Dept Ophthalmol & Otorhinolaryngol, Belo Horizonte, MG, Brazil.
   [Delano-Wood, Lisa] Vet Affair San Diego Healthcare Syst, La Jolla, CA USA.
   [Delano-Wood, Lisa] Univ Calif San Diego, Dept Psychiat, La Jolla, CA 92093 USA.
C3 University of California System; University of California San Diego;
   Universidade Federal de Minas Gerais; US Department of Veterans Affairs;
   Veterans Health Administration (VHA); VA San Diego Healthcare System;
   University of California System; University of California San Diego
RP Medeiros, FA (corresponding author), Univ Calif San Diego, Visual Performance Lab, 9500 Gilman Dr, La Jolla, CA 92093 USA.
EM fmedeiros@ucsd.edu
RI medeiros, felipe/MCK-1612-2025; Daga, Fabio/I-2490-2019; Cronemberger,
   Sebastiao/F-7225-2012; Diniz-Filho, Alberto/C-8564-2015
OI Cronemberger, Sebastiao/0000-0003-1466-9963; Diniz-Filho,
   Alberto/0000-0002-0371-2359
FU National Institutes of Health/National Eye Institute [EY021818,
   EY025056]; Brazilian National Council for Scientific and Technological
   Development (CNPq) [233829/2014-8]
FX This study was supported in part by grants EY021818 and EY025056 from
   the National Institutes of Health/National Eye Institute (Dr Medeiros)
   and fellowship grant 233829/2014-8 from the Brazilian National Council
   for Scientific and Technological Development (CNPq) (Dr Diniz-Filho).
CR BUSE A, 1977, J AM STAT ASSOC, V72, P64
   FLAMMER J, 1984, ARCH OPHTHALMOL-CHIC, V102, P876, DOI 10.1001/archopht.1984.01040030696021
   FLAMMER J, 1984, ARCH OPHTHALMOL-CHIC, V102, P880
   FLAMMER J, 1985, INVEST OPHTH VIS SCI, V26, P176
   FLAMMER J, 1984, ARCH OPHTHALMOL-CHIC, V102, P704, DOI 10.1001/archopht.1984.01040030560017
   Gabryelewicz T, 2007, INT J GERIATR PSYCH, V22, P563, DOI 10.1002/gps.1716
   Grundman M, 2004, ARCH NEUROL-CHICAGO, V61, P59, DOI 10.1001/archneur.61.1.59
   Hänninen T, 2002, ACTA NEUROL SCAND, V106, P148, DOI 10.1034/j.1600-0404.2002.01225.x
   HEIJL A, 1987, ARCH OPHTHALMOL-CHIC, V105, P1544
   HEIJL A, 1989, AM J OPHTHALMOL, V108, P130, DOI 10.1016/0002-9394(89)90006-8
   Hoops S, 2009, NEUROLOGY, V73, P1738, DOI 10.1212/WNL.0b013e3181c34b47
   KATZ J, 1987, ARCH OPHTHALMOL-CHIC, V105, P1083
   Krishnan K, 2017, ASSESSMENT, V24, P772, DOI 10.1177/1073191116654217
   Larrieu S, 2002, NEUROLOGY, V59, P1594, DOI 10.1212/01.WNL.0000034176.07159.F8
   Maioli F, 2007, ARCH GERONTOL GERIAT, V44, P233, DOI 10.1016/j.archger.2007.01.032
   Manly JJ, 2008, ANN NEUROL, V63, P494, DOI 10.1002/ana.21326
   Matsuura M, 2015, INVEST OPHTH VIS SCI, V56, P5630, DOI 10.1167/iovs.15-17576
   Medeiros FA, 2012, AM J OPHTHALMOL, V153, P1197, DOI 10.1016/j.ajo.2011.11.015
   Medeiros FA, 2011, INVEST OPHTH VIS SCI, V52, P5794, DOI 10.1167/iovs.10-7111
   Morris JC, 2001, ARCH NEUROL-CHICAGO, V58, P397, DOI 10.1001/archneur.58.3.397
   Petersen RC, 2001, NEUROLOGY, V56, P1133, DOI 10.1212/WNL.56.9.1133
   Petersen RC, 1999, ARCH NEUROL-CHICAGO, V56, P303, DOI 10.1001/archneur.56.3.303
   Plassman BL, 2008, ANN INTERN MED, V148, P427, DOI 10.7326/0003-4819-148-6-200803180-00005
   Plassman BL, 2011, ANN NEUROL, V70, P418, DOI 10.1002/ana.22362
   Ravaglia G, 2008, J AM GERIATR SOC, V56, P51, DOI 10.1111/j.1532-5415.2007.01503.x
   Russell RA, 2012, INVEST OPHTH VIS SCI, V53, P5985, DOI 10.1167/iovs.12-10428
   SMITH PL, 1979, AM STAT, V33, P57, DOI 10.2307/2683222
   Solfrizzi V, 2004, NEUROLOGY, V63, P1882, DOI 10.1212/01.WNL.0000144281.38555.E3
   Storandt M, 2002, NEUROLOGY, V59, P1034, DOI 10.1212/WNL.59.7.1034
   Turpin A, 2011, INVEST OPHTH VIS SCI, V52, P3237, DOI 10.1167/iovs.10-6255
NR 30
TC 45
Z9 46
U1 0
U2 4
PU AMER MEDICAL ASSOC
PI CHICAGO
PA 330 N WABASH AVE, STE 39300, CHICAGO, IL 60611-5885 USA
SN 2168-6165
EI 2168-6173
J9 JAMA OPHTHALMOL
JI JAMA Ophthalmol.
PD JUL
PY 2017
VL 135
IS 7
BP 734
EP 739
DI 10.1001/jamaophthalmol.2017.1279
PG 6
WC Ophthalmology
WE Science Citation Index Expanded (SCI-EXPANDED)
SC Ophthalmology
GA FA6CU
UT WOS:000405531700014
PM 28520873
OA Bronze, Green Published
DA 2025-03-30
ER

PT J
AU Gulati, V
   Fan, S
   Gardner, BJ
   Havens, SJ
   Schaaf, MT
   Neely, DG
   Toris, CB
AF Gulati, Vikas
   Fan, Shan
   Gardner, Bret J.
   Havens, Shane J.
   Schaaf, Marie T.
   Neely, Donna G.
   Toris, Carol B.
TI Mechanism of Action of Selective Laser Trabeculoplasty and Predictors of
   Response
SO INVESTIGATIVE OPHTHALMOLOGY & VISUAL SCIENCE
LA English
DT Article
DE laser trabeculoplasty; glaucoma laser; aqueous flow; trabecular
   meshwork; intraocular pressure
ID OCULAR HYPOTENSIVE MEDICATION; EPISCLERAL VENOUS-PRESSURE; AQUEOUS-HUMOR
   DYNAMICS; GLAUCOMA SURGERIES; HYPERTENSION; BENEFICIARIES
AB PURPOSE. This study was designed to evaluate the changes in aqueous humor dynamics (AHD) produced by selective laser trabeculoplasty (SLT) and to explore if baseline AHD parameters are predictive of IOP response to SLT.
   METHODS. Thirty-one consecutive subjects diagnosed with ocular hypertension or primary open-angle glaucoma scheduled to undergo SLT as their primary IOP-lowering therapy were enrolled in this prospective observational study. Subjects underwent baseline assessment of AHD in both eyes. Variables assessed were IOPs at 9 AM and noon, aqueous humor flow rate (fluorophotometry), episcleral venous pressure (EVP, venomanometry), outflow facility (pneumatonography and fluorophotometry) and uveoscleral outflow (calculated using modified Goldmann equation). All subjects underwent 360 degrees SLT and AHD measurements were repeated 3 months later.
   RESULTS. Compared with baseline, IOPs after SLT were significantly lower at 9 AM (22.9 +/- 5.1 vs. 19.7 +/- 3.0 mm Hg; P = 0.001) and noon (23.4 +/- 4.6 vs. 20.0 +/- 3.5 mm Hg; P < 0.001). Outflow facility by fluorophotometry was significantly increased from 0.17 +/- 0.11 mu L/min/mm Hg at baseline to 0.24 +/- 0.14 mu L/min/mm Hg at 3 months (P = 0.008). Outflow facility by tonography (baseline: 0.16 +/- 0.07 mu L/min/mm Hg vs. 3 months: 0.22 +/- 0.16 mu L/min/mm Hg; P = 0.046) was similarly increased. No change in aqueous flow or EVP was observed. There were no changes in IOP or AHD in the contralateral untreated eye. Using multiple linear regression models, higher baseline aqueous flow, lower baseline outflow facility, and possibly lower uvescleral outflow were associated with more IOP lowering with SLT.
   CONCLUSIONS. The IOP-lowering effect of SLT is mediated through an increase in outflow facility. There is no contralateral effect. Higher aqueous flow and lower outflow facility may be predictive of better response to SLT.
C1 [Gulati, Vikas; Fan, Shan; Gardner, Bret J.; Havens, Shane J.; Schaaf, Marie T.; Neely, Donna G.; Toris, Carol B.] Univ Nebraska Med Ctr, Truhlsen Eye Inst, Omaha, NE USA.
   [Toris, Carol B.] Case Western Reserve Univ, Cleveland, OH 44106 USA.
C3 University of Nebraska System; University of Nebraska Medical Center;
   University System of Ohio; Case Western Reserve University
RP Gulati, V (corresponding author), 985540 Nebraska Med Ctr, Truhlsen Eye Inst, Omaha, NE 68198 USA.
EM vgulati@unmc.edu
OI Gulati, Vikas/0000-0001-9656-7797
FU American Glaucoma Society Clinician Scientist Award; NEI [K23EY023266];
   Research to Prevent Blindness
FX Supported by American Glaucoma Society Clinician Scientist Award (VG)
   NEI K23EY023266, Research to Prevent Blindness
CR Alvarado JA, 2010, BRIT J OPHTHALMOL, V94, P1417, DOI 10.1136/bjo.2010.182543
   Arora KS, 2015, OPHTHALMOLOGY, V122, P1615, DOI 10.1016/j.ophtha.2015.04.015
   Beltran-Agullo L, 2013, J GLAUCOMA, V22, P746, DOI 10.1097/IJG.0b013e31825af0eb
   Brandt JD, 2004, AM J OPHTHALMOL, V138, P717, DOI 10.1016/j.ajo.2004.07.036
   Eisenlohr J E, 1962, Br J Ophthalmol, V46, P536, DOI 10.1136/bjo.46.9.536
   Goyal S, 2010, BRIT J OPHTHALMOL, V94, P1443, DOI 10.1136/bjo.2009.176024
   Gulati V, 2012, ARCH OPHTHALMOL-CHIC, V130, P677, DOI 10.1001/archophthalmol.2011.2573
   Hayashi M, 2004, BIOMEDICAL FDN OPHTH, P1
   Jampel HD, 2014, JAMA OPHTHALMOL, V132, P685, DOI 10.1001/jamaophthalmol.2014.369
   Kass MA, 2002, ARCH OPHTHALMOL-CHIC, V120, P701
   Kramer TR, 2001, OPHTHALMOLOGY, V108, P773, DOI 10.1016/S0161-6420(00)00660-6
   Latina MA, 1998, OPHTHALMOLOGY, V105, P2082, DOI 10.1016/S0161-6420(98)91129-0
   Leske MC, 2003, ARCH OPHTHALMOL-CHIC, V121, P48
   Liu H, 2011, ARCH OPHTHALMOL-CHIC, V129, P269, DOI 10.1001/archophthalmol.2011.4
   McIlraith I, 2006, J GLAUCOMA, V15, P124, DOI 10.1097/00061198-200604000-00009
   Musch DC, 2011, OPHTHALMOLOGY, V118, P1766, DOI 10.1016/j.ophtha.2011.01.047
   Ramulu PY, 2007, OPHTHALMOLOGY, V114, P2265, DOI 10.1016/j.ophtha.2007.02.005
   Realini T, 2013, JAMA OPHTHALMOL, V131, P321, DOI 10.1001/jamaophthalmol.2013.1706
   Sit AJ, 2011, EXP EYE RES, V92, P537, DOI 10.1016/j.exer.2011.03.018
   Van Veldhuisen PC, 2000, AM J OPHTHALMOL, V130, P429
   VANBUSKIRK EM, 1989, SURV OPHTHALMOL, V33, P264, DOI 10.1016/0039-6257(82)90152-7
   VANBUSKIRK EM, 1984, OPHTHALMOLOGY, V91, P1005
   YABLONSKI ME, 1985, AM J OPHTHALMOL, V99, P579, DOI 10.1016/S0002-9394(14)77963-2
   ZEIMER RC, 1983, ARCH OPHTHALMOL-CHIC, V101, P1447, DOI 10.1001/archopht.1983.01040020449024
NR 24
TC 45
Z9 48
U1 0
U2 2
PU ASSOC RESEARCH VISION OPHTHALMOLOGY INC
PI ROCKVILLE
PA 12300 TWINBROOK PARKWAY, ROCKVILLE, MD 20852-1606 USA
SN 0146-0404
EI 1552-5783
J9 INVEST OPHTH VIS SCI
JI Invest. Ophthalmol. Vis. Sci.
PD MAR
PY 2017
VL 58
IS 3
BP 1462
EP 1468
DI 10.1167/iovs.16-20710
PG 7
WC Ophthalmology
WE Science Citation Index Expanded (SCI-EXPANDED)
SC Ophthalmology
GA EQ4ZA
UT WOS:000398089000014
PM 28264102
OA gold, Green Published
DA 2025-03-30
ER

PT J
AU Wang, SB
   Li, B
   Ungvari, GS
   Ng, CH
   Chiu, HFK
   Kou, CG
   Liu, YW
   Tao, YC
   Wu, YH
   Fu, YL
   Qi, Y
   Yu, YQ
   Xiang, YT
AF Wang, Shibin
   Li, Bo
   Ungvari, Gabor S.
   Ng, Chee H.
   Chiu, Helen F. K.
   Kou, Changgui
   Liu, Yawen
   Tao, Yuchun
   Wu, Yanhua
   Fu, Yingli
   Qi, Yue
   Yu, Yaqin
   Xiang, Yu-Tao
TI Poor mental health status and its associations with demographic
   characteristics and chronic diseases in Chinese elderly
SO SOCIAL PSYCHIATRY AND PSYCHIATRIC EPIDEMIOLOGY
LA English
DT Article
DE Mental health; Chronic disease; Chinese elderly
ID LIFE-STYLE; PSYCHOLOGICAL DISTRESS; HONG-KONG; PREVALENCE; POPULATION;
   MULTIMORBIDITY; DEPRESSION; DISORDERS; CHALLENGES; PEOPLE
AB Although poor mental health is associated with significant personal and societal burden, it is rarely reported in older Chinese populations. This study examined the mental health status of a large representative sample of Chinese elderly in relation to socio-demographic characteristics, lifestyle, and chronic diseases.
   Multistage stratified cluster sampling was used in this cross-sectional study. A total of 4115 people aged between 60 and 79 years were selected and interviewed with standardized assessment tools. The 12-item General Health Questionnaire (GHQ-12) was used to measure general mental health with the total score of aeyen4 as the threshold for poor mental health status.
   The adjusted percentage of poor mental health status in the whole sample was 23.8 %; 18.5 % in men and 28.9 % in women. Multivariate logistic regression analysis revealed that female gender, widowed/separated marital status, rural abode, low income, poor diet, lack of physical exercise, and multi-morbidity were independently associated with poor mental health. The percentage of poor mental health status was significantly higher in patients with anemia, diabetes, hyperlipidemia, cataract/glaucoma, ischemic heart disease, cerebrovascular diseases, nasopharyngitis, chronic gastroenteritis/peptic ulcer, liver diseases, cholecystitis/gallstone, arthritis, or chronic low back pain.
   Given the high rate of poor mental health status among older Chinese population, policy makers and health professionals in China should address the mental health burden of its aging population.
C1 [Wang, Shibin; Li, Bo; Kou, Changgui; Liu, Yawen; Tao, Yuchun; Wu, Yanhua; Fu, Yingli; Qi, Yue; Yu, Yaqin] Jilin Univ, Sch Publ Hlth, Dept Epidemiol & Biostat, Changchun, Peoples R China.
   [Wang, Shibin; Xiang, Yu-Tao] Univ Macau, Fac Hlth Sci, Unit Psychiat, Ave Univ,3-F,Bldg E12, Taipa, Macau, Peoples R China.
   [Ungvari, Gabor S.] Univ Notre Dame Australia, Marian Ctr, Perth, WA, Australia.
   [Ungvari, Gabor S.] Univ Western Australia, Sch Psychiat & Clin Neurosci, Perth, WA, Australia.
   [Ng, Chee H.] Univ Melbourne, Dept Psychiat, Melbourne, Vic, Australia.
   [Chiu, Helen F. K.] Chinese Univ Hong Kong, Dept Psychiat, Hong Kong, Hong Kong, Peoples R China.
C3 Jilin University; University of Macau; The University of Notre Dame
   Australia; University of Western Australia; University of Melbourne;
   Chinese University of Hong Kong
RP Li, B (corresponding author), Jilin Univ, Sch Publ Hlth, Dept Epidemiol & Biostat, Changchun, Peoples R China.; Xiang, YT (corresponding author), Univ Macau, Fac Hlth Sci, Unit Psychiat, Ave Univ,3-F,Bldg E12, Taipa, Macau, Peoples R China.
EM li_bo@jlu.edu.cn; xyutly@gmail.com
RI Wang, Shibin/AAH-1793-2019; xiang, yu/KOC-9302-2024; qi,
   yue/KLE-0386-2024; Wu, Yanhua/GWU-9872-2022; liu, yawen/J-2471-2014
OI Ng, Chee/0000-0002-3811-2732; Xiang, Yu-Tao/0000-0002-2906-0029
FU Scientific Research Foundation of the Health Bureau of Jilin Province,
   China [2011Z116]
FX This study was funded by the Scientific Research Foundation of the
   Health Bureau of Jilin Province, China (Grant Number: 2011Z116).
CR Agborsangaya CB, 2013, QUAL LIFE RES, V22, P791, DOI 10.1007/s11136-012-0214-7
   [Anonymous], 2013, CHIN STAT ABSTR
   Barba C, 2004, LANCET, V363, P157, DOI 10.1016/s0140-6736(03)15268-3
   Boey KW, 2005, AGING MENT HEALTH, V9, P555, DOI 10.1080/13607860500193351
   Bowling A, 2007, AGING MENT HEALTH, V11, P301, DOI 10.1080/13607860600963752
   Chiu HFK, 2004, ACTA PSYCHIAT SCAND, V109, P299, DOI 10.1046/j.1600-0447.2003.00263.x
   Cornah D., 2006, Cheers? understanding the relationship between alcohol and mental health
   Edmans J, 2013, AGE AGEING, V42, P747, DOI 10.1093/ageing/aft054
   Feng ZL, 2012, HEALTH AFFAIR, V31, P2764, DOI 10.1377/hlthaff.2012.0535
   do Nascimento KKF, 2015, INT J GERIATR PSYCH, V30, P1171, DOI 10.1002/gps.4271
   Fone DL, 2006, HEALTH PLACE, V12, P332, DOI 10.1016/j.healthplace.2005.02.002
   Forsman AK, 2011, SCAND J PUBLIC HEALT, V39, P757, DOI 10.1177/1403494811418281
   Fortin M, 2012, ANN FAM MED, V10, P142, DOI 10.1370/afm.1337
   Fu R, 2016, PLOS ONE, V11, DOI 10.1371/journal.pone.0148990
   Gale CR, 2016, J EPIDEMIOL COMMUN H, V70, P813, DOI 10.1136/jech-2015-206479
   Gómez-Pinilla F, 2008, NAT REV NEUROSCI, V9, P568, DOI 10.1038/nrn2421
   Gorstein J.., 2007, Indicators and Methods for Cross-Sectional Surveys of Vitamin and Mineral Status of Populations. The Micronutrient Initiative (Ottawa) and the Centers for Disease Control and Prevention.(Atlanta)
   Hassanzadeh J, 2018, AM J MENS HEALTH, V12, P96, DOI 10.1177/1557988316630720
   Jokela M, 2013, PSYCHOL MED, V43, P2037, DOI 10.1017/S0033291712003042
   KATON W, 1992, MED CARE, V30, P67, DOI 10.1097/00005650-199201000-00007
   Li KQ, 2008, ASIAN J PSYCHIATR, V1, P51, DOI 10.1016/j.ajp.2008.09.010
   Lopresti AL, 2013, J AFFECT DISORDERS, V148, P12, DOI 10.1016/j.jad.2013.01.014
   Ma X, 2008, PSYCHOL MED, V38, P1723, DOI 10.1017/S0033291708003164
   Mui A.C., 2010, China Journal of Social Work, V3, P111, DOI [10.1080/17525098.2010.492634, DOI 10.1080/17525098.2010.492634]
   Naimi TS, 2016, SELECTION BIASES OBS, DOI [10.1111/add.13451, DOI 10.1111/ADD.13451]
   Paul Constanca, 2006, Psychol Health Med, V11, P221
   Phillips MR, 2009, LANCET, V373, P2041, DOI 10.1016/S0140-6736(09)60660-7
   Qu B, 2012, POPUL HEALTH MANAG, V15, P181, DOI 10.1089/pop.2011.0033
   Resnick Barbara, 2003, J Community Health Nurs, V20, P135, DOI 10.1207/S15327655JCHN2003_01
   Schneiderman N, 2005, ANNU REV CLIN PSYCHO, V1, P607, DOI 10.1146/annurev.clinpsy.1.102803.144141
   Schoenborn Charlotte A, 2010, Vital Health Stat 10, P1
   Schuckit MA, 2009, LANCET, V373, P492, DOI 10.1016/S0140-6736(09)60009-X
   Su D, 2012, ARCH GERONTOL GERIAT, V55, P564, DOI 10.1016/j.archger.2012.06.006
   Tian T, 2015, IRAN J PUBLIC HEALTH, V44, P1084
   Walsh R, 2011, AM PSYCHOL, V66, P579, DOI 10.1037/a0021769
   Wang SB, 2015, PUBLIC HEALTH, V129, P1539, DOI 10.1016/j.puhe.2015.06.013
   Wang SB, 2015, ASIA-PAC J PUBLIC HE, V27, P394, DOI 10.1177/1010539514551200
   Wong TS, 2014, AGING MENT HEALTH, V18, P588, DOI 10.1080/13607863.2013.856862
   Xiang YT, 2012, LANCET, V380, P1715, DOI 10.1016/S0140-6736(11)60893-3
   Xiang YT, 2009, ALCOHOL CLIN EXP RES, V33, P1111, DOI 10.1111/j.1530-0277.2009.00933.x
   Yamamoto N, 2014, J PHYSIOL ANTHROPOL, V33, DOI 10.1186/1880-6805-33-32
   Yang Ting-zhong, 2003, Zhonghua Liu Xing Bing Xue Za Zhi, V24, P769
   Zhu H, 2010, J POPUL AGEING, V3, P161, DOI 10.1007/s12062-011-9034-8
NR 43
TC 45
Z9 46
U1 1
U2 80
PU SPRINGER HEIDELBERG
PI HEIDELBERG
PA TIERGARTENSTRASSE 17, D-69121 HEIDELBERG, GERMANY
SN 0933-7954
EI 1433-9285
J9 SOC PSYCH PSYCH EPID
JI Soc. Psychiatry Psychiatr. Epidemiol.
PD OCT
PY 2016
VL 51
IS 10
BP 1449
EP 1455
DI 10.1007/s00127-016-1271-y
PG 7
WC Psychiatry
WE Science Citation Index Expanded (SCI-EXPANDED); Social Science Citation Index (SSCI)
SC Psychiatry
GA DY5SZ
UT WOS:000385164700010
PM 27539269
DA 2025-03-30
ER

PT J
AU Taketani, Y
   Murata, H
   Fujino, Y
   Mayama, C
   Asaoka, R
AF Taketani, Yukako
   Murata, Hiroshi
   Fujino, Yuri
   Mayama, Chihiro
   Asaoka, Ryo
TI How Many Visual Fields Are Required to Precisely Predict Future Test
   Results in Glaucoma Patients When Using Different Trend Analyses?
SO INVESTIGATIVE OPHTHALMOLOGY & VISUAL SCIENCE
LA English
DT Article
DE visual field; glaucoma; prediction; regression model
ID NORMAL-TENSION GLAUCOMA; LINEAR-REGRESSION; SUSPECTED GLAUCOMA; TERM
   FLUCTUATION; LIGHT THRESHOLD; PROGRESSION; PERIMETRY; RATES; ACCURACY;
   PATTERNS
AB PURPOSE. To evaluate the minimum number of visual field (VF) tests required to precisely predict future VF results using ordinary least squares linear regression (OLSLR), quadratic regression, exponential regression, logistic regression, and M-estimator robust regression model.
   METHODS. Series of 15 VFs (Humphrey Field Analyzer 24-2 SITA standard) were analyzed from 247 eyes of 155 open-angle glaucoma patients. Future point-wise (PW) VF results and mean VF sensitivities were predicted with varying numbers of VFs in each regression method.
   RESULTS. In PW-OLSLR, as expected, the minimum absolute prediction error was obtained using the maximum number of VFs in the regression (14 VFs); mean absolute prediction error was equal to 2.4 +/- 0.9 dB. Ten VFs were required to reach the 95% confidence interval (CI) of the minimum absolute prediction error. Prediction errors associated with the exponential and quadratic regression models were significantly larger than those from PW-OLSLR, whereas errors from logistic regression were not significantly smaller than those from PW-OLSLR; however, the absolute prediction error from the M-estimator robust regression model was significantly smaller than those associated with PW-OLSLR (P < 0.01, paired Wilcoxon test). Like PW-OLSLR, 10 VFs were needed to obtain the minimum absolute prediction error of mean VF sensitivity, but there were no significant differences in errors using the different regression methods.
   CONCLUSIONS. Approximately 10 VFs, are needed to achieve an accurate prediction of PW VF sensitivity and mean sensitivity. Prediction error of PW VF sensitivity can be significantly minimized using the M-estimator robust regression model compared with conventional OLSLR.
C1 [Taketani, Yukako; Murata, Hiroshi; Fujino, Yuri; Mayama, Chihiro; Asaoka, Ryo] Univ Tokyo, Grad Sch Med, Dept Ophthalmol, Tokyo 1138655, Japan.
C3 University of Tokyo
RP Asaoka, R (corresponding author), Univ Tokyo, Grad Sch Med, Dept Ophthalmol, Bunkyo Ku, 7-3-1 Hongo, Tokyo 1138655, Japan.
EM rasaoka-tky@umin.ac.jp
OI taketani, yukako/0000-0001-6424-3579
FU Japan Science and Technology Agency (JST)-CREST; Ministry of Education,
   Culture, Sports, Science and Technology of Japan [26462679]
FX Supported in part by the Japan Science and Technology Agency (JST)-CREST
   and Grant 26462679 from the Ministry of Education, Culture, Sports,
   Science and Technology of Japan.
CR Aickin M, 1996, AM J PUBLIC HEALTH, V86, P726, DOI 10.2105/AJPH.86.5.726
   Aihara M, 2011, JPN J OPHTHALMOL, V55, P600, DOI 10.1007/s10384-011-0075-6
   Alward WLM, 2001, OPHTHALMOLOGY, V108, P247
   [Anonymous], 2005, Introduction to robust estimation and hypothesis testing
   Araie Makoto, 2011, Nippon Ganka Gakkai Zasshi, V115, P213
   Artes PH, 2002, INVEST OPHTH VIS SCI, V43, P2654
   Bengtsson B, 2000, INVEST OPHTH VIS SCI, V41, P2201
   Bengtsson B, 2009, ARCH OPHTHALMOL-CHIC, V127, P1610, DOI 10.1001/archophthalmol.2009.297
   Bryan SR, 2013, INVEST OPHTH VIS SCI, V54, P6694, DOI 10.1167/iovs.12-11185
   Caprioli J, 2011, INVEST OPHTH VIS SCI, V52, P4765, DOI 10.1167/iovs.10-6414
   Chen A, 2014, INVEST OPHTH VIS SCI, V55, P7881, DOI 10.1167/iovs.14-15435
   Fitzke FW, 1996, BRIT J OPHTHALMOL, V80, P40, DOI 10.1136/bjo.80.1.40
   FLAMMER J, 1984, ARCH OPHTHALMOL-CHIC, V102, P876, DOI 10.1001/archopht.1984.01040030696021
   FLAMMER J, 1984, ARCH OPHTHALMOL-CHIC, V102, P704, DOI 10.1001/archopht.1984.01040030560017
   Fujino Y, 2015, INVEST OPHTH VIS SCI, V56, P2334, DOI 10.1167/iovs.15-16445
   Gardiner SK, 2002, INVEST OPHTH VIS SCI, V43, P1400
   Goldbaum MH, 2012, INVEST OPHTH VIS SCI, V53, P6557, DOI 10.1167/iovs.11-8363
   Heijl A, 1996, ARCH OPHTHALMOL-CHIC, V114, P19, DOI 10.1001/archopht.1996.01100130017003
   Henson DB, 1996, INVEST OPHTH VIS SCI, V37, P444
   Hirasawa K, 2014, INVEST OPHTH VIS SCI, V55, P7681, DOI 10.1167/iovs.14-15040
   HOLM S, 1979, SCAND J STAT, V6, P65
   HUBER PJ, 1964, ANN MATH STAT, V35, P73, DOI 10.1214/aoms/1177703732
   Jansonius NM, 2010, BRIT J OPHTHALMOL, V94, P1404, DOI 10.1136/bjo.2009.164897
   Koseki N, 2008, OPHTHALMOLOGY, V115, P2049, DOI 10.1016/j.ophtha.2008.05.015
   KRAKAU CET, 1985, ACTA OPHTHALMOL, V63, P19
   Liang ZH, 2013, P IEEE INT C DAT MIN, P1121
   Malik R, 2013, BMJ OPEN, V3, DOI 10.1136/bmjopen-2012-002067
   MCNAUGHT AI, 1995, GRAEF ARCH CLIN EXP, V233, P750, DOI 10.1007/BF00184085
   Murata H, 2014, INVEST OPHTH VIS SCI, V55, P8386, DOI 10.1167/iovs.14-14625
   Nouri-Mahdavi K, 2004, INVEST OPHTH VIS SCI, V45, P4346, DOI 10.1167/iovs.04-0204
   Quigley HA, 2006, BRIT J OPHTHALMOL, V90, P262, DOI 10.1136/bjo.2005.081224
   Russell RA, 2011, INVEST OPHTH VIS SCI, V52, P9539, DOI 10.1167/iovs.11-8948
   Sakata R, 2014, JPN J OPHTHALMOL, V58, P212, DOI 10.1007/s10384-013-0299-8
   Sample PA, 2004, INVEST OPHTH VIS SCI, V45, P2596, DOI 10.1167/iovs.03-0343
   Shields MB, 2010, SHIELDS TXB GLAUCOMA
   Shimodaira H, 1999, P I STAT MATH, V47, P3
   Spry PGD, 2000, INVEST OPHTH VIS SCI, V41, P2192
   WILD JM, 1989, ACTA OPHTHALMOL, V67, P537
   Yamada Y, 2001, J OCUL PHARMACOL TH, V17, P235, DOI 10.1089/108076801750295272
   Yamamoto T, 2013, ACTA OPHTHALMOL, V91, P619, DOI 10.1111/j.1755-3768.2012.02480.x
   Zhu HG, 2014, PLOS ONE, V9, DOI 10.1371/journal.pone.0085654
NR 41
TC 45
Z9 45
U1 0
U2 0
PU ASSOC RESEARCH VISION OPHTHALMOLOGY INC
PI ROCKVILLE
PA 12300 TWINBROOK PARKWAY, ROCKVILLE, MD 20852-1606 USA
SN 0146-0404
EI 1552-5783
J9 INVEST OPHTH VIS SCI
JI Invest. Ophthalmol. Vis. Sci.
PD JUN
PY 2015
VL 56
IS 6
BP 4076
EP 4082
DI 10.1167/iovs.14-16341
PG 7
WC Ophthalmology
WE Science Citation Index Expanded (SCI-EXPANDED)
SC Ophthalmology
GA CM5PJ
UT WOS:000357740200073
PM 26114484
DA 2025-03-30
ER

PT J
AU Bogunovic, H
   Kwon, YH
   Rashid, A
   Lee, K
   Critser, DB
   Garvin, MK
   Sonka, M
   Abràmoff, MD
AF Bogunovic, Hrvoje
   Kwon, Young H.
   Rashid, Adnan
   Lee, Kyungmoo
   Critser, Douglas B.
   Garvin, Mona K.
   Sonka, Milan
   Abramoff, Michael D.
TI Relationships of Retinal Structure and Humphrey 24-2 Visual Field
   Thresholds in Patients With Glaucoma
SO INVESTIGATIVE OPHTHALMOLOGY & VISUAL SCIENCE
LA English
DT Article
DE perimetry; visual field; image analysis; OCT; ganglion cell
ID OPTICAL-COHERENCE-TOMOGRAPHY; FIBER BUNDLE TRAJECTORIES; NERVE-FIBER;
   NEURORETINAL RIM; AUTOMATED PERIMETRY; TIME-DOMAIN; VARIABILITY;
   PATTERN; DAMAGE; DISC
AB PURPOSE. To determine relationships between spectral-domain optical coherence tomography (SD-OCT) derived regional damage to the retinal ganglion cell-axonal complex (RGC-AC) and visual thresholds for each location of the Humphrey 24-2 visual field, in all stages of openangle glaucoma.
   METHODS. Patients with early, moderate, and advanced glaucoma were recruited from a tertiary glaucoma clinic. Humphrey 24-2 and 9-field Spectralis SD-OCT were acquired for each subject. Individual OCT volumes were aligned, nerve fiber layer (NFL), ganglion cell and inner plexiform layers (GCL+IPL) cosegmented. These layers were then partitioned into 54 sectors corresponding to the 24-2 grid. A Support Vector Machine was trained independently for each sector to predict the sector threshold, using these structural properties.
   RESULTS. One hundred twenty-two consecutive subjects, 43 early, 39 moderate, and 40 advanced, glaucoma were included (122 eyes). Average correlation coefficient (R) was 0.68 (0.47-0.82), and average root mean square error (RMSE) was 6.92 dB (3.93-8.68 dB). Prediction performance averaged over the entire field, superior hemifield, and inferior hemifield had R (RMSE) values of 0.77 (3.76), 0.80 (5.05), and 0.84 (3.80) dB, respectively.
   CONCLUSIONS. Predicting individual 24-2 visual field thresholds from structural information derived from nine-field SD-OCT local NFL and GCL+IPL thicknesses using the RGC-AC concept is feasible, showing the potential for the predictive ability of SD-OCT structural information for visual function. Ultimately, it may be feasible to complement and reduce the burden of subjective visual field testing in glaucoma patients with predicted function derived objectively from OCT.
C1 [Bogunovic, Hrvoje; Rashid, Adnan; Lee, Kyungmoo; Garvin, Mona K.; Sonka, Milan; Abramoff, Michael D.] Univ Iowa, Dept Elect & Comp Engn, Iowa City, IA 52242 USA.
   [Kwon, Young H.; Abramoff, Michael D.] Univ Iowa, Stephen A Wynn Inst Vis Res, Iowa City, IA 52242 USA.
   [Kwon, Young H.; Critser, Douglas B.; Sonka, Milan; Abramoff, Michael D.] Univ Iowa, Dept Ophthalmol & Visual Sci, Iowa City, IA 52242 USA.
   [Garvin, Mona K.; Abramoff, Michael D.] Univ Iowa, Dept Biomed Engn, Iowa City, IA 52242 USA.
   [Abramoff, Michael D.] Iowa City VA Hlth Care Syst, Iowa City, IA USA.
C3 University of Iowa; University of Iowa; University of Iowa; University
   of Iowa; US Department of Veterans Affairs; Veterans Health
   Administration (VHA); Iowa City VA Health Care System
RP Abràmoff, MD (corresponding author), Univ Iowa, 11205 Pomerantz Family Pavil, Iowa City, IA 52242 USA.
EM michael-abramoff@uiowa.edu
RI Abramoff, Michael/IZP-9416-2023; Sonka, Milan/IZD-9792-2023; Garvin,
   Mona/F-9275-2011; Abramoff, Michael/A-5836-2009; Bogunovic,
   Hrvoje/J-3445-2014
OI Abramoff, Michael/0000-0002-3490-0037; Sonka, Milan/0000-0002-9613-9968;
   Kwon, Young/0000-0002-1116-8250; Bogunovic, Hrvoje/0000-0002-9168-0894;
   Garvin, Mona/0000-0003-3299-3150; Chaudhry, Adnan
   Rashid/0000-0002-5137-9108
FU National Institutes of Health [R01 EY019112, R01 EY018853, R01
   EB004640]; Department of Veterans Affairs; Marlene S. and Leonard A.
   Hadley Glaucoma Research Fund; Clifford M. & Ruth M. Altermatt
   Professorship
FX Supported in part by National Institutes of Health Grants R01 EY019112,
   R01 EY018853, and R01 EB004640; the Department of Veterans Affairs; and
   the Marlene S. and Leonard A. Hadley Glaucoma Research Fund. YHK was
   supported by Clifford M. & Ruth M. Altermatt Professorship.
CR AAO PPP Glaucoma Panel, 2010, PRIM OP ANGL GLAUC P
   Abràmoff MD, 2013, INVEST OPHTH VIS SCI, V54, P3721, DOI 10.1167/iovs.13-11812
   Abramoff Michael D, 2010, IEEE Rev Biomed Eng, V3, P169, DOI 10.1109/RBME.2010.2084567
   Artes PH, 2005, PROG RETIN EYE RES, V24, P333, DOI 10.1016/j.preteyeres.2004.10.002
   Artes PH, 2002, INVEST OPHTH VIS SCI, V43, P2654
   Bay H, 2008, COMPUT VIS IMAGE UND, V110, P346, DOI 10.1016/j.cviu.2007.09.014
   Bogunovic H, 2014, IEEE T MED IMAGING, V33, P2242, DOI 10.1109/TMI.2014.2336246
   Danias J, 2006, EXP EYE RES, V82, P219, DOI 10.1016/j.exer.2005.06.013
   de Boer JF, 2003, OPT LETT, V28, P2067, DOI 10.1364/OL.28.002067
   Garvin MK, 2012, INVEST OPHTH VIS SCI, V53, P483, DOI 10.1167/iovs.11-8349
   Garvin MK, 2009, IEEE T MED IMAGING, V28, P1436, DOI 10.1109/TMI.2009.2016958
   Garway-Heath DF, 2000, OPHTHALMOLOGY, V107, P1809, DOI 10.1016/S0161-6420(00)00284-0
   HEIJL A, 1989, AM J OPHTHALMOL, V108, P130, DOI 10.1016/0002-9394(89)90006-8
   Henson DB, 2000, INVEST OPHTH VIS SCI, V41, P417
   Hood DC, 2013, PROG RETIN EYE RES, V32, P1, DOI 10.1016/j.preteyeres.2012.08.003
   Hood DC, 2009, INVEST OPHTH VIS SCI, V50, P4254, DOI 10.1167/iovs.08-2697
   Jansonius NM, 2009, VISION RES, V49, P2157, DOI 10.1016/j.visres.2009.04.029
   Jansonius NM, 2012, EXP EYE RES, V105, P70, DOI 10.1016/j.exer.2012.10.008
   JONAS JB, 1993, OPHTHALMOLOGY, V100, P63
   Kwon YH, 2009, NEW ENGL J MED, V360, P1113, DOI 10.1056/NEJMra0804630
   Lee K, 2012, ARCH OPHTHALMOL-CHIC, V130, P1118, DOI 10.1001/archophthalmol.2012.669
   Lee K, 2010, IEEE T MED IMAGING, V29, P159, DOI 10.1109/TMI.2009.2031324
   Mwanza JC, 2014, OPHTHALMOLOGY, V121, P849, DOI 10.1016/j.ophtha.2013.10.044
   Mwanza JC, 2011, INVEST OPHTH VIS SCI, V52, P8323, DOI 10.1167/iovs.11-7962
   Mwanza JC, 2011, OPHTHAL SURG LAS IM, V42, P328, DOI 10.3928/15428877-20110603-05
   Pochet NLMM, 2006, ULTRASOUND OBST GYN, V27, P607, DOI 10.1002/uog.2791
   Quellec G, 2014, ENG MED BIOL SOC EMB
   Quellec G, 2010, IEEE T MED IMAGING, V29, P1321, DOI 10.1109/TMI.2010.2047023
   See JLS, 2009, OPHTHALMOLOGY, V116, P840, DOI 10.1016/j.ophtha.2008.12.005
   Sonka M., 2014, Image Processing, Analysis, and Machine Vision
   Strouthidis NG, 2009, INVEST OPHTH VIS SCI, V50, P3737, DOI 10.1167/iovs.08-2844
   Wahle A, 2013, PROC SPIE, V8674, DOI 10.1117/12.2007966
   Wall M, 1998, ARCH OPHTHALMOL-CHIC, V116, P53, DOI 10.1001/archopht.116.1.53
   Wall M, 2009, INVEST OPHTH VIS SCI, V50, P974, DOI 10.1167/iovs.08-1789
   Weinreb RN, 1999, GLAUCOMA DEFINITION
   WERNER EB, 1989, INVEST OPHTH VIS SCI, V30, P1083
   Wojtkowski M, 2005, OPHTHALMOLOGY, V112, P1734, DOI 10.1016/j.ophtha.2005.05.023
   Wojtkowski M, 2002, J BIOMED OPT, V7, P457, DOI 10.1117/1.1482379
   Zhang X, 2013, INVEST OPHTH VIS SCI, V54, P3289, DOI 10.1167/iovs.13-11639
   Zhang X, 2011, BIOMED OPT EXPRESS, V2, P1734, DOI 10.1364/BOE.2.001734
   Zhu HG, 2010, INVEST OPHTH VIS SCI, V51, P5657, DOI 10.1167/iovs.10-5239
NR 41
TC 45
Z9 50
U1 0
U2 6
PU ASSOC RESEARCH VISION OPHTHALMOLOGY INC
PI ROCKVILLE
PA 12300 TWINBROOK PARKWAY, ROCKVILLE, MD 20852-1606 USA
SN 0146-0404
EI 1552-5783
J9 INVEST OPHTH VIS SCI
JI Invest. Ophthalmol. Vis. Sci.
PD JAN
PY 2015
VL 56
IS 1
BP 259
EP 271
DI 10.1167/iovs.14-15885
PG 13
WC Ophthalmology
WE Science Citation Index Expanded (SCI-EXPANDED)
SC Ophthalmology
GA CE0TQ
UT WOS:000351519800028
PM 25491294
OA Green Published
DA 2025-03-30
ER

PT J
AU Yousefi, S
   Goldbaum, MH
   Balasubramanian, M
   Medeiros, FA
   Zangwill, LM
   Liebmann, JM
   Girkin, CA
   Weinreb, RN
   Bowd, C
AF Yousefi, Siamak
   Goldbaum, Michael H.
   Balasubramanian, Madhusudhanan
   Medeiros, Felipe A.
   Zangwill, Linda M.
   Liebmann, Jeffrey M.
   Girkin, Christopher A.
   Weinreb, Robert N.
   Bowd, Christopher
TI Learning From Data: Recognizing Glaucomatous Defect Patterns and
   Detecting Progression From Visual Field Measurements
SO IEEE TRANSACTIONS ON BIOMEDICAL ENGINEERING
LA English
DT Article
DE Data analysis; glaucoma; machine learning; progression detection; visual
   field
ID INDEPENDENT COMPONENT ANALYSIS; STANDARD AUTOMATED PERIMETRY; THRESHOLD
   PERIMETRY; IDENTIFY PATTERNS; DIAGNOSIS; MIXTURE
AB A hierarchical approach to learn from visual field data was adopted to identify glaucomatous visual field defect patterns and to detect glaucomatous progression. The analysis pipeline included three stages, namely, clustering, glaucoma boundary limit detection, and glaucoma progression detection testing. First, cross-sectional visual field tests collected from each subject were clustered using a mixture of Gaussians and model parameters were estimated using expectation maximization. The visual field clusters were further estimated to recognize glaucomatous visual field defect patterns by decomposing each cluster into several axes. The glaucoma visual field defect patterns along each axis then were identified. To derive a definition of progression, the longitudinal visual fields of stable glaucoma eyes on the abnormal cluster axes were projected and the slope was approximated using linear regression (LR) to determine the confidence limit of each axis. For glaucoma progression detection, the longitudinal visual fields of each eye on the abnormal cluster axes were projected and the slope was approximated by LR. Progression was assigned if the progression rate was greater than the boundary limit of the stable eyes; otherwise, stability was assumed. The proposed method was compared to a recently developed progression detection method and to clinically available glaucoma progression detection software. The clinical accuracy of the proposed pipeline was as good as or better than the currently available methods.
C1 [Yousefi, Siamak; Goldbaum, Michael H.; Balasubramanian, Madhusudhanan; Medeiros, Felipe A.; Zangwill, Linda M.; Weinreb, Robert N.; Bowd, Christopher] Univ Calif San Diego, Hamilton Glaucoma Ctr, La Jolla, CA 92093 USA.
   [Yousefi, Siamak; Goldbaum, Michael H.; Balasubramanian, Madhusudhanan; Medeiros, Felipe A.; Zangwill, Linda M.; Weinreb, Robert N.; Bowd, Christopher] Univ Calif San Diego, Dept Ophthalmol, La Jolla, CA 92093 USA.
   [Balasubramanian, Madhusudhanan] Univ Memphis, Dept Elect & Comp Engn, Memphis, TN 38111 USA.
   [Balasubramanian, Madhusudhanan] Univ Memphis, Dept Biomed Engn, Memphis, TN 38111 USA.
   [Liebmann, Jeffrey M.] NYU, Dept Ophthalmol, New York, NY 10012 USA.
   [Girkin, Christopher A.] Univ Alabama Birmingham, Dept Ophthalmol, Birmingham, AL 35487 USA.
C3 University of California System; University of California San Diego;
   University of California System; University of California San Diego;
   University of Memphis; University of Memphis; New York University;
   University of Alabama System; University of Alabama Birmingham
RP Bowd, C (corresponding author), Univ Calif San Diego, Hamilton Glaucoma Ctr, La Jolla, CA 92093 USA.
EM syousefi@ucsd.edu; mgoldbaum@ucsd.edu; madhu@glaucoma.ucsd.edu;
   fmedeiros@ucsd.edu; lzangwill@ucsd.edu; jml18@earthlink.net;
   cgirkin@uab.edu; rweinreb@ucsd.edu; cbowd@ucsd.edu
RI medeiros, felipe/MCK-1612-2025; Goldbaum, Michael/AAG-4258-2020
OI Bowd, Christopher/0000-0001-9330-9987; Girkin,
   Christopher/0000-0002-5781-7682
FU NIH [R01EY022039, R00EY020518, R01EY008208, R01EY011008, R01EY019869,
   P30EY022589]; Research to Prevent Blindness (New York, NY, USA);
   Eyesight Foundation of Alabama; Corinne Graber Research Fund of the New
   York Glaucoma Research Institute; David and Marilyn Dunn Fund; Alcon
   Laboratories; Allergan; Pfizer
FX This work was supported by NIH R01EY022039, NIH R00EY020518, NIH
   R01EY008208, NIH R01EY011008, NIH R01EY019869, P30EY022589, an
   unrestricted grant from Research to Prevent Blindness (New York, NY,
   USA), Eyesight Foundation of Alabama, Corinne Graber Research Fund of
   the New York Glaucoma Research Institute, David and Marilyn Dunn Fund,
   and participant incentive grants in the form of glaucoma medication at
   no cost from Alcon Laboratories, Allergan, and Pfizer.
CR Acharya UR, 2011, IEEE T INF TECHNOL B, V15, P449, DOI 10.1109/TITB.2011.2119322
   Alencar LM, 2011, INDIAN J OPHTHALMOL, V59, pS53, DOI 10.4103/0301-4738.73694
   [Anonymous], P IASTED INT C SIGN
   [Anonymous], INT J BIOMED IMAG
   [Anonymous], 2000, WILEY SERIES PROBABI
   Araie M, 1995, Curr Opin Ophthalmol, V6, P36
   Armaly M F, 1971, Trans Am Ophthalmol Soc, V69, P147
   Bengtsson B, 1997, ACTA OPHTHALMOL SCAN, V75, P368
   Bengtsson B, 2008, AM J OPHTHALMOL, V145, P343, DOI 10.1016/j.ajo.2007.09.038
   Bowd C, 2014, PLOS ONE, V9, DOI 10.1371/journal.pone.0085941
   DRANCE SM, 1969, INVEST OPHTH VISUAL, V8, P84
   Figueiredo MAT, 2002, IEEE T PATTERN ANAL, V24, P381, DOI 10.1109/34.990138
   Fodeh SJ, 2013, J BIOMED INFORM, V46, P436, DOI 10.1016/j.jbi.2013.02.001
   Goldbaum MH, 2005, INVEST OPHTH VIS SCI, V46, P3676, DOI 10.1167/iovs.04-1167
   GOLDBAUM MH, 1994, INVEST OPHTH VIS SCI, V35, P3362
   Goldbaum MH, 2002, INVEST OPHTH VIS SCI, V43, P162
   Goldbaum MH, 2012, INVEST OPHTH VIS SCI, V53, P6557, DOI 10.1167/iovs.11-8363
   Goldbaum Michael Henry, 2005, Trans Am Ophthalmol Soc, V103, P270
   HALLENGREN B, 1989, ACTA ENDOCRINOL-COP, V121, P495, DOI 10.1530/acta.0.1210495
   Johnson CA, 2002, AM J OPHTHALMOL, V134, P177, DOI 10.1016/S0002-9394(02)01577-5
   Kass MA, 2002, ARCH OPHTHALMOL-CHIC, V120, P701
   Katwal SB, 2013, IEEE T BIO-MED ENG, V60, P2472, DOI 10.1109/TBME.2013.2258344
   Kingman S, 2004, B WORLD HEALTH ORGAN, V82, P887
   Kononenko I, 2001, ARTIF INTELL MED, V23, P89, DOI 10.1016/S0933-3657(01)00077-X
   Lau LI, 2003, OPHTHALMOLOGY, V110, P1890, DOI 10.1016/S0161-6420(03)00666-3
   McLachlan G., 1988, Mixture models: Inference and applications to clustering, V38
   Medeiros FA, 2005, AM J OPHTHALMOL, V139, P1010, DOI 10.1016/j.ajo.2005.01.003
   Oh S, 2011, IEEE ACM T COMPUT BI, V8, P316, DOI 10.1109/TCBB.2010.96
   Ohno-Machado L, 2004, J BIOMED INFORM, V37, P221, DOI 10.1016/j.jbi.2004.07.004
   Quigley HA, 2006, BRIT J OPHTHALMOL, V90, P262, DOI 10.1136/bjo.2005.081224
   Rahman MM, 2011, IEEE T INF TECHNOL B, V15, P640, DOI 10.1109/TITB.2011.2151258
   Rhee K, 2001, Korean J Ophthalmol, V15, P27
   Sample PA, 2005, INVEST OPHTH VIS SCI, V46, P3684, DOI 10.1167/iovs.04-1168
   Sample PA, 2004, INVEST OPHTH VIS SCI, V45, P2596, DOI 10.1167/iovs.03-0343
   Sample PA, 2009, ARCH OPHTHALMOL-CHIC, V127, P1136, DOI 10.1001/archophthalmol.2009.187
   Var I., 1998, vectors, V8, P6
   Weinreb RN, 2004, LANCET, V363, P1711, DOI 10.1016/S0140-6736(04)16257-0
   Xu Rui, 2010, IEEE Rev Biomed Eng, V3, P120, DOI 10.1109/RBME.2010.2083647
   Yousefi S, 2010, IEEE ENG MED BIO, P5314, DOI 10.1109/IEMBS.2010.5626349
   Yousefi S., 2010, 2010 42nd Southeastern Symposium on System Theory (SSST 2010), P44, DOI 10.1109/SSST.2010.5442801
   Yousefi S, 2014, IEEE T BIO-MED ENG, V61, P1143, DOI 10.1109/TBME.2013.2295605
   Zhao Y, 2005, MOL BIOTECHNOL, V31, P55, DOI 10.1385/MB:31:1:055
   Zivkovic Z, 2004, IEEE T PATTERN ANAL, V26, P651, DOI 10.1109/TPAMI.2004.1273970
NR 43
TC 45
Z9 47
U1 0
U2 9
PU IEEE-INST ELECTRICAL ELECTRONICS ENGINEERS INC
PI PISCATAWAY
PA 445 HOES LANE, PISCATAWAY, NJ 08855-4141 USA
SN 0018-9294
EI 1558-2531
J9 IEEE T BIO-MED ENG
JI IEEE Trans. Biomed. Eng.
PD JUL
PY 2014
VL 61
IS 7
BP 2112
EP 2124
DI 10.1109/TBME.2014.2314714
PG 13
WC Engineering, Biomedical
WE Science Citation Index Expanded (SCI-EXPANDED)
SC Engineering
GA AJ6LY
UT WOS:000337808200020
PM 24710816
OA Green Accepted, Green Published
DA 2025-03-30
ER

PT J
AU Mwanza, JC
   Warren, JL
   Budenz, DL
AF Mwanza, Jean-Claude
   Warren, Joshua L.
   Budenz, Donald L.
CA Ganglion Cell Anal Study Grp
TI Combining Spectral Domain Optical Coherence Tomography Structural
   Parameters for the Diagnosis of Glaucoma With Early Visual Field Loss
SO INVESTIGATIVE OPHTHALMOLOGY & VISUAL SCIENCE
LA English
DT Article
DE glaucoma; diagnosis; optical coherence tomography
ID NERVE-FIBER LAYER; EXPLORATORY FACTOR-ANALYSIS; SCANNING LASER
   POLARIMETRY; THICKNESS; DISK; EYES; DISCRIMINATION; AGREEMENT; ACCURACY;
   DAMAGE
AB PURPOSE. To create a multivariable predictive model for glaucoma with early visual field loss using a combination of spectral-domain optical coherence tomography (SD-OCT) parameters, and to compare the results with single variable models.
   METHODS. Two hundred fifty-three subjects (149 healthy controls and 104 with early glaucoma) underwent optic disc and macular scanning using SD-OCT in one randomly selected eye per subject. Sixteen parameters (rim area, cup-to-disc area ratio, vertical cup-to-disc diameter ratio, average and quadrant RNFL thicknesses, average, minimum, and sectoral ganglion cell inner-plexiform layer [GCIPL] thicknesses) were collected and submitted to an exploratory factor analysis (EFA) followed by logistic regression with the backward elimination variable selection technique. Area under the curve (AUC) of the receiver operating characteristic (ROC), sensitivity, specificity, Akaike's information criterion (AIC), predicted probability, prediction interval length (PIL), and classification rates were used to determine the performances of the univariable and multivariable models.
   RESULTS. The multivariable model had an AUC of 0.995 with 98.6% sensitivity, 96.0% specificity, and an AIC value of 43.29. Single variable models yielded AUCs of 0.943 to 0.987, sensitivities of 82.6% to 95.7%, specificities of 88.0% to 94.0%, and AICs of 113.16 to 59.64 (smaller is preferred). The EFA logistic regression model correctly classified 91.67% of cases with a median PIL of 0.050 in the validation set. Univariable models correctly classified 80.62% to 90.48% of cases with median PILs 1.9 to 3.0 times larger.
   CONCLUSIONS. The multivariable model was successful in predicting glaucoma with early visual field loss and outperformed univariable models in terms of AUC, AIC, PILs, and classification rates.
C1 [Mwanza, Jean-Claude; Budenz, Donald L.] Univ N Carolina, Sch Med, Dept Ophthalmol, Chapel Hill, NC 27599 USA.
   [Warren, Joshua L.] Univ N Carolina, Gillings Sch Global Publ Hlth, Dept Biostat, Chapel Hill, NC 27599 USA.
C3 University of North Carolina School of Medicine; University of North
   Carolina; University of North Carolina Chapel Hill; University of North
   Carolina; University of North Carolina Chapel Hill
RP Budenz, DL (corresponding author), Univ N Carolina, Dept Ophthalmol, 5151 Bioinformat Bldg,CB 7040,130 Mason Farm Rd, Chapel Hill, NC 27599 USA.
EM donald_budenz@med.unc.edu
RI Mwanza, Jean-Claude/L-4235-2017
OI Budenz, Donald/0000-0002-8965-4267; Warren, Joshua/0000-0002-6274-6970
FU Research to Prevent Blindness, New York, New York
FX Supported by an unrestricted grant from Research to Prevent Blindness,
   New York, New York.
CR Azuara-Blanco A, 2003, AM J OPHTHALMOL, V136, P949, DOI 10.1016/S0002-9394(03)00480-X
   Badala F, 2007, AM J OPHTHALMOL, V144, P724, DOI 10.1016/j.ajo.2007.07.010
   Baskaran M, 2012, INVEST OPHTH VIS SCI, V53, P2314, DOI 10.1167/iovs.11-8035
   Bathija R, 1998, J GLAUCOMA, V7, P121
   Budenz DL, 2005, OPHTHALMOLOGY, V112, P3, DOI 10.1016/j.ophtha.2004.06.039
   Burk RO., 1998, PERIMETRY UPDATE 199, P463
   Burnham KP, 2004, SOCIOL METHOD RES, V33, P261, DOI 10.1177/0049124104268644
   DELONG ER, 1988, BIOMETRICS, V44, P837, DOI 10.2307/2531595
   Fabrigar LR, 1999, PSYCHOL METHODS, V4, P272, DOI 10.1037/1082-989X.4.3.272
   Fang YA, 2010, CHINESE MED J-PEKING, V123, P2045, DOI 10.3760/cma.j.issn.0366-6999.2010.15.017
   Ferreras A, 2008, OPHTHALMOLOGY, V115, P775, DOI 10.1016/j.ophtha.2007.06.032
   Ford BA, 2003, OPHTHALMOLOGY, V110, P1145, DOI 10.1016/S0161-6420(03)00230-6
   Friedman DS, 2004, ARCH OPHTHALMOL-CHIC, V122, P532
   GORSUCH RL, 1990, MULTIVAR BEHAV RES, V25, P33, DOI 10.1207/s15327906mbr2501_3
   Gorsuch RL, 1997, J PERS ASSESS, V68, P532, DOI 10.1207/s15327752jpa6803_5
   Hair J. F., 1998, MULTIVARIATE DATA AN
   Huang JY, 2011, J GLAUCOMA, V20, P87, DOI 10.1097/IJG.0b013e3181d787b6
   Huang ML, 2005, INVEST OPHTH VIS SCI, V46, P4121, DOI 10.1167/iovs.05-0069
   Iester M, 2000, BRIT J OPHTHALMOL, V84, P464, DOI 10.1136/bjo.84.5.464
   Iester M, 2002, J GLAUCOMA, V11, P97, DOI 10.1097/00061198-200204000-00004
   Iester M, 1997, J GLAUCOMA, V6, P371, DOI 10.1097/00061198-199712000-00005
   Joreskog K. G., 1999, LARGE CAN STANDARDIZ
   Kingman S, 2004, B WORLD HEALTH ORGAN, V82, P887
   Lu ATH, 2008, OPHTHALMOLOGY, V115, P1352, DOI 10.1016/j.ophtha.2008.01.011
   Magacho L, 2005, EUR J OPHTHALMOL, V15, P353, DOI 10.1177/112067210501500307
   Mardin CY, 1999, BRIT J OPHTHALMOL, V83, P299, DOI 10.1136/bjo.83.3.299
   MCARDLE JJ, 1990, MULTIVAR BEHAV RES, V25, P81, DOI 10.1207/s15327906mbr2501_10
   Medeiros FA, 2005, AM J OPHTHALMOL, V139, P44, DOI 10.1016/j.ajo.2004.08.069
   Mikelberg F S, 1995, J Glaucoma, V4, P242
   MIKELBERG FS, 1995, OPHTHALMOLOGY, V102, P342
   Mwanza JC, 2012, OPHTHALMOLOGY, V119, P1151, DOI 10.1016/j.ophtha.2011.12.014
   Mwanza JC, 2011, INVEST OPHTH VIS SCI, V52, P8323, DOI 10.1167/iovs.11-7962
   Mwanza JC, 2011, OPHTHALMOLOGY, V118, P241, DOI 10.1016/j.ophtha.2010.06.036
   Quigley HA, 2006, BRIT J OPHTHALMOL, V90, P262, DOI 10.1136/bjo.2005.081224
   QUIGLEY HA, 1982, ARCH OPHTHALMOL-CHIC, V100, P135, DOI 10.1001/archopht.1982.01030030137016
   TIELSCH JM, 1988, OPHTHALMOLOGY, V95, P350
   Tóth M, 2008, J GLAUCOMA, V17, P639, DOI 10.1097/IJG.0b013e318168f01a
   Wang MW, 2014, J GLAUCOMA, V23, P129, DOI 10.1097/IJG.0b013e318264b941
NR 38
TC 45
Z9 50
U1 0
U2 3
PU ASSOC RESEARCH VISION OPHTHALMOLOGY INC
PI ROCKVILLE
PA 12300 TWINBROOK PARKWAY, ROCKVILLE, MD 20852-1606 USA
SN 0146-0404
EI 1552-5783
J9 INVEST OPHTH VIS SCI
JI Invest. Ophthalmol. Vis. Sci.
PD DEC
PY 2013
VL 54
IS 13
BP 8393
EP 8400
DI 10.1167/iovs.13-12749
PG 8
WC Ophthalmology
WE Science Citation Index Expanded (SCI-EXPANDED)
SC Ophthalmology
GA AD1ZM
UT WOS:000333032200035
PM 24282232
OA Green Published
DA 2025-03-30
ER

PT J
AU Lee, SY
   Wong, TT
   Chua, J
   Boo, C
   Soh, YF
   Tong, L
AF Lee, S-Y
   Wong, T. T.
   Chua, J.
   Boo, C.
   Soh, Y. F.
   Tong, L.
TI Effect of chronic anti-glaucoma medications and trabeculectomy on tear
   osmolarity
SO EYE
LA English
DT Article
DE human; dry eye; glaucoma; trabeculectomy; tear osmolarity
ID DRY EYE DISEASE; OPEN-ANGLE GLAUCOMA; OCULAR SURFACE DISEASE; FILM
   OSMOLARITY; INTRAOCULAR-PRESSURE; SHORT-TERM; LONG-TERM; PREVALENCE;
   TIMOLOL; SUBCOMMITTEE
AB Purpose To evaluate the tear film osmolarity (TFO) and ocular surface clinical signs and symptoms in chronically medicated glaucoma patients and post-trabeculectomy patients.
   Methods This is a single-center, prospective case-controlled study. One-hundred and thirty eyes of 130 participants aged >= 45 years were included (49 normal controls, 50 glaucoma patients on chronic preserved antiglaucoma medication >= 6 months, and 31 post-trabeculectomy patients not on medication >= 6 months). TFO, tear break-up time (TBUT), Schirmer's test I and dry eye symptoms were evaluated. Data from both groups of glaucoma patients were compared with age and sex-matched controls. Logistic regression was performed to calculate the odds ratios.
   Results Mean TFO in the three groups were 301.4 +/- 7.7, 307.0 +/- 9.3, and 307.4 +/- 11.6mOsm/l, respectively. Compared with normal controls, chronically medicated glaucoma patients and post-trabeculectomy patients were more likely to have a raised TFO, with odds ratios (95% CI) of 4.43 (1.74-11.32) and 2.76 (1.02-7.94), respectively. Both groups of glaucoma patients were also more likely to experience dry eye symptoms, with ORs of 4.72 (1.92-11.59) and 4.24 (1.54-11.72). There was no significant difference in TFO and symptoms between both groups of glaucoma patients, and in TBUT and Schirmer's test across all three groups.
   Conclusions Patients on chronic topical antiglaucoma medication and posttrabeculectomy patients were more likely to have raised TFO and dry eye symptoms, suggesting significant ocular surface disease. Glaucoma practitioners should be aware that dry eye symptoms and raised TFO may occur in the absence of TBUT and Schirmer's test abnormality.
C1 [Lee, S-Y; Wong, T. T.; Boo, C.; Tong, L.] Singapore Eye Res Inst, Singapore 168751, Singapore.
   [Wong, T. T.; Chua, J.; Soh, Y. F.; Tong, L.] Singapore Natl Eye Ctr, Singapore 168751, Singapore.
   [Wong, T. T.; Tong, L.] Natl Univ Singapore, Yong Loo Lin Sch Med, Dept Ophthalmol, Singapore 117595, Singapore.
   [Tong, L.] Duke NUS Grad Med Sch, Singapore, Singapore.
C3 National University of Singapore; Singapore National Eye Center;
   Singapore National Eye Center; National University of Singapore;
   National University of Singapore
RP Wong, TT (corresponding author), Singapore Natl Eye Ctr, 11 3rd Hosp Ave, Singapore 168751, Singapore.
EM tina.wong.t.l@snec.com.sg; louis.tong.h.t@gmail.com
RI Lee, Samantha/AAB-1799-2019
OI Tong, Louis/0000-0002-3986-6552; Lee, Samantha
   Sze-Yee/0000-0001-6635-1098
FU National Medical Research Council (NMRC), Singapore [NMRC/1206/2009,
   NMRC/CSA/013/2009, NMRC/TCR/002-SERI/2008, NMRC/CG/SERI/2010];
   Biomedical Research Council (BMRC), Singapore [BMRC 10/1/35/19/670];
   SNEC research endowment funds from the Singapore National Eye Centre,
   Singapore
FX Grant support was provided by NMRC/1206/2009, NMRC/CSA/013/2009,
   NMRC/TCR/002-SERI/2008, and NMRC/CG/SERI/2010 from National Medical
   Research Council (NMRC), Singapore, BMRC 10/1/35/19/670 from Biomedical
   Research Council (BMRC), Singapore, and the SNEC research endowment
   funds from the Singapore National Eye Centre, Singapore.
CR Arici MK, 2000, CLIN EXP OPHTHALMOL, V28, P113, DOI 10.1046/j.1442-9071.2000.00237.x
   Baudouin C, 2013, EUR J OPHTHALMOL, V23, P47, DOI 10.5301/ejo.5000181
   Baudouin C, 2012, DEV OPHTHALMOL, V50, P64, DOI 10.1159/000334791
   BLOCH S, 1977, BRIT J OPHTHALMOL, V61, P531, DOI 10.1136/bjo.61.8.531
   Budenz DL, 2001, AM J OPHTHALMOL, V131, P626, DOI 10.1016/S0002-9394(00)00901-6
   Coppens G, 2010, Bull Soc Belge Ophtalmol, P19
   Costagliola C, 2001, GRAEF ARCH CLIN EXP, V239, P809, DOI 10.1007/s004170100328
   DIELEMANS I, 1994, OPHTHALMOLOGY, V101, P1851
   Dua H S, 2000, Indian J Ophthalmol, V48, P83
   FARRIS RL, 1994, ADV EXP MED BIOL, V350, P495
   Fechtner RD, 2010, CORNEA, V29, P618, DOI 10.1097/ICO.0b013e3181c325b2
   Friedman DS, 2004, ARCH OPHTHALMOL-CHIC, V122, P532
   Fuentes-Páez G., 2011, Arch Soc Esp Oftalmol, V86, P3, DOI 10.1016/j.oftal.2010.07.004
   Gayton JL, 1999, J CATARACT REFR SURG, V25, P1214, DOI 10.1016/S0886-3350(99)00141-8
   Hau S, 2009, CURR OPIN OPHTHALMOL, V20, P131, DOI 10.1097/ICU.0b013e328325a54b
   HERRERAS JM, 1992, OPHTHALMOLOGY, V99, P1082
   Januleviciene I, 2012, CLIN OPHTHALMOL, V6, P103, DOI 10.2147/OPTH.S28104
   Khanal S, 2012, BRIT J OPHTHALMOL, V96, P341, DOI 10.1136/bjo.2011.202754
   Kulkarni Sadhana V, 2008, Patient Prefer Adherence, V2, P303
   KUPPENS EVMJ, 1992, INVEST OPHTH VIS SCI, V33, P3442
   Labbé A, 2012, CORNEA, V31, P994, DOI 10.1097/ICO.0b013e31823f8cb6
   Lee DA, 2005, AM J HEALTH-SYST PH, V62, P691, DOI 10.1093/ajhp/62.7.691
   Lemp MA, 2007, OCUL SURF, V5, P75
   Lemp MA, 2011, AM J OPHTHALMOL, V151, P792, DOI 10.1016/j.ajo.2010.10.032
   LESKE MC, 1994, ARCH OPHTHALMOL-CHIC, V112, P821, DOI 10.1001/archopht.1994.01090180121046
   Leung EW, 2008, J GLAUCOMA, V17, P350, DOI 10.1097/IJG.0b013e31815c5f4f
   Li DQ, 2004, INVEST OPHTH VIS SCI, V45, P4302, DOI 10.1167/iovs.04-0299
   Li Z., 2011, PLOS ONE, DOI [DOI 10.1371/JOURNAL.PONE.0026103, 10.1371/journal.pone.0026103]
   Moore JE, 2009, BRIT J OPHTHALMOL, V93, P66, DOI 10.1136/bjo.2007.131722
   Mendes CRN, 2012, CURR EYE RES, V37, P309, DOI 10.3109/02713683.2011.635400
   Noecker R, 2001, ADV THER, V18, P205, DOI 10.1007/BF02853166
   Guedes RAP, 2013, J GLAUCOMA, V22, P369, DOI 10.1097/IJG.0b013e31824ceb8b
   Palmberg P., 1999, OPHTHALMIC SURG PRIN, P176
   Pflugfelder SC, 2007, OCUL SURF, V5, P163
   Pisella PJ, 2002, BRIT J OPHTHALMOL, V86, P418, DOI 10.1136/bjo.86.4.418
   Pisella PJ, 2000, OPHTHALMIC RES, V32, P3, DOI 10.1159/000055579
   Quigley HA, 2006, BRIT J OPHTHALMOL, V90, P262, DOI 10.1136/bjo.2005.081224
   Quigley HA, 1996, BRIT J OPHTHALMOL, V80, P389, DOI 10.1136/bjo.80.5.389
   Rudnicka AR, 2006, INVEST OPHTH VIS SCI, V47, P4254, DOI 10.1167/iovs.06-0299
   Sauder G, 2006, AM J OPHTHALMOL, V141, P1129, DOI 10.1016/j.ajo.2006.01.018
   Schaumberg DA, 2007, OCUL SURF, V5, P50, DOI 10.1016/S1542-0124(12)70053-8
   Shimazaki J, 2000, BRIT J OPHTHALMOL, V84, P1250, DOI 10.1136/bjo.84.11.1250
   Skalicky SE, 2012, AM J OPHTHALMOL, V153, P1, DOI 10.1016/j.ajo.2011.05.033
   Smith JA, 2007, OCUL SURF, V5, P93
   SOONG HK, 1983, ARCH OPHTHALMOL-CHIC, V101, P385
   Sullivan BD, 2014, ACTA OPHTHALMOL, V92, P161, DOI 10.1111/aos.12012
   Sullivan BD, 2012, CORNEA, V31, P1000, DOI 10.1097/ICO.0b013e318242fd60
   Sullivan BD, 2010, INVEST OPHTH VIS SCI, V51, P6125, DOI 10.1167/iovs.10-5390
   Thygesen J, 2000, ACTA OPHTHALMOL SCAN, V78, P37, DOI 10.1034/j.1600-0420.2000.078001037.x
   Tomlinson A, 2006, INVEST OPHTH VIS SCI, V47, P4309, DOI 10.1167/iovs.05-1504
   Versura P, 2010, CURR EYE RES, V35, P553, DOI 10.3109/02713683.2010.484557
   Viso E, 2012, INVEST OPHTH VIS SCI, V53, P2601, DOI 10.1167/iovs.11-9228
   Wilson SE, 2003, AM J OPHTHALMOL, V136, P530, DOI 10.1016/S0002-9394(03)00085-0
   WILSON WS, 1975, BRIT J OPHTHALMOL, V59, P667, DOI 10.1136/bjo.59.11.667
   YALVAC IS, 1995, ACTA OPHTHALMOL SCAN, V73, P246
NR 55
TC 45
Z9 48
U1 0
U2 11
PU NATURE PUBLISHING GROUP
PI LONDON
PA MACMILLAN BUILDING, 4 CRINAN ST, LONDON N1 9XW, ENGLAND
SN 0950-222X
EI 1476-5454
J9 EYE
JI Eye
PD OCT
PY 2013
VL 27
IS 10
BP 1142
EP 1150
DI 10.1038/eye.2013.144
PG 9
WC Ophthalmology
WE Science Citation Index Expanded (SCI-EXPANDED)
SC Ophthalmology
GA 235NB
UT WOS:000325724700005
PM 23846375
OA Bronze, Green Published
DA 2025-03-30
ER

PT J
AU Narayanaswamy, A
   Zheng, C
   Perera, SA
   Htoon, HM
   Friedman, DS
   Tun, TA
   He, MG
   Baskaran, M
   Aung, T
AF Narayanaswamy, Arun
   Zheng, Ce
   Perera, Shamira A.
   Htoon, Hla M.
   Friedman, David S.
   Tun, Tin A.
   He, Mingguang
   Baskaran, Mani
   Aung, Tin
TI Variations in Iris Volume with Physiologic Mydriasis in Subtypes of
   Primary Angle Closure Glaucoma
SO INVESTIGATIVE OPHTHALMOLOGY & VISUAL SCIENCE
LA English
DT Article
ID GREENLAND ESKIMOS; PUPIL-DILATION; CHAMBER DEPTH; POPULATION; CHINESE;
   PREVALENCE; PARAMETERS; SINGAPORE
AB PURPOSE. To compare the changes in iris volume with pupil dilation using anterior segment optical coherence tomography (AS-OCT) in eyes of subjects with different subtypes of primary angle closure.
   METHODS. This prospective study examined 44 fellow eyes (FA group) of subjects with previous acute primary angle closure (APAC), and 56 subjects (AC group) with chronic primary angle closure and/or primary angle closure glaucoma. All participants underwent gonioscopy and AS-OCT imaging. The iris volume, iris cross-sectional area, and pupil diameter were measured with custom semiautomated software. The main outcome variable analyzed was mean change in iris volume between light and dark conditions in a multivariate linear regression analysis.
   RESULTS. Thirty-five eyes from the FA group (79.5%) and 50 eyes from the AC group (89.3%) were included in the final analysis. When going from light to dark, iris volume did not change significantly in eyes in the FA group (+/- 1.50 +/- 6.73 mm(3); P = 0.19), but decreased in the AC group by 1.52 +/- 3.07 mm(3) (P < 0.001). This difference was significant (P = 0.01). On multivariate analysis after controlling for age, sex, baseline pupil diameter, and change in pupil diameter, age (beta=-0.397; P < 0.001) and diagnostic category (AC versus FA group; beta = 0.347; P < 0.001) were significant determinants of iris volume change.
   CONCLUSIONS. With physiologic mydriasis, the iris volume decreased in eyes with chronic angle closure but remained unchanged in fellow eyes of APAC. Such variations in iris volume responses may influence the subtype of angle closure that develops. (Invest Ophthalmol Vis Sci. 2013; 54: 708-713) DOI:10.1167/iovs.12-10844
C1 [Narayanaswamy, Arun; Zheng, Ce; Perera, Shamira A.; Htoon, Hla M.; Tun, Tin A.; Baskaran, Mani; Aung, Tin] Singapore Eye Res Inst, Singapore, Singapore.
   [Narayanaswamy, Arun; Zheng, Ce; Perera, Shamira A.; Htoon, Hla M.; Tun, Tin A.; Baskaran, Mani; Aung, Tin] Singapore Natl Eye Ctr, Singapore 168751, Singapore.
   [Friedman, David S.] Johns Hopkins Univ, Wilmer Eye Inst, Dana Ctr Prevent Ophthalmol, Baltimore, MD 21218 USA.
   [He, Mingguang] Sun Yat Sen Univ, State Key Lab Ophthalmol, Zhongshan Ophthalm Ctr, Guangzhou 510275, Guangdong, Peoples R China.
   [Aung, Tin] Natl Univ Singapore, Yong Loo Lin Sch Med, Singapore 117595, Singapore.
C3 Singapore National Eye Center; National University of Singapore;
   Singapore National Eye Center; Johns Hopkins University; Johns Hopkins
   Medicine; Sun Yat Sen University; National University of Singapore
RP Aung, T (corresponding author), Singapore Natl Eye Ctr, 11 3rd Hosp Ave, Singapore 168751, Singapore.
EM tin11@pacific.net.sg
RI Tin, Aung/B-6521-2009; He, Mingguang/AAY-5239-2020; Mani,
   Baskaran/GWZ-8299-2022; Tun, Tin/ABA-8732-2020
OI Perera, Shamira/0000-0002-1404-5096; Friedman, David/0000-0002-2055-5797
FU National Medical Research Council, Singapore; National Research
   Foundation, Singapore
FX Supported in part by grants from the National Medical Research Council,
   Singapore and the National Research Foundation, Singapore.
CR ALSBIRK PH, 1976, ACTA OPHTHALMOL, P5
   ALSBIRK PH, 1974, ACTA OPHTHALMOL, V52, P551
   ALSBIRK PH, 1975, ACTA OPHTHALMOL, V53, P635
   ALSBIRK PH, 1986, ACTA OPHTHALMOL, V64, P593
   Aptel F, 2012, INVEST OPHTH VIS SCI, V53, P4005, DOI 10.1167/iovs.11-9387
   Aptel F, 2010, OPHTHALMOLOGY, V117, pc, DOI 10.1016/j.ophtha.2009.10.030
   Chua J, 2008, MOL VIS, V14, P1886
   CONGDON N, 1992, SURV OPHTHALMOL, V36, P411, DOI 10.1016/S0039-6257(05)80022-0
   Congdon NG, 1997, OPHTHALMOLOGY, V104, P1489, DOI 10.1016/S0161-6420(97)30112-2
   Console JW, 2008, BRIT J OPHTHALMOL, V92, P1612, DOI 10.1136/bjo.2007.129932
   Foster PJ, 2002, BRIT J OPHTHALMOL, V86, P238, DOI 10.1136/bjo.86.2.238
   Foster PJ, 1996, ARCH OPHTHALMOL-CHIC, V114, P1235, DOI 10.1001/archopht.1996.01100140435011
   Foster PJ, 2001, BRIT J OPHTHALMOL, V85, P1277, DOI 10.1136/bjo.85.11.1277
   Foster PJ, 2000, ARCH OPHTHALMOL-CHIC, V118, P1105, DOI 10.1001/archopht.118.8.1105
   Friedman DS, 2003, ARCH OPHTHALMOL-CHIC, V121, P633, DOI 10.1001/archopht.121.5.633
   Ganeshrao SB, 2012, OPTOMETRY VISION SCI, V89, P483, DOI 10.1097/OPX.0b013e31824c3731
   Lai J S, 2001, Hong Kong Med J, V7, P118
   Lee KYC, 2007, BRIT J OPHTHALMOL, V91, P1059, DOI 10.1136/bjo.2006.113779
   LOWE RF, 1995, SURV OPHTHALMOL, V40, P163, DOI 10.1016/S0039-6257(95)80006-9
   LOWE RF, 1970, BRIT J OPHTHALMOL, V54, P161, DOI 10.1136/bjo.54.3.161
   Quigley HA, 2003, J GLAUCOMA, V12, P167, DOI 10.1097/00061198-200304000-00013
   Quigley HA, 2006, BR J OPHTHALMOL, V90, P151, DOI DOI 10.1136/BJ0.2005.081224
   Quigley HA, 2010, OPHTHALMOLOGY, V117, P1, DOI 10.1016/j.ophtha.2009.11.002
   Quigley HA, 2009, J GLAUCOMA, V18, P173, DOI 10.1097/IJG.0b013e31818624ce
   Seah SKL, 1997, ARCH OPHTHALMOL-CHIC, V115, P1436, DOI 10.1001/archopht.1997.01100160606014
   Sihota R, 2000, CLIN EXP OPHTHALMOL, V28, P253, DOI 10.1046/j.1442-9071.2000.00324.x
   STAMER WD, 1994, INVEST OPHTH VIS SCI, V35, P3867
   Weinreb RN, 2002, SURV OPHTHALMOL, V47, pS53, DOI 10.1016/S0039-6257(02)00306-5
   Weisstein E., Pappus's Centroid Theorem
   Wong TY, 2000, BRIT J OPHTHALMOL, V84, P990, DOI 10.1136/bjo.84.9.990
NR 30
TC 45
Z9 48
U1 0
U2 2
PU ASSOC RESEARCH VISION OPHTHALMOLOGY INC
PI ROCKVILLE
PA 12300 TWINBROOK PARKWAY, ROCKVILLE, MD 20852-1606 USA
SN 0146-0404
EI 1552-5783
J9 INVEST OPHTH VIS SCI
JI Invest. Ophthalmol. Vis. Sci.
PD JAN
PY 2013
VL 54
IS 1
BP 708
EP 713
DI 10.1167/iovs.12-10844
PG 6
WC Ophthalmology
WE Science Citation Index Expanded (SCI-EXPANDED)
SC Ophthalmology
GA 081QX
UT WOS:000314338400093
PM 23299474
DA 2025-03-30
ER

PT J
AU Tan, GS
   He, MG
   Zhao, WT
   Sakata, LM
   Li, JL
   Nongpiur, ME
   Lavanya, R
   Friedman, DS
   Aung, T
AF Tan, Gavin S.
   He, Mingguang
   Zhao, Wanting
   Sakata, Lisandro M.
   Li, Jialiang
   Nongpiur, Monisha E.
   Lavanya, Raghavan
   Friedman, David S.
   Aung, Tin
TI Determinants of Lens Vault and Association With Narrow Angles in
   Patients From Singapore
SO AMERICAN JOURNAL OF OPHTHALMOLOGY
LA English
DT Article
ID OPTICAL COHERENCE TOMOGRAPHY; ANTERIOR-CHAMBER DEPTH; CLOSURE GLAUCOMA;
   CHINESE RESIDENTS; ASIAN POPULATION; SEGMENT; EPIDEMIOLOGY; EYES
AB PURPOSE: To describe the distribution and determinants of lens vault and to investigate the association of lens vault with narrow angles.
   DESIGN: Prospective cross-sectional study.
   METHODS: Phakic subjects 50 years and older were evaluated at a primary healthcare clinic with gonioscopy, partial laser interferometry, and anterior segment optical coherence tomography (AS-OCT). Narrow angles were defined as posterior trabecular meshwork not visible for >= 2 quadrants on non-indentation gonioscopy. Lens vault was defined as the perpendicular distance between the anterior pole of the crystalline lens and the horizontal line joining the 2 scleral spurs on horizontal AS-OCT scans. Analysis of covariance, multivariate logistic regression, and area under the receiver operating characteristic curves (AUC) were performed.
   RESULTS: Of the 2047 subjects recruited, 582 were excluded because of poor image quality or inability to locate scleral spurs, leaving 1465 subjects for analysis. Eyes with narrow angles had greater lens vault compared to eyes with open angles (775.6 mu m vs 386.5 mu m, P < .0001). Women had significantly greater lens vault than men (497.28 mu m vs 438.56 mu m, P < .001), and lens vault increased significantly with age (P for trend < .001). Adjusted for age and sex, significant associations with greater lens vault were shorter axial length, shallower anterior chamber depth(ACD), higher intraocular pressure, and more hyperopic spherical equivalent (all P < .001). On multivariate analysis, subjects with lens vault >667.6 mu m were more likely to have narrow angles (OR 2.201, 95% CI: 1.070-4.526) compared to those with lens vault <= 462.7 mu m. The AUC for lens vault (0.816) and ACD (0.822) for detecting narrow angles were similar (P = .582).
   CONCLUSIONS: Lens vault was independently associated with narrow angles and may be useful in screening to detect eyes with narrow angles. (Am J Ophthalmol 2012;154:39-46. (C) 2012 by Elsevier Inc. All rights reserved.)
C1 [Aung, Tin] Singapore Natl Eye Ctr, Glaucoma Serv, Singapore 168751, Singapore.
   [Tan, Gavin S.; Nongpiur, Monisha E.; Lavanya, Raghavan; Aung, Tin] Singapore Eye Res Inst, Singapore, Singapore.
   [He, Mingguang] Sun Yat Sen Univ, State Key Lab Ophthalmol, Zhongshan Ophthalm Ctr, Guangzhou 510275, Guangdong, Peoples R China.
   [Zhao, Wanting] ASTAR, Genome Inst Singapore, Singapore, Singapore.
   [Zhao, Wanting; Li, Jialiang; Aung, Tin] Natl Univ Singapore, Singapore 117548, Singapore.
   [Sakata, Lisandro M.] Univ Fed Parana, Ctr Visao, BR-80060000 Curitiba, Parana, Brazil.
   [Friedman, David S.] Wilmer Eye Inst, Baltimore, MD 21287 USA.
   [Friedman, David S.] Johns Hopkins Bloomberg Sch Publ Hlth, Baltimore, MD USA.
C3 Singapore National Eye Center; Singapore National Eye Center; National
   University of Singapore; Sun Yat Sen University; Agency for Science
   Technology & Research (A*STAR); A*STAR - Genome Institute of Singapore
   (GIS); National University of Singapore; Universidade Federal do Parana;
   Johns Hopkins University; Johns Hopkins Medicine; Johns Hopkins
   University; Johns Hopkins Bloomberg School of Public Health
RP Aung, T (corresponding author), Singapore Natl Eye Ctr, Glaucoma Serv, 11 3rd Hosp Ave, Singapore 168751, Singapore.
EM tin11@pacific.net.sg
RI Li, Jialiang/N-8529-2019; Tin, Aung/B-6521-2009; He,
   Mingguang/AAY-5239-2020; zhao, wanting/D-5019-2011; Tan,
   Gavin/HNS-5461-2023; Li, Jialiang/B-9132-2014
OI Li, Jialiang/0000-0002-9704-4135; Friedman, David/0000-0002-2055-5797;
   He, Mingguang/0000-0002-6912-2810
FU Singhealth, Singapore; National Medical Research Council, Singapore;
   National Research Foundation, Singapore; Carl Zeiss Meditec
FX ALL AUTHORS HAVE COMPLETED AND SUBMITTED THE ICMJE FORM FOR DISCLOSURE
   OF POTENTIAL CONFLICTS OF Interest. Publication of this article was
   supported in part by grants from Singhealth, Singapore; the National
   Medical Research Council, Singapore; and the National Research
   Foundation, Singapore. Dr Aung has received research funding, travel
   support, and honoraria from Carl Zeiss Meditec. Dr Friedman has received
   an instrument loan from Carl Zeiss Meditec. Involved in design of the
   study (D.F., T.A.); conduct of the study (L.S., R.L., T.A.), statistical
   analysis (G.T., W.Z., J.L., M.H.); and manuscript preparation (G.A.,
   M.H., W.Z., J.L., M.N., R.L., D.F., T.A.). L.S. was a Glaucoma Fellow at
   the Singapore Eye Research Institute when the study was being conducted
   and performed all the AS-OCT measurements. D.F. helped plan the study
   and was a co-investigator in the grant. He was also involved in the data
   analysis and manuscript preparation. M.H. developed the software that
   was used for the AS-OCT measurements and was involved in the analysis of
   the results. Singapore Eye Research Institute and SingHealth
   Institutional Review Board Ethics Committee approval was obtained to
   conduct a prospective cross-sectional study of patients seen at a
   government primary healthcare clinic. The study adhered to the tenets of
   the Declaration of Helsinski.
CR ALSBIRK PH, 1976, ACTA OPHTHALMOL, P5
   Ang LPK, 2000, OPHTHALMOLOGY, V107, P2092, DOI 10.1016/S0161-6420(00)00360-2
   Aung T, 2004, OPHTHALMOLOGY, V111, P1464, DOI 10.1016/j.ophtha.2003.12.061
   Congdon NG, 1996, ACTA OPHTHALMOL SCAN, V74, P113
   Console JW, 2008, BRIT J OPHTHALMOL, V92, P1612, DOI 10.1136/bjo.2007.129932
   Devereux JG, 2000, ARCH OPHTHALMOL-CHIC, V118, P257
   Foster PJ, 2000, ARCH OPHTHALMOL-CHIC, V118, P1105, DOI 10.1001/archopht.118.8.1105
   Kashiwagi K, 2005, EYE, V19, P990, DOI 10.1038/sj.eye.6701700
   Lavanya R, 2008, OPHTHALMOLOGY, V115, P1720, DOI 10.1016/j.ophtha.2008.03.015
   Lavanya R, 2008, ARCH OPHTHALMOL-CHIC, V126, P686, DOI 10.1001/archopht.126.5.686
   LOWE RF, 1970, BRIT J OPHTHALMOL, V54, P161, DOI 10.1136/bjo.54.3.161
   Narayanaswamy A, 2010, ARCH OPHTHALMOL-CHIC, V128, P1321, DOI 10.1001/archophthalmol.2010.231
   Németh J, 2003, J CATARACT REFR SURG, V29, P85, DOI 10.1016/S0886-3350(02)01500-6
   Nolan WP, 2006, AM J OPHTHALMOL, V141, P896, DOI 10.1016/j.ajo.2005.12.008
   Nongpiur ME, 2011, OPHTHALMOLOGY, V118, P474, DOI 10.1016/j.ophtha.2010.07.025
   Nongpiur ME, 2010, OPHTHALMOLOGY, V117, P1967, DOI 10.1016/j.ophtha.2010.02.007
   Quigley HA, 2006, BRIT J OPHTHALMOL, V90, P262, DOI 10.1136/bjo.2005.081224
   Radhakrishnan S, 2005, ARCH OPHTHALMOL-CHIC, V123, P1053, DOI 10.1001/archopht.123.8.1053
   Radhakrishnan S, 2001, ARCH OPHTHALMOL-CHIC, V119, P1179, DOI 10.1001/archopht.119.8.1179
   Radhakrishnan Sunita, 2005, Ophthalmol Clin North Am, V18, P375, DOI 10.1016/j.ohc.2005.05.007
   Rohrer K, 2009, OPHTHALMOLOGY, V116, P2087, DOI 10.1016/j.ophtha.2009.04.019
   Saw SM, 2003, OPHTHALMOLOGY, V110, P1869, DOI 10.1016/S0161-6420(03)00540-2
   Saw SM, 2003, OPHTHALMOLOGY, V110, P1878
   Saw SM, 2003, OPHTHALMOLOGY, V110, P1930
   Seah SKL, 1997, ARCH OPHTHALMOL-CHIC, V115, P1436, DOI 10.1001/archopht.1997.01100160606014
   Sihota R, 2000, CLIN EXP OPHTHALMOL, V28, P253, DOI 10.1046/j.1442-9071.2000.00324.x
   Wong TY, 2006, BRIT J OPHTHALMOL, V90, P506, DOI 10.1136/bjo.2005.083733
   Wong TY, 2001, ARCH OPHTHALMOL-CHIC, V119, P727, DOI 10.1001/archopht.119.5.727
NR 28
TC 45
Z9 46
U1 1
U2 5
PU ELSEVIER SCIENCE INC
PI NEW YORK
PA 360 PARK AVE SOUTH, NEW YORK, NY 10010-1710 USA
SN 0002-9394
J9 AM J OPHTHALMOL
JI Am. J. Ophthalmol.
PD JUL
PY 2012
VL 154
IS 1
BP 39
EP 46
DI 10.1016/j.ajo.2012.01.015
PG 8
WC Ophthalmology
WE Science Citation Index Expanded (SCI-EXPANDED)
SC Ophthalmology
GA 966XX
UT WOS:000305871800007
PM 22465367
DA 2025-03-30
ER

PT J
AU De Moraes, CG
   Demirel, S
   Gardiner, SK
   Liebmann, JM
   Cioffi, GA
   Ritch, R
   Gordon, MO
   Kass, MA
AF De Moraes, Carlos Gustavo
   Demirel, Shaban
   Gardiner, Stuart K.
   Liebmann, Jeffrey M.
   Cioffi, George A.
   Ritch, Robert
   Gordon, Mae O.
   Kass, Michael A.
CA Ocular Hypertension Treatment Stud
TI Effect of Treatment on the Rate of Visual Field Change in the Ocular
   Hypertension Treatment Study Observation Group
SO INVESTIGATIVE OPHTHALMOLOGY & VISUAL SCIENCE
LA English
DT Article; Proceedings Paper
CT Annual Meeting of the
   Association-for-Research-in-Vision-and-Ophthalmology (ARVO)
CY MAY, 2010
CL Ft Lauderdale, FL
SP Assoc Res Vis & Ophthalmol (ARVO)
ID OPEN-ANGLE GLAUCOMA; QUALITY-OF-LIFE; INTRAOCULAR-PRESSURE; FULL
   THRESHOLD; PROGRESSION; RISK; PREDICTION; TRIAL; ONSET
AB PURPOSE. The goal in this study was to compare rates of visual field (VF) change before and after the initiation of treatment in participants originally randomized to the observation arm of the Ocular Hypertension Treatment Study (OHTS).
   METHODS. We included OHTS participants originally randomized to observation and excluded those who reached non-POAG endpoints. VF progression was determined using trend analysis. Global and localized rates of VF change were calculated based on linear regression over time of mean deviation (MD) and threshold sensitivity values for each test location. MD rates (MDR) and pointwise linear regression (PLR) analysis were also assessed using six VF tests before and after the initiation of treatment. A PLR endpoint was defined as a VF test location progressing faster than -0.5 dB/year at P < 0.01.
   RESULTS. We included 780 eyes from 432 OHTS participants. Following the initiation of treatment, the mean MDR decreased from -0.23 +/- 0.6 to -0.06 +/- 0.5 dB/year (P < 0.01) and the number of VF locations reaching a PLR endpoint decreased from 2.13 +/- 6.0 to 1.00 +/- 4.0 (P < 0.01). The benefit of treatment was significant both among participants who did not convert (-0.17 +/- 0.6 vs. -0.01 +/- 0.5 dB/year, P < 0.01) and among those who converted to glaucoma (-0.51 +/- 0.8 vs. -0.27 +/- 0.7 dB/year, P < 0.01) based on the OHTS event-based endpoint.
   CONCLUSIONS. The initiation of ocular hypotensive medication among OHTS participants originally randomized to observation significantly reduced the velocity of VF progression. (Invest Ophthalmol Vis Sci. 2012;53:1704-1709) DOI:10.1167/iovs.11-8186
C1 [De Moraes, Carlos Gustavo; Liebmann, Jeffrey M.; Ritch, Robert] New York Eye & Ear Infirm, Einhorn Clin Res Ctr, New York, NY 10003 USA.
   [De Moraes, Carlos Gustavo; Liebmann, Jeffrey M.] NYU, Dept Ophthalmol, Sch Med, New York, NY 10016 USA.
   [Demirel, Shaban; Gardiner, Stuart K.; Cioffi, George A.] Legacy Hlth, Devers Eye Inst, Portland, OR USA.
   [Ritch, Robert] New York Med Coll, Dept Ophthalmol, Valhalla, NY 10595 USA.
   [Gordon, Mae O.; Kass, Michael A.] Washington Univ, Sch Med, St Louis, MO USA.
C3 New York Eye & Ear Infirmary of Mount Sinai; New York University; Devers
   Eye Institute; Legacy Health; New York Medical College; Washington
   University (WUSTL)
RP De Moraes, CG (corresponding author), New York Eye & Ear Infirm, Einhorn Clin Res Ctr, 310 E 14th St, New York, NY 10003 USA.
EM demoraesmd@gmail.com
RI Gardiner, Stuart/I-7279-2013
OI Gardiner, Stuart/0000-0002-9139-4943; Kass, Michael/0000-0003-0862-5956;
   Demirel, Shaban/0000-0003-3855-6461
FU NEI NIH HHS [U10 EY009307, U10 EY009341, EY09341, EY09307] Funding
   Source: Medline
CR Bengtsson B, 2009, ARCH OPHTHALMOL-CHIC, V127, P1610, DOI 10.1001/archophthalmol.2009.297
   Budenz DL, 2002, ARCH OPHTHALMOL-CHIC, V120, P1136
   Caprioli J, 2008, AM J OPHTHALMOL, V145, P191, DOI 10.1016/j.ajo.2007.12.003
   Chauhan BC, 2008, BRIT J OPHTHALMOL, V92, P569, DOI 10.1136/bjo.2007.135012
   Drance S, 2001, AM J OPHTHALMOL, V131, P699, DOI 10.1016/S0002-9394(01)00964-3
   Fitzke FW, 1996, BRIT J OPHTHALMOL, V80, P40, DOI 10.1136/bjo.80.1.40
   Folgar FA, 2010, AM J OPHTHALMOL, V149, P258, DOI 10.1016/j.ajo.2009.09.010
   Gardiner SK, 2002, INVEST OPHTH VIS SCI, V43, P1400
   Gordon MO, 2007, OPHTHALMOLOGY, V114, P10, DOI 10.1016/j.ophtha.2006.08.031
   Gordon MO, 1999, ARCH OPHTHALMOL-CHIC, V117, P573
   Gordon MO, 2002, ARCH OPHTHALMOL-CHIC, V120, P714
   Heijl A, 2009, OPHTHALMOLOGY, V116, P2271, DOI 10.1016/j.ophtha.2009.06.042
   Henson DB, 2000, INVEST OPHTH VIS SCI, V41, P417
   Kass MA, 2000, AM J OPHTHALMOL, V130, P490, DOI 10.1016/S0002-9394(00)00658-9
   Kass MA, 2002, ARCH OPHTHALMOL-CHIC, V120, P701
   Kass MA, 2010, ARCH OPHTHALMOL-CHIC, V128, P276, DOI 10.1001/archophthalmol.2010.20
   Leske MC, 2007, OPHTHALMOLOGY, V114, P1965, DOI 10.1016/j.ophtha.2007.03.016
   Manassakorn A, 2006, INVEST OPHTH VIS SCI, V47, P2896, DOI 10.1167/iovs.05-1079
   McKean-Cowdin R, 2007, AM J OPHTHALMOL, V143, P1013, DOI 10.1016/j.ajo.2007.02.022
   Medeiros FA, 2003, AM J OPHTHALMOL, V136, P805, DOI 10.1016/S0002-9394(03)00484-7
   Medeiros FA, 2008, OPHTHALMOLOGY, V115, P934, DOI 10.1016/j.ophtha.2007.08.012
   Miglior S, 2007, AM J OPHTHALMOL, V144, P266, DOI 10.1016/j.ajo.2007.04.040
   Musch DC, 2009, OPHTHALMOLOGY, V116, P200, DOI 10.1016/j.ophtha.2008.08.051
   Parrish RK, 1997, ARCH OPHTHALMOL-CHIC, V115, P1447, DOI 10.1001/archopht.1997.01100160617016
   Spry PGD, 2000, INVEST OPHTH VIS SCI, V41, P2192
   Wild JM, 1999, INVEST OPHTH VIS SCI, V40, P1152
NR 26
TC 45
Z9 46
U1 0
U2 2
PU ASSOC RESEARCH VISION OPHTHALMOLOGY INC
PI ROCKVILLE
PA 12300 TWINBROOK PARKWAY, ROCKVILLE, MD 20852-1606 USA
SN 0146-0404
J9 INVEST OPHTH VIS SCI
JI Invest. Ophthalmol. Vis. Sci.
PD APR
PY 2012
VL 53
IS 4
BP 1704
EP 1709
DI 10.1167/iovs.11-8186
PG 6
WC Ophthalmology
WE Science Citation Index Expanded (SCI-EXPANDED); Conference Proceedings Citation Index - Science (CPCI-S)
SC Ophthalmology
GA 937PC
UT WOS:000303669400001
PM 22395889
OA Green Published, Green Accepted
DA 2025-03-30
ER

PT J
AU Stein, JD
   Talwar, N
   LaVerne, AM
   Nan, B
   Lichter, PR
AF Stein, Joshua D.
   Talwar, Nidhi
   LaVerne, Alejandra M.
   Nan, Bin
   Lichter, Paul R.
TI Trends in Use of Ancillary Glaucoma Tests for Patients with Open-Angle
   Glaucoma from 2001 to 2009
SO OPHTHALMOLOGY
LA English
DT Article
ID OPTICAL COHERENCE TOMOGRAPHY; NERVE-FIBER LAYER; NONGLAUCOMATOUS EYES;
   HEAD; MANAGEMENT; MYOPIA; DETECT
AB Purpose: To assess trends in the use of ancillary diagnostic tests in the evaluation of patients with open-angle glaucoma (OAG) and glaucoma suspects over the past decade.
   Design: Retrospective, longitudinal cohort analysis.
   Participants: A total of 169 917 individuals with OAG and 395 721 individuals with suspected glaucoma aged >= 40 years enrolled in a national United States managed care network between 2001 and 2009.
   Methods: Claims data were analyzed to assess trends in visual field (VF) testing, fundus photography (FP), and other ocular imaging (OOI) testing for patients with OAG or suspected glaucoma between 2001 and 2009. Repeated-measures logistic regression was performed to identify differences in the odds of undergoing these procedures in 2001, 2005, and 2009 and whether differences exist for patients under the exclusive care of optometrists versus ophthalmologists.
   Main Outcome Measures: Odds and annual probabilities of undergoing VF testing, FP, and OOI for OAG from 2001 to 2009.
   Results: For patients with OAG, the odds of undergoing VF testing decreased by 36% from 2001 to 2005, by 12% from 2005 to 2009, and by 44% from 2001 to 2009. By comparison, the odds of having OOI increased by 100% from 2001 to 2005, by 24% from 2005 to 2009, and by 147% from 2001 to 2009. Probabilities of undergoing FP were relatively low (13%-25%) for both provider types and remained fairly steady over the decade. For patients cared for exclusively by optometrists, the probability of VF testing decreased from 66% in 2001 to 44% in 2009. Among those seen exclusively by ophthalmologists, the probability of VF testing decreased from 65% in 2001 to 51% in 2009. The probability of undergoing OOI increased from 26% in 2001 to 47% in 2009 for patients of optometrists and from 30% in 2001 to 46% in 2009 for patients of ophthalmologists. By 2008, patients with OAG receiving care exclusively by optometrists had a higher probability of undergoing OOI than VF testing.
   Conclusions: From 2001 to 2009, OOI increased dramatically whereas VF testing declined considerably. Because OOI has not been shown to be as effective at detecting OAG or disease progression compared with VF testing, increased reliance on OOI technology, in lieu of VF testing, may be detrimental to patient care.
   Financial Disclosure(s): The author(s) have no proprietary or commercial interest in any materials discussed in this article. Ophthalmology 2012;119:748-758 (C) 2012 by the American Academy of Ophthalmology.
C1 [Stein, Joshua D.; Talwar, Nidhi; LaVerne, Alejandra M.; Nan, Bin; Lichter, Paul R.] Univ Michigan, Dept Ophthalmol & Visual Sci, WK Kellogg Eye Ctr, Ann Arbor, MI 48105 USA.
C3 University of Michigan System; University of Michigan
RP Stein, JD (corresponding author), Univ Michigan, Dept Ophthalmol & Visual Sci, WK Kellogg Eye Ctr, 1000 Wall St, Ann Arbor, MI 48105 USA.
EM jdstein@med.umich.edu
RI Lichter, Paul/IZD-5869-2023
OI Lichter, Paul/0000-0001-8394-4813; Stein, Joshua/0000-0003-2937-6987
FU National Eye Institute [1K23EY019511-01]; American Glaucoma Society;
   Blue Cross Blue Shield of Michigan Foundation; Research to Prevent
   Blindness
FX Grant support: National Eye Institute K23 Mentored Clinician Scientist
   Award (1K23EY019511-01), American Glaucoma Society Clinician Scientist
   Grant, Blue Cross Blue Shield of Michigan Foundation, and an
   unrestricted grant from Research to Prevent Blindness.
CR American Academy of Ophthalmology Glaucoma Panel, 2010, PREF PRACT PATT PRIM, V32
   American Medical Association, 2006, CPT 2006 CURR PROC T
   Asrani S, 2010, J GLAUCOMA, V19, P237, DOI 10.1097/IJG.0b013e3181b21f99
   Badala F, 2007, AM J OPHTHALMOL, V144, P724, DOI 10.1016/j.ajo.2007.07.010
   Coleman AL, 2005, OPHTHALMOLOGY, V112, P401, DOI 10.1016/j.ophtha.2004.09.034
   DeLeón-Ortega JE, 2006, INVEST OPHTH VIS SCI, V47, P3374, DOI 10.1167/iovs.05-1239
   Friedman DS, 2005, OPHTHALMOLOGY, V112, P1500, DOI 10.1016/j.ophtha.2005.02.030
   Gardiner SK, 2008, OPHTHALMOLOGY, V115, P2127, DOI 10.1016/j.ophtha.2008.08.013
   HILLMAN BJ, 1992, MED INN CR, V3, P133
   Jaffe GJ, 2004, AM J OPHTHALMOL, V137, P156, DOI 10.1016/S0002-9394(03)00792-X
   Leung CKS, 2006, INVEST OPHTH VIS SCI, V47, P5171, DOI 10.1167/iovs.06-0545
   Leung CKS, 2011, OPHTHALMOLOGY, V118, P763, DOI 10.1016/j.ophtha.2010.08.014
   Lin SC, 2007, OPHTHALMOLOGY, V114, P1937, DOI 10.1016/j.ophtha.2007.07.005
   Medeiros FA, 2009, INVEST OPHTH VIS SCI, V50, P5741, DOI 10.1167/iovs.09-3715
   Ortega JDL, 2009, J GLAUCOMA, V18, P186, DOI 10.1097/IJG.0b013e31818159cb
   Park CY, 2005, J GLAUCOMA, V14, P210, DOI 10.1097/01.ijg.0000159129.93085.96
   Rauscher FM, 2009, J GLAUCOMA, V18, P501, DOI 10.1097/IJG.0b013e318193c2be
   Schuman Joel S, 2008, Trans Am Ophthalmol Soc, V106, P426
   Siam GA, 2008, OPHTHAL SURG LAS IM, V39, P262, DOI 10.3928/15428877-20080501-16
   The American Medical Association, 2006, PHYS ICD 9 CM 2006
NR 20
TC 45
Z9 45
U1 0
U2 4
PU ELSEVIER SCIENCE INC
PI NEW YORK
PA 360 PARK AVE SOUTH, NEW YORK, NY 10010-1710 USA
SN 0161-6420
J9 OPHTHALMOLOGY
JI Ophthalmology
PD APR
PY 2012
VL 119
IS 4
BP 748
EP 758
DI 10.1016/j.ophtha.2011.09.045
PG 11
WC Ophthalmology
WE Science Citation Index Expanded (SCI-EXPANDED)
SC Ophthalmology
GA 919UQ
UT WOS:000302355400013
PM 22218146
OA Green Accepted
DA 2025-03-30
ER

PT J
AU Lee, EJ
   Kim, TW
   Weinreb, RN
   Park, KH
   Kim, SH
   Kim, DM
AF Lee, Eun Ji
   Kim, Tae-Woo
   Weinreb, Robert N.
   Park, Ki Ho
   Kim, Seok Hwan
   Kim, Dong Myung
TI β-Zone Parapapillary Atrophy and the Rate of Retinal Nerve Fiber Layer
   Thinning in Glaucoma
SO INVESTIGATIVE OPHTHALMOLOGY & VISUAL SCIENCE
LA English
DT Article
ID OPTICAL COHERENCE TOMOGRAPHY; NORMAL-TENSION GLAUCOMA; OPEN-ANGLE
   GLAUCOMA; VISUAL-FIELD DAMAGE; SCANNING LASER POLARIMETRY; CHORIORETINAL
   ATROPHY; OCULAR HYPERTENSION; PERIPAPILLARY ATROPHY;
   INTRAOCULAR-PRESSURE; STRATUS OCT
AB PURPOSE. To evaluate whether beta-zone parapapillary atrophy (PPA) is associated with the rate of retinal nerve fiber layer (RNFL) thickness change as assessed by trend-based analysis using time-domain optical coherence tomography (OCT).
   METHODS. This retrospective cohort study included 202 glaucomatous eyes that were observed for >= 3 years with serial OCTs and stereo disc photographs. Subjects were divided into two groups according to the presence (n = 144) or absence of beta-zone PPA (n = 58). The rates of progressive thinning in global, quadrant, and clock-hour OCT RNFL thicknesses were determined using linear regression and compared between groups. Logistic regression analysis was used to determine the factors associated with the rate of global RNFL thinning.
   RESULTS. The mean rate for global RNFL thinning over time was -1.03 +/- 1.50 mu m/year. Eyes with beta-zone PPA showed a significantly faster rate of RNFL thinning than did eyes without beta-zone PPA in the inferior quadrant and 7 o'clock sector (values of P < 0.0029). Multivariate analysis showed significant influence of the presence of beta-zone PPA and the percentage increase in the PPA to disc area ratio during the follow-up on the rate of OCT RNFL thinning (odds ratio [OR], 3.314, P = 0.007; OR, 2.894, P = 0.003, respectively).
   CONCLUSIONS. Glaucomatous eyes with beta-zone PPA are at increased risk for progressive RNFL thinning. (Invest Ophthalmol Vis Sci. 2011;52:4422-4427) DOI:10.1167/iovs.10-6818
C1 [Kim, Tae-Woo] Seoul Natl Univ, Coll Med, Bundang Hosp, Dept Ophthalmol, Songnam 463707, Gyeonggi Do, South Korea.
   [Lee, Eun Ji; Kim, Tae-Woo; Park, Ki Ho; Kim, Seok Hwan; Kim, Dong Myung] Seoul Natl Univ, Coll Med, Dept Ophthalmol, Seoul, South Korea.
   [Lee, Eun Ji] Natl Med Ctr, Dept Ophthalmol, Seoul, South Korea.
   [Weinreb, Robert N.] Univ Calif San Diego, Hamilton Glaucoma Ctr, La Jolla, CA 92093 USA.
   [Weinreb, Robert N.] Univ Calif San Diego, Dept Ophthalmol, La Jolla, CA 92093 USA.
   [Kim, Seok Hwan] Seoul Natl Univ, Boramae Hosp, Seoul, South Korea.
C3 Seoul National University (SNU); Seoul National University (SNU);
   National Medical Center - Korea; University of California System;
   University of California San Diego; University of California System;
   University of California San Diego; Seoul National University (SNU);
   Seoul National University Hospital
RP Kim, TW (corresponding author), Seoul Natl Univ, Coll Med, Bundang Hosp, Dept Ophthalmol, 166 Gumi Dong, Songnam 463707, Gyeonggi Do, South Korea.
EM twkim7@snu.ac.kr
RI Kim, Sung-Soo/ABD-3771-2021; Kim, Dong/J-5390-2012; Kim,
   Tae/J-5447-2012; Park, Ki/G-9603-2011
OI Kim, Tae-Woo/0000-0002-5180-0978
FU Seoul National University Bundang Hospital
FX Supported, in part, by a grant from the Seoul National University
   Bundang Hospital Research Fund.
CR Alencar LM, 2010, INVEST OPHTH VIS SCI, V51, P3531, DOI 10.1167/iovs.09-4350
   Alward WL, 1998, AM J OPHTHALMOL, V126, P498
   ARAIE M, 1994, OPHTHALMOLOGY, V101, P1440
   BEST M, 1972, AM J OPHTHALMOL, V74, P932, DOI 10.1016/0002-9394(72)91214-7
   Budde WM, 2004, AM J OPHTHALMOL, V137, P646, DOI 10.1016/j.ajo.2003.11.021
   BUDENZ DL, 2008, OPHTHALMOLOGY, V115
   Budenz DL, 2007, OPHTHALMOLOGY, V114, P1046, DOI 10.1016/j.ophtha.2006.08.046
   Burgoyne CF, 2008, J GLAUCOMA, V17, P318, DOI 10.1097/IJG.0b013e31815a343b
   COHEN AI, 1973, INVEST OPHTH VISUAL, V12, P513
   Daugeliene L, 1999, GRAEF ARCH CLIN EXP, V237, P105, DOI 10.1007/s004170050203
   Fleiss JL., 2003, STAT METHODS RATES P, P604
   HART WM, 1982, OPHTHALMOLOGY, V89, P268
   Hayakawa T, 1998, J GLAUCOMA, V7, P306
   HAYREH SS, 1994, AM J OPHTHALMOL, V117, P603, DOI 10.1016/S0002-9394(14)70067-4
   JONAS JB, 1989, INVEST OPHTH VIS SCI, V30, P908
   JONAS JB, 1989, INVEST OPHTH VIS SCI, V30, P919
   Jonas JB, 2004, INVEST OPHTH VIS SCI, V45, P2613, DOI 10.1167/iovs.03-1274
   Jonas JB, 2002, OPHTHALMOLOGY, V109, P1561, DOI 10.1016/S0161-6420(02)01098-9
   Jonas Jost B, 2005, Curr Opin Ophthalmol, V16, P84, DOI 10.1097/01.icu.0000156135.20570.30
   Lee EJ, 2011, INVEST OPHTH VIS SCI, V52, P1138, DOI 10.1167/iovs.10-5975
   Lee EJ, 2009, INVEST OPHTH VIS SCI, V50, P662, DOI 10.1167/iovs.08-1682
   Leske MC, 2003, ARCH OPHTHALMOL-CHIC, V121, P48
   Leung CKS, 2010, INVEST OPHTH VIS SCI, V51, P217, DOI 10.1167/iovs.09-3468
   Leung CKS, 2005, INVEST OPHTH VIS SCI, V46, P3214, DOI 10.1167/iovs.05-0294
   Li G, 2010, OPHTHALMOLOGY, V117, P453, DOI 10.1016/j.ophtha.2009.07.033
   Medeiros FA, 2009, INVEST OPHTH VIS SCI, V50, P5741, DOI 10.1167/iovs.09-3715
   Miglior S, 2007, AM J OPHTHALMOL, V144, P266, DOI 10.1016/j.ajo.2007.04.040
   Moreno-Montañés J, 2009, J GLAUCOMA, V18, P528, DOI 10.1097/IJG.0b013e318193c29f
   Nakagami T, 2006, JPN J OPHTHALMOL, V50, P38, DOI 10.1007/s10384-005-0273-1
   OBRIEN C, 1991, AM J OPHTHALMOL, V111, P491, DOI 10.1016/S0002-9394(14)72386-4
   Prata TS, 2010, OPHTHALMOLOGY, V117, P24, DOI 10.1016/j.ophtha.2009.06.028
   QUIGLEY HA, 1994, ARCH OPHTHALMOL-CHIC, V112, P644, DOI 10.1001/archopht.1994.01090170088028
   QUIGLEY HA, 1992, OPHTHALMOLOGY, V99, P19
   Savini G, 2005, BRIT J OPHTHALMOL, V89, P489, DOI 10.1136/bjo.2004.052498
   Savini G, 2007, ARCH OPHTHALMOL-CHIC, V125, P901, DOI 10.1001/archopht.125.7.901
   Schlottmann PG, 2004, INVEST OPHTH VIS SCI, V45, P1823, DOI 10.1167/iovs.03-0692
   Schulzer M, 1998, AM J OPHTHALMOL, V126, P487
   Schuman JS, 1996, OPHTHALMOLOGY, V103, P1889, DOI 10.1016/S0161-6420(96)30410-7
   Sehi M, 2006, AM J OPHTHALMOL, V142, P1056, DOI 10.1016/j.ajo.2006.07.043
   Stewart WC, 2000, AM J OPHTHALMOL, V130, P274, DOI 10.1016/S0002-9394(00)00487-6
   Sugiyama K, 1997, OPHTHALMOLOGY, V104, P1926, DOI 10.1016/S0161-6420(97)30005-0
   Sung KR, 2009, INVEST OPHTH VIS SCI, V50, P5266, DOI 10.1167/iovs.09-3716
   Teng CC, 2010, OPHTHALMOLOGY, V117, P909, DOI 10.1016/j.ophtha.2009.10.016
   Tezel G, 1997, ARCH OPHTHALMOL-CHIC, V115, P1503, DOI 10.1001/archopht.1997.01100160673001
   Tezel G, 1997, ARCH OPHTHALMOL-CHIC, V115, P1509, DOI 10.1001/archopht.1997.01100160679003
   Tezel G, 2001, ARCH OPHTHALMOL-CHIC, V119, P813
   Uchida H, 1998, OPHTHALMOLOGY, V105, P1541, DOI 10.1016/S0161-6420(98)98044-7
   Van Veldhuisen PC, 2000, AM J OPHTHALMOL, V130, P429
   Vizzeri G, 2009, BRIT J OPHTHALMOL, V93, P775, DOI 10.1136/bjo.2008.150698
NR 49
TC 45
Z9 48
U1 1
U2 3
PU ASSOC RESEARCH VISION OPHTHALMOLOGY INC
PI ROCKVILLE
PA 12300 TWINBROOK PARKWAY, ROCKVILLE, MD 20852-1606 USA
SN 0146-0404
J9 INVEST OPHTH VIS SCI
JI Invest. Ophthalmol. Vis. Sci.
PD JUN
PY 2011
VL 52
IS 7
BP 4422
EP 4427
DI 10.1167/iovs.10-6818
PG 6
WC Ophthalmology
WE Science Citation Index Expanded (SCI-EXPANDED)
SC Ophthalmology
GA 800BP
UT WOS:000293332500068
PM 21474770
DA 2025-03-30
ER

PT J
AU Perdicchi, A
   Iester, M
   Scuderi, G
   Amodeo, S
   Medori, EM
   Recupero, SM
AF Perdicchi, A.
   Iester, M.
   Scuderi, G.
   Amodeo, S.
   Medori, E. M.
   Recupero, S. M.
TI Visual field damage and progression in glaucomatous myopic eyes
SO EUROPEAN JOURNAL OF OPHTHALMOLOGY
LA English
DT Article; Proceedings Paper
CT 16th Annual Meeting of the International-Perimetric-Society
CY JUN 29-JUL 02, 2004
CL Barcelona, SPAIN
SP Int Perimetr Soc
DE glaucoma; myopia; visual field progression
ID OPEN-ANGLE GLAUCOMA; OCULAR HYPERTENSION; RISK-FACTORS; REFRACTION;
   DEFECTS; LENGTH; ONSET
AB PURPOSE. To make a visual field retrospective analysis on a group of patients with primary open angle glaucoma (POAG) and to evaluate whether different refractive errors could have different progression of the 30 degrees central sensitivity.
   METHODS. A total of 110 patients with POAG (52 men and 58 women) were included in the study. All the patients were divided into four subgroups based on the refractive error. The visual field of all the included patients was assessed by an Octopus 30 degrees central visual field every 6 months, for a total of 837 visual fields examined. The resulting data were analyzed by PERIDATA for Windows 1.7 TREND function. Mean defect (MD) and loss variance (LV) were considered for the analysis.
   RESULTS. At the first examination, 82% of eyes showed a global decrease of differential light sensitivity (MD >2 dB) and in 67% the distribution of the defect was nonhomogeneous (LV >6 dB). The analysis of variance for subgroups showed a more significant decrease of MD in highly myopic patients. A linear regression analysis highlighted a statistically significant change in time of MD in 36% and of LV in 34% of the eyes studied. Highly myopic patients had the highest (p<0.01) percentage of change of MD and LV (46% and 42%, respectively). Among the four subgroups, there was no difference in progression of MD decrease in time.
   CONCLUSIONS. These results showed that after 5 years of glaucoma, the visual field was altered in most of the eyes examined (82%) and that in 67% of cases, its defect was nonhomogeneous and worsened with the increase of myopia. The regression linear analysis of visual field changes in time showed a progressive increase of MD and LV in approximately one third of all the eyes examined.
C1 II Univ Rome La Sapienza, Dept Ophthalmol, St Andreas Hosp, I-00199 Rome, Italy.
   Univ Genoa, Dept Ophthalmol, Genoa, Italy.
C3 Sapienza University Rome; University of Genoa
RP Perdicchi, A (corresponding author), II Univ Rome La Sapienza, Dept Ophthalmol, St Andreas Hosp, Via Villa Chigi 65, I-00199 Rome, Italy.
EM andreap@spinweb.it
RI Scuderi, Gianluca/R-5769-2016
OI Iester, Michele/0000-0002-0524-2637; Scuderi,
   Gianluca/0000-0003-0744-0722
CR ARAIE M, 1995, JPN J OPHTHALMOL, V39, P60
   BRAIS P, 1972, ARCH OPHTHALMOL-CHIC, V88, P518
   Chen LF, 1997, J FORMOS MED ASSOC, V96, P968
   Chevrier J, 1987, Bull Soc Ophtalmol Fr, V87, P1219
   DRANCE SM, 1972, INVEST OPHTH VISUAL, V11, P85
   European Glaucoma Society, 2003, TERM GUID GLAUC
   FONG DS, 1990, INT OPHTHALMOL CLIN, V30, P215, DOI 10.1097/00004397-199030030-00009
   Gordon MO, 2002, ARCH OPHTHALMOL-CHIC, V120, P714
   GREVE EL, 1980, GRAEFES ARCH CLIN EX, V213, P33
   KATZ J, 1988, ARCH OPHTHALMOL-CHIC, V106, P1252
   Ko YC, 2002, OPHTHALMOLOGICA, V216, P27, DOI 10.1159/000048293
   Kovacic Z, 1998, Lijec Vjesn, V120, P162
   Lam AKC, 2002, OPTOMETRY VISION SCI, V79, P300, DOI 10.1097/00006324-200205000-00009
   Lin Zhi, 2003, Yan Ke Xue Bao, V19, P208
   Mitchell P, 1999, OPHTHALMOLOGY, V106, P2010, DOI 10.1016/S0161-6420(99)90416-5
   NAKASE Y, 1987, Nippon Ganka Gakkai Zasshi, V91, P376
   Németh J, 2001, J GLAUCOMA, V10, P390
   QUIGLEY HA, 1994, ARCH OPHTHALMOL-CHIC, V112, P644, DOI 10.1001/archopht.1994.01090170088028
NR 18
TC 45
Z9 47
U1 0
U2 4
PU SAGE PUBLICATIONS LTD
PI LONDON
PA 1 OLIVERS YARD, 55 CITY ROAD, LONDON EC1Y 1SP, ENGLAND
SN 1120-6721
EI 1724-6016
J9 EUR J OPHTHALMOL
JI Eur. J. Ophthalmol.
PD JUL-AUG
PY 2007
VL 17
IS 4
BP 534
EP 537
DI 10.1177/112067210701700409
PG 4
WC Ophthalmology
WE Science Citation Index Expanded (SCI-EXPANDED); Conference Proceedings Citation Index - Science (CPCI-S)
SC Ophthalmology
GA 220FX
UT WOS:000250143700009
PM 17671927
DA 2025-03-30
ER

PT J
AU Da Pozzo, S
   Iacono, P
   Marchesan, R
   Minutola, D
   Ravalico, G
AF Da Pozzo, Stefano
   Iacono, Pierluigi
   Marchesan, Roberta
   Minutola, Daniela
   Ravalico, Giuseppe
TI The effect of ageing on retinal nerve fibre layer thickness: an
   evaluation by scanning laser polarimetry with variable corneal
   compensation
SO ACTA OPHTHALMOLOGICA SCANDINAVICA
LA English
DT Article
DE optic nerve; retinal nerve fibre layer; scanning laser polarimetry;
   glaucoma
ID HUMAN OPTIC-NERVE; AXON DIAMETER; GDX VCC; AGE; COUNT; BIREFRINGENCE;
   GLAUCOMA; NUMBER; EYES
AB Purpose: To evaluate whether a significant age-related thinning of the retinal nerve fibre layer (RNFL) is measurable by means of scanning laser polarimetry with variable corneal compensation (GDx-VCC) in a sample of healthy eyes.
   Methods: A sample of 324 eyes of 324 healthy subjects (mean age 56 +/- 14 years, range 21-85 years) underwent a complete ophthalmic evaluation, standard automated perimetry and RNFL scan with the GDx-VCC. Temporal-superior-nasal-inferior-temporal (TSNIT), superior and inferior average (SA and IA) values provided on the printout were collected and their mean value averaged from all eyes and also after separating the eyes by gender and by age decades. The values of the three parameters were plotted against age and linear regression was calculated.
   Results: Ageing is associated with a significant RNFL thinning (0.08 mu, 0.16 mu and 0.12 mu per year for TSNIT, SA and IA, respectively; p < 0.001). Analysis showed a similar association with age decade (p < 0.001 on anova). For the TSNIT average, a 9.5% thinning from baseline values was estimated for a 65-year lifespan. Corresponding values for SA and IA were 16.2% and 11.7%, respectively.
   Conclusions: Analysis by GDx-VCC confirmed previous reports about significant age-related RNFL thinning. However, a lower rate per year was found, probably because GDx-VCC measurements are much more reliable than those obtained with the previous generation of polarimeters.
C1 Univ Trieste, Eye Clin, I-34129 Trieste, Italy.
C3 University of Trieste
RP Da Pozzo, S (corresponding author), Univ Trieste, Eye Clin, Piazza Osped 1, I-34129 Trieste, Italy.
EM stefano34127@lycos.it
RI Iacono, Pierluigi/AAD-3158-2020
CR Alamouti B, 2003, BRIT J OPHTHALMOL, V87, P899, DOI 10.1136/bjo.87.7.899
   Bagga H, 2005, AM J OPHTHALMOL, V139, P437, DOI 10.1016/j.ajo.2004.10.019
   BALAZSI AG, 1984, AM J OPHTHALMOL, V97, P760, DOI 10.1016/0002-9394(84)90509-9
   Chi Q M, 1995, J Glaucoma, V4, P406
   Choplin NT, 1998, OPHTHALMOLOGY, V105, P2068, DOI 10.1016/S0161-6420(98)91127-7
   Funaki S, 1998, BRIT J OPHTHALMOL, V82, P1242, DOI 10.1136/bjo.82.11.1242
   Greenfield DS, 2000, AM J OPHTHALMOL, V129, P715, DOI 10.1016/S0002-9394(00)00353-6
   JOHNSON BM, 1987, AGE, V10, P5, DOI 10.1007/BF02431765
   JONAS JB, 1990, INVEST OPHTH VIS SCI, V31, P736
   JONAS JB, 1995, GRAEF ARCH CLIN EXP, V233, P421, DOI 10.1007/BF00180945
   JONAS JB, 1992, INVEST OPHTH VIS SCI, V33, P2012
   Kanamori A, 2003, OPHTHALMOLOGICA, V217, P273, DOI 10.1159/000070634
   Knighton RW, 2002, INVEST OPHTH VIS SCI, V43, P82
   Medeiros FA, 2004, ARCH OPHTHALMOL-CHIC, V122, P827, DOI 10.1001/archopht.122.6.827
   MIKELBERG FS, 1991, OPHTHALMOLOGY, V98, P60
   MIKELBERG FS, 1989, OPHTHALMOLOGY, V96, P1325
   Poinoosawmy D, 1997, BRIT J OPHTHALMOL, V81, P350, DOI 10.1136/bjo.81.5.350
   PROVIS JM, 1985, J COMP NEUROL, V238, P92, DOI 10.1002/cne.902380108
   REPKA MX, 1989, OPHTHALMOLOGY, V96, P26
   Reus NJ, 2004, OPHTHALMOLOGY, V111, P2199, DOI 10.1016/j.ophtha.2004.06.018
   Reus NJ, 2004, OPHTHALMOLOGY, V111, P1860, DOI 10.1016/j.ophtha.2004.04.024
   Tannenbaum DP, 2004, OPHTHALMOLOGY, V111, P259, DOI 10.1016/j.ophtha.2003.05.015
   TjonFoSang MJ, 1996, AM J OPHTHALMOL, V122, P220, DOI 10.1016/S0002-9394(14)72013-6
   Weinreb RN, 2003, ARCH OPHTHALMOL-CHIC, V121, P218
   WEINREB RN, 1995, AM J OPHTHALMOL, V119, P627, DOI 10.1016/S0002-9394(14)70221-1
NR 25
TC 45
Z9 47
U1 0
U2 0
PU WILEY
PI HOBOKEN
PA 111 RIVER ST, HOBOKEN 07030-5774, NJ USA
SN 1395-3907
J9 ACTA OPHTHALMOL SCAN
JI Acta Ophthalmol. Scand.
PD JUN
PY 2006
VL 84
IS 3
BP 375
EP 379
DI 10.1111/j.1600-0420.2006.00655.x
PG 5
WC Ophthalmology
WE Science Citation Index Expanded (SCI-EXPANDED)
SC Ophthalmology
GA 043NO
UT WOS:000237608100019
PM 16704701
OA Bronze
DA 2025-03-30
ER

PT J
AU Kim, J
   Aschard, H
   Kang, JH
   Lentjes, MAH
   Do, R
   Wiggs, JL
   Khawaja, AP
   Pasquale, LR
AF Kim, Jihye
   Aschard, Hugues
   Kang, Jae H.
   Lentjes, Marleen A. H.
   Do, Ron
   Wiggs, Janey L.
   Khawaja, Anthony P.
   Pasquale, Louis R.
CA Modifiable Risk Factors Glaucoma C
TI Intraocular Pressure, Glaucoma, and Dietary Caffeine Consumption A
   Gene-Diet Interaction Study from the UK Biobank
SO OPHTHALMOLOGY
LA English
DT Article
DE Caffeine; Coffee; Genetic risk; Glaucoma; Intraocular pressure;
   Polygenic risk score; Tea
ID COFFEE CONSUMPTION; MENDELIAN RANDOMIZATION; OXFORD WEBQ; ASSOCIATION;
   ANGLE; RISK
AB Purpose: We examined the association of habitual caffeine intake with intraocular pressure (IOP) and glaucoma and whether genetic predisposition to higher IOP modified these associations. We also assessed whether genetic predisposition to higher coffee consumption was related to IOP.
   Design: Cross-sectional study in the UK Biobank.
   Participants: We included 121 374 participants (baseline ages, 39-73 years) with data on coffee and tea intake (collected 2006-2010) and corneal-compensated IOP measurements in 2009. In a subset of 77 906 participants with up to 5 web-based 24-hour-recall food frequency questionnaires (2009-2012), we evaluated total caffeine intake. We also assessed the same relationships with glaucoma (9286 cases and 189 763 controls).
   Methods: We evaluated multivariable-adjusted associations with IOP using linear regression and with glaucoma using logistic regression. For both outcomes, we examined gene-diet interactions using a polygenic risk score (PRS) that combined the effects of 111 genetic variants associated with IOP. We also performed Mendelian randomization using 8 genetic variants associated with coffee intake to assess potential causal effects of coffee consumption on IOP.
   Main Outcome Measures: Intraocular pressure and glaucoma.
   Results: Mendelian randomization analysis did not support a causal effect of coffee drinking on IOP (P > 0.1). Greater caffeine intake was associated weakly with lower IOP: the highest (>= 232 mg/day) versus lowest (<87 mg/day) caffeine consumption was associated with a 0.10-mmHg lower IOP (P-trend = 0.01). However, the IOP PRS modified this association: among those in the highest IOP PRS quartile, consuming > 480 mg/day versus < 80 mg/day was associated with a 0.35-mmHg higher IOP (P-interaction = 0.01). The relationship between caffeine intake and glaucoma was null (P >= 0.1). However, the IOP PRS also modified this relationship: compared with those in the lowest IOP PRS quartile consuming no caffeine, those in the highest IOP PRS quartile consuming >= 321 mg/day showed a 3.90-fold higher glaucoma prevalence (P-interaction = 0.0003).
   Conclusions: Habitual caffeine consumption was associated weakly with lower IOP, and the association between caffeine consumption and glaucoma was null. However, among participants with the strongest genetic predisposition to elevated IOP, greater caffeine consumption was associated with higher IOP and higher glaucoma prevalence. (C) 2020 by the American Academy of Ophthalmology.
C1 [Kim, Jihye; Aschard, Hugues] Harvard TH Chan Sch Publ Hlth, Dept Epidemiol, Boston, MA USA.
   [Aschard, Hugues] Inst Pasteur, Dept Computat Biol, Paris, France.
   [Kang, Jae H.] Harvard Med Sch, Channing Div Network Med, Brigham & Womens Hosp, Boston, MA 02115 USA.
   [Lentjes, Marleen A. H.] Orebro Univ, Sch Med Sci, Campus USO, Orebro, Sweden.
   [Do, Ron] Icahn Sch Med Mt Sinai, Dept Genet & Genom, New York, NY 10029 USA.
   [Wiggs, Janey L.] Harvard Med Sch, Dept Ophthalmol, Massachusetts Eye & Ear Infirm, Boston, MA 02115 USA.
   [Khawaja, Anthony P.] Moorfields Eye Hosp, NIHR Biomed Res Ctr, London, England.
   [Khawaja, Anthony P.] UCL Inst Ophthalmol, London, England.
   [Pasquale, Louis R.] Icahn Sch Med Mt Sinai, Dept Ophthalmol, New York, NY 10029 USA.
C3 Harvard University; Harvard T.H. Chan School of Public Health; Pasteur
   Network; Universite Paris Cite; Institut Pasteur Paris; Harvard
   University; Harvard University Medical Affiliates; Brigham & Women's
   Hospital; Harvard Medical School; Orebro University; Icahn School of
   Medicine at Mount Sinai; Harvard University; Harvard Medical School;
   Harvard University Medical Affiliates; Massachusetts Eye & Ear
   Infirmary; University of London; University College London; Moorfields
   Eye Hospital NHS Foundation Trust; University of London; University
   College London; Icahn School of Medicine at Mount Sinai
RP Kim, J (corresponding author), Harvard TH Chan Sch Publ Hlth, 655 Huntington Ave, Boston, MA 02115 USA.
EM jihyekim@hsph.harvard.edu
RI Kersten, Eveline/P-8173-2015
OI Khawaja, Anthony/0000-0001-6802-8585; Aschard,
   Hugues/0000-0002-7554-6783
FU National Eye Institute, National Institutes of Health, Bethesda,
   Maryland [R01 EY015473]; Eye and Vision Research Institute of New York
   Eye and Ear Infirmary at Mount Sinai, New York, New York; UK Research
   and Innovation Future Leaders Fellowship; Moorfields Eye Charity Career
   Development Fellowship, London, United Kingdom; Alcon Research Institute
   Young Investigator Award; National Eye Institute [R01EY015473] Funding
   Source: NIH RePORTER; UKRI FLF [MR/T040912/1] Funding Source: UKRI
FX Supported by the National Eye Institute, National Institutes of Health,
   Bethesda, Maryland (grant no.: R01 EY015473); The Eye and Vision
   Research Institute of New York Eye and Ear Infirmary at Mount Sinai, New
   York, New York; UK Research and Innovation Future Leaders Fellowship
   (A.P.K.); Moorfields Eye Charity Career Development Fellowship, London,
   United Kingdom (A.P.K.); and Alcon Research Institute Young Investigator
   Award (A.P.K.).
CR ADAMS BA, 1990, OPHTHALMOLOGY, V97, P1030
   Ajayi OB, 2001, J GLAUCOMA, V10, P25, DOI 10.1097/00061198-200102000-00006
   Avisar R, 2002, ANN PHARMACOTHER, V36, P992, DOI 10.1345/aph.1A279
   Bae JH, 2010, KOREA NATL HLTH NUTR
   Bradbury KE, 2018, J NUTR SCI, V7, DOI 10.1017/jns.2017.66
   Bycroft C, 2018, NATURE, V562, P203, DOI 10.1038/s41586-018-0579-z
   Chan MPY, 2016, OPHTHALMOLOGY, V123, P771, DOI 10.1016/j.ophtha.2015.11.031
   Chandrasekaran S, 2005, J GLAUCOMA, V14, P504, DOI 10.1097/01.ijg.0000184832.08783.be
   Cornelis MC, 2015, MOL PSYCHIATR, V20, P647, DOI 10.1038/mp.2014.107
   Cornelis MC, 2018, NUTRIENTS, V10, DOI 10.3390/nu10101343
   Dervisogullari MS, 2016, CUTAN OCUL TOXICOL, V35, P281, DOI 10.3109/15569527.2015.1104330
   Elliott P, 2008, INT J EPIDEMIOL, V37, P234, DOI 10.1093/ije/dym276
   Evans DM, 2015, ANNU REV GENOM HUM G, V16, P327, DOI 10.1146/annurev-genom-090314-050016
   Fitt E, 2013, FOOD CHEM, V140, P421, DOI 10.1016/j.foodchem.2012.07.092
   Galante J, 2016, BRIT J NUTR, V115, P681, DOI 10.1017/S0007114515004821
   Gao XR, 2018, HUM MOL GENET, V27, P2205, DOI 10.1093/hmg/ddy111
   Greenwood DC, 2019, AM J EPIDEMIOL, V188, P1858, DOI 10.1093/aje/kwz165
   Hemani G, 2018, ELIFE, V7, DOI 10.7554/eLife.34408
   HIGGINBOTHAM EJ, 1989, OPHTHALMOLOGY, V96, P624
   Hysi PG, 2014, NAT GENET, V46, P1126, DOI 10.1038/ng.3087
   Jiwani AZ, 2012, EYE, V26, P1122, DOI 10.1038/eye.2012.113
   Kang JH, 2008, INVEST OPHTH VIS SCI, V49, P1924, DOI 10.1167/iovs.07-1425
   Khawaja AP, 2018, NAT GENET, V50, P778, DOI 10.1038/s41588-018-0126-8
   Laville V, 2019, AM J OPHTHALMOL, V206, P245, DOI 10.1016/j.ajo.2019.05.015
   Leske MC, 2003, ARCH OPHTHALMOL-CHIC, V121, P48
   Liu B, 2011, PUBLIC HEALTH NUTR, V14, P1998, DOI 10.1017/S1368980011000942
   LOTFI K, 1991, INVEST OPHTH VIS SCI, V32, P3028
   Ludwig LA, 2014, FOOD FUNCT, V5, P1718, DOI [10.1039/c4fo00290c, 10.1039/C4FO00290C]
   MacGregor S, 2018, NAT GENET, V50, P1067, DOI 10.1038/s41588-018-0176-y
   Martyn D, 2018, FOOD CHEM TOXICOL, V111, P71, DOI 10.1016/j.fct.2017.10.059
   Medeiros FA, 2006, J GLAUCOMA, V15, P364, DOI 10.1097/01.ijg.0000212268.42606.97
   Nieber K, 2017, PLANTA MED, V83, P1256, DOI 10.1055/s-0043-115007
   Okimi P H, 1991, Appl Nurs Res, V4, P72
   Okuno T, 2002, JPN J OPHTHALMOL, V46, P170, DOI 10.1016/S0021-5155(01)00498-1
   Özkan B, 2008, CURR EYE RES, V33, P804, DOI 10.1080/02713680802344708
   Pasquale LR, 2012, INVEST OPHTH VIS SCI, V53, P6427, DOI 10.1167/iovs.12-10085
   Perez CI, 2019, CURR OPIN OPHTHALMOL, V30, P82, DOI 10.1097/ICU.0000000000000553
   Redondo B, 2020, GRAEF ARCH CLIN EXP, V258, P613, DOI 10.1007/s00417-019-04556-z
   Rochat C, 2020, NUTRIENTS, V12, DOI 10.3390/nu12010028
   Rodgers GP, 2020, JAMA-J AM MED ASSOC, V324, P735, DOI 10.1001/jama.2020.13601
   Scheetz TE, 2016, OPHTHALMOLOGY, V123, P2527, DOI 10.1016/j.ophtha.2016.08.036
   Smith GD, 2003, INT J EPIDEMIOL, V32, P1, DOI 10.1093/ije/dyg070
   Terai N, 2012, ACTA OPHTHALMOL, V90, pE524, DOI 10.1111/j.1755-3768.2012.02486.x
   Tran T, 2014, CLIN EXP OPHTHALMOL, V42, P427, DOI 10.1111/ceo.12259
   Vera J, 2019, PSYCHOPHARMACOLOGY, V236, P811, DOI 10.1007/s00213-018-5114-2
   Wain LV, 2015, LANCET RESP MED, V3, P769, DOI 10.1016/S2213-2600(15)00283-0
   Wu CM, 2018, BRIT J OPHTHALMOL, V102, P1127, DOI 10.1136/bjophthalmol-2017-310924
   Yoshida M, 2003, JPN J OPHTHALMOL, V47, P191, DOI 10.1016/S0021-5155(02)00666-4
   Yuan S, 2019, NUTR METAB CARDIOVAS, V29, P1185, DOI 10.1016/j.numecd.2019.07.015
NR 49
TC 44
Z9 46
U1 1
U2 18
PU ELSEVIER SCIENCE INC
PI NEW YORK
PA STE 800, 230 PARK AVE, NEW YORK, NY 10169 USA
SN 0161-6420
EI 1549-4713
J9 OPHTHALMOLOGY
JI Ophthalmology
PD JUN
PY 2021
VL 128
IS 6
BP 866
EP 876
DI 10.1016/j.ophtha.2020.12.009
EA MAY 2021
PG 11
WC Ophthalmology
WE Science Citation Index Expanded (SCI-EXPANDED)
SC Ophthalmology
GA UD6NY
UT WOS:000687323600017
PM 33333105
OA Green Published, Green Accepted, hybrid
DA 2025-03-30
ER

PT J
AU Ali, R
   Sheng, B
   Li, P
   Chen, Y
   Li, HT
   Yang, P
   Jung, YN
   Kim, J
   Chen, CLP
AF Ali, Riaz
   Sheng, Bin
   Li, Ping
   Chen, Yan
   Li, Huating
   Yang, Po
   Jung, Younhyun
   Kim, Jinman
   Chen, C. L. Philip
TI Optic Disk and Cup Segmentation Through Fuzzy Broad Learning System for
   Glaucoma Screening
SO IEEE TRANSACTIONS ON INDUSTRIAL INFORMATICS
LA English
DT Article
DE Broad learning system (BLS); fuzzy system; neural networks; ocular
   disease; optic disk and cup; segmentation
ID APPROXIMATION; MACHINE; NETWORK
AB Glaucoma is an ocular disease that causes permanent blindness if not cured at an early stage. Cup-to-disk ratio (CDR), obtained by dividing the height of optic cup (OC) with the height of optic disk (OD), is a widely adopted metric used for glaucoma screening. Therefore, accurately segmenting OD and OC is crucial for calculating a CDR. Most methods have employed deep learning methods for the segmentation of OD and OC. However, these methods are very time consuming. In this article, we present a new fuzzy broad learning system-based technique for OD and OC segmentation with glaucoma screening. We comprehensively integrated extracting a region of interest from RGB images, data augmentation, extracting red and green channel images, and inputting them to the two separate fuzzy broad learning system-based neural networks for segmenting the OD and OC, respectively, and then calculated CDR. Experiments show that our fuzzy broad learning system-based technique outperforms many state-of-the-art methods.
C1 [Ali, Riaz; Sheng, Bin; Chen, C. L. Philip] Shanghai Jiao Tong Univ, Dept Comp Sci & Engn, Shanghai 200240, Peoples R China.
   [Li, Ping] Hong Kong Polytech Univ, Dept Comp, Kowloon, Hong Kong, Peoples R China.
   [Chen, Yan; Li, Huating; Yang, Po] Shanghai Jiao Tong Univ, Peoples Hosp 6, Shanghai 200233, Peoples R China.
   [Jung, Younhyun; Kim, Jinman] Univ Sydney, Sch Informat Technol, Biomed & Multimedia Informat Technol Res Grp, Sydney, NSW 2006, Australia.
   [Chen, C. L. Philip] Dalian Maritime Univ, Nav Coll, Dalian 116026, Peoples R China.
   [Chen, C. L. Philip] Univ Macau, Fac Sci & Technol, Macau 999078, Peoples R China.
C3 Shanghai Jiao Tong University; Hong Kong Polytechnic University;
   Shanghai Jiao Tong University; University of Sydney; Dalian Maritime
   University; University of Macau
RP Sheng, B (corresponding author), Shanghai Jiao Tong Univ, Dept Comp Sci & Engn, Shanghai 200240, Peoples R China.
EM 47956152@qq.com; shengbin@sjtu.edu.cn; p.li@polyu.edu.hk;
   chenyan363@hotmail.com; huarting99@sjtu.edu.cn; Po.Yang@Sheffield.ac.uk;
   yjun6175@uni.sydney.edu.au; jinman.kim@sydney.edu.au;
   Philip.Chen@ieee.org
RI Kim, Jin Man/HJO-8987-2023; Chen, C. L. Philip/O-2657-2016; Yang,
   Po/C-9936-2011; Li, Ping/AAO-2019-2020; Sheng, Bin/LMO-9532-2024; Ali,
   Riaz/ACH-9308-2022
OI kim, jinman/0000-0001-5960-1060; Sheng, Bin/0000-0001-8510-2556; Li,
   Ping/0000-0002-1503-0240; Ali, Riaz/0000-0002-0404-1227
FU National Natural Science Foundation of China [61872241, 61572316];
   Science and Technology Commission of Shanghai Municipality [18410750700,
   17411952600, 16DZ0501100]; Hong Kong Polytechnic University [P0030419,
   P0030929]
FX This work was supported in part by the National Natural Science
   Foundation of China under Grant 61872241 and Grant 61572316, in part by
   the Science and Technology Commission of Shanghai Municipality under
   Grant 18410750700, Grant 17411952600, and Grant 16DZ0501100, and in part
   by The Hong Kong Polytechnic University under Grant P0030419 and Grant
   P0030929.
CR Abdullah M, 2016, PEERJ, V4, DOI 10.7717/peerj.2003
   Abràmoff MD, 2007, INVEST OPHTH VIS SCI, V48, P1665, DOI 10.1167/iovs.06-1081
   Al-Bander B, 2018, SYMMETRY-BASEL, V10, DOI 10.3390/sym10040087
   Aleem S, 2019, IEEE T IND INFORM, V15, P4099, DOI 10.1109/TII.2018.2881343
   Almazroa A, 2015, J OPHTHALMOL, V2015, DOI 10.1155/2015/180972
   [Anonymous], 2015, P IEEE INT C TOOLS A, DOI DOI 10.1109/ICTAI.2015.36
   Arumugam G., 2013, Int. J. Emerg. Trends Technol. Comput. Sci., V2, P246
   Ayub J, 2016, 2016 INTERNATIONAL CONFERENCE ON COMPUTING, ELECTRONIC AND ELECTRICAL ENGINEERING (ICE CUBE), P143, DOI 10.1109/ICECUBE.2016.7495212
   Chen CLP, 2019, IEEE T NEUR NET LEAR, V30, P1191, DOI 10.1109/TNNLS.2018.2866622
   Chen CLP, 2018, IEEE T NEUR NET LEAR, V29, P10, DOI 10.1109/TNNLS.2017.2716952
   Cheng J, 2013, IEEE T MED IMAGING, V32, P1019, DOI 10.1109/TMI.2013.2247770
   Feng S, 2020, IEEE T CYBERNETICS, V50, P414, DOI 10.1109/TCYB.2018.2857815
   Feng S, 2018, IEEE T FUZZY SYST, V26, P117, DOI 10.1109/TFUZZ.2016.2639064
   Friedman M, 1937, J AM STAT ASSOC, V32, P675, DOI 10.2307/2279372
   Fu HZ, 2018, IEEE T MED IMAGING, V37, P1597, DOI 10.1109/TMI.2018.2791488
   Fumero F, 2011, COMP MED SY
   GRF, 2019, GLAUC FACTS STATS
   Huynh-The T, 2020, IEEE T IND INFORM, V16, P3100, DOI 10.1109/TII.2019.2910876
   Jin JW, 2018, NEUROCOMPUTING, V322, P58, DOI 10.1016/j.neucom.2018.09.028
   Jin JW, 2018, SCI CHINA INFORM SCI, V61, DOI 10.1007/s11432-017-9421-3
   Khalid NEA, 2014, PROCEDIA COMPUT SCI, V42, P255, DOI 10.1016/j.procs.2014.11.060
   Maninis Kevis-Kokitsi, 2016, Medical Image Computing and Computer-Assisted Intervention - MICCAI 2016. 19th International Conference. Proceedings: LNCS 9901, P140, DOI 10.1007/978-3-319-46723-8_17
   McDonald J. H., 2014, Handbook of Biological Statistics
   Nugroho Hanung Adi, 2017, 2017 4th International Conference on Electrical Engineering, Computer Science and Informatics (EECSI), DOI 10.1109/EECSI.2017.8239074
   Omid S, 2015, 2015 8TH INTERNATIONAL CONFERENCE ON BIOMEDICAL ENGINEERING AND INFORMATICS (BMEI), P101, DOI 10.1109/BMEI.2015.7401481
   Orlando JI, 2020, MED IMAGE ANAL, V59, DOI 10.1016/j.media.2019.101570
   Pallawala PMDS, 2004, LECT NOTES COMPUT SC, V3022, P139
   Roh SB, 2018, IEEE T IND INFORM, V14, P1802, DOI 10.1109/TII.2017.2771254
   Rong HJ, 2009, IEEE T SYST MAN CY B, V39, P1067, DOI 10.1109/TSMCB.2008.2010506
   Sedai S, 2016, IEEE ENG MED BIO, P3260, DOI 10.1109/EMBC.2016.7591424
   Septiarini A, 2017, SIGNAL IMAGE VIDEO P, V11, P945, DOI 10.1007/s11760-016-1043-x
   Sevastopolsky A., 2017, Pattern Recognition and Image Analysis, V27, P618, DOI 10.1134/S1054661817030269
   Shao SY, 2019, IEEE T IND INFORM, V15, P2446, DOI 10.1109/TII.2018.2864759
   Sigut J, 2017, PEERJ, V5, DOI 10.7717/peerj.3763
   Sivaswamy J., 2015, JSM BIOMED IMAG DATA, V2
   Sumati V., 2017, PROC IEEE INT C FUZZ, P1
   Sun C, 2019, IEEE T IND INFORM, V15, P2416, DOI 10.1109/TII.2018.2881543
   Sun ZL, 2007, IEEE T SYST MAN CY B, V37, P1321, DOI 10.1109/TSMCB.2007.901375
   Upasani N, 2015, PROCEDIA COMPUT SCI, V45, P753, DOI 10.1016/j.procs.2015.03.148
   Wang D, 2007, NEUROCOMPUTING, V70, P3019, DOI 10.1016/j.neucom.2006.07.015
   Wang SJ, 2019, IEEE T MED IMAGING, V38, P2485, DOI 10.1109/TMI.2019.2899910
   WILCOXON F, 1946, J ECON ENTOMOL, V39, P269, DOI 10.1093/jee/39.2.269
   Wu GD, 2013, IEEE T FUZZY SYST, V21, P1, DOI 10.1109/TFUZZ.2012.2197754
   Yu H, 2012, IEEE T INF TECHNOL B, V16, P644, DOI 10.1109/TITB.2012.2198668
   Yuan XF, 2018, IEEE T IND INFORM, V14, P3235, DOI 10.1109/TII.2018.2809730
   Zilly J, 2017, COMPUT MED IMAG GRAP, V55, P28, DOI 10.1016/j.compmedimag.2016.07.012
NR 46
TC 44
Z9 47
U1 2
U2 61
PU IEEE-INST ELECTRICAL ELECTRONICS ENGINEERS INC
PI PISCATAWAY
PA 445 HOES LANE, PISCATAWAY, NJ 08855-4141 USA
SN 1551-3203
EI 1941-0050
J9 IEEE T IND INFORM
JI IEEE Trans. Ind. Inform.
PD APR
PY 2021
VL 17
IS 4
BP 2476
EP 2487
DI 10.1109/TII.2020.3000204
PG 12
WC Automation & Control Systems; Computer Science, Interdisciplinary
   Applications; Engineering, Industrial
WE Science Citation Index Expanded (SCI-EXPANDED)
SC Automation & Control Systems; Computer Science; Engineering
GA PS3GR
UT WOS:000607814600018
OA Green Accepted
DA 2025-03-30
ER

PT J
AU Ito, Y
   Sasaki, M
   Takahashi, H
   Nozaki, S
   Matsuguma, S
   Motomura, K
   Ui, R
   Shikimoto, R
   Kawasaki, R
   Yuki, K
   Sawada, N
   Mimura, M
   Tsubota, K
   Tsugane, S
AF Ito, Yoshikazu
   Sasaki, Mariko
   Takahashi, Hiroki
   Nozaki, Shoko
   Matsuguma, Shinichiro
   Motomura, Kaoru
   Ui, Rihito
   Shikimoto, Ryo
   Kawasaki, Ryo
   Yuki, Kenya
   Sawada, Norie
   Mimura, Masaru
   Tsubota, Kazuo
   Tsugane, Shoichiro
TI Quantitative Assessment of the Retina Using OCT and Associations with
   Cognitive Function
SO OPHTHALMOLOGY
LA English
DT Article
ID NERVE-FIBER LAYER; OPTICAL COHERENCE TOMOGRAPHY; OPEN-ANGLE GLAUCOMA;
   ALZHEIMERS-DISEASE; AMYLOID-BETA; IMPAIRMENT; DOMAIN; THICKNESS;
   DEMENTIA; VALIDITY
AB Purpose: To determine the association of retinal thickness with cognitive function in Japanese persons.
   Design: Cross-sectional, population-based survey.
   Participants: A total of 1293 Japanese persons aged 65 to 86 years who resided in the Saku area in the Japan Public Health Center-Based Prospective Study participated in the eye and mental health screening.
   Methods: Participants underwent comprehensive ophthalmic assessment, including fundus photography, measurement of intraocular pressure, and determination of refraction status. We assessed the thickness of the macular retinal nerve fiber layer (mRNFL), ganglion cell-inner plexiform layer (GC-IPL), and ganglion cell complex (GCC, which includes the retinal nerve fiber layer and GC-IPL), and the full thickness in the macula and peripapillary retinal nerve fiber layer (ppRNFL) using spectral-domain (SD) OCT. Cognitive tests consisted of the MiniMental State Examination, Wechsler Memory Scale Revised logical memory I/II subtest, clock drawing test, and Clinical Dementia Rating Scale. These were used to designate the participants in the following 3 groups: Normal, those with mild cognitive impairment (MCI), and those with dementia. Multivariable logistic regression models were used to analyze associations between retinal thickness and cognitive function after adjusting potential confounding factors.
   Main Outcome Measures: Association of retinal thickness with cognitive function.
   Results: Among the 1293 potential subjects, 114 were excluded for a diagnosis of depression, 64 were excluded for retinal disease, and 140 were excluded for scanning errors or suboptimal OCT images. The remaining 975 participants (mean age, 73.2 years) were included in this analysis. Significant differences were found in the 3 groups in all layers and GCC thickness, but not in ppRNFL thickness. After adjusting for age, sex, educational status, and refraction, full macular thickness and GCC thickness were inversely associated with the presence of dementia, but ppRNFL thickness was not. Furthermore, GC-IPL, GCC, and full macular thicknesses were all associated with the presence of dementia in the inferior sectors.
   Conclusions: Macularthickness was associated with the presence of dementia, but ppRNFL was not. Our results suggest that OCT measurements of the macula could be superior to those of the ppRNFL in assessing neurodegenerative changes and a potentially useful diagnostic biomarker of cognitive function. (C) 2019 by the American Academy of Ophthalmology
C1 [Ito, Yoshikazu; Sasaki, Mariko; Takahashi, Hiroki; Matsuguma, Shinichiro; Motomura, Kaoru; Ui, Rihito; Yuki, Kenya; Tsubota, Kazuo] Keio Univ, Dept Ophthalmol, Tokyo, Japan.
   [Sasaki, Mariko; Takahashi, Hiroki; Ui, Rihito] Tachikawa Hosp, Dept Ophthalmol, Tokyo, Japan.
   [Sasaki, Mariko] Tokyo Med Ctr, Dept Ophthalmol, Tokyo, Japan.
   [Nozaki, Shoko; Shikimoto, Ryo; Mimura, Masaru] Keio Univ, Dept Neuropsychiat, Sch Med, Tokyo, Japan.
   [Kawasaki, Ryo] Osaka Univ, Dept Vis Informat Topcon, Grad Sch Med, Osaka, Japan.
   [Sawada, Norie; Tsugane, Shoichiro] Natl Canc Ctr, Ctr Publ Hlth Sci, Epidemiol & Prevent Grp, Tokyo, Japan.
C3 Keio University; Tachikawa Hospital; Keio University; Osaka University;
   National Cancer Center - Japan
RP Sasaki, M (corresponding author), Keio Univ, Dept Ophthalmol, Sch Med, Shinjuku Ku, 35 Shinanomachi, Tokyo 1608582, Japan.
EM mariko.sasaki@a2.keio.jp
RI Tsugane, Shoichiro/A-2424-2015; Shikimoto, Ryo/AFD-1967-2022; Kawasaki,
   Ryo/B-7266-2009; Tsubota, Kazuo/M-1915-2013
OI Tsubota, Kazuo/0000-0002-8874-7111; Kawasaki, Ryo/0000-0002-7492-6303;
   Ito, Yoshikazu/0000-0003-3322-6922
FU Ministry of Education, Culture, Sports, Science, and Technology (MEXT),
   Japan (KAKENHI) [JP26460778]; National Cancer Center Research and
   Development Fund
FX Supported in part by a Grant-in-Aid for Scientific Research from the
   Ministry of Education, Culture, Sports, Science, and Technology (MEXT),
   Japan (KAKENHI, JP26460778 [to M.S.]). The cohort study was originally
   supported by the National Cancer Center Research and Development Fund.
CR Agrell B, 2012, AGE AGEING, V41, P41, DOI 10.1093/ageing/afs149
   [Anonymous], 2000, DIAGN STAT MAN MENT, DOI [DOI 10.1176/APPI.BOOKS.9780890423349, 10.1176/appi.books.9780890425787, DOI 10.1176/APPI.BOOKS.9780890425787]
   Bayer AU, 2002, EUR NEUROL, V47, P165, DOI 10.1159/000047976
   Bayer AU, 2002, EYE, V16, P209, DOI 10.1038/sj/EYE/6700034
   Bayhan HA, 2015, CLIN EXP OPHTHALMOL, V43, P145, DOI 10.1111/ceo.12386
   BLANKS JC, 1989, BRAIN RES, V501, P364, DOI 10.1016/0006-8993(89)90653-7
   Blanks JC, 1996, NEUROBIOL AGING, V17, P377, DOI 10.1016/0197-4580(96)00010-3
   Bock M, 2010, MULT SCLER J, V16, P893, DOI 10.1177/1352458510365156
   Cheung CYL, 2017, PROG RETIN EYE RES, V57, P89, DOI 10.1016/j.preteyeres.2017.01.001
   Cheung CYL, 2015, J ALZHEIMERS DIS, V45, P45, DOI 10.3233/JAD-141659
   Cruz-Herranz A, 2016, NEUROLOGY, V86, P2303, DOI 10.1212/WNL.0000000000002774
   den Haan Jurre, 2017, Alzheimers Dement (Amst), V6, P162, DOI 10.1016/j.dadm.2016.12.014
   Doustar J, 2017, FRONT NEUROL, V8, DOI 10.3389/fneur.2017.00701
   ELWOOD R W, 1991, Neuropsychology Review, V2, P179, DOI 10.1007/BF01109053
   FOLSTEIN MF, 1975, J PSYCHIAT RES, V12, P189, DOI 10.1016/0022-3956(75)90026-6
   Fujishima M, 2017, J ALZHEIMERS DIS, V56, P75, DOI 10.3233/JAD-160621
   Guo L, 2007, P NATL ACAD SCI USA, V104, P13444, DOI 10.1073/pnas.0703707104
   Gupta V, 2014, BBA-MOL BASIS DIS, V1842, P1567, DOI 10.1016/j.bbadis.2014.05.026
   Gupta VK, 2016, NEUROSCI LETT, V623, P52, DOI 10.1016/j.neulet.2016.04.059
   Helmer C, 2013, ANN NEUROL, V74, P171, DOI 10.1002/ana.23926
   HUGHES CP, 1982, BRIT J PSYCHIAT, V140, P566, DOI 10.1192/bjp.140.6.566
   Iseri PK, 2006, J NEURO-OPHTHALMOL, V26, P18, DOI 10.1097/01.wno.0000204645.56873.26
   Iwatsubo T, 2010, ALZHEIMERS DEMENT, V6, P297, DOI 10.1016/j.jalz.2010.03.011
   Jones-Odeh E, 2015, EYE, V29, P1270, DOI 10.1038/eye.2015.158
   Khawaja AP, 2016, INVEST OPHTH VIS SCI, V57, P1921, DOI 10.1167/iovs.16-19067
   Kroenke K, 2001, J GEN INTERN MED, V16, P606, DOI 10.1046/j.1525-1497.2001.016009606.x
   Marziani E, 2013, INVEST OPHTH VIS SCI, V54, P5953, DOI 10.1167/iovs.13-12046
   Parisi V, 2001, CLIN NEUROPHYSIOL, V112, P1860, DOI 10.1016/S1388-2457(01)00620-4
   Petersen RC, 1999, ARCH NEUROL-CHICAGO, V56, P303, DOI 10.1001/archneur.56.3.303
   Polo V, 2014, EYE, V28, P680, DOI 10.1038/eye.2014.51
   RADLOFF L S, 1977, Applied Psychological Measurement, V1, P385, DOI 10.1177/014662167700100306
   Reitz C, 2011, NAT REV NEUROL, V7, P137, DOI [10.1038/nrneurol.2011.2, 10.1101/cshperspect.a006239]
   Tamura H, 2006, J NEUROL SCI, V246, P79, DOI 10.1016/j.jns.2006.02.009
   Tan O, 2009, OPHTHALMOLOGY, V116, P2305, DOI 10.1016/j.ophtha.2009.05.025
   Thomson Kelsey L, 2015, Alzheimers Dement (Amst), V1, P136, DOI 10.1016/j.dadm.2015.03.001
   TSAI CS, 1991, ARCH OPHTHALMOL-CHIC, V109, P199, DOI 10.1001/archopht.1991.01080020045040
   Tsilis AG, 2014, CLIN OPHTHALMOL, V8, P2095, DOI 10.2147/OPTH.S69534
   Tsugane S, 2014, JPN J CLIN ONCOL, V44, P777, DOI 10.1093/jjco/hyu096
NR 38
TC 44
Z9 47
U1 1
U2 9
PU ELSEVIER SCIENCE INC
PI NEW YORK
PA STE 800, 230 PARK AVE, NEW YORK, NY 10169 USA
SN 0161-6420
EI 1549-4713
J9 OPHTHALMOLOGY
JI Ophthalmology
PD JAN
PY 2020
VL 127
IS 1
BP 107
EP 118
DI 10.1016/j.ophtha.2019.05.021
PG 12
WC Ophthalmology
WE Science Citation Index Expanded (SCI-EXPANDED)
SC Ophthalmology
GA JW7JM
UT WOS:000503224300028
PM 31307828
DA 2025-03-30
ER

PT J
AU Berchuck, SI
   Mukherjee, S
   Medeiros, FA
AF Berchuck, Samuel I.
   Mukherjee, Sayan
   Medeiros, Felipe A.
TI Estimating Rates of Progression and Predicting Future Visual Fields in
   Glaucoma Using a Deep Variational Autoencoder
SO SCIENTIFIC REPORTS
LA English
DT Article
ID INDEPENDENT COMPONENT ANALYSIS; PATTERNS
AB In this manuscript we develop a deep learning algorithm to improve estimation of rates of progression and prediction of future patterns of visual field loss in glaucoma. A generalized variational auto-encoder (VAE) was trained to learn a low-dimensional representation of standard automated perimetry (SAP) visual fields using 29,161 fields from 3,832 patients. The VAE was trained on a 90% sample of the data, with randomization at the patient level. Using the remaining 10%, rates of progression and predictions were generated, with comparisons to SAP mean deviation (MD) rates and point-wise (PW) regression predictions, respectively. The longitudinal rate of change through the VAE latent space (e.g., with eight dimensions) detected a significantly higher proportion of progression than MD at two (25% vs. 9%) and four (35% vs 15%) years from baseline. Early on, VAE improved prediction over PW, with significantly smaller mean absolute error in predicting the 4th, 6th and 8th visits from the first three (e.g., visit eight: VAE8: 5.14 dB vs. PW: 8.07 dB; P < 0.001). A deep VAE can be used for assessing both rates and trajectories of progression in glaucoma, with the additional benefit of being a generative technique capable of predicting future patterns of visual field damage.
C1 [Berchuck, Samuel I.; Medeiros, Felipe A.] Duke Univ, Duke Eye Ctr, Durham, NC 27708 USA.
   [Berchuck, Samuel I.; Medeiros, Felipe A.] Duke Univ, Dept Ophthalmol, Durham, NC 27708 USA.
   [Berchuck, Samuel I.] Duke Univ, Dept Stat Sci & Forge, Durham, NC USA.
   [Mukherjee, Sayan] Duke Univ, Dept Stat Sci, Durham, NC USA.
   [Mukherjee, Sayan] Duke Univ, Dept Math, Durham, NC 27706 USA.
   [Mukherjee, Sayan] Duke Univ, Dept Comp Sci, Durham, NC 27706 USA.
   [Mukherjee, Sayan] Duke Univ, Dept Biostat & Bioinformat, Durham, NC USA.
C3 Duke University; Duke University; Duke University; Duke University; Duke
   University; Duke University; Duke University
RP Medeiros, FA (corresponding author), Duke Univ, Duke Eye Ctr, Durham, NC 27708 USA.; Medeiros, FA (corresponding author), Duke Univ, Dept Ophthalmol, Durham, NC 27708 USA.
EM felipe.medeiros@duke.edu
RI medeiros, felipe/MCK-1612-2025
OI Berchuck, Samuel/0000-0001-5705-3144
FU National Institutes of Health/National Eye Institute [EY029885,
   EY027651, EY021818]
FX This work was supported in part by National Institutes of
   Health/National Eye Institute [Grant Numbers EY029885 (F.A.M.), EY027651
   (F.A.M.), and EY021818 (F.A.M.)].
CR Abadi M, 2016, PROCEEDINGS OF OSDI'16: 12TH USENIX SYMPOSIUM ON OPERATING SYSTEMS DESIGN AND IMPLEMENTATION, P265
   Abe RY, 2016, OPHTHALMOLOGY, V123, P552, DOI 10.1016/j.ophtha.2015.10.046
   [Anonymous], 2017, R Interface to Keras
   [Anonymous], ARXIV180404543
   Asaoka R, 2016, OPHTHALMOLOGY, V123, P1974, DOI 10.1016/j.ophtha.2016.05.029
   Bengtsson B, 2008, AM J OPHTHALMOL, V145, P343, DOI 10.1016/j.ajo.2007.09.038
   Blei DM, 2017, J AM STAT ASSOC, V112, P859, DOI 10.1080/01621459.2017.1285773
   Chauhan BC, 2008, BRIT J OPHTHALMOL, V92, P569, DOI 10.1136/bjo.2007.135012
   Choi H, 2018, FRONT AGING NEUROSCI, V10, DOI 10.3389/fnagi.2018.00212
   Chollet F., 2015, KERAS APPL VGG16
   Diaz-Pinto A, 2019, IEEE T MED IMAGING, V38, P2211, DOI 10.1109/TMI.2019.2903434
   Doersch Carl, 2016, CoRR
   Efron B., 1994, INTRO BOOTSTRAP
   Fitzke FW, 1996, BRIT J OPHTHALMOL, V80, P40, DOI 10.1136/bjo.80.1.40
   Gardiner SK, 2017, INVEST OPHTH VIS SCI, V58, P180, DOI 10.1167/iovs.17-21562
   Garway-Heath DF, 2000, OPHTHALMOLOGY, V107, P1809, DOI 10.1016/S0161-6420(00)00284-0
   Goldbaum MH, 2005, INVEST OPHTH VIS SCI, V46, P3676, DOI 10.1167/iovs.04-1167
   Goldbaum MH, 2012, INVEST OPHTH VIS SCI, V53, P6557, DOI 10.1167/iovs.11-8363
   Goodfellow IJ, 2014, ADV NEUR IN, V27, P2672
   Kim SJ, 2017, PLOS ONE, V12, DOI 10.1371/journal.pone.0177726
   Kingma D.P., 2013, Auto-encoding variational bayes
   Kingma DP, 2014, ADV NEUR IN, V27
   KULLBACK S, 1951, ANN MATH STAT, V22, P79, DOI 10.1214/aoms/1177729694
   Leske MC, 2007, OPHTHALMOLOGY, V114, P1965, DOI 10.1016/j.ophtha.2007.03.016
   Li ZX, 2018, OPHTHALMOLOGY, V125, P1199, DOI 10.1016/j.ophtha.2018.01.023
   Medeiros FA, 2019, OPHTHALMOLOGY, V126, P513, DOI 10.1016/j.ophtha.2018.12.033
   Russell RA, 2013, PLOS ONE, V8, DOI 10.1371/journal.pone.0083595
   Sample PA, 2005, INVEST OPHTH VIS SCI, V46, P3684, DOI 10.1167/iovs.04-1168
   Vianna JR, 2015, PROG BRAIN RES, V221, P135, DOI 10.1016/bs.pbr.2015.04.011
   Way GP, 2018, BIOCOMPUT-PAC SYM, P80
   Weinreb RN, 2014, JAMA-J AM MED ASSOC, V311, P1901, DOI 10.1001/jama.2014.3192
   Wetzel SJ, 2017, PHYS REV E, V96, DOI 10.1103/PhysRevE.96.022140
   Wu ZC, 2018, TRANSL VIS SCI TECHN, V7, DOI 10.1167/tvst.7.3.22
   Yousefi S, 2018, AM J OPHTHALMOL, V193, P71, DOI 10.1016/j.ajo.2018.06.007
   Yousefi S, 2014, IEEE T BIO-MED ENG, V61, P2112, DOI 10.1109/TBME.2014.2314714
   Zhao SS, 2017, PROCEEDINGS OF THE TWENTY-SIXTH INTERNATIONAL JOINT CONFERENCE ON ARTIFICIAL INTELLIGENCE, P3490
NR 36
TC 44
Z9 45
U1 1
U2 10
PU NATURE PORTFOLIO
PI BERLIN
PA HEIDELBERGER PLATZ 3, BERLIN, 14197, GERMANY
SN 2045-2322
J9 SCI REP-UK
JI Sci Rep
PD DEC 2
PY 2019
VL 9
AR 18113
DI 10.1038/s41598-019-54653-6
PG 12
WC Multidisciplinary Sciences
WE Science Citation Index Expanded (SCI-EXPANDED)
SC Science & Technology - Other Topics
GA JT0QA
UT WOS:000500702100001
PM 31792321
OA gold, Green Published, Green Submitted
DA 2025-03-30
ER

PT J
AU Montesano, G
   Bryan, SR
   Crabb, DP
   Fogagnolo, P
   Oddone, F
   McKendrick, AM
   Turpin, A
   Lanzetta, P
   Perdicchi, A
   Johnson, CA
   Garway-Heath, DF
   Brusini, P
   Rossetti, LM
AF Montesano, Giovanni
   Bryan, Susan R.
   Crabb, David P.
   Fogagnolo, Paolo
   Oddone, Francesco
   McKendrick, Allison M.
   Turpin, Andrew
   Lanzetta, Paolo
   Perdicchi, Andrea
   Johnson, Chris A.
   Garway-Heath, David F.
   Brusini, Paolo
   Rossetti, Luca M.
TI A Comparison between the Compass Fundus Perimeter and the Humphrey Field
   Analyzer
SO OPHTHALMOLOGY
LA English
DT Article
ID AUTOMATED PERIMETRY; FULL THRESHOLD; OPTIC DISC; VARIABILITY; SITA;
   SENSITIVITIES; PROGRESSION; STANDARD
AB Purpose: To evaluate relative diagnostic precision and testeretest variability of 2 devices, the Compass (CMP, CenterVue, Padova, Italy) fundus perimeter and the Humphrey Field Analyzer (HFA, Zeiss, Dublin, CA), in detecting glaucomatous optic neuropathy (GON).
   Design: Multicenter, cross-sectional, case-control study.
   Participants: We sequentially enrolled 499 patients with glaucoma and 444 normal subjects to analyze relative precision. A separate group of 44 patients with glaucoma and 54 normal subjects was analyzed to assess test-retest variability.
   Methods: One eye of recruited subjects was tested with the index tests: HFA (Swedish interactive thresholding algorithm [SITA] standard strategy) and CMP (Zippy Estimation by Sequential Testing [ZEST] strategy), 24-2 grid. The reference test for GON was specialist evaluation of fundus photographs or OCT, independent of the visual field (VF). For both devices, linear regression was used to calculate the sensitivity decrease with age in the normal group to compute pointwise total deviation (TD) values and mean deviation (MD). We derived 5% and 1% pointwise normative limits. The MD and the total number of TD values below 5% (TD 5%) or 1% (TD 1%) limits per field were used as classifiers.
   Main Outcome Measures: We used partial receiver operating characteristic (pROC) curves and partial area under the curve (pAUC) to compare the diagnostic precision of the devices. Pointwise mean absolute deviation and Blande-Altman plots for the mean sensitivity (MS) were computed to assess test-retest variability.
   Results: Retinal sensitivity was generally lower with CMP, with an average mean difference of 1.85 +/- 0.06 decibels (dB) (mean +/- standard error, P < 0.001) in healthy subjects and 1.46 +/- 0.05 dB (mean +/- standard error, P < 0.001) in patients with glaucoma. Both devices showed similar discriminative power. The MD metric had marginally better discrimination with CMP (pAUC difference +/- standard error, 0.019 +/- 0.009, P = 0.035). The 95% limits of agreement for the MS were reduced by 13% in CMP compared with HFA in participants with glaucoma and by 49% in normal participants. Mean absolute deviation was similar, with no significant differences.
   Conclusions: Relative diagnostic precision of the 2 devices is equivalent. Test-retest variability ofMS for CMP was better than for HFA. (C) 2018 by the American Academy of Ophthalmology.
C1 [Montesano, Giovanni; Fogagnolo, Paolo; Rossetti, Luca M.] Univ Milan, ASST Santi Paolo e Carlo, Milan, Italy.
   [Montesano, Giovanni; Bryan, Susan R.; Crabb, David P.] City Univ London, Optometry & Visual Sci, Northampton Sq, London EC1V 0HB, England.
   [Montesano, Giovanni; Garway-Heath, David F.] Moorfields Eye Hosp NHS Fdn Trust, NIHR Biomed Res Ctr, London, England.
   [Montesano, Giovanni; Garway-Heath, David F.] UCL, Inst Ophthalmol, London, England.
   [Oddone, Francesco] GB Bietti Eye Fdn IRCCS, Rome, Italy.
   [McKendrick, Allison M.] Univ Melbourne, Dept Optometry & Vis Sci, Melbourne, Vic, Australia.
   [Turpin, Andrew] Univ Melbourne, Sch Comp & Informat Syst, Melbourne, Vic, Australia.
   [Lanzetta, Paolo] Univ Udine, Dept Med & Biol Sci, Ophthalmol Unit, Udine, Italy.
   [Perdicchi, Andrea] Univ Rome Sapienza, NESMOS Dept, Ophthalmol Unit, St Andrea Hosp, Rome, Italy.
   [Johnson, Chris A.] Univ Iowa Hosp & Clin, Dept Ophthalmol & Visual Sci, Iowa City, IA 52242 USA.
   [Brusini, Paolo] Cita Udine Hlth Ctr, Dept Ophthalmol, Udine, Italy.
C3 University of Milan; City St Georges, University of London; City,
   University of London; University of London; University College London;
   Moorfields Eye Hospital NHS Foundation Trust; University of London;
   University College London; IRCCS - Fondazione "G.B. Bietti" per lo
   Studio e la Ricerca in Oftalmologia; University of Melbourne; University
   of Melbourne; University of Udine; Sapienza University Rome; Azienda
   Ospedaliera Sant'Andrea; University of Iowa
RP Crabb, DP (corresponding author), City Univ London, Optometry & Visual Sci, Northampton Sq, London EC1V 0HB, England.
EM David.Crabb.1@city.ac.uk
RI Montesano, Giovanni/AAS-9356-2020; Johnson, Christopher/JWP-0315-2024;
   McKendrick, Allison/A-2114-2008; Fogagnolo, Paolo/LPU-7041-2024; Oddone,
   Francesco/K-8876-2016
OI Lanzetta, Paolo/0000-0003-3746-141X; Garway-Heath,
   David/0000-0003-2907-6992; Johnson, Chris/0000-0002-0090-630X; Turpin,
   Andrew/0000-0003-2559-8769; Montesano, Giovanni/0000-0002-9148-2804;
   Oddone, Francesco/0000-0002-2504-0004; McKendrick,
   Allison/0000-0003-1972-1222; Crabb, David/0000-0001-8754-3902
FU CenterVue, Padua, Italy; Italian Ministry of Health; Fondazione Roma
FX CenterVue, Padua, Italy, sponsored the study. The sponsor or funding
   organization had no role in the design or conduct of this research, data
   analysis, interpretation of the data, or preparation, review, or
   approval of the manuscript. The contribution of IRCCS G. B. Bietti
   Foundation to this work was supported by the Italian Ministry of Health
   and by Fondazione Roma.
CR Acton JH, 2011, OPTOMETRY VISION SCI, V88, P1288, DOI 10.1097/OPX.0b013e31822b3746
   Artes PH, 2010, INVEST OPHTH VIS SCI, V51, P355, DOI 10.1167/iovs.08-3354
   Artes PH, 2002, INVEST OPHTH VIS SCI, V43, P2654
   Bellmann C, 2004, OPHTHALMOLOGY, V111, P2265, DOI 10.1016/j.ophtha.2004.06.019
   Bengtsson B, 1998, ACTA OPHTHALMOL SCAN, V76, P165, DOI 10.1034/j.1600-0420.1998.760208.x
   Brusini P, 2006, J GLAUCOMA, V15, P40, DOI 10.1097/01.ijg.0000195932.48288.97
   Bryan SR, 2013, INVEST OPHTH VIS SCI, V54, P6694, DOI 10.1167/iovs.12-11185
   Cohen JF, 2016, BMJ OPEN, V6, DOI 10.1136/bmjopen-2016-012799
   Fidalgo BMR, 2015, OPHTHAL PHYSL OPT, V35, P315, DOI 10.1111/opo.12208
   Fogagnolo P, 2016, EUR J OPHTHALMOL, V26, P598, DOI 10.5301/ejo.5000821
   Gardiner SK, 2016, INVEST OPHTH VIS SCI, V57, P5631, DOI 10.1167/iovs.16-20053
   Gardiner SK, 2016, INVEST OPHTH VIS SCI, V57, P288, DOI 10.1167/iovs.15-18000
   Gardiner SK, 2014, OPHTHALMOLOGY, V121, P1359, DOI 10.1016/j.ophtha.2014.01.020
   Garway-Heath DF, 1998, BRIT J OPHTHALMOL, V82, P986, DOI 10.1136/bjo.82.9.986
   Glen FC, 2014, BMJ OPEN, V4, DOI 10.1136/bmjopen-2013-003996
   Hanout M, 2015, CURR OPIN OPHTHALMOL, V26, P149, DOI 10.1097/ICU.0000000000000153
   HEIJL A, 1989, ARCH OPHTHALMOL-CHIC, V107, P81, DOI 10.1001/archopht.1989.01070010083032
   HEIJL A, 1987, ARCH OPHTHALMOL-CHIC, V105, P1544
   HEIJL A, 1975, ACTA OPHTHALMOL, V53, P293
   HEIJL A, 1989, AM J OPHTHALMOL, V108, P130, DOI 10.1016/0002-9394(89)90006-8
   KINGSMITH PE, 1994, VISION RES, V34, P885, DOI 10.1016/0042-6989(94)90039-6
   KULZE JC, 1990, ACTA OPHTHALMOL, V68, P681
   Kutzko KE, 2000, INVEST OPHTH VIS SCI, V41, P2006
   Newkirk MR, 2006, INVEST OPHTH VIS SCI, V47, P4632, DOI 10.1167/iovs.05-1598
   Pathak M, 2017, TRANSL VIS SCI TECHN, V6, DOI 10.1167/tvst.6.4.11
   Robin X, 2011, BMC BIOINFORMATICS, V12, DOI 10.1186/1471-2105-12-77
   Rossetti L, 2015, PLOS ONE, V10, DOI 10.1371/journal.pone.0122157
   Rubinstein NJ, 2016, TRANSL VIS SCI TECHN, V5, DOI 10.1167/tvst.5.2.7
   Russell RA, 2012, INVEST OPHTH VIS SCI, V53, P5985, DOI 10.1167/iovs.12-10428
   Turpin A, 2003, INVEST OPHTH VIS SCI, V44, P4787, DOI 10.1167/iovs.03-0023
   WERNER EB, 1989, INVEST OPHTH VIS SCI, V30, P1083
   Wyatt HJ, 2007, VISION RES, V47, P925, DOI 10.1016/j.visres.2006.12.012
NR 32
TC 44
Z9 45
U1 0
U2 5
PU ELSEVIER SCIENCE INC
PI NEW YORK
PA 360 PARK AVE SOUTH, NEW YORK, NY 10010-1710 USA
SN 0161-6420
EI 1549-4713
J9 OPHTHALMOLOGY
JI Ophthalmology
PD FEB
PY 2019
VL 126
IS 2
BP 242
EP 251
DI 10.1016/j.ophtha.2018.08.010
PG 10
WC Ophthalmology
WE Science Citation Index Expanded (SCI-EXPANDED)
SC Ophthalmology
GA HI2YI
UT WOS:000456312400021
PM 30114416
OA Green Accepted
DA 2025-03-30
ER

PT J
AU Kirar, BS
   Agrawal, DK
AF Kirar, Bhupendra Singh
   Agrawal, Dheeraj Kumar
TI Computer aided diagnosis of glaucoma using discrete and empirical
   wavelet transform from fundus images
SO IET IMAGE PROCESSING
LA English
DT Article
DE singular value decomposition; discrete wavelet transforms; diseases;
   wavelet transforms; biomedical optical imaging; support vector machines;
   eye; image classification; feature extraction; medical image processing;
   singular value decomposition; fourteen robust features; glaucoma
   detection; discrete wavelet; fundus images; eye disorder; progressive
   deterioration; optic nerve fibres; empirical wavelet transforms; EWT;
   feature extraction; image decomposition; hybrid concatenation approach;
   DWT; band images; extracted features; concatenated features
ID AUTOMATED DETECTION; MODE DECOMPOSITION; FEATURES; HISTORY; SYSTEM
AB Glaucoma is a class of eye disorder; it causes progressive deterioration of optic nerve fibres. Discrete wavelet transforms (DWTs) and empirical wavelet transforms (EWTs) are widely used methods in the literature for feature extraction using image decomposition. However, to increase the accuracy for measuring features of images a hybrid and concatenation approach has been presented in the proposed research work. DWT decomposes images into approximate and detail coefficients and EWT decomposes images into its sub band images. The concatenation approach employs the combination of all features obtained using DWT and EWT and their combination. Extracted features from each of DWT, EWT, DWTEWT and EWTDWT are concatenated. Concatenated features are normalised, ranked and fed to singular value decomposition to find robust features. Fourteen robust features are used by support vector machine classifier. The obtained accuracy, sensitivity and specificity are 83.57, 86.40 and 80.80%, respectively, for tenfold cross validation which outperforms the existing methods of glaucoma detection.
C1 [Kirar, Bhupendra Singh; Agrawal, Dheeraj Kumar] Maulana Azad Natl Inst Technol, Dept Elect & Commun Engn, Bhopal, India.
C3 National Institute of Technology (NIT System); Maulana Azad National
   Institute of Technology Bhopal
RP Kirar, BS (corresponding author), Maulana Azad Natl Inst Technol, Dept Elect & Commun Engn, Bhopal, India.
EM bhup17@gmail.com
RI Kirar, Bhupendra/R-7975-2019; Agrawal, Dheeraj/D-9981-2018
OI Kirar, Bhupendra/0000-0002-0417-8709; Agrawal,
   Dheeraj/0000-0001-9196-4830
FU Medical Image Analysis Group (MIAG) [26]
FX The authors thank to Medical Image Analysis Group (MIAG) [26] for
   providing digital fundus image data base.
CR Abràmoff MD, 2007, INVEST OPHTH VIS SCI, V48, P1665, DOI 10.1167/iovs.06-1081
   Acharya UR, 2016, COMPUT BIOL MED, V75, P54, DOI 10.1016/j.compbiomed.2016.04.015
   [Anonymous], IEEE 7 INT C CONT CO
   [Anonymous], 2016, ITSI T ELECT ELECT E
   [Anonymous], 1998, LEARNING TEXT CATEGO
   [Anonymous], MACH LEARN
   [Anonymous], FUSING HISTOGRAMS OR
   Bock R, 2010, MED IMAGE ANAL, V14, P471, DOI 10.1016/j.media.2009.12.006
   Dua S, 2012, IEEE T INF TECHNOL B, V16, P80, DOI 10.1109/TITB.2011.2176540
   Gajbhiye GO, 2015, ANNU IEEE IND CONF
   Gangatharan, 2013, EUR J SCI RES, V97, P159
   Ghosh A, 2015, INT J ADV COMPUT SC, V6, P99
   Gilles J, 2014, SIAM J IMAGING SCI, V7, P157, DOI 10.1137/130923774
   Gilles J, 2013, IEEE T SIGNAL PROCES, V61, P3999, DOI 10.1109/TSP.2013.2265222
   Gonzalez R. C., 2014, Digital Image Processing Using MATLAB, V3rd
   Greaney MJ, 2002, INVEST OPHTH VIS SCI, V43, P140
   HARALICK RM, 1973, IEEE T SYST MAN CYB, VSMC3, P610, DOI 10.1109/TSMC.1973.4309314
   Hermann Manuel M., 2005, International Ophthalmology, V26, P143, DOI 10.1007/s10792-006-9022-9
   HU M, 1962, IRE T INFORM THEOR, V8, P179, DOI 10.1109/tit.1962.1057692
   Kavitha S, 2014, OPHTHALMOLOGY, V121, P2091, DOI 10.1016/j.ophtha.2014.05.001
   Khalil T, 2017, IET IMAGE PROCESS, V11, P693, DOI 10.1049/iet-ipr.2016.0812
   Khandoker AH, 2007, IEEE T NEUR SYS REH, V15, P587, DOI 10.1109/TNSRE.2007.906961
   Kim PY, 2013, IEEE J BIOMED HEALTH, V17, P269, DOI 10.1109/TITB.2012.2218661
   Kirar BS, 2017, 2017 INTERNATIONAL CONFERENCE ON RECENT INNOVATIONS IN SIGNAL PROCESSING AND EMBEDDED SYSTEMS (RISE), P315, DOI 10.1109/RISE.2017.8378173
   Kolár R, 2008, RADIOENGINEERING, V17, P109
   Kononenko I., 1994, EUR C MACH LEARN, V784, P171, DOI [DOI 10.1007/3-540-57868-457, 10.1007/3-540-57868-4_57, DOI 10.1007/3-540-57868-4_57]
   Landwehr N, 2005, MACH LEARN, V59, P161, DOI 10.1007/s10994-005-0466-3
   LECESSIE S, 1992, APPL STAT-J ROY ST C, V41, P191
   Lim TC, 2012, MED ENG PHYS, V34, P129, DOI 10.1016/j.medengphy.2011.07.030
   Maheshwari S, 2017, COMPUT BIOL MED, V88, P142, DOI 10.1016/j.compbiomed.2017.06.017
   Maheshwari S, 2017, IEEE J BIOMED HEALTH, V21, P803, DOI 10.1109/JBHI.2016.2544961
   Nyul Laszlo G., 2009, Proceedings of the SPIE - The International Society for Optical Engineering, V7497, DOI 10.1117/12.851179
   Raja C, 2015, J ELECTR ENG TECHNOL, V10, P1899, DOI 10.5370/JEET.2015.10.4.1899
   Raja C, 2015, INT J AUTOM COMPUT, V12, P393, DOI 10.1007/s11633-014-0858-6
   Resnikoff S, 2004, B WORLD HEALTH ORGAN, V82, P844
   Saki F, 2013, COMPUT BIOL MED, V43, P32, DOI 10.1016/j.compbiomed.2012.10.006
   Sharma R, 2015, ENTROPY-SWITZ, V17, P669, DOI 10.3390/e17020669
   Song XY, 2005, P ANN INT IEEE EMBS, P6608
   STEWART GW, 1993, SIAM REV, V35, P551, DOI 10.1137/1035134
   Suykens JAK, 1999, NEURAL PROCESS LETT, V9, P293, DOI 10.1023/A:1018628609742
   Tham YC, 2014, OPHTHALMOLOGY, V121, P2081, DOI 10.1016/j.ophtha.2014.05.013
   Townsend KA, 2008, BRIT J OPHTHALMOL, V92, P814, DOI 10.1136/bjo.2007.133074
   Yin ZJ, 2017, IEEE ACCESS, V5, P18429, DOI 10.1109/ACCESS.2017.2747399
   Yuan FN, 2016, KSII T INTERNET INF, V10, P1807, DOI 10.3837/tiis.2016.04.019
   Zhang Y, 2012, PROG ELECTROMAGN RES, V130, P369, DOI 10.2528/PIER12061410
   Zuiderveld K., 1994, Graph. Gems IV, P474
NR 46
TC 44
Z9 44
U1 1
U2 17
PU WILEY
PI HOBOKEN
PA 111 RIVER ST, HOBOKEN 07030-5774, NJ USA
SN 1751-9659
EI 1751-9667
J9 IET IMAGE PROCESS
JI IET Image Process.
PD JAN
PY 2019
VL 13
IS 1
BP 73
EP 82
DI 10.1049/iet-ipr.2018.5297
PG 10
WC Computer Science, Artificial Intelligence; Engineering, Electrical &
   Electronic; Imaging Science & Photographic Technology
WE Science Citation Index Expanded (SCI-EXPANDED)
SC Computer Science; Engineering; Imaging Science & Photographic Technology
GA HD9FM
UT WOS:000452866800009
DA 2025-03-30
ER

PT J
AU Richter, GM
   Madi, I
   Chu, ZD
   Burkemper, B
   Chang, R
   Zaman, A
   Sylvester, B
   Reznik, A
   Kashani, A
   Wang, RKK
   Varma, R
AF Richter, Grace M.
   Madi, Ingy
   Chu, Zhongdi
   Burkemper, Bruce
   Chang, Ryuna
   Zaman, Arman
   Sylvester, Beau
   Reznik, Alena
   Kashani, Amir
   Wang, Ruikang K.
   Varma, Rohit
TI Structural and Functional Associations of Macular Microcirculation in
   the Ganglion Cell-Inner Plexiform Layer in Glaucoma Using Optical
   Coherence Tomography Angiography
SO JOURNAL OF GLAUCOMA
LA English
DT Article
DE optical coherence tomography angiography (OCTA); macula; ganglion
   cell-inner plexiform layer; primary open-angle glaucoma; structure;
   function
ID OCULAR BLOOD-FLOW; NERVE-FIBER LAYER; VISUAL-FIELD; VESSEL DENSITY;
   INTRAOCULAR-PRESSURE; DISEASE SEVERITY; PERIPAPILLARY; PERFUSION;
   TRABECULECTOMY; CIRCULATION
AB Purpose:To quantify retinal microvasculature within the macular ganglion cell-inner plexiform layer (GCIPL) in primary open-angle glaucoma (POAG) and normal eyes, determine association of vessel parameters with structural and functional measures, and report diagnostic accuracy of vessel parameters.Methods:POAG and normal patients underwent 6x6mm macula scans [Angioplex optical coherence tomography angiography (OCTA); Cirrus HD-OCT 5000]; and Humphrey Field Analyzer II-i 24-2 visual field (VF). Prototype software performed semiautomatic segmentation to create GCIPL en face images, and quantified vessel area density (VAD), vessel skeleton density (VSD), and vessel complexity index (VCI) for the macula (globally, hemifields, and 6 focal sectors). Linear regression assessed association of OCTA parameters with VF mean deviation (MD) and GCIPL thickness globally and focally.Results:A total of 34 POAG and 21 normal eyes were studied. VAD, VSD, and VCI were reduced in POAG versus normal (0.463 vs. 0.486, P=0.00029; 0.230 vs. 0.219, P=0.0014; 1.15 vs. 1.09, P=0.0044, respectively), with a trend of worsening with increased POAG severity. Reduced global VF MD was associated with reduced VAD and VCI, controlling for age and intereye correlation (P=0.0060, 0.0080; R-2=0.205, 0.211). Both superior and inferior hemifield MD were associated with corresponding VAD, VSD, and VCI (all P<0.007; R-2 ranged from 0.12 to 0.29). Global GCIPL thickness was not associated with global OCTA parameters, and only inferior sector GCIPL thickness was associated with corresponding VAD, VSD, and VCI (P<0.05; R-2 ranged from 0.15 to 0.16). Area under curves for VAD, VSD, and VCI were fair to good (0.83, 0.79, 0.82; respectively; P<0.0001).Conclusions:Glaucomatous eyes had reduced GCIPL microcirculation. OCTA parameters had stronger associations with functional rather than structural measures of glaucoma. This observation deserves further study.
C1 [Richter, Grace M.; Madi, Ingy; Burkemper, Bruce; Chang, Ryuna; Zaman, Arman; Sylvester, Beau; Reznik, Alena; Kashani, Amir; Varma, Rohit] Univ Southern Calif, Keck Sch Med, USC Roski Eye Inst, Los Angeles, CA USA.
   [Chu, Zhongdi; Wang, Ruikang K.] Univ Washington, Dept Bioengn, Seattle, WA 98195 USA.
C3 University of Southern California; University of Washington; University
   of Washington Seattle
RP Richter, GM (corresponding author), USC Roski Eye Inst, Glaucoma Div, 1450 San Pablo St,Suite 4700, Los Angeles, CA 90033 USA.
EM grace.richter@med.usc.edu
RI Chu, Zhongdi/F-9604-2019; Wang, Ruikang/L-3889-2019
OI Wang, Ruikang/0000-0001-5169-8822
FU Research to Prevent Blindness (New York, NY); National Institutes of
   Health [1K23EY027855-01]; American Glaucoma Society Mentoring for
   Advancement of Physician Scientists Grant
FX Supported by an unrestricted grant to the Department of Ophthalmology
   from Research to Prevent Blindness (New York, NY). The National
   Institutes of Health (Grant 1K23EY027855-01, G.M.R.), American Glaucoma
   Society Mentoring for Advancement of Physician Scientists Grant
   (G.M.R.), and Carl Zeiss Meditec (Dublin, CA; SD-OCTA device).
CR An L, 2010, OPT EXPRESS, V18, P8220, DOI 10.1364/OE.18.008220
   [Anonymous], 2016, REPEATABILITY REPROD
   Balaratnasingam C, 2010, INVEST OPHTH VIS SCI, V51, P3019, DOI 10.1167/iovs.09-4692
   Bojikian KD, 2016, PLOS ONE, V11, DOI 10.1371/journal.pone.0154691
   Campbell JP, 2017, SCI REP-UK, V7, DOI 10.1038/srep42201
   Caprioli J, 2016, OPHTHALMOLOGY, V123, P117, DOI 10.1016/j.ophtha.2015.09.027
   Chen CL, 2016, INVEST OPHTH VIS SCI, V57, pOCT475, DOI 10.1167/iovs.15-18909
   Chen CL, 2016, QUANT IMAG MED SURG, V6, P125, DOI 10.21037/qims.2016.03.05
   Chung HS, 1999, BRIT J OPHTHALMOL, V83, P466, DOI 10.1136/bjo.83.4.466
   CURCIO CA, 1990, J COMP NEUROL, V300, P5, DOI 10.1002/cne.903000103
   Emre M, 2004, BRIT J OPHTHALMOL, V88, P662, DOI 10.1136/bjo.2003.032110
   Flammer J, 1994, Surv Ophthalmol, V38 Suppl, pS3, DOI 10.1016/0039-6257(94)90041-8
   Henson DB, 1999, INVEST OPHTH VIS SCI, V40, P3147
   Hood DC, 2013, PROG RETIN EYE RES, V32, P1, DOI 10.1016/j.preteyeres.2012.08.003
   Hwang JC, 2012, INVEST OPHTH VIS SCI, V53, P3020, DOI 10.1167/iovs.11-8552
   Jia YL, 2014, OPHTHALMOLOGY, V121, P1322, DOI 10.1016/j.ophtha.2014.01.021
   Kim KE, 2014, ACTA OPHTHALMOL, V92, pe650, DOI 10.1111/aos.12438
   Kim YK, 2015, OPHTHALMOLOGY, V122, P2252, DOI 10.1016/j.ophtha.2015.07.013
   Kuerten D, 2015, OPHTHAL PHYSL OPT, V35, P194, DOI 10.1111/opo.12188
   Kumar RS, 2016, INVEST OPHTH VIS SCI, V57, P6079, DOI 10.1167/iovs.16-19984
   Liu L, 2015, JAMA OPHTHALMOL, V133, P1045, DOI 10.1001/jamaophthalmol.2015.2225
   Mammo Z, 2016, AM J OPHTHALMOL, V170, P41, DOI 10.1016/j.ajo.2016.07.015
   Mwanza JC, 2012, OPHTHALMOLOGY, V119, P1151, DOI 10.1016/j.ophtha.2011.12.014
   Parekh AS, 2014, J GLAUCOMA, V23, pE18, DOI 10.1097/IJG.0000000000000033
   Poinoosawmy D, 2002, GRAEF ARCH CLIN EXP, V240, P721, DOI 10.1007/s00417-002-0504-9
   Rao HL, 2016, AM J OPHTHALMOL, V171, P75, DOI 10.1016/j.ajo.2016.08.030
   Satilmis M, 2003, AM J OPHTHALMOL, V135, P664, DOI 10.1016/S0002-9394(02)02156-6
   Schmidl D, 2011, EXP EYE RES, V93, P141, DOI 10.1016/j.exer.2010.09.002
   Scripsema Nicole K, 2016, Invest Ophthalmol Vis Sci, V57, pOCT611, DOI 10.1167/iovs.15-18945
   Shin HY, 2014, OPHTHALMOLOGY, V121, P93, DOI 10.1016/j.ophtha.2013.06.041
   Takusagawa HL, 2017, OPHTHALMOLOGY, V124, P1589, DOI 10.1016/j.ophtha.2017.06.002
   Wang RKK, 2010, J BIOMED OPT, V15, DOI 10.1117/1.3353958
   Weinreb RN, 2014, JAMA-J AM MED ASSOC, V311, P1901, DOI 10.1001/jama.2014.3192
   Wright TM, 2015, AM J OPHTHALMOL, V159, P378, DOI 10.1016/j.ajo.2014.11.012
   Yang ZY, 2015, PLOS ONE, V10, DOI 10.1371/journal.pone.0125957
   Yarmohammadi A, 2017, OPHTHALMOLOGY, V124, P709, DOI 10.1016/j.ophtha.2017.01.004
   Yarmohammadi A, 2016, INVEST OPHTH VIS SCI, V57, pOCT451, DOI 10.1167/iovs.15-18944
   Yin X, 2014, J BIOMED OPT, V19, DOI 10.1117/1.JBO.19.8.086020
   Youngstrom EA, 2014, J PEDIATR PSYCHOL, V39, P204, DOI 10.1093/jpepsy/jst062
   Zeimer R, 1998, OPHTHALMOLOGY, V105, P224, DOI 10.1016/S0161-6420(98)92743-9
NR 40
TC 44
Z9 47
U1 0
U2 2
PU LIPPINCOTT WILLIAMS & WILKINS
PI PHILADELPHIA
PA TWO COMMERCE SQ, 2001 MARKET ST, PHILADELPHIA, PA 19103 USA
SN 1057-0829
EI 1536-481X
J9 J GLAUCOMA
JI J. Glaucoma
PD MAR
PY 2018
VL 27
IS 3
BP 281
EP 290
DI 10.1097/IJG.0000000000000888
PG 10
WC Ophthalmology
WE Science Citation Index Expanded (SCI-EXPANDED)
SC Ophthalmology
GA GB1IC
UT WOS:000428803500023
PM 29394201
OA Green Accepted
DA 2025-03-30
ER

PT J
AU Shiga, Y
   Aizawa, N
   Tsuda, S
   Yokoyama, Y
   Omodaka, K
   Kunikata, H
   Yasui, T
   Kato, K
   Kurashima, H
   Miyamoto, E
   Hashimoto, M
   Nakazawa, T
AF Shiga, Yukihiro
   Aizawa, Naoko
   Tsuda, Satoru
   Yokoyama, Yu
   Omodaka, Kazuko
   Kunikata, Hiroshi
   Yasui, Tomoki
   Kato, Keiichi
   Kurashima, Hiroaki
   Miyamoto, Etsuyo
   Hashimoto, Masayo
   Nakazawa, Toru
TI Preperimetric Glaucoma Prospective Study (PPGPS): Predicting Visual
   Field Progression With Basal Optic Nerve Head Blood Flow in Normotensive
   PPG Eyes
SO TRANSLATIONAL VISION SCIENCE & TECHNOLOGY
LA English
DT Article
DE preperimetric glaucoma; ocular blood flow; laser speckle flowgraphy
ID NORMAL-TENSION GLAUCOMA; LASER SPECKLE FLOWGRAPHY; COHERENCE TOMOGRAPHY
   ANGIOGRAPHY; OPEN-ANGLE GLAUCOMA; PATHOGENESIS; CIRCULATION; SUSPECT;
   RATES; DISC
AB Purpose: To investigate the site specificity of visual field changes in eyes with normotensive preperimetric glaucoma (PPG), and to determine factors influencing visual field progression.
   Methods: This prospective study comprised 84 eyes of 84 normotensive PPG patients followed for at least 16 months. Optic nerve head (ONH) blood flow was assessed with tissue-area mean blur rate (MBRT), derived from laser speckle flowgraphy. Total deviation (TD) was measured in each sector of the Garway-Heath map to evaluate the site specificity of visual field loss. Subjects with a TD slope in the first quartile were classified as progressive, and other subjects as nonprogressive. Linear and multiple regression analyses were performed to determine factors affecting visual field progression.
   Results: TD in the superior sector significantly decreased in the subjects overall during the follow-up periods (-0.48 +/- 1.92 dB/y, P = 0.025). Linear regression analysis showed that basal MBRT-inferior was correlated significantly with TD-superior slope (r = 0.332, P = 0.002). Furthermore, basal MBRT was significantly lower in this sector in the progressive than the nonprogressive group (P = 0.010). Multiple linear regression analysis revealed that basal MBRT-inferior was the only predictive factor for TD-superior slope (beta = 0.329, P = 0.005).
   Conclusions: These findings suggest that superior-sector visual field progression is most common in normotensive PPG eyes, and that reduced basal ONH blood flow is associated with visual field progression.
   Translational Relevance: These findings provide new insight into the involvement of ONH blood flow impairment in glaucoma pathogenesis, and demonstrate the importance of assessing ONH blood flow to determine visual field progression in normotensive PPG.
C1 [Shiga, Yukihiro; Aizawa, Naoko; Tsuda, Satoru; Yokoyama, Yu; Omodaka, Kazuko; Kunikata, Hiroshi; Nakazawa, Toru] Tohoku Univ, Dept Ophthalmol, Grad Sch Med, Sendai, Miyagi, Japan.
   [Omodaka, Kazuko; Nakazawa, Toru] Tohoku Univ, Dept Ophthalm Imaging & Informat Analyt, Grad Sch Med, Sendai, Miyagi, Japan.
   [Kunikata, Hiroshi; Nakazawa, Toru] Tohoku Univ, Dept Retinal Dis Control, Grad Sch Med, Sendai, Miyagi, Japan.
   [Yasui, Tomoki] Yasui Eye Clin, Rifu, Japan.
   [Kato, Keiichi] Kato Eye Ctr, Taiwa, Miyagi, Japan.
   [Kurashima, Hiroaki; Miyamoto, Etsuyo; Hashimoto, Masayo] Santen Pharmaceut CoLtd, Global R&D, Japan Med Affairs, Osaka, Japan.
   [Nakazawa, Toru] Tohoku Univ, Dept Adv Ophthalm Med, Grad Sch Med, Sendai, Miyagi, Japan.
C3 Tohoku University; Tohoku University; Tohoku University; Santen
   Pharmaceutical Co Ltd; Tohoku University
RP Nakazawa, T (corresponding author), Tohoku Univ, Dept Ophthalmol, Grad Sch Med, Aoba Ku, 1-1 Seiryo Cho, Sendai, Miyagi 9808574, Japan.
EM ntoru@oph.med.tohoku.ac.jp
RI De Stefano, Valerio/J-3650-2018
FU Santen Pharmaceutical Co., Ltd. (Osaka, Japan)
FX Supported by grants from Santen Pharmaceutical Co., Ltd. (Osaka, Japan).
   This study was performed under a collaborative research agreement
   between Tohoku University Graduate School of Medicine and Santen
   Pharmaceutical Co. Ltd.
CR Aizawa N, 2014, INVEST OPHTH VIS SCI, V55, P7991, DOI 10.1167/iovs.14-15373
   Aizawa N, 2011, CLIN OPHTHALMOL, V5, P1171, DOI 10.2147/OPTH.S22093
   Araie M, 2010, JPN J OPHTHALMOL, V54, P278, DOI 10.1007/s10384-010-0815-z
   Flammer J, 2002, PROG RETIN EYE RES, V21, P359, DOI 10.1016/S1350-9462(02)00008-3
   Garway-Heath DF, 2000, OPHTHALMOLOGY, V107, P1809, DOI 10.1016/S0161-6420(00)00284-0
   Jeong JH, 2014, ACTA OPHTHALMOL, V92, pE185, DOI 10.1111/aos.12277
   Kim KE, 2015, AM J OPHTHALMOL, V159, P160, DOI 10.1016/j.ajo.2014.10.010
   Lisboa R, 2013, INVEST OPHTH VIS SCI, V54, P3417, DOI 10.1167/iovs.13-11676
   Liu L, 2015, JAMA OPHTHALMOL, V133, P1045, DOI 10.1001/jamaophthalmol.2015.2225
   Mammo Z, 2016, AM J OPHTHALMOL, V170, P41, DOI 10.1016/j.ajo.2016.07.015
   Miki A, 2014, OPHTHALMOLOGY, V121, P1350, DOI 10.1016/j.ophtha.2014.01.017
   Mozaffarieh M, 2008, MOL VIS, V14, P224
   Mozaffarieh M, 2013, CURR OPIN PHARMACOL, V13, P43, DOI 10.1016/j.coph.2012.10.001
   Nakazawa T, 2016, ASIA-PAC J OPHTHALMO, V5, P38, DOI 10.1097/APO.0000000000000183
   Osborne NN, 2010, EXP EYE RES, V90, P750, DOI 10.1016/j.exer.2010.03.008
   Sawada A, BR J OPHTHALMOL, P1649
   Shiga Y, 2016, CURR EYE RES, V41, P1447, DOI 10.3109/02713683.2015.1127974
   Sugiyama T, 2010, ACTA OPHTHALMOL, V88, P723, DOI 10.1111/j.1755-3768.2009.01586.x
   Weinreb RN, 2004, AM J OPHTHALMOL, V138, P458, DOI 10.1016/j.ajo.2004.04.054
   Weinreb RN, 2014, JAMA-J AM MED ASSOC, V311, P1901, DOI 10.1001/jama.2014.3192
NR 20
TC 44
Z9 45
U1 1
U2 6
PU ASSOC RESEARCH VISION OPHTHALMOLOGY INC
PI ROCKVILLE
PA 12300 TWINBROOK PARKWAY, ROCKVILLE, MD 20852-1606 USA
SN 2164-2591
J9 TRANSL VIS SCI TECHN
JI Transl. Vis. Sci. Technol.
PD JAN
PY 2018
VL 7
IS 1
AR 11
DI 10.1167/tvst.7.1.11
PG 10
WC Ophthalmology
WE Science Citation Index Expanded (SCI-EXPANDED)
SC Ophthalmology
GA FX8MT
UT WOS:000426349600011
PM 29372113
OA Green Published, gold
DA 2025-03-30
ER

PT J
AU Fourgeux, C
   Martine, L
   Björkhem, I
   Diczfalusy, U
   Joffre, C
   Acar, N
   Creuzot-Garcher, C
   Bron, A
   Bretillon, L
AF Fourgeux, Cynthia
   Martine, Lucy
   Bjoerkhem, Ingemar
   Diczfalusy, Ulf
   Joffre, Corinne
   Acar, Niyazi
   Creuzot-Garcher, Catherine
   Bron, Alain
   Bretillon, Lionel
TI Primary Open-Angle Glaucoma: Association with Cholesterol
   24S-Hydroxylase (CYP46A1) Gene Polymorphism and Plasma
   24-Hydroxycholesterol Levels
SO INVESTIGATIVE OPHTHALMOLOGY & VISUAL SCIENCE
LA English
DT Article
ID NORMAL-TENSION GLAUCOMA; ALZHEIMERS-DISEASE; APOLIPOPROTEIN-E;
   INTRAOCULAR-PRESSURE; 24S-HYDROXYCHOLESTEROL CEREBROSTEROL; INTRON-2
   POLYMORPHISM; CHINESE POPULATION; T/C POLYMORPHISM; LIVER VOLUME;
   RISK-FACTORS
AB PURPOSE. Genetics has made significant contributions to the study of glaucoma over the past few decades. Cholesterol-24S-hydroxylase (CYP46A1) is a cholesterol-metabolizing enzyme that is especially expressed in retinal ganglion cells. CYP46A1 and its metabolic product, 24S-hydroxycholesterol, have been linked to neurodegeneration. A single-nucleotide polymorphism (SNP) in the CYP46A1 gene, designated as rs754203 and associated with Alzheimer disease, was evaluated as a genetic risk factor for primary open-angle glaucoma (POAG), as well as plasma 24S-hydroxycholesterol levels.
   METHODS. The frequency of the CYP46*C and CYP46*T alleles was analyzed in 150 patients with POAG and 118 control subjects. Plasma 24S-hydroxycholesterol levels were quantified. Sex, age, alleles, and genotype frequencies between patients with POAG and control subjects were compared by using the chi(2) and Student's t-tests. Odds ratios (ORs) and 95% confidence intervals (CIs) were calculated by logistic regression to assess the relative association between disease and age, sex, and genotypes.
   RESULTS. The frequency of the TT genotype was significantly higher in patients with POAG than in control subjects (61.3% versus 48.3%, respectively, OR = 1.26; 95% CI = 1.006-1.574, P < 0.05). Plasma 24S-hydroxycholesterol levels did not differ between control subjects and patients with POAG. The ratio of estimated brain weight to liver volume as an estimate of the capacity of the human body to synthesize and metabolize 24S-hydroxycholesterol was found to correlate to plasma 24S-hydroxycholesterol in control subjects and patients with POAG.
   CONCLUSIONS. The rs754203 SNP in CYP46A1 was associated with a risk for POAG. This polymorphism was not associated with changes in plasma 24S-hydroxycholesterol, highlighting that despite its retinal origin, 24S-hydroxycholesterol cannot be used as a biomarker for POAG. (Invest Ophthalmol Vis Sci. 2009; 50: 5712-5717) DOI:10.1167/iovs.09-3655
C1 [Fourgeux, Cynthia; Martine, Lucy; Joffre, Corinne; Acar, Niyazi; Bretillon, Lionel] INRA French Natl Inst Agr Res, Eye & Nutr Res Grp, FLAVIC Flaveur Vis & Comportement Consommateur Fl, UMR 1129, F-21034 Dijon, France.
   [Bjoerkhem, Ingemar; Diczfalusy, Ulf] Karolinska Univ Hosp, Div Clin Chem, Dept Lab Med, Stockholm, Sweden.
   [Creuzot-Garcher, Catherine; Bron, Alain] Univ Hosp, Dept Ophthalmol, Dijon, France.
   [Creuzot-Garcher, Catherine; Bron, Alain] Univ Burgundy, FLAVIC, Eye & Nutr Res Grp, UMR1129, Dijon, France.
C3 Universite de Bourgogne; Institut Agro; AgroSup Dijon; INRAE; Karolinska
   Institutet; Karolinska University Hospital; CHU Dijon Bourgogne;
   Institut Agro; AgroSup Dijon; Universite de Bourgogne
RP Bretillon, L (corresponding author), INRA, FLAVIC, UMR1129, Equipe Oeil & Nutr, 17 Rue Sully,BP86510, F-21065 Dijon, France.
EM lionel.bretillon@dijon.inra.fr
RI Bron, Alain/AAP-8010-2020; Diczfalusy, Ulf/A-5336-2008
OI Bjorkhem, Ingemar/0000-0002-0575-9425; Diczfalusy,
   Ulf/0000-0001-6643-3763; Bjorkhem, Ingemar/0000-0001-6087-9190;
   Bretillon, Lionel/0000-0002-6957-100X; JOFFRE,
   Corinne/0000-0001-8327-3554
FU University Hospital in Dijon, France
FX Supported by a grant from the University Hospital in Dijon, France
   (Programme Hospitalier de Recherche Clinique, Direction de la Recherche
   Clinique).
CR Bayer AU, 2002, EUR NEUROL, V47, P165, DOI 10.1159/000047976
   Bayer AU, 2002, EYE, V16, P209, DOI 10.1038/sj/EYE/6700034
   Björkhem I, 2001, J BIOL CHEM, V276, P37004, DOI 10.1074/jbc.M103828200
   Björkhem I, 1998, J LIPID RES, V39, P1594
   Bjorkhem I, 1997, J BIOL CHEM, V272, P30178, DOI 10.1074/jbc.272.48.30178
   Borroni B, 2004, NEUROBIOL AGING, V25, P747, DOI 10.1016/j.neurobiolaging.2003.08.004
   Bretillon L, 2000, NEUROSCI LETT, V293, P87, DOI 10.1016/S0304-3940(00)01466-X
   Bretillon L, 2000, J LIPID RES, V41, P840
   Bretillon L, 2008, INVEST OPHTH VIS SCI, V49, P1307, DOI 10.1167/iovs.07-0808
   Bretillon L, 2007, CURR EYE RES, V32, P361, DOI 10.1080/02713680701231857
   Brown J, 2004, J BIOL CHEM, V279, P34674, DOI 10.1074/jbc.M402324200
   Chalmers KA, 2004, NEUROREPORT, V15, P95, DOI 10.1097/00001756-200401190-00019
   Combarros O, 2004, DEMENT GERIATR COGN, V18, P257, DOI 10.1159/000080025
   Copin B, 2002, AM J HUM GENET, V70, P1575, DOI 10.1086/340733
   De Castro DK, 2007, CLIN EXP OPHTHALMOL, V35, P506, DOI 10.1111/j.1442-9071.2007.01529.x
   DEKABAN AS, 1978, ANN NEUROL, V4, P345, DOI 10.1002/ana.410040410
   del Pozo VF, 2006, DEMENT GERIATR COGN, V21, P81, DOI 10.1159/000090215
   Desai P, 2002, NEUROSCI LETT, V328, P9, DOI 10.1016/S0304-3940(02)00443-3
   Fan BJ, 2005, MOL VIS, V11, P625
   FU BY, INT J GERIATR PSYCHI
   Gordiyenko N, 2004, INVEST OPHTH VIS SCI, V45, P2822, DOI 10.1167/iovs.04-0074
   Helisalmi S, 2006, J NEUROL NEUROSUR PS, V77, P421, DOI 10.1136/jnnp.2005.071928
   HODDAP E, 1993, CLIN DECISIONS GLAUC, P53
   Ikeda H, 2003, LAB INVEST, V83, P349, DOI 10.1097/01.LAB.0000059933.35157.40
   Ingelsson M, 2004, NEUROSCI LETT, V367, P228, DOI 10.1016/j.neulet.2004.06.011
   Janciauskiene S, 2001, ACTA OPHTHALMOL SCAN, V79, P328, DOI 10.1034/j.1600-0420.2001.790327.x
   Johansson A, 2004, HUM GENET, V114, P581, DOI 10.1007/s00439-004-1107-9
   Juhász A, 2005, NEUROCHEM RES, V30, P943, DOI 10.1007/s11064-005-5979-4
   Jünemann A, 2004, BRIT J OPHTHALMOL, V88, P581, DOI 10.1136/bjo.2003.020305
   Kabbara A, 2004, NEUROSCI LETT, V363, P139, DOI 10.1016/j.neulet.2004.03.066
   Karseras AG, 2004, EYE, V18, P229, DOI 10.1038/sj.eye.6700628
   Kölsch H, 1999, BRAIN RES, V818, P171, DOI 10.1016/S0006-8993(98)01274-8
   Kölsch H, 2002, MOL PSYCHIATR, V7, P899, DOI 10.1038/sj.mp.4001109
   Kwon YH, 2009, NEW ENGL J MED, V360, P1113, DOI 10.1056/NEJMra0804630
   Lake S, 2004, BRIT J OPHTHALMOL, V88, P491, DOI 10.1136/bjo.2003.023366
   Lam CY, 2006, J GLAUCOMA, V15, P218, DOI 10.1097/01.ijg.0000212217.19804.a7
   Li CM, 2005, INVEST OPHTH VIS SCI, V46, P2576, DOI 10.1167/iovs.05-0034
   Li CM, 2005, J LIPID RES, V46, P628, DOI 10.1194/jlr.M400428-JLR200
   Li Y, 2006, DEMENT GERIATR COGN, V22, P399, DOI 10.1159/000095723
   Libby RT, 2005, ANNU REV GENOM HUM G, V6, P15, DOI 10.1146/annurev.genom.6.080604.162209
   Lund EG, 1999, P NATL ACAD SCI USA, V96, P7238, DOI 10.1073/pnas.96.13.7238
   Lund EG, 2003, J BIOL CHEM, V278, P22980, DOI 10.1074/jbc.M303415200
   Lütjohann D, 2000, J LIPID RES, V41, P195
   Lutjohann D, 1996, P NATL ACAD SCI USA, V93, P9799, DOI 10.1073/pnas.93.18.9799
   Ma SL, 2006, INT PSYCHOGERIATR, V18, P37, DOI 10.1017/S1041610205003108
   Mabuchi F, 2005, MOL VIS, V11, P609
   McGwin G, 2004, ARCH OPHTHALMOL-CHIC, V122, P822, DOI 10.1001/archopht.122.6.822
   Moreira EF, 2001, J BIOL CHEM, V276, P18570, DOI 10.1074/jbc.M011259200
   NESHER R, 1991, DOC OPHTHALMOL, V77, P225, DOI 10.1007/BF00161370
   Ning A, 2008, INVEST OPHTH VIS SCI, V49, P5136, DOI 10.1167/iovs.08-1849
   Papassotiropoulos A, 2003, ARCH NEUROL-CHICAGO, V60, P29, DOI 10.1001/archneur.60.1.29
   Papassotiropoulos A, 2005, J CLIN PSYCHIAT, V66, P940, DOI 10.4088/JCP.v66n0720
   Parisi Vincenzo, 2003, Semin Ophthalmol, V18, P50
   Quigley HA, 2006, BRIT J OPHTHALMOL, V90, P262, DOI 10.1136/bjo.2005.081224
   Quigley HA, 2005, INVEST OPHTH VIS SCI, V46, P2663, DOI 10.1167/iovs.04-1070
   Ramirez DMO, 2008, J COMP NEUROL, V507, P1676, DOI 10.1002/cne.21605
   Resch ZT, 2009, EXP EYE RES, V88, P704, DOI 10.1016/j.exer.2008.08.011
   Ressiniotis T, 2004, MOL VIS, V10, P805
   Ressiniotis T, 2004, ARCH OPHTHALMOL-CHIC, V122, P258, DOI 10.1001/archopht.122.2.258
   Song J, 2005, INVEST OPHTH VIS SCI, V46, P2424, DOI 10.1167/iovs.04-0776
   Stewart WC, 1996, AM J OPHTHALMOL, V122, P575, DOI 10.1016/S0002-9394(14)72121-X
   Tamura H, 2006, J NEUROL SCI, V246, P79, DOI 10.1016/j.jns.2006.02.009
   TEDDE A, 2006, NEUROBIOL AGING, V773, pE771
   Tomarev SI, 2003, INVEST OPHTH VIS SCI, V44, P2588, DOI 10.1167/iovs.02-1099
   Tserentsoodol N, 2006, MOL VIS, V12, P1306
   URATA K, 1995, HEPATOLOGY, V21, P1317, DOI 10.1002/hep.1840210515
   Vega GL, 2004, CURR ALZHEIMER RES, V1, P71, DOI 10.2174/1567205043480546
   Vickers JC, 2002, MOL VIS, V8, P389
   Wang BB, 2004, NEUROSCI LETT, V369, P104, DOI 10.1016/j.neulet.2004.07.020
   Wang F, 2007, BRAIN RES, V1147, P34, DOI 10.1016/j.brainres.2007.02.005
   Weinreb RN, 2004, LANCET, V363, P1711, DOI 10.1016/S0140-6736(04)16257-0
   Wiggs JL, 2007, ARCH OPHTHALMOL-CHIC, V125, P30, DOI 10.1001/archopht.125.1.30
   WYNNE HA, 1989, HEPATOLOGY, V9, P297, DOI 10.1002/hep.1840090222
   Yücel I, 2005, VISION RES, V45, P1107, DOI 10.1016/j.visres.2004.11.018
NR 74
TC 44
Z9 48
U1 0
U2 4
PU ASSOC RESEARCH VISION OPHTHALMOLOGY INC
PI ROCKVILLE
PA 12300 TWINBROOK PARKWAY, ROCKVILLE, MD 20852-1606 USA
SN 0146-0404
EI 1552-5783
J9 INVEST OPHTH VIS SCI
JI Invest. Ophthalmol. Vis. Sci.
PD DEC
PY 2009
VL 50
IS 12
BP 5712
EP 5717
DI 10.1167/iovs.09-3655
PG 6
WC Ophthalmology
WE Science Citation Index Expanded (SCI-EXPANDED)
SC Ophthalmology
GA 527GS
UT WOS:000272355900029
PM 19553612
OA Green Submitted
DA 2025-03-30
ER

PT J
AU Cong, YH
   Guo, XM
   Liu, X
   Cao, D
   Jia, XY
   Xiao, XS
   Li, SQ
   Fang, SH
   Zhang, QJ
AF Cong, Yanhong
   Guo, Xiangming
   Liu, Xing
   Cao, Dan
   Jia, Xiaoyun
   Xiao, Xueshan
   Li, Shiqiang
   Fang, Shaohua
   Zhang, Qingjiong
TI Association of the single nucleotide polymorphisms in the extracellular
   matrix metalloprotease-9 gene with PACG in southern China
SO MOLECULAR VISION
LA English
DT Article
ID ANGLE-CLOSURE GLAUCOMA; POPULATION; PREVALENCE; EPIDEMIOLOGY; DISTRICT
AB Purpose: To study the association of the single nucleotide polymorphisms (SNPs) rs17576 and rs2250889 in the extracellular matrix metalloprotease-9 (MMP-9) gene with primary angle closure glaucoma (PACG) in southern Chinese patients.
   Methods: DNA samples were obtained from 211 adult patients with PACG and 205 control subjects to study the relationships between SNPs in MMP-9 and PACG. Polymorphism analyses of rs17576 and rs2250889 in MMP-9 were performed using the polymerase chain reaction, restriction fragment length polymorphism (RFLP), and direct DNA sequencing techniques. The association between genetic polymorphisms and the risk of PACG were estimated by chi 2 test and logistic regression.
   Results: Genotyping of the MMP-9 site (rs2250889) was significantly different between the two groups (P = 0.004), and the odds ratio was OR = 1.76 (95% CI: 1.264-2.449). The frequencies of the G/G genotype in the PACG and control groups were 9% and 2.9%, respectively. However, there were no significant differences between these two groups in the frequencies of the genotypes and alleles for rs17576 in MMP-9.
   Conclusion: The SNP rs2250889 located in MMP-9 might be associated with PACG among southern Chinese people, and people with the G/G genotype are likely more susceptible to PACG. In contrast, the SNP rs17576 in MMP-9 might not be related to PACG in the same population.
C1 [Cong, Yanhong; Guo, Xiangming; Liu, Xing; Cao, Dan; Jia, Xiaoyun; Xiao, Xueshan; Li, Shiqiang; Fang, Shaohua; Zhang, Qingjiong] Sun Yat Sen Univ, Zhongshan Ophthalm Ctr, State Key Lab Ophthalmol, Guangzhou 510060, Guangdong, Peoples R China.
C3 Sun Yat Sen University
RP Guo, XM (corresponding author), Sun Yat Sen Univ, Zhongshan Ophthalm Ctr, State Key Lab Ophthalmol, 54 Xianlie Rd, Guangzhou 510060, Guangdong, Peoples R China.
EM zocguoxm@yahoo.com.cn
RI Zhang, Qingjiong/AAR-6331-2021
OI Zhang, Qingjiong/0000-0001-7508-848X; Cao, Dan/0000-0002-3331-823X
FU National 863 Plan of China [04AA104092]; the National Natural Science
   Foundation of China [30572006]; the National Science Fund for
   Distinguished Young Scholars of China [30725044]; Guangdong Science and
   Technology Program [2008B030301334]
FX The authors thank all the patients and family members for their
   participation. This study was supported in part by the National 863 Plan
   of China (04AA104092 to X. G.), the National Natural Science Foundation
   of China (30572006, to Q. Z.), the National Science Fund for
   Distinguished Young Scholars of China (30725044, to Q. Z.), and the
   Guangdong Science and Technology Program (2008B030301334, to X. L.).
CR Abu-Amero KK, 2007, INVEST OPHTH VIS SCI, V48, P5591, DOI 10.1167/iovs.07-0780
   ALLAN JA, 1995, BIOCHEM J, V309, P299, DOI 10.1042/bj3090299
   Aung T, 2008, J GLAUCOMA, V17, P257, DOI 10.1097/IJG.0b013e31815c3aa5
   Bonomi L, 2000, OPHTHALMOLOGY, V107, P998, DOI 10.1016/S0161-6420(00)00022-1
   Buhrmann RR, 2000, INVEST OPHTH VIS SCI, V41, P40
   CONGDON N, 1992, SURV OPHTHALMOL, V36, P411, DOI 10.1016/S0039-6257(05)80022-0
   Congdon NG, 1996, ACTA OPHTHALMOL SCAN, V74, P113
   Dai Xiaohua, 2008, Zhonghua Yi Xue Yi Chuan Xue Za Zhi, V25, P493
   DAVID R, 1985, OPHTHALMOLOGICA, V191, P4, DOI 10.1159/000309530
   Foster PJ, 1996, ARCH OPHTHALMOL-CHIC, V114, P1235, DOI 10.1001/archopht.1996.01100140435011
   Foster PJ, 2000, ARCH OPHTHALMOL-CHIC, V118, P1105, DOI 10.1001/archopht.118.8.1105
   He MG, 2006, INVEST OPHTH VIS SCI, V47, P2782, DOI 10.1167/iovs.06-0051
   Lin YW, 1997, J FORMOS MED ASSOC, V96, P908
   Liu CJ, 2004, J GLAUCOMA, V13, P486, DOI 10.1097/01.ijg.0000137871.19942.14
   MCBRIEN NAG, 2001, INVEST OPHTH VIS SCI, V42, P314
   Nagase H, 1992, Matrix Suppl, V1, P421
   Quigley HA, 1996, BRIT J OPHTHALMOL, V80, P389, DOI 10.1136/bjo.80.5.389
   Rodríguez-Pla A, 2008, ARTHRITIS RHEUM-US, V58, P1849, DOI 10.1002/art.23457
   Roedl JB, 2008, OPHTHALMIC RES, V40, P249, DOI 10.1159/000127832
   STJEAN PL, 1995, ANN HUM GENET, V59, P17
   Wang IJ, 2006, MOL VIS, V12, P1223
   Yamamoto T, 2005, OPHTHALMOLOGY, V112, P1661, DOI 10.1016/j.ophtha.2005.05.012
   Yang M, 2009, MOL VIS, V15, P432
   Zhang QJ, 1996, JPN J OPHTHALMOL, V40, P79
   Zhuang Xun, 2008, Zhonghua Yan Ke Za Zhi, V44, P503
NR 25
TC 44
Z9 50
U1 0
U2 4
PU MOLECULAR VISION
PI ATLANTA
PA C/O JEFF BOATRIGHT, LAB B, 5500 EMORY EYE CENTER, 1327 CLIFTON RD, N E,
   ATLANTA, GA 30322 USA
SN 1090-0535
J9 MOL VIS
JI Mol. Vis.
PD JUL 24
PY 2009
VL 15
IS 149-50
BP 1412
EP 1417
PG 6
WC Biochemistry & Molecular Biology; Ophthalmology
WE Science Citation Index Expanded (SCI-EXPANDED)
SC Biochemistry & Molecular Biology; Ophthalmology
GA 493LY
UT WOS:000269739500002
PM 19633731
DA 2025-03-30
ER

PT J
AU Grieshaber, MC
   Katamay, R
   Gugleta, K
   Kochkorov, A
   Flammer, J
   Orgül, S
AF Grieshaber, Matthias C.
   Katamay, Robert
   Gugleta, Konstantin
   Kochkorov, Asan
   Flammer, Josef
   Orgul, Selim
TI Relationship between ocular pulse amplitude and systemic blood pressure
   measurements
SO ACTA OPHTHALMOLOGICA
LA English
DT Article
DE dynamic contour tonometry; intraocular pressure; ocular pulse amplitude;
   systemic blood pressure
ID DYNAMIC CONTOUR TONOMETRY; GOLDMANN APPLANATION TONOMETER;
   INTRAOCULAR-PRESSURE; CORNEAL THICKNESS; CLINICAL-EVALUATION; GLAUCOMA;
   MYOPIA; EYES; FLOW; HYPERTENSION
AB This study aimed to determine whether ocular pulse amplitude (OPA) measured with dynamic contour tonometry (DCT) is related to systemic blood pressure (BP) parameters.
   Blood pressure was measured continuously and simultaneously with OPA in one randomly selected eye in 29 healthy subjects. Systemic parameters of interest were: systolic and diastolic BPs and their difference (BP amplitude), and left ventricle ejection time (LVET; defined as the time between the diastolic trough and the incisural notch in the BP curve). In addition, the axial length (AL) of the eye was measured. Associations between OPA, AL and systemic cardiovascular parameters were analysed in a multivariate regression model.
   Measurements of OPA ranged from 1.0 mmHg to 4.9 mmHg (mean 2.3 +/- 0.9 mmHg, median 1.9 mmHg). In a univariate analysis with one predictor at a time, means of intraocular pressure (IOP) (p = 0.008), AL (p = 0.046) and LVET (p = 0.037) were significantly correlated with OPA, whereas systolic and diastolic BPs and their amplitude were not. A multiple linear regression analysis showed that mean IOP (p < 0.005), AL (p = 0.01) and LVET (p = 0.002) all independently contributed to OPA.
   The OPA readings measured with DCT in healthy subjects were not related to BP levels and amplitude. It seems that the OPA strongly depends on the time-course of the cardiac contraction. Regulating mechanisms in the carotid system as well as scleral rigidity may be responsible for dampening the direct effect of BP variations.
C1 [Grieshaber, Matthias C.; Katamay, Robert; Gugleta, Konstantin; Kochkorov, Asan; Flammer, Josef; Orgul, Selim] Univ Basel Hosp, Dept Ophthalmol, CH-4031 Basel, Switzerland.
C3 University of Basel
RP Grieshaber, MC (corresponding author), Univ Basel Hosp, Dept Ophthalmol, Mittlere Str 91, CH-4031 Basel, Switzerland.
EM mgrieshaber@uhbs.ch
OI Orgul, Selim/0000-0002-7419-7390; Gugleta,
   Konstantin/0000-0002-3520-2791
CR Bayerle-Eder M, 2005, BRIT J OPHTHALMOL, V89, P704, DOI 10.1136/bjo.2004.062661
   BEST M, 1971, AM J OPHTHALMOL, V71, P1226, DOI 10.1016/0002-9394(71)90967-6
   Bhan A, 2002, INVEST OPHTH VIS SCI, V43, P1389
   BLUMENTHAL M, 1971, ACTA OPHTHALMOL, V49, P805
   Chan GSH, 2007, PHYSIOL MEAS, V28, P439, DOI 10.1088/0967-3334/28/4/009
   Detry-Morel M, 2007, J FR OPHTALMOL, V30, P260, DOI 10.1016/S0181-5512(07)89588-X
   Dimitrova G, 2001, EYE, V15, P602, DOI 10.1038/eye.2001.193
   Duba I, 2004, KLIN MONATSBL AUGENH, V221, P347, DOI 10.1055/s-2004-812895
   EISENLOHR JE, 1962, INVEST OPHTH VISUAL, V1, P63
   Flammer J, 2002, PROG RETIN EYE RES, V21, P359, DOI 10.1016/S1350-9462(02)00008-3
   GABRIEL A, 1992, CLIN PHYSIOL, V12, P229, DOI 10.1111/j.1475-097X.1992.tb00309.x
   Grieshaber MC, 2007, ARCH OPHTHALMOL-CHIC, V125, P740, DOI 10.1001/archopht.125.6.740
   Grieshaber Matthias C, 2005, Curr Opin Ophthalmol, V16, P79, DOI 10.1097/01.icu.0000156134.38495.0b
   Gunvant P, 2004, BRIT J OPHTHALMOL, V88, P518, DOI 10.1136/bjo.2003.019331
   Harrell FE, 2001, INT J TECHNOL ASSESS, V17, P17, DOI 10.1017/S0266462301104034
   HILDEBRANDT W, 1991, EUR J APPL PHYSIOL O, V62, P175, DOI 10.1007/BF00643738
   Hoffmann Esther M, 2004, BMC Ophthalmol, V4, P4
   JAMES CB, 1991, GRAEF ARCH CLIN EXP, V229, P341, DOI 10.1007/BF00170692
   Kanngiesser HE, 2005, J GLAUCOMA, V14, P344, DOI 10.1097/01.ijg.0000176936.16015.4e
   Kaufmann C, 2006, ARCH OPHTHALMOL-CHIC, V124, P1104, DOI 10.1001/archopht.124.8.1104
   KIEL JW, 1994, EXP EYE RES, V58, P529, DOI 10.1006/exer.1994.1047
   Ko YC, 2005, EYE, V19, P327, DOI 10.1038/sj.eye.6701458
   LANGHAM ME, 1968, ARCH OPHTHALMOL-CHIC, V79, P389, DOI 10.1001/archopht.1968.03850040391006
   McBrien NA, 2003, PROG RETIN EYE RES, V22, P307, DOI 10.1016/S1350-9462(02)00063-0
   Morgan AJ, 2002, J GLAUCOMA, V11, P334, DOI 10.1097/00061198-200208000-00010
   Peduzzi P, 1996, J CLIN EPIDEMIOL, V49, P1373, DOI 10.1016/S0895-4356(96)00236-3
   PERKINS ES, 1981, CURR EYE RES, V1, P19, DOI 10.3109/02713688109019968
   Plange N, 2006, J HUM HYPERTENS, V20, P137, DOI 10.1038/sj.jhh.1001959
   Polak K, 2003, EYE, V17, P84, DOI 10.1038/sj.eye.6700246
   Punjabi OS, 2006, CURR EYE RES, V31, P851, DOI 10.1080/02713680600899887
   Romppainen T, 2007, OPHTHALMOLOGE, V104, P230, DOI 10.1007/s00347-006-1467-8
   SHIH YF, 1991, J OCUL PHARMACOL, V7, P83, DOI 10.1089/jop.1991.7.83
   Siganos DS, 2004, J CATARACT REFR SURG, V30, P746, DOI 10.1016/j.jcrs.2003.12.033
   Silke B, 1994, Clin Auton Res, V4, P49, DOI 10.1007/BF01828838
   Silver DM, 2000, CURR EYE RES, V20, P115, DOI 10.1076/0271-3683(200002)20:2;1-D;FT115
   Thrasher TN, 2005, AM J PHYSIOL-REG I, V288, pR819, DOI 10.1152/ajpregu.00813.2004
   TOMEY KF, 1981, ANN OPHTHALMOL, V13, P569
   Wesseling KH, 1996, Z KARDIOL, V85, P38
NR 38
TC 44
Z9 46
U1 0
U2 2
PU WILEY
PI HOBOKEN
PA 111 RIVER ST, HOBOKEN 07030-5774, NJ USA
SN 1755-375X
EI 1755-3768
J9 ACTA OPHTHALMOL
JI Acta Ophthalmol.
PD MAY
PY 2009
VL 87
IS 3
BP 329
EP 334
DI 10.1111/j.1755-3768.2008.01217.x
PG 6
WC Ophthalmology
WE Science Citation Index Expanded (SCI-EXPANDED)
SC Ophthalmology
GA 434BY
UT WOS:000265251400017
PM 18937813
OA Bronze
DA 2025-03-30
ER

PT J
AU Sit, AJ
   Liu, JHK
   Weinreb, RN
AF Sit, AJ
   Liu, JHK
   Weinreb, RN
TI Asymmetry of right versus left intraocular pressures over 24 hours in
   glaucoma patients
SO OPHTHALMOLOGY
LA English
DT Article; Proceedings Paper
CT Annual Meeting of the
   Association-for-Research-in-Vision-and-Ophthalmology
CY MAY 01-05, 2005
CL Ft Lauderdale, FL
SP Assoc Res Vis & Ophthalmol
ID ARGON-LASER TRABECULOPLASTY; OPEN-ANGLE GLAUCOMA; LONG-TERM EFFICACY;
   DRUG TRIAL; TONOMETRY; OUTFLOW; EYE
AB Purpose: To assess the asymmetry of 24-hour intraocular pressures (IOPs) between right and left eyes of untreated open-angle glaucoma (OAG) patients, and its influence on the monocular therapeutic trial.
   Design: Experimental study with human patients.
   Participants: Forty-one subjects (40-78 years old) with untreated OAG.
   Methods: Subjects were housed in a sleep laboratory for 24 hours. Intraocular pressures of both eyes were measured with a pneumatonometer every 2 hours with the patient in the sitting and supine positions from 7 AM to 11 Pm and in the supine position only from 11 Pm to 7 AM. Mean, peak, and trough IOPs were compared in right versus left eyes. The strength of association between right and left IOPs was assessed using coefficients of determination (R-2). Validity of the monocular therapeutic trial was assessed by examining residual values from 2 linear regression models of right versus left IOP.
   Main Outcome Measures: Strength of association between IOPs of right and left eyes, and residual values from linear models of IOP.
   Results: No statistically significant difference was found between mean, peak, or trough IOPs of right and left eyes over a 24-hour period. The strength of association for mean IOP was only moderate (R-2=0.421-0.623). Residual values of 3 mmHg were found in 14.0%+/- 12.0% (mean +/- standard deviation) of IOP measurements for a symmetric linear regression model, and 8.5%+/- 10.6% of IOP measurements for a best-fit linear regression model over 24 hours.
   Conclusions: In this group of untreated glaucoma patients, the strength of association between the right and left eye mean IOPs is only moderate. Residual values of 3 mmHg were more common using a symmetric model than with a best-fit model. The current method of performing monocular therapeutic trials in glaucoma patients is unreliable, but it may be possible to improve reliability by using several IOP measurements obtained at different times of the day instead of a single office measurement.
C1 Univ Calif San Diego, Dept Ophthalmol, La Jolla, CA 92093 USA.
   Univ Calif San Diego, Hamilton Glaucoma Ctr, La Jolla, CA 92093 USA.
C3 University of California System; University of California San Diego;
   University of California System; University of California San Diego
RP Weinreb, RN (corresponding author), Univ Calif San Diego, Dept Ophthalmol, 9500 Gilman Dr, La Jolla, CA 92093 USA.
OI Sit, Arthur/0000-0002-3904-2625
FU NEI NIH HHS [EY07544] Funding Source: Medline
CR *AM AC OPHTH GLAUC, 2003, PREF PRACT PATT PRIM
   BECKER B, 1961, Trans Am Acad Ophthalmol Otolaryngol, V65, P156
   BOOTH FM, 1992, AUST NZ J OPHTHALMOL, V20, P29, DOI 10.1111/j.1442-9071.1992.tb00700.x
   Brubaker RF, 2003, SURV OPHTHALMOL, V48, pS17, DOI 10.1016/S0039-6257(03)00003-1
   dos Santos MG, 1998, OPHTHALMOLOGY, V105, P2260, DOI 10.1016/S0161-6420(98)91226-X
   ELLINGSEN BA, 1971, INVEST OPHTH VISUAL, V10, P430
   GRANT WM, 1951, AMA ARCH OPHTHALMOL, V46, P113
   Juzych MS, 2004, OPHTHALMOLOGY, V111, P1853, DOI 10.1016/j.ophtha.2004.04.030
   Lee AJ, 2004, AM J OPHTHALMOL, V137, P380, DOI 10.1016/j.ajo.2003.08.007
   Liu JHK, 2005, OPHTHALMOLOGY, V112, P1670, DOI 10.1016/j.ophtha.2005.05.007
   Liu JHK, 2004, AM J OPHTHALMOL, V138, P389, DOI 10.1016/j.ajo.2004.04.022
   Liu JHK, 2003, INVEST OPHTH VIS SCI, V44, P1586, DOI 10.1167/iovs.02-0666
   Liu JHK, 1999, INVEST OPHTH VIS SCI, V40, P2439
   PEREZ JJZ, 2000, ARCH SOC ESP OFTALMO, V75, P171
   Piltz-Seymour J, 2004, OPHTHALMOLOGY, V111, P419, DOI 10.1016/j.ophtha.2003.12.001
   Realini T, 2004, OPHTHALMOLOGY, V111, P421, DOI 10.1016/j.ophtha.2003.08.022
   Realini T, 2002, OPHTHALMOLOGY, V109, P1367, DOI 10.1016/S0161-6420(02)01073-4
   SHINGLETON BJ, 1993, OPHTHALMOLOGY, V100, P1324
   SHINGLETON BJ, 1987, OPHTHALMOLOGY, V94, P1513
   SUDESH S, 1993, ACTA OPHTHALMOL, V71, P185
   WILENSKY JT, 1993, OPHTHALMOLOGY, V100, P940
   WITTENBERG S, 1978, AM J OPTOM PHYS OPT, V55, P337
NR 22
TC 44
Z9 47
U1 1
U2 2
PU ELSEVIER SCIENCE INC
PI NEW YORK
PA 360 PARK AVE SOUTH, NEW YORK, NY 10010-1710 USA
SN 0161-6420
J9 OPHTHALMOLOGY
JI Ophthalmology
PD MAR
PY 2006
VL 113
IS 3
BP 425
EP 430
DI 10.1016/j.ophtha.2005.10.003
PG 6
WC Ophthalmology
WE Conference Proceedings Citation Index - Science (CPCI-S); Science Citation Index Expanded (SCI-EXPANDED)
SC Ophthalmology
GA 017LD
UT WOS:000235694200010
PM 16406537
DA 2025-03-30
ER

PT J
AU Aung, T
   Lim, MCC
   Chan, YH
   Rojanapongpun, P
   Chew, PTK
AF Aung, T
   Lim, MCC
   Chan, YH
   Rojanapongpun, P
   Chew, PTK
CA EXACT Study Grp
TI Configuration of the drainage angle, intraocular pressure, and optic
   disc cupping in subjects with chronic angle-closure glaucoma
SO OPHTHALMOLOGY
LA English
DT Article
ID RETINAL GANGLION-CELLS; BEAVER-DAM EYE; TANJONG PAGAR; POPULATION;
   ASSOCIATION; PREVALENCE; EPIDEMIOLOGY; SINGAPORE; DISEASE; ONSET
AB Objective: To investigate the relationship between drainage angle configuration with untreated intraocular pressure (IOP) and optic disc cupping in subjects with chronic angle-closure glaucoma (CACG).
   Design: Prospective, observational study.
   Participants: Two hundred seventy-five Asian subjects with CACG who participated in a randomized controlled trial that investigated the IOP-reducing effect of latanoprost and timolol.
   Methods: Chronic angle-closure glaucoma was defined as the presence of glaucomatous optic neuropathy (with or without a visual field defect), an anterior chamber angle in which the pigmented trabecular meshwork was not visible for at least 180degrees on gonioscopy, and evidence of peripheral anterior synechiae (PAS) in association with elevated IOP of 21 mmHg or more. Static and dynamic gonioscopy were performed, the angles were graded in each quadrant according to the Shaffer scheme, and the number of clock hours of PAS was recorded. The untreated IOP and vertical cup-to-disc ratio were correlated with mean angle width and extent of PAS.
   Main Outcome Measures: Mean angle width, clock hours of PAS, IOP, and vertical cup-to-disc ratio.
   Results: Most subjects were female (75%), and the mean age was 62.9+/-9.4 years. The mean angle width was 0.77+/-0.53 and the mean number of clock hours of PAS was 4.77+/-3.2 hours. Untreated IOP correlated with angle width (r = -0.23; P<0.001) and clock hours of PAS (r = 0.22; P<0.001). Vertical cup-to-disc ratio also correlated with angle width (r = -0.17; P = 0.004) and PAS (r = 0.28; P<0.001). Performing a multiple linear regression using baseline IOP as the outcome variable with age, gender, clock hours of PAS, and angle width as predictors, there was a 0.39-mmHg (95% confidence interval, 0.15-0.63) increase in baseline untreated IOP for each unit increase in clock hours of PAS (P = 0.002).
   Conclusions: In subjects with CACG, the extent of PAS and a narrower width of the drainage angle were associated with higher untreated IOP and a larger vertical cup-to-disc ratio. (C) 2005 by the American Academy of Ophthalmology.
C1 Singapore Natl Eye Ctr, Glaucoma Dept, Singapore 168751, Singapore.
   Natl Univ Singapore, Singapore 117548, Singapore.
   Chulalongkorn Univ, Bangkok, Thailand.
C3 Singapore National Eye Center; National University of Singapore;
   Chulalongkorn University
RP Singapore Natl Eye Ctr, Glaucoma Dept, 11 3rd Hosp Ave, Singapore 168751, Singapore.
EM tin11@pacific.net.sg
CR Alsagoff Z, 2000, OPHTHALMOLOGY, V107, P2300, DOI 10.1016/S0161-6420(00)00385-7
   Aung T, 2002, HUM GENET, V110, P513, DOI 10.1007/s00439-002-0711-9
   Bakalash S, 2002, INVEST OPHTH VIS SCI, V43, P2648
   BENGTSSON B, 1981, BRIT J OPHTHALMOL, V65, P46, DOI 10.1136/bjo.65.1.46
   Chew PTK, 2004, OPHTHALMOLOGY, V111, P427, DOI 10.1016/j.ophtha.2003.06.007
   CONGDON N, 1992, SURV OPHTHALMOL, V36, P411, DOI 10.1016/S0039-6257(05)80022-0
   Dandona L, 2000, OPHTHALMOLOGY, V107, P1710, DOI 10.1016/S0161-6420(00)00274-8
   Erie JC, 1997, ARCH OPHTHALMOL-CHIC, V115, P177, DOI 10.1001/archopht.1997.01100150179005
   Foster PJ, 2003, INVEST OPHTH VIS SCI, V44, P3885, DOI 10.1167/iovs.03-0012
   Foster PJ, 1996, ARCH OPHTHALMOL-CHIC, V114, P1235, DOI 10.1001/archopht.1996.01100140435011
   Foster PJ, 2001, BRIT J OPHTHALMOL, V85, P1277, DOI 10.1136/bjo.85.11.1277
   Foster PJ, 2000, ARCH OPHTHALMOL-CHIC, V118, P1105, DOI 10.1001/archopht.118.8.1105
   Gazzard G, 2003, BRIT J OPHTHALMOL, V87, P720, DOI 10.1136/bjo.87.6.720
   Gordon MO, 2002, ARCH OPHTHALMOL-CHIC, V120, P714
   Gottanka J, 1997, J GLAUCOMA, V6, P123
   HUNG PT, 1979, ARCH OPHTHALMOL-CHIC, V97, P1862
   Kawai S, 2001, FASEB J, V15, P1285, DOI 10.1096/fj.00-0666fje
   KLEIN BEK, 1994, OPHTHALMOLOGY, V101, P1173
   KLEIN BEK, 1992, OPHTHALMOLOGY, V99, P1499
   Knepper PA, 1996, INVEST OPHTH VIS SCI, V37, P2414
   LESKE MC, 1983, AM J EPIDEMIOL, V118, P280, DOI 10.1093/oxfordjournals.aje.a113634
   LESKE MC, 1983, AM J EPIDEMIOL, V118, P166, DOI 10.1093/oxfordjournals.aje.a113626
   Leske MC, 1997, ARCH OPHTHALMOL-CHIC, V115, P1051, DOI 10.1001/archopht.1997.01100160221012
   Lutjen-Drecoll E, 1996, GLAUCOMAS, V1, P89
   McNaught AI, 2000, ARCH OPHTHALMOL-CHIC, V118, P900
   Mitchell P, 1999, OPHTHALMOLOGY, V106, P2010, DOI 10.1016/S0161-6420(99)90416-5
   Nolan WP, 2000, BRIT J OPHTHALMOL, V84, P1255, DOI 10.1136/bjo.84.11.1255
   Polansky JR, 2003, CLIN GENET, V64, P18, DOI 10.1034/j.1399-0004.2003.00099.x
   RITCH R, 1989, GLAUCOMAS, V2, P855
   RITCH R, 1996, GLAUCOMAS, V2, P801
   Rosman M, 2002, OPHTHALMOLOGY, V109, P2227, DOI 10.1016/S0161-6420(02)01275-7
   Seah SKL, 1997, ARCH OPHTHALMOL-CHIC, V115, P1436, DOI 10.1001/archopht.1997.01100160606014
   Sihota R, 2003, CLIN EXP OPHTHALMOL, V31, P492, DOI 10.1046/j.1442-9071.2003.00710.x
   Sihota Ramanjit, 2001, Indian Journal of Ophthalmology, V49, P255
   *SPSS INC, 2002, SPSS COMP PROGR VERS
   TIELSCH JM, 1991, AM J EPIDEMIOL, V134, P1102, DOI 10.1093/oxfordjournals.aje.a116013
NR 36
TC 44
Z9 49
U1 0
U2 3
PU ELSEVIER SCIENCE INC
PI NEW YORK
PA 360 PARK AVE SOUTH, NEW YORK, NY 10010-1710 USA
SN 0161-6420
EI 1549-4713
J9 OPHTHALMOLOGY
JI Ophthalmology
PD JAN
PY 2005
VL 112
IS 1
BP 28
EP 32
DI 10.1016/j.ophtha.2004.06.033
PG 5
WC Ophthalmology
WE Science Citation Index Expanded (SCI-EXPANDED)
SC Ophthalmology
GA 886QG
UT WOS:000226242800005
PM 15629816
DA 2025-03-30
ER

PT J
AU Yaoeda, K
   Shirakashi, M
   Fukushima, A
   Funaki, S
   Funaki, H
   Abe, H
   Tanabe, N
AF Yaoeda, K
   Shirakashi, M
   Fukushima, A
   Funaki, S
   Funaki, H
   Abe, H
   Tanabe, N
TI Relationship between optic nerve head microcirculation and visual field
   loss in glaucoma
SO ACTA OPHTHALMOLOGICA SCANDINAVICA
LA English
DT Article
DE laser speckle flowgraphy; glaucoma; blood flow; visual field loss
ID OPEN-ANGLE GLAUCOMA; LASER SPECKLE FLOWGRAPHY; NEURORETINAL RIM AREA;
   OCULAR BLOOD-FLOW; 2-DIMENSIONAL MEASUREMENT; JUXTAPAPILLARY RETINA;
   TENSION GLAUCOMA; CIRCULATION; HEMODYNAMICS; VOLUNTEERS
AB Purpose: To study the relationship between optic nerve head blood flow velocity and visual field loss in patients with primary open-angle glaucoma (POAG) and normal tension glaucoma (NTG).
   Methods: This study included 44 eyes of 44 patients with POAG and 44 eyes of 44 patients with NTG. To evaluate optic nerve head blood flow velocity, the square blur rate (SBR) was measured by means of laser speckle flowgraphy. The correlation between SBR and Humphrey visual field indices was evaluated with linear regression analysis.
   Results: In the NTG group, the average SBR at the superior and inferior temporal neuroretinal rim was positively correlated with mean deviation (MD) (r = 0.349, p = 0.020). The SBR at the superior or inferior temporal neuroretinal rim was positively correlated with the sum of the total deviations in the corresponding hemifields (r = 0.299, p = 0.049; r = 0.354, p = 0.019, respectively). The correlations between SBR and MD did not differ statistically between the NTG and POAG groups; however, no significant correlation between SBR and visual field indices was observed in the POAG group.
   Conclusion: These results suggested that the change in the circulation of the optic nerve head may be related to visual field damage in the NTG group but may be less involved in visual field damage in the POAG group.
C1 Niigata Univ, Dept Ophthalmol, Fac Med, Niigata 9518510, Japan.
   Niigata Univ, Grad Sch Med & Dent Sci, Div Hlth Promot, Dept Community Prevent Med, Niigata, Japan.
C3 Niigata University; Niigata University
RP Yaoeda, K (corresponding author), Niigata Univ, Dept Ophthalmol, Fac Med, 1 Asahimachi Dori, Niigata 9518510, Japan.
RI Yaoeda, Kiyoshi/AAH-8657-2020
CR Arend O, 1998, ACTA OPHTHALMOL SCAN, V76, P43, DOI 10.1034/j.1600-0420.1998.760108.x
   BRIERS JD, 1982, INVEST OPHTH VIS SCI, V22, P255
   CAPRIOLI J, 1984, AM J OPHTHALMOL, V97, P730, DOI 10.1016/0002-9394(84)90505-1
   CAPRIOLI J, 1985, ARCH OPHTHALMOL-CHIC, V103, P1145
   CLARIDGE KG, 1993, EYE, V7, P507, DOI 10.1038/eye.1993.110
   Findl O, 2000, AM J OPHTHALMOL, V130, P589, DOI 10.1016/S0002-9394(00)00636-X
   FUJII H, 1987, APPL OPTICS, V26, P5321, DOI 10.1364/AO.26.005321
   Goodman J. W., 1975, LASER SPECKLE RELATE, P9, DOI DOI 10.1007/978-3-662-43205-1_2
   Grunwald JE, 1997, ACTA OPHTHALMOL SCAN, V75, P236
   GRUNWALD JE, 1986, INVEST OPHTH VIS SCI, V27, P1713
   Grunwald JE, 1998, INVEST OPHTH VIS SCI, V39, P2329
   Kerr J, 1998, AM J OPHTHALMOL, V126, P42, DOI 10.1016/S0002-9394(98)00074-9
   Michelson G, 1998, GRAEF ARCH CLIN EXP, V236, P80, DOI 10.1007/s004170050046
   Michelson G, 1996, J GLAUCOMA, V5, P91
   Nicolela MT, 1996, AM J OPHTHALMOL, V122, P775, DOI 10.1016/S0002-9394(14)70373-3
   Schmetterer L, 1997, CLIN PHARMACOL THER, V61, P583, DOI 10.1016/S0009-9236(97)90138-7
   TAMAKI Y, 1994, INVEST OPHTH VIS SCI, V35, P3825
   TAMAKI Y, 1995, EXP EYE RES, V60, P373, DOI 10.1016/S0014-4835(05)80094-6
   WOLF S, 1993, OPHTHALMOLOGY, V100, P1561
   Yamazaki Y, 1997, AM J OPHTHALMOL, V124, P287, DOI 10.1016/S0002-9394(14)70820-7
   YAMAZAKI Y, 1995, BRIT J OPHTHALMOL, V79, P732, DOI 10.1136/bjo.79.8.732
   Yaoeda K, 2000, AM J OPHTHALMOL, V130, P606, DOI 10.1016/S0002-9394(00)00723-6
   Yaoeda K, 2000, AM J OPHTHALMOL, V129, P734, DOI 10.1016/S0002-9394(00)00382-2
NR 23
TC 44
Z9 47
U1 0
U2 2
PU BLACKWELL MUNKSGAARD
PI COPENHAGEN
PA 35 NORRE SOGADE, PO BOX 2148, DK-1016 COPENHAGEN, DENMARK
SN 1395-3907
J9 ACTA OPHTHALMOL SCAN
JI Acta Ophthalmol. Scand.
PD JUN
PY 2003
VL 81
IS 3
BP 253
EP 259
DI 10.1034/j.1600-0420.2003.00073.x
PG 7
WC Ophthalmology
WE Science Citation Index Expanded (SCI-EXPANDED)
SC Ophthalmology
GA 684ER
UT WOS:000183192900012
PM 12780404
OA Bronze
DA 2025-03-30
ER

PT J
AU Vetrugno, M
   Cardascia, N
   Cardia, L
AF Vetrugno, M
   Cardascia, N
   Cardia, L
TI Anterior chamber depth measured by two methods in myopic and hyperopic
   phakic IOL implant
SO BRITISH JOURNAL OF OPHTHALMOLOGY
LA English
DT Article
ID ANGLE-CLOSURE GLAUCOMA; ORBSCAN TOPOGRAPHY SYSTEM; INTRAOCULAR-LENS;
   ULTRASOUND BIOMICROSCOPY; CORNEAL THICKNESS; NORMAL EYES; REFRACTION;
   DIOPTERS; BIOMETRY
AB Aim-To evaluate the accuracy and reliability of the optical versus ultrasonic measurement of anterior chamber depth (ACD) in a group of patients affected by high myopia or hyperopia, before phakic IOL implant.
   Methods-18 consecutive patients (34 eyes) were enrolled in this study, and asked to undergo phakic IOL implant to correct high myopia or hyperopia. The mean age was 29.5 (SD 3.4) years, the male/female ratio was 10/8. 13 patients (24 eyes) were myopic (mean myopia -16.17 (4.39) D, range -9 to -24 D), whereas five patients (10 eyes) were hyperopic (mean hyperopia 7.4 (2.01) D, range 5.5-11 D). For each patient, ACD was evaluated comparing an optical system (Orbscan topograph system) with a standard A-scan ultrasound system. To evaluate the reliability of the two methods, the average of three optical and 10 ultrasonic consecutive measurements were considered. Statistical analysis was performed by means linear regression.
   Results-The average difference between optical and ultrasound values was 0.17 (0.1) mm (4.68% (2.52%)). There was a constant underestimation of the ACD with the optical system compared with the ultrasound measurement, more evident in the hyperopic eyes (5.20% (1.95%)) than in myopic ones (4.46% (2.72%)). The reliability of measurements, as showed by the standard deviation values, was higher in the optical system (0.03 (0.02)) than in the ultrasound (0.1 (0.05)), with a statistical difference (p<0.001). The linear regression analysis between optical and ultrasound measurements was 0.8992 (p<0.0001).
   Conclusions-The optical measurement of ACD is an accurate and reliable technique in high myopic and hyperopic eyes. It gives a small underestimation of the ACD values, but it could be preferable to the ultrasound technique, because it demonstrates more repeatability and has the advantages of a non-contact technique.
C1 Univ Bari, Policlin, Dipartimento Oftalmol, I-70124 Bari, Italy.
C3 Universita degli Studi di Bari Aldo Moro
RP Vetrugno, M (corresponding author), Univ Bari, Policlin, Dipartimento Oftalmol, Piazza Giulio Cesare 11, I-70124 Bari, Italy.
RI Cardascia, Nicola/AAC-3306-2019
CR Alió JL, 1999, OPHTHALMOLOGY, V106, P458, DOI 10.1016/S0161-6420(99)90103-3
   ARAI M, 1994, ACTA OPHTHALMOL, V72, P694
   Auffarth GU, 1997, J CATARACT REFR SURG, V23, P1351, DOI 10.1016/S0886-3350(97)80114-9
   Baikoff G, 1990, Refract Corneal Surg, V6, P383
   Baikoff G, 1998, J REFRACT SURG, V14, P282
   Caronia RM, 1996, AM J OPHTHALMOL, V122, P53, DOI 10.1016/S0002-9394(14)71963-4
   Congdon NG, 1997, OPHTHALMOLOGY, V104, P1489, DOI 10.1016/S0161-6420(97)30112-2
   Congdon NG, 1996, ACTA OPHTHALMOL SCAN, V74, P113
   Davidorf JM, 1998, J REFRACT SURG, V14, P306
   Fechner PU, 1998, J CATARACT REFR SURG, V24, P48, DOI 10.1016/S0886-3350(98)80074-6
   Fenzl RE, 1998, OPHTHALMOLOGY, V105, P1759, DOI 10.1016/S0161-6420(98)99050-9
   GARNER LF, 1995, OPTOMETRY VISION SCI, V72, P266, DOI 10.1097/00006324-199504000-00007
   Garrana RMR, 1999, INT OPHTHALMOL CLIN, V39, P45, DOI 10.1097/00004397-199903910-00007
   Goss DA, 1997, OPTOMETRY VISION SCI, V74, P489, DOI 10.1097/00006324-199707000-00015
   GREENE PR, 1990, EXP EYE RES, V51, P351, DOI 10.1016/0014-4835(90)90148-N
   HOLLADAY JT, 1993, AM J OPHTHALMOL, V116, P63, DOI 10.1016/S0002-9394(14)71745-3
   Leroux-Les-Jardins S, 1999, J FR OPHTALMOL, V22, P323
   Liu ZG, 1999, BRIT J OPHTHALMOL, V83, P774, DOI 10.1136/bjo.83.7.774
   Lo P I, 1996, Yan Ke Xue Bao, V12, P121
   LOWE RF, 1970, BRIT J OPHTHALMOL, V54, P161, DOI 10.1136/bjo.54.3.161
   McBrien NA, 1997, INVEST OPHTH VIS SCI, V38, P321
   OLSEN T, 1995, J CATARACT REFR SURG, V21, P313, DOI 10.1016/S0886-3350(13)80140-X
   PITTS JF, 1990, BRIT J OPHTHALMOL, V74, P601, DOI 10.1136/bjo.74.10.601
   Pop M, 1999, J REFRACT SURG, V15, P632
   Rosen E, 1998, J CATARACT REFR SURG, V24, P596, DOI 10.1016/S0886-3350(98)80253-8
   Sanders DR, 1999, J REFRACT SURG, V15, P309
   Saragoussi JJ, 1997, J REFRACT SURG, V13, P135
   THORNVAL P, 1995, J CATARACT REFR SURG, V21, P457, DOI 10.1016/S0886-3350(13)80540-8
   Twelker JD, 1997, OPTOMETRY VISION SCI, V74, P852, DOI 10.1097/00006324-199710000-00024
   Van der Heijde G., 1989, European Journal of Implant and Refractive Surgery, V1, P245, DOI DOI 10.1016/S0955-3681(89)80082-6
   Vinciguerra P, 1998, J REFRACT SURG, V14, pS199
   Yaylali V, 1997, J CATARACT REFR SURG, V23, P1345, DOI 10.1016/S0886-3350(97)80113-7
   YE T, 1995, CHUNG HUA YEN KO TSA, V31, P341
NR 33
TC 44
Z9 50
U1 0
U2 0
PU BRITISH MED JOURNAL PUBL GROUP
PI LONDON
PA BRITISH MED ASSOC HOUSE, TAVISTOCK SQUARE, LONDON WC1H 9JR, ENGLAND
SN 0007-1161
J9 BRIT J OPHTHALMOL
JI Br. J. Ophthalmol.
PD OCT
PY 2000
VL 84
IS 10
BP 1113
EP 1116
DI 10.1136/bjo.84.10.1113
PG 4
WC Ophthalmology
WE Science Citation Index Expanded (SCI-EXPANDED)
SC Ophthalmology
GA 361JQ
UT WOS:000089720300008
PM 11004094
OA Green Published, Bronze
DA 2025-03-30
ER

PT J
AU Meng, YD
   Zhang, HR
   Zhao, YT
   Yang, XY
   Qiao, YH
   MacCormick, IJC
   Huang, XW
   Zheng, YL
AF Meng, Yanda
   Zhang, Hongrun
   Zhao, Yitian
   Yang, Xiaoyun
   Qiao, Yihong
   MacCormick, Ian J. C.
   Huang, Xiaowei
   Zheng, Yalin
TI Graph-Based Region and Boundary Aggregation for Biomedical Image
   Segmentation
SO IEEE TRANSACTIONS ON MEDICAL IMAGING
LA English
DT Article
DE Image segmentation; Feature extraction; Cognition; Task analysis;
   Semantics; Optical imaging; Optical computing; Region-boundary; graph
   neural network; segmentation
ID GLAUCOMA; NET; DIAGNOSIS; NETWORK
AB Segmentation is a fundamental task in biomedical image analysis. Unlike the existing region-based dense pixel classification methods or boundary-based polygon regression methods, we build a novel graph neural network (GNN) based deep learning framework with multiple graph reasoning modules to explicitly leverage both region and boundary features in an end-to-end manner. The mechanism extracts discriminative region and boundary features, referred to as initialized region and boundary node embeddings, using a proposed Attention Enhancement Module (AEM). The weighted links between cross-domain nodes (region and boundary feature domains) in each graph are defined in a data-dependent way, which retains both global and local cross-node relationships. The iterative message aggregation and node update mechanism can enhance the interaction between each graph reasoning module's global semantic information and local spatial characteristics. Our model, in particular, is capable of concurrently addressing region and boundary feature reasoning and aggregation at several different feature levels due to the proposed multi-level feature node embeddings in different parallel graph reasoning modules. Experiments on two types of challenging datasets demonstrate that our method outperforms state-of-the-art approaches for segmentation of polyps in colonoscopy images and of the optic disc and optic cup in colour fundus images. The trained models will be made available at: https://github.com/smallmax00/Graph_Region_Boudnary
C1 [Meng, Yanda; Zhang, Hongrun; Zheng, Yalin] Univ Liverpool, Inst Life Course & Med Sci, Liverpool L7 8TX, Merseyside, England.
   [Zhao, Yitian] Chinese Acad Sci, Cixi Inst Biomed Engn, Ningbo Inst Mat Technol & Engn, Ningbo 315201, Peoples R China.
   [Yang, Xiaoyun] Remark AI UK Ltd, London SE1 9PD, England.
   [Qiao, Yihong] China Sci IntelliCloud Technol Co Ltd, Shanghai 200333, Peoples R China.
   [MacCormick, Ian J. C.] Univ Edinburgh, Ctr Inflammat Res, Queens Med Res Inst, Edinburgh EH16 4TJ, Midlothian, Scotland.
   [Huang, Xiaowei] Univ Liverpool, Dept Comp Sci, Liverpool L69 3BX, Merseyside, England.
C3 University of Liverpool; Chinese Academy of Sciences; Ningbo Institute
   of Materials Technology and Engineering, CAS; University of Edinburgh;
   University of Liverpool
RP Zheng, YL (corresponding author), Univ Liverpool, Inst Life Course & Med Sci, Liverpool L7 8TX, Merseyside, England.; Zhao, YT (corresponding author), Chinese Acad Sci, Cixi Inst Biomed Engn, Ningbo Inst Mat Technol & Engn, Ningbo 315201, Peoples R China.
EM yanda.meng@liverpool.ac.uk; hongrun.zhang@liverpool.ac.uk;
   yitian.zhao@nimte.ac.cn; xiaoyun.yang@remarkai.co.uk;
   yihong.qiao@intellicloud.ai; imaccorm@ed.ac.uk;
   xiaowei.huang@liverpool.ac.uk; yalin.zheng@liverpool.ac.uk
RI Li, Yang/KFB-5350-2024; Zhao, Yitian/AAM-4907-2021; Meng,
   Yanda/IUQ-7187-2023; Xiaowei, Huang/JKI-6599-2023; Zheng,
   Yalin/N-6432-2017; MacCormick, Ian/GPW-8622-2022
OI Meng, Yanda/0000-0001-7344-2174; Huang, Xiaowei/0000-0001-6267-0366;
   Zheng, Yalin/0000-0002-7873-0922; MacCormick, Ian/0000-0002-8171-0332
FU China Science IntelliCloud Technology Co., Ltd.; EPSRC [EP/T026995/1]
   Funding Source: UKRI; ISCF [EP/R026173/1, EP/W001136/1] Funding Source:
   UKRI
FX Yanda Meng and Hongrun Zhang thank the China Science IntelliCloud
   Technology Co., Ltd. for the studentship.
CR Almazroa A, 2018, PROC SPIE, V10579, DOI 10.1117/12.2293584
   [Anonymous], 2012, COMPUTER VISION MODE
   [Anonymous], 2016, ICLR
   Ao Luo, 2020, Computer Vision - ECCV 2020. 16th European Conference. Proceedings. Lecture Notes in Computer Science (LNCS 12357), P346, DOI 10.1007/978-3-030-58610-2_21
   Bernal J, 2015, COMPUT MED IMAG GRAP, V43, P99, DOI 10.1016/j.compmedimag.2015.02.007
   Chen LC, 2018, IEEE T PATTERN ANAL, V40, P834, DOI 10.1109/TPAMI.2017.2699184
   Chen X, 2021, I S BIOMED IMAGING, P706, DOI 10.1109/ISBI48211.2021.9433886
   Chen X, 2019, PROC CVPR IEEE, P11624, DOI 10.1109/CVPR.2019.01190
   Chen YR, 2018, INFORM SCIENCES, V432, P559, DOI 10.1016/j.ins.2017.08.035
   Chen YP, 2019, PROC CVPR IEEE, P433, DOI 10.1109/CVPR.2019.00052
   Cheng BW, 2021, PROC CVPR IEEE, P15329, DOI 10.1109/CVPR46437.2021.01508
   Cheng D, 2019, PROC CVPR IEEE, P7423, DOI 10.1109/CVPR.2019.00761
   Csurka G, 2013, PROCEEDINGS OF THE BRITISH MACHINE VISION CONFERENCE 2013, DOI 10.5244/C.27.32
   Deng-Ping Fan, 2020, Medical Image Computing and Computer Assisted Intervention - MICCAI 2020. 23rd International Conference. Proceedings. Lecture Notes in Computer Science (LNCS 12266), P263, DOI 10.1007/978-3-030-59725-2_26
   Dong XP, 2016, IEEE T IMAGE PROCESS, V25, P516, DOI 10.1109/TIP.2015.2505184
   Fan DP, 2020, IEEE T MED IMAGING, V39, P2626, DOI 10.1109/TMI.2020.2996645
   Fang YQ, 2019, LECT NOTES COMPUT SC, V11764, P302, DOI 10.1007/978-3-030-32239-7_34
   Fu HZ, 2018, IEEE T MED IMAGING, V37, P1597, DOI 10.1109/TMI.2018.2791488
   Fumero F, 2011, COMP MED SY
   Gao SH, 2021, IEEE T PATTERN ANAL, V43, P652, DOI 10.1109/TPAMI.2019.2938758
   Gu ZW, 2019, IEEE T MED IMAGING, V38, P2281, DOI 10.1109/TMI.2019.2903562
   Haleem MS, 2013, COMPUT MED IMAG GRAP, V37, P581, DOI 10.1016/j.compmedimag.2013.09.005
   Jha D, 2020, LECT NOTES COMPUT SC, V11962, P451, DOI 10.1007/978-3-030-37734-2_37
   Ji G.-P, 2021, ARXIV210508468
   KASS M, 1987, INT J COMPUT VISION, V1, P321, DOI 10.1007/BF00133570
   Kervadec H, 2019, PR MACH LEARN RES, V102, P285
   Kipf TN, 2017, INT C LEARN REPR TOU, DOI DOI 10.48550/ARXIV.1609.02907
   Kohli P, 2009, INT J COMPUT VISION, V82, P302, DOI 10.1007/s11263-008-0202-0
   Li S, 2022, PLANT SOIL, V470, P35, DOI 10.1007/s11104-021-04913-0
   Li T, 2021, MED IMAGE ANAL, V69, DOI 10.1016/j.media.2021.101971
   Long J, 2015, PROC CVPR IEEE, P3431, DOI 10.1109/CVPR.2015.7298965
   Ma J, 2020, PR MACH LEARN RES, V121, P479
   Ma YH, 2021, IEEE T MED IMAGING, V40, P928, DOI 10.1109/TMI.2020.3042802
   McNemar Q, 1947, PSYCHOMETRIKA, V12, P153, DOI 10.1007/BF02295996
   Meng Y, 2020, P EUR C COMP VIS CHA, P190
   Milletari F, 2016, INT CONF 3D VISION, P565, DOI 10.1109/3DV.2016.79
   Mou L, 2021, MED IMAGE ANAL, V67, DOI 10.1016/j.media.2020.101874
   Mou L, 2019, LECT NOTES COMPUT SC, V11764, P721, DOI 10.1007/978-3-030-32239-7_80
   Murugesan B, 2019, IEEE ENG MED BIO, P7223, DOI [10.1109/embc.2019.8857339, 10.1109/EMBC.2019.8857339]
   Orlando JI, 2020, MED IMAGE ANAL, V59, DOI 10.1016/j.media.2019.101570
   Perazzi F, 2016, PROC CVPR IEEE, P724, DOI 10.1109/CVPR.2016.85
   Ronneberger O, 2015, LECT NOTES COMPUT SC, V9351, P234, DOI 10.1007/978-3-319-24574-4_28
   Ruifei Zhang, 2020, Medical Image Computing and Computer Assisted Intervention - MICCAI 2020. 23rd International Conference. Proceedings. Lecture Notes in Computer Science (LNCS 12266), P253, DOI 10.1007/978-3-030-59725-2_25
   Schmidt U, 2018, LECT NOTES COMPUT SC, V11071, P265, DOI 10.1007/978-3-030-00934-2_30
   Shen JB, 2019, IEEE T NEUR NET LEAR, V30, P2637, DOI 10.1109/TNNLS.2018.2885591
   Shen JB, 2017, IEEE T IMAGE PROCESS, V26, P4911, DOI 10.1109/TIP.2017.2722691
   Shen JB, 2014, IEEE T IMAGE PROCESS, V23, P1451, DOI 10.1109/TIP.2014.2302892
   Shin SY, 2019, MED IMAGE ANAL, V58, DOI 10.1016/j.media.2019.101556
   Silva J, 2014, INT J COMPUT ASS RAD, V9, P283, DOI 10.1007/s11548-013-0926-3
   Sivaswamy J, 2014, I S BIOMED IMAGING, P53, DOI 10.1109/ISBI.2014.6867807
   Tajbakhsh N, 2016, IEEE T MED IMAGING, V35, P630, DOI 10.1109/TMI.2015.2487997
   Tham YC, 2014, OPHTHALMOLOGY, V121, P2081, DOI 10.1016/j.ophtha.2014.05.013
   Vaswani A, 2017, ADV NEUR IN, V30
   Vázquez D, 2017, J HEALTHC ENG, V2017, DOI 10.1155/2017/4037190
   Wang B, 2021, IEEE J BIOMED HEALTH, V25, P3029, DOI 10.1109/JBHI.2021.3066208
   Wang S, 2021, IEEE T MED IMAGING, V40, P310, DOI 10.1109/TMI.2020.3025517
   Wang SJ, 2019, LECT NOTES COMPUT SC, V11764, P102, DOI 10.1007/978-3-030-32239-7_12
   Wang XL, 2018, PROC CVPR IEEE, P7794, DOI 10.1109/CVPR.2018.00813
   Wang Y, 2019, ACM T GRAPHIC, V38, DOI 10.1145/3326362
   Wickramasinghe Udaranga, 2020, Medical Image Computing and Computer Assisted Intervention - MICCAI 2020. 23rd International Conference. Proceedings. Lecture Notes in Computer Science (LNCS 12264), P299, DOI 10.1007/978-3-030-59719-1_30
   Woo SH, 2018, LECT NOTES COMPUT SC, V11211, P3, DOI 10.1007/978-3-030-01234-2_1
   Xie EZ, 2020, PROC CVPR IEEE, P12190, DOI 10.1109/CVPR42600.2020.01221
   Yanda Meng, 2020, Medical Image Computing and Computer Assisted Intervention - MICCAI 2020. 23rd International Conference. Proceedings. Lecture Notes in Computer Science (LNCS 12264), P352, DOI 10.1007/978-3-030-59719-1_35
   Yao JW, 2019, LECT NOTES COMPUT SC, V11768, P318, DOI 10.1007/978-3-030-32254-0_36
   Zhang ZJ, 2019, LECT NOTES COMPUT SC, V11764, P442, DOI 10.1007/978-3-030-32239-7_49
   Zhang Z, 2010, IEEE ENG MED BIO, P3065, DOI 10.1109/IEMBS.2010.5626137
   Zhao YT, 2015, IEEE T MED IMAGING, V34, P1797, DOI 10.1109/TMI.2015.2409024
   Zhou ZW, 2018, LECT NOTES COMPUT SC, V11045, P3, DOI 10.1007/978-3-030-00889-5_1
NR 68
TC 43
Z9 44
U1 6
U2 110
PU IEEE-INST ELECTRICAL ELECTRONICS ENGINEERS INC
PI PISCATAWAY
PA 445 HOES LANE, PISCATAWAY, NJ 08855-4141 USA
SN 0278-0062
EI 1558-254X
J9 IEEE T MED IMAGING
JI IEEE Trans. Med. Imaging
PD MAR
PY 2022
VL 41
IS 3
BP 690
EP 701
DI 10.1109/TMI.2021.3123567
PG 12
WC Computer Science, Interdisciplinary Applications; Engineering,
   Biomedical; Engineering, Electrical & Electronic; Imaging Science &
   Photographic Technology; Radiology, Nuclear Medicine & Medical Imaging
WE Science Citation Index Expanded (SCI-EXPANDED)
SC Computer Science; Engineering; Imaging Science & Photographic
   Technology; Radiology, Nuclear Medicine & Medical Imaging
GA ZP2QG
UT WOS:000766268800017
PM 34714742
DA 2025-03-30
ER

PT J
AU Rodrigues, E
   Conci, A
   Liatsis, P
AF Rodrigues, Erick
   Conci, Aura
   Liatsis, Panos
TI ELEMENT: Multi-Modal Retinal Vessel Segmentation Based on a Coupled
   Region Growing and Machine Learning Approach
SO IEEE JOURNAL OF BIOMEDICAL AND HEALTH INFORMATICS
LA English
DT Article
DE Feature extraction; Image segmentation; Machine learning; Retinal
   vessels; Task analysis; Predictive models; Machine learning; pixel-based
   classi-fication; pixel connectivity; retinal vessel segmentation; region
   growing
ID BLOOD-VESSELS; MATCHED-FILTER; IMAGES; ALGORITHM; MODEL; DELINEATION;
   NETWORK
AB Vascular structures in the retina contain important information for the detection and analysis of ocular diseases, including age-related macular degeneration, diabetic retinopathy and glaucoma. Commonly used modalities in diagnosis of these diseases are fundus photography, scanning laser ophthalmoscope (SLO) and fluorescein angiography (FA). Typically, retinal vessel segmentation is carried out either manually or interactively, which makes it time consuming and prone to human errors. In this research, we propose a new multi-modal framework for vessel segmentation called ELEMENT (vEsseL sEgmentation using Machine lEarning and coNnecTivity). This framework consists of feature extraction and pixel-based classification using region growing and machine learning. The proposed features capture complementary evidence based on grey level and vessel connectivity properties. The latter information is seamlessly propagated through the pixels at the classification phase. ELEMENT reduces inconsistencies and speeds up the segmentation throughput. We analyze and compare the performance of the proposed approach against state-of-the-art vessel segmentation algorithms in three major groups of experiments, for each of the ocular modalities. Our method produced higher overall performance, with an overall accuracy of 97.40%, compared to 25 of the 26 state-of-the-art approaches, including six works based on deep learning, evaluated on the widely known DRIVE fundus image dataset. In the case of the STARE, CHASE-DB, VAMPIRE FA, IOSTAR SLO and RC-SLO datasets, the proposed framework outperformed all of the state-of-the-art methods with accuracies of 98.27%, 97.78%, 98.34%, 98.04% and 98.35%, respectively.
C1 [Rodrigues, Erick] Univ Tecnol Fed Parana UTFPR, Acad Dept Informat, BR-80230901 Pato Branco, Brazil.
   [Conci, Aura] Univ Fed Fluminense UFF, Dept Comp Sci, BR-24220900 Niteroi, RJ, Brazil.
   [Liatsis, Panos] Khalifa Univ, Dept Elect Engn & Comp Sci, Abu Dhabi 127788, U Arab Emirates.
C3 Universidade Tecnologica Federal do Parana; Universidade Federal
   Fluminense; Khalifa University of Science & Technology
RP Rodrigues, E (corresponding author), Univ Tecnol Fed Parana UTFPR, Acad Dept Informat, BR-80230901 Pato Branco, Brazil.
EM erickr@id.uff.br; aconci@ic.uff.br; panos.liatsis@ku.ac.ae
RI Conci, Aura/ABA-8609-2021; Liatsis, Panos/AAF-9675-2020; Rodrigues,
   Érick/AAE-5189-2022
OI Rodrigues, Erick/0000-0001-9124-3603
CR Abbasi-Sureshjani S, 2015, LECT NOTES COMPUT SC, V9164, P325, DOI 10.1007/978-3-319-20801-5_35
   Adeyinka AA, 2019, LECT NOTES COMPUT SC, V11623, P180, DOI 10.1007/978-3-030-24308-1_15
   Al-Diri B, 2009, IEEE T MED IMAGING, V28, P1488, DOI 10.1109/TMI.2009.2017941
   Al-Rawi M, 2007, COMPUT METH PROG BIO, V87, P248, DOI 10.1016/j.cmpb.2007.05.012
   Annunziata R, 2016, IEEE J BIOMED HEALTH, V20, P1129, DOI 10.1109/JBHI.2015.2440091
   [Anonymous], 1996, Computing Supplement, DOI [10.1007/978-3-7091-6586-7_13, DOI 10.1007/978-3-7091-6586-7_13]
   Asad A. H., 2015, APPL INTELL OPTIM BI, P181
   Azzopardi G, 2015, MED IMAGE ANAL, V19, P46, DOI 10.1016/j.media.2014.08.002
   Biswal B, 2018, IET IMAGE PROCESS, V12, P389, DOI 10.1049/iet-ipr.2017.0329
   Bock S., 2007, P SPIE
   Chakraborti T, 2015, MACH VISION APPL, V26, P55, DOI 10.1007/s00138-014-0636-z
   Delibasis KK, 2010, COMPUT METH PROG BIO, V100, P108, DOI 10.1016/j.cmpb.2010.03.004
   Ding L., 2020, IEEE T IMAGE P, V29
   Ding L, 2018, IEEE IMAGE PROC, P356, DOI 10.1109/ICIP.2018.8451482
   Ding L, 2017, IEEE T IMAGE PROCESS, V26, P1799, DOI 10.1109/TIP.2017.2665972
   Fan Z., 2016, WORLD C INT CONTR AU
   Fatemi M. J. R., 2010, INF TECHNOL APPL BIO
   Frangi AF, 1998, LECT NOTES COMPUT SC, V1496, P130, DOI 10.1007/BFb0056195
   Frank E., 2016, ONLINE APPENDIX DATA
   Fraz MM, 2012, COMPUT METH PROG BIO, V108, P407, DOI 10.1016/j.cmpb.2012.03.009
   Fu HZ, 2016, I S BIOMED IMAGING, P698, DOI 10.1109/ISBI.2016.7493362
   Glotsos D., 2014, J PHYS C SERIES, V490
   Hannink J, 2014, LECT NOTES COMPUT SC, V8674, P603, DOI 10.1007/978-3-319-10470-6_75
   Hoover A, 2003, IEEE T MED IMAGING, V22, P951, DOI 10.1109/TMI.2003.815900
   Hoover A, 2000, IEEE T MED IMAGING, V19, P203, DOI 10.1109/42.845178
   Hossain NI, 2017, INT CONF ADV ELECTR, P123, DOI 10.1109/ICAEE.2017.8255339
   Orlando JI, 2017, IEEE T BIO-MED ENG, V64, P16, DOI 10.1109/TBME.2016.2535311
   Ilk HG, 2011, INFRARED PHYS TECHN, V54, P427, DOI 10.1016/j.infrared.2011.06.002
   Imani E, 2015, COMPUT METH PROG BIO, V118, P263, DOI 10.1016/j.cmpb.2015.01.004
   Jiang H., 2013, COMPUT MATHE METHODS, V2013
   Jiang XY, 2003, IEEE T PATTERN ANAL, V25, P131, DOI 10.1109/TPAMI.2003.1159954
   Jiang Y, 2019, IEEE ACCESS, V7, P76342, DOI 10.1109/ACCESS.2019.2922365
   Jin QG, 2019, KNOWL-BASED SYST, V178, P149, DOI 10.1016/j.knosys.2019.04.025
   Karn PK, 2019, IET IMAGE PROCESS, V13, P440, DOI 10.1049/iet-ipr.2018.5413
   Lam BSY, 2010, IEEE T MED IMAGING, V29, P1369, DOI 10.1109/TMI.2010.2043259
   Lam BSY, 2008, IEEE T MED IMAGING, V27, P237, DOI 10.1109/TMI.2007.909827
   Li QL, 2016, IEEE T MED IMAGING, V35, P109, DOI 10.1109/TMI.2015.2457891
   Liskowski P, 2016, IEEE T MED IMAGING, V35, P2369, DOI 10.1109/TMI.2016.2546227
   Lorenz C, 1997, LECT NOTES COMPUT SC, V1252, P152
   Lupascu CA, 2010, IEEE T INF TECHNOL B, V14, P1267, DOI 10.1109/TITB.2010.2052282
   Maji D., 2016, ENSEMBLE DEEP CONVOL
   Marín D, 2011, IEEE T MED IMAGING, V30, P146, DOI 10.1109/TMI.2010.2064333
   Mendonça AM, 2006, IEEE T MED IMAGING, V25, P1200, DOI 10.1109/TMI.2006.879955
   Meyer MI, 2017, LECT NOTES COMPUT SC, V10317, P507, DOI 10.1007/978-3-319-59876-5_56
   Mhiri F., 2013, BIOMEDICAL IMAG ISBI
   Mo J, 2017, INT J COMPUT ASS RAD, V12, P2181, DOI 10.1007/s11548-017-1619-0
   Odstrcilik J, 2013, IET IMAGE PROCESS, V7, P373, DOI 10.1049/iet-ipr.2012.0455
   Olabarriaga SD, 2003, INT CONGR SER, V1256, P1191, DOI 10.1016/S0531-5131(03)00307-8
   Palomera-Pérez MA, 2010, IEEE T INF TECHNOL B, V14, P500, DOI 10.1109/TITB.2009.2036604
   Perez-Rovira A, 2011, IEEE ENG MED BIO, P2614, DOI 10.1109/IEMBS.2011.6090721
   PERONA P, 1990, IEEE T PATTERN ANAL, V12, P629, DOI 10.1109/34.56205
   Ricci E, 2007, IEEE T MED IMAGING, V26, P1357, DOI 10.1109/TMI.2007.898551
   Rodrigues ÉO, 2018, PATTERN RECOGN, V84, P82, DOI 10.1016/j.patcog.2018.06.010
   Rodrigues ÉO, 2018, PATTERN RECOGN LETT, V110, P66, DOI 10.1016/j.patrec.2018.03.021
   Rodrigues ÉO, 2016, COMPUT METH PROG BIO, V123, P109, DOI 10.1016/j.cmpb.2015.09.017
   Rodrigues E. O., 2020, SOURCE CODE DATASETS
   Rodrigues EO, 2018, IET IMAGE PROCESS, V12, P1475, DOI 10.1049/iet-ipr.2017.0790
   Rodrigues EO, 2017, PATTERN RECOGN, V66, P392, DOI 10.1016/j.patcog.2016.12.027
   Roychowdhury S, 2015, IEEE T BIO-MED ENG, V62, P1738, DOI 10.1109/TBME.2015.2403295
   Salem N. M., 2008, COMPUT VISION GRAPH
   Samant Piyush, 2019, COMPUT VISION MACH I, P73, DOI [10.1007/978-981-13-8798-2_8, DOI 10.1007/978-981-13-8798-2_8]
   Sanchez F. C., 2016, COMPUT INTELL NEUROS, V2016
   Sheet D, 2013, I S BIOMED IMAGING, P1452
   Shin SY, 2019, MED IMAGE ANAL, V58, DOI 10.1016/j.media.2019.101556
   Soares JVB, 2006, IEEE T MED IMAGING, V25, P1214, DOI 10.1109/TMI.2006.879967
   Soomro TA, 2019, EXPERT SYST APPL, V134, P36, DOI 10.1016/j.eswa.2019.05.029
   Srinidhi CL, 2018, BIOMED SIGNAL PROCES, V44, P110, DOI 10.1016/j.bspc.2018.04.016
   Srinidhi CL, 2017, I S BIOMED IMAGING, P882, DOI 10.1109/ISBI.2017.7950657
   Staal J, 2004, IEEE T MED IMAGING, V23, P501, DOI 10.1109/TMI.2004.825627
   STERGIOPULOS N, 1992, J BIOMECH, V25, P1477, DOI 10.1016/0021-9290(92)90060-E
   Cañas RV, 2012, P I MECH ENG C-J MEC, V226, P2521, DOI 10.1177/0954406211435195
   Vincent Luc., 1994, Em Shape in Picture, paginas, P197
   Welikala RA, 2017, COMPUT BIOL MED, V90, P23, DOI 10.1016/j.compbiomed.2017.09.005
   Yan ZQ, 2018, IEEE T BIO-MED ENG, V65, P1912, DOI 10.1109/TBME.2018.2828137
   Zhang B, 2010, COMPUT BIOL MED, V40, P438, DOI 10.1016/j.compbiomed.2010.02.008
   Zhang J, 2016, IEEE T MED IMAGING, V35, P2631, DOI 10.1109/TMI.2016.2587062
   Zhang YP, 2009, J SIGNAL PROCESS SYS, V55, P103, DOI 10.1007/s11265-008-0179-5
   Zhao H, 2019, IEEE T MED IMAGING, V38, P46, DOI 10.1109/TMI.2018.2854886
   Zhao YT, 2015, IEEE T MED IMAGING, V34, P1797, DOI 10.1109/TMI.2015.2409024
   Zhao YT, 2015, PLOS ONE, V10, DOI 10.1371/journal.pone.0122332
NR 80
TC 43
Z9 45
U1 1
U2 31
PU IEEE-INST ELECTRICAL ELECTRONICS ENGINEERS INC
PI PISCATAWAY
PA 445 HOES LANE, PISCATAWAY, NJ 08855-4141 USA
SN 2168-2194
EI 2168-2208
J9 IEEE J BIOMED HEALTH
JI IEEE J. Biomed. Health Inform.
PD DEC
PY 2020
VL 24
IS 12
BP 3507
EP 3519
DI 10.1109/JBHI.2020.2999257
PG 13
WC Computer Science, Information Systems; Computer Science,
   Interdisciplinary Applications; Mathematical & Computational Biology;
   Medical Informatics
WE Science Citation Index Expanded (SCI-EXPANDED)
SC Computer Science; Mathematical & Computational Biology; Medical
   Informatics
GA PC7JM
UT WOS:000597173000017
PM 32750920
DA 2025-03-30
ER

PT J
AU Li, F
   Song, DP
   Chen, H
   Xiong, J
   Li, XY
   Zhong, H
   Tang, GX
   Fan, SJ
   Lam, DSC
   Pan, WH
   Zheng, YJ
   Li, Y
   Qu, GX
   He, JJ
   Wang, Z
   Jin, L
   Zhou, RX
   Song, YH
   Sun, Y
   Cheng, WJ
   Yang, CM
   Fan, YZ
   Li, YJ
   Zhang, HL
   Yuan, Y
   Xu, Y
   Xiong, YF
   Jin, LF
   Lv, AG
   Niu, LZ
   Liu, YH
   Li, SL
   Zhang, JN
   Zangwill, LM
   Frangi, AF
   Aung, T
   Cheng, CY
   Qiao, Y
   Zhang, XL
   Ting, DSW
AF Li, Fei
   Song, Diping
   Chen, Han
   Xiong, Jian
   Li, Xingyi
   Zhong, Hua
   Tang, Guangxian
   Fan, Sujie
   Lam, Dennis S. C.
   Pan, Weihua
   Zheng, Yajuan
   Li, Ying
   Qu, Guoxiang
   He, Junjun
   Wang, Zhe
   Jin, Ling
   Zhou, Rouxi
   Song, Yunhe
   Sun, Yi
   Cheng, Weijing
   Yang, Chunman
   Fan, Yazhi
   Li, Yingjie
   Zhang, Hengli
   Yuan, Ye
   Xu, Yang
   Xiong, Yunfan
   Jin, Lingfei
   Lv, Aiguo
   Niu, Lingzhi
   Liu, Yuhong
   Li, Shaoli
   Zhang, Jiani
   Zangwill, Linda M.
   Frangi, Alejandro F.
   Aung, Tin
   Cheng, Ching-yu
   Qiao, Yu
   Zhang, Xiulan
   Ting, Daniel S. W.
TI Development and clinical deployment of a smartphone-based visual field
   deep learning system for glaucoma detection
SO NPJ DIGITAL MEDICINE
LA English
DT Article
ID PROGRESSION; CLASSIFIERS; VALIDATION
AB By 2040, similar to 100 million people will have glaucoma. To date, there are a lack of high-efficiency glaucoma diagnostic tools based on visual fields (VFs). Herein, we develop and evaluate the performance of 'iGlaucoma', a smartphone application-based deep learning system (DLS) in detecting glaucomatous VF changes. A total of 1,614,808 data points of 10,784 VFs (5542 patients) from seven centers in China were included in this study, divided over two phases. In Phase I, 1,581,060 data points from 10,135 VFs of 5105 patients were included to train (8424 VFs), validate (598 VFs) and test (3 independent test sets-200, 406, 507 samples) the diagnostic performance of the DLS. In Phase II, using the same DLS, iGlaucoma cloud-based application further tested on 33,748 data points from 649 VFs of 437 patients from three glaucoma clinics. With reference to three experienced expert glaucomatologists, the diagnostic performance (area under curve [AUC], sensitivity and specificity) of the DLS and six ophthalmologists were evaluated in detecting glaucoma. In Phase I, the DLS outperformed all six ophthalmologists in the three test sets (AUC of 0.834-0.877, with a sensitivity of 0.831-0.922 and a specificity of 0.676-0.709). In Phase II, iGlaucoma had 0.99 accuracy in recognizing different patterns in pattern deviation probability plots region, with corresponding AUC, sensitivity and specificity of 0.966 (0.953-0.979), 0.954 (0.930-0.977), and 0.873 (0.838-0.908), respectively. The 'iGlaucoma' is a clinically effective glaucoma diagnostic tool to detect glaucoma from humphrey VFs, although the target population will need to be carefully identified with glaucoma expertise input.
C1 [Li, Fei; Xiong, Jian; Li, Xingyi; Jin, Ling; Zhou, Rouxi; Song, Yunhe; Sun, Yi; Cheng, Weijing; Liu, Yuhong; Li, Shaoli; Zhang, Jiani; Zhang, Xiulan] Sun Yat Sen Univ, Zhongshan Ophthalm Ctr, State Key Lab Ophthalmol, Guangzhou, Peoples R China.
   [Song, Diping; Chen, Han; Li, Ying; Qu, Guoxiang; He, Junjun; Qiao, Yu] Chinese Acad Sci, Shenzhen Inst Adv Technol, ShenZhen Key Lab Comp Vis & Pattern Recognit, Shenzhen, Peoples R China.
   [Zhong, Hua; Xu, Yang; Xiong, Yunfan] Kunming Med Univ, Dept Ophthalmol, Affiliated Hosp 1, Kunming, Yunnan, Peoples R China.
   [Tang, Guangxian; Zhang, Hengli] First Hosp Shijiazhuang City, Shijiazhuang, Hebei, Peoples R China.
   [Fan, Sujie; Lv, Aiguo] Handan City Eye Hosp, Handan, Peoples R China.
   [Lam, Dennis S. C.; Yuan, Ye] Chinese Univ Hong Kong Shenzhen, C MER Shenzhen Dennis Lam Eye Hosp, Int Eye Res Inst, Shenzhen, Peoples R China.
   [Pan, Weihua; Jin, Lingfei] WMU, Hosp Eye, Hangzhou, Peoples R China.
   [Zheng, Yajuan; Niu, Lingzhi] Second Hosp Jilin Univ, Dept Ophthalmol, Changchun, Peoples R China.
   [Wang, Zhe] SenseTime Grp Ltd, Hong Kong, Peoples R China.
   [Yang, Chunman] Guizhou Med Univ, Dept Ophthalmol, Affiliated Hosp 2, Kaili, Peoples R China.
   [Fan, Yazhi] Xi An Jiao Tong Univ, Dept Ophthalmol, Affiliated Hosp 2, Xian, Peoples R China.
   [Li, Yingjie] Nanchang Univ, Department Ophthalmol, Affiliated Hosp 3, Nanchang, Jiangxi, Peoples R China.
   [Zangwill, Linda M.] Univ Calif San Diego, Shiley Eye Inst, Viterbi Family Dept Ophthalmol, Hamilton Glaucoma Ctr, La Jolla, CA USA.
   [Frangi, Alejandro F.] Univ Leeds, CISTIB Ctr Computat Imaging & Simulat Technol Bio, Sch Comp, Leeds, W Yorkshire, England.
   [Frangi, Alejandro F.] Univ Leeds, CISTIB Ctr Computat Imaging & Simulat Technol Bio, Sch Med, Leeds, W Yorkshire, England.
   [Aung, Tin; Cheng, Ching-yu; Qiao, Yu; Ting, Daniel S. W.] Singapore Eye Res Inst, Singapore, Singapore.
   [Aung, Tin; Cheng, Ching-yu; Qiao, Yu; Ting, Daniel S. W.] Singapore Natl Eye Ctr, Singapore, Singapore.
C3 Sun Yat Sen University; Chinese Academy of Sciences; Shenzhen Institute
   of Advanced Technology, CAS; Kunming Medical University; The Chinese
   University of Hong Kong, Shenzhen; Jilin University; Guizhou Medical
   University; Xi'an Jiaotong University; Nanchang University; University
   of California System; University of California San Diego; University of
   Leeds; University of Leeds; National University of Singapore; Singapore
   National Eye Center; Singapore National Eye Center
RP Zhang, XL (corresponding author), Sun Yat Sen Univ, Zhongshan Ophthalm Ctr, State Key Lab Ophthalmol, Guangzhou, Peoples R China.; Qiao, Y (corresponding author), Chinese Acad Sci, Shenzhen Inst Adv Technol, ShenZhen Key Lab Comp Vis & Pattern Recognit, Shenzhen, Peoples R China.; Tang, GX (corresponding author), First Hosp Shijiazhuang City, Shijiazhuang, Hebei, Peoples R China.
EM gxtykyy@126.com; yu.qiao@siat.ac.cn; zhangxl2@mail.sysu.edu.cn;
   gxtykyy@126.com
RI Tin, Aung/B-6521-2009; Li, Yingjie/I-7111-2018; zhong,
   hua/JRW-4786-2023; Liu, Zhenzhen/AER-3100-2022; Qiao, Yu/ABD-5787-2021;
   Wang, Zhe/ABG-6377-2021; Li, Fei/ABB-7789-2021; Qu,
   Guoxing/AAF-7330-2020; Frangi, Alejandro/C-6500-2008; Lam,
   Dennis/AAL-1211-2020; tang, gx/KDP-3027-2024; Yazhi, Fan/ABD-4651-2021;
   Cheng, Ching-Yu/Y-2229-2019; Song, Di/W-3339-2017
OI xiong, jian/0000-0003-3820-8432; Li, Xingyi/0000-0002-7469-2842; tang,
   guangxian/0000-0002-9089-7143; Zhang, Xiulan/0000-0002-9288-0767;
   Bidwai, Pooja Vishal/0000-0002-3077-4395; Song,
   Yunhe/0000-0003-3106-6945
FU National key R D project [2018YFC0116500]; Science and Technology
   Program of Guangzhou, China [201803010066]; Shenzhen Research Program
   [JCYJ20170818164704758, XB201104220032A]
FX This research was supported by the National key R & D project
   (2018YFC0116500), the Science and Technology Program of Guangzhou, China
   (201803010066), and Shenzhen Research Program (JCYJ20170818164704758,
   XB201104220032A). We thank to Profs. Yunlan Ling, Xuanchu Duan, Lixia
   Guo and Drs. Chunman Yang, Yazhi Fan and Weiying Liu for reading and
   classifying the VFs in test set 1.
CR Alward WL, 1998, AM J OPHTHALMOL, V126, P498
   Andersson S, 2013, ACTA OPHTHALMOL, V91, P413, DOI 10.1111/j.1755-3768.2012.02435.x
   [Anonymous], 2017, Br J Ophthalmol, V101, P130, DOI 10.1136/bjophthalmol-2016-EGSguideline.003
   ASMAN P, 1992, ACTA OPHTHALMOL, V70, P679
   Chan KL, 2002, IEEE T BIO-MED ENG, V49, P963, DOI 10.1109/TBME.2002.802012
   De Moraes CG, 2017, PROG RETIN EYE RES, V56, P107, DOI 10.1016/j.preteyeres.2016.10.001
   Elze T, 2015, J R SOC INTERFACE, V12, DOI 10.1098/rsif.2014.1118
   Goldbaum MH, 2002, INVEST OPHTH VIS SCI, V43, P162
   Goldbaum MH, 2012, INVEST OPHTH VIS SCI, V53, P6557, DOI 10.1167/iovs.11-8363
   Ha A, 2019, ASIA-PAC J OPHTHALMO, V8, P135, DOI 10.22608/APO.201902
   HE KM, 2016, PROC CVPR IEEE, P770, DOI [DOI 10.1109/CVPR.2016.90, 10.1109/CVPR.2016.90]
   Jammal AA, 2020, AM J OPHTHALMOL, V211, P123, DOI 10.1016/j.ajo.2019.11.006
   Jeong JH, 2014, ACTA OPHTHALMOL, V92, pE185, DOI 10.1111/aos.12277
   Jonas JB, 2017, LANCET, V390, P2183, DOI 10.1016/S0140-6736(17)31469-1
   Kucur SS, 2018, PLOS ONE, V13, DOI 10.1371/journal.pone.0206081
   Li F, 2018, BMC MED IMAGING, V18, DOI 10.1186/s12880-018-0273-5
   Liu YL, 2006, OPHTHALMOL CHINA, V15, P54
   Medeiros FA, 2019, OPHTHALMOLOGY, V126, P513, DOI 10.1016/j.ophtha.2018.12.033
   Phene S, 2019, OPHTHALMOLOGY, V126, P1627, DOI 10.1016/j.ophtha.2019.07.024
   Ran AR, 2019, LANCET DIGIT HEALTH, V1, pE172, DOI 10.1016/S2589-7500(19)30085-8
   Selvaraju RR, 2020, INT J COMPUT VISION, V128, P336, DOI [10.1007/s11263-019-01228-7, 10.1109/ICCV.2017.74]
   Stagg BC, 2020, OPHTHALMOL GLAUCOMA, V3, P90, DOI 10.1016/j.ogla.2019.11.008
   Sun K, 2019, PROC CVPR IEEE, P5686, DOI 10.1109/CVPR.2019.00584
   Tanna AP, 2011, OPHTHALMOLOGY, V118, P60, DOI 10.1016/j.ophtha.2010.04.038
   Tham Yih-Chung, 2014, Ophthalmology, V121, P2081, DOI 10.1016/j.ophtha.2014.05.013
   Ting DSW, 2017, JAMA-J AM MED ASSOC, V318, P2211, DOI 10.1001/jama.2017.18152
   Tsapakis S, 2017, CLIN OPHTHALMOL, V11, P1431, DOI 10.2147/OPTH.S131160
   Verma S, 2017, OPHTHALMOLOGY, V124, P1065, DOI 10.1016/j.ophtha.2017.02.027
   Wen JC, 2019, PLOS ONE, V14, DOI 10.1371/journal.pone.0214875
   Wroblewski D, 2014, BIOMED RES INT, V2014, DOI 10.1155/2014/206082
   Yousefi S, 2018, AM J OPHTHALMOL, V193, P71, DOI 10.1016/j.ajo.2018.06.007
   Yousefi S, 2014, IEEE T BIO-MED ENG, V61, P1143, DOI 10.1109/TBME.2013.2295605
NR 32
TC 43
Z9 45
U1 2
U2 20
PU NATURE PORTFOLIO
PI BERLIN
PA HEIDELBERGER PLATZ 3, BERLIN, 14197, GERMANY
SN 2398-6352
J9 NPJ DIGIT MED
JI npj Digit. Med.
PD SEP 22
PY 2020
VL 3
IS 1
AR 123
DI 10.1038/s41746-020-00329-9
PG 8
WC Health Care Sciences & Services; Medical Informatics
WE Science Citation Index Expanded (SCI-EXPANDED)
SC Health Care Sciences & Services; Medical Informatics
GA NR8YW
UT WOS:000571850400001
OA Green Published, gold
DA 2025-03-30
ER

PT J
AU Tian, C
   Fang, T
   Fan, YL
   Wu, W
AF Tian, Chun
   Fang, Tao
   Fan, Yingle
   Wu, Wei
TI Multi-path convolutional neural network in fundus segmentation of blood
   vessels
SO BIOCYBERNETICS AND BIOMEDICAL ENGINEERING
LA English
DT Article
DE Image segmentation; Convolutional neural network; Dilated convolution;
   Visual perception; Feature fusion
ID MATCHED-FILTER; RETINAL IMAGES
AB There is a close correlation between retinal vascular status and physical diseases such as eye lesions. Retinal fundus images are an important basis for diagnosing diseases such as diabetes, glaucoma, hypertension, coronary heart disease, etc. Because the thickness of the retinal blood vessels is different, the minimum diameter is only one or two pixels wide, so obtaining accurate measurement results becomes critical and challenging. In this paper, we propose a new method of retinal blood vessel segmentation that is based on a multi-path convolutional neural network, which can be used for computer-based clinical medical image analysis. First, a low-frequency image characterizing the overall characteristics of the retinal blood vessel image and a high-frequency image characterizing the local detailed features are respectively obtained by using a Gaussian low-pass filter and a Gaussian high-pass filter. Then a feature extraction path is constructed for the characteristics of the lowand high-frequency images, respectively. Finally, according to the response results of the low-frequency feature extraction path and the high-frequency feature extraction path, the whole blood vessel perception and local feature information fusion coding are realized, and the final blood vessel segmentation map is obtained. The performance of this method is evaluated and tested by DRIVE and CHASE_DB1. In the experimental results of the DRIVE database, the evaluation indexes accuracy (Acc), sensitivity (SE), and speci ficity (SP) are 0.9580, 0.8639, and 0.9665, respectively, and the evaluation indexes Acc, SE, and SP of the CHASE_DB1 database are 0.9601, 0.8778, and 0.9680, respectively. In addition, the method proposed in this paper could effectively suppress noise, ensure continuity after blood vessel segmentation, and provide a feasible new idea for intelligent visual perception of medical images. (c) 2020 Nalecz Institute of Biocybernetics and Biomedical Engineering of the Polish Academy of Sciences. Published by Elsevier B.V. All rights reserved.
C1 [Tian, Chun; Fang, Tao; Fan, Yingle; Wu, Wei] Hangzhou Dianzi Univ, Lab Pattern Recognit & Image Proc, Hangzhou 310018, Peoples R China.
C3 Hangzhou Dianzi University
RP Fan, YL (corresponding author), Hangzhou Dianzi Univ, Lab Pattern Recognit & Image Proc, Hangzhou 310018, Peoples R China.
EM fan@hdu.edu.cn
RI fang, tao/IQU-3074-2023
CR Al-Rawi M, 2007, COMPUT BIOL MED, V37, P262, DOI 10.1016/j.compbiomed.2006.03.003
   [Anonymous], BIOMEDICAL HLTH INFO, DOI DOI 10.1109/JBHI.2014.2335617
   Can A, 1999, IEEE Trans Inf Technol Biomed, V3, P125, DOI 10.1109/4233.767088
   Chakraborti T, 2015, MACH VISION APPL, V26, P55, DOI 10.1007/s00138-014-0636-z
   CHAUDHURI S, 1989, IEEE T MED IMAGING, V8, P263, DOI 10.1109/42.34715
   Chew ZJ, 2012, ELECTRON LETT, V48, DOI 10.1049/el.2012.2918
   Dai L, 2018, IEEE T MED IMAGING, V37, P1149, DOI 10.1109/TMI.2018.2794988
   Franklin SW, 2014, BIOCYBERN BIOMED ENG, V34, P117, DOI 10.1016/j.bbe.2014.01.004
   Fraz MM, 2012, IEEE T BIO-MED ENG, V59, P2538, DOI 10.1109/TBME.2012.2205687
   Hofmanninger J, 2015, PROC CVPR IEEE, P457, DOI 10.1109/CVPR.2015.7298643
   Jiang ZX, 2017, BIOCYBERN BIOMED ENG, V37, P412, DOI 10.1016/j.bbe.2017.04.001
   Kaba Djibril, 2013, Health Information Science. Second International Conference, HIS 2013. Proceedings, P105, DOI 10.1007/978-3-642-37899-7_9
   Koukounis D, 2014, INTEGRATION, V47, P377, DOI 10.1016/j.vlsi.2013.11.005
   Li QL, 2016, IEEE T MED IMAGING, V35, P109, DOI 10.1109/TMI.2015.2457891
   Mapayi T, 2015, INT J ADV ROBOT SYST, V12, DOI 10.5772/60581
   Marín D, 2011, IEEE T MED IMAGING, V30, P146, DOI 10.1109/TMI.2010.2064333
   Memari N, 2017, PLOS ONE, V12, DOI 10.1371/journal.pone.0188939
   Ngo L, 5 INT WINT C BRAIN C
   Paul R, 2016, IEEE SYS MAN CYBERN, P2570, DOI 10.1109/SMC.2016.7844626
   Peng S, 2018 3 IEEE INT C IM
   Ronneberger O, 2015, LECT NOTES COMPUT SC, V9351, P234, DOI 10.1007/978-3-319-24574-4_28
   Shelhamer E, 2017, IEEE T PATTERN ANAL, V39, P640, DOI 10.1109/TPAMI.2016.2572683
   Soomro TA, 2018, IEEE ACCESS, V6, P3524, DOI 10.1109/ACCESS.2018.2794463
   Vlachos M, 2010, COMPUT MED IMAG GRAP, V34, P213, DOI 10.1016/j.compmedimag.2009.09.006
   Xie S, 2013, 3 INT C INT SYST DES
   Xie SN, 2015, IEEE I CONF COMP VIS, P1395, DOI [10.1109/ICCV.2015.164, 10.1007/s11263-017-1004-z]
   Yan ZQ, 2018, IEEE T BIO-MED ENG, V65, P1912, DOI 10.1109/TBME.2018.2828137
   Yin Y, 2012, PATTERN RECOGN, V45, P1235, DOI 10.1016/j.patcog.2011.09.019
   You XG, 2011, PATTERN RECOGN, V44, P2314, DOI 10.1016/j.patcog.2011.01.007
   Yu YB, 2019, J SYST ENG ELECTRON, V30, P448, DOI 10.21629/JSEE.2019.03.02
   Zhang J, 2014, COMPUT MED IMAG GRAP, V38, P517, DOI 10.1016/j.compmedimag.2014.05.010
   Zhang J, 2016, IEEE T MED IMAGING, V35, P2631, DOI 10.1109/TMI.2016.2587062
   Zhu CZ, 2017, COMPUT MED IMAG GRAP, V55, P68, DOI 10.1016/j.compmedimag.2016.05.004
   Zilly Julian G., 2015, Machine Learning in Medical Imaging. 6th International Workshop, MLMI 2015, held in conjunction with MICCAI 2015. Proceedings: LNCS 9352, P136, DOI 10.1007/978-3-319-24888-2_17
NR 34
TC 43
Z9 48
U1 1
U2 20
PU ELSEVIER
PI AMSTERDAM
PA RADARWEG 29, 1043 NX AMSTERDAM, NETHERLANDS
SN 0208-5216
J9 BIOCYBERN BIOMED ENG
JI Biocybern. Biomed. Eng.
PD APR-JUN
PY 2020
VL 40
IS 2
BP 583
EP 595
DI 10.1016/j.bbe.2020.01.011
PG 13
WC Engineering, Biomedical
WE Science Citation Index Expanded (SCI-EXPANDED)
SC Engineering
GA MI6VI
UT WOS:000547542400001
DA 2025-03-30
ER

PT J
AU Baxter, SL
   Marks, C
   Kuo, TT
   Ohno-Machado, L
   Weinreb, RN
AF Baxter, Sally L.
   Marks, Charles
   Kuo, Tsung-Ting
   Ohno-Machado, Lucila
   Weinreb, Robert N.
TI Machine Learning-Based Predictive Modeling of Surgical Intervention in
   Glaucoma Using Systemic Data From Electronic Health Records
SO AMERICAN JOURNAL OF OPHTHALMOLOGY
LA English
DT Article
ID OPEN-ANGLE GLAUCOMA; BLOOD-PRESSURE; INTRAOCULAR-PRESSURE;
   HELICOBACTER-PYLORI; RISK-FACTORS; PROGRESSION; REQUIREMENTS;
   HYPERTENSION; HEMORRHAGES; HYPOTENSION
AB PURPOSE: To predict the need for surgical intervention in patients with primary open-angle glaucoma (POAG) using systemic data in electronic health records (EHRs).
   DESIGN: Development and evaluation of machine learning models.
   METHODS: Structured EHR data of 385 POAG patients from a single academic institution were incorporated into models using multivariable logistic regression, random forests, and artificial neural networks. Leave one-out cross-validation was performed. Mean area under the receiver operating characteristic curve (AUC), sensitivity, specificity, accuracy, and Youden index were calculated for each model to evaluate performance. Systemic variables driving predictions were identified and interpreted. "
   RESULTS: Multivariable logistic regression was most effective at discriminating patients with progressive disease requiring surgery, with an AUC of 0.67. Higher mean systolic blood pressure was associated with significantly increased odds of needing glaucoma surgery (odds ratio [OR] = 1.09, P <.001). Ophthalmic medications (OR = 0.28, P <.001), non-opioid analgesic medications (OR = 0.21, P = .002), anti-hyperlipidemic medications (OR = 0.39, P = .004), macrolide antibiotics (OR = 0.40, P = .03), and calcium blockers (OR = 0.43, P = .03) were associated with decreased odds of needing glaucoma surgery.
   CONCLUSIONS: Existing systemic data in the EHR has some predictive value in identifying POAG patients at risk of progression to surgical intervention, even in the absence of eye-specific data. Blood pressure-related metrics and certain medication classes emerged as predictors of glaucoma progression. This approach provides an opportunity for future development of automated risk prediction within the EHR based on systemic data to assist with clinical decision-making. (Published by Elsevier Inc.)
C1 [Baxter, Sally L.; Weinreb, Robert N.] Univ Calif San Diego, Viterbi Family Dept Ophthalmol, Hamilton Glaucoma Ctr, La Jolla, CA 92093 USA.
   [Baxter, Sally L.; Weinreb, Robert N.] Univ Calif San Diego, Shiley Eye Inst, La Jolla, CA 92093 USA.
   [Baxter, Sally L.; Marks, Charles; Kuo, Tsung-Ting; Ohno-Machado, Lucila] Univ Calif San Diego, UCSD Hlth Dept Biomed Informat, La Jolla, CA 92093 USA.
   [Marks, Charles] Univ Calif San Diego, Interdisciplinary Res Subst Use Joint Doctoral Pr, San Diego, CA 92103 USA.
   [Marks, Charles] San Diego State Univ, San Diego, CA 92182 USA.
   [Ohno-Machado, Lucila] Vet Adm San Diego Healthcare Syst, Div Hlth Serv Res & Dev, La Jolla, CA USA.
C3 University of California System; University of California San Diego;
   University of California System; University of California San Diego;
   University of California System; University of California San Diego;
   University of California System; University of California San Diego;
   California State University System; San Diego State University
RP Weinreb, RN (corresponding author), UCSD Shiley Eye Inst, 9415 Campus Point Dr,Mail Code 0946, La Jolla, CA 92093 USA.
EM rweinreb@ucsd.edu
RI Kuo, Tsung-Ting/AAF-6730-2019; Marks, Charles/AAI-1090-2019
OI Kuo, Tsung-Ting/0000-0002-8728-4477; Marks, Charles/0000-0002-3893-1914;
   Baxter, Sally/0000-0002-5271-7690
FU NATIONAL INSTITUTES OF HEALTH (NIH) [T15LM011271, K99/R00H0009680,
   P30EY022589, ROl EY029058]; Heed Ophthalmic Foundation Fellowship (San
   Francisco, CA, USA); Research to Prevent Blindness (New York, NY, USA);
   NIH [U54HL108460, UL RR031980, UL1TR000100]
FX THIS PROJECT WAS SUPPORTED BY NATIONAL INSTITUTES OF HEALTH (NIH) GRANTS
   T15LM011271, K99/R00H0009680, P30EY022589, and ROl EY029058; the Heed
   Ophthalmic Foundation Fellowship (San Francisco, CA, USA); and an
   unrestricted grant from Research to Prevent Blindness (New York, NY,
   USA). The project was supported in part by NIH grant U54HL108460, and by
   Grant UL RR031980 (for years 1 and 2 of CTSA funding) and/or UL1TR000100
   (during year 3 and beyond of CTSA funding).
CR Attarzadeh A, 2006, MED HYPOTHESES, V67, P375, DOI 10.1016/j.mehy.2006.01.033
   BECHTOILLE A, 1994, GRAEF ARCH CLIN EXP, V232, P675, DOI 10.1007/BF00171383
   Bonomi L, 2000, OPHTHALMOLOGY, V107, P1287, DOI 10.1016/S0161-6420(00)00138-X
   Breiman L., 2001, Machine Learning, V45, P5, DOI 10.1023/A:1010933404324
   Chen HY, 2015, MEDICINE, V94, DOI 10.1097/MD.0000000000001578
   Chiang MF, 2011, OPHTHALMOLOGY, V118, P1681, DOI 10.1016/j.ophtha.2011.04.015
   Dankowski T, 2016, STAT MED, V35, P3949, DOI 10.1002/sim.6959
   De Castro DK, 2007, CLIN EXP OPHTHALMOL, V35, P506, DOI 10.1111/j.1442-9071.2007.01529.x
   De Moraes CG, 2018, J GLAUCOMA, V27, P567, DOI 10.1097/IJG.0000000000000981
   Deokule S, 2008, CAN J OPHTHALMOL, V43, P302, DOI 10.3129/i08-061
   DIELEMANS I, 1995, OPHTHALMOLOGY, V102, P54
   DRANCE SM, 1989, SURV OPHTHALMOL, V33, P331, DOI 10.1016/0039-6257(89)90010-6
   Graham SL, 1999, SURV OPHTHALMOL, V43, pS10, DOI 10.1016/S0039-6257(99)00016-8
   Gronau Quentin F, 2019, Comput Brain Behav, V2, P1, DOI 10.1007/s42113-018-0011-7
   Hastie T.J., 1992, Statistical Models in S.
   HAYREH SS, 1994, AM J OPHTHALMOL, V117, P603, DOI 10.1016/S0002-9394(14)70067-4
   Heijl A, 2002, ARCH OPHTHALMOL-CHIC, V120, P1268, DOI 10.1001/archopht.120.10.1268
   Hoopes M, 2018, J AM MED INFORM ASSN, V25, P1322, DOI 10.1093/jamia/ocy095
   James G, 2013, SPRINGER TEXTS STAT, V103, P1, DOI [10.1007/978-1-4614-7138-7, 10.1007/978-1-4614-7138-7_1]
   KAISER HJ, 1993, GRAEF ARCH CLIN EXP, V231, P677, DOI 10.1007/BF00919280
   Kang JH, 2019, JAMA OPHTHALMOL, V137, P756, DOI 10.1001/jamaophthalmol.2019.0900
   Kass MA, 2002, ARCH OPHTHALMOL-CHIC, V120, P701
   Kountouras J, 2002, ARCH INTERN MED, V162, P1237, DOI 10.1001/archinte.162.11.1237
   Kountouras J, 2015, INVEST OPHTH VIS SCI, V56, P8029, DOI 10.1167/iovs.15-17969
   Krasinska B, 2011, BLOOD PRESSURE, V20, P171, DOI 10.3109/08037051.2010.538964
   Leske MC, 2008, OPHTHALMOLOGY, V115, P85, DOI 10.1016/j.ophtha.2007.03.017
   Leske MC, 2003, ARCH OPHTHALMOL-CHIC, V121, P48
   Melgarejo JD, 2018, OPHTHALMOLOGY, V125, P807, DOI 10.1016/j.ophtha.2017.11.029
   MILLER RG, 1974, BIOMETRIKA, V61, P1
   Mitchell P, 2004, J GLAUCOMA, V13, P319, DOI 10.1097/00061198-200408000-00010
   Nawi NM, 2006, ISDA 2006: SIXTH INTERNATIONAL CONFERENCE ON INTELLIGENT SYSTEMS DESIGN AND APPLICATIONS, VOL 1, P152
   Nembrini S, 2018, BIOINFORMATICS, V34, P3711, DOI 10.1093/bioinformatics/bty373
   Ng AY, 2002, ADV NEUR IN, V14, P841
   Noche CD, 2016, OPHTHALMOL EYE DIS, V8, DOI [10.4137/OED.S35895, 10.4137/OEd.s35895]
   Quigley HA, 2019, EYE, V33, P254, DOI 10.1038/s41433-018-0227-8
   Rajkomar A, 2018, NPJ DIGIT MED, V1, DOI 10.1038/s41746-018-0029-1
   Rasker MT, 1997, ARCH OPHTHALMOL-CHIC, V115, P1257, DOI 10.1001/archopht.1997.01100160427006
   Read-Brown S, 2017, JAMA OPHTHALMOL, V135, P1250, DOI 10.1001/jamaophthalmol.2017.4187
   Sanchez-Pinto LN, 2018, INT J MED INFORM, V116, P10, DOI 10.1016/j.ijmedinf.2018.05.006
   Schulzer M, 1998, AM J OPHTHALMOL, V126, P487
   Soares AS, 2004, OPHTHALMOLOGY, V111, P1653, DOI 10.1016/j.ophtha.2004.03.023
   Stein JD, 2012, OPHTHALMOLOGY, V119, P2074, DOI 10.1016/j.ophtha.2012.04.029
   Sussillo D, 2013, NEURAL COMPUT, V25, P626, DOI 10.1162/NECO_a_00409
   Talwar N, 2017, JAMA OPHTHALMOL, V135, P263, DOI 10.1001/jamaophthalmol.2016.5406
   Tham Yih-Chung, 2014, Ophthalmology, V121, P2081, DOI 10.1016/j.ophtha.2014.05.013
   Tsolaki F, 2015, BMC OPHTHALMOL, V15, DOI 10.1186/s12886-015-0006-2
   Van Keer K, 2016, INVEST OPHTH VIS SCI, V57, P2260, DOI 10.1167/iovs.16-19375
   Whigham B, 2018, OPHTHAL EPIDEMIOL, V25, P207, DOI 10.1080/09286586.2017.1399427
   Zeng J, 2015, INVEST OPHTH VIS SCI, V56, P5238, DOI 10.1167/iovs.15-17059
   Zheng W, 2018, OPHTHALMOLOGY, V125, P984, DOI 10.1016/j.ophtha.2018.01.007
NR 50
TC 43
Z9 46
U1 1
U2 19
PU ELSEVIER SCIENCE INC
PI NEW YORK
PA STE 800, 230 PARK AVE, NEW YORK, NY 10169 USA
SN 0002-9394
EI 1879-1891
J9 AM J OPHTHALMOL
JI Am. J. Ophthalmol.
PD DEC
PY 2019
VL 208
BP 30
EP 40
DI 10.1016/j.ajo.2019.07.005
PG 11
WC Ophthalmology
WE Science Citation Index Expanded (SCI-EXPANDED)
SC Ophthalmology
GA JZ0OI
UT WOS:000504803400004
PM 31323204
OA Green Accepted, Green Submitted
DA 2025-03-30
ER

PT J
AU Le, C
   Kazaryan, S
   Hubbell, M
   Zurakowski, D
   Ayyala, RS
AF Le, Crystal
   Kazaryan, Suzie
   Hubbell, Margaret
   Zurakowski, David
   Ayyala, Ramesh S.
TI Surgical Outcomes of Phacoemulsification Followed by iStent Implantation
   Versus Goniotomy With the Kahook Dual Blade in Patients With Mild
   Primary Open-angle Glaucoma With a Minimum of 12-Month Follow-up
SO JOURNAL OF GLAUCOMA
LA English
DT Article
DE iStent; Kahook Dual Blade; mild open-angle glaucoma; MIGS
ID MICRO-BYPASS STENT; TRABECULECTOMY TVT; CATARACT; COMPLICATIONS;
   SURGERY; TUBE
AB Purpose: To study surgical outcomes after combined phacoemulsification with either iStent implantation or goniotomy using the Kahook Dual Blade (KDB) with a minimum of 12 months of follow-up. Patients and Methods: Patients with mild primary open-angle glaucoma who underwent phacoemulsification in combination with either iStent implantation or goniotomy using the KDB from 2011 to 2017 were included. Results: In total, 48 eyes in the iStent group and 29 eyes in the KDB group were included with at least 12 months of follow-up. There was no difference in patient age, sex, previous surgery, preoperative or postoperative visual acuity or intraocular pressure (IOP) between the 2 groups. Mean preoperative IOP in the iStent group decreased from 17.6 +/- 4.8 to 15.9 +/- 2.9 mm Hg (P=0.01); mean preoperative IOP in the KDB group decreased from 17.4 +/- 4.3 to 15.0 +/- 4.0 mm Hg (P=0.01). The overall percentage of IOP reduction was 14.3% in the iStent group and 12.6% in the KDB group at 12 months of follow-up. Mean topical glaucoma medication use decreased from 2.0 +/- 0.9 to 0.7 +/- 1.1 in the iStent group and from 2.2 +/- 1.0 to 1.6 +/- 1.3 in the KDB group. Multivariable linear regression accounting for age, sex, race, baseline IOP, and number of eyes treated as covariates indicated a significant reduction in IOP from baseline with both iStent (Wald chi(2)=3.97, P=0.046) and KDB (Wald chi(2)=4.65, P=0.031). Multivariable logistic regression accounting for age, sex, race, baseline IOP, and number of eyes treated as covariates indicated no significant difference in overall success between iStent and KDB (Z-test=0.92, P=0.359). Conclusions: Phacoemulsification in combination with either iStent implantation or goniotomy using the KDB both achieved statistical significant reduction in IOP and number of glaucoma medications at 12 months of follow-up in patients with mild primary open-angle glaucoma with no complications.
C1 [Le, Crystal; Kazaryan, Suzie; Hubbell, Margaret] Tulane Univ, Dept Ophthalmol, Tulane Sch Med, New Orleans, LA 70118 USA.
   [Zurakowski, David] Harvard Med Sch, Boston Childrens Hosp, Dept Anesthesiol, Boston, MA 02115 USA.
   [Zurakowski, David] Harvard Med Sch, Boston Childrens Hosp, Dept Surg, Boston, MA 02115 USA.
   [Ayyala, Ramesh S.] Univ S Florida, Dept Ophthalmol, 12901 Bruce B Downs Blvd,MDC 21, Tampa, FL 33612 USA.
C3 Tulane University; Harvard University; Harvard Medical School; Harvard
   University Medical Affiliates; Boston Children's Hospital; Harvard
   University; Harvard University Medical Affiliates; Boston Children's
   Hospital; Harvard Medical School; State University System of Florida;
   University of South Florida
RP Ayyala, RS (corresponding author), Univ S Florida, Dept Ophthalmol, 12901 Bruce B Downs Blvd,MDC 21, Tampa, FL 33612 USA.
EM rsayyala@gmail.com
CR Arriola-Villalobos P, 2013, BRIT J OPHTHALMOL, V97, P1250, DOI 10.1136/bjophthalmol-2012-302394
   Arriola-Villalobos P, 2012, BRIT J OPHTHALMOL, V96, P645, DOI 10.1136/bjophthalmol-2011-300218
   Clement CI, 2013, CLIN EXP OPHTHALMOL, V41, P546, DOI 10.1111/ceo.12051
   Craven ER, 2012, J CATARACT REFR SURG, V38, P1339, DOI 10.1016/j.jcrs.2012.03.025
   Dally LG, 2002, AM J OPHTHALMOL, V134, P481
   Dorairaj SK, 2018, ADV THER, V35, P1460, DOI 10.1007/s12325-018-0755-4
   Dorairaj SK, 2018, CLIN OPHTHALMOL, V12, P791, DOI 10.2147/OPTH.S158403
   Fea AM, 2010, J CATARACT REFR SURG, V36, P407, DOI 10.1016/j.jcrs.2009.10.031
   Gedde SJ, 2012, AM J OPHTHALMOL, V153, P804, DOI 10.1016/j.ajo.2011.10.024
   Greenwood MD, 2017, J CATARACT REFR SURG, V43, P1197, DOI 10.1016/j.jcrs.2017.06.046
   Hosmer DW Jr, 2013, WILEY SER PROBAB ST, P313
   Jampel HD, 2005, AM J OPHTHALMOL, V140, P16, DOI 10.1016/j.ajo.2005.02.013
   Le K, 2014, CLIN OPHTHALMOL, V8, P1937, DOI 10.2147/OPTH.S45920
   Quigley HA, 2006, BRIT J OPHTHALMOL, V90, P262, DOI 10.1136/bjo.2005.081224
   Razeghinejad MR, 2011, OPTOMETRY VISION SCI, V88, pE39, DOI 10.1097/OPX.0b013e3181fe2226
   Richter GM, 2016, CLIN OPHTHALMOL, V10, P189, DOI 10.2147/OPTH.S80490
   Samuelson TW, 2011, OPHTHALMOLOGY, V118, P459, DOI 10.1016/j.ophtha.2010.07.007
   Seibold LK, 2016, J CATARACT REFR SURG, V42, P1332, DOI 10.1016/j.jcrs.2016.07.023
   Vittinghoff E, 2005, STAT BIOL HEALTH, P157, DOI 10.1007/b138825
NR 19
TC 43
Z9 43
U1 0
U2 1
PU LIPPINCOTT WILLIAMS & WILKINS
PI PHILADELPHIA
PA TWO COMMERCE SQ, 2001 MARKET ST, PHILADELPHIA, PA 19103 USA
SN 1057-0829
EI 1536-481X
J9 J GLAUCOMA
JI J. Glaucoma
PD MAY
PY 2019
VL 28
IS 5
BP 411
EP 414
DI 10.1097/IJG.0000000000001143
PG 4
WC Ophthalmology
WE Science Citation Index Expanded (SCI-EXPANDED)
SC Ophthalmology
GA HX9PJ
UT WOS:000467740200018
PM 31048639
DA 2025-03-30
ER

PT J
AU Lee, EJ
   Kim, TW
AF Lee, Eun Ji
   Kim, Tae-Woo
TI Lamina Cribrosa Reversal after Trabeculectomy and the Rate of
   Progressive Retinal Nerve Fiber Layer Thinning
SO OPHTHALMOLOGY
LA English
DT Article
ID OCULAR HYPERTENSION TREATMENT; OPTICAL COHERENCE TOMOGRAPHY; ZONE
   PARAPAPILLARY ATROPHY; INTRAOCULAR-PRESSURE; AXOPLASMIC-TRANSPORT; DISC
   HEMORRHAGES; THICKNESS; GLAUCOMA; DEPTH; LIGHT
AB Purpose: To determine whether the reversal of lamina cribrosa (LC) displacement observed after trabeculectomy is associated with the rate of progressive retinal nerve fiber layer (RNFL) thinning in primary open-angle glaucoma (POAG).
   Design: Observational case series.
   Participants: Thirty-four patients with POAG who underwent trabeculectomy and were followed up for at least 2.5 years, during which the RNFL thickness was measured by serial spectral-domain (SD) optical coherence tomography (OCT).
   Methods: The participants underwent enhanced depth imaging scanning of the optic nerve using SD OCT before surgery (PREOP), at a 6-month postoperative follow-up (FU1), and at a subsequent follow-up that was performed at least 2.5 years postoperatively (FU2), and serial RNFL thickness was measured at least 5 times during the study period. Preoperative and postoperative LC depths (LCDs) as determined on 7 selected B-scan images from each eye were averaged to produce the mean LCD. The rate of RNFL thinning was determined by linear regression of serial OCT RNFL thickness measurements over time.
   Main Outcome Measures: Factors associated with the rate of OCT RNFL thinning.
   Results: The intraocular pressure (IOP) decreased from 23.8 +/- 7.9 mmHg (mean +/- standard deviation) to 11.0 +/- 4.4 mmHg at FU1 (P < 0.001) and subsequently increased to 13.1 +/- 5.2 mmHg at an overall follow-up of 3.5 +/- 0.8 years (P = 0.003). The LCD was reduced from 589.90 +/- 148.32 to 508.57 +/- 136.28 mm at FU1 (P < 0.001). A subsequent slight but nonsignificant increase in the LCD was noted at FU2 (516.48 +/- 145.87 mm; P = 0.410). A faster rate of RNFL thinning was associated with a shorter follow-up period (P = 0.032), higher IOP at PREOP (P = 0.011) and FU2 (P = 0.014), and a larger increase in LCD from FU1 to FU2 (P < 0.001). The changes in LCD between PREOP and FU1 and between PREOP and FU2 were not associated with the rate of RNFL thinning.
   Conclusions: Eyes with sustained LCD reduction over a long period had a slow rate of progressive RNFL thinning after trabeculectomy. A large LCD reduction in the early postoperative period was not associated with the long-term rate of progression if it was not maintained during subsequent follow-up. (C) 2015 by the American Academy of Ophthalmology.
C1 [Lee, Eun Ji; Kim, Tae-Woo] Seoul Natl Univ, Bundang Hosp, Dept Ophthalmol, Songnam 463707, Gyeonggi Do, South Korea.
C3 Seoul National University (SNU)
RP Kim, TW (corresponding author), Seoul Natl Univ, Coll Med, Bundang Hosp, Dept Ophthalmol, 82 Gumi Ro,173 Beon Gil, Songnam 463707, Gyeonggi Do, South Korea.
EM twkim7@snu.ac.kr
RI Kim, Tae/J-5447-2012
OI Kim, Tae-Woo/0000-0002-5180-0978
FU National Research Foundation of Korea Grant - Korean Government
   [2013R1A1A1A05004781]
FX Supported by National Research Foundation of Korea Grant funded by
   Korean Government (2013R1A1A1A05004781). The funding organization had no
   role in the design or conduct of this research.
CR Alasil T, 2013, J GLAUCOMA, V22, P532, DOI 10.1097/IJG.0b013e318255bb4a
   Alward WL, 1998, AM J OPHTHALMOL, V126, P498
   ANDERSON DR, 1974, INVEST OPHTH VISUAL, V13, P771
   Burgoyne CF, 2005, PROG RETIN EYE RES, V24, P39, DOI 10.1016/j.preteyeres.2004.06.001
   Chan CKM, 2007, J NEURO-OPHTHALMOL, V27, P176, DOI 10.1097/WNO.0b013e31814b1ac4
   De Moraes CGV, 2009, INVEST OPHTH VIS SCI, V50, P4727, DOI 10.1167/iovs.09-3446
   Drance S, 2001, AM J OPHTHALMOL, V131, P699, DOI 10.1016/S0002-9394(01)00964-3
   EMERY JM, 1974, T AM ACAD OPHTHALMOL, V78, pO290
   GAASTERLAND D, 1978, INVEST OPHTH VIS SCI, V17, P838
   Gordon MO, 2002, ARCH OPHTHALMOL-CHIC, V120, P714
   Hood DC, 2008, OPHTHALMOLOGY, V115, P904, DOI 10.1016/j.ophtha.2007.06.001
   Hood DC, 2007, INVEST OPHTH VIS SCI, V48, P3662, DOI 10.1167/iovs.06-1401
   Ishida K, 2000, AM J OPHTHALMOL, V129, P707, DOI 10.1016/S0002-9394(00)00441-4
   JONAS JB, 1994, AM J OPHTHALMOL, V118, P1
   Jonas JB, 2002, INVEST OPHTH VIS SCI, V43, P2956
   Kass MA, 2002, ARCH OPHTHALMOL-CHIC, V120, P701
   Kim M, 2013, OPHTHALMOLOGY, V120, P1790, DOI 10.1016/j.ophtha.2013.02.011
   Kim YW, 2014, OPHTHALMOLOGY, V121, P1341, DOI 10.1016/j.ophtha.2014.01.008
   Lee EJ, 2015, OPHTHALMOLOGY, V122, P721, DOI 10.1016/j.ophtha.2014.10.007
   Lee EJ, 2013, INVEST OPHTH VIS SCI, V54, P5392, DOI 10.1167/iovs.13-12205
   Lee EJ, 2013, OPHTHALMOLOGY, V120, P553, DOI 10.1016/j.ophtha.2012.08.047
   Lee EJ, 2012, OPHTHALMOLOGY, V119, DOI 10.1016/j.ophtha.2012.01.034
   Lee EJ, 2011, AM J OPHTHALMOL, V152, P87, DOI 10.1016/j.ajo.2011.01.024
   Leske MC, 2003, ARCH OPHTHALMOL-CHIC, V121, P48
   Leung CKS, 2010, INVEST OPHTH VIS SCI, V51, P217, DOI 10.1167/iovs.09-3468
   LEVY N S, 1974, Investigative Ophthalmology, V13, P691
   MINCKLER DS, 1977, INVEST OPHTH VIS SCI, V16, P426
   MINCKLER DS, 1976, AM J OPHTHALMOL, V82, P1
   Mwanza JC, 2015, BRIT J OPHTHALMOL, V99, P732, DOI 10.1136/bjophthalmol-2014-305745
   QUIGLEY HA, 1976, INVEST OPHTH VISUAL, V15, P606
   QUIGLEY HA, 1981, ARCH OPHTHALMOL-CHIC, V99, P635, DOI 10.1001/archopht.1981.03930010635009
   RADIUS RL, 1979, ARCH OPHTHALMOL-CHIC, V97, P948
   Raghu N, 2012, EYE, V26, P1131, DOI 10.1038/eye.2012.115
   Savatovsky E, 2015, OPHTHALMOLOGY, V122, P79, DOI 10.1016/j.ophtha.2014.07.033
   Siegner SW, 1996, OPHTHALMOLOGY, V103, P1014, DOI 10.1016/S0161-6420(96)30572-1
   Sihota R, 2006, INVEST OPHTH VIS SCI, V47, P2006, DOI 10.1167/iovs.05-1102
   Spaide RF, 2008, AM J OPHTHALMOL, V146, P496, DOI 10.1016/j.ajo.2008.05.032
   Suh MH, 2012, J GLAUCOMA, V21, P358, DOI 10.1097/IJG.0b013e3182120700
   Teng CC, 2011, OPHTHALMOLOGY, V118, P2409, DOI 10.1016/j.ophtha.2011.06.014
   Teng CC, 2010, OPHTHALMOLOGY, V117, P909, DOI 10.1016/j.ophtha.2009.10.016
   Van Veldhuisen PC, 2000, AM J OPHTHALMOL, V130, P429
   Wu HJ, 2011, J GLAUCOMA, V20, P470, DOI 10.1097/IJG.0b013e3181f3eb64
   Zuur A, 2009, GLMM APPL SPATIAL DI, P574
NR 43
TC 43
Z9 47
U1 0
U2 1
PU ELSEVIER SCIENCE INC
PI NEW YORK
PA STE 800, 230 PARK AVE, NEW YORK, NY 10169 USA
SN 0161-6420
EI 1549-4713
J9 OPHTHALMOLOGY
JI Ophthalmology
PD NOV
PY 2015
VL 122
IS 11
BP 2234
EP 2242
DI 10.1016/j.ophtha.2015.07.020
PG 9
WC Ophthalmology
WE Science Citation Index Expanded (SCI-EXPANDED)
SC Ophthalmology
GA CU4IQ
UT WOS:000363491800025
PM 26298719
DA 2025-03-30
ER

PT J
AU Thakku, SG
   Tham, YC
   Baskaran, M
   Mari, JM
   Strouthidis, NG
   Aung, T
   Cheng, CY
   Girard, MJA
AF Thakku, Sri Gowtham
   Tham, Yih-Chung
   Baskaran, Mani
   Mari, Jean-Martial
   Strouthidis, Nicholas G.
   Aung, Tin
   Cheng, Ching-Yu
   Girard, Michael J. A.
TI A Global Shape Index to Characterize Anterior Lamina Cribrosa Morphology
   and Its Determinants in Healthy Indian Eyes
SO INVESTIGATIVE OPHTHALMOLOGY & VISUAL SCIENCE
LA English
DT Article
DE lamina cribrosa morphology; optic nerve head; optical coherence
   tomography
ID OPTIC-NERVE HEAD; COHERENCE TOMOGRAPHY IMAGES; 3-D HISTOMORPHOMETRY;
   HUMAN GLAUCOMA; DEPTH; SURFACE; AGE; DISPLACEMENT; ENHANCEMENT; DAMAGE
AB PURPOSE. Lamina cribrosa (LC) morphology could be implicated in the progression of glaucoma. To date, no established, quantifiable parameter to assess LC shape in vivo exists. We aim to introduce a new global shape index for the anterior LC (LC-GSI) and to identify associations with ocular factors in a healthy Indian population.
   METHODS. Optical coherence tomography (OCT) scans of the optic nerve head (ONH) were performed on 162 healthy subjects. Optic nerve head structures were delineated and a geometric characterization of anterior LC morphology was obtained by measuring curvature along 180 LC cross sections and representing it as LC-GSI ranging from -1 to +1. Lamina cribrosa depth and curvature were also reported. Linear regression was used to identify factors associated with LC morphology.
   RESULTS. The typical healthy LC had a saddle rut-like appearance, with a central ridge visible in superior-inferior cross sections. A more prominent central ridge (larger LC-GSI) was associated with shorter axial length (P < 0.001), smaller Bruch's membrane opening (BMO) area (P = 0.020), smaller vertical cup-to-disc ratio (VCDR) (P = 0.007), and larger minimum rim width (BMO-MRW) (P = 0.001). A deeper LC was associated with male sex (P < 0.001), shorter axial length (P = 0.003), larger VCDR (P < 0.001), and smaller BMO-MRW (P = 0.002). Age and IOP were not significantly associated with LC morphology in healthy eyes.
   CONCLUSIONS. The LC-GSI is a single index that quantifies overall LC shape in an intuitive way. Ocular determinants of LC-GSI in healthy eyes included risk factors for glaucoma (axial length, VCDR, and BMO-MRW), highlighting the potential role of LC morphological characterization in the diagnosis and monitoring of glaucoma.
C1 [Thakku, Sri Gowtham; Tham, Yih-Chung; Baskaran, Mani; Strouthidis, Nicholas G.; Aung, Tin; Cheng, Ching-Yu; Girard, Michael J. A.] Singapore Natl Eye Ctr, Singapore Eye Res Inst, Singapore, Singapore.
   [Tham, Yih-Chung; Baskaran, Mani; Aung, Tin; Cheng, Ching-Yu] Natl Univ Singapore, Dept Ophthalmol, Yong Loo Lin Sch Med, Singapore 117576, Singapore.
   [Baskaran, Mani; Aung, Tin; Cheng, Ching-Yu] Duke Natl Univ, Singapore Grad Med Sch, Singapore, Singapore.
   [Mari, Jean-Martial] Univ French Polynesia, Tahiti, France.
   [Strouthidis, Nicholas G.] Moorfields Eye Hosp Natl Hlth Serv Fdn Trust, Natl Inst Hlth Res Biomed Res Ctr, London, England.
   [Strouthidis, Nicholas G.] UCL, Inst Ophthalmol, London, England.
   [Strouthidis, Nicholas G.] Univ Sydney, Discipline Clin Ophthalmol & Eye Hlth, Sydney, NSW 2006, Australia.
   [Girard, Michael J. A.] Natl Univ Singapore, Dept Biomed Engn, Singapore 117576, Singapore.
C3 National University of Singapore; Singapore National Eye Center;
   National University of Singapore; University of London; University
   College London; Moorfields Eye Hospital NHS Foundation Trust; University
   of London; University College London; University of Sydney; National
   University of Singapore
RP Girard, MJA (corresponding author), Natl Univ Singapore, Dept Biomed Engn, In Vivo Biomech Lab, 9 Engn Dr 1,EA 03-12, Singapore 117576, Singapore.
EM mgirard@nus.edu.sg
RI Chung, Yih/AIF-2414-2022; Mari, Jean/B-8980-2009; Mani,
   Baskaran/GWZ-8299-2022; Cheng, Ching-Yu/Y-2229-2019; Tin,
   Aung/B-6521-2009; Girard, Michael/F-9323-2015
OI Mari, Jean Martial/0000-0002-1169-6547; , Yih Chung/0000-0002-6752-797X;
   Girard, Michael/0000-0003-4408-5918; Cheng, Ching-Yu/0000-0003-0655-885X
FU National University of Singapore (NUS) Cross-Faculty Grant
   [R-397-000-176-133]; Ministry of Education, Academic Research Funds,
   Tier 1 [R-397-000-140-133]; NUS Young Investigator Award
   [NUSYIA_FY13_P03, R-397-000-174-133]; National Medical Research Council
   Singapore [CSA/033/2012]; United Kingdom Department of Health through
   the National Institute for Health Research
FX Supported by a National University of Singapore (NUS) Cross-Faculty
   Grant (R-397-000-176-133), the Ministry of Education, Academic Research
   Funds, Tier 1 (R-397-000-140-133), and a NUS Young Investigator Award
   (NUSYIA_FY13_P03, R-397-000-174-133) (MJAG); the National Medical
   Research Council Singapore (CSA/033/2012) (C-YC); and in part by the
   United Kingdom Department of Health through the award made by the
   National Institute for Health Research to Moorfields Eye Hospital
   National Health Service Foundation Trust and University College London
   Institute of Ophthalmology for a Biomedical Research Centre for
   Ophthalmology (NGS). The views expressed in this publication are those
   of the authors and not necessarily those of the United Kingdom
   Department of Health.
CR Bellezza AJ, 2003, INVEST OPHTH VIS SCI, V44, P623, DOI 10.1167/iovs.01-1282
   Burgoyne CF, 2004, INVEST OPHTH VIS SCI, V45, P4388, DOI 10.1167/iovs.04-0022
   Chauhan BC, 2013, OPHTHALMOLOGY, V120, P535, DOI 10.1016/j.ophtha.2012.09.055
   DANDONA L, 1990, ARCH OPHTHALMOL-CHIC, V108, P393, DOI 10.1001/archopht.1990.01070050091039
   Downs JC, 2008, OPTOMETRY VISION SCI, V85, P425, DOI 10.1097/OPX.0b013e31817841cb
   Downs JC, 2007, INVEST OPHTH VIS SCI, V48, P3195, DOI 10.1167/iovs.07-0021
   Downs JC, 2011, EXP EYE RES, V93, P133, DOI 10.1016/j.exer.2010.08.004
   Furlanetto RL, 2013, INVEST OPHTH VIS SCI, V54, P4836, DOI 10.1167/iovs.12-11530
   Gardiner SK, 2014, AM J OPHTHALMOL, V157, P540, DOI 10.1016/j.ajo.2013.11.007
   Girard MJA, 2011, INVEST OPHTH VIS SCI, V52, P7738, DOI 10.1167/iovs.10-6925
   Girard MJ, 2015, INVEST OPHT IN PRESS
   Gupta P, 2014, PLOS ONE, V9, DOI 10.1371/journal.pone.0096661
   Hoffmann EM, 2007, SURV OPHTHALMOL, V52, P32, DOI 10.1016/j.survophthal.2006.10.002
   Johnstone J, 2014, INVEST OPHTH VIS SCI, V55, P2004, DOI 10.1167/iovs.13-12937
   Jung KI, 2014, INVEST OPHTH VIS SCI, V55, P7709, DOI 10.1167/iovs.14-13957
   KOENDERINK JJ, 1992, IMAGE VISION COMPUT, V10, P557, DOI 10.1016/0262-8856(92)90076-F
   Kreyszig E., 1991, DIFFERENTIAL GEOMETR, P384
   Lavanya R, 2009, OPHTHAL EPIDEMIOL, V16, P325, DOI 10.3109/09286580903144738
   Lee EJ, 2011, AM J OPHTHALMOL, V152, P87, DOI 10.1016/j.ajo.2011.01.024
   Mari JM, 2013, INVEST OPHTH VIS SCI, V54, P2238, DOI 10.1167/iovs.12-11327
   Oku Y, 2009, GRAEF ARCH CLIN EXP, V247, P781, DOI 10.1007/s00417-009-1045-2
   Park SC, 2012, INVEST OPHTH VIS SCI, V53, P1610, DOI 10.1167/iovs.11-7577
   QUIGLEY HA, 1993, NEW ENGL J MED, V328, P1097, DOI 10.1056/NEJM199304153281507
   QUIGLEY HA, 1981, ARCH OPHTHALMOL-CHIC, V99, P635, DOI 10.1001/archopht.1981.03930010635009
   QUIGLEY HA, 1982, ARCH OPHTHALMOL-CHIC, V100, P135, DOI 10.1001/archopht.1982.01030030137016
   RADIUS RL, 1981, ARCH OPHTHALMOL-CHIC, V99, P2159
   Ren RJ, 2014, INVEST OPHTH VIS SCI, V55, P1531, DOI 10.1167/iovs.13-13382
   Rhodes LA, 2014, INVEST OPHTH VIS SCI, V55, P8123, DOI 10.1167/iovs.14-15251
   Sanfilippo PG, 2014, EXP EYE RES, V128, P1, DOI 10.1016/j.exer.2014.08.013
   Seo JH, 2014, INVEST OPHTH VIS SCI, V55, P1241, DOI 10.1167/iovs.13-12536
   Sharma U, 2008, OPT EXPRESS, V16, P19712, DOI 10.1364/OE.16.019712
   Sigal IA, 2014, BRIT J OPHTHALMOL, V98, P34, DOI 10.1136/bjophthalmol-2013-304751
   Spaide RF, 2008, AM J OPHTHALMOL, V146, P496, DOI 10.1016/j.ajo.2008.05.032
   Spaide RF, 2009, AM J OPHTHALMOL, V147, P644, DOI 10.1016/j.ajo.2008.10.005
   Sredar N, 2013, BIOMED OPT EXPRESS, V4, P1153, DOI 10.1364/BOE.4.001153
   Strouthidis NG, 2011, INVEST OPHTH VIS SCI, V52, P1206, DOI 10.1167/iovs.10-5599
   Strouthidis NG, 2010, INVEST OPHTH VIS SCI, V51, P1464, DOI 10.1167/iovs.09-3984
   Yang HL, 2007, INVEST OPHTH VIS SCI, V48, P5068, DOI 10.1167/iovs.07-0790
   Yang HL, 2007, INVEST OPHTH VIS SCI, V48, P4597, DOI 10.1167/iovs.07-0349
   Yang HL, 2011, INVEST OPHTH VIS SCI, V52, P7109, DOI 10.1167/iovs.11-7448
NR 40
TC 43
Z9 45
U1 0
U2 4
PU ASSOC RESEARCH VISION OPHTHALMOLOGY INC
PI ROCKVILLE
PA 12300 TWINBROOK PARKWAY, ROCKVILLE, MD 20852-1606 USA
SN 0146-0404
EI 1552-5783
J9 INVEST OPHTH VIS SCI
JI Invest. Ophthalmol. Vis. Sci.
PD JUN
PY 2015
VL 56
IS 6
BP 3604
EP 3614
DI 10.1167/iovs.15-16707
PG 11
WC Ophthalmology
WE Science Citation Index Expanded (SCI-EXPANDED)
SC Ophthalmology
GA CM5PJ
UT WOS:000357740200018
PM 26047047
OA Green Published
DA 2025-03-30
ER

PT J
AU Fujino, Y
   Murata, H
   Mayama, C
   Asaoka, R
AF Fujino, Yuri
   Murata, Hiroshi
   Mayama, Chihiro
   Asaoka, Ryo
TI Applying "Lasso'' Regression to Predict Future Visual Field Progression
   in Glaucoma Patients
SO INVESTIGATIVE OPHTHALMOLOGY & VISUAL SCIENCE
LA English
DT Article
DE glaucoma; visual field; progression; lasso regression; static perimetry;
   mean deviation
ID DIFFERENTIAL LIGHT THRESHOLD; NORMAL-TENSION GLAUCOMA; OPEN-ANGLE
   GLAUCOMA; LINEAR-REGRESSION; TERM FLUCTUATION; PRESSURE; PERIMETRY;
   ACCURACY; PATTERNS; DEPTH
AB PURPOSE. We evaluated the usefulness of various regression models, including least absolute shrinkage and selection operator (Lasso) regression, to predict future visual field (VF) progression in glaucoma patients.
   METHODS. Series of 10 VFs (Humphrey Field Analyzer 24-2 SITA-standard) from each of 513 eyes in 324 open-angle glaucoma patients, obtained in 4.9 +/- 1.3 years (mean +/- SD), were investigated. For each patient, the mean of all total deviation values (mTD) in the 10th VF was predicted using varying numbers of prior VFs (ranging from the first three VFs to all previous VFs) by applying ordinary least squares linear regression (OLSLR), M-estimator robust regression (M-robust), MM-estimator robust regression (MM-robust), skipped regression (Skipped), deepest regression (Deepest), and Lasso regression. Absolute prediction errors then were compared.
   RESULTS. With OLSLR, prediction error varied between 5.7 +/- 6.1 (using the first three VFs) and 1.2 +/- 1.1 dB (using all nine previous VFs). Prediction accuracy was not significantly improved with M-robust, MM-robust, Skipped, or Deepest regression in almost all VF series; however, a significantly smaller prediction error was obtained with Lasso regression even with a small number of VFs (using first 3 VFs, 2.0 +/- 2.2; using all nine previous VFs, 1.2 +/- 1.1 dB).
   CONCLUSIONS. Prediction errors using OLSLR are large when only a small number of VFs are included in the regression. Lasso regression offers much more accurate predictions, especially in short VF series.
C1 [Fujino, Yuri; Murata, Hiroshi; Mayama, Chihiro; Asaoka, Ryo] Univ Tokyo, Dept Ophthalmol, Grad Sch Med, Tokyo 1138655, Japan.
C3 University of Tokyo
RP Asaoka, R (corresponding author), Univ Tokyo, Dept Ophthalmol, Grad Sch Med, Bunkyo Ku, 7-3-1 Hongo, Tokyo 1138655, Japan.
EM rasaoka-tky@umin.ac.jp
FU Japan Science and Technology Agency (JST)-CREST; Ministry of Education,
   Culture, Sports, Science, and Technology of Japan [26462679];
   Grants-in-Aid for Scientific Research [26462679, 25861618] Funding
   Source: KAKEN
FX Supported in part by Japan Science and Technology Agency (JST)-CREST and
   Grant 26462679 from the Ministry of Education, Culture, Sports, Science,
   and Technology of Japan.
CR Aihara M, 2011, JPN J OPHTHALMOL, V55, P600, DOI 10.1007/s10384-011-0075-6
   Akutekwe A, 2014, IEEE ENG MED BIO, P804, DOI 10.1109/EMBC.2014.6943713
   Alward WLM, 2001, OPHTHALMOLOGY, V108, P247
   Anderson D.R., 1992, [Automated Static Perimetry]
   [Anonymous], 1950, InNed. Akad. Wetensch. Proc. Ser. A
   [Anonymous], TXB GLAUCOMA
   Araie Makoto, 2011, Nippon Ganka Gakkai Zasshi, V115, P213
   Artes PH, 2002, INVEST OPHTH VIS SCI, V43, P2654
   Asaoka R, 2013, PLOS ONE, V8, DOI 10.1371/journal.pone.0072199
   Bai ZD, 1999, ANN STAT, V27, P1616
   Barbosa MS, 2013, J OPT SOC AM A, V30, P1687, DOI 10.1364/JOSAA.30.001687
   Bengtsson, 2000, Am J Ophthalmol, V130, P689, DOI 10.1016/S0002-9394(00)00758-3
   Bengtsson B, 2000, INVEST OPHTH VIS SCI, V41, P2201
   Bengtsson B, 2009, ARCH OPHTHALMOL-CHIC, V127, P1610, DOI 10.1001/archophthalmol.2009.297
   BENJAMINI Y, 1995, J R STAT SOC B, V57, P289, DOI 10.1111/j.2517-6161.1995.tb02031.x
   Caprioli J, 2011, INVEST OPHTH VIS SCI, V52, P4765, DOI 10.1167/iovs.10-6414
   Danias J, 1999, AM J OPHTHALMOL, V127, P623
   Fitzke FW, 1996, BRIT J OPHTHALMOL, V80, P40, DOI 10.1136/bjo.80.1.40
   FLAMMER J, 1984, ARCH OPHTHALMOL-CHIC, V102, P876, DOI 10.1001/archopht.1984.01040030696021
   FLAMMER J, 1984, ARCH OPHTHALMOL-CHIC, V102, P704, DOI 10.1001/archopht.1984.01040030560017
   Friedman J, 2010, J STAT SOFTW, V33, P1, DOI 10.18637/jss.v033.i01
   Goldbaum MH, 2012, INVEST OPHTH VIS SCI, V53, P6557, DOI 10.1167/iovs.11-8363
   Henson DB, 1996, INVEST OPHTH VIS SCI, V37, P444
   HOLMIN C, 1982, ACTA OPHTHALMOL, V60, P267
   HUBER PJ, 1973, ANN STAT, V1, P799, DOI 10.1214/aos/1176342503
   Jampel HD, 1997, J GLAUCOMA, V6, P133
   Jansonius NM, 2010, BRIT J OPHTHALMOL, V94, P1404, DOI 10.1136/bjo.2009.164897
   Koseki N, 2008, OPHTHALMOLOGY, V115, P2049, DOI 10.1016/j.ophtha.2008.05.015
   KRAKAU CET, 1985, ACTA OPHTHALMOL, V63, P19
   Leske MC, 1999, AM J OPHTHALMOL, V127, P625
   Liang ZH, 2013, P IEEE INT C DAT MIN, P1121
   Murata H, 2014, INVEST OPHTH VIS SCI, V55, P8386, DOI 10.1167/iovs.14-14625
   Rousseeuw PJ, 1999, J AM STAT ASSOC, V94, P388, DOI 10.2307/2670155
   Russell RA, 2011, INVEST OPHTH VIS SCI, V52, P9539, DOI 10.1167/iovs.11-8948
   Sakata R, 2014, JPN J OPHTHALMOL, V58, P212, DOI 10.1007/s10384-013-0299-8
   Sample PA, 2004, INVEST OPHTH VIS SCI, V45, P2596, DOI 10.1167/iovs.03-0343
   Spry PGD, 2000, INVEST OPHTH VIS SCI, V41, P2192
   Theil H., 1950, P K NED AKAD WETENSC, V3, P1397, DOI DOI 10.1007/978-94-011-2546-8_20
   Theil H, 1950, P NED AKAD WETENSC A, V12, P173, DOI DOI 10.1007/978-94-011-2546-8
   Tibshirani R, 1996, J ROY STAT SOC B, V58, P267, DOI 10.1111/j.2517-6161.1996.tb02080.x
   Van Aelst S, 2002, J MULTIVARIATE ANAL, V81, P138, DOI 10.1006/jmva.2001.1997
   Van Aelst S, 2000, J MULTIVARIATE ANAL, V73, P82, DOI 10.1006/jmva.1999.1870
   Viswanathan AC, 2003, BRIT J OPHTHALMOL, V87, P726, DOI 10.1136/bjo.87.6.726
   Wilcox RR., 2011, INTRO ROBUST ESTIMAT, DOI DOI 10.1016/C2010-0-67044-1
   Yamada Y, 2001, J OCUL PHARMACOL TH, V17, P235, DOI 10.1089/108076801750295272
   Yamamoto T, 2014, OPHTHALMOLOGY, V121, P1001, DOI 10.1016/j.ophtha.2013.11.025
   YOHAI VJ, 1987, ANN STAT, V15, P642, DOI 10.1214/aos/1176350366
   Zhu HG, 2014, PLOS ONE, V9, DOI 10.1371/journal.pone.0085654
NR 48
TC 43
Z9 44
U1 1
U2 9
PU ASSOC RESEARCH VISION OPHTHALMOLOGY INC
PI ROCKVILLE
PA 12300 TWINBROOK PARKWAY, ROCKVILLE, MD 20852-1606 USA
SN 0146-0404
EI 1552-5783
J9 INVEST OPHTH VIS SCI
JI Invest. Ophthalmol. Vis. Sci.
PD APR
PY 2015
VL 56
IS 4
BP 2334
EP 2339
DI 10.1167/iovs.15-16445
PG 6
WC Ophthalmology
WE Science Citation Index Expanded (SCI-EXPANDED)
SC Ophthalmology
GA CJ1NP
UT WOS:000355250700024
PM 25698708
DA 2025-03-30
ER

PT J
AU Boodhna, T
   Crabb, DP
AF Boodhna, Trishal
   Crabb, David P.
TI Disease severity in newly diagnosed glaucoma patients with visual field
   loss: trends from more than a decade of data
SO OPHTHALMIC AND PHYSIOLOGICAL OPTICS
LA English
DT Article
DE glaucoma detection; glaucoma referral; trend analysis; visual field
ID NATIONAL OPHTHALMOLOGY DATABASE; OPTOMETRISTS; MULTICENTER; RELIABILITY;
   REFERRALS; STANDARD; CLINICS; IMPACT; TESTS
AB PurposeLarge archives of visual field (VF) records from automated perimetry are used to examine severity of vision loss at diagnosis in glaucoma patients over a 13year period in England.
   MethodsA total of 473252 Humphrey VFs recorded at four regionally different glaucoma clinics in England were retrospectively examined. Patients were required to have a Humphrey mean deviation (MD) outside 95% normative limits in at least one eye and had at least two visits to the glaucoma clinic in a study period between the start of 1999 and the end of 2011. No other clinical data was considered. MD of the worse eye at the first hospital visit was used as an estimate of vision loss for a patient at diagnosis; proportion of patients categorised as having early' (better than -6dB) or advanced' (worse than -12dB) VF loss were also calculated. Simple linear regression of MD against the date of first visit was used to estimate changes in vision loss at diagnosis over time.
   ResultsMedian age, at the time of diagnosis, of the 25521 patients included in the analysis was 67 (interquartile range 55-76) years. Average level of glaucoma vision loss at diagnosis, in those patients presenting to secondary care with a VF defect, improved by an average 0.11dB per year over the study period (95% confidence interval: 0.08-0.13dB per year; p<0.0001). Percentage of patients with advanced' VF loss in at least one eye at diagnosis changed from 30% (1999-2001) to 21% in (2009-2011) (p<0.0001).
   ConclusionsSeverity of vision loss at the point of glaucoma detection, in those patients diagnosed with a VF defect, is improving over time in England. Nevertheless, the improvement is modest and large numbers of patients still present at glaucoma clinics with significant vision loss in at least one eye. Large scale digital VF data can be used to help monitor and audit health service delivery of glaucoma.
C1 [Boodhna, Trishal; Crabb, David P.] City Univ London, Sch Hlth Sci, Optometry & Visual Sci, London EC1V 0HB, England.
C3 City St Georges, University of London; City, University of London
RP Crabb, DP (corresponding author), City Univ London, Sch Hlth Sci, Optometry & Visual Sci, London EC1V 0HB, England.
EM david.crabb.1@city.ac.uk
OI Crabb, David/0000-0001-8754-3902
CR [Anonymous], EYE LOND
   Bengtsson B, 2000, ACTA OPHTHALMOL SCAN, V78, P519, DOI 10.1034/j.1600-0420.2000.078005519.x
   Burr J, 2007, HEALTH TECHNOL ASSES, V11, P1, DOI 10.3310/hta11410
   Dabasia PL, 2014, OPHTHAL PHYSL OPT, V34, P592, DOI 10.1111/opo.12150
   de Silva SR, 2013, OPHTHAL PHYSL OPT, V33, P179, DOI 10.1111/opo.12030
   Fraser S, 1999, INVEST OPHTH VIS SCI, V40, P2251
   Fraser S, 2001, BMJ-BRIT MED J, V322, P639, DOI 10.1136/bmj.322.7287.639
   Glen FC, 2014, BMJ OPEN, V4, DOI 10.1136/bmjopen-2013-003996
   Henson DB, 2005, BRIT MED J, V331, P120, DOI 10.1136/bmj.331.7509.120
   Hodapp E., 1993, CLIN DECISIONS GLAUC, P84
   Jackson TL, 2013, OPHTHALMOLOGY, V120, P629, DOI 10.1016/j.ophtha.2012.09.003
   Keenan J, 2015, CLIN EXP OPHTHALMOL, V43, P221, DOI 10.1111/ceo.12398
   Keenan TDL, 2013, EYE, V27, P1397, DOI 10.1038/eye.2013.196
   Khan S, 2012, OPHTHAL PHYSL OPT, V32, P472, DOI 10.1111/j.1475-1313.2012.00943.x
   Konstantakopoulou E, 2014, BMJ OPEN, V4, DOI 10.1136/bmjopen-2013-004781
   Kotecha A, 2014, EYE, V28, P779, DOI 10.1038/eye.2014.135
   Kotecha A, 2012, BRIT J OPHTHALMOL, V96, P816, DOI 10.1136/bjophthalmol-2012-301499
   Leske MC, 2003, ARCH OPHTHALMOL-CHIC, V121, P48
   Lockwood AJ, 2010, EYE, V24, P1515, DOI 10.1038/eye.2010.77
   Mills RP, 2006, AM J OPHTHALMOL, V141, P24, DOI 10.1016/j.ajo.2005.07.044
   Montolio FGJ, 2012, INVEST OPHTH VIS SCI, V53, P7010, DOI 10.1167/iovs.12-10268
   Myint J, 2010, EYE, V24, P1509, DOI 10.1038/eye.2010.62
   Myint J, 2010, OPHTHAL PHYSL OPT, V30, P847, DOI 10.1111/j.1475-1313.2010.00792.x
   National Institute of Health and Care Excellence (NICE), 2009, GLAUC DIAGN MAN CHRO
   Ng WS, 2010, BRIT J OPHTHALMOL, V94, P85, DOI 10.1136/bjo.2008.153312
   O'Colmain U, 2011, OPHTHAL PHYSL OPT, V31, P360, DOI 10.1111/j.1475-1313.2011.00849.x
   Parkins DJ, 2011, OPHTHAL PHYSL OPT, V31, P343, DOI 10.1111/j.1475-1313.2011.00853.x
   Prior M, 2013, BRIT J OPHTHALMOL, V97, P1574, DOI 10.1136/bjophthalmol-2013-303813
   Quigley HA, 2006, BRIT J OPHTHALMOL, V90, P262, DOI 10.1136/bjo.2005.081224
   Rapsomaniki E, 2014, LANCET, V383, P1899, DOI 10.1016/S0140-6736(14)60685-1
   Ratnarajan G, 2013, OPHTHAL PHYSL OPT, V33, P183, DOI 10.1111/opo.12029
   Saunders LJ, 2014, INVEST OPHTH VIS SCI, V55, P102, DOI 10.1167/iovs.13-13006
   Saunders LJ, 2012, BRIT J OPHTHALMOL, V96, P1185, DOI 10.1136/bjophthalmol-2012-301827
   Shah S, 2011, OPHTHAL PHYSL OPT, V31, P339, DOI 10.1111/j.1475-1313.2011.00843.x
   Sharma A, 2012, EYE, V26, P967, DOI 10.1038/eye.2012.73
   Sparrow JM, 2011, EYE, V25, P1010, DOI 10.1038/eye.2011.103
   Trikha S, 2012, EYE, V26, P1288, DOI 10.1038/eye.2012.120
   Tufail A, 2014, OPHTHALMOLOGY, V121, P1092, DOI 10.1016/j.ophtha.2013.11.031
   Vernon SA, 2011, BRIT J OPHTHALMOL, V95, P1534, DOI 10.1136/bjo.2010.194092
NR 39
TC 43
Z9 44
U1 0
U2 4
PU WILEY
PI HOBOKEN
PA 111 RIVER ST, HOBOKEN 07030-5774, NJ USA
SN 0275-5408
EI 1475-1313
J9 OPHTHAL PHYSL OPT
JI Ophthalmic Physiol. Opt.
PD MAR
PY 2015
VL 35
IS 2
BP 225
EP 230
DI 10.1111/opo.12187
PG 6
WC Ophthalmology
WE Science Citation Index Expanded (SCI-EXPANDED)
SC Ophthalmology
GA CD6QN
UT WOS:000351214200014
PM 25545852
DA 2025-03-30
ER

PT J
AU Nakatake, S
   Yoshida, S
   Nakao, S
   Arita, R
   Yasuda, M
   Kita, T
   Enaida, H
   Ohshima, Y
   Ishibashi, T
AF Nakatake, Shunji
   Yoshida, Shigeo
   Nakao, Shintaro
   Arita, Ryoichi
   Yasuda, Miho
   Kita, Takeshi
   Enaida, Hiroshi
   Ohshima, Yuji
   Ishibashi, Tatsuro
TI Hyphema is a risk factor for failure of trabeculectomy in neovascular
   glaucoma: a retrospective analysis
SO BMC OPHTHALMOLOGY
LA English
DT Article
DE Neovascular glaucoma; Trabeculectomy; Hyphema; Mitomycin C; Intravitreal
   bevacizumab
ID ENDOTHELIAL GROWTH-FACTOR; INTRAVITREAL BEVACIZUMAB; MITOMYCIN-C; IRIS;
   MANAGEMENT; INJECTION
AB Background: Several retinal ischemic diseases can cause neovascular glaucoma (NVG). Trabeculectomy with mitomycin C (MMC) is a relatively better treatment modality in the management of eyes with NVG than other glaucoma surgeries. The aim of this study was to investigate the factors that may influence the outcome of trabeculectomy with MMC for NVG.
   Methods: Forty-nine NVG eyes from 43 patients (26 males and 17 females) underwent primary trabeculectomy with MMC. The mean follow-up period was 16.8 +/- 8.1 months (range, 6 to 34 months). Twenty-one eyes of 21 patients received intravitreal bevacizumab (IVB) 3.6 +/- 1.8 days before trabeculectomy with MMC. A Kaplan-Meier survival-curve analysis was used to summarize the cumulative probability of success. We examined the relationship between the surgical outcome and the following surgical factors: gender, age, history of panretinal photocoagulation, history of cataract surgery, history of vitrectomy, preoperative IVB, NVG in the fellow eye, and postoperative complications (hyphema, choroidal detachment, and formation of fibrin) by multivariate analysis.
   Results: The survival rate was 83.7% after 6 months, 70.9% after 12 months, and 60.8% after 24 months. The Kaplan-Meier survival curves showed no significant difference in the survival rate between the eyes with preoperative IVB (n = 21) and the eyes without preoperative IVB (n = 28) (p = 0.14). The multiple logistic regression analysis showed that postoperative hyphema (odds ratio, 6.54; 95% confidence interval, 1.41 to 35.97) was significantly associated with the surgical outcome (p = 0.02).
   Conclusions: Postoperative hyphema was significantly correlated with the outcome of trabeculectomy for NVG. There was no significant association between preoperative IVB and postoperative hyphema or the results of trabeculectomy.
C1 [Nakatake, Shunji; Yoshida, Shigeo; Nakao, Shintaro; Arita, Ryoichi; Yasuda, Miho; Kita, Takeshi; Enaida, Hiroshi; Ohshima, Yuji; Ishibashi, Tatsuro] Kyushu Univ, Grad Sch Med Sci, Dept Ophthalmol, Higashi Ku, Fukuoka 8128582, Japan.
C3 Kyushu University
RP Yoshida, S (corresponding author), Kyushu Univ, Grad Sch Med Sci, Dept Ophthalmol, Higashi Ku, 3-1-1 Maidashi, Fukuoka 8128582, Japan.
EM yosida@med.kyushu-u.ac.jp
OI Yoshida, Shigeo/0000-0003-1049-8909
CR AIELLO LP, 1994, NEW ENGL J MED, V331, P1480, DOI 10.1056/NEJM199412013312203
   Alkawas AA, 2010, J GLAUCOMA, V19, P622, DOI 10.1097/IJG.0b013e3181ccb794
   Beutel J, 2010, ACTA OPHTHALMOL, V88, P103, DOI 10.1111/j.1755-3768.2008.01355.x
   CUNLIFFE IA, 1995, BRIT J OPHTHALMOL, V79, P590, DOI 10.1136/bjo.79.6.590
   Cvenkel B, 2010, MEDIAT INFLAMM, V2010, DOI 10.1155/2010/939602
   DePalma RG, 2003, J SURG RES, V111, P215, DOI 10.1016/S0022-4804(03)00075-1
   Elgin U, 2006, J GLAUCOMA, V15, P466, DOI 10.1097/01.ijg.0000212270.27359.64
   Good TJ, 2011, AM J OPHTHALMOL, V151, P507, DOI 10.1016/j.ajo.2010.09.004
   Hyung S M, 2001, Korean J Ophthalmol, V15, P98
   Inoue T, 2012, JPN J OPHTHALMOL, V56, P464, DOI 10.1007/s10384-012-0171-2
   Ishibashi S, 2010, ARCH OPHTHALMOL-CHIC, V128, P1539, DOI 10.1001/archophthalmol.2010.282
   Kiuchi Y, 2006, OPHTHALMOLOGICA, V220, P383, DOI 10.1159/000095865
   Kohno RI, 2010, AM J OPHTHALMOL, V150, P223, DOI 10.1016/j.ajo.2010.03.016
   Koleva-Georgieva Desislava N, 2011, Folia Med (Plovdiv), V53, P44
   Kubota T, 2008, JPN J OPHTHALMOL, V52, P410, DOI 10.1007/s10384-008-0573-3
   Lim Tae Hoon, 2009, Korean J Ophthalmol, V23, P188, DOI 10.3341/kjo.2009.23.3.188
   Mandal Anil K., 2002, Indian Journal of Ophthalmology, V50, P287
   Rulli E, 2013, JAMA OPHTHALMOL, V131, P1573, DOI 10.1001/jamaophthalmol.2013.5059
   Saito Y, 2010, ACTA OPHTHALMOL, V88, P96, DOI 10.1111/j.1755-3768.2009.01648.x
   Sivak-Callcott JA, 2001, OPHTHALMOLOGY, V108, P1767, DOI 10.1016/S0161-6420(01)00775-8
   Sugimoto Y, 2010, GRAEF ARCH CLIN EXP, V248, P1601, DOI 10.1007/s00417-010-1406-x
   Takihara Y, 2011, J GLAUCOMA, V20, P196, DOI 10.1097/IJG.0b013e3181d9ce12
   Takihara Y, 2009, AM J OPHTHALMOL, V147, P912, DOI 10.1016/j.ajo.2008.11.015
   Tripathi RC, 1998, OPHTHALMOLOGY, V105, P232, DOI 10.1016/S0161-6420(98)92782-8
   TRIPATHI RC, 1991, AM J OPHTHALMOL, V111, P247, DOI 10.1016/S0002-9394(14)72272-X
   Vasudev D, 2009, J OCUL PHARMACOL TH, V25, P453, DOI 10.1089/jop.2009.0036
   Wakabayashi T, 2008, OPHTHALMOLOGY, V115, P1571, DOI 10.1016/j.ophtha.2008.02.026
   WILSON RP, 1986, OPHTHALMIC SURG LAS, V17, P30
   Wolf A, 2011, OPHTHALMOLOGICA, V226, P51, DOI 10.1159/000327364
   Yoshida N, 2011, GRAEF ARCH CLIN EXP, V249, P1547, DOI 10.1007/s00417-011-1761-2
NR 30
TC 43
Z9 47
U1 0
U2 3
PU BMC
PI LONDON
PA CAMPUS, 4 CRINAN ST, LONDON N1 9XW, ENGLAND
SN 1471-2415
J9 BMC OPHTHALMOL
JI BMC Ophthalmol.
PD APR 26
PY 2014
VL 14
AR 55
DI 10.1186/1471-2415-14-55
PG 7
WC Ophthalmology
WE Science Citation Index Expanded (SCI-EXPANDED)
SC Ophthalmology
GA AH5ML
UT WOS:000336174100001
PM 24766841
OA Green Published, gold
DA 2025-03-30
ER

PT J
AU Ung, C
   Murakami, Y
   Zhang, E
   Alfaro, T
   Zhang, M
   Seider, MI
   Singh, K
   Lin, SC
AF Ung, Cindy
   Murakami, Yohko
   Zhang, Elisa
   Alfaro, Tatyana
   Zhang, Monica
   Seider, Michael I.
   Singh, Kuldev
   Lin, Shan C.
TI The Association Between Compliance With Recommended Follow-up and
   Glaucomatous Disease Severity in a County Hospital Population
SO AMERICAN JOURNAL OF OPHTHALMOLOGY
LA English
DT Article
ID OPEN-ANGLE GLAUCOMA; OCULAR HYPERTENSION TREATMENT; ADHERENCE;
   MEDICATION; TRIAL; VISITS; ONSET
AB PURPOSE: To assess the association between insufficient follow-up and clinical parameters such as disease severity and medication use among glaucoma patients at a metropolitan county hospital.
   DESIGN: Cross-sectional study.
   METHODS: Two-hundred and six patients with established glaucoma were recruited from San Francisco General Hospital. Subjects were classified based on compliance with recommended follow-up examination intervals over the year preceding commencement of the study, as determined by patient medical records. Glaucoma severity was determined based on the American Academy of Ophthalmology Preferred Practice Patterns guidelines. Multivariate logistic regression analysis was used to assess the relationship between adherence with follow-up visits and disease severity.
   RESULTS: After adjustment for the impact of potential confounding variables, subjects with severe glaucomatous disease were found to have been less adherent to their recommended follow-up than those patients with mild or moderate glaucomatous disease (adjusted OR 1.89, 95% CI 1.21-2.94; P = .01). Subjects who were on glaucoma medications were found to be less adherent to follow-up recommendations (adjusted OR 3.29, 95% CI 1.41-7.65, P = .01).
   CONCLUSION: Subjects with poor follow-up adherence were significantly more likely to have severe glaucomatous disease, suggesting that poor follow-up may contribute to disease worsening or, alternatively, those with more severe disease are less inclined to follow up at appropriate intervals. Published by Elsevier Inc.
C1 [Ung, Cindy; Murakami, Yohko; Zhang, Elisa; Alfaro, Tatyana; Zhang, Monica; Singh, Kuldev] Stanford Univ, Sch Med, Dept Ophthalmol, Stanford, CA 94305 USA.
   [Seider, Michael I.; Lin, Shan C.] Univ Calif San Francisco, Dept Ophthalmol, San Francisco, CA USA.
C3 Stanford University; University of California System; University of
   California San Francisco
RP Lin, SC (corresponding author), 10 Koret Way,Room K-325, San Francisco, CA 94143 USA.
EM LinS@vision.ucsf.edu
FU Research to Prevent Blindness, New York, New York; That Man May See,
   Inc, San Francisco, California; Stanford NIH/NCCR CTSA [TLI RR025742]
FX ALL AUTHORS HAVE COMPLETED AND SUBMITTED THE ICMJE FORM FOR DISCLOSURE
   OF POTENTIAL CONFLICTS OF INTEREST. Shan Lin has the following
   disclosures: Allergan: consultant; Merck: consultant. Kuldev Singh has
   the following disclosures: Alcon: consultant; Allergan: consultant. This
   study was supported by funding provided by Research to Prevent
   Blindness, New York, New York; That Man May See, Inc, San Francisco,
   California; and Stanford NIH/NCCR CTSA grant number TLI RR025742.
   Contributions of authors: involved in design and conduct of the study
   (C.U., Y.M., E.Z.); collection of data (C.U., E.Z., T.A., M.Z.);
   management (S.L., K.S., Y.M.), analysis (C.U.), and interpretation of
   the data (C.U., K.S., S.L.); and preparation, review, and approval of
   the manuscript (CU., KS., S.L.).
CR American Academy of Ophthalmology Glaucoma Panel, 2010, PREF PRACT PATT GUID, P3
   Berhan Yifru, 2011, Ethiop Med J, V49, P199
   DiMatteo MR, 2004, MED CARE, V42, P200, DOI 10.1097/01.mlr.0000114908.90348.f9
   Friedman DS, 2008, OPHTHALMOLOGY, V115, P1320, DOI 10.1016/j.ophtha.2007.11.023
   Friedman DS, 2007, INVEST OPHTH VIS SCI, V48, P5052, DOI 10.1167/iovs.07-0290
   Friedman DS, 2004, ARCH OPHTHALMOL-CHIC, V122, P532
   Gordon MO, 2002, ARCH OPHTHALMOL-CHIC, V120, P714
   Grandjean I, 2012, EUR J ONCOL NURS, V16, P281, DOI 10.1016/j.ejon.2011.07.004
   Kass MA, 2002, ARCH OPHTHALMOL-CHIC, V120, P701
   KASS MA, 1989, ARCH OPHTHALMOL-CHIC, V107, P1590, DOI 10.1001/archopht.1989.01070020668025
   Kholdebarin R, 2008, CAN J OPHTHALMOL, V43, P454, DOI [10.3129/i08-076, 10.1139/i08-076]
   Kosoko O, 1998, OPHTHALMOLOGY, V105, P2105, DOI 10.1016/S0161-6420(98)91134-4
   Lee BW, 2008, ARCH OPHTHALMOL-CHIC, V126, P1448, DOI 10.1001/archopht.126.10.1448
   Leske MC, 2003, ARCH OPHTHALMOL-CHIC, V121, P48
   Murakami Y, 2011, ARCH OPHTHALMOL-CHIC, V129, P872, DOI 10.1001/archophthalmol.2011.163
   Osterberg L, 2005, NEW ENGL J MED, V353, P487, DOI 10.1056/NEJMra050100
   Pekmezci M, 2009, ARCH OPHTHALMOL-CHIC, V127, P167, DOI 10.1001/archophthalmol.2008.593
   Rasmussen JN, 2007, JAMA-J AM MED ASSOC, V297, P177, DOI 10.1001/jama.297.2.177
   Resnikoff S, 2004, B WORLD HEALTH ORGAN, V82, P844
   Sleath B, 2011, OPHTHALMOLOGY, V118, P2398, DOI 10.1016/j.ophtha.2011.05.013
   Thapa SS, 2011, CLIN EXP OPHTHALMOL, V39, P851, DOI 10.1111/j.1442-9071.2011.02576.x
   Zolfaghari M, 2012, J CLIN NURS, V21, P1922, DOI 10.1111/j.1365-2702.2011.03951.x
NR 22
TC 43
Z9 44
U1 0
U2 3
PU ELSEVIER SCIENCE INC
PI NEW YORK
PA 360 PARK AVE SOUTH, NEW YORK, NY 10010-1710 USA
SN 0002-9394
J9 AM J OPHTHALMOL
JI Am. J. Ophthalmol.
PD AUG
PY 2013
VL 156
IS 2
BP 362
EP 369
DI 10.1016/j.ajo.2013.03.005
PG 8
WC Ophthalmology
WE Science Citation Index Expanded (SCI-EXPANDED)
SC Ophthalmology
GA 196BK
UT WOS:000322748200022
PM 23601654
OA Green Accepted
DA 2025-03-30
ER

PT J
AU Lee, SJ
   Rim, THT
   Jang, SY
   Kim, CY
   Shin, DY
   Lee, EJ
   Lee, SY
   Yoon, JS
AF Lee, Sung Jun
   Rim, Tyler Hyung Taek
   Jang, Sun Young
   Kim, Chan Yun
   Shin, Dong Yeob
   Lee, Eun Jig
   Lee, Sang Yeul
   Yoon, Jin Sook
TI Treatment of upper eyelid retraction related to thyroid-associated
   ophthalmopathy using subconjunctival triamcinolone injections
SO GRAEFES ARCHIVE FOR CLINICAL AND EXPERIMENTAL OPHTHALMOLOGY
LA English
DT Article
DE Eyelid retraction; Eyelid swelling; Triamcinolone; Thyroid-associated
   ophthalmopathy
ID QUALITY-OF-LIFE; GRAVES OPHTHALMOPATHY; LEVATOR DISINSERTION;
   SURGICAL-TREATMENT; MUSCLE RECESSION; DISEASE; MANAGEMENT;
   CORTICOSTEROIDS; ORBITOPATHY; UVEITIS
AB To evaluate the efficacy of subconjunctival triamcinolone injection for treating upper eyelid retraction caused by thyroid-associated ophthalmopathy (TAO).
   Prospective single blind randomized clinical trial. Patients diagnosed with TAO-associated eyelid retraction and/or swelling < 6 months before study onset were randomly assigned to triamcinolone-injected (group I; 55 patients, 75 eyes) or observation-only (group II; 40 patients, 59 eyes) populations. Group I received 1-3 injections of 20 mg triamcinolone acetate into the subconjunctival eyelid, between the conjunctiva and Muller's muscle, at 3-week intervals. Group I was followed up at 3, 6, 9, and 24 weeks post-injection, and group II was evaluated at 9 and 24 weeks after initial visit. Eyelid swelling and retraction were each graded on a 0-3 scale. Treatment was stopped after 1-2 injections if both swelling and retraction resolved completely or if retraction and swelling scored 0/1 or 1/0 without functional or cosmetic patient concerns. Treatment success was defined at 9 and 24 weeks post-injection if eyelids were normal or when treatment was terminated because of early clinical resolution. We compared baseline clinical data between success and failure group evaluated at 9 and 24 weeks in group I, and investigated short-term and long-term success prognostic factor using multiple logistic regression analysis in each group I and II.
   Swelling and retraction decreased significantly more in group I than in group II. Significantly more eyes had severe swelling (a parts per thousand yen grade 2) in group I (67 %) than in group II (34 %) upon initial evaluation (p < 0.01); this difference disappeared at 9 and 24 weeks. Fewer severely retracted eyes were observed in group I than in group II at 9 and 24 weeks (p < 0.01). Significantly more eyes in group I achieved success at both 9 and 24 weeks (59 %, 75 %) than in group II (39 %, 57 %) (p = 0.03, p = 0.04 respectively). Higher initial retraction grades (2-3) predicted a higher chance of post-injection failure versus the reference group (grade 0-1) at 9 and 24 weeks in group I, with adjusted odds ratios (aOR) 45.4 (95 % CI = 5.9-351.1, p < 0.01) and aOR 11.6 (95 % CI = 2.3-58.5, p < 0.01) respectively. Similarly in group II, initial retraction grade was associated with the failure at 9 and 24 weeks, with aOR 10.3 (95 % CI = 1.8-59.6, p < 0.01) and aOR 5.9 (95 % CI = 1.3-25.9, p < 0.05) respectively. Transient intraocular pressure elevation was observed in three eyes of two patients, although all ocular pressures were normalized within 1 month using anti-glaucoma medication.
   Subconjunctival triamcinolone injections were very effective in resolving eyelid swelling and retraction in recent-onset TAO. However, the symptom-reducing effect of triamcinolone was modest and less effective in patients initially presenting with severe retraction grades. As intraocular pressure may rise after steroid injection at upper eyelid, the treatment should be avoided in patients suspected to have glaucoma.
C1 [Rim, Tyler Hyung Taek; Kim, Chan Yun; Lee, Sang Yeul; Yoon, Jin Sook] Yonsei Univ, Coll Med, Dept Ophthalmol, Inst Vis Res, Seoul 120752, South Korea.
   [Lee, Sung Jun] Yonsei Bon Eye Clin, Seoul, South Korea.
   [Jang, Sun Young] Konyang Univ, Coll Med, Kims Eye Hosp, Dept Ophthalmol,Myung Gok Eye Res Inst, Seoul, South Korea.
   [Shin, Dong Yeob; Lee, Eun Jig] Yonsei Univ, Coll Med, Dept Endocrinol, Brain Korea Project Med Sci 21, Seoul 120752, South Korea.
C3 Yonsei University; Yonsei University Health System; Konyang University;
   Konyang University Hospital; Yonsei University; Yonsei University Health
   System
RP Yoon, JS (corresponding author), Yonsei Univ, Coll Med, Dept Ophthalmol, Inst Vis Res, 50 Yonsei Ro, Seoul 120752, South Korea.
EM yoonjs@yuhs.ac
RI Lee, Eun-Hye/KDN-5679-2024; Kim, Jin-Soo/AAF-3359-2019; Rim, Tyler
   Hyungtaek/KMX-1718-2024
OI Shin, Dong Yeob/0000-0003-1048-7978; Yoon, Jin Sook/0000-0002-8751-9467;
   Lee, Eun Jig/0000-0002-9876-8370; Rim, Tyler
   Hyungtaek/0000-0001-6465-2620; Kim, Chan Yun/0000-0002-8373-9999
FU Korea Health technology R&D Project, Ministry of Health & Welfare,
   Republic of Korea [A101727]
FX This study was supported by a grant of the Korea Health technology R&D
   Project, Ministry of Health & Welfare, Republic of Korea (A101727).
CR Alkawas AA, 2010, CLIN EXP OPHTHALMOL, V38, P692, DOI 10.1111/j.1442-9071.2010.02332.x
   Bahn RS, 2010, NEW ENGL J MED, V362, P726, DOI 10.1056/NEJMra0905750
   Bahn RS, 2003, J CLIN ENDOCR METAB, V88, P1939, DOI 10.1210/jc.2002-030010
   Bartley GB, 1996, AM J OPHTHALMOL, V121, P284, DOI 10.1016/S0002-9394(14)70276-4
   Bartley GB, 2011, ARCH OPHTHALMOL-CHIC, V129, P356, DOI 10.1001/archophthalmol.2011.29
   Ben Simon GJ, 2005, AM J OPHTHALMOL, V140, P94, DOI 10.1016/j.ajo.2005.02.034
   Bordaberry M, 2009, ACTA OPHTHALMOL, V87, P58, DOI 10.1111/j.1755-3768.2008.01171.x
   Chee E, 2008, EYE, V22, P311, DOI 10.1038/sj.eye.6702933
   Choi YJ, 2012, EYE, V26, P544, DOI 10.1038/eye.2011.359
   Costa PG, 2009, EYE, V23, P767, DOI 10.1038/eye.2008.165
   Dafflon ML, 1999, GRAEF ARCH CLIN EXP, V237, P289
   DAY RM, 1968, ARCH OPHTHALMOL-CHIC, V79, P279, DOI 10.1001/archopht.1968.03850040281009
   Demirci H, 2007, OPHTHAL PLAST RECONS, V23, P39, DOI 10.1097/IOP.0b013e31802c602c
   DIXON R, 1982, OPHTHALMOLOGY, V89, P52
   Ebner R, 2004, BRIT J OPHTHALMOL, V88, P1380, DOI 10.1136/bjo.2004.046193
   Elner VM, 2006, AM J OPHTHALMOL, V141, P233, DOI 10.1016/j.ajo.2005.08.044
   Estcourt S, 2011, EUR J ENDOCRINOL, V164, P649, DOI 10.1530/EJE-11-0055
   GEBERTT S, 1961, LANCET, V2, P344
   Gerding MN, 1997, THYROID, V7, P885, DOI 10.1089/thy.1997.7.885
   Goldberg RA, 2006, OPHTHAL PLAST RECONS, V22, P335, DOI 10.1097/01.iop.0000235820.00633.61
   Gorman C A, 1989, Dev Ophthalmol, V20, P1
   Kazim M, 2011, CURR OPIN OPHTHALMOL, V22, P391, DOI 10.1097/ICU.0b013e3283499433
   Lee Hun, 2010, Korean J Ophthalmol, V24, P65, DOI 10.3341/kjo.2010.24.2.65
   Mancini R, 2011, OPHTHAL PLAST RECONS, V27, P1, DOI 10.1097/IOP.0b013e3181c2a16d
   Mourits MP, 1997, CLIN ENDOCRINOL, V47, P9, DOI 10.1046/j.1365-2265.1997.2331047.x
   OLDER JJ, 1991, OPHTHALMIC SURG LAS, V22, P318
   Ozkan SB, 1997, OPHTHALMOLOGICA, V211, P387
   PUTTERMAN AM, 1981, OPHTHALMOLOGY, V88, P507
   RENFRO L, 1992, DERMATOL CLIN, V10, P505
   Salour H, 2010, ORBIT, V29, P114, DOI 10.3109/01676830903324268
   Singleton JR, 2000, ENDOCRINOLOGY, V141, P2945, DOI 10.1210/en.141.8.2945
   Song A, 2008, EYE, V22, P491, DOI 10.1038/sj.eye.6702667
   Tanner V, 1998, EYE, V12, P679, DOI 10.1038/eye.1998.168
   Träisk F, 2001, ACTA OPHTHALMOL SCAN, V79, P585, DOI 10.1034/j.1600-0420.2001.790608.x
   Uddin JM, 2002, OPHTHALMOLOGY, V109, P1183, DOI 10.1016/S0161-6420(02)01041-2
   WERNER SC, 1966, LANCET, V1, P1004
   YOSHIKAWA K, 1995, JPN J OPHTHALMOL, V39, P71
NR 37
TC 43
Z9 47
U1 1
U2 11
PU SPRINGER
PI NEW YORK
PA 233 SPRING ST, NEW YORK, NY 10013 USA
SN 0721-832X
EI 1435-702X
J9 GRAEF ARCH CLIN EXP
JI Graefes Arch. Clin. Exp. Ophthalmol.
PD JAN
PY 2013
VL 251
IS 1
BP 261
EP 270
DI 10.1007/s00417-012-2153-y
PG 10
WC Ophthalmology
WE Science Citation Index Expanded (SCI-EXPANDED)
SC Ophthalmology
GA 064KP
UT WOS:000313074100030
PM 22968823
DA 2025-03-30
ER

PT J
AU Kim, M
   Kim, TW
   Park, KH
   Kim, JM
AF Kim, Martha
   Kim, Tae-Woo
   Park, Ki Ho
   Kim, Joon Mo
TI Risk factors for primary open-angle glaucoma in South Korea: the Namil
   study
SO JAPANESE JOURNAL OF OPHTHALMOLOGY
LA English
DT Article
DE Open angle glaucoma; Normal tension glaucoma; Risk factor; Epidemiology
ID INTRAOCULAR-PRESSURE; PREVALENCE; POPULATION; JAPANESE; DISEASE
AB To investigate the risk factors for primary open-angle glaucoma (POAG) in the Namil study population.
   A cross-sectional, population-based epidemiological study of residents aged a parts per thousand yen40 years from Namil-myon, South Korea, was conducted. Fifty-five subjects with POAG and 1,409 controls were enrolled in this study. Univariate and multivariate logistic regression analyses were performed to identify ocular and systemic factors associated with POAG.
   Multivariate logistic regression analysis demonstrated that older age, a history of thyroid disease and higher IOP were associated with an increased risk of POAG. Subgroup analysis showed that older age (OR 1.033, 95 % CI 1.003-1.063 per year), a history of thyroid disease (OR 7.373, 95 % CI 1.407-38.636) and higher IOP (OR 1.132, 95 % CI 1.011-1.268 per mmHg) were risk factors for normal tension glaucoma (NTG, POAG with IOP a parts per thousand currency sign21 mmHg).
   In the Namil study, higher IOP, older age and a history of thyroid disease were significant risk factors for POAG.
C1 [Kim, Martha; Kim, Tae-Woo] Seoul Natl Univ, Dept Ophthalmol, Bundang Hosp, Coll Med, Songnam 463707, Gyeonggi Do, South Korea.
   [Park, Ki Ho] Seoul Natl Univ, Coll Med, Dept Ophthalmol, Seoul, South Korea.
   [Kim, Joon Mo] Sungkyunkwan Univ, Sch Med, Dept Ophthalmol, Kangbuk Samsung Hosp, Seoul, South Korea.
C3 Seoul National University (SNU); Seoul National University (SNU);
   Sungkyunkwan University (SKKU); Samsung Medical Center
RP Kim, TW (corresponding author), Seoul Natl Univ, Dept Ophthalmol, Bundang Hosp, Coll Med, 166 Gumi Dong, Songnam 463707, Gyeonggi Do, South Korea.
EM twkim7@snu.ac.kr
RI Kim, Tae/J-5447-2012; Kim, Joon/E-2279-2012; Park, Ki/G-9603-2011
OI Kim, Tae-Woo/0000-0002-5180-0978; Uhm, Ki Bang/0000-0002-7649-3695
FU Alcon Korea; Merck Korea; Pfizer Korea; Taejoon Pharmaceutical; Zeiss
   Korea; Korean Ophthalmological Society
FX The authors thank Soo Hee Kang, Medical Research Collaborating Center,
   Seoul National University Hospital, for assistance with statistical
   analysis. This study was supported by Alcon Korea, Merck Korea, Pfizer
   Korea, Taejoon Pharmaceutical, Zeiss Korea and the Korean
   Ophthalmological Society.
CR CARTWRIGHT MJ, 1992, ARCH OPHTHALMOL-CHIC, V110, P500, DOI 10.1001/archopht.1992.01080160078035
   Foster PJ, 2002, BRIT J OPHTHALMOL, V86, P238, DOI 10.1136/bjo.86.2.238
   Francis BA, 2008, AM J OPHTHALMOL, V146, P741, DOI 10.1016/j.ajo.2008.05.048
   Garudadri C, 2010, OPHTHALMOLOGY, V117, P1352, DOI 10.1016/j.ophtha.2009.11.006
   Gordon MO, 2002, ARCH OPHTHALMOL-CHIC, V120, P714
   Hyman L, 2001, OPHTHALMOLOGY, V108, P1751, DOI 10.1016/S0161-6420(01)00590-5
   Iwase A, 2004, OPHTHALMOLOGY, V111, P1641, DOI 10.1016/j.ophtha.2004.03.029
   Kim CS, 2011, OPHTHALMOLOGY, V118, P1024, DOI 10.1016/j.ophtha.2010.10.016
   Kuzin AA, 2010, OPHTHALMOLOGY, V117, P1713, DOI 10.1016/j.ophtha.2010.01.035
   Lee AJ, 2004, EYE, V18, P600, DOI 10.1038/sj.eye.6700731
   Leske MC, 2008, OPHTHALMOLOGY, V115, P85, DOI 10.1016/j.ophtha.2007.03.017
   LESKE MC, 1995, ARCH OPHTHALMOL-CHIC, V113, P918, DOI 10.1001/archopht.1995.01100070092031
   Lin HC, 2010, OPHTHALMOLOGY, V117, P1960, DOI 10.1016/j.ophtha.2010.02.005
   Perera SA, 2010, ARCH OPHTHALMOL-CHIC, V128, P900, DOI 10.1001/archophthalmol.2010.125
   SOMMER A, 1991, ARCH OPHTHALMOL-CHIC, V109, P1090, DOI 10.1001/archopht.1991.01080080050026
   Suzuki Y, 2006, OPHTHALMOLOGY, V113, P1613, DOI 10.1016/j.ophtha.2006.03.059
   TIELSCH JM, 1991, JAMA-J AM MED ASSOC, V266, P369, DOI 10.1001/jama.266.3.369
   TIELSCH JM, 1994, ARCH OPHTHALMOL-CHIC, V112, P69, DOI 10.1001/archopht.1994.01090130079022
   Wax M B, 2000, Curr Opin Ophthalmol, V11, P145, DOI 10.1097/00055735-200004000-00014
   Zanon-Moreno V, 2009, MOL VIS, V15, P2953
NR 20
TC 43
Z9 45
U1 0
U2 8
PU SPRINGER JAPAN KK
PI TOKYO
PA SHIROYAMA TRUST TOWER 5F, 4-3-1 TORANOMON, MINATO-KU, TOKYO, 105-6005,
   JAPAN
SN 0021-5155
EI 1613-2246
J9 JPN J OPHTHALMOL
JI Jpn. J. Ophthalmol.
PD JUL
PY 2012
VL 56
IS 4
BP 324
EP 329
DI 10.1007/s10384-012-0153-4
PG 6
WC Ophthalmology
WE Science Citation Index Expanded (SCI-EXPANDED)
SC Ophthalmology
GA 974JT
UT WOS:000306431700005
PM 22661397
DA 2025-03-30
ER

PT J
AU Liu, CJL
   Cheng, CY
   Ko, YC
   Lau, LI
AF Liu, Catherine Jui-Ling
   Cheng, Ching-Yu
   Ko, Yu-Chieh
   Lau, Ling-Ing
TI Determinants of Long-term Intraocular Pressure After Phacoemulsification
   in Primary Angle-closure Glaucoma
SO JOURNAL OF GLAUCOMA
LA English
DT Article
DE anterior chamber depth; determinants; intraocular pressure;
   phacoemulsification; primary angle closure glaucoma
ID PROSPECTIVE CASE SERIES; CATARACT-EXTRACTION; COMBINED
   PHACOTRABECULECTOMY; COEXISTING CATARACT; CLINICAL-OUTCOMES; LASER
   IRIDOTOMY; EYES; CONFIGURATION; SURGERY; POPULATION
AB Aims: To determine the preoperative factors associated with long-term intraocular pressure (IOP) after cataract surgery in primary angle-closure glaucoma (PACG).
   Methods: The data of 56 PACG patients who had undergone phacoemulsification consecutively were analyzed after detailed chart review. The associations between postoperative IOP and various preoperative factors were determined by multivariate linear regression analyses.
   Results: The mean postoperative follow-up was of 33.0 perpendicular to 13.6 months. The postoperative IOP decreased (P < 0.05 at each visit) from the preoperative level over the years, with a mean percent reduction of 20%. Glaucoma medication number also reduced significantly, except at month 30 (P = 0.088), 36 (P = 0.585), and 48 (P = 0.104). Preoperative factors of higher IOP (P < 0.001) and deeper anterior chamber depth (ACD) (P = 0.006) were associated with higher postoperative IOP over the years. The multiplication product IOP x ACD accounted for 49% of the IOP variations 1 year after surgery, and eyes with this index less than or equal to 35 were more likely to achieve postoperative IOP readings of less than or equal to 12mm Hg (odds ratio, 9.2, P = 0.001) than those with an index more than 35.
   Conclusions: Long-term IOP after phacoemulsification in PACG is positively associated with preoperative IOP and preoperative ACD.
C1 [Liu, Catherine Jui-Ling; Cheng, Ching-Yu; Ko, Yu-Chieh; Lau, Ling-Ing] Taipei Vet Gen Hosp, Dept Ophthalmol, Taipei 11217, Taiwan.
   [Liu, Catherine Jui-Ling; Cheng, Ching-Yu; Ko, Yu-Chieh; Lau, Ling-Ing] Natl Yang Ming Univ, Sch Med, Taipei 112, Taiwan.
   [Lau, Ling-Ing] Natl Yang Ming Univ, Inst Clin Med, Taipei 112, Taiwan.
   [Cheng, Ching-Yu] Johns Hopkins Bloomberg Sch Publ Hlth, Dept Epidemiol, Baltimore, MD USA.
C3 Taipei Veterans General Hospital; National Yang Ming Chiao Tung
   University; National Yang Ming Chiao Tung University; Johns Hopkins
   University; Johns Hopkins Bloomberg School of Public Health
RP Liu, CJL (corresponding author), Taipei Vet Gen Hosp, Dept Ophthalmol, 201 Shih Pai Rd,Sect 2, Taipei 11217, Taiwan.
EM jlliu@vghtpe.gov.tw
RI Liu, Chen-Hua/F-6608-2018; Cheng, Ching-Yu/Y-2229-2019; Lin,
   Liang-Yu/R-8480-2017
OI Cheng, Ching-Yu/0000-0003-0655-885X; Lau, Ling-Ing/0000-0001-6956-1496
FU Taipei Veterans General Hospital, Taipei, Taiwan [V97A-045]
FX Supported by a grant from Research Project No. V97A-045 of Taipei
   Veterans General Hospital, Taipei, Taiwan.
CR Alsagoff Z, 2000, OPHTHALMOLOGY, V107, P2300, DOI 10.1016/S0161-6420(00)00385-7
   Aung T, 2005, OPHTHALMOLOGY, V112, P28, DOI 10.1016/j.ophtha.2004.06.033
   Aung T, 2005, OPHTHALMOLOGY, V112, P267, DOI 10.1016/j.ophtha.2004.08.024
   Congdon NG, 1996, ACTA OPHTHALMOL SCAN, V74, P113
   Dada T, 2007, EYE, V21, P956, DOI 10.1038/sj.eye.6702360
   Foster PJ, 2002, BRIT J OPHTHALMOL, V86, P238, DOI 10.1136/bjo.86.2.238
   Gunning FP, 1998, J CATARACT REFR SURG, V24, P1347, DOI 10.1016/S0886-3350(98)80227-7
   Hayashi K, 2001, J CATARACT REFR SURG, V27, P1779, DOI 10.1016/S0886-3350(01)01036-7
   He MG, 2006, INVEST OPHTH VIS SCI, V47, P2782, DOI 10.1167/iovs.06-0051
   Hong S, 2007, ARCH OPHTHALMOL-CHIC, V125, P1010, DOI 10.1001/archopht.125.8.1010
   Kurimoto Y, 1997, AM J OPHTHALMOL, V124, P775, DOI 10.1016/S0002-9394(14)71694-0
   Lai JSM, 2006, J GLAUCOMA, V15, P47, DOI 10.1097/01.ijg.0000196619.34368.0a
   LIANG KY, 1986, BIOMETRIKA, V73, P13, DOI 10.2307/2336267
   Liu CJL, 2006, ARCH OPHTHALMOL-CHIC, V124, P1390, DOI 10.1001/archopht.124.10.1390
   Meyer MA, 1997, OPHTHALMOLOGY, V104, P1221, DOI 10.1016/S0161-6420(97)30154-7
   Nolan WP, 2000, BRIT J OPHTHALMOL, V84, P1255, DOI 10.1136/bjo.84.11.1255
   Nonaka A, 2006, OPHTHALMOLOGY, V113, P437, DOI 10.1016/j.ophtha.2005.11.018
   Sharmini ATL, 2009, J OCUL PHARMACOL TH, V25, P71, DOI 10.1089/jop.2008.0061
   Sihota Ramanjit, 2001, Indian Journal of Ophthalmology, V49, P255
   Spaeth GL, 2006, J GLAUCOMA, V15, P346, DOI 10.1097/01.ijg.0000212267.42606.73
   Tham CCY, 2009, OPHTHALMOLOGY, V116, P725, DOI 10.1016/j.ophtha.2008.12.054
   Tham CCY, 2008, OPHTHALMOLOGY, V115, P2167, DOI 10.1016/j.ophtha.2008.06.016
   Tran HV, 2003, AM J OPHTHALMOL, V135, P40
   Wang N, 2003, INVEST OPHTH VIS SCI, V44, P1977, DOI 10.1167/iovs.02-0631
   WISHART P K, 1989, Eye (London), V3, P706
   Yang CH, 1997, J CATARACT REFR SURG, V23, P1109, DOI 10.1016/S0886-3350(97)80089-2
NR 26
TC 43
Z9 44
U1 0
U2 6
PU LIPPINCOTT WILLIAMS & WILKINS
PI PHILADELPHIA
PA 530 WALNUT ST, PHILADELPHIA, PA 19106-3621 USA
SN 1057-0829
J9 J GLAUCOMA
JI J. Glaucoma
PD DEC
PY 2011
VL 20
IS 9
BP 566
EP 570
DI 10.1097/IJG.0b013e3181efe1e9
PG 5
WC Ophthalmology
WE Science Citation Index Expanded (SCI-EXPANDED)
SC Ophthalmology
GA 862IH
UT WOS:000298083700006
PM 21673599
DA 2025-03-30
ER

PT J
AU Park, HYL
   Park, SH
   Oh, YS
   Park, CK
AF Park, Hae-Young Lopilly
   Park, Sung-Hwan
   Oh, Yong-Seog
   Park, Chan Kee
TI Nail Bed Hemorrhage A Clinical Marker of Optic Disc Hemorrhage in
   Patients With Glaucoma
SO ARCHIVES OF OPHTHALMOLOGY
LA English
DT Article
ID OPEN-ANGLE GLAUCOMA; OCULAR BLOOD-FLOW; TENSION GLAUCOMA; NERVE HEAD;
   CHOROIDAL HEMODYNAMICS; VASCULAR DYSREGULATION; SYSTEMIC-SCLEROSIS;
   RISK-FACTORS; CAPILLAROSCOPY; NEUROPATHY
AB Objectives: To examine the characteristics of nailfold capillary changes in patients with glaucoma and to analyze their possible relationship to other clinical characteristics of glaucoma.
   Methods: One hundred eight glaucoma patients and 38 control patients were enrolled in the study. Eighty-six patients were classified as having normal tension glaucoma and 22 patients as having primary open-angle glaucoma. All patients underwent a complete ophthalmic examination and then a physical examination (in the rheumatology department) and were questioned regarding a history of systemic symptoms. Nailfold capillaroscopy was performed, and the results were analyzed by a single observer in a masked manner. Both the chi(2) test and multivariate logistic regression analysis were performed to determine which ocular characteristics were associated with the findings of nailfold capillaroscopy.
   Results: In the glaucoma patients, 55.6% showed dilated vessels, 35.2% showed loss of capillaries, and 19.4% showed nail bed hemorrhages by nailfold capillaroscopy. Disc hemorrhage was significantly associated with avascular area (odds ratio, 11.13; P < .001) and nail bed hemorrhage (81.59; P < .001). By multivariate logistic regression analysis, avascular area and nail bed hemorrhage continued to be independently associated with the presence of disc hemorrhages in glaucoma patients. No significant differences of association were found between patients having normal tension glaucoma and those having primary open-angle glaucoma.
   Conclusions: Nailfold capillaroscopy may give valuable information about some features of patients with glaucoma. Nail bed hemorrhage and loss of nail capillaries were strongly associated with the presence of optic disc hemorrhage, and the association was stronger with nail bed hemorrhage. No differences were observed between patients with normal tension glaucoma and patients with primary open-angle glaucoma. Arch Ophthalmol. 2011;129(10):1299-1304
C1 [Park, Hae-Young Lopilly; Park, Chan Kee] Catholic Univ Korea, Seoul St Marys Hosp, Coll Med, Dept Ophthalmol & Visual Sci, Seoul 137701, South Korea.
   [Park, Sung-Hwan] Catholic Univ Korea, Seoul St Marys Hosp, Coll Med, Div Rheumatol,Dept Internal Med, Seoul 137701, South Korea.
   [Oh, Yong-Seog] Catholic Univ Korea, Seoul St Marys Hosp, Coll Med, Div Cardiol,Dept Internal Med, Seoul 137701, South Korea.
C3 Seoul St. Mary's Hospital; Catholic University of Korea; Seoul St.
   Mary's Hospital; Catholic University of Korea; Seoul St. Mary's
   Hospital; Catholic University of Korea
RP Park, CK (corresponding author), Catholic Univ Korea, Seoul St Marys Hosp, Coll Med, Dept Ophthalmol & Visual Sci, 505 Banpo Dong, Seoul 137701, South Korea.
EM ckpark@catholic.ac.kr
CR Anderson DR, 1999, SURV OPHTHALMOL, V43, pS5, DOI 10.1016/S0039-6257(99)00046-6
   BEGG IS, 1970, CAN J OPHTHALMOLOGY, V5, P321
   BEGG IS, 1971, BRIT J OPHTHALMOL, V55, P73, DOI 10.1136/bjo.55.2.73
   Choi JJ, 2003, J RHEUMATOL, V30, P1529
   Chung HS, 1999, SURV OPHTHALMOL, V43, pS43, DOI 10.1016/S0039-6257(99)00050-8
   Claridge K G, 1994, Surv Ophthalmol, V38 Suppl, pS198, DOI 10.1016/0039-6257(94)90067-1
   Cutolo A, 2004, Z RHEUMATOL, V63, P457, DOI 10.1007/s00393-004-0673-5
   Cutolo M, 2005, BEST PRACT RES CL RH, V19, P437, DOI 10.1016/j.berh.2005.01.001
   Cutolo M, 2003, ARTHRITIS RHEUM-US, V48, P3023, DOI 10.1002/art.11310
   Cutolo M, 2008, BEST PRACT RES CL RH, V22, P1093, DOI 10.1016/j.berh.2008.09.001
   DRANCE SM, 1988, AM J OPHTHALMOL, V105, P35, DOI 10.1016/0002-9394(88)90118-3
   Duijm HFA, 1997, BRIT J OPHTHALMOL, V81, P735, DOI 10.1136/bjo.81.9.735
   Duijm HFA, 1997, AM J OPHTHALMOL, V123, P644
   Flammer J, 1994, Surv Ophthalmol, V38 Suppl, pS3, DOI 10.1016/0039-6257(94)90041-8
   Flammer J, 1998, PROG RETIN EYE RES, V17, P267, DOI 10.1016/S1350-9462(97)00006-2
   Flammer J, 1999, J GLAUCOMA, V8, P212
   Flammer J, 2002, PROG RETIN EYE RES, V21, P359, DOI 10.1016/S1350-9462(02)00008-3
   Gallucci F, 2008, ADV MED SCI-POLAND, V53, P149, DOI 10.2478/v10039-008-0038-4
   GASSER P, 1991, AM J OPHTHALMOL, V111, P585, DOI 10.1016/S0002-9394(14)73703-1
   Gekeler F, 2006, ARCH OPHTHALMOL-CHIC, V124, P1492, DOI 10.1001/archopht.124.10.1492
   Grieshaber MC, 2006, ACTA OPHTHALMOL SCAN, V84, P62, DOI 10.1111/j.1600-0420.2005.00590.x
   Grunwald JE, 1998, INVEST OPHTH VIS SCI, V39, P2329
   Hasler PW, 2002, ARCH OPHTHALMOL-CHIC, V120, P302
   HAYREH SS, 1994, AM J OPHTHALMOL, V117, P603, DOI 10.1016/S0002-9394(14)70067-4
   Jonas JB, 2001, OPHTHALMOLOGY, V108, P1059, DOI 10.1016/S0161-6420(01)00571-1
   Kaiser HJ, 1997, AM J OPHTHALMOL, V123, P320, DOI 10.1016/S0002-9394(14)70127-8
   Kim HS, 2010, CLIN RHEUMATOL, V29, P247, DOI 10.1007/s10067-009-1288-7
   KRAKAU CET, 1983, ACTA OPHTHALMOL, V61, P737
   Lambova SN, 2009, MOD RHEUMATOL, V19, P600, DOI 10.1007/s10165-009-0221-x
   Meyer JH, 1996, BRIT J OPHTHALMOL, V80, P864, DOI 10.1136/bjo.80.10.864
   Michelson G, 1998, GRAEF ARCH CLIN EXP, V236, P80, DOI 10.1007/s004170050046
   Mozaffarieh M, 2008, MOL VIS, V14, P224
   Mozaffarieh M, 2010, EUR J OPHTHALMOL, V20, P136, DOI 10.1177/112067211002000119
   Myers JB, 2009, J NEUROL SCI, V283, P86, DOI 10.1016/j.jns.2009.02.320
   Nicolela MT, 2003, INVEST OPHTH VIS SCI, V44, P2565, DOI 10.1167/iovs.02-0913
   Pache M, 2003, EUR J OPHTHALMOL, V13, P260, DOI 10.1177/112067210301300304
   QUIGLEY HA, 1981, ARCH OPHTHALMOL-CHIC, V99, P635, DOI 10.1001/archopht.1981.03930010635009
   Rizzoni D, 2003, J HYPERTENS, V21, P625, DOI 10.1097/00004872-200303000-00030
   Schmidt JA, 1997, VASA-J VASCULAR DIS, V26, P5
   Tsai JC, 2008, CAN J OPHTHALMOL, V43, P347, DOI 10.3129/i08-035
   Uhler TA, 2008, CURR OPIN OPHTHALMOL, V19, P89, DOI 10.1097/ICU.0b013e3282f3e6bc
   Wasik JS, 2009, CLIN HEMORHEOL MICRO, V42, P99, DOI 10.3233/CH-2009-1158
NR 42
TC 43
Z9 44
U1 0
U2 2
PU AMER MEDICAL ASSOC
PI CHICAGO
PA 330 N WABASH AVE, STE 39300, CHICAGO, IL 60611-5885 USA
SN 0003-9950
EI 1538-3601
J9 ARCH OPHTHALMOL-CHIC
JI Arch. Ophthalmol.
PD OCT
PY 2011
VL 129
IS 10
BP 1299
EP 1304
DI 10.1001/archophthalmol.2011.249
PG 6
WC Ophthalmology
WE Science Citation Index Expanded (SCI-EXPANDED)
SC Ophthalmology
GA 830ZB
UT WOS:000295697300005
PM 21987672
DA 2025-03-30
ER

PT J
AU van Koolwijk, LME
   Despriet, DDG
   Van Duijn, CM
   Oostra, BA
   van Swieten, JC
   de Koning, I
   Klaver, CCW
   Lemij, HG
AF van Koolwijk, Leonieke M. E.
   Despriet, Dominiek D. G.
   Van Duijn, Cornelia M.
   Oostra, Ben A.
   van Swieten, John C.
   de Koning, Inge
   Klaver, Caroline C. W.
   Lemij, Hans G.
TI Association of Cognitive Functioning with Retinal Nerve Fiber Layer
   Thickness
SO INVESTIGATIVE OPHTHALMOLOGY & VISUAL SCIENCE
LA English
DT Article
ID SCANNING LASER POLARIMETER; GDX-VCC; ALZHEIMERS-DISEASE; LINKAGE
   DISEQUILIBRIUM; BIREFRINGENCE; GLAUCOMA; MYOPIA; REPRODUCIBILITY;
   DEGENERATION; IMPAIRMENT
AB PURPOSE. The brain areas that are responsible for cognitive functioning have the same embryonic origin as the retina. The association between cognitive functioning and retinal nerve fiber layer (RNFL) thickness was assessed in a large, population-based sample.
   METHODS. Neuropsychological and ophthalmic examinations were performed in 1485 healthy individuals (mean age, 46 years; range, 18-85) from the Erasmus Rucphen Family (ERF) study, a study in a genetic isolate from the Netherlands. Different domains of cognitive functioning were assessed with the Dutch Adult Reading Test, the Rey Auditory Verbal Memory Test, semantic fluency, the Trail-Making Test, the Stroop Color-Word Test, and Block Design. RNFL thickness was measured with scanning laser polarimetry. The association between cognitive test scores and peripapillary RNFL thickness was studied with linear regression analyses, adjusting for age, sex, level of inbreeding, and refractive error.
   RESULTS. After adjustment for confounders, a better cognitive performance was significantly associated with a thicker RNFL in all tests (P < 0.03) except for the Stroop Color-Word Test (P = 0.15). RNFL thickness explained up to 2.8% (R-2 = 0.028) of the total variance in cognitive test scores. The association diminished in age groups beyond 40 years.
   CONCLUSIONS. The present study shows that cognitive functioning is associated with RNFL thickness in healthy young individuals. The lack of association in older individuals suggests that loss of neurons in the cerebrum and retina is not concomitant and may have different origins. (Invest Ophthalmol Vis Sci. 2009; 50: 4576-4580) DOI:10.1167/iovs.08-3181
C1 [van Koolwijk, Leonieke M. E.; Lemij, Hans G.] Rotterdam Eye Hosp, Glaucoma Serv, NL-3000 LM Rotterdam, Netherlands.
   [van Koolwijk, Leonieke M. E.; Despriet, Dominiek D. G.; Van Duijn, Cornelia M.; Klaver, Caroline C. W.] Erasmus MC, Dept Epidemiol, Rotterdam, Netherlands.
   [Despriet, Dominiek D. G.; Klaver, Caroline C. W.] Erasmus MC, Dept Ophthalmol, Rotterdam, Netherlands.
   [Oostra, Ben A.] Erasmus MC, Dept Clin Genet, Rotterdam, Netherlands.
   [van Swieten, John C.; de Koning, Inge] Erasmus MC, Dept Neurol, Rotterdam, Netherlands.
C3 Rotterdam Eye Hospital; Erasmus University Rotterdam; Erasmus MC;
   Erasmus University Rotterdam; Erasmus MC; Erasmus University Rotterdam;
   Erasmus MC; Erasmus University Rotterdam; Erasmus MC
RP van Koolwijk, LME (corresponding author), Rotterdam Eye Hosp, Glaucoma Serv, POB 70030, NL-3000 LM Rotterdam, Netherlands.
EM l.vankoolwijk@oogziekenhuis.nl
RI Lemij, Hans/HKE-3597-2023; van Leeuwen, Elisabeth/G-3382-2017; Klaver,
   Caroline/A-2013-2016
OI Van Duijn, Cornelia/0000-0002-2374-9204; van Swieten,
   John/0000-0001-6278-6844; Klaver, Caroline/0000-0002-2355-5258
FU Rotterdam Eye Hospital Research Foundation (Stichting Wetenschappelijk
   Onderzoek Het Oogziekenhuis [SWOO]; Center for Medical Systems Biology
   (CMSB); Swart van Essen Foundation; Prof. Dr. Henkes Foundation; Erasmus
   Medical Center; The Netherlands Organization for Scientific Research
   (NWO)
FX Supported by the Rotterdam Eye Hospital Research Foundation (Stichting
   Wetenschappelijk Onderzoek Het Oogziekenhuis [SWOO] Prof. Dr. H. J.
   Flieringa, Rotterdam), the Center for Medical Systems Biology (CMSB),
   Swart van Essen Foundation, Prof. Dr. Henkes Foundation, an Erasmus
   Medical Center fellowship grant, and The Netherlands Organization for
   Scientific Research (NWO).
CR [Anonymous], 1982, The National Adult Reading Test
   Aulchenko YS, 2004, EUR J HUM GENET, V12, P527, DOI 10.1038/sj.ejhg.5201188
   Bar Dayan Y, 2005, INVEST OPHTH VIS SCI, V46, P2760, DOI 10.1167/iovs.04-0260
   Bayer AU, 2002, EUR NEUROL, V47, P165, DOI 10.1159/000047976
   Blanks JC, 1996, NEUROBIOL AGING, V17, P385, DOI 10.1016/0197-4580(96)00009-7
   Boichard D., 2002, Proceedings of the 7th World Congress on Genetics Applied to Livestock Production, Montpellier, France, August, 2002. Session 28, P1
   CHANDRA V, 1986, NEUROLOGY, V36, P209, DOI 10.1212/WNL.36.2.209
   Copin B, 2002, AM J HUM GENET, V70, P1575, DOI 10.1086/340733
   Dirani M, 2008, INVEST OPHTH VIS SCI, V49, P534, DOI 10.1167/iovs.07-1123
   Farmer Mary E., 1995, Annals of Epidemiology, V5, P1, DOI 10.1016/1047-2797(94)00047-W
   Fortune B, 2008, INVEST OPHTH VIS SCI, V49, P255, DOI 10.1167/iovs.07-0872
   Frenkel S, 2005, OPHTHALMOLOGY, V112, P257, DOI 10.1016/j.ophtha.2004.08.013
   Guo L, 2007, P NATL ACAD SCI USA, V104, P13444, DOI 10.1073/pnas.0703707104
   HINTON DR, 1986, NEW ENGL J MED, V315, P485, DOI 10.1056/NEJM198608213150804
   HUANG D, 1991, SCIENCE, V254, P1178, DOI 10.1126/science.1957169
   Huang XR, 2005, INVEST OPHTH VIS SCI, V46, P4588, DOI 10.1167/iovs.05-0532
   Iacono P, 2006, OPHTHALMOLOGICA, V220, P266, DOI 10.1159/000093082
   IESTER M, 2005, OPTIC NERVE HEAD RET
   Iseri PK, 2006, J NEURO-OPHTHALMOL, V26, P18, DOI 10.1097/01.wno.0000204645.56873.26
   Lee SM, 2006, NEUROEPIDEMIOLOGY, V26, P93, DOI 10.1159/000090254
   Leung CKS, 2005, INVEST OPHTH VIS SCI, V46, P3214, DOI 10.1167/iovs.05-0294
   Luteijn F., 1983, Groninger Intelligentie Test, Handeiling [Groninger Intelligence Test manual]
   Mai A, 2008, ARCH OPHTHALMOL-CHIC, V126, P1359, DOI 10.1001/archopht.126.10.1359
   McKinnon SJ, 2002, INVEST OPHTH VIS SCI, V43, P1077
   Medeiros FA, 2004, ARCH OPHTHALMOL-CHIC, V122, P827, DOI 10.1001/archopht.122.6.827
   Medeiros FA, 2007, J GLAUCOMA, V16, P277, DOI 10.1097/IJG.0b013e3180391a3c
   Pardo LM, 2005, ANN HUM GENET, V69, P288, DOI 10.1046/j.1529-8817.2005.00162.x
   Parisi V, 2001, CLIN NEUROPHYSIOL, V112, P1860, DOI 10.1016/S1388-2457(01)00620-4
   Parisi Vincenzo, 2003, Semin Ophthalmol, V18, P50
   Purves D., 2004, Neuroscience, V3rd
   Reitan RM, 1955, J CONSULT PSYCHOL, V19, P393, DOI 10.1037/h0044509
   Reus NJ, 2004, OPHTHALMOLOGY, V111, P1860, DOI 10.1016/j.ophtha.2004.04.024
   Rey A., 1964, Lexamen Clinique en Psychologie
   Saan R. J., 1986, VOORLOPIGE HANDLEIDI
   Saw SM, 2004, INVEST OPHTH VIS SCI, V45, P2943, DOI 10.1167/iovs.03-1296
   Schmand B, 1991, Tijdschr Gerontol Geriatr, V22, P15
   Service S, 2006, NAT GENET, V38, P556, DOI 10.1038/ng1770
   Staff RT, 2004, BRAIN, V127, P1191, DOI 10.1093/brain/awh144
   Stroop JR, 1935, J EXP PSYCHOL, V18, P643, DOI 10.1037/h0054651
   TEASDALE TW, 1988, LANCET, V2, P1351
   Wechsler D., 1997, Wechsler Adult Intelligence Scale, V3
   Zaveri MS, 2008, ARCH NEUROL-CHICAGO, V65, P924, DOI 10.1001/archneur.65.7.924
   Zhou QY, 2002, INVEST OPHTH VIS SCI, V43, P2221
NR 43
TC 43
Z9 44
U1 0
U2 3
PU ASSOC RESEARCH VISION OPHTHALMOLOGY INC
PI ROCKVILLE
PA 12300 TWINBROOK PARKWAY, ROCKVILLE, MD 20852-1606 USA
SN 0146-0404
EI 1552-5783
J9 INVEST OPHTH VIS SCI
JI Invest. Ophthalmol. Vis. Sci.
PD OCT
PY 2009
VL 50
IS 10
BP 4576
EP 4580
DI 10.1167/iovs.08-3181
PG 5
WC Ophthalmology
WE Science Citation Index Expanded (SCI-EXPANDED)
SC Ophthalmology
GA 497XE
UT WOS:000270097200009
PM 19420335
DA 2025-03-30
ER

PT J
AU Sleath, B
   Ballinger, R
   Covert, D
   Robin, AL
   Byrd, JE
   Tudor, G
AF Sleath, Betsy
   Ballinger, Rex
   Covert, David
   Robin, Alan L.
   Byrd, John E.
   Tudor, Gail
TI Self-Reported Prevalence and Factors Associated With Nonadherence With
   Glaucoma Medications in Veteran Outpatients
SO AMERICAN JOURNAL OF GERIATRIC PHARMACOTHERAPY
LA English
DT Article
DE glaucoma; adherence; patient-reported difficulties; veterans
ID OPEN-ANGLE GLAUCOMA; RACIAL-DIFFERENCES; RISK-FACTORS; DRUG-USE;
   ADHERENCE; THERAPY; CARE; NONCOMPLIANCE; PRESCRIPTION; TIMOLOL
AB Objective: The purpose of the current study was to determine the self-reported prevalence of and factors associated with nonadherence with glaucoma medications in veteran outpatients.
   Methods: This survey study was conducted at a Veterans Affairs (VA) clinic. A survey was administered to patients with glaucoma. We calculated the percentage of self-reported adherence with glaucoma medications in each patient. Logistic regression was used to assess whether patient characteristics and difficulties with using glaucoma medications were related to patients' reporting that they were <100% adherent with their glaucoma medications ill the previous week.
   Results: The survey was completed by 141 patients (men, 91.5%; mean [SD] age, 70.22 [11.60] years [range, 37-93 years]; black race, 45.4%; white race, 44.0%; "other" or data unavailable, 10.6%). Nonwhite patients were significantly less adherent in the previous week than were white patients (27.0% vs 11.3%; P < 0.05). A total of 67.4% patients reported 2:1 difficulty in using their glaucoma medications. The 3 most commonly reported difficulties were "drops fill on check" (29.1%), "too many drops come out" (20.6%), and "hard to read print" (17.0%). A total of 19.1% of patients self-reported using <100% of their glaucoma medications in the previous week. The number of difficulties reported was significantly associated with reporting being <100% adherent in the previous week (P < 0.05).
   Conclusion: In this small sample of VA patients with glaucoma, adherence to glaucoma medications could be improved, especially among those who reported difficulties using their medications and those who were nonwhite. (Am J Geriatr Pharmacother. 2009;7:67-73) (C) 2009 Excerpta Medica Inc.
C1 [Sleath, Betsy] Univ N Carolina, Cecil G Sheps Ctr Hlth Serv Res, Chapel Hill, NC 27599 USA.
   [Sleath, Betsy] Univ N Carolina, Sch Pharm, Div Pharmaceut Outcomes & Policy, Chapel Hill, NC 27599 USA.
   [Ballinger, Rex] Vet Affairs Maryland Hlth Care Syst, Baltimore, MD USA.
   [Covert, David] Acon Res Ltd, Div Hlth Econ, Ft Worth, TX USA.
   [Robin, Alan L.] Johns Hopkins Univ, Bloomberg Sch Publ Hlth, Dept Int Hlth, Baltimore, MD USA.
   [Robin, Alan L.] Univ Maryland, Sch Med, Baltimore, MD 21201 USA.
   [Robin, Alan L.] Johns Hopkins Univ, Sch Med, Dept Ophthalmol, Baltimore, MD 21205 USA.
   [Byrd, John E.] Univ N Carolina, Sch Pharm, Chapel Hill, NC USA.
   [Tudor, Gail] Husson Coll, Bangor, ME USA.
C3 University of North Carolina; University of North Carolina Chapel Hill;
   University of North Carolina; University of North Carolina Chapel Hill;
   Johns Hopkins University; Johns Hopkins Bloomberg School of Public
   Health; University System of Maryland; University of Maryland Baltimore;
   Johns Hopkins University; University of North Carolina; University of
   North Carolina Chapel Hill; Husson University
RP Sleath, B (corresponding author), Univ N Carolina, Cecil G Sheps Ctr Hlth Serv Res, CB 7590, Chapel Hill, NC 27599 USA.
EM Betsy_Sleath@unc.edu
OI Robin, Alan/0000-0003-1959-8770
FU The US Department of Veterans Affairs
FX The US Department of Veterans Affairs provided financial Support for
   this project.Drs. Sleath and Tudor have been consultants for Alcon
   Research Ltd.
CR Alward WL, 1998, AM J OPHTHALMOL, V126, P498
   Boland MV, 2007, J GLAUCOMA, V16, P406, DOI 10.1097/IJG.0b013e31806540a1
   Camras CB, 1996, OPHTHALMOLOGY, V103, P1916, DOI 10.1016/S0161-6420(96)30407-7
   Congdon N, 2004, ARCH OPHTHALMOL-CHIC, V122, P477
   DiMatteo MR, 2004, MED CARE, V42, P200, DOI 10.1097/01.mlr.0000114908.90348.f9
   Fillenbaum GG, 1996, J CLIN EPIDEMIOL, V49, P587, DOI 10.1016/0895-4356(95)00563-3
   Gross R, 2005, PHARMACOEPIDEM DR S, V14, P789, DOI 10.1002/pds.1109
   GURWITZ JH, 1993, AM J PUBLIC HEALTH, V83, P711, DOI 10.2105/AJPH.83.5.711
   HANLON JT, 1992, ANN PHARMACOTHER, V26, P679, DOI 10.1177/106002809202600514
   Heijl A, 2002, ARCH OPHTHALMOL-CHIC, V120, P1268, DOI 10.1001/archopht.120.10.1268
   Higginbotham EJ, 2002, ARCH OPHTHALMOL-CHIC, V120, P1286, DOI 10.1001/archopht.120.10.1286
   KASS MA, 1986, AM J OPHTHALMOL, V101, P515, DOI 10.1016/0002-9394(86)90939-6
   Kass MA, 2002, ARCH OPHTHALMOL-CHIC, V120, P701
   KASS MA, 1987, AM J OPHTHALMOL, V103, P188, DOI 10.1016/S0002-9394(14)74225-4
   Krishnan JA, 2001, ARCH INTERN MED, V161, P1660, DOI 10.1001/archinte.161.13.1660
   Krishnan JA, 2001, BMJ-BRIT MED J, V323, P950, DOI 10.1136/bmj.323.7319.950
   LESKE MC, 1989, BRIT J OPHTHALMOL, V73, P365, DOI 10.1136/bjo.73.5.365
   Lichter PR, 2001, OPHTHALMOLOGY, V108, P1943, DOI 10.1016/S0161-6420(01)00873-9
   MASON RP, 1989, OPHTHALMOLOGY, V96, P1363
   Meichenbaum D., 1987, FACILITATING TREATME
   Melfi CA, 2000, J CLIN PSYCHIAT, V61, P16, DOI 10.4088/JCP.v61n0105
   Monane M, 1996, AM J PUBLIC HEALTH, V86, P1805, DOI 10.2105/AJPH.86.12.1805
   Motheral BR, 2004, AM J HEALTH-SYST PH, V61, P1007, DOI 10.1093/ajhp/61.10.1007
   Muir KW, 2006, AM J OPHTHALMOL, V142, P223, DOI 10.1016/j.ajo.2006.03.018
   Ostermann J, 2005, ARCH OPHTHALMOL-CHIC, V123, P1693, DOI 10.1001/archopht.123.12.1693
   PATEL SC, 1995, OPHTHALMIC SURG LAS, V26, P233
   Robin AL, 2005, OPHTHALMOLOGY, V112, P863, DOI 10.1016/j.ophtha.2004.12.026
   SHARMA BS, 1992, IMMUNOPHARM IMMUNOT, V14, P1, DOI 10.3109/08923979209009210
   Sleath B, 2006, OPHTHALMOLOGY, V113, P431, DOI 10.1016/j.ophtha.2005.10.034
   Sleath B, 2005, J AM GERIATR SOC, V53, P397, DOI 10.1111/j.1532-5415.2005.53155.x
   Sleath Betsy, 2004, Am J Geriatr Pharmacother, V2, P133, DOI 10.1016/S1543-5946(04)90018-9
   SOMMER A, 1991, NEW ENGL J MED, V325, P1412, DOI 10.1056/NEJM199111143252004
   Svarstad BL, 1999, PATIENT EDUC COUNS, V37, P113, DOI 10.1016/S0738-3991(98)00107-4
   Taylor SA, 2002, J OCUL PHARMACOL TH, V18, P401, DOI 10.1089/10807680260362687
   TIELSCH JM, 1991, JAMA-J AM MED ASSOC, V266, P369, DOI 10.1001/jama.266.3.369
   Van Veldhuisen PC, 2000, AM J OPHTHALMOL, V130, P429
   WELLS KB, 1988, MED CARE, V26, P645, DOI 10.1097/00005650-198807000-00001
   WELLS KB, 1985, MED CARE, V23, P1295, DOI 10.1097/00005650-198511000-00008
   WINFIELD AJ, 1990, BRIT J OPHTHALMOL, V74, P477, DOI 10.1136/bjo.74.8.477
NR 39
TC 43
Z9 47
U1 0
U2 1
PU EXCERPTA MEDICA INC-ELSEVIER SCIENCE INC
PI BRIDGEWATER
PA 685 ROUTE 202-206 STE 3, BRIDGEWATER, NJ 08807 USA
SN 1543-5946
J9 AM J GERIATR PHARMAC
JI Am. J. Geriatr. Pharmacother.
PD APR
PY 2009
VL 7
IS 2
BP 67
EP 73
DI 10.1016/j.amjopharm.2009.04.001
PG 7
WC Geriatrics & Gerontology; Pharmacology & Pharmacy
WE Science Citation Index Expanded (SCI-EXPANDED); Social Science Citation Index (SSCI)
SC Geriatrics & Gerontology; Pharmacology & Pharmacy
GA 440XY
UT WOS:000265734200001
PM 19447359
DA 2025-03-30
ER

PT J
AU Rhodes, KM
   Weinstein, R
   Saltzmann, RM
   Aggarwal, N
   Kooner, KS
   Petroll, WM
   Whitson, JT
AF Rhodes, Kyle M.
   Weinstein, Rebecca
   Saltzmann, Robert M.
   Aggarwal, Nalini
   Kooner, Karanjit S.
   Petroll, W. Matthew
   Whitson, Jess T.
TI Intraocular pressure reduction in the untreated fellow eye after
   selective laser trabeculoplasty
SO CURRENT MEDICAL RESEARCH AND OPINION
LA English
DT Article
DE Contralateral eye; Fellow eye; Intraocular pressure; Selective laser
   trabeculoplasty
ID OPEN-ANGLE GLAUCOMA; RANDOMIZED CLINICAL-TRIAL; TRABECULAR MESHWORK;
   ULTRASTRUCTURAL-CHANGES; FOLLOW-UP; THERAPY; INFLAMMATION; RETREATMENT;
   EFFICACY; SUCCESS
AB Objective: To investigate the effect of selective laser trabeculoplasty (SLT) on the intraocular pressure (IOP) of untreated fellow eyes in patients with open-angle glaucoma.
   Study design: Retrospective chart review.
   Patients and methods: Charts of all patients who underwent SLT at the University of Texas Southwestern Medical Center at Dallas between September 2003 and May 2006 were reviewed. Each patient had IOP measurements by Goldmann applanation tonometry in both eyes preoperatively, and at 1 hour, 2 weeks, 3 months, and 6 months postoperatively. Patient age, gender, diagnosis, central corneal thickness (CCT), previous intraocular surgeries, and degrees of laser treatment were tabulated for each patient. Patients with a history of previous glaucoma surgery in either eye were excluded as were those who underwent any change in glaucoma medications or further laser or surgical intervention in either eye within 6 months of SLT. Data were analyzed using a paired two-tailed t-test, an unpaired two-tailed t-test, ANOVA, and linear regression.
   Results: A total of 43 patients were included through 6 months of follow-up. Mean reduction in IOP in the treated eye was 3.9 +/- 0.6 mmHg or 18.8% (p<0.001) at final exam. Mean IOP reduction in the fellow untreated eye was 2.1 +/- 0.5 mmHg or 11.2% (p<0.01). Patients with higher preoperative IOPs had a greater reduction in IOP in both eyes (p<0.001 for treated eyes, and p=0.02 for untreated eyes). Patients who were on a larger number of glaucoma medications preoperatively had a greater response in both eyes (treated eye p=0.002, untreated eye p=0.008). There was no significant difference in IOP response in either eye based on age, gender, CCT, degrees of treatment, or phakic status.
   Conclusions: SLT produces a sustained and statistically significant IOP reduction in the fellow untreated eyes of patients with open-angle glaucoma. The results of our study support a biological mechanism of action for SLT. Limitations of this study include its retrospective design, relatively small sample size, a possible effect of increased compliance with medical therapy following SLT, and an inherent bias of excluding patients who underwent a change in medications or further laser or surgical therapy during the period under review.
C1 [Rhodes, Kyle M.; Weinstein, Rebecca; Saltzmann, Robert M.; Aggarwal, Nalini; Kooner, Karanjit S.; Petroll, W. Matthew; Whitson, Jess T.] Univ Texas SW Med Ctr Dallas, Dallas, TX 75390 USA.
C3 University of Texas System; University of Texas Southwestern Medical
   Center Dallas
RP Whitson, JT (corresponding author), Univ Texas SW Med Ctr Dallas, 5323 Harry Hines Blvd, Dallas, TX 75390 USA.
EM jess.whitson@utsouthwestern.edu
RI Kooner, Karanjit/AAF-3362-2020
OI Petroll, W. Matthew/0000-0003-0795-4539
FU Research to Prevent Blindness, New York, NY, USA
FX This work was supported in part by an unrestricted educational grant
   from Research to Prevent Blindness, New York, NY, USA. The authors state
   that they have no proprietary interest in any aspect of this study.
CR Alvarado JA, 2003, 4 INT GLAUC S BARC S
   ANDERSON RR, 1983, SCIENCE, V220, P524, DOI 10.1126/science.6836297
   [Anonymous], 1989, Arch Ophthalmol, V107, P1135
   Barkana Y, 2007, SURV OPHTHALMOL, V52, P634, DOI 10.1016/j.survophthal.2007.08.014
   BECKMAN H, 1990, OPHTHALMOLOGY, V97, P1403
   Birt CM, 2007, CAN J OPHTHALMOL, V42, P715, DOI 10.3129/i07-131
   Chen JX, 2004, ACTA CHIM SINICA, V62, P5
   Cvenkel B, 2004, OPHTHALMOLOGICA, V218, P20, DOI 10.1159/000074562
   Cvenkel B, 2003, LASER SURG MED, V33, P204, DOI 10.1002/lsm.10203
   Damji KF, 2006, BRIT J OPHTHALMOL, V90, P1490, DOI 10.1136/bjo.2006.098855
   Damji KF, 1999, BRIT J OPHTHALMOL, V83, P718, DOI 10.1136/bjo.83.6.718
   Forbes M, 1981, Trans Am Ophthalmol Soc, V79, P257
   Francis BA, 2005, AM J OPHTHALMOL, V140, P524, DOI 10.1016/j.ajo.2005.02.047
   Gracner T, 2002, EUR J OPHTHALMOL, V12, P287
   Gracner T, 2001, OPHTHALMOLOGICA, V215, P267
   GULATI V, 2004, OUTCOMES REPEAT SELE
   Higginbotham E, 1999, ARCH OPHTHALMOL-CHIC, V117, P1075
   Hodge WG, 2005, BRIT J OPHTHALMOL, V89, P1157, DOI 10.1136/bjo.2004.062414
   Johnson PB, 2006, BRIT J OPHTHALMOL, V90, P741, DOI 10.1136/bjo.2005.086363
   Juzych MS, 2004, OPHTHALMOLOGY, V111, P1853, DOI 10.1016/j.ophtha.2004.04.030
   Kajiya, 2000, Jpn J Ophthalmol, V44, P574, DOI 10.1016/S0021-5155(00)00229-X
   Kim YY, 1998, AM J OPHTHALMOL, V126, P721, DOI 10.1016/S0002-9394(98)00177-9
   Kramer TR, 2001, OPHTHALMOLOGY, V108, P773, DOI 10.1016/S0161-6420(00)00660-6
   KRASNOV MM, 1973, AM J OPHTHALMOL, V75, P674, DOI 10.1016/0002-9394(73)90819-2
   KRUG J, 1995, AM J OPHTHALMOL, V120, P718
   KUPIN TH, 2005, EFFICACY SELECTIVE L
   Lai JS, 2004, CLIN EXP OPHTHALMOL, V32, P368, DOI 10.1111/j.1442-9071.2004.00839.x
   Lanzetta P, 1999, BRIT J OPHTHALMOL, V83, P29, DOI 10.1136/bjo.83.1.29
   LATINA MA, 1995, EXP EYE RES, V60, P359, DOI 10.1016/S0014-4835(05)80093-4
   Latina MA, 1998, OPHTHALMOLOGY, V105, P2082, DOI 10.1016/S0161-6420(98)91129-0
   Latina Mark A, 2005, Ophthalmol Clin North Am, V18, P409, DOI 10.1016/j.ohc.2005.05.005
   Martinez-de-la-Casa JM, 2004, EYE, V18, P498, DOI 10.1038/sj.eye.6700695
   MCHUGH D, 1992, INVEST OPHTH VIS SCI, V33, P2664
   McIlraith I, 2006, J GLAUCOMA, V15, P124, DOI 10.1097/00061198-200604000-00009
   Melamed S, 2003, ARCH OPHTHALMOL-CHIC, V121, P957, DOI 10.1001/archopht.121.7.957
   MELAMED S, 1985, ARCH OPHTHALMOL-CHIC, V103, P1546
[truncated: 3,133,252 more chars]
